# Supplementary material for: Biological and genomic resources for the cosmopolitan phytoplankton Bathycoccus: insights into genetic diversity and function of outlier chromosomes
Source: Plant J. 2026 Jun 7;126(5):e70982. doi: 10.1111/tpj.70982 (PMC13242883; doi:10.1111/tpj.70982)
Supplement: Supplementary file 1 — Data S1. Quast output for all assembled genomes against the reference genome. [file TPJ-126-0-s007.zip]

Archive with 1 entries (1 files):
- tpj70982-sup-0001-Supinfo1.html
