# Supplementary material for: Biological and genomic resources for the cosmopolitan phytoplankton Bathycoccus: insights into genetic diversity and function of outlier chromosomes
Source: Plant J. 2026 Jun 7;126(5):e70982. doi: 10.1111/tpj.70982 (PMC13242883; doi:10.1111/tpj.70982)
Supplement: Supplementary file 2 — Data S2. Taxonomic partitioning of assembled contigs. [file TPJ-126-0-s002.zip]

Archive with 152 entries (125 files):
- blobtoolsA1/
- blobtoolsA1/BLOBTOOLS.blobDB.json
- blobtoolsA1/BLOBTOOLS.blobDB.json.bestsum.phylum.p8.span.100.blobplot.bam0.png
- blobtoolsA1/BLOBTOOLS.blobDB.json.bestsum.phylum.p8.span.100.blobplot.read_cov.bam0.png
- blobtoolsA1/BLOBTOOLS.blobDB.json.bestsum.phylum.p8.span.100.blobplot.stats.txt
- blobtoolsA1/BLOBTOOLS.blobDB.table.txt
- blobtoolsA727/
- blobtoolsA727/BLOBTOOLS.blobDB.json
- blobtoolsA727/BLOBTOOLS.blobDB.json.bestsum.phylum.p8.span.100.blobplot.bam0.png
- blobtoolsA727/BLOBTOOLS.blobDB.json.bestsum.phylum.p8.span.100.blobplot.read_cov.bam0.png
- blobtoolsA727/BLOBTOOLS.blobDB.json.bestsum.phylum.p8.span.100.blobplot.stats.txt
- blobtoolsA727/BLOBTOOLS.blobDB.table.txt
- blobtoolsA8/
- blobtoolsA8/BLOBTOOLS.blobDB.json
- blobtoolsA8/BLOBTOOLS.blobDB.json.bestsum.phylum.p8.span.100.blobplot.bam0.png
- blobtoolsA8/BLOBTOOLS.blobDB.json.bestsum.phylum.p8.span.100.blobplot.read_cov.bam0.png
- blobtoolsA8/BLOBTOOLS.blobDB.json.bestsum.phylum.p8.span.100.blobplot.stats.txt
- blobtoolsA8/BLOBTOOLS.blobDB.table.txt
- blobtoolsA818/
- blobtoolsA818/BLOBTOOLS.blobDB.json
- blobtoolsA818/BLOBTOOLS.blobDB.json.bestsum.phylum.p8.span.100.blobplot.bam0.png
- blobtoolsA818/BLOBTOOLS.blobDB.json.bestsum.phylum.p8.span.100.blobplot.read_cov.bam0.png
- blobtoolsA818/BLOBTOOLS.blobDB.json.bestsum.phylum.p8.span.100.blobplot.stats.txt
- blobtoolsA818/BLOBTOOLS.blobDB.table.txt
- blobtoolsA827/
- blobtoolsA827/BLOBTOOLS.blobDB.json
- blobtoolsA827/BLOBTOOLS.blobDB.json.bestsum.phylum.p8.span.100.blobplot.bam0.png
- blobtoolsA827/BLOBTOOLS.blobDB.json.bestsum.phylum.p8.span.100.blobplot.read_cov.bam0.png
- blobtoolsA827/BLOBTOOLS.blobDB.json.bestsum.phylum.p8.span.100.blobplot.stats.txt
- blobtoolsA827/BLOBTOOLS.blobDB.table.txt
- blobtoolsB218/
- blobtoolsB218/BLOBTOOLS.blobDB.json
- blobtoolsB218/BLOBTOOLS.blobDB.json.bestsum.phylum.p8.span.100.blobplot.bam0.png
- blobtoolsB218/BLOBTOOLS.blobDB.json.bestsum.phylum.p8.span.100.blobplot.read_cov.bam0.png
- blobtoolsB218/BLOBTOOLS.blobDB.json.bestsum.phylum.p8.span.100.blobplot.stats.txt
- blobtoolsB218/BLOBTOOLS.blobDB.table.txt
- blobtoolsB518/
- blobtoolsB518/BLOBTOOLS.blobDB.json
- blobtoolsB518/BLOBTOOLS.blobDB.json.bestsum.phylum.p8.span.100.blobplot.bam0.png
- blobtoolsB518/BLOBTOOLS.blobDB.json.bestsum.phylum.p8.span.100.blobplot.read_cov.bam0.png
- blobtoolsB518/BLOBTOOLS.blobDB.json.bestsum.phylum.p8.span.100.blobplot.stats.txt
- blobtoolsB518/BLOBTOOLS.blobDB.table.txt
- blobtoolsC2/
- blobtoolsC2/BLOBTOOLS.blobDB.json
- blobtoolsC2/BLOBTOOLS.blobDB.json.bestsum.phylum.p8.span.100.blobplot.bam0.png
- blobtoolsC2/BLOBTOOLS.blobDB.json.bestsum.phylum.p8.span.100.blobplot.read_cov.bam0.png
- blobtoolsC2/BLOBTOOLS.blobDB.json.bestsum.phylum.p8.span.100.blobplot.stats.txt
- blobtoolsC2/BLOBTOOLS.blobDB.table.txt
- blobtoolsC218/
- blobtoolsC218/BLOBTOOLS.blobDB.json
- blobtoolsC218/BLOBTOOLS.blobDB.json.bestsum.phylum.p8.span.100.blobplot.bam0.png
- blobtoolsC218/BLOBTOOLS.blobDB.json.bestsum.phylum.p8.span.100.blobplot.read_cov.bam0.png
- blobtoolsC218/BLOBTOOLS.blobDB.json.bestsum.phylum.p8.span.100.blobplot.stats.txt
- blobtoolsC218/BLOBTOOLS.blobDB.table.txt
- blobtoolsC3/
- blobtoolsD119/
- blobtoolsD119/BLOBTOOLS.blobDB.json
- blobtoolsD119/BLOBTOOLS.blobDB.json.bestsum.phylum.p8.span.100.blobplot.bam0.png
- blobtoolsD119/BLOBTOOLS.blobDB.json.bestsum.phylum.p8.span.100.blobplot.read_cov.bam0.png
- blobtoolsD119/BLOBTOOLS.blobDB.json.bestsum.phylum.p8.span.100.blobplot.stats.txt
- blobtoolsD119/BLOBTOOLS.blobDB.table.txt
- blobtoolsE2/
- blobtoolsE2/BLOBTOOLS.blobDB.json
- blobtoolsE2/BLOBTOOLS.blobDB.json.bestsum.phylum.p8.span.100.blobplot.bam0.png
- blobtoolsE2/BLOBTOOLS.blobDB.json.bestsum.phylum.p8.span.100.blobplot.read_cov.bam0.png
- blobtoolsE2/BLOBTOOLS.blobDB.json.bestsum.phylum.p8.span.100.blobplot.stats.txt
- blobtoolsE2/BLOBTOOLS.blobDB.table.txt
- blobtoolsE318/
- blobtoolsE318/BLOBTOOLS.blobDB.json
- blobtoolsE318/BLOBTOOLS.blobDB.json.bestsum.phylum.p8.span.100.blobplot.bam0.png
- blobtoolsE318/BLOBTOOLS.blobDB.json.bestsum.phylum.p8.span.100.blobplot.read_cov.bam0.png
- blobtoolsE318/BLOBTOOLS.blobDB.json.bestsum.phylum.p8.span.100.blobplot.stats.txt
- blobtoolsE318/BLOBTOOLS.blobDB.table.txt
- blobtoolsG11/
- blobtoolsG11/BLOBTOOLS.blobDB.json
- blobtoolsG11/BLOBTOOLS.blobDB.json.bestsum.phylum.p8.span.100.blobplot.bam0.png
- blobtoolsG11/BLOBTOOLS.blobDB.json.bestsum.phylum.p8.span.100.blobplot.read_cov.bam0.png
- blobtoolsG11/BLOBTOOLS.blobDB.json.bestsum.phylum.p8.span.100.blobplot.stats.txt
- blobtoolsG11/BLOBTOOLS.blobDB.table.txt
- blobtoolsG2/
- blobtoolsG2/BLOBTOOLS.blobDB.json
- blobtoolsG2/BLOBTOOLS.blobDB.json.bestsum.phylum.p8.span.100.blobplot.bam0.png
- blobtoolsG2/BLOBTOOLS.blobDB.json.bestsum.phylum.p8.span.100.blobplot.read_cov.bam0.png
- blobtoolsG2/BLOBTOOLS.blobDB.json.bestsum.phylum.p8.span.100.blobplot.stats.txt
- blobtoolsG2/BLOBTOOLS.blobDB.table.txt
- blobtoolsG5/
- blobtoolsG5/BLOBTOOLS.blobDB.json
- blobtoolsG5/BLOBTOOLS.blobDB.json.bestsum.phylum.p8.span.100.blobplot.bam0.png
- blobtoolsG5/BLOBTOOLS.blobDB.json.bestsum.phylum.p8.span.100.blobplot.read_cov.bam0.png
- blobtoolsG5/BLOBTOOLS.blobDB.json.bestsum.phylum.p8.span.100.blobplot.stats.txt
- blobtoolsG5/BLOBTOOLS.blobDB.table.txt
- blobtoolsG8/
- blobtoolsG8/BLOBTOOLS.blobDB.json
- blobtoolsG8/BLOBTOOLS.blobDB.json.bestsum.phylum.p8.span.100.blobplot.bam0.png
- blobtoolsG8/BLOBTOOLS.blobDB.json.bestsum.phylum.p8.span.100.blobplot.read_cov.bam0.png
- blobtoolsG8/BLOBTOOLS.blobDB.json.bestsum.phylum.p8.span.100.blobplot.stats.txt
- blobtoolsG8/BLOBTOOLS.blobDB.table.txt
- blobtoolsH44/
- blobtoolsH718/
- blobtoolsH718/BLOBTOOLS.blobDB.json
- blobtoolsH718/BLOBTOOLS.blobDB.json.bestsum.phylum.p8.span.100.blobplot.bam0.png
- blobtoolsH718/BLOBTOOLS.blobDB.json.bestsum.phylum.p8.span.100.blobplot.read_cov.bam0.png
- blobtoolsH718/BLOBTOOLS.blobDB.json.bestsum.phylum.p8.span.100.blobplot.stats.txt
- blobtoolsH718/BLOBTOOLS.blobDB.table.txt
- blobtoolsRCC1613/
- blobtoolsRCC1613/BLOBTOOLS.blobDB.json
- blobtoolsRCC1613/BLOBTOOLS.blobDB.json.bestsum.phylum.p8.span.100.blobplot.bam0.png
- blobtoolsRCC1613/BLOBTOOLS.blobDB.json.bestsum.phylum.p8.span.100.blobplot.read_cov.bam0.png
- blobtoolsRCC1613/BLOBTOOLS.blobDB.json.bestsum.phylum.p8.span.100.blobplot.stats.txt
- blobtoolsRCC1613/BLOBTOOLS.blobDB.table.txt
- blobtoolsRCC1615/
- blobtoolsRCC1615/BLOBTOOLS.blobDB.json
- blobtoolsRCC1615/BLOBTOOLS.blobDB.json.bestsum.phylum.p8.span.100.blobplot.bam0.png
- blobtoolsRCC1615/BLOBTOOLS.blobDB.json.bestsum.phylum.p8.span.100.blobplot.read_cov.bam0.png
- blobtoolsRCC1615/BLOBTOOLS.blobDB.json.bestsum.phylum.p8.span.100.blobplot.stats.txt
- blobtoolsRCC1615/BLOBTOOLS.blobDB.table.txt
- blobtoolsRCC1868/
- blobtoolsRCC1868/BLOBTOOLS.blobDB.json
- blobtoolsRCC1868/BLOBTOOLS.blobDB.json.bestsum.phylum.p8.span.100.blobplot.bam0.png
- blobtoolsRCC1868/BLOBTOOLS.blobDB.json.bestsum.phylum.p8.span.100.blobplot.read_cov.bam0.png
- blobtoolsRCC1868/BLOBTOOLS.blobDB.json.bestsum.phylum.p8.span.100.blobplot.stats.txt
- blobtoolsRCC1868/BLOBTOOLS.blobDB.table.txt
- blobtoolsRCC4222/
- blobtoolsRCC4222/BLOBTOOLS.blobDB.json
- blobtoolsRCC4222/BLOBTOOLS.blobDB.json.bestsum.phylum.p8.span.100.blobplot.bam0.png
- blobtoolsRCC4222/BLOBTOOLS.blobDB.json.bestsum.phylum.p8.span.100.blobplot.read_cov.bam0.png
- blobtoolsRCC4222/BLOBTOOLS.blobDB.json.bestsum.phylum.p8.span.100.blobplot.stats.txt
- blobtoolsRCC4222/BLOBTOOLS.blobDB.table.txt
- blobtoolsRCC4752/
- blobtoolsRCC4752/BLOBTOOLS.blobDB.json
- blobtoolsRCC4752/BLOBTOOLS.blobDB.json.bestsum.phylum.p8.span.100.blobplot.bam0.png
- blobtoolsRCC4752/BLOBTOOLS.blobDB.json.bestsum.phylum.p8.span.100.blobplot.read_cov.bam0.png
- blobtoolsRCC4752/BLOBTOOLS.blobDB.json.bestsum.phylum.p8.span.100.blobplot.stats.txt
- blobtoolsRCC4752/BLOBTOOLS.blobDB.table.txt
- blobtoolsRCC5417/
- blobtoolsRCC5417/BLOBTOOLS.blobDB.json
- blobtoolsRCC5417/BLOBTOOLS.blobDB.json.bestsum.phylum.p8.span.100.blobplot.bam0.png
- blobtoolsRCC5417/BLOBTOOLS.blobDB.json.bestsum.phylum.p8.span.100.blobplot.read_cov.bam0.png
- blobtoolsRCC5417/BLOBTOOLS.blobDB.json.bestsum.phylum.p8.span.100.blobplot.stats.txt
- blobtoolsRCC5417/BLOBTOOLS.blobDB.table.txt
- blobtoolsRCC685/
- blobtoolsRCC685/BLOBTOOLS.blobDB.json
- blobtoolsRCC685/BLOBTOOLS.blobDB.json.bestsum.phylum.p8.span.100.blobplot.bam0.png
- blobtoolsRCC685/BLOBTOOLS.blobDB.json.bestsum.phylum.p8.span.100.blobplot.read_cov.bam0.png
- blobtoolsRCC685/BLOBTOOLS.blobDB.json.bestsum.phylum.p8.span.100.blobplot.stats.txt
- blobtoolsRCC685/BLOBTOOLS.blobDB.table.txt
- blobtoolsRCC716/
- blobtoolsRCC716/BLOBTOOLS.blobDB.json
- blobtoolsRCC716/BLOBTOOLS.blobDB.json.bestsum.phylum.p8.span.100.blobplot.bam0.png
- blobtoolsRCC716/BLOBTOOLS.blobDB.json.bestsum.phylum.p8.span.100.blobplot.read_cov.bam0.png
- blobtoolsRCC716/BLOBTOOLS.blobDB.json.bestsum.phylum.p8.span.100.blobplot.stats.txt
- blobtoolsRCC716/BLOBTOOLS.blobDB.table.txt
