# Supplementary material for: Biological and genomic resources for the cosmopolitan phytoplankton Bathycoccus: insights into genetic diversity and function of outlier chromosomes
Source: Plant J. 2026 Jun 7;126(5):e70982. doi: 10.1111/tpj.70982 (PMC13242883; doi:10.1111/tpj.70982)
Supplement: Supplementary file 2 — Data S2. Taxonomic partitioning of assembled contigs. [file TPJ-126-0-s002.zip › blobtoolsA1/BLOBTOOLS.blobDB.json.bestsum.phylum.p8.span.100.blobplot.stats.txt]

## 1.1.1
## bam0=/media/francois/Data/Bathycoccus/MixGenomes/FinalMix/blobtoolsA1/A1.complete.ilmnaMapped.SORTED.bam
# name	colour	count_visible	count_visible_perc	span_visible	span_visible_perc	n50	gc_mean	gc_std	bam0_mean	bam0_std	bam0_read_map	bam0_read_map_p
all	None	34	100.0%	15,583,058	100.0%	924,918	0.45	0.051	91.3	55.4	9,319,494	92.3%
Chlorophyta	#1f77b4	27	100.0%	15,361,615	100.0%	924,918	0.47	0.037	100.9	56.2	9,253,598	91.6%
Nucleocytoviricota	#ff7f0e	1	100.0%	210,712	100.0%	210,712	0.37	0.0	44.1	0.0	61,950	0.6%
no-hit	#d3d3d3	6	100.0%	10,731	100.0%	3,458	0.38	0.034	56.2	33.6	3,946	0.0%
