# Supplementary material for: Biological and genomic resources for the cosmopolitan phytoplankton Bathycoccus: insights into genetic diversity and function of outlier chromosomes
Source: Plant J. 2026 Jun 7;126(5):e70982. doi: 10.1111/tpj.70982 (PMC13242883; doi:10.1111/tpj.70982)
Supplement: Supplementary file 2 — Data S2. Taxonomic partitioning of assembled contigs. [file TPJ-126-0-s002.zip › blobtoolsA1/BLOBTOOLS.blobDB.table.txt]

## 1.1.1
## assembly	: /media/francois/Data/Bathycoccus/MixGenomes/FinalMix/A1.complete.fasta
## coverage	 bam0 - /media/francois/Data/Bathycoccus/MixGenomes/FinalMix/blobtoolsA1/A1.complete.ilmnaMapped.SORTED.bam
## taxonomy	 tax0 - /media/francois/Data/Bathycoccus/MixGenomes/FinalMix/blobtoolsA1/A1.complete.bln.tsv
## nodesDB	: None
## taxrule	: bestsum
## min_score	: 0.0
## min_diff	: 0.0
## tax_collision_random	: False
##
# name	length	GC	N	bam0	phylum.t.6%s	phylum.s.7%s	phylum.c.8
chr_Mito_A1	33897	0.3934	0	207.2315	Chlorophyta	100235.0	6
chr_Chlo_A1	67962	0.4123	0	298.5091	Chlorophyta	229109.0	5
chr_19_A1	181489	0.4098	0	81.1757	Chlorophyta	276047.0	0
chr_18_A1	309801	0.4696	0	89.0609	Chlorophyta	1054562.0	4
chr_17_A1	475356	0.4751	0	88.7407	Chlorophyta	1532486.0	2
chr_16_A1	501213	0.4809	0	89.4521	Chlorophyta	1655035.0	0
chr_15_A1	524588	0.4808	0	90.4997	Chlorophyta	1733115.0	0
chr_14_A1	760873	0.4171	100	83.6387	Chlorophyta	1075941.0	10
chr_13_A1	719832	0.486	0	87.9195	Chlorophyta	2671047.0	2
chr_12_A1	727240	0.4821	0	89.72	Chlorophyta	2438892.0	3
chr_11_A1	766306	0.4853	0	89.3078	Chlorophyta	2591851.0	7
chr_10_A1	813258	0.4831	0	89.749	Chlorophyta	2769337.0	0
chr_9_A1	899716	0.4849	0	89.9785	Chlorophyta	3109362.0	0
chr_8_A1	924918	0.4851	0	89.1808	Chlorophyta	3102124.0	0
chr_7_A1	986654	0.4834	0	88.8294	Chlorophyta	3353869.0	1
chr_6_A1	993816	0.4828	0	90.1553	Chlorophyta	3259738.0	1
chr_5_A1	1029491	0.484	0	89.2022	Chlorophyta	3386286.0	0
chr_4_A1	1021119	0.4837	0	89.3067	Chlorophyta	3458468.0	0
chr_3_A1	1082459	0.4863	0	89.2463	Chlorophyta	3583062.0	0
chr_2_A1	1126251	0.4861	0	89.1316	Chlorophyta	3619128.0	0
chr_1_A1	1385962	0.488	100	90.5615	Chlorophyta	4206253.0	0
A1_bacterial_contigs_Contig1	210712	0.3699	0	44.0837	Nucleocytoviricota	465676.0	2
A1_bacterial_contigs_Contig2	3047	0.4575	0	2.4113	Chlorophyta	25346.0	0
A1_bacterial_contigs_Contig3	2448	0.4391	0	37.2407	Chlorophyta	14512.0	0
A1_bacterial_contigs_Contig4	2157	0.5726	0	127.4897	Chlorophyta	5490.0	0
A1_bacterial_contigs_Contig5	8292	0.5105	0	143.0533	Chlorophyta	26657.0	0
A1_bacterial_contigs_Contig6	3458	0.4505	0	110.3542	no-hit	0.0	0
A1_bacterial_contigs_Contig7	850	0.3682	0	66.3277	no-hit	0.0	0
A1_bacterial_contigs_Contig8	848	0.3679	0	55.3445	no-hit	0.0	0
A1_bacterial_contigs_Contig9	639	0.3662	0	35.1979	no-hit	0.0	0
A1_bacterial_contigs_Contig10	1199	0.3403	0	69.4064	no-hit	0.0	0
A1_bacterial_contigs_Contig11	3737	0.3859	0	0.2809	no-hit	0.0	0
A1_bacterial_contigs_Contig12	9716	0.4276	0	199.8056	Chlorophyta	47353.0	3
A1_bacterial_contigs_Contig13	3754	0.4134	0	23.2463	Chlorophyta	6933.0	0
