# Supplementary material for: Biological and genomic resources for the cosmopolitan phytoplankton Bathycoccus: insights into genetic diversity and function of outlier chromosomes
Source: Plant J. 2026 Jun 7;126(5):e70982. doi: 10.1111/tpj.70982 (PMC13242883; doi:10.1111/tpj.70982)
Supplement: Supplementary file 2 — Data S2. Taxonomic partitioning of assembled contigs. [file TPJ-126-0-s002.zip › blobtoolsA727/BLOBTOOLS.blobDB.table.txt]

## 1.1.1
## assembly	: /media/francois/Data/Bathycoccus/MixGenomes/FinalMix/A727.complete.fasta
## coverage	 bam0 - /media/francois/Data/Bathycoccus/MixGenomes/FinalMix/blobtoolsA727/A727.complete.ilmnaMapped.SORTED.bam
## taxonomy	 tax0 - /media/francois/Data/Bathycoccus/MixGenomes/FinalMix/blobtoolsA727/A727.complete.bln.tsv
## nodesDB	: None
## taxrule	: bestsum
## min_score	: 0.0
## min_diff	: 0.0
## tax_collision_random	: False
##
# name	length	GC	N	bam0	phylum.t.6%s	phylum.s.7%s	phylum.c.8
chr_Mito_A727	33893	0.394	0	428.4724	Chlorophyta	99725.0	6
chr_Chlo_A727	67879	0.4124	0	282.2935	Chlorophyta	230460.0	4
chr_19_A727	228690	0.4086	0	102.3393	Chlorophyta	177608.0	0
chr_18_A727	317389	0.467	0	98.475	Chlorophyta	891262.0	4
chr_17_A727	745296	0.4737	0	88.5054	Chlorophyta	1983253.0	2
chr_16_A727	509291	0.4772	0	90.5763	Chlorophyta	1506499.0	1
chr_15_A727	320350	0.475	0	97.6046	Chlorophyta	942065.0	3
chr_14_A727	739700	0.4181	0	91.934	Chlorophyta	1047686.0	10
chr_13_A727	737386	0.4862	0	86.8911	Chlorophyta	2309252.0	1
chr_12_A727	787705	0.476	0	88.1054	Chlorophyta	2207680.0	3
chr_11_A727	725812	0.4837	100	89.265	Chlorophyta	2206819.0	7
chr_10_A727	819461	0.4804	0	88.089	Chlorophyta	2365178.0	3
chr_9_A727	887771	0.4828	0	87.421	Chlorophyta	2642687.0	0
chr_8_A727	935817	0.482	0	86.5369	Chlorophyta	2766194.0	0
chr_7_A727	1042420	0.4788	0	86.6146	Chlorophyta	3022608.0	1
chr_6_A727	1001997	0.4801	0	86.4844	Chlorophyta	2983067.0	1
chr_5_A727	1050855	0.4802	0	86.1757	Chlorophyta	3098227.0	0
chr_4_A727	1226042	0.4778	0	85.6263	Chlorophyta	3451118.0	0
chr_3_A727	1088739	0.484	0	85.9609	Chlorophyta	3218629.0	0
chr_2_A727	1032508	0.4822	0	86.1231	Chlorophyta	3016421.0	0
chr_1_A727	1368327	0.4861	0	84.8221	Chlorophyta	3815060.0	0
