# Supplementary material for: Biological and genomic resources for the cosmopolitan phytoplankton Bathycoccus: insights into genetic diversity and function of outlier chromosomes
Source: Plant J. 2026 Jun 7;126(5):e70982. doi: 10.1111/tpj.70982 (PMC13242883; doi:10.1111/tpj.70982)
Supplement: Supplementary file 2 — Data S2. Taxonomic partitioning of assembled contigs. [file TPJ-126-0-s002.zip › blobtoolsA8/BLOBTOOLS.blobDB.table.txt]

## 1.1.1
## assembly	: /media/francois/Data/Bathycoccus/MixGenomes/FinalMix/A8.complete.fasta
## coverage	 bam0 - /media/francois/Data/Bathycoccus/MixGenomes/FinalMix/blobtoolsA8/A8.complete.ilmnaMapped.SORTED.bam
## taxonomy	 tax0 - /media/francois/Data/Bathycoccus/MixGenomes/FinalMix/blobtoolsA8/A8.complete.bln.tsv
## nodesDB	: None
## taxrule	: bestsum
## min_score	: 0.0
## min_diff	: 0.0
## tax_collision_random	: False
##
# name	length	GC	N	bam0	phylum.t.6%s	phylum.s.7%s	phylum.c.8
chr_Mito_A8	33871	0.3936	0	81.5152	Chlorophyta	95435.0	5
chr_Chlo_A8	67975	0.4123	0	114.8903	Chlorophyta	233388.0	5
chr_19_A8	225373	0.4206	0	36.8011	Chlorophyta	286515.0	1
chr_18_A8	308071	0.4696	0	32.9742	Chlorophyta	1047615.0	4
chr_17_A8	474879	0.4751	0	26.9983	Chlorophyta	1474380.0	2
chr_16_A8	512960	0.4804	0	26.1802	Chlorophyta	1664420.0	0
chr_15_A8	523849	0.4808	0	26.5091	Chlorophyta	1750693.0	1
chr_14_A8	781878	0.4174	0	24.4892	Chlorophyta	1078494.0	10
chr_13_A8	770859	0.4869	0	24.0073	Chlorophyta	2767662.0	1
chr_12_A8	720863	0.4821	0	24.6222	Chlorophyta	2439352.0	3
chr_11_A8	764371	0.4854	0	24.4458	Chlorophyta	2612763.0	7
chr_10_A8	791990	0.4832	0	24.4484	Chlorophyta	2668039.0	0
chr_9_A8	894004	0.4854	0	23.9524	Chlorophyta	3061035.0	0
chr_8_A8	945596	0.4845	0	23.7735	Chlorophyta	3083230.0	0
chr_7_A8	1008950	0.4832	0	23.3696	Chlorophyta	3367759.0	1
chr_6_A8	989488	0.4832	0	23.9011	Chlorophyta	3216368.0	1
chr_5_A8	1016987	0.4844	0	23.421	Chlorophyta	3410941.0	0
chr_4_A8	1006439	0.4838	0	23.6078	Chlorophyta	3455070.0	0
chr_3_A8	1079247	0.4865	0	23.0766	Chlorophyta	3557320.0	0
chr_2_A8	1131285	0.486	0	23.1004	Chlorophyta	3621183.0	0
chr_1_A8	1359092	0.4885	0	22.7806	Chlorophyta	4217939.0	0
A8_bacterial_contigs_Contig1	13241	0.4688	0	35.7854	Chlorophyta	19276.0	0
A8_bacterial_contigs_Contig2	9719	0.4278	0	198.9631	Chlorophyta	47333.0	3
