# Supplementary material for: Biological and genomic resources for the cosmopolitan phytoplankton Bathycoccus: insights into genetic diversity and function of outlier chromosomes
Source: Plant J. 2026 Jun 7;126(5):e70982. doi: 10.1111/tpj.70982 (PMC13242883; doi:10.1111/tpj.70982)
Supplement: Supplementary file 2 — Data S2. Taxonomic partitioning of assembled contigs. [file TPJ-126-0-s002.zip › blobtoolsA818/BLOBTOOLS.blobDB.json]

{"title": "BLOBTOOLS.blobDB.json", "assembly_f": "/media/francois/Data/Bathycoccus/MixGenomes/FinalMix/A818.complete.fasta", "lineages": {"1522189": {"species": "Ceraceosorus guamensis", "genus": "Ceraceosorus", "family": "Ceraceosoraceae", "order": "Ceraceosorales", "phylum": "Basidiomycota", "superkingdom": "Eukaryota"}, "169864": {"species": "unknown phycodnavirus", "genus": "Phycodnaviridae-undef", "family": "Phycodnaviridae", "order": "Algavirales", "phylum": "Nucleocytoviricota", "superkingdom": "Viruses"}, "2282170": {"species": "Kordia sp. SMS9", "genus": "Kordia", "family": "Flavobacteriaceae", "order": "Flavobacteriales", "phylum": "Bacteroidetes", "superkingdom": "Bacteria"}, "1230840": {"species": "Orycteropus afer", "genus": "Orycteropus", "family": "Orycteropodidae", "order": "Tubulidentata", "phylum": "Chordata", "superkingdom": "Eukaryota"}, "55564": {"species": "Chara vulgaris", "genus": "Chara", "family": "Characeae", "order": "Charales", "phylum": "Streptophyta", "superkingdom": "Eukaryota"}, "2007176": {"species": "Dipterocladia arabiensis", "genus": "Dipterocladia", "family": "Dasyaceae", "order": "Ceramiales", "phylum": "Rhodophyta", "superkingdom": "Eukaryota"}, "2069432": {"species": "Tamlana sp. UJ94", "genus": "Tamlana", "family": "Flavobacteriaceae", "order": "Flavobacteriales", "phylum": "Bacteroidetes", "superkingdom": "Bacteria"}, "1300343": {"species": "Dokdonia donghaensis", "genus": "Dokdonia", "family": "Flavobacteriaceae", "order": "Flavobacteriales", "phylum": "Bacteroidetes", "superkingdom": "Bacteria"}, "112090": {"species": "Aphanomyces astaci", "genus": "Aphanomyces", "family": "Saprolegniaceae", "order": "Saprolegniales", "phylum": "Eukaryota-undef", "superkingdom": "Eukaryota"}, "1250231": {"species": "Gramella sp. MAR_2010_102", "genus": "Gramella", "family": "Flavobacteriaceae", "order": "Flavobacteriales", "phylum": "Bacteroidetes", "superkingdom": "Bacteria"}, "1032745": {"species": "Trachydiscus minutus", "genus": "Trachydiscus", "family": "Goniochloridales-undef", "order": "Goniochloridales", "phylum": "Eukaryota-undef", "superkingdom": "Eukaryota"}, "64793": {"species": "Wasmannia auropunctata", "genus": "Wasmannia", "family": "Formicidae", "order": "Hymenoptera", "phylum": "Arthropoda", "superkingdom": "Eukaryota"}, "3074": {"species": "Parachlorella kessleri", "genus": "Parachlorella", "family": "Chlorellaceae", "order": "Chlorellales", "phylum": "Chlorophyta", "superkingdom": "Eukaryota"}, "412627": {"species": "Zalieutes elater", "genus": "Zalieutes", "family": "Ogcocephalidae", "order": "Lophiiformes", "phylum": "Chordata", "superkingdom": "Eukaryota"}, "69332": {"species": "Chara braunii", "genus": "Chara", "family": "Characeae", "order": "Charales", "phylum": "Streptophyta", "superkingdom": "Eukaryota"}, "459526": {"species": "Flavobacterium anhuiense", "genus": "Flavobacterium", "family": "Flavobacteriaceae", "order": "Flavobacteriales", "phylum": "Bacteroidetes", "superkingdom": "Bacteria"}, "204992": {"species": "Golenkinia longispicula", "genus": "Golenkinia", "family": "Golenkiniaceae", "order": "Chlamydomonadales", "phylum": "Chlorophyta", "superkingdom": "Eukaryota"}, "1336802": {"species": "Nonlabens sp. Hel1_33_55", "genus": "Nonlabens", "family": "Flavobacteriaceae", "order": "Flavobacteriales", "phylum": "Bacteroidetes", "superkingdom": "Bacteria"}, "1454006": {"species": "Siansivirga zeaxanthinifaciens", "genus": "Siansivirga", "family": "Flavobacteriaceae", "order": "Flavobacteriales", "phylum": "Bacteroidetes", "superkingdom": "Bacteria"}, "1663210": {"species": "Ostreococcus mediterraneus virus 1", "genus": "Prasinovirus", "family": "Phycodnaviridae", "order": "Algavirales", "phylum": "Nucleocytoviricota", "superkingdom": "Viruses"}, "3726": {"species": "Raphanus sativus", "genus": "Raphanus", "family": "Brassicaceae", "order": "Brassicales", "phylum": "Streptophyta", "superkingdom": "Eukaryota"}, "1141622": {"species": "uncultured picoeukaryote", "genus": "Eukaryota-undef", "family": "Eukaryota-undef", "order": "Eukaryota-undef", "phylum": "Eukaryota-undef", "superkingdom": "Eukaryota"}, "643867": {"species": "Marivirga tractuosa", "genus": "Marivirga", "family": "Marivirgaceae", "order": "Cytophagales", "phylum": "Bacteroidetes", "superkingdom": "Bacteria"}, "102107": {"species": "Prunus mume", "genus": "Prunus", "family": "Rosaceae", "order": "Rosales", "phylum": "Streptophyta", "superkingdom": "Eukaryota"}, "1306519": {"species": "Flavobacterium commune", "genus": "Flavobacterium", "family": "Flavobacteriaceae", "order": "Flavobacteriales", "phylum": "Bacteroidetes", "superkingdom": "Bacteria"}, "1348584": {"species": "Cellulophaga baltica", "genus": "Cellulophaga", "family": "Flavobacteriaceae", "order": "Flavobacteriales", "phylum": "Bacteroidetes", "superkingdom": "Bacteria"}, "3105": {"species": "Pediastrum duplex", "genus": "Pediastrum", "family": "Hydrodictyaceae", "order": "Sphaeropleales", "phylum": "Chlorophyta", "superkingdom": "Eukaryota"}, "542402": {"species": "uncultured bacterium ARCTIC13_E_12", "genus": "Bacteria-undef", "family": "Bacteria-undef", "order": "Bacteria-undef", "phylum": "Bacteria-undef", "superkingdom": "Bacteria"}, "203449": {"species": "uncultured marine eukaryote", "genus": "Eukaryota-undef", "family": "Eukaryota-undef", "order": "Eukaryota-undef", "phylum": "Eukaryota-undef", "superkingdom": "Eukaryota"}, "688270": {"species": "Cellulophaga algicola", "genus": "Cellulophaga", "family": "Flavobacteriaceae", "order": "Flavobacteriales", "phylum": "Bacteroidetes", "superkingdom": "Bacteria"}, "3012": {"species": "Fucus distichus", "genus": "Fucus", "family": "Fucaceae", "order": "Fucales", "phylum": "Eukaryota-undef", "superkingdom": "Eukaryota"}, "145388": {"species": "Monoraphidium neglectum", "genus": "Monoraphidium", "family": "Selenastraceae", "order": "Sphaeropleales", "phylum": "Chlorophyta", "superkingdom": "Eukaryota"}, "642926": {"species": "Ostreococcus tauri virus 1", "genus": "Prasinovirus", "family": "Phycodnaviridae", "order": "Algavirales", "phylum": "Nucleocytoviricota", "superkingdom": "Viruses"}, "73025": {"species": "Eutreptiella gymnastica", "genus": "Eutreptiella", "family": "Eutreptiales-undef", "order": "Eutreptiales", "phylum": "Euglenozoa", "superkingdom": "Eukaryota"}, "656061": {"species": "Tuber melanosporum", "genus": "Tuber", "family": "Tuberaceae", "order": "Pezizales", "phylum": "Ascomycota", "superkingdom": "Eukaryota"}, "49369": {"species": "Coffea eugenioides", "genus": "Coffea", "family": "Rubiaceae", "order": "Gentianales", "phylum": "Streptophyta", "superkingdom": "Eukaryota"}, "59895": {"species": "Cynara cardunculus", "genus": "Cynara", "family": "Asteraceae", "order": "Asterales", "phylum": "Streptophyta", "superkingdom": "Eukaryota"}, "42229": {"species": "Prunus avium", "genus": "Prunus", "family": "Rosaceae", "order": "Rosales", "phylum": "Streptophyta", "superkingdom": "Eukaryota"}, "226208": {"species": "Salvia miltiorrhiza", "genus": "Salvia", "family": "Lamiaceae", "order": "Lamiales", "phylum": "Streptophyta", "superkingdom": "Eukaryota"}, "1850252": {"species": "Tenacibaculum todarodis", "genus": "Tenacibaculum", "family": "Flavobacteriaceae", "order": "Flavobacteriales", "phylum": "Bacteroidetes", "superkingdom": "Bacteria"}, "2057808": {"species": "Lacinutrix sp. Bg11-31", "genus": "Lacinutrix", "family": "Flavobacteriaceae", "order": "Flavobacteriales", "phylum": "Bacteroidetes", "superkingdom": "Bacteria"}, "114398": {"species": "Parasteatoda tepidariorum", "genus": "Parasteatoda", "family": "Theridiidae", "order": "Araneae", "phylum": "Arthropoda", "superkingdom": "Eukaryota"}, "867900": {"species": "Cellulophaga lytica", "genus": "Cellulophaga", "family": "Flavobacteriaceae", "order": "Flavobacteriales", "phylum": "Bacteroidetes", "superkingdom": "Bacteria"}, "49266": {"species": "Fucus vesiculosus", "genus": "Fucus", "family": "Fucaceae", "order": "Fucales", "phylum": "Eukaryota-undef", "superkingdom": "Eukaryota"}, "1714849": {"species": "Aquimarina sp. AD10", "genus": "Aquimarina", "family": "Flavobacteriaceae", "order": "Flavobacteriales", "phylum": "Bacteroidetes", "superkingdom": "Bacteria"}, "52965": {"species": "Phacotus lenticularis", "genus": "Phacotus", "family": "Phacotaceae", "order": "Chlamydomonadales", "phylum": "Chlorophyta", "superkingdom": "Eukaryota"}, "1486034": {"species": "Lacinutrix venerupis", "genus": "Lacinutrix", "family": "Flavobacteriaceae", "order": "Flavobacteriales", "phylum": "Bacteroidetes", "superkingdom": "Bacteria"}, "2496866": {"species": "Nonlabens sp. MJ115", "genus": "Nonlabens", "family": "Flavobacteriaceae", "order": "Flavobacteriales", "phylum": "Bacteroidetes", "superkingdom": "Bacteria"}, "296587": {"species": "Micromonas commoda", "genus": "Micromonas", "family": "Mamiellaceae", "order": "Mamiellales", "phylum": "Chlorophyta", "superkingdom": "Eukaryota"}, "10224": {"species": "Saccoglossus kowalevskii", "genus": "Saccoglossus", "family": "Harrimaniidae", "order": "Hemichordata-undef", "phylum": "Hemichordata", "superkingdom": "Eukaryota"}, "83485": {"species": "Linepithema humile", "genus": "Linepithema", "family": "Formicidae", "order": "Hymenoptera", "phylum": "Arthropoda", "superkingdom": "Eukaryota"}, "2173169": {"species": "Dokdonia sp. Dokd-P16", "genus": "Dokdonia", "family": "Flavobacteriaceae", "order": "Flavobacteriales", "phylum": "Bacteroidetes", "superkingdom": "Bacteria"}, "743611": {"species": "uncultured organism MedDCM-OCT-S04-C161", "genus": "undef", "family": "undef", "order": "undef", "phylum": "undef", "superkingdom": "undef"}, "163309": {"species": "Geminella minor", "genus": "Geminella", "family": "Chlorellaceae", "order": "Chlorellales", "phylum": "Chlorophyta", "superkingdom": "Eukaryota"}, "54821": {"species": "Silene antirrhina", "genus": "Silene", "family": "Caryophyllaceae", "order": "Caryophyllales", "phylum": "Streptophyta", "superkingdom": "Eukaryota"}, "34126": {"species": "Cladophora albida", "genus": "Cladophora", "family": "Cladophoraceae", "order": "Cladophorales", "phylum": "Chlorophyta", "superkingdom": "Eukaryota"}, "702113": {"species": "Novosphingobium sp. PP1Y", "genus": "Novosphingobium", "family": "Sphingomonadaceae", "order": "Sphingomonadales", "phylum": "Proteobacteria", "superkingdom": "Bacteria"}, "554055": {"species": "Micractinium conductrix", "genus": "Micractinium", "family": "Chlorellaceae", "order": "Chlorellales", "phylum": "Chlorophyta", "superkingdom": "Eukaryota"}, "1336794": {"species": "Formosa sp. Hel1_33_131", "genus": "Formosa", "family": "Flavobacteriaceae", "order": "Flavobacteriales", "phylum": "Bacteroidetes", "superkingdom": "Bacteria"}, "28090": {"species": "Acinetobacter lwoffii", "genus": "Acinetobacter", "family": "Moraxellaceae", "order": "Pseudomonadales", "phylum": "Proteobacteria", "superkingdom": "Bacteria"}, "13443": {"species": "Coffea arabica", "genus": "Coffea", "family": "Rubiaceae", "order": "Gentianales", "phylum": "Streptophyta", "superkingdom": "Eukaryota"}, "7660": {"species": "Psammechinus miliaris", "genus": "Psammechinus", "family": "Parechinidae", "order": "Camarodonta", "phylum": "Echinodermata", "superkingdom": "Eukaryota"}, "1785753": {"species": "Ostreococcus tauri virus OtV5", "genus": "Prasinovirus", "family": "Phycodnaviridae", "order": "Algavirales", "phylum": "Nucleocytoviricota", "superkingdom": "Viruses"}, "88036": {"species": "Selaginella moellendorffii", "genus": "Selaginella", "family": "Selaginellaceae", "order": "Selaginellales", "phylum": "Streptophyta", "superkingdom": "Eukaryota"}, "69401": {"species": "Carteria cerasiformis", "genus": "Carteria", "family": "Chlamydomonadaceae", "order": "Chlamydomonadales", "phylum": "Chlorophyta", "superkingdom": "Eukaryota"}, "52035": {"species": "Lobochlamys segnis", "genus": "Lobochlamys", "family": "Chlamydomonadaceae", "order": "Chlamydomonadales", "phylum": "Chlorophyta", "superkingdom": "Eukaryota"}, "179408": {"species": "Oscillatoria nigro-viridis", "genus": "Oscillatoria", "family": "Oscillatoriaceae", "order": "Oscillatoriales", "phylum": "Cyanobacteria", "superkingdom": "Bacteria"}, "31312": {"species": "Nephroselmis olivacea", "genus": "Nephroselmis", "family": "Nephroselmidaceae", "order": "Nephroselmidales", "phylum": "Chlorophyta", "superkingdom": "Eukaryota"}, "983548": {"species": "Dokdonia sp. 4H-3-7-5", "genus": "Dokdonia", "family": "Flavobacteriaceae", "order": "Flavobacteriales", "phylum": "Bacteroidetes", "superkingdom": "Bacteria"}, "28087": {"species": "Legionella sainthelensi", "genus": "Legionella", "family": "Legionellaceae", "order": "Legionellales", "phylum": "Proteobacteria", "superkingdom": "Bacteria"}, "2055892": {"species": "Idiomarina sp. X4", "genus": "Idiomarina", "family": "Idiomarinaceae", "order": "Alteromonadales", "phylum": "Proteobacteria", "superkingdom": "Bacteria"}, "633836": {"species": "Bathycoccus virus BpV161", "genus": "Phycodnaviridae-undef", "family": "Phycodnaviridae", "order": "Algavirales", "phylum": "Nucleocytoviricota", "superkingdom": "Viruses"}, "3711": {"species": "Brassica rapa", "genus": "Brassica", "family": "Brassicaceae", "order": "Brassicales", "phylum": "Streptophyta", "superkingdom": "Eukaryota"}, "2027857": {"species": "Mariniflexile sp. TRM1-10", "genus": "Mariniflexile", "family": "Flavobacteriaceae", "order": "Flavobacteriales", "phylum": "Bacteroidetes", "superkingdom": "Bacteria"}, "1987369": {"species": "Saccharomyces jurei", "genus": "Saccharomyces", "family": "Saccharomycetaceae", "order": "Saccharomycetales", "phylum": "Ascomycota", "superkingdom": "Eukaryota"}, "313590": {"species": "Dokdonia sp. MED134", "genus": "Dokdonia", "family": "Flavobacteriaceae", "order": "Flavobacteriales", "phylum": "Bacteroidetes", "superkingdom": "Bacteria"}, "43946": {"species": "Netrium digitus", "genus": "Netrium", "family": "Zygnemataceae", "order": "Zygnematales", "phylum": "Streptophyta", "superkingdom": "Eukaryota"}, "326968": {"species": "Ziziphus jujuba", "genus": "Ziziphus", "family": "Rhamnaceae", "order": "Rosales", "phylum": "Streptophyta", "superkingdom": "Eukaryota"}, "441375": {"species": "Cryptosporidium muris", "genus": "Cryptosporidium", "family": "Cryptosporidiidae", "order": "Eucoccidiorida", "phylum": "Apicomplexa", "superkingdom": "Eukaryota"}, "2058137": {"species": "Polaribacter sp. ALD11", "genus": "Polaribacter", "family": "Flavobacteriaceae", "order": "Flavobacteriales", "phylum": "Bacteroidetes", "superkingdom": "Bacteria"}, "880159": {"species": "Bathycoccus sp. RCC1105 virus BpV", "genus": "Prasinovirus", "family": "Phycodnaviridae", "order": "Algavirales", "phylum": "Nucleocytoviricota", "superkingdom": "Viruses"}, "307658": {"species": "Monomorium pharaonis", "genus": "Monomorium", "family": "Formicidae", "order": "Hymenoptera", "phylum": "Arthropoda", "superkingdom": "Eukaryota"}, "77133": {"species": "uncultured bacterium", "genus": "Bacteria-undef", "family": "Bacteria-undef", "order": "Bacteria-undef", "phylum": "Bacteria-undef", "superkingdom": "Bacteria"}, "1763534": {"species": "Flavobacterium crassostreae", "genus": "Flavobacterium", "family": "Flavobacteriaceae", "order": "Flavobacteriales", "phylum": "Bacteroidetes", "superkingdom": "Bacteria"}, "2058135": {"species": "Olleya sp. Bg11-27", "genus": "Olleya", "family": "Flavobacteriaceae", "order": "Flavobacteriales", "phylum": "Bacteroidetes", "superkingdom": "Bacteria"}, "1173027": {"species": "Microcoleus sp. PCC 7113", "genus": "Microcoleus", "family": "Microcoleaceae", "order": "Oscillatoriales", "phylum": "Cyanobacteria", "superkingdom": "Bacteria"}, "1416941": {"species": "Closterium baillyanum", "genus": "Closterium", "family": "Closteriaceae", "order": "Desmidiales", "phylum": "Streptophyta", "superkingdom": "Eukaryota"}, "36894": {"species": "Pyramimonas parkeae", "genus": "Pyramimonas", "family": "Pyramimonadaceae", "order": "Pyramimonadales", "phylum": "Chlorophyta", "superkingdom": "Eukaryota"}, "1255295": {"species": "Goniomonas avonlea", "genus": "Goniomonas", "family": "Goniomonadaceae", "order": "Cyathomonadacea", "phylum": "Eukaryota-undef", "superkingdom": "Eukaryota"}, "2787": {"species": "Porphyra purpurea", "genus": "Porphyra", "family": "Bangiaceae", "order": "Bangiales", "phylum": "Rhodophyta", "superkingdom": "Eukaryota"}, "5480": {"species": "Candida parapsilosis", "genus": "Candida", "family": "Debaryomycetaceae", "order": "Saccharomycetales", "phylum": "Ascomycota", "superkingdom": "Eukaryota"}, "1492737": {"species": "Flavobacterium gilvum", "genus": "Flavobacterium", "family": "Flavobacteriaceae", "order": "Flavobacteriales", "phylum": "Bacteroidetes", "superkingdom": "Bacteria"}, "28849": {"species": "Gelidium coulteri", "genus": "Gelidium", "family": "Gelidiaceae", "order": "Gelidiales", "phylum": "Rhodophyta", "superkingdom": "Eukaryota"}, "1663209": {"species": "Ostreococcus lucimarinus virus 7", "genus": "Prasinovirus", "family": "Phycodnaviridae", "order": "Algavirales", "phylum": "Nucleocytoviricota", "superkingdom": "Viruses"}, "15368": {"species": "Brachypodium distachyon", "genus": "Brachypodium", "family": "Poaceae", "order": "Poales", "phylum": "Streptophyta", "superkingdom": "Eukaryota"}, "1604141": {"species": "Antrophyum semicostatum", "genus": "Antrophyum", "family": "Pteridaceae", "order": "Polypodiales", "phylum": "Streptophyta", "superkingdom": "Eukaryota"}, "66656": {"species": "Durio zibethinus", "genus": "Durio", "family": "Malvaceae", "order": "Malvales", "phylum": "Streptophyta", "superkingdom": "Eukaryota"}, "1294365": {"species": "Saccharomyces cerevisiae", "genus": "Saccharomyces", "family": "Saccharomycetaceae", "order": "Saccharomycetales", "phylum": "Ascomycota", "superkingdom": "Eukaryota"}, "110193": {"species": "Nicrophorus vespilloides", "genus": "Nicrophorus", "family": "Silphidae", "order": "Coleoptera", "phylum": "Arthropoda", "superkingdom": "Eukaryota"}, "436017": {"species": "Ostreococcus sp. 'lucimarinus'", "genus": "Ostreococcus", "family": "Bathycoccaceae", "order": "Mamiellales", "phylum": "Chlorophyta", "superkingdom": "Eukaryota"}, "1729720": {"species": "Salegentibacter sp. T436", "genus": "Salegentibacter", "family": "Flavobacteriaceae", "order": "Flavobacteriales", "phylum": "Bacteroidetes", "superkingdom": "Bacteria"}, "633837": {"species": "Bathycoccus virus BpV178", "genus": "Phycodnaviridae-undef", "family": "Phycodnaviridae", "order": "Algavirales", "phylum": "Nucleocytoviricota", "superkingdom": "Viruses"}, "1973480": {"species": "Sphaerospermopsis kisseleviana", "genus": "Sphaerospermopsis", "family": "Aphanizomenonaceae", "order": "Nostocales", "phylum": "Cyanobacteria", "superkingdom": "Bacteria"}, "71743": {"species": "Chlorogonium capillatum", "genus": "Chlorogonium", "family": "Haematococcaceae", "order": "Chlamydomonadales", "phylum": "Chlorophyta", "superkingdom": "Eukaryota"}, "3218": {"species": "Physcomitrium patens", "genus": "Physcomitrium", "family": "Funariaceae", "order": "Funariales", "phylum": "Streptophyta", "superkingdom": "Eukaryota"}, "754397": {"species": "Polaribacter sp. SA4-10", "genus": "Polaribacter", "family": "Flavobacteriaceae", "order": "Flavobacteriales", "phylum": "Bacteroidetes", "superkingdom": "Bacteria"}, "412030": {"species": "Paramecium tetraurelia", "genus": "Paramecium", "family": "Parameciidae", "order": "Peniculida", "phylum": "Ciliophora", "superkingdom": "Eukaryota"}, "1392250": {"species": "Aspergillus steynii", "genus": "Aspergillus", "family": "Aspergillaceae", "order": "Eurotiales", "phylum": "Ascomycota", "superkingdom": "Eukaryota"}, "633838": {"species": "Bathycoccus virus BpV82", "genus": "Phycodnaviridae-undef", "family": "Phycodnaviridae", "order": "Algavirales", "phylum": "Nucleocytoviricota", "superkingdom": "Viruses"}, "1336795": {"species": "Formosa sp. Hel3_A1_48", "genus": "Formosa", "family": "Flavobacteriaceae", "order": "Flavobacteriales", "phylum": "Bacteroidetes", "superkingdom": "Bacteria"}, "983544": {"species": "Lacinutrix sp. 5H-3-7-4", "genus": "Lacinutrix", "family": "Flavobacteriaceae", "order": "Flavobacteriales", "phylum": "Bacteroidetes", "superkingdom": "Bacteria"}, "242159": {"species": "Ostreococcus sp. 'lucimarinus'", "genus": "Ostreococcus", "family": "Bathycoccaceae", "order": "Mamiellales", "phylum": "Chlorophyta", "superkingdom": "Eukaryota"}, "743635": {"species": "uncultured organism MedDCM-OCT-S08-C199", "genus": "undef", "family": "undef", "order": "undef", "phylum": "undef", "superkingdom": "undef"}, "7460": {"species": "Apis mellifera", "genus": "Apis", "family": "Apidae", "order": "Hymenoptera", "phylum": "Arthropoda", "superkingdom": "Eukaryota"}, "181804": {"species": "Nitella hyalina", "genus": "Nitella", "family": "Characeae", "order": "Charales", "phylum": "Streptophyta", "superkingdom": "Eukaryota"}, "1808001": {"species": "Acinetobacter sp. LoGeW2-3", "genus": "Acinetobacter", "family": "Moraxellaceae", "order": "Pseudomonadales", "phylum": "Proteobacteria", "superkingdom": "Bacteria"}, "4686": {"species": "Asparagus officinalis", "genus": "Asparagus", "family": "Asparagaceae", "order": "Asparagales", "phylum": "Streptophyta", "superkingdom": "Eukaryota"}, "639310": {"species": "Olleya aquimaris", "genus": "Olleya", "family": "Flavobacteriaceae", "order": "Flavobacteriales", "phylum": "Bacteroidetes", "superkingdom": "Bacteria"}, "376686": {"species": "Flavobacterium johnsoniae", "genus": "Flavobacterium", "family": "Flavobacteriaceae", "order": "Flavobacteriales", "phylum": "Bacteroidetes", "superkingdom": "Bacteria"}, "1347342": {"species": "Formosa agariphila", "genus": "Formosa", "family": "Flavobacteriaceae", "order": "Flavobacteriales", "phylum": "Bacteroidetes", "superkingdom": "Bacteria"}, "4442": {"species": "Camellia sinensis", "genus": "Camellia", "family": "Theaceae", "order": "Ericales", "phylum": "Streptophyta", "superkingdom": "Eukaryota"}, "13748": {"species": "Utricularia gibba", "genus": "Utricularia", "family": "Lentibulariaceae", "order": "Lamiales", "phylum": "Streptophyta", "superkingdom": "Eukaryota"}, "41875": {"species": "Bathycoccus prasinos", "genus": "Bathycoccus", "family": "Bathycoccaceae", "order": "Mamiellales", "phylum": "Chlorophyta", "superkingdom": "Eukaryota"}, "70448": {"species": "Ostreococcus tauri", "genus": "Ostreococcus", "family": "Bathycoccaceae", "order": "Mamiellales", "phylum": "Chlorophyta", "superkingdom": "Eukaryota"}, "87149": {"species": "Fucus spiralis", "genus": "Fucus", "family": "Fucaceae", "order": "Fucales", "phylum": "Eukaryota-undef", "superkingdom": "Eukaryota"}, "39947": {"species": "Oryza sativa", "genus": "Oryza", "family": "Poaceae", "order": "Poales", "phylum": "Streptophyta", "superkingdom": "Eukaryota"}, "1871037": {"species": "Flavobacteriaceae bacterium", "genus": "Flavobacteriaceae-undef", "family": "Flavobacteriaceae", "order": "Flavobacteriales", "phylum": "Bacteroidetes", "superkingdom": "Bacteria"}, "258330": {"species": "Ammothea hilgendorfi", "genus": "Ammothea", "family": "Ammotheidae", "order": "Pantopoda", "phylum": "Arthropoda", "superkingdom": "Eukaryota"}, "157820": {"species": "uncultured prasinophyte", "genus": "Chlorophyta-undef", "family": "Chlorophyta-undef", "order": "Chlorophyta-undef", "phylum": "Chlorophyta", "superkingdom": "Eukaryota"}, "1294385": {"species": "Saccharomyces cerevisiae", "genus": "Saccharomyces", "family": "Saccharomycetaceae", "order": "Saccharomycetales", "phylum": "Ascomycota", "superkingdom": "Eukaryota"}, "542413": {"species": "uncultured bacterium ARCTIC24_F_09", "genus": "Bacteria-undef", "family": "Bacteria-undef", "order": "Bacteria-undef", "phylum": "Bacteria-undef", "superkingdom": "Bacteria"}, "110365": {"species": "Gregarina niphandrodes", "genus": "Gregarina", "family": "Gregarinidae", "order": "Eugregarinorida", "phylum": "Apicomplexa", "superkingdom": "Eukaryota"}, "79200": {"species": "Daucus carota", "genus": "Daucus", "family": "Apiaceae", "order": "Apiales", "phylum": "Streptophyta", "superkingdom": "Eukaryota"}, "564608": {"species": "Micromonas pusilla", "genus": "Micromonas", "family": "Mamiellaceae", "order": "Mamiellales", "phylum": "Chlorophyta", "superkingdom": "Eukaryota"}, "2021234": {"species": "Ahniella affigens", "genus": "Ahniella", "family": "Rhodanobacteraceae", "order": "Xanthomonadales", "phylum": "Proteobacteria", "superkingdom": "Bacteria"}, "461633": {"species": "Stephania japonica", "genus": "Stephania", "family": "Menispermaceae", "order": "Ranunculales", "phylum": "Streptophyta", "superkingdom": "Eukaryota"}, "858337": {"species": "uncultured Choricystis", "genus": "Chlorophyta-undef", "family": "Chlorophyta-undef", "order": "Chlorophyta-undef", "phylum": "Chlorophyta", "superkingdom": "Eukaryota"}, "280463": {"species": "Emiliania huxleyi", "genus": "Emiliania", "family": "Noelaerhabdaceae", "order": "Isochrysidales", "phylum": "Haptista", "superkingdom": "Eukaryota"}, "253288": {"species": "Malassezia yamatoensis", "genus": "Malassezia", "family": "Malasseziaceae", "order": "Malasseziales", "phylum": "Basidiomycota", "superkingdom": "Eukaryota"}, "352472": {"species": "Dictyostelium discoideum", "genus": "Dictyostelium", "family": "Dictyosteliaceae", "order": "Dictyosteliales", "phylum": "Evosea", "superkingdom": "Eukaryota"}, "43146": {"species": "Rhopalosiphum maidis", "genus": "Rhopalosiphum", "family": "Aphididae", "order": "Hemiptera", "phylum": "Arthropoda", "superkingdom": "Eukaryota"}, "13608": {"species": "Mantoniella squamata", "genus": "Mantoniella", "family": "Mamiellaceae", "order": "Mamiellales", "phylum": "Chlorophyta", "superkingdom": "Eukaryota"}, "1202541": {"species": "Botryococcus braunii", "genus": "Botryococcus", "family": "Chlorophyta-undef", "order": "Chlorophyta-undef", "phylum": "Chlorophyta", "superkingdom": "Eukaryota"}, "880160": {"species": "Bathycoccus sp. RCC1105 virus BpV", "genus": "Prasinovirus", "family": "Phycodnaviridae", "order": "Algavirales", "phylum": "Nucleocytoviricota", "superkingdom": "Viruses"}, "1336796": {"species": "Gillisia sp. Hel1_33_143", "genus": "Gillisia", "family": "Flavobacteriaceae", "order": "Flavobacteriales", "phylum": "Bacteroidetes", "superkingdom": "Bacteria"}, "1249933": {"species": "Winogradskyella sp. RHA_55", "genus": "Winogradskyella", "family": "Flavobacteriaceae", "order": "Flavobacteriales", "phylum": "Bacteroidetes", "superkingdom": "Bacteria"}, "169297": {"species": "Aegilops tauschii", "genus": "Aegilops", "family": "Poaceae", "order": "Poales", "phylum": "Streptophyta", "superkingdom": "Eukaryota"}, "979": {"species": "Cellulophaga lytica", "genus": "Cellulophaga", "family": "Flavobacteriaceae", "order": "Flavobacteriales", "phylum": "Bacteroidetes", "superkingdom": "Bacteria"}, "754417": {"species": "Winogradskyella sp. PC-19", "genus": "Winogradskyella", "family": "Flavobacteriaceae", "order": "Flavobacteriales", "phylum": "Bacteroidetes", "superkingdom": "Bacteria"}}, "order_of_blobs": ["chr_Mito_A818", "chr_19_A818", "chr_18_A818", "chr_17_A818", "chr_16_A818", "chr_15_A818", "chr_14_A818", "chr_13_A818", "chr_12_A818", "chr_11_A818", "chr_10_A818", "chr_9_A818", "chr_8_A818", "chr_7_A818", "chr_6_A818", "chr_5_A818", "chr_4_A818", "chr_3_A818", "chr_2_A818", "chr_1_A818", "chr_Chlo_A818", "A818_bacterial_contigs_Contig1", "A818_bacterial_contigs_Contig2", "A818_bacterial_contigs_Contig3", "A818_bacterial_contigs_Contig4", "A818_bacterial_contigs_Contig5", "A818_bacterial_contigs_Contig6", "A818_bacterial_contigs_Contig7", "A818_bacterial_contigs_Contig8", "A818_bacterial_contigs_Contig9", "A818_bacterial_contigs_Contig10", "A818_bacterial_contigs_Contig11", "A818_bacterial_contigs_Contig12", "A818_bacterial_contigs_Contig13", "A818_bacterial_contigs_Contig14", "A818_bacterial_contigs_Contig15", "A818_bacterial_contigs_Contig16", "A818_bacterial_contigs_Contig17", "A818_bacterial_contigs_Contig18", "A818_bacterial_contigs_Contig19", "A818_bacterial_contigs_Contig20", "A818_bacterial_contigs_Contig21", "A818_bacterial_contigs_Contig22", "A818_bacterial_contigs_Contig23", "A818_bacterial_contigs_Contig24", "A818_bacterial_contigs_Contig25", "A818_bacterial_contigs_Contig26", "A818_bacterial_contigs_Contig27", "A818_bacterial_contigs_Contig28", "A818_bacterial_contigs_Contig29", "A818_bacterial_contigs_Contig30", "A818_bacterial_contigs_Contig31", "A818_bacterial_contigs_Contig32"], "dict_of_blobs": {"chr_Mito_A818": {"name": "chr_Mito_A818", "length": 33895, "n_count": 0, "agct_count": 33895, "gc": 0.3949, "covs": {"bam0": 354.3199}, "read_cov": {"bam0": 80097}, "hits": {"tax0": [{"name": "chr_Mito_A818", "taxId": "41875", "score": 60368.0}, {"name": "chr_Mito_A818", "taxId": "41875", "score": 17263.0}, {"name": "chr_Mito_A818", "taxId": "70448", "score": 2165.0}, {"name": "chr_Mito_A818", "taxId": "70448", "score": 736.0}, {"name": "chr_Mito_A818", "taxId": "70448", "score": 736.0}, {"name": "chr_Mito_A818", "taxId": "70448", "score": 2165.0}, {"name": "chr_Mito_A818", "taxId": "70448", "score": 2165.0}, {"name": "chr_Mito_A818", "taxId": "70448", "score": 174.0}, {"name": "chr_Mito_A818", "taxId": "1141622", "score": 1157.0}, {"name": "chr_Mito_A818", "taxId": "1141622", "score": 1151.0}, {"name": "chr_Mito_A818", "taxId": "1141622", "score": 1151.0}, {"name": "chr_Mito_A818", "taxId": "296587", "score": 970.0}, {"name": "chr_Mito_A818", "taxId": "296587", "score": 905.0}, {"name": "chr_Mito_A818", "taxId": "296587", "score": 905.0}, {"name": "chr_Mito_A818", "taxId": "296587", "score": 333.0}, {"name": "chr_Mito_A818", "taxId": "70448", "score": 937.0}, {"name": "chr_Mito_A818", "taxId": "70448", "score": 937.0}, {"name": "chr_Mito_A818", "taxId": "70448", "score": 937.0}, {"name": "chr_Mito_A818", "taxId": "70448", "score": 730.0}, {"name": "chr_Mito_A818", "taxId": "70448", "score": 684.0}, {"name": "chr_Mito_A818", "taxId": "70448", "score": 289.0}, {"name": "chr_Mito_A818", "taxId": "70448", "score": 257.0}, {"name": "chr_Mito_A818", "taxId": "70448", "score": 684.0}, {"name": "chr_Mito_A818", "taxId": "70448", "score": 289.0}, {"name": "chr_Mito_A818", "taxId": "70448", "score": 257.0}, {"name": "chr_Mito_A818", "taxId": "554055", "score": 612.0}, {"name": "chr_Mito_A818", "taxId": "1032745", "score": 387.0}, {"name": "chr_Mito_A818", "taxId": "226208", "score": 333.0}, {"name": "chr_Mito_A818", "taxId": "13748", "score": 333.0}, {"name": "chr_Mito_A818", "taxId": "54821", "score": 327.0}, {"name": "chr_Mito_A818", "taxId": "70448", "score": 294.0}, {"name": "chr_Mito_A818", "taxId": "70448", "score": 174.0}, {"name": "chr_Mito_A818", "taxId": "70448", "score": 289.0}, {"name": "chr_Mito_A818", "taxId": "70448", "score": 257.0}, {"name": "chr_Mito_A818", "taxId": "3012", "score": 285.0}, {"name": "chr_Mito_A818", "taxId": "49266", "score": 285.0}, {"name": "chr_Mito_A818", "taxId": "28087", "score": 281.0}, {"name": "chr_Mito_A818", "taxId": "1255295", "score": 281.0}, {"name": "chr_Mito_A818", "taxId": "87149", "score": 279.0}, {"name": "chr_Mito_A818", "taxId": "28087", "score": 276.0}, {"name": "chr_Mito_A818", "taxId": "28087", "score": 265.0}, {"name": "chr_Mito_A818", "taxId": "70448", "score": 257.0}, {"name": "chr_Mito_A818", "taxId": "70448", "score": 174.0}, {"name": "chr_Mito_A818", "taxId": "2787", "score": 228.0}, {"name": "chr_Mito_A818", "taxId": "31312", "score": 187.0}, {"name": "chr_Mito_A818", "taxId": "70448", "score": 174.0}, {"name": "chr_Mito_A818", "taxId": "412627", "score": 152.0}, {"name": "chr_Mito_A818", "taxId": "69332", "score": 141.0}, {"name": "chr_Mito_A818", "taxId": "1416941", "score": 141.0}, {"name": "chr_Mito_A818", "taxId": "181804", "score": 141.0}, {"name": "chr_Mito_A818", "taxId": "55564", "score": 141.0}]}, "taxonomy": {"bestsum": {"species": {"tax": "Bathycoccus prasinos", "score": 77631.0, "c_index": 20}, "genus": {"tax": "Bathycoccus", "score": 77631.0, "c_index": 17}, "family": {"tax": "Bathycoccaceae", "score": 93392.0, "c_index": 15}, "order": {"tax": "Mamiellales", "score": 96505.0, "c_index": 13}, "phylum": {"tax": "Chlorophyta", "score": 97304.0, "c_index": 5}, "superkingdom": {"tax": "Eukaryota", "score": 104217.0, "c_index": 1}}}}, "chr_19_A818": {"name": "chr_19_A818", "length": 140801, "n_count": 200, "agct_count": 140601, "gc": 0.4162, "covs": {"bam0": 96.0606}, "read_cov": {"bam0": 90078}, "hits": {"tax0": [{"name": "chr_19_A818", "taxId": "41875", "score": 14988.0}, {"name": "chr_19_A818", "taxId": "41875", "score": 3478.0}, {"name": "chr_19_A818", "taxId": "41875", "score": 2290.0}, {"name": "chr_19_A818", "taxId": "41875", "score": 1443.0}, {"name": "chr_19_A818", "taxId": "41875", "score": 1181.0}, {"name": "chr_19_A818", "taxId": "41875", "score": 1090.0}, {"name": "chr_19_A818", "taxId": "41875", "score": 1077.0}, {"name": "chr_19_A818", "taxId": "41875", "score": 857.0}, {"name": "chr_19_A818", "taxId": "41875", "score": 856.0}, {"name": "chr_19_A818", "taxId": "41875", "score": 678.0}, {"name": "chr_19_A818", "taxId": "41875", "score": 636.0}, {"name": "chr_19_A818", "taxId": "41875", "score": 632.0}, {"name": "chr_19_A818", "taxId": "41875", "score": 593.0}, {"name": "chr_19_A818", "taxId": "41875", "score": 569.0}, {"name": "chr_19_A818", "taxId": "41875", "score": 544.0}, {"name": "chr_19_A818", "taxId": "41875", "score": 532.0}, {"name": "chr_19_A818", "taxId": "41875", "score": 527.0}, {"name": "chr_19_A818", "taxId": "41875", "score": 527.0}, {"name": "chr_19_A818", "taxId": "41875", "score": 514.0}, {"name": "chr_19_A818", "taxId": "41875", "score": 507.0}, {"name": "chr_19_A818", "taxId": "41875", "score": 477.0}, {"name": "chr_19_A818", "taxId": "41875", "score": 460.0}, {"name": "chr_19_A818", "taxId": "41875", "score": 449.0}, {"name": "chr_19_A818", "taxId": "41875", "score": 449.0}, {"name": "chr_19_A818", "taxId": "41875", "score": 446.0}, {"name": "chr_19_A818", "taxId": "41875", "score": 436.0}, {"name": "chr_19_A818", "taxId": "41875", "score": 435.0}, {"name": "chr_19_A818", "taxId": "41875", "score": 431.0}, {"name": "chr_19_A818", "taxId": "41875", "score": 427.0}, {"name": "chr_19_A818", "taxId": "41875", "score": 427.0}, {"name": "chr_19_A818", "taxId": "41875", "score": 424.0}, {"name": "chr_19_A818", "taxId": "41875", "score": 407.0}, {"name": "chr_19_A818", "taxId": "41875", "score": 387.0}, {"name": "chr_19_A818", "taxId": "41875", "score": 372.0}, {"name": "chr_19_A818", "taxId": "41875", "score": 363.0}, {"name": "chr_19_A818", "taxId": "41875", "score": 357.0}, {"name": "chr_19_A818", "taxId": "41875", "score": 329.0}, {"name": "chr_19_A818", "taxId": "41875", "score": 327.0}, {"name": "chr_19_A818", "taxId": "41875", "score": 324.0}, {"name": "chr_19_A818", "taxId": "41875", "score": 322.0}, {"name": "chr_19_A818", "taxId": "41875", "score": 318.0}, {"name": "chr_19_A818", "taxId": "41875", "score": 305.0}, {"name": "chr_19_A818", "taxId": "41875", "score": 283.0}, {"name": "chr_19_A818", "taxId": "41875", "score": 281.0}, {"name": "chr_19_A818", "taxId": "41875", "score": 281.0}, {"name": "chr_19_A818", "taxId": "41875", "score": 278.0}, {"name": "chr_19_A818", "taxId": "41875", "score": 278.0}, {"name": "chr_19_A818", "taxId": "41875", "score": 272.0}, {"name": "chr_19_A818", "taxId": "41875", "score": 272.0}, {"name": "chr_19_A818", "taxId": "41875", "score": 252.0}, {"name": "chr_19_A818", "taxId": "41875", "score": 252.0}, {"name": "chr_19_A818", "taxId": "41875", "score": 246.0}, {"name": "chr_19_A818", "taxId": "41875", "score": 244.0}, {"name": "chr_19_A818", "taxId": "41875", "score": 237.0}, {"name": "chr_19_A818", "taxId": "41875", "score": 231.0}, {"name": "chr_19_A818", "taxId": "41875", "score": 230.0}, {"name": "chr_19_A818", "taxId": "41875", "score": 226.0}, {"name": "chr_19_A818", "taxId": "41875", "score": 224.0}, {"name": "chr_19_A818", "taxId": "41875", "score": 222.0}, {"name": "chr_19_A818", "taxId": "41875", "score": 222.0}, {"name": "chr_19_A818", "taxId": "41875", "score": 220.0}, {"name": "chr_19_A818", "taxId": "41875", "score": 219.0}, {"name": "chr_19_A818", "taxId": "41875", "score": 211.0}, {"name": "chr_19_A818", "taxId": "41875", "score": 211.0}, {"name": "chr_19_A818", "taxId": "41875", "score": 209.0}, {"name": "chr_19_A818", "taxId": "41875", "score": 207.0}, {"name": "chr_19_A818", "taxId": "41875", "score": 204.0}, {"name": "chr_19_A818", "taxId": "41875", "score": 202.0}, {"name": "chr_19_A818", "taxId": "41875", "score": 193.0}, {"name": "chr_19_A818", "taxId": "41875", "score": 189.0}, {"name": "chr_19_A818", "taxId": "41875", "score": 187.0}, {"name": "chr_19_A818", "taxId": "41875", "score": 178.0}, {"name": "chr_19_A818", "taxId": "41875", "score": 174.0}, {"name": "chr_19_A818", "taxId": "41875", "score": 174.0}, {"name": "chr_19_A818", "taxId": "41875", "score": 174.0}, {"name": "chr_19_A818", "taxId": "41875", "score": 169.0}, {"name": "chr_19_A818", "taxId": "41875", "score": 156.0}, {"name": "chr_19_A818", "taxId": "41875", "score": 154.0}, {"name": "chr_19_A818", "taxId": "41875", "score": 147.0}, {"name": "chr_19_A818", "taxId": "41875", "score": 9784.0}, {"name": "chr_19_A818", "taxId": "41875", "score": 1986.0}, {"name": "chr_19_A818", "taxId": "41875", "score": 433.0}, {"name": "chr_19_A818", "taxId": "41875", "score": 8946.0}, {"name": "chr_19_A818", "taxId": "41875", "score": 6019.0}, {"name": "chr_19_A818", "taxId": "41875", "score": 3397.0}, {"name": "chr_19_A818", "taxId": "41875", "score": 8628.0}, {"name": "chr_19_A818", "taxId": "41875", "score": 405.0}, {"name": "chr_19_A818", "taxId": "41875", "score": 5142.0}, {"name": "chr_19_A818", "taxId": "41875", "score": 305.0}, {"name": "chr_19_A818", "taxId": "41875", "score": 141.0}, {"name": "chr_19_A818", "taxId": "41875", "score": 4940.0}, {"name": "chr_19_A818", "taxId": "41875", "score": 4606.0}, {"name": "chr_19_A818", "taxId": "41875", "score": 329.0}, {"name": "chr_19_A818", "taxId": "41875", "score": 4466.0}, {"name": "chr_19_A818", "taxId": "41875", "score": 1077.0}, {"name": "chr_19_A818", "taxId": "41875", "score": 3354.0}, {"name": "chr_19_A818", "taxId": "41875", "score": 459.0}, {"name": "chr_19_A818", "taxId": "41875", "score": 228.0}, {"name": "chr_19_A818", "taxId": "41875", "score": 2444.0}, {"name": "chr_19_A818", "taxId": "41875", "score": 2290.0}, {"name": "chr_19_A818", "taxId": "41875", "score": 915.0}, {"name": "chr_19_A818", "taxId": "41875", "score": 446.0}, {"name": "chr_19_A818", "taxId": "41875", "score": 2272.0}, {"name": "chr_19_A818", "taxId": "41875", "score": 1275.0}, {"name": "chr_19_A818", "taxId": "41875", "score": 780.0}, {"name": "chr_19_A818", "taxId": "41875", "score": 2272.0}, {"name": "chr_19_A818", "taxId": "41875", "score": 1275.0}, {"name": "chr_19_A818", "taxId": "41875", "score": 774.0}, {"name": "chr_19_A818", "taxId": "41875", "score": 2211.0}, {"name": "chr_19_A818", "taxId": "41875", "score": 2106.0}, {"name": "chr_19_A818", "taxId": "41875", "score": 307.0}, {"name": "chr_19_A818", "taxId": "41875", "score": 206.0}, {"name": "chr_19_A818", "taxId": "41875", "score": 185.0}, {"name": "chr_19_A818", "taxId": "41875", "score": 2076.0}, {"name": "chr_19_A818", "taxId": "41875", "score": 1609.0}, {"name": "chr_19_A818", "taxId": "41875", "score": 176.0}, {"name": "chr_19_A818", "taxId": "41875", "score": 1443.0}, {"name": "chr_19_A818", "taxId": "41875", "score": 1384.0}, {"name": "chr_19_A818", "taxId": "41875", "score": 141.0}, {"name": "chr_19_A818", "taxId": "41875", "score": 1330.0}, {"name": "chr_19_A818", "taxId": "41875", "score": 1170.0}, {"name": "chr_19_A818", "taxId": "41875", "score": 944.0}, {"name": "chr_19_A818", "taxId": "41875", "score": 856.0}, {"name": "chr_19_A818", "taxId": "41875", "score": 577.0}, {"name": "chr_19_A818", "taxId": "41875", "score": 427.0}, {"name": "chr_19_A818", "taxId": "41875", "score": 291.0}, {"name": "chr_19_A818", "taxId": "41875", "score": 154.0}, {"name": "chr_19_A818", "taxId": "41875", "score": 490.0}, {"name": "chr_19_A818", "taxId": "41875", "score": 438.0}, {"name": "chr_19_A818", "taxId": "41875", "score": 322.0}, {"name": "chr_19_A818", "taxId": "41875", "score": 161.0}, {"name": "chr_19_A818", "taxId": "41875", "score": 486.0}, {"name": "chr_19_A818", "taxId": "41875", "score": 486.0}, {"name": "chr_19_A818", "taxId": "41875", "score": 407.0}, {"name": "chr_19_A818", "taxId": "41875", "score": 265.0}, {"name": "chr_19_A818", "taxId": "41875", "score": 196.0}, {"name": "chr_19_A818", "taxId": "41875", "score": 429.0}, {"name": "chr_19_A818", "taxId": "41875", "score": 322.0}, {"name": "chr_19_A818", "taxId": "41875", "score": 313.0}, {"name": "chr_19_A818", "taxId": "41875", "score": 313.0}, {"name": "chr_19_A818", "taxId": "41875", "score": 154.0}, {"name": "chr_19_A818", "taxId": "41875", "score": 143.0}, {"name": "chr_19_A818", "taxId": "41875", "score": 311.0}, {"name": "chr_19_A818", "taxId": "41875", "score": 259.0}, {"name": "chr_19_A818", "taxId": "41875", "score": 198.0}, {"name": "chr_19_A818", "taxId": "41875", "score": 196.0}, {"name": "chr_19_A818", "taxId": "41875", "score": 193.0}, {"name": "chr_19_A818", "taxId": "41875", "score": 174.0}, {"name": "chr_19_A818", "taxId": "41875", "score": 141.0}]}, "taxonomy": {"bestsum": {"species": {"tax": "Bathycoccus prasinos", "score": 153678.0, "c_index": 0}, "genus": {"tax": "Bathycoccus", "score": 153678.0, "c_index": 0}, "family": {"tax": "Bathycoccaceae", "score": 153678.0, "c_index": 0}, "order": {"tax": "Mamiellales", "score": 153678.0, "c_index": 0}, "phylum": {"tax": "Chlorophyta", "score": 153678.0, "c_index": 0}, "superkingdom": {"tax": "Eukaryota", "score": 153678.0, "c_index": 0}}}}, "chr_18_A818": {"name": "chr_18_A818", "length": 317354, "n_count": 0, "agct_count": 317354, "gc": 0.4669, "covs": {"bam0": 102.7539}, "read_cov": {"bam0": 217484}, "hits": {"tax0": [{"name": "chr_18_A818", "taxId": "41875", "score": 54248.0}, {"name": "chr_18_A818", "taxId": "41875", "score": 48202.0}, {"name": "chr_18_A818", "taxId": "41875", "score": 32326.0}, {"name": "chr_18_A818", "taxId": "41875", "score": 32204.0}, {"name": "chr_18_A818", "taxId": "41875", "score": 27724.0}, {"name": "chr_18_A818", "taxId": "41875", "score": 22053.0}, {"name": "chr_18_A818", "taxId": "41875", "score": 17965.0}, {"name": "chr_18_A818", "taxId": "41875", "score": 17418.0}, {"name": "chr_18_A818", "taxId": "41875", "score": 16434.0}, {"name": "chr_18_A818", "taxId": "41875", "score": 12048.0}, {"name": "chr_18_A818", "taxId": "41875", "score": 11738.0}, {"name": "chr_18_A818", "taxId": "41875", "score": 11620.0}, {"name": "chr_18_A818", "taxId": "41875", "score": 11562.0}, {"name": "chr_18_A818", "taxId": "41875", "score": 11433.0}, {"name": "chr_18_A818", "taxId": "41875", "score": 11116.0}, {"name": "chr_18_A818", "taxId": "41875", "score": 10087.0}, {"name": "chr_18_A818", "taxId": "41875", "score": 9849.0}, {"name": "chr_18_A818", "taxId": "41875", "score": 8307.0}, {"name": "chr_18_A818", "taxId": "41875", "score": 8244.0}, {"name": "chr_18_A818", "taxId": "41875", "score": 7363.0}, {"name": "chr_18_A818", "taxId": "41875", "score": 6804.0}, {"name": "chr_18_A818", "taxId": "41875", "score": 5616.0}, {"name": "chr_18_A818", "taxId": "41875", "score": 5267.0}, {"name": "chr_18_A818", "taxId": "41875", "score": 4898.0}, {"name": "chr_18_A818", "taxId": "41875", "score": 4222.0}, {"name": "chr_18_A818", "taxId": "41875", "score": 3930.0}, {"name": "chr_18_A818", "taxId": "41875", "score": 3747.0}, {"name": "chr_18_A818", "taxId": "41875", "score": 3498.0}, {"name": "chr_18_A818", "taxId": "41875", "score": 3075.0}, {"name": "chr_18_A818", "taxId": "41875", "score": 2852.0}, {"name": "chr_18_A818", "taxId": "41875", "score": 2739.0}, {"name": "chr_18_A818", "taxId": "41875", "score": 2510.0}, {"name": "chr_18_A818", "taxId": "41875", "score": 2313.0}, {"name": "chr_18_A818", "taxId": "41875", "score": 2069.0}, {"name": "chr_18_A818", "taxId": "41875", "score": 1960.0}, {"name": "chr_18_A818", "taxId": "41875", "score": 1827.0}, {"name": "chr_18_A818", "taxId": "41875", "score": 1548.0}, {"name": "chr_18_A818", "taxId": "41875", "score": 1275.0}, {"name": "chr_18_A818", "taxId": "41875", "score": 1003.0}, {"name": "chr_18_A818", "taxId": "41875", "score": 885.0}, {"name": "chr_18_A818", "taxId": "41875", "score": 811.0}, {"name": "chr_18_A818", "taxId": "41875", "score": 784.0}, {"name": "chr_18_A818", "taxId": "41875", "score": 750.0}, {"name": "chr_18_A818", "taxId": "41875", "score": 719.0}, {"name": "chr_18_A818", "taxId": "41875", "score": 715.0}, {"name": "chr_18_A818", "taxId": "41875", "score": 680.0}, {"name": "chr_18_A818", "taxId": "41875", "score": 656.0}, {"name": "chr_18_A818", "taxId": "41875", "score": 645.0}, {"name": "chr_18_A818", "taxId": "41875", "score": 514.0}, {"name": "chr_18_A818", "taxId": "41875", "score": 385.0}, {"name": "chr_18_A818", "taxId": "41875", "score": 12593.0}, {"name": "chr_18_A818", "taxId": "41875", "score": 196.0}, {"name": "chr_18_A818", "taxId": "41875", "score": 8222.0}, {"name": "chr_18_A818", "taxId": "41875", "score": 1062.0}, {"name": "chr_18_A818", "taxId": "41875", "score": 7731.0}, {"name": "chr_18_A818", "taxId": "41875", "score": 6628.0}, {"name": "chr_18_A818", "taxId": "41875", "score": 6595.0}, {"name": "chr_18_A818", "taxId": "41875", "score": 6333.0}, {"name": "chr_18_A818", "taxId": "41875", "score": 6242.0}, {"name": "chr_18_A818", "taxId": "41875", "score": 6207.0}, {"name": "chr_18_A818", "taxId": "41875", "score": 6185.0}, {"name": "chr_18_A818", "taxId": "41875", "score": 309.0}, {"name": "chr_18_A818", "taxId": "41875", "score": 6063.0}, {"name": "chr_18_A818", "taxId": "41875", "score": 5790.0}, {"name": "chr_18_A818", "taxId": "41875", "score": 5790.0}, {"name": "chr_18_A818", "taxId": "41875", "score": 302.0}, {"name": "chr_18_A818", "taxId": "41875", "score": 5589.0}, {"name": "chr_18_A818", "taxId": "41875", "score": 5345.0}, {"name": "chr_18_A818", "taxId": "41875", "score": 5062.0}, {"name": "chr_18_A818", "taxId": "41875", "score": 5310.0}, {"name": "chr_18_A818", "taxId": "41875", "score": 5232.0}, {"name": "chr_18_A818", "taxId": "41875", "score": 5064.0}, {"name": "chr_18_A818", "taxId": "41875", "score": 4876.0}, {"name": "chr_18_A818", "taxId": "41875", "score": 4824.0}, {"name": "chr_18_A818", "taxId": "41875", "score": 4804.0}, {"name": "chr_18_A818", "taxId": "41875", "score": 4793.0}, {"name": "chr_18_A818", "taxId": "41875", "score": 4732.0}, {"name": "chr_18_A818", "taxId": "41875", "score": 4700.0}, {"name": "chr_18_A818", "taxId": "41875", "score": 4687.0}, {"name": "chr_18_A818", "taxId": "41875", "score": 4593.0}, {"name": "chr_18_A818", "taxId": "41875", "score": 4549.0}, {"name": "chr_18_A818", "taxId": "41875", "score": 4434.0}, {"name": "chr_18_A818", "taxId": "41875", "score": 4261.0}, {"name": "chr_18_A818", "taxId": "41875", "score": 361.0}, {"name": "chr_18_A818", "taxId": "41875", "score": 4229.0}, {"name": "chr_18_A818", "taxId": "41875", "score": 4133.0}, {"name": "chr_18_A818", "taxId": "41875", "score": 3988.0}, {"name": "chr_18_A818", "taxId": "41875", "score": 3847.0}, {"name": "chr_18_A818", "taxId": "41875", "score": 3727.0}, {"name": "chr_18_A818", "taxId": "41875", "score": 1410.0}, {"name": "chr_18_A818", "taxId": "41875", "score": 3722.0}, {"name": "chr_18_A818", "taxId": "41875", "score": 3602.0}, {"name": "chr_18_A818", "taxId": "41875", "score": 3591.0}, {"name": "chr_18_A818", "taxId": "41875", "score": 3591.0}, {"name": "chr_18_A818", "taxId": "41875", "score": 3443.0}, {"name": "chr_18_A818", "taxId": "41875", "score": 3432.0}, {"name": "chr_18_A818", "taxId": "41875", "score": 3363.0}, {"name": "chr_18_A818", "taxId": "41875", "score": 859.0}, {"name": "chr_18_A818", "taxId": "41875", "score": 3336.0}, {"name": "chr_18_A818", "taxId": "41875", "score": 3229.0}, {"name": "chr_18_A818", "taxId": "41875", "score": 3188.0}, {"name": "chr_18_A818", "taxId": "41875", "score": 3125.0}, {"name": "chr_18_A818", "taxId": "41875", "score": 3099.0}, {"name": "chr_18_A818", "taxId": "70448", "score": 3094.0}, {"name": "chr_18_A818", "taxId": "41875", "score": 3053.0}, {"name": "chr_18_A818", "taxId": "41875", "score": 2979.0}, {"name": "chr_18_A818", "taxId": "41875", "score": 2942.0}, {"name": "chr_18_A818", "taxId": "41875", "score": 2922.0}, {"name": "chr_18_A818", "taxId": "41875", "score": 2898.0}, {"name": "chr_18_A818", "taxId": "41875", "score": 2811.0}, {"name": "chr_18_A818", "taxId": "41875", "score": 2793.0}, {"name": "chr_18_A818", "taxId": "41875", "score": 2706.0}, {"name": "chr_18_A818", "taxId": "41875", "score": 2643.0}, {"name": "chr_18_A818", "taxId": "41875", "score": 2532.0}, {"name": "chr_18_A818", "taxId": "41875", "score": 2507.0}, {"name": "chr_18_A818", "taxId": "41875", "score": 2403.0}, {"name": "chr_18_A818", "taxId": "41875", "score": 2362.0}, {"name": "chr_18_A818", "taxId": "41875", "score": 2362.0}, {"name": "chr_18_A818", "taxId": "41875", "score": 2294.0}, {"name": "chr_18_A818", "taxId": "41875", "score": 2281.0}, {"name": "chr_18_A818", "taxId": "41875", "score": 359.0}, {"name": "chr_18_A818", "taxId": "41875", "score": 2272.0}, {"name": "chr_18_A818", "taxId": "41875", "score": 2261.0}, {"name": "chr_18_A818", "taxId": "41875", "score": 2246.0}, {"name": "chr_18_A818", "taxId": "41875", "score": 2239.0}, {"name": "chr_18_A818", "taxId": "41875", "score": 2220.0}, {"name": "chr_18_A818", "taxId": "41875", "score": 2180.0}, {"name": "chr_18_A818", "taxId": "41875", "score": 2170.0}, {"name": "chr_18_A818", "taxId": "41875", "score": 2165.0}, {"name": "chr_18_A818", "taxId": "41875", "score": 470.0}, {"name": "chr_18_A818", "taxId": "41875", "score": 2161.0}, {"name": "chr_18_A818", "taxId": "41875", "score": 497.0}, {"name": "chr_18_A818", "taxId": "41875", "score": 2111.0}, {"name": "chr_18_A818", "taxId": "41875", "score": 2100.0}, {"name": "chr_18_A818", "taxId": "41875", "score": 2025.0}, {"name": "chr_18_A818", "taxId": "88036", "score": 1997.0}, {"name": "chr_18_A818", "taxId": "41875", "score": 1986.0}, {"name": "chr_18_A818", "taxId": "41875", "score": 1938.0}, {"name": "chr_18_A818", "taxId": "41875", "score": 1930.0}, {"name": "chr_18_A818", "taxId": "41875", "score": 1923.0}, {"name": "chr_18_A818", "taxId": "41875", "score": 1917.0}, {"name": "chr_18_A818", "taxId": "41875", "score": 1914.0}, {"name": "chr_18_A818", "taxId": "41875", "score": 1912.0}, {"name": "chr_18_A818", "taxId": "41875", "score": 399.0}, {"name": "chr_18_A818", "taxId": "41875", "score": 1905.0}, {"name": "chr_18_A818", "taxId": "41875", "score": 145.0}, {"name": "chr_18_A818", "taxId": "41875", "score": 1893.0}, {"name": "chr_18_A818", "taxId": "41875", "score": 856.0}, {"name": "chr_18_A818", "taxId": "41875", "score": 1886.0}, {"name": "chr_18_A818", "taxId": "41875", "score": 856.0}, {"name": "chr_18_A818", "taxId": "41875", "score": 1868.0}, {"name": "chr_18_A818", "taxId": "41875", "score": 1866.0}, {"name": "chr_18_A818", "taxId": "41875", "score": 1834.0}, {"name": "chr_18_A818", "taxId": "41875", "score": 1779.0}, {"name": "chr_18_A818", "taxId": "64793", "score": 1768.0}, {"name": "chr_18_A818", "taxId": "41875", "score": 1659.0}, {"name": "chr_18_A818", "taxId": "41875", "score": 1581.0}, {"name": "chr_18_A818", "taxId": "41875", "score": 1580.0}, {"name": "chr_18_A818", "taxId": "41875", "score": 1570.0}, {"name": "chr_18_A818", "taxId": "41875", "score": 1531.0}, {"name": "chr_18_A818", "taxId": "41875", "score": 1519.0}, {"name": "chr_18_A818", "taxId": "41875", "score": 1463.0}, {"name": "chr_18_A818", "taxId": "41875", "score": 189.0}, {"name": "chr_18_A818", "taxId": "41875", "score": 165.0}, {"name": "chr_18_A818", "taxId": "41875", "score": 156.0}, {"name": "chr_18_A818", "taxId": "41875", "score": 1386.0}, {"name": "chr_18_A818", "taxId": "41875", "score": 1358.0}, {"name": "chr_18_A818", "taxId": "41875", "score": 1354.0}, {"name": "chr_18_A818", "taxId": "41875", "score": 1352.0}, {"name": "chr_18_A818", "taxId": "41875", "score": 1345.0}, {"name": "chr_18_A818", "taxId": "41875", "score": 379.0}, {"name": "chr_18_A818", "taxId": "41875", "score": 1341.0}, {"name": "chr_18_A818", "taxId": "41875", "score": 169.0}, {"name": "chr_18_A818", "taxId": "41875", "score": 1336.0}, {"name": "chr_18_A818", "taxId": "41875", "score": 1319.0}, {"name": "chr_18_A818", "taxId": "41875", "score": 1317.0}, {"name": "chr_18_A818", "taxId": "41875", "score": 1306.0}, {"name": "chr_18_A818", "taxId": "41875", "score": 1303.0}, {"name": "chr_18_A818", "taxId": "41875", "score": 765.0}, {"name": "chr_18_A818", "taxId": "41875", "score": 1273.0}, {"name": "chr_18_A818", "taxId": "41875", "score": 1271.0}, {"name": "chr_18_A818", "taxId": "41875", "score": 1258.0}, {"name": "chr_18_A818", "taxId": "41875", "score": 1247.0}, {"name": "chr_18_A818", "taxId": "41875", "score": 359.0}, {"name": "chr_18_A818", "taxId": "41875", "score": 1243.0}, {"name": "chr_18_A818", "taxId": "41875", "score": 1205.0}, {"name": "chr_18_A818", "taxId": "41875", "score": 1218.0}, {"name": "chr_18_A818", "taxId": "41875", "score": 1210.0}, {"name": "chr_18_A818", "taxId": "41875", "score": 1197.0}, {"name": "chr_18_A818", "taxId": "41875", "score": 1170.0}, {"name": "chr_18_A818", "taxId": "41875", "score": 1162.0}, {"name": "chr_18_A818", "taxId": "41875", "score": 276.0}, {"name": "chr_18_A818", "taxId": "41875", "score": 1114.0}, {"name": "chr_18_A818", "taxId": "41875", "score": 1107.0}, {"name": "chr_18_A818", "taxId": "41875", "score": 388.0}, {"name": "chr_18_A818", "taxId": "41875", "score": 1105.0}, {"name": "chr_18_A818", "taxId": "41875", "score": 658.0}, {"name": "chr_18_A818", "taxId": "41875", "score": 1088.0}, {"name": "chr_18_A818", "taxId": "41875", "score": 1055.0}, {"name": "chr_18_A818", "taxId": "41875", "score": 1050.0}, {"name": "chr_18_A818", "taxId": "41875", "score": 1024.0}, {"name": "chr_18_A818", "taxId": "41875", "score": 782.0}, {"name": "chr_18_A818", "taxId": "41875", "score": 776.0}, {"name": "chr_18_A818", "taxId": "41875", "score": 776.0}, {"name": "chr_18_A818", "taxId": "41875", "score": 494.0}, {"name": "chr_18_A818", "taxId": "41875", "score": 171.0}, {"name": "chr_18_A818", "taxId": "41875", "score": 1031.0}, {"name": "chr_18_A818", "taxId": "41875", "score": 1002.0}, {"name": "chr_18_A818", "taxId": "41875", "score": 992.0}, {"name": "chr_18_A818", "taxId": "41875", "score": 885.0}, {"name": "chr_18_A818", "taxId": "41875", "score": 850.0}, {"name": "chr_18_A818", "taxId": "41875", "score": 826.0}, {"name": "chr_18_A818", "taxId": "41875", "score": 761.0}, {"name": "chr_18_A818", "taxId": "41875", "score": 750.0}, {"name": "chr_18_A818", "taxId": "41875", "score": 841.0}, {"name": "chr_18_A818", "taxId": "41875", "score": 839.0}, {"name": "chr_18_A818", "taxId": "41875", "score": 656.0}, {"name": "chr_18_A818", "taxId": "41875", "score": 839.0}, {"name": "chr_18_A818", "taxId": "41875", "score": 837.0}, {"name": "chr_18_A818", "taxId": "41875", "score": 364.0}, {"name": "chr_18_A818", "taxId": "41875", "score": 833.0}, {"name": "chr_18_A818", "taxId": "41875", "score": 289.0}, {"name": "chr_18_A818", "taxId": "41875", "score": 826.0}, {"name": "chr_18_A818", "taxId": "41875", "score": 760.0}, {"name": "chr_18_A818", "taxId": "41875", "score": 809.0}, {"name": "chr_18_A818", "taxId": "41875", "score": 784.0}, {"name": "chr_18_A818", "taxId": "41875", "score": 784.0}, {"name": "chr_18_A818", "taxId": "41875", "score": 774.0}, {"name": "chr_18_A818", "taxId": "41875", "score": 773.0}, {"name": "chr_18_A818", "taxId": "41875", "score": 782.0}, {"name": "chr_18_A818", "taxId": "41875", "score": 776.0}, {"name": "chr_18_A818", "taxId": "41875", "score": 774.0}, {"name": "chr_18_A818", "taxId": "41875", "score": 773.0}, {"name": "chr_18_A818", "taxId": "41875", "score": 715.0}, {"name": "chr_18_A818", "taxId": "41875", "score": 765.0}, {"name": "chr_18_A818", "taxId": "41875", "score": 765.0}, {"name": "chr_18_A818", "taxId": "41875", "score": 147.0}, {"name": "chr_18_A818", "taxId": "41875", "score": 761.0}, {"name": "chr_18_A818", "taxId": "41875", "score": 723.0}, {"name": "chr_18_A818", "taxId": "41875", "score": 761.0}, {"name": "chr_18_A818", "taxId": "41875", "score": 723.0}, {"name": "chr_18_A818", "taxId": "41875", "score": 586.0}, {"name": "chr_18_A818", "taxId": "41875", "score": 756.0}, {"name": "chr_18_A818", "taxId": "41875", "score": 752.0}, {"name": "chr_18_A818", "taxId": "41875", "score": 750.0}, {"name": "chr_18_A818", "taxId": "41875", "score": 747.0}, {"name": "chr_18_A818", "taxId": "41875", "score": 737.0}, {"name": "chr_18_A818", "taxId": "41875", "score": 734.0}, {"name": "chr_18_A818", "taxId": "41875", "score": 726.0}, {"name": "chr_18_A818", "taxId": "41875", "score": 719.0}, {"name": "chr_18_A818", "taxId": "41875", "score": 676.0}, {"name": "chr_18_A818", "taxId": "564608", "score": 708.0}, {"name": "chr_18_A818", "taxId": "41875", "score": 704.0}, {"name": "chr_18_A818", "taxId": "41875", "score": 660.0}, {"name": "chr_18_A818", "taxId": "41875", "score": 568.0}, {"name": "chr_18_A818", "taxId": "41875", "score": 551.0}, {"name": "chr_18_A818", "taxId": "41875", "score": 414.0}, {"name": "chr_18_A818", "taxId": "41875", "score": 337.0}, {"name": "chr_18_A818", "taxId": "41875", "score": 658.0}, {"name": "chr_18_A818", "taxId": "41875", "score": 656.0}, {"name": "chr_18_A818", "taxId": "41875", "score": 643.0}, {"name": "chr_18_A818", "taxId": "41875", "score": 621.0}, {"name": "chr_18_A818", "taxId": "41875", "score": 593.0}, {"name": "chr_18_A818", "taxId": "41875", "score": 573.0}, {"name": "chr_18_A818", "taxId": "41875", "score": 568.0}, {"name": "chr_18_A818", "taxId": "41875", "score": 551.0}, {"name": "chr_18_A818", "taxId": "41875", "score": 538.0}, {"name": "chr_18_A818", "taxId": "41875", "score": 538.0}, {"name": "chr_18_A818", "taxId": "41875", "score": 532.0}, {"name": "chr_18_A818", "taxId": "41875", "score": 518.0}, {"name": "chr_18_A818", "taxId": "41875", "score": 407.0}, {"name": "chr_18_A818", "taxId": "41875", "score": 499.0}, {"name": "chr_18_A818", "taxId": "41875", "score": 477.0}, {"name": "chr_18_A818", "taxId": "41875", "score": 407.0}, {"name": "chr_18_A818", "taxId": "41875", "score": 475.0}, {"name": "chr_18_A818", "taxId": "41875", "score": 425.0}, {"name": "chr_18_A818", "taxId": "41875", "score": 185.0}, {"name": "chr_18_A818", "taxId": "41875", "score": 414.0}, {"name": "chr_18_A818", "taxId": "41875", "score": 407.0}, {"name": "chr_18_A818", "taxId": "41875", "score": 407.0}, {"name": "chr_18_A818", "taxId": "41875", "score": 361.0}, {"name": "chr_18_A818", "taxId": "70448", "score": 353.0}, {"name": "chr_18_A818", "taxId": "41875", "score": 337.0}, {"name": "chr_18_A818", "taxId": "41875", "score": 326.0}, {"name": "chr_18_A818", "taxId": "41875", "score": 311.0}, {"name": "chr_18_A818", "taxId": "41875", "score": 305.0}, {"name": "chr_18_A818", "taxId": "145388", "score": 303.0}, {"name": "chr_18_A818", "taxId": "41875", "score": 294.0}, {"name": "chr_18_A818", "taxId": "41875", "score": 250.0}, {"name": "chr_18_A818", "taxId": "41875", "score": 244.0}, {"name": "chr_18_A818", "taxId": "41875", "score": 244.0}, {"name": "chr_18_A818", "taxId": "5480", "score": 196.0}, {"name": "chr_18_A818", "taxId": "41875", "score": 191.0}, {"name": "chr_18_A818", "taxId": "41875", "score": 178.0}, {"name": "chr_18_A818", "taxId": "41875", "score": 178.0}, {"name": "chr_18_A818", "taxId": "41875", "score": 171.0}, {"name": "chr_18_A818", "taxId": "656061", "score": 154.0}, {"name": "chr_18_A818", "taxId": "280463", "score": 148.0}, {"name": "chr_18_A818", "taxId": "41875", "score": 147.0}, {"name": "chr_18_A818", "taxId": "4686", "score": 141.0}]}, "taxonomy": {"bestsum": {"species": {"tax": "Bathycoccus prasinos", "score": 886523.0, "c_index": 9}, "genus": {"tax": "Bathycoccus", "score": 886523.0, "c_index": 9}, "family": {"tax": "Bathycoccaceae", "score": 889970.0, "c_index": 8}, "order": {"tax": "Mamiellales", "score": 890678.0, "c_index": 7}, "phylum": {"tax": "Chlorophyta", "score": 890981.0, "c_index": 4}, "superkingdom": {"tax": "Eukaryota", "score": 895385.0, "c_index": 0}}}}, "chr_17_A818": {"name": "chr_17_A818", "length": 502463, "n_count": 200, "agct_count": 502263, "gc": 0.4705, "covs": {"bam0": 100.7445}, "read_cov": {"bam0": 337472}, "hits": {"tax0": [{"name": "chr_17_A818", "taxId": "41875", "score": 49105.0}, {"name": "chr_17_A818", "taxId": "41875", "score": 37685.0}, {"name": "chr_17_A818", "taxId": "41875", "score": 31283.0}, {"name": "chr_17_A818", "taxId": "41875", "score": 24727.0}, {"name": "chr_17_A818", "taxId": "41875", "score": 24253.0}, {"name": "chr_17_A818", "taxId": "41875", "score": 23494.0}, {"name": "chr_17_A818", "taxId": "41875", "score": 20022.0}, {"name": "chr_17_A818", "taxId": "41875", "score": 19691.0}, {"name": "chr_17_A818", "taxId": "41875", "score": 17547.0}, {"name": "chr_17_A818", "taxId": "41875", "score": 17071.0}, {"name": "chr_17_A818", "taxId": "41875", "score": 16166.0}, {"name": "chr_17_A818", "taxId": "41875", "score": 16098.0}, {"name": "chr_17_A818", "taxId": "41875", "score": 14427.0}, {"name": "chr_17_A818", "taxId": "41875", "score": 12870.0}, {"name": "chr_17_A818", "taxId": "41875", "score": 12763.0}, {"name": "chr_17_A818", "taxId": "41875", "score": 12105.0}, {"name": "chr_17_A818", "taxId": "41875", "score": 12006.0}, {"name": "chr_17_A818", "taxId": "41875", "score": 11472.0}, {"name": "chr_17_A818", "taxId": "41875", "score": 11210.0}, {"name": "chr_17_A818", "taxId": "41875", "score": 11121.0}, {"name": "chr_17_A818", "taxId": "41875", "score": 10074.0}, {"name": "chr_17_A818", "taxId": "41875", "score": 9485.0}, {"name": "chr_17_A818", "taxId": "41875", "score": 9463.0}, {"name": "chr_17_A818", "taxId": "41875", "score": 9365.0}, {"name": "chr_17_A818", "taxId": "41875", "score": 9081.0}, {"name": "chr_17_A818", "taxId": "41875", "score": 8200.0}, {"name": "chr_17_A818", "taxId": "41875", "score": 8061.0}, {"name": "chr_17_A818", "taxId": "41875", "score": 8017.0}, {"name": "chr_17_A818", "taxId": "41875", "score": 7738.0}, {"name": "chr_17_A818", "taxId": "41875", "score": 6916.0}, {"name": "chr_17_A818", "taxId": "41875", "score": 6892.0}, {"name": "chr_17_A818", "taxId": "41875", "score": 6711.0}, {"name": "chr_17_A818", "taxId": "41875", "score": 6519.0}, {"name": "chr_17_A818", "taxId": "41875", "score": 6423.0}, {"name": "chr_17_A818", "taxId": "41875", "score": 6346.0}, {"name": "chr_17_A818", "taxId": "41875", "score": 6248.0}, {"name": "chr_17_A818", "taxId": "41875", "score": 5899.0}, {"name": "chr_17_A818", "taxId": "41875", "score": 5829.0}, {"name": "chr_17_A818", "taxId": "41875", "score": 5707.0}, {"name": "chr_17_A818", "taxId": "41875", "score": 5662.0}, {"name": "chr_17_A818", "taxId": "41875", "score": 5552.0}, {"name": "chr_17_A818", "taxId": "41875", "score": 5288.0}, {"name": "chr_17_A818", "taxId": "41875", "score": 4632.0}, {"name": "chr_17_A818", "taxId": "41875", "score": 4488.0}, {"name": "chr_17_A818", "taxId": "41875", "score": 4414.0}, {"name": "chr_17_A818", "taxId": "41875", "score": 4366.0}, {"name": "chr_17_A818", "taxId": "41875", "score": 4023.0}, {"name": "chr_17_A818", "taxId": "41875", "score": 3995.0}, {"name": "chr_17_A818", "taxId": "41875", "score": 3901.0}, {"name": "chr_17_A818", "taxId": "41875", "score": 3794.0}, {"name": "chr_17_A818", "taxId": "41875", "score": 3766.0}, {"name": "chr_17_A818", "taxId": "41875", "score": 3690.0}, {"name": "chr_17_A818", "taxId": "41875", "score": 3591.0}, {"name": "chr_17_A818", "taxId": "41875", "score": 3459.0}, {"name": "chr_17_A818", "taxId": "41875", "score": 3360.0}, {"name": "chr_17_A818", "taxId": "41875", "score": 3153.0}, {"name": "chr_17_A818", "taxId": "41875", "score": 2654.0}, {"name": "chr_17_A818", "taxId": "41875", "score": 2593.0}, {"name": "chr_17_A818", "taxId": "41875", "score": 2549.0}, {"name": "chr_17_A818", "taxId": "41875", "score": 1821.0}, {"name": "chr_17_A818", "taxId": "41875", "score": 1522.0}, {"name": "chr_17_A818", "taxId": "41875", "score": 1509.0}, {"name": "chr_17_A818", "taxId": "41875", "score": 1345.0}, {"name": "chr_17_A818", "taxId": "41875", "score": 1293.0}, {"name": "chr_17_A818", "taxId": "41875", "score": 1284.0}, {"name": "chr_17_A818", "taxId": "41875", "score": 1227.0}, {"name": "chr_17_A818", "taxId": "41875", "score": 1175.0}, {"name": "chr_17_A818", "taxId": "41875", "score": 1125.0}, {"name": "chr_17_A818", "taxId": "41875", "score": 1116.0}, {"name": "chr_17_A818", "taxId": "41875", "score": 918.0}, {"name": "chr_17_A818", "taxId": "41875", "score": 865.0}, {"name": "chr_17_A818", "taxId": "41875", "score": 859.0}, {"name": "chr_17_A818", "taxId": "41875", "score": 857.0}, {"name": "chr_17_A818", "taxId": "41875", "score": 780.0}, {"name": "chr_17_A818", "taxId": "41875", "score": 763.0}, {"name": "chr_17_A818", "taxId": "41875", "score": 551.0}, {"name": "chr_17_A818", "taxId": "41875", "score": 510.0}, {"name": "chr_17_A818", "taxId": "41875", "score": 372.0}, {"name": "chr_17_A818", "taxId": "41875", "score": 355.0}, {"name": "chr_17_A818", "taxId": "41875", "score": 329.0}, {"name": "chr_17_A818", "taxId": "41875", "score": 215.0}, {"name": "chr_17_A818", "taxId": "41875", "score": 209.0}, {"name": "chr_17_A818", "taxId": "41875", "score": 206.0}, {"name": "chr_17_A818", "taxId": "41875", "score": 178.0}, {"name": "chr_17_A818", "taxId": "41875", "score": 174.0}, {"name": "chr_17_A818", "taxId": "41875", "score": 159.0}, {"name": "chr_17_A818", "taxId": "41875", "score": 156.0}, {"name": "chr_17_A818", "taxId": "41875", "score": 154.0}, {"name": "chr_17_A818", "taxId": "41875", "score": 154.0}, {"name": "chr_17_A818", "taxId": "41875", "score": 12767.0}, {"name": "chr_17_A818", "taxId": "41875", "score": 9531.0}, {"name": "chr_17_A818", "taxId": "41875", "score": 9001.0}, {"name": "chr_17_A818", "taxId": "41875", "score": 1079.0}, {"name": "chr_17_A818", "taxId": "41875", "score": 8111.0}, {"name": "chr_17_A818", "taxId": "41875", "score": 704.0}, {"name": "chr_17_A818", "taxId": "41875", "score": 425.0}, {"name": "chr_17_A818", "taxId": "41875", "score": 259.0}, {"name": "chr_17_A818", "taxId": "41875", "score": 8111.0}, {"name": "chr_17_A818", "taxId": "41875", "score": 2977.0}, {"name": "chr_17_A818", "taxId": "41875", "score": 2333.0}, {"name": "chr_17_A818", "taxId": "41875", "score": 924.0}, {"name": "chr_17_A818", "taxId": "41875", "score": 900.0}, {"name": "chr_17_A818", "taxId": "41875", "score": 704.0}, {"name": "chr_17_A818", "taxId": "41875", "score": 636.0}, {"name": "chr_17_A818", "taxId": "41875", "score": 425.0}, {"name": "chr_17_A818", "taxId": "41875", "score": 424.0}, {"name": "chr_17_A818", "taxId": "41875", "score": 261.0}, {"name": "chr_17_A818", "taxId": "41875", "score": 259.0}, {"name": "chr_17_A818", "taxId": "41875", "score": 143.0}, {"name": "chr_17_A818", "taxId": "41875", "score": 7721.0}, {"name": "chr_17_A818", "taxId": "41875", "score": 207.0}, {"name": "chr_17_A818", "taxId": "41875", "score": 7589.0}, {"name": "chr_17_A818", "taxId": "41875", "score": 6763.0}, {"name": "chr_17_A818", "taxId": "41875", "score": 6704.0}, {"name": "chr_17_A818", "taxId": "41875", "score": 6383.0}, {"name": "chr_17_A818", "taxId": "41875", "score": 6372.0}, {"name": "chr_17_A818", "taxId": "41875", "score": 372.0}, {"name": "chr_17_A818", "taxId": "41875", "score": 6039.0}, {"name": "chr_17_A818", "taxId": "41875", "score": 215.0}, {"name": "chr_17_A818", "taxId": "41875", "score": 206.0}, {"name": "chr_17_A818", "taxId": "41875", "score": 154.0}, {"name": "chr_17_A818", "taxId": "41875", "score": 5986.0}, {"name": "chr_17_A818", "taxId": "41875", "score": 5827.0}, {"name": "chr_17_A818", "taxId": "41875", "score": 5445.0}, {"name": "chr_17_A818", "taxId": "41875", "score": 254.0}, {"name": "chr_17_A818", "taxId": "41875", "score": 5424.0}, {"name": "chr_17_A818", "taxId": "41875", "score": 5393.0}, {"name": "chr_17_A818", "taxId": "41875", "score": 5376.0}, {"name": "chr_17_A818", "taxId": "41875", "score": 5369.0}, {"name": "chr_17_A818", "taxId": "41875", "score": 4654.0}, {"name": "chr_17_A818", "taxId": "41875", "score": 4649.0}, {"name": "chr_17_A818", "taxId": "41875", "score": 4431.0}, {"name": "chr_17_A818", "taxId": "41875", "score": 4420.0}, {"name": "chr_17_A818", "taxId": "41875", "score": 2695.0}, {"name": "chr_17_A818", "taxId": "41875", "score": 2695.0}, {"name": "chr_17_A818", "taxId": "41875", "score": 2695.0}, {"name": "chr_17_A818", "taxId": "41875", "score": 2695.0}, {"name": "chr_17_A818", "taxId": "41875", "score": 1203.0}, {"name": "chr_17_A818", "taxId": "41875", "score": 937.0}, {"name": "chr_17_A818", "taxId": "41875", "score": 887.0}, {"name": "chr_17_A818", "taxId": "41875", "score": 817.0}, {"name": "chr_17_A818", "taxId": "41875", "score": 584.0}, {"name": "chr_17_A818", "taxId": "41875", "score": 514.0}, {"name": "chr_17_A818", "taxId": "41875", "score": 453.0}, {"name": "chr_17_A818", "taxId": "41875", "score": 440.0}, {"name": "chr_17_A818", "taxId": "41875", "score": 433.0}, {"name": "chr_17_A818", "taxId": "41875", "score": 333.0}, {"name": "chr_17_A818", "taxId": "41875", "score": 178.0}, {"name": "chr_17_A818", "taxId": "41875", "score": 178.0}, {"name": "chr_17_A818", "taxId": "41875", "score": 5365.0}, {"name": "chr_17_A818", "taxId": "41875", "score": 5275.0}, {"name": "chr_17_A818", "taxId": "41875", "score": 5214.0}, {"name": "chr_17_A818", "taxId": "41875", "score": 4855.0}, {"name": "chr_17_A818", "taxId": "41875", "score": 4848.0}, {"name": "chr_17_A818", "taxId": "41875", "score": 355.0}, {"name": "chr_17_A818", "taxId": "41875", "score": 4663.0}, {"name": "chr_17_A818", "taxId": "41875", "score": 4582.0}, {"name": "chr_17_A818", "taxId": "41875", "score": 4499.0}, {"name": "chr_17_A818", "taxId": "41875", "score": 4473.0}, {"name": "chr_17_A818", "taxId": "41875", "score": 4421.0}, {"name": "chr_17_A818", "taxId": "41875", "score": 4298.0}, {"name": "chr_17_A818", "taxId": "41875", "score": 4270.0}, {"name": "chr_17_A818", "taxId": "41875", "score": 4257.0}, {"name": "chr_17_A818", "taxId": "41875", "score": 4156.0}, {"name": "chr_17_A818", "taxId": "41875", "score": 4106.0}, {"name": "chr_17_A818", "taxId": "41875", "score": 4054.0}, {"name": "chr_17_A818", "taxId": "41875", "score": 4002.0}, {"name": "chr_17_A818", "taxId": "41875", "score": 213.0}, {"name": "chr_17_A818", "taxId": "41875", "score": 3938.0}, {"name": "chr_17_A818", "taxId": "41875", "score": 3930.0}, {"name": "chr_17_A818", "taxId": "41875", "score": 3829.0}, {"name": "chr_17_A818", "taxId": "41875", "score": 3747.0}, {"name": "chr_17_A818", "taxId": "41875", "score": 3664.0}, {"name": "chr_17_A818", "taxId": "41875", "score": 3404.0}, {"name": "chr_17_A818", "taxId": "41875", "score": 3618.0}, {"name": "chr_17_A818", "taxId": "41875", "score": 204.0}, {"name": "chr_17_A818", "taxId": "41875", "score": 3607.0}, {"name": "chr_17_A818", "taxId": "41875", "score": 3489.0}, {"name": "chr_17_A818", "taxId": "41875", "score": 568.0}, {"name": "chr_17_A818", "taxId": "41875", "score": 3485.0}, {"name": "chr_17_A818", "taxId": "41875", "score": 3480.0}, {"name": "chr_17_A818", "taxId": "41875", "score": 3448.0}, {"name": "chr_17_A818", "taxId": "41875", "score": 3419.0}, {"name": "chr_17_A818", "taxId": "41875", "score": 3395.0}, {"name": "chr_17_A818", "taxId": "41875", "score": 3387.0}, {"name": "chr_17_A818", "taxId": "41875", "score": 3386.0}, {"name": "chr_17_A818", "taxId": "41875", "score": 3380.0}, {"name": "chr_17_A818", "taxId": "41875", "score": 3360.0}, {"name": "chr_17_A818", "taxId": "41875", "score": 1496.0}, {"name": "chr_17_A818", "taxId": "41875", "score": 3264.0}, {"name": "chr_17_A818", "taxId": "41875", "score": 3264.0}, {"name": "chr_17_A818", "taxId": "41875", "score": 3249.0}, {"name": "chr_17_A818", "taxId": "41875", "score": 3236.0}, {"name": "chr_17_A818", "taxId": "41875", "score": 3225.0}, {"name": "chr_17_A818", "taxId": "41875", "score": 3205.0}, {"name": "chr_17_A818", "taxId": "41875", "score": 3190.0}, {"name": "chr_17_A818", "taxId": "41875", "score": 3157.0}, {"name": "chr_17_A818", "taxId": "41875", "score": 490.0}, {"name": "chr_17_A818", "taxId": "41875", "score": 429.0}, {"name": "chr_17_A818", "taxId": "41875", "score": 193.0}, {"name": "chr_17_A818", "taxId": "41875", "score": 193.0}, {"name": "chr_17_A818", "taxId": "41875", "score": 3144.0}, {"name": "chr_17_A818", "taxId": "41875", "score": 3127.0}, {"name": "chr_17_A818", "taxId": "41875", "score": 3103.0}, {"name": "chr_17_A818", "taxId": "41875", "score": 3027.0}, {"name": "chr_17_A818", "taxId": "41875", "score": 2977.0}, {"name": "chr_17_A818", "taxId": "41875", "score": 2970.0}, {"name": "chr_17_A818", "taxId": "41875", "score": 196.0}, {"name": "chr_17_A818", "taxId": "41875", "score": 2946.0}, {"name": "chr_17_A818", "taxId": "41875", "score": 2050.0}, {"name": "chr_17_A818", "taxId": "41875", "score": 2944.0}, {"name": "chr_17_A818", "taxId": "41875", "score": 2940.0}, {"name": "chr_17_A818", "taxId": "41875", "score": 2911.0}, {"name": "chr_17_A818", "taxId": "41875", "score": 226.0}, {"name": "chr_17_A818", "taxId": "41875", "score": 2894.0}, {"name": "chr_17_A818", "taxId": "41875", "score": 2857.0}, {"name": "chr_17_A818", "taxId": "41875", "score": 2854.0}, {"name": "chr_17_A818", "taxId": "41875", "score": 2828.0}, {"name": "chr_17_A818", "taxId": "41875", "score": 2809.0}, {"name": "chr_17_A818", "taxId": "41875", "score": 2808.0}, {"name": "chr_17_A818", "taxId": "41875", "score": 316.0}, {"name": "chr_17_A818", "taxId": "41875", "score": 2776.0}, {"name": "chr_17_A818", "taxId": "41875", "score": 2693.0}, {"name": "chr_17_A818", "taxId": "41875", "score": 2584.0}, {"name": "chr_17_A818", "taxId": "41875", "score": 697.0}, {"name": "chr_17_A818", "taxId": "41875", "score": 2673.0}, {"name": "chr_17_A818", "taxId": "41875", "score": 2627.0}, {"name": "chr_17_A818", "taxId": "41875", "score": 2617.0}, {"name": "chr_17_A818", "taxId": "41875", "score": 2586.0}, {"name": "chr_17_A818", "taxId": "41875", "score": 2555.0}, {"name": "chr_17_A818", "taxId": "41875", "score": 2553.0}, {"name": "chr_17_A818", "taxId": "41875", "score": 2531.0}, {"name": "chr_17_A818", "taxId": "41875", "score": 2529.0}, {"name": "chr_17_A818", "taxId": "41875", "score": 822.0}, {"name": "chr_17_A818", "taxId": "41875", "score": 819.0}, {"name": "chr_17_A818", "taxId": "41875", "score": 756.0}, {"name": "chr_17_A818", "taxId": "41875", "score": 749.0}, {"name": "chr_17_A818", "taxId": "41875", "score": 749.0}, {"name": "chr_17_A818", "taxId": "41875", "score": 710.0}, {"name": "chr_17_A818", "taxId": "41875", "score": 2518.0}, {"name": "chr_17_A818", "taxId": "41875", "score": 2512.0}, {"name": "chr_17_A818", "taxId": "41875", "score": 2501.0}, {"name": "chr_17_A818", "taxId": "41875", "score": 2488.0}, {"name": "chr_17_A818", "taxId": "41875", "score": 2479.0}, {"name": "chr_17_A818", "taxId": "41875", "score": 294.0}, {"name": "chr_17_A818", "taxId": "41875", "score": 2468.0}, {"name": "chr_17_A818", "taxId": "41875", "score": 2462.0}, {"name": "chr_17_A818", "taxId": "41875", "score": 1068.0}, {"name": "chr_17_A818", "taxId": "41875", "score": 2453.0}, {"name": "chr_17_A818", "taxId": "41875", "score": 2436.0}, {"name": "chr_17_A818", "taxId": "41875", "score": 2403.0}, {"name": "chr_17_A818", "taxId": "41875", "score": 364.0}, {"name": "chr_17_A818", "taxId": "41875", "score": 2388.0}, {"name": "chr_17_A818", "taxId": "41875", "score": 2386.0}, {"name": "chr_17_A818", "taxId": "41875", "score": 2374.0}, {"name": "chr_17_A818", "taxId": "41875", "score": 411.0}, {"name": "chr_17_A818", "taxId": "41875", "score": 2366.0}, {"name": "chr_17_A818", "taxId": "41875", "score": 2355.0}, {"name": "chr_17_A818", "taxId": "41875", "score": 2346.0}, {"name": "chr_17_A818", "taxId": "41875", "score": 2296.0}, {"name": "chr_17_A818", "taxId": "41875", "score": 2290.0}, {"name": "chr_17_A818", "taxId": "41875", "score": 2250.0}, {"name": "chr_17_A818", "taxId": "41875", "score": 2233.0}, {"name": "chr_17_A818", "taxId": "41875", "score": 2228.0}, {"name": "chr_17_A818", "taxId": "41875", "score": 2228.0}, {"name": "chr_17_A818", "taxId": "41875", "score": 2217.0}, {"name": "chr_17_A818", "taxId": "41875", "score": 2185.0}, {"name": "chr_17_A818", "taxId": "41875", "score": 2185.0}, {"name": "chr_17_A818", "taxId": "41875", "score": 1607.0}, {"name": "chr_17_A818", "taxId": "41875", "score": 2183.0}, {"name": "chr_17_A818", "taxId": "41875", "score": 2174.0}, {"name": "chr_17_A818", "taxId": "41875", "score": 2169.0}, {"name": "chr_17_A818", "taxId": "41875", "score": 2169.0}, {"name": "chr_17_A818", "taxId": "41875", "score": 2154.0}, {"name": "chr_17_A818", "taxId": "41875", "score": 2154.0}, {"name": "chr_17_A818", "taxId": "41875", "score": 870.0}, {"name": "chr_17_A818", "taxId": "41875", "score": 837.0}, {"name": "chr_17_A818", "taxId": "41875", "score": 556.0}, {"name": "chr_17_A818", "taxId": "41875", "score": 303.0}, {"name": "chr_17_A818", "taxId": "41875", "score": 237.0}, {"name": "chr_17_A818", "taxId": "41875", "score": 2150.0}, {"name": "chr_17_A818", "taxId": "41875", "score": 2148.0}, {"name": "chr_17_A818", "taxId": "41875", "score": 2145.0}, {"name": "chr_17_A818", "taxId": "41875", "score": 2108.0}, {"name": "chr_17_A818", "taxId": "41875", "score": 2108.0}, {"name": "chr_17_A818", "taxId": "41875", "score": 2108.0}, {"name": "chr_17_A818", "taxId": "41875", "score": 2095.0}, {"name": "chr_17_A818", "taxId": "41875", "score": 2056.0}, {"name": "chr_17_A818", "taxId": "41875", "score": 1303.0}, {"name": "chr_17_A818", "taxId": "41875", "score": 1245.0}, {"name": "chr_17_A818", "taxId": "41875", "score": 769.0}, {"name": "chr_17_A818", "taxId": "41875", "score": 675.0}, {"name": "chr_17_A818", "taxId": "41875", "score": 2095.0}, {"name": "chr_17_A818", "taxId": "41875", "score": 2056.0}, {"name": "chr_17_A818", "taxId": "41875", "score": 1303.0}, {"name": "chr_17_A818", "taxId": "41875", "score": 1245.0}, {"name": "chr_17_A818", "taxId": "41875", "score": 774.0}, {"name": "chr_17_A818", "taxId": "41875", "score": 669.0}, {"name": "chr_17_A818", "taxId": "41875", "score": 2089.0}, {"name": "chr_17_A818", "taxId": "41875", "score": 2089.0}, {"name": "chr_17_A818", "taxId": "41875", "score": 2063.0}, {"name": "chr_17_A818", "taxId": "41875", "score": 2052.0}, {"name": "chr_17_A818", "taxId": "41875", "score": 2030.0}, {"name": "chr_17_A818", "taxId": "41875", "score": 2001.0}, {"name": "chr_17_A818", "taxId": "41875", "score": 1995.0}, {"name": "chr_17_A818", "taxId": "41875", "score": 1991.0}, {"name": "chr_17_A818", "taxId": "41875", "score": 1988.0}, {"name": "chr_17_A818", "taxId": "41875", "score": 1986.0}, {"name": "chr_17_A818", "taxId": "41875", "score": 1984.0}, {"name": "chr_17_A818", "taxId": "41875", "score": 1984.0}, {"name": "chr_17_A818", "taxId": "41875", "score": 1978.0}, {"name": "chr_17_A818", "taxId": "41875", "score": 1967.0}, {"name": "chr_17_A818", "taxId": "41875", "score": 1964.0}, {"name": "chr_17_A818", "taxId": "41875", "score": 276.0}, {"name": "chr_17_A818", "taxId": "41875", "score": 1953.0}, {"name": "chr_17_A818", "taxId": "41875", "score": 1951.0}, {"name": "chr_17_A818", "taxId": "41875", "score": 1929.0}, {"name": "chr_17_A818", "taxId": "41875", "score": 1917.0}, {"name": "chr_17_A818", "taxId": "41875", "score": 1906.0}, {"name": "chr_17_A818", "taxId": "41875", "score": 1892.0}, {"name": "chr_17_A818", "taxId": "41875", "score": 1879.0}, {"name": "chr_17_A818", "taxId": "41875", "score": 1877.0}, {"name": "chr_17_A818", "taxId": "41875", "score": 1847.0}, {"name": "chr_17_A818", "taxId": "41875", "score": 1823.0}, {"name": "chr_17_A818", "taxId": "41875", "score": 1796.0}, {"name": "chr_17_A818", "taxId": "41875", "score": 1786.0}, {"name": "chr_17_A818", "taxId": "41875", "score": 422.0}, {"name": "chr_17_A818", "taxId": "41875", "score": 1779.0}, {"name": "chr_17_A818", "taxId": "41875", "score": 1775.0}, {"name": "chr_17_A818", "taxId": "41875", "score": 1720.0}, {"name": "chr_17_A818", "taxId": "41875", "score": 1712.0}, {"name": "chr_17_A818", "taxId": "41875", "score": 1707.0}, {"name": "chr_17_A818", "taxId": "41875", "score": 1701.0}, {"name": "chr_17_A818", "taxId": "41875", "score": 289.0}, {"name": "chr_17_A818", "taxId": "41875", "score": 1683.0}, {"name": "chr_17_A818", "taxId": "41875", "score": 1676.0}, {"name": "chr_17_A818", "taxId": "41875", "score": 1646.0}, {"name": "chr_17_A818", "taxId": "41875", "score": 1646.0}, {"name": "chr_17_A818", "taxId": "41875", "score": 1635.0}, {"name": "chr_17_A818", "taxId": "41875", "score": 1574.0}, {"name": "chr_17_A818", "taxId": "41875", "score": 1539.0}, {"name": "chr_17_A818", "taxId": "41875", "score": 1530.0}, {"name": "chr_17_A818", "taxId": "41875", "score": 1524.0}, {"name": "chr_17_A818", "taxId": "41875", "score": 1524.0}, {"name": "chr_17_A818", "taxId": "41875", "score": 1507.0}, {"name": "chr_17_A818", "taxId": "41875", "score": 891.0}, {"name": "chr_17_A818", "taxId": "41875", "score": 1474.0}, {"name": "chr_17_A818", "taxId": "41875", "score": 1439.0}, {"name": "chr_17_A818", "taxId": "41875", "score": 1435.0}, {"name": "chr_17_A818", "taxId": "41875", "score": 215.0}, {"name": "chr_17_A818", "taxId": "41875", "score": 1423.0}, {"name": "chr_17_A818", "taxId": "41875", "score": 1421.0}, {"name": "chr_17_A818", "taxId": "41875", "score": 1417.0}, {"name": "chr_17_A818", "taxId": "41875", "score": 1375.0}, {"name": "chr_17_A818", "taxId": "41875", "score": 1375.0}, {"name": "chr_17_A818", "taxId": "41875", "score": 1363.0}, {"name": "chr_17_A818", "taxId": "41875", "score": 1347.0}, {"name": "chr_17_A818", "taxId": "41875", "score": 1323.0}, {"name": "chr_17_A818", "taxId": "41875", "score": 638.0}, {"name": "chr_17_A818", "taxId": "41875", "score": 1319.0}, {"name": "chr_17_A818", "taxId": "41875", "score": 1308.0}, {"name": "chr_17_A818", "taxId": "41875", "score": 1290.0}, {"name": "chr_17_A818", "taxId": "41875", "score": 1286.0}, {"name": "chr_17_A818", "taxId": "41875", "score": 1277.0}, {"name": "chr_17_A818", "taxId": "41875", "score": 1271.0}, {"name": "chr_17_A818", "taxId": "41875", "score": 1262.0}, {"name": "chr_17_A818", "taxId": "41875", "score": 1260.0}, {"name": "chr_17_A818", "taxId": "41875", "score": 1225.0}, {"name": "chr_17_A818", "taxId": "41875", "score": 1203.0}, {"name": "chr_17_A818", "taxId": "41875", "score": 1203.0}, {"name": "chr_17_A818", "taxId": "41875", "score": 1199.0}, {"name": "chr_17_A818", "taxId": "41875", "score": 1192.0}, {"name": "chr_17_A818", "taxId": "41875", "score": 845.0}, {"name": "chr_17_A818", "taxId": "41875", "score": 726.0}, {"name": "chr_17_A818", "taxId": "41875", "score": 226.0}, {"name": "chr_17_A818", "taxId": "41875", "score": 1175.0}, {"name": "chr_17_A818", "taxId": "41875", "score": 1129.0}, {"name": "chr_17_A818", "taxId": "41875", "score": 1103.0}, {"name": "chr_17_A818", "taxId": "41875", "score": 1092.0}, {"name": "chr_17_A818", "taxId": "436017", "score": 1086.0}, {"name": "chr_17_A818", "taxId": "436017", "score": 891.0}, {"name": "chr_17_A818", "taxId": "436017", "score": 658.0}, {"name": "chr_17_A818", "taxId": "41875", "score": 1083.0}, {"name": "chr_17_A818", "taxId": "436017", "score": 1042.0}, {"name": "chr_17_A818", "taxId": "41875", "score": 1031.0}, {"name": "chr_17_A818", "taxId": "436017", "score": 1029.0}, {"name": "chr_17_A818", "taxId": "41875", "score": 1007.0}, {"name": "chr_17_A818", "taxId": "70448", "score": 1003.0}, {"name": "chr_17_A818", "taxId": "41875", "score": 953.0}, {"name": "chr_17_A818", "taxId": "41875", "score": 178.0}, {"name": "chr_17_A818", "taxId": "41875", "score": 953.0}, {"name": "chr_17_A818", "taxId": "41875", "score": 944.0}, {"name": "chr_17_A818", "taxId": "41875", "score": 944.0}, {"name": "chr_17_A818", "taxId": "41875", "score": 878.0}, {"name": "chr_17_A818", "taxId": "41875", "score": 843.0}, {"name": "chr_17_A818", "taxId": "41875", "score": 824.0}, {"name": "chr_17_A818", "taxId": "41875", "score": 804.0}, {"name": "chr_17_A818", "taxId": "41875", "score": 726.0}, {"name": "chr_17_A818", "taxId": "41875", "score": 351.0}, {"name": "chr_17_A818", "taxId": "41875", "score": 178.0}, {"name": "chr_17_A818", "taxId": "41875", "score": 163.0}, {"name": "chr_17_A818", "taxId": "41875", "score": 145.0}, {"name": "chr_17_A818", "taxId": "41875", "score": 942.0}, {"name": "chr_17_A818", "taxId": "41875", "score": 857.0}, {"name": "chr_17_A818", "taxId": "41875", "score": 937.0}, {"name": "chr_17_A818", "taxId": "41875", "score": 931.0}, {"name": "chr_17_A818", "taxId": "41875", "score": 920.0}, {"name": "chr_17_A818", "taxId": "41875", "score": 913.0}, {"name": "chr_17_A818", "taxId": "41875", "score": 276.0}, {"name": "chr_17_A818", "taxId": "41875", "score": 911.0}, {"name": "chr_17_A818", "taxId": "41875", "score": 905.0}, {"name": "chr_17_A818", "taxId": "41875", "score": 894.0}, {"name": "chr_17_A818", "taxId": "41875", "score": 887.0}, {"name": "chr_17_A818", "taxId": "41875", "score": 878.0}, {"name": "chr_17_A818", "taxId": "41875", "score": 859.0}, {"name": "chr_17_A818", "taxId": "41875", "score": 843.0}, {"name": "chr_17_A818", "taxId": "41875", "score": 843.0}, {"name": "chr_17_A818", "taxId": "41875", "score": 497.0}, {"name": "chr_17_A818", "taxId": "41875", "score": 150.0}, {"name": "chr_17_A818", "taxId": "41875", "score": 832.0}, {"name": "chr_17_A818", "taxId": "41875", "score": 226.0}, {"name": "chr_17_A818", "taxId": "41875", "score": 819.0}, {"name": "chr_17_A818", "taxId": "41875", "score": 815.0}, {"name": "chr_17_A818", "taxId": "564608", "score": 782.0}, {"name": "chr_17_A818", "taxId": "41875", "score": 769.0}, {"name": "chr_17_A818", "taxId": "41875", "score": 765.0}, {"name": "chr_17_A818", "taxId": "41875", "score": 171.0}, {"name": "chr_17_A818", "taxId": "41875", "score": 763.0}, {"name": "chr_17_A818", "taxId": "41875", "score": 756.0}, {"name": "chr_17_A818", "taxId": "41875", "score": 752.0}, {"name": "chr_17_A818", "taxId": "41875", "score": 665.0}, {"name": "chr_17_A818", "taxId": "41875", "score": 749.0}, {"name": "chr_17_A818", "taxId": "41875", "score": 749.0}, {"name": "chr_17_A818", "taxId": "41875", "score": 747.0}, {"name": "chr_17_A818", "taxId": "41875", "score": 741.0}, {"name": "chr_17_A818", "taxId": "41875", "score": 688.0}, {"name": "chr_17_A818", "taxId": "41875", "score": 680.0}, {"name": "chr_17_A818", "taxId": "41875", "score": 676.0}, {"name": "chr_17_A818", "taxId": "41875", "score": 676.0}, {"name": "chr_17_A818", "taxId": "41875", "score": 676.0}, {"name": "chr_17_A818", "taxId": "436017", "score": 673.0}, {"name": "chr_17_A818", "taxId": "41875", "score": 665.0}, {"name": "chr_17_A818", "taxId": "41875", "score": 640.0}, {"name": "chr_17_A818", "taxId": "41875", "score": 640.0}, {"name": "chr_17_A818", "taxId": "41875", "score": 158.0}, {"name": "chr_17_A818", "taxId": "41875", "score": 636.0}, {"name": "chr_17_A818", "taxId": "41875", "score": 632.0}, {"name": "chr_17_A818", "taxId": "436017", "score": 617.0}, {"name": "chr_17_A818", "taxId": "436017", "score": 614.0}, {"name": "chr_17_A818", "taxId": "436017", "score": 617.0}, {"name": "chr_17_A818", "taxId": "436017", "score": 614.0}, {"name": "chr_17_A818", "taxId": "436017", "score": 512.0}, {"name": "chr_17_A818", "taxId": "436017", "score": 616.0}, {"name": "chr_17_A818", "taxId": "41875", "score": 614.0}, {"name": "chr_17_A818", "taxId": "436017", "score": 614.0}, {"name": "chr_17_A818", "taxId": "70448", "score": 603.0}, {"name": "chr_17_A818", "taxId": "41875", "score": 603.0}, {"name": "chr_17_A818", "taxId": "41875", "score": 584.0}, {"name": "chr_17_A818", "taxId": "41875", "score": 575.0}, {"name": "chr_17_A818", "taxId": "41875", "score": 575.0}, {"name": "chr_17_A818", "taxId": "41875", "score": 562.0}, {"name": "chr_17_A818", "taxId": "41875", "score": 558.0}, {"name": "chr_17_A818", "taxId": "41875", "score": 544.0}, {"name": "chr_17_A818", "taxId": "41875", "score": 523.0}, {"name": "chr_17_A818", "taxId": "436017", "score": 510.0}, {"name": "chr_17_A818", "taxId": "41875", "score": 508.0}, {"name": "chr_17_A818", "taxId": "41875", "score": 507.0}, {"name": "chr_17_A818", "taxId": "41875", "score": 464.0}, {"name": "chr_17_A818", "taxId": "41875", "score": 440.0}, {"name": "chr_17_A818", "taxId": "41875", "score": 424.0}, {"name": "chr_17_A818", "taxId": "41875", "score": 248.0}, {"name": "chr_17_A818", "taxId": "41875", "score": 235.0}, {"name": "chr_17_A818", "taxId": "41875", "score": 228.0}, {"name": "chr_17_A818", "taxId": "41875", "score": 202.0}, {"name": "chr_17_A818", "taxId": "41875", "score": 180.0}, {"name": "chr_17_A818", "taxId": "41875", "score": 167.0}, {"name": "chr_17_A818", "taxId": "41875", "score": 156.0}, {"name": "chr_17_A818", "taxId": "41875", "score": 497.0}, {"name": "chr_17_A818", "taxId": "41875", "score": 496.0}, {"name": "chr_17_A818", "taxId": "41875", "score": 488.0}, {"name": "chr_17_A818", "taxId": "41875", "score": 468.0}, {"name": "chr_17_A818", "taxId": "41875", "score": 302.0}, {"name": "chr_17_A818", "taxId": "41875", "score": 460.0}, {"name": "chr_17_A818", "taxId": "41875", "score": 438.0}, {"name": "chr_17_A818", "taxId": "41875", "score": 438.0}, {"name": "chr_17_A818", "taxId": "41875", "score": 364.0}, {"name": "chr_17_A818", "taxId": "41875", "score": 211.0}, {"name": "chr_17_A818", "taxId": "41875", "score": 351.0}, {"name": "chr_17_A818", "taxId": "41875", "score": 350.0}, {"name": "chr_17_A818", "taxId": "41875", "score": 350.0}, {"name": "chr_17_A818", "taxId": "41875", "score": 305.0}, {"name": "chr_17_A818", "taxId": "41875", "score": 303.0}, {"name": "chr_17_A818", "taxId": "3218", "score": 263.0}, {"name": "chr_17_A818", "taxId": "41875", "score": 261.0}, {"name": "chr_17_A818", "taxId": "41875", "score": 255.0}, {"name": "chr_17_A818", "taxId": "41875", "score": 243.0}, {"name": "chr_17_A818", "taxId": "564608", "score": 233.0}, {"name": "chr_17_A818", "taxId": "702113", "score": 219.0}, {"name": "chr_17_A818", "taxId": "41875", "score": 174.0}, {"name": "chr_17_A818", "taxId": "41875", "score": 150.0}, {"name": "chr_17_A818", "taxId": "436017", "score": 147.0}]}, "taxonomy": {"bestsum": {"species": {"tax": "Bathycoccus prasinos", "score": 1365346.0, "c_index": 5}, "genus": {"tax": "Bathycoccus", "score": 1365346.0, "c_index": 4}, "family": {"tax": "Bathycoccaceae", "score": 1377192.0, "c_index": 3}, "order": {"tax": "Mamiellales", "score": 1378207.0, "c_index": 2}, "phylum": {"tax": "Chlorophyta", "score": 1378207.0, "c_index": 2}, "superkingdom": {"tax": "Eukaryota", "score": 1378470.0, "c_index": 1}}}}, "chr_16_A818": {"name": "chr_16_A818", "length": 534336, "n_count": 200, "agct_count": 534136, "gc": 0.4742, "covs": {"bam0": 100.1796}, "read_cov": {"bam0": 356875}, "hits": {"tax0": [{"name": "chr_16_A818", "taxId": "41875", "score": 62624.0}, {"name": "chr_16_A818", "taxId": "41875", "score": 36570.0}, {"name": "chr_16_A818", "taxId": "41875", "score": 30330.0}, {"name": "chr_16_A818", "taxId": "41875", "score": 22694.0}, {"name": "chr_16_A818", "taxId": "41875", "score": 21830.0}, {"name": "chr_16_A818", "taxId": "41875", "score": 21516.0}, {"name": "chr_16_A818", "taxId": "41875", "score": 20146.0}, {"name": "chr_16_A818", "taxId": "41875", "score": 19752.0}, {"name": "chr_16_A818", "taxId": "41875", "score": 19619.0}, {"name": "chr_16_A818", "taxId": "41875", "score": 19272.0}, {"name": "chr_16_A818", "taxId": "41875", "score": 18872.0}, {"name": "chr_16_A818", "taxId": "41875", "score": 18580.0}, {"name": "chr_16_A818", "taxId": "41875", "score": 18292.0}, {"name": "chr_16_A818", "taxId": "41875", "score": 17595.0}, {"name": "chr_16_A818", "taxId": "41875", "score": 16543.0}, {"name": "chr_16_A818", "taxId": "41875", "score": 15668.0}, {"name": "chr_16_A818", "taxId": "41875", "score": 15322.0}, {"name": "chr_16_A818", "taxId": "41875", "score": 14868.0}, {"name": "chr_16_A818", "taxId": "41875", "score": 13106.0}, {"name": "chr_16_A818", "taxId": "41875", "score": 12687.0}, {"name": "chr_16_A818", "taxId": "41875", "score": 11612.0}, {"name": "chr_16_A818", "taxId": "41875", "score": 11548.0}, {"name": "chr_16_A818", "taxId": "41875", "score": 11478.0}, {"name": "chr_16_A818", "taxId": "41875", "score": 11226.0}, {"name": "chr_16_A818", "taxId": "41875", "score": 10303.0}, {"name": "chr_16_A818", "taxId": "41875", "score": 10246.0}, {"name": "chr_16_A818", "taxId": "41875", "score": 9950.0}, {"name": "chr_16_A818", "taxId": "41875", "score": 9864.0}, {"name": "chr_16_A818", "taxId": "41875", "score": 9505.0}, {"name": "chr_16_A818", "taxId": "41875", "score": 8990.0}, {"name": "chr_16_A818", "taxId": "41875", "score": 8972.0}, {"name": "chr_16_A818", "taxId": "41875", "score": 8746.0}, {"name": "chr_16_A818", "taxId": "41875", "score": 7987.0}, {"name": "chr_16_A818", "taxId": "41875", "score": 7777.0}, {"name": "chr_16_A818", "taxId": "41875", "score": 7607.0}, {"name": "chr_16_A818", "taxId": "41875", "score": 7278.0}, {"name": "chr_16_A818", "taxId": "41875", "score": 7127.0}, {"name": "chr_16_A818", "taxId": "41875", "score": 6855.0}, {"name": "chr_16_A818", "taxId": "41875", "score": 6778.0}, {"name": "chr_16_A818", "taxId": "41875", "score": 6457.0}, {"name": "chr_16_A818", "taxId": "41875", "score": 6180.0}, {"name": "chr_16_A818", "taxId": "41875", "score": 6080.0}, {"name": "chr_16_A818", "taxId": "41875", "score": 5910.0}, {"name": "chr_16_A818", "taxId": "41875", "score": 5747.0}, {"name": "chr_16_A818", "taxId": "41875", "score": 5592.0}, {"name": "chr_16_A818", "taxId": "41875", "score": 5546.0}, {"name": "chr_16_A818", "taxId": "41875", "score": 5437.0}, {"name": "chr_16_A818", "taxId": "41875", "score": 5341.0}, {"name": "chr_16_A818", "taxId": "41875", "score": 5164.0}, {"name": "chr_16_A818", "taxId": "41875", "score": 4981.0}, {"name": "chr_16_A818", "taxId": "41875", "score": 4939.0}, {"name": "chr_16_A818", "taxId": "41875", "score": 4909.0}, {"name": "chr_16_A818", "taxId": "41875", "score": 4475.0}, {"name": "chr_16_A818", "taxId": "41875", "score": 4172.0}, {"name": "chr_16_A818", "taxId": "41875", "score": 4170.0}, {"name": "chr_16_A818", "taxId": "41875", "score": 3428.0}, {"name": "chr_16_A818", "taxId": "41875", "score": 3278.0}, {"name": "chr_16_A818", "taxId": "41875", "score": 3075.0}, {"name": "chr_16_A818", "taxId": "41875", "score": 2338.0}, {"name": "chr_16_A818", "taxId": "41875", "score": 2058.0}, {"name": "chr_16_A818", "taxId": "41875", "score": 1705.0}, {"name": "chr_16_A818", "taxId": "41875", "score": 1700.0}, {"name": "chr_16_A818", "taxId": "41875", "score": 1107.0}, {"name": "chr_16_A818", "taxId": "41875", "score": 935.0}, {"name": "chr_16_A818", "taxId": "41875", "score": 900.0}, {"name": "chr_16_A818", "taxId": "41875", "score": 839.0}, {"name": "chr_16_A818", "taxId": "41875", "score": 636.0}, {"name": "chr_16_A818", "taxId": "41875", "score": 381.0}, {"name": "chr_16_A818", "taxId": "41875", "score": 355.0}, {"name": "chr_16_A818", "taxId": "41875", "score": 298.0}, {"name": "chr_16_A818", "taxId": "41875", "score": 235.0}, {"name": "chr_16_A818", "taxId": "41875", "score": 231.0}, {"name": "chr_16_A818", "taxId": "41875", "score": 145.0}, {"name": "chr_16_A818", "taxId": "41875", "score": 11574.0}, {"name": "chr_16_A818", "taxId": "41875", "score": 9219.0}, {"name": "chr_16_A818", "taxId": "41875", "score": 7637.0}, {"name": "chr_16_A818", "taxId": "41875", "score": 5960.0}, {"name": "chr_16_A818", "taxId": "41875", "score": 5637.0}, {"name": "chr_16_A818", "taxId": "41875", "score": 3703.0}, {"name": "chr_16_A818", "taxId": "41875", "score": 2471.0}, {"name": "chr_16_A818", "taxId": "41875", "score": 1748.0}, {"name": "chr_16_A818", "taxId": "41875", "score": 1748.0}, {"name": "chr_16_A818", "taxId": "41875", "score": 1288.0}, {"name": "chr_16_A818", "taxId": "41875", "score": 1288.0}, {"name": "chr_16_A818", "taxId": "41875", "score": 730.0}, {"name": "chr_16_A818", "taxId": "41875", "score": 435.0}, {"name": "chr_16_A818", "taxId": "41875", "score": 420.0}, {"name": "chr_16_A818", "taxId": "41875", "score": 278.0}, {"name": "chr_16_A818", "taxId": "41875", "score": 237.0}, {"name": "chr_16_A818", "taxId": "41875", "score": 237.0}, {"name": "chr_16_A818", "taxId": "41875", "score": 7657.0}, {"name": "chr_16_A818", "taxId": "41875", "score": 7232.0}, {"name": "chr_16_A818", "taxId": "41875", "score": 6684.0}, {"name": "chr_16_A818", "taxId": "41875", "score": 235.0}, {"name": "chr_16_A818", "taxId": "41875", "score": 6510.0}, {"name": "chr_16_A818", "taxId": "41875", "score": 6344.0}, {"name": "chr_16_A818", "taxId": "41875", "score": 6338.0}, {"name": "chr_16_A818", "taxId": "41875", "score": 6329.0}, {"name": "chr_16_A818", "taxId": "41875", "score": 6296.0}, {"name": "chr_16_A818", "taxId": "41875", "score": 6222.0}, {"name": "chr_16_A818", "taxId": "41875", "score": 6216.0}, {"name": "chr_16_A818", "taxId": "41875", "score": 6026.0}, {"name": "chr_16_A818", "taxId": "41875", "score": 193.0}, {"name": "chr_16_A818", "taxId": "41875", "score": 6013.0}, {"name": "chr_16_A818", "taxId": "41875", "score": 6000.0}, {"name": "chr_16_A818", "taxId": "41875", "score": 5681.0}, {"name": "chr_16_A818", "taxId": "41875", "score": 5513.0}, {"name": "chr_16_A818", "taxId": "41875", "score": 222.0}, {"name": "chr_16_A818", "taxId": "41875", "score": 145.0}, {"name": "chr_16_A818", "taxId": "41875", "score": 5478.0}, {"name": "chr_16_A818", "taxId": "41875", "score": 5203.0}, {"name": "chr_16_A818", "taxId": "41875", "score": 5055.0}, {"name": "chr_16_A818", "taxId": "41875", "score": 4909.0}, {"name": "chr_16_A818", "taxId": "41875", "score": 4887.0}, {"name": "chr_16_A818", "taxId": "41875", "score": 4863.0}, {"name": "chr_16_A818", "taxId": "41875", "score": 2425.0}, {"name": "chr_16_A818", "taxId": "41875", "score": 1762.0}, {"name": "chr_16_A818", "taxId": "41875", "score": 224.0}, {"name": "chr_16_A818", "taxId": "41875", "score": 4863.0}, {"name": "chr_16_A818", "taxId": "41875", "score": 2425.0}, {"name": "chr_16_A818", "taxId": "41875", "score": 1762.0}, {"name": "chr_16_A818", "taxId": "41875", "score": 1072.0}, {"name": "chr_16_A818", "taxId": "41875", "score": 652.0}, {"name": "chr_16_A818", "taxId": "41875", "score": 651.0}, {"name": "chr_16_A818", "taxId": "41875", "score": 364.0}, {"name": "chr_16_A818", "taxId": "41875", "score": 4848.0}, {"name": "chr_16_A818", "taxId": "41875", "score": 4741.0}, {"name": "chr_16_A818", "taxId": "41875", "score": 4599.0}, {"name": "chr_16_A818", "taxId": "41875", "score": 4584.0}, {"name": "chr_16_A818", "taxId": "41875", "score": 4556.0}, {"name": "chr_16_A818", "taxId": "41875", "score": 4392.0}, {"name": "chr_16_A818", "taxId": "41875", "score": 457.0}, {"name": "chr_16_A818", "taxId": "41875", "score": 198.0}, {"name": "chr_16_A818", "taxId": "41875", "score": 4492.0}, {"name": "chr_16_A818", "taxId": "41875", "score": 4482.0}, {"name": "chr_16_A818", "taxId": "41875", "score": 4344.0}, {"name": "chr_16_A818", "taxId": "41875", "score": 577.0}, {"name": "chr_16_A818", "taxId": "41875", "score": 4340.0}, {"name": "chr_16_A818", "taxId": "41875", "score": 287.0}, {"name": "chr_16_A818", "taxId": "41875", "score": 243.0}, {"name": "chr_16_A818", "taxId": "41875", "score": 4283.0}, {"name": "chr_16_A818", "taxId": "41875", "score": 4272.0}, {"name": "chr_16_A818", "taxId": "41875", "score": 4257.0}, {"name": "chr_16_A818", "taxId": "41875", "score": 4255.0}, {"name": "chr_16_A818", "taxId": "41875", "score": 222.0}, {"name": "chr_16_A818", "taxId": "41875", "score": 4213.0}, {"name": "chr_16_A818", "taxId": "41875", "score": 4174.0}, {"name": "chr_16_A818", "taxId": "41875", "score": 4163.0}, {"name": "chr_16_A818", "taxId": "41875", "score": 4139.0}, {"name": "chr_16_A818", "taxId": "41875", "score": 4120.0}, {"name": "chr_16_A818", "taxId": "41875", "score": 204.0}, {"name": "chr_16_A818", "taxId": "41875", "score": 4021.0}, {"name": "chr_16_A818", "taxId": "41875", "score": 3025.0}, {"name": "chr_16_A818", "taxId": "41875", "score": 3956.0}, {"name": "chr_16_A818", "taxId": "41875", "score": 3903.0}, {"name": "chr_16_A818", "taxId": "41875", "score": 3884.0}, {"name": "chr_16_A818", "taxId": "41875", "score": 3875.0}, {"name": "chr_16_A818", "taxId": "41875", "score": 3869.0}, {"name": "chr_16_A818", "taxId": "41875", "score": 3847.0}, {"name": "chr_16_A818", "taxId": "41875", "score": 3829.0}, {"name": "chr_16_A818", "taxId": "41875", "score": 3818.0}, {"name": "chr_16_A818", "taxId": "41875", "score": 3797.0}, {"name": "chr_16_A818", "taxId": "41875", "score": 3771.0}, {"name": "chr_16_A818", "taxId": "41875", "score": 3711.0}, {"name": "chr_16_A818", "taxId": "41875", "score": 3711.0}, {"name": "chr_16_A818", "taxId": "41875", "score": 2514.0}, {"name": "chr_16_A818", "taxId": "41875", "score": 1216.0}, {"name": "chr_16_A818", "taxId": "41875", "score": 1188.0}, {"name": "chr_16_A818", "taxId": "41875", "score": 701.0}, {"name": "chr_16_A818", "taxId": "41875", "score": 669.0}, {"name": "chr_16_A818", "taxId": "41875", "score": 342.0}, {"name": "chr_16_A818", "taxId": "41875", "score": 3674.0}, {"name": "chr_16_A818", "taxId": "41875", "score": 3615.0}, {"name": "chr_16_A818", "taxId": "41875", "score": 3602.0}, {"name": "chr_16_A818", "taxId": "41875", "score": 3531.0}, {"name": "chr_16_A818", "taxId": "41875", "score": 3485.0}, {"name": "chr_16_A818", "taxId": "41875", "score": 3434.0}, {"name": "chr_16_A818", "taxId": "41875", "score": 3424.0}, {"name": "chr_16_A818", "taxId": "41875", "score": 3398.0}, {"name": "chr_16_A818", "taxId": "41875", "score": 3397.0}, {"name": "chr_16_A818", "taxId": "41875", "score": 3389.0}, {"name": "chr_16_A818", "taxId": "41875", "score": 246.0}, {"name": "chr_16_A818", "taxId": "41875", "score": 3326.0}, {"name": "chr_16_A818", "taxId": "41875", "score": 3306.0}, {"name": "chr_16_A818", "taxId": "41875", "score": 3290.0}, {"name": "chr_16_A818", "taxId": "41875", "score": 3253.0}, {"name": "chr_16_A818", "taxId": "41875", "score": 3186.0}, {"name": "chr_16_A818", "taxId": "41875", "score": 1349.0}, {"name": "chr_16_A818", "taxId": "41875", "score": 3155.0}, {"name": "chr_16_A818", "taxId": "41875", "score": 3110.0}, {"name": "chr_16_A818", "taxId": "41875", "score": 355.0}, {"name": "chr_16_A818", "taxId": "41875", "score": 3103.0}, {"name": "chr_16_A818", "taxId": "41875", "score": 3077.0}, {"name": "chr_16_A818", "taxId": "41875", "score": 3053.0}, {"name": "chr_16_A818", "taxId": "41875", "score": 3048.0}, {"name": "chr_16_A818", "taxId": "41875", "score": 3042.0}, {"name": "chr_16_A818", "taxId": "41875", "score": 3016.0}, {"name": "chr_16_A818", "taxId": "41875", "score": 466.0}, {"name": "chr_16_A818", "taxId": "41875", "score": 3003.0}, {"name": "chr_16_A818", "taxId": "41875", "score": 3003.0}, {"name": "chr_16_A818", "taxId": "41875", "score": 3000.0}, {"name": "chr_16_A818", "taxId": "41875", "score": 305.0}, {"name": "chr_16_A818", "taxId": "41875", "score": 2996.0}, {"name": "chr_16_A818", "taxId": "41875", "score": 2996.0}, {"name": "chr_16_A818", "taxId": "41875", "score": 2992.0}, {"name": "chr_16_A818", "taxId": "41875", "score": 2981.0}, {"name": "chr_16_A818", "taxId": "41875", "score": 845.0}, {"name": "chr_16_A818", "taxId": "41875", "score": 2979.0}, {"name": "chr_16_A818", "taxId": "41875", "score": 145.0}, {"name": "chr_16_A818", "taxId": "41875", "score": 2964.0}, {"name": "chr_16_A818", "taxId": "41875", "score": 2854.0}, {"name": "chr_16_A818", "taxId": "41875", "score": 2852.0}, {"name": "chr_16_A818", "taxId": "41875", "score": 752.0}, {"name": "chr_16_A818", "taxId": "41875", "score": 2850.0}, {"name": "chr_16_A818", "taxId": "41875", "score": 2844.0}, {"name": "chr_16_A818", "taxId": "41875", "score": 2828.0}, {"name": "chr_16_A818", "taxId": "41875", "score": 302.0}, {"name": "chr_16_A818", "taxId": "41875", "score": 2824.0}, {"name": "chr_16_A818", "taxId": "41875", "score": 2808.0}, {"name": "chr_16_A818", "taxId": "41875", "score": 2784.0}, {"name": "chr_16_A818", "taxId": "41875", "score": 2782.0}, {"name": "chr_16_A818", "taxId": "41875", "score": 2778.0}, {"name": "chr_16_A818", "taxId": "41875", "score": 2756.0}, {"name": "chr_16_A818", "taxId": "41875", "score": 2745.0}, {"name": "chr_16_A818", "taxId": "41875", "score": 259.0}, {"name": "chr_16_A818", "taxId": "41875", "score": 2726.0}, {"name": "chr_16_A818", "taxId": "41875", "score": 2721.0}, {"name": "chr_16_A818", "taxId": "41875", "score": 2689.0}, {"name": "chr_16_A818", "taxId": "41875", "score": 2684.0}, {"name": "chr_16_A818", "taxId": "41875", "score": 2682.0}, {"name": "chr_16_A818", "taxId": "41875", "score": 2654.0}, {"name": "chr_16_A818", "taxId": "41875", "score": 2577.0}, {"name": "chr_16_A818", "taxId": "41875", "score": 2540.0}, {"name": "chr_16_A818", "taxId": "41875", "score": 2525.0}, {"name": "chr_16_A818", "taxId": "41875", "score": 2512.0}, {"name": "chr_16_A818", "taxId": "41875", "score": 2495.0}, {"name": "chr_16_A818", "taxId": "41875", "score": 2477.0}, {"name": "chr_16_A818", "taxId": "41875", "score": 257.0}, {"name": "chr_16_A818", "taxId": "41875", "score": 2449.0}, {"name": "chr_16_A818", "taxId": "41875", "score": 1995.0}, {"name": "chr_16_A818", "taxId": "41875", "score": 1559.0}, {"name": "chr_16_A818", "taxId": "41875", "score": 459.0}, {"name": "chr_16_A818", "taxId": "41875", "score": 2407.0}, {"name": "chr_16_A818", "taxId": "41875", "score": 2394.0}, {"name": "chr_16_A818", "taxId": "41875", "score": 573.0}, {"name": "chr_16_A818", "taxId": "41875", "score": 2386.0}, {"name": "chr_16_A818", "taxId": "41875", "score": 2372.0}, {"name": "chr_16_A818", "taxId": "41875", "score": 2368.0}, {"name": "chr_16_A818", "taxId": "41875", "score": 2366.0}, {"name": "chr_16_A818", "taxId": "41875", "score": 2362.0}, {"name": "chr_16_A818", "taxId": "41875", "score": 2355.0}, {"name": "chr_16_A818", "taxId": "41875", "score": 2353.0}, {"name": "chr_16_A818", "taxId": "41875", "score": 2351.0}, {"name": "chr_16_A818", "taxId": "41875", "score": 2342.0}, {"name": "chr_16_A818", "taxId": "41875", "score": 2327.0}, {"name": "chr_16_A818", "taxId": "41875", "score": 2289.0}, {"name": "chr_16_A818", "taxId": "41875", "score": 2159.0}, {"name": "chr_16_A818", "taxId": "41875", "score": 1280.0}, {"name": "chr_16_A818", "taxId": "41875", "score": 1170.0}, {"name": "chr_16_A818", "taxId": "41875", "score": 785.0}, {"name": "chr_16_A818", "taxId": "41875", "score": 621.0}, {"name": "chr_16_A818", "taxId": "41875", "score": 2289.0}, {"name": "chr_16_A818", "taxId": "41875", "score": 2159.0}, {"name": "chr_16_A818", "taxId": "41875", "score": 1280.0}, {"name": "chr_16_A818", "taxId": "41875", "score": 1170.0}, {"name": "chr_16_A818", "taxId": "41875", "score": 780.0}, {"name": "chr_16_A818", "taxId": "41875", "score": 616.0}, {"name": "chr_16_A818", "taxId": "41875", "score": 2266.0}, {"name": "chr_16_A818", "taxId": "41875", "score": 2265.0}, {"name": "chr_16_A818", "taxId": "41875", "score": 2257.0}, {"name": "chr_16_A818", "taxId": "41875", "score": 2255.0}, {"name": "chr_16_A818", "taxId": "41875", "score": 2207.0}, {"name": "chr_16_A818", "taxId": "41875", "score": 2174.0}, {"name": "chr_16_A818", "taxId": "41875", "score": 2141.0}, {"name": "chr_16_A818", "taxId": "41875", "score": 2119.0}, {"name": "chr_16_A818", "taxId": "41875", "score": 2111.0}, {"name": "chr_16_A818", "taxId": "41875", "score": 195.0}, {"name": "chr_16_A818", "taxId": "41875", "score": 2098.0}, {"name": "chr_16_A818", "taxId": "41875", "score": 2089.0}, {"name": "chr_16_A818", "taxId": "41875", "score": 2071.0}, {"name": "chr_16_A818", "taxId": "41875", "score": 2030.0}, {"name": "chr_16_A818", "taxId": "41875", "score": 159.0}, {"name": "chr_16_A818", "taxId": "41875", "score": 2012.0}, {"name": "chr_16_A818", "taxId": "41875", "score": 2010.0}, {"name": "chr_16_A818", "taxId": "41875", "score": 2001.0}, {"name": "chr_16_A818", "taxId": "41875", "score": 1989.0}, {"name": "chr_16_A818", "taxId": "41875", "score": 1722.0}, {"name": "chr_16_A818", "taxId": "41875", "score": 1262.0}, {"name": "chr_16_A818", "taxId": "41875", "score": 363.0}, {"name": "chr_16_A818", "taxId": "41875", "score": 211.0}, {"name": "chr_16_A818", "taxId": "41875", "score": 1978.0}, {"name": "chr_16_A818", "taxId": "41875", "score": 1971.0}, {"name": "chr_16_A818", "taxId": "41875", "score": 1967.0}, {"name": "chr_16_A818", "taxId": "41875", "score": 1964.0}, {"name": "chr_16_A818", "taxId": "41875", "score": 1962.0}, {"name": "chr_16_A818", "taxId": "41875", "score": 1954.0}, {"name": "chr_16_A818", "taxId": "41875", "score": 1722.0}, {"name": "chr_16_A818", "taxId": "41875", "score": 1262.0}, {"name": "chr_16_A818", "taxId": "41875", "score": 327.0}, {"name": "chr_16_A818", "taxId": "41875", "score": 1949.0}, {"name": "chr_16_A818", "taxId": "41875", "score": 1945.0}, {"name": "chr_16_A818", "taxId": "41875", "score": 1923.0}, {"name": "chr_16_A818", "taxId": "41875", "score": 1916.0}, {"name": "chr_16_A818", "taxId": "41875", "score": 1914.0}, {"name": "chr_16_A818", "taxId": "41875", "score": 1897.0}, {"name": "chr_16_A818", "taxId": "41875", "score": 1879.0}, {"name": "chr_16_A818", "taxId": "41875", "score": 1877.0}, {"name": "chr_16_A818", "taxId": "41875", "score": 1868.0}, {"name": "chr_16_A818", "taxId": "41875", "score": 1862.0}, {"name": "chr_16_A818", "taxId": "41875", "score": 1860.0}, {"name": "chr_16_A818", "taxId": "41875", "score": 1858.0}, {"name": "chr_16_A818", "taxId": "41875", "score": 1803.0}, {"name": "chr_16_A818", "taxId": "41875", "score": 1801.0}, {"name": "chr_16_A818", "taxId": "41875", "score": 1779.0}, {"name": "chr_16_A818", "taxId": "41875", "score": 1304.0}, {"name": "chr_16_A818", "taxId": "41875", "score": 1303.0}, {"name": "chr_16_A818", "taxId": "41875", "score": 466.0}, {"name": "chr_16_A818", "taxId": "41875", "score": 209.0}, {"name": "chr_16_A818", "taxId": "41875", "score": 1779.0}, {"name": "chr_16_A818", "taxId": "41875", "score": 1773.0}, {"name": "chr_16_A818", "taxId": "41875", "score": 1753.0}, {"name": "chr_16_A818", "taxId": "41875", "score": 1753.0}, {"name": "chr_16_A818", "taxId": "41875", "score": 1714.0}, {"name": "chr_16_A818", "taxId": "41875", "score": 1703.0}, {"name": "chr_16_A818", "taxId": "41875", "score": 1701.0}, {"name": "chr_16_A818", "taxId": "41875", "score": 1668.0}, {"name": "chr_16_A818", "taxId": "41875", "score": 1664.0}, {"name": "chr_16_A818", "taxId": "41875", "score": 1653.0}, {"name": "chr_16_A818", "taxId": "41875", "score": 1642.0}, {"name": "chr_16_A818", "taxId": "41875", "score": 1637.0}, {"name": "chr_16_A818", "taxId": "41875", "score": 298.0}, {"name": "chr_16_A818", "taxId": "41875", "score": 1637.0}, {"name": "chr_16_A818", "taxId": "41875", "score": 1581.0}, {"name": "chr_16_A818", "taxId": "41875", "score": 1576.0}, {"name": "chr_16_A818", "taxId": "41875", "score": 1574.0}, {"name": "chr_16_A818", "taxId": "41875", "score": 1563.0}, {"name": "chr_16_A818", "taxId": "41875", "score": 1563.0}, {"name": "chr_16_A818", "taxId": "41875", "score": 1530.0}, {"name": "chr_16_A818", "taxId": "41875", "score": 1517.0}, {"name": "chr_16_A818", "taxId": "41875", "score": 1509.0}, {"name": "chr_16_A818", "taxId": "41875", "score": 1507.0}, {"name": "chr_16_A818", "taxId": "41875", "score": 1493.0}, {"name": "chr_16_A818", "taxId": "41875", "score": 1480.0}, {"name": "chr_16_A818", "taxId": "41875", "score": 1474.0}, {"name": "chr_16_A818", "taxId": "41875", "score": 1382.0}, {"name": "chr_16_A818", "taxId": "41875", "score": 1467.0}, {"name": "chr_16_A818", "taxId": "41875", "score": 1458.0}, {"name": "chr_16_A818", "taxId": "41875", "score": 1454.0}, {"name": "chr_16_A818", "taxId": "41875", "score": 1399.0}, {"name": "chr_16_A818", "taxId": "41875", "score": 1375.0}, {"name": "chr_16_A818", "taxId": "41875", "score": 1365.0}, {"name": "chr_16_A818", "taxId": "41875", "score": 1358.0}, {"name": "chr_16_A818", "taxId": "41875", "score": 1332.0}, {"name": "chr_16_A818", "taxId": "41875", "score": 1325.0}, {"name": "chr_16_A818", "taxId": "41875", "score": 143.0}, {"name": "chr_16_A818", "taxId": "41875", "score": 1314.0}, {"name": "chr_16_A818", "taxId": "41875", "score": 1304.0}, {"name": "chr_16_A818", "taxId": "41875", "score": 1303.0}, {"name": "chr_16_A818", "taxId": "41875", "score": 209.0}, {"name": "chr_16_A818", "taxId": "41875", "score": 1286.0}, {"name": "chr_16_A818", "taxId": "41875", "score": 1266.0}, {"name": "chr_16_A818", "taxId": "41875", "score": 1249.0}, {"name": "chr_16_A818", "taxId": "41875", "score": 1236.0}, {"name": "chr_16_A818", "taxId": "41875", "score": 1225.0}, {"name": "chr_16_A818", "taxId": "41875", "score": 1210.0}, {"name": "chr_16_A818", "taxId": "41875", "score": 1181.0}, {"name": "chr_16_A818", "taxId": "41875", "score": 1171.0}, {"name": "chr_16_A818", "taxId": "41875", "score": 1162.0}, {"name": "chr_16_A818", "taxId": "41875", "score": 592.0}, {"name": "chr_16_A818", "taxId": "41875", "score": 407.0}, {"name": "chr_16_A818", "taxId": "41875", "score": 1160.0}, {"name": "chr_16_A818", "taxId": "41875", "score": 1147.0}, {"name": "chr_16_A818", "taxId": "41875", "score": 1127.0}, {"name": "chr_16_A818", "taxId": "41875", "score": 1092.0}, {"name": "chr_16_A818", "taxId": "41875", "score": 837.0}, {"name": "chr_16_A818", "taxId": "41875", "score": 741.0}, {"name": "chr_16_A818", "taxId": "41875", "score": 651.0}, {"name": "chr_16_A818", "taxId": "41875", "score": 630.0}, {"name": "chr_16_A818", "taxId": "41875", "score": 350.0}, {"name": "chr_16_A818", "taxId": "41875", "score": 1086.0}, {"name": "chr_16_A818", "taxId": "41875", "score": 1079.0}, {"name": "chr_16_A818", "taxId": "41875", "score": 843.0}, {"name": "chr_16_A818", "taxId": "41875", "score": 1027.0}, {"name": "chr_16_A818", "taxId": "41875", "score": 388.0}, {"name": "chr_16_A818", "taxId": "41875", "score": 1000.0}, {"name": "chr_16_A818", "taxId": "41875", "score": 976.0}, {"name": "chr_16_A818", "taxId": "41875", "score": 961.0}, {"name": "chr_16_A818", "taxId": "41875", "score": 959.0}, {"name": "chr_16_A818", "taxId": "41875", "score": 950.0}, {"name": "chr_16_A818", "taxId": "41875", "score": 937.0}, {"name": "chr_16_A818", "taxId": "41875", "score": 902.0}, {"name": "chr_16_A818", "taxId": "41875", "score": 900.0}, {"name": "chr_16_A818", "taxId": "41875", "score": 636.0}, {"name": "chr_16_A818", "taxId": "41875", "score": 411.0}, {"name": "chr_16_A818", "taxId": "41875", "score": 900.0}, {"name": "chr_16_A818", "taxId": "41875", "score": 695.0}, {"name": "chr_16_A818", "taxId": "41875", "score": 217.0}, {"name": "chr_16_A818", "taxId": "41875", "score": 898.0}, {"name": "chr_16_A818", "taxId": "41875", "score": 883.0}, {"name": "chr_16_A818", "taxId": "41875", "score": 747.0}, {"name": "chr_16_A818", "taxId": "41875", "score": 695.0}, {"name": "chr_16_A818", "taxId": "41875", "score": 880.0}, {"name": "chr_16_A818", "taxId": "41875", "score": 837.0}, {"name": "chr_16_A818", "taxId": "41875", "score": 651.0}, {"name": "chr_16_A818", "taxId": "41875", "score": 832.0}, {"name": "chr_16_A818", "taxId": "41875", "score": 830.0}, {"name": "chr_16_A818", "taxId": "41875", "score": 828.0}, {"name": "chr_16_A818", "taxId": "41875", "score": 826.0}, {"name": "chr_16_A818", "taxId": "41875", "score": 808.0}, {"name": "chr_16_A818", "taxId": "41875", "score": 798.0}, {"name": "chr_16_A818", "taxId": "41875", "score": 787.0}, {"name": "chr_16_A818", "taxId": "41875", "score": 743.0}, {"name": "chr_16_A818", "taxId": "41875", "score": 741.0}, {"name": "chr_16_A818", "taxId": "70448", "score": 737.0}, {"name": "chr_16_A818", "taxId": "41875", "score": 717.0}, {"name": "chr_16_A818", "taxId": "41875", "score": 544.0}, {"name": "chr_16_A818", "taxId": "41875", "score": 712.0}, {"name": "chr_16_A818", "taxId": "41875", "score": 281.0}, {"name": "chr_16_A818", "taxId": "41875", "score": 704.0}, {"name": "chr_16_A818", "taxId": "41875", "score": 699.0}, {"name": "chr_16_A818", "taxId": "41875", "score": 699.0}, {"name": "chr_16_A818", "taxId": "41875", "score": 652.0}, {"name": "chr_16_A818", "taxId": "41875", "score": 640.0}, {"name": "chr_16_A818", "taxId": "41875", "score": 610.0}, {"name": "chr_16_A818", "taxId": "41875", "score": 564.0}, {"name": "chr_16_A818", "taxId": "41875", "score": 388.0}, {"name": "chr_16_A818", "taxId": "41875", "score": 383.0}, {"name": "chr_16_A818", "taxId": "41875", "score": 350.0}, {"name": "chr_16_A818", "taxId": "41875", "score": 695.0}, {"name": "chr_16_A818", "taxId": "41875", "score": 385.0}, {"name": "chr_16_A818", "taxId": "41875", "score": 676.0}, {"name": "chr_16_A818", "taxId": "41875", "score": 597.0}, {"name": "chr_16_A818", "taxId": "41875", "score": 675.0}, {"name": "chr_16_A818", "taxId": "41875", "score": 233.0}, {"name": "chr_16_A818", "taxId": "41875", "score": 206.0}, {"name": "chr_16_A818", "taxId": "41875", "score": 675.0}, {"name": "chr_16_A818", "taxId": "41875", "score": 460.0}, {"name": "chr_16_A818", "taxId": "41875", "score": 665.0}, {"name": "chr_16_A818", "taxId": "41875", "score": 652.0}, {"name": "chr_16_A818", "taxId": "41875", "score": 652.0}, {"name": "chr_16_A818", "taxId": "41875", "score": 652.0}, {"name": "chr_16_A818", "taxId": "41875", "score": 405.0}, {"name": "chr_16_A818", "taxId": "41875", "score": 215.0}, {"name": "chr_16_A818", "taxId": "41875", "score": 647.0}, {"name": "chr_16_A818", "taxId": "41875", "score": 640.0}, {"name": "chr_16_A818", "taxId": "41875", "score": 640.0}, {"name": "chr_16_A818", "taxId": "41875", "score": 604.0}, {"name": "chr_16_A818", "taxId": "41875", "score": 551.0}, {"name": "chr_16_A818", "taxId": "41875", "score": 481.0}, {"name": "chr_16_A818", "taxId": "41875", "score": 350.0}, {"name": "chr_16_A818", "taxId": "41875", "score": 145.0}, {"name": "chr_16_A818", "taxId": "41875", "score": 638.0}, {"name": "chr_16_A818", "taxId": "41875", "score": 239.0}, {"name": "chr_16_A818", "taxId": "41875", "score": 630.0}, {"name": "chr_16_A818", "taxId": "41875", "score": 610.0}, {"name": "chr_16_A818", "taxId": "1486034", "score": 608.0}, {"name": "chr_16_A818", "taxId": "436017", "score": 608.0}, {"name": "chr_16_A818", "taxId": "436017", "score": 466.0}, {"name": "chr_16_A818", "taxId": "41875", "score": 604.0}, {"name": "chr_16_A818", "taxId": "41875", "score": 481.0}, {"name": "chr_16_A818", "taxId": "41875", "score": 599.0}, {"name": "chr_16_A818", "taxId": "41875", "score": 592.0}, {"name": "chr_16_A818", "taxId": "41875", "score": 588.0}, {"name": "chr_16_A818", "taxId": "41875", "score": 586.0}, {"name": "chr_16_A818", "taxId": "41875", "score": 584.0}, {"name": "chr_16_A818", "taxId": "41875", "score": 255.0}, {"name": "chr_16_A818", "taxId": "639310", "score": 582.0}, {"name": "chr_16_A818", "taxId": "41875", "score": 573.0}, {"name": "chr_16_A818", "taxId": "41875", "score": 556.0}, {"name": "chr_16_A818", "taxId": "41875", "score": 555.0}, {"name": "chr_16_A818", "taxId": "41875", "score": 551.0}, {"name": "chr_16_A818", "taxId": "41875", "score": 551.0}, {"name": "chr_16_A818", "taxId": "41875", "score": 538.0}, {"name": "chr_16_A818", "taxId": "983544", "score": 536.0}, {"name": "chr_16_A818", "taxId": "41875", "score": 532.0}, {"name": "chr_16_A818", "taxId": "41875", "score": 532.0}, {"name": "chr_16_A818", "taxId": "41875", "score": 171.0}, {"name": "chr_16_A818", "taxId": "41875", "score": 516.0}, {"name": "chr_16_A818", "taxId": "41875", "score": 508.0}, {"name": "chr_16_A818", "taxId": "2282170", "score": 503.0}, {"name": "chr_16_A818", "taxId": "70448", "score": 484.0}, {"name": "chr_16_A818", "taxId": "41875", "score": 473.0}, {"name": "chr_16_A818", "taxId": "41875", "score": 392.0}, {"name": "chr_16_A818", "taxId": "41875", "score": 383.0}, {"name": "chr_16_A818", "taxId": "41875", "score": 462.0}, {"name": "chr_16_A818", "taxId": "41875", "score": 394.0}, {"name": "chr_16_A818", "taxId": "436017", "score": 462.0}, {"name": "chr_16_A818", "taxId": "41875", "score": 436.0}, {"name": "chr_16_A818", "taxId": "41875", "score": 433.0}, {"name": "chr_16_A818", "taxId": "41875", "score": 427.0}, {"name": "chr_16_A818", "taxId": "41875", "score": 267.0}, {"name": "chr_16_A818", "taxId": "41875", "score": 255.0}, {"name": "chr_16_A818", "taxId": "41875", "score": 435.0}, {"name": "chr_16_A818", "taxId": "41875", "score": 414.0}, {"name": "chr_16_A818", "taxId": "41875", "score": 145.0}, {"name": "chr_16_A818", "taxId": "1336802", "score": 388.0}, {"name": "chr_16_A818", "taxId": "41875", "score": 387.0}, {"name": "chr_16_A818", "taxId": "41875", "score": 383.0}, {"name": "chr_16_A818", "taxId": "41875", "score": 383.0}, {"name": "chr_16_A818", "taxId": "41875", "score": 377.0}, {"name": "chr_16_A818", "taxId": "41875", "score": 366.0}, {"name": "chr_16_A818", "taxId": "41875", "score": 353.0}, {"name": "chr_16_A818", "taxId": "41875", "score": 315.0}, {"name": "chr_16_A818", "taxId": "41875", "score": 350.0}, {"name": "chr_16_A818", "taxId": "41875", "score": 340.0}, {"name": "chr_16_A818", "taxId": "41875", "score": 333.0}, {"name": "chr_16_A818", "taxId": "41875", "score": 187.0}, {"name": "chr_16_A818", "taxId": "41875", "score": 333.0}, {"name": "chr_16_A818", "taxId": "41875", "score": 305.0}, {"name": "chr_16_A818", "taxId": "41875", "score": 298.0}, {"name": "chr_16_A818", "taxId": "1348584", "score": 287.0}, {"name": "chr_16_A818", "taxId": "41875", "score": 281.0}, {"name": "chr_16_A818", "taxId": "41875", "score": 259.0}, {"name": "chr_16_A818", "taxId": "41875", "score": 259.0}, {"name": "chr_16_A818", "taxId": "41875", "score": 259.0}, {"name": "chr_16_A818", "taxId": "41875", "score": 244.0}, {"name": "chr_16_A818", "taxId": "2058135", "score": 239.0}, {"name": "chr_16_A818", "taxId": "41875", "score": 222.0}, {"name": "chr_16_A818", "taxId": "41875", "score": 217.0}, {"name": "chr_16_A818", "taxId": "41875", "score": 211.0}, {"name": "chr_16_A818", "taxId": "15368", "score": 176.0}, {"name": "chr_16_A818", "taxId": "15368", "score": 176.0}, {"name": "chr_16_A818", "taxId": "564608", "score": 176.0}, {"name": "chr_16_A818", "taxId": "169297", "score": 154.0}, {"name": "chr_16_A818", "taxId": "41875", "score": 145.0}, {"name": "chr_16_A818", "taxId": "436017", "score": 145.0}]}, "taxonomy": {"bestsum": {"species": {"tax": "Bathycoccus prasinos", "score": 1522125.0, "c_index": 12}, "genus": {"tax": "Bathycoccus", "score": 1522125.0, "c_index": 9}, "family": {"tax": "Bathycoccaceae", "score": 1525027.0, "c_index": 3}, "order": {"tax": "Mamiellales", "score": 1525203.0, "c_index": 2}, "phylum": {"tax": "Chlorophyta", "score": 1525203.0, "c_index": 2}, "superkingdom": {"tax": "Eukaryota", "score": 1525709.0, "c_index": 1}}}}, "chr_15_A818": {"name": "chr_15_A818", "length": 546013, "n_count": 1574, "agct_count": 544439, "gc": 0.4774, "covs": {"bam0": 102.187}, "read_cov": {"bam0": 371048}, "hits": {"tax0": [{"name": "chr_15_A818", "taxId": "41875", "score": 43829.0}, {"name": "chr_15_A818", "taxId": "41875", "score": 40529.0}, {"name": "chr_15_A818", "taxId": "41875", "score": 35253.0}, {"name": "chr_15_A818", "taxId": "41875", "score": 35083.0}, {"name": "chr_15_A818", "taxId": "41875", "score": 29950.0}, {"name": "chr_15_A818", "taxId": "41875", "score": 29455.0}, {"name": "chr_15_A818", "taxId": "41875", "score": 24829.0}, {"name": "chr_15_A818", "taxId": "41875", "score": 24404.0}, {"name": "chr_15_A818", "taxId": "41875", "score": 23429.0}, {"name": "chr_15_A818", "taxId": "41875", "score": 22088.0}, {"name": "chr_15_A818", "taxId": "41875", "score": 21455.0}, {"name": "chr_15_A818", "taxId": "41875", "score": 21208.0}, {"name": "chr_15_A818", "taxId": "41875", "score": 17987.0}, {"name": "chr_15_A818", "taxId": "41875", "score": 17319.0}, {"name": "chr_15_A818", "taxId": "41875", "score": 15374.0}, {"name": "chr_15_A818", "taxId": "41875", "score": 12863.0}, {"name": "chr_15_A818", "taxId": "41875", "score": 12842.0}, {"name": "chr_15_A818", "taxId": "41875", "score": 11670.0}, {"name": "chr_15_A818", "taxId": "41875", "score": 11655.0}, {"name": "chr_15_A818", "taxId": "41875", "score": 11590.0}, {"name": "chr_15_A818", "taxId": "41875", "score": 11583.0}, {"name": "chr_15_A818", "taxId": "41875", "score": 11001.0}, {"name": "chr_15_A818", "taxId": "41875", "score": 10955.0}, {"name": "chr_15_A818", "taxId": "41875", "score": 10741.0}, {"name": "chr_15_A818", "taxId": "41875", "score": 10554.0}, {"name": "chr_15_A818", "taxId": "41875", "score": 10406.0}, {"name": "chr_15_A818", "taxId": "41875", "score": 10379.0}, {"name": "chr_15_A818", "taxId": "41875", "score": 10093.0}, {"name": "chr_15_A818", "taxId": "41875", "score": 9646.0}, {"name": "chr_15_A818", "taxId": "41875", "score": 9513.0}, {"name": "chr_15_A818", "taxId": "41875", "score": 9071.0}, {"name": "chr_15_A818", "taxId": "41875", "score": 8996.0}, {"name": "chr_15_A818", "taxId": "41875", "score": 8763.0}, {"name": "chr_15_A818", "taxId": "41875", "score": 8477.0}, {"name": "chr_15_A818", "taxId": "41875", "score": 8311.0}, {"name": "chr_15_A818", "taxId": "41875", "score": 8167.0}, {"name": "chr_15_A818", "taxId": "41875", "score": 8013.0}, {"name": "chr_15_A818", "taxId": "41875", "score": 7570.0}, {"name": "chr_15_A818", "taxId": "41875", "score": 6916.0}, {"name": "chr_15_A818", "taxId": "41875", "score": 6591.0}, {"name": "chr_15_A818", "taxId": "41875", "score": 6048.0}, {"name": "chr_15_A818", "taxId": "41875", "score": 5869.0}, {"name": "chr_15_A818", "taxId": "41875", "score": 5814.0}, {"name": "chr_15_A818", "taxId": "41875", "score": 5808.0}, {"name": "chr_15_A818", "taxId": "41875", "score": 5805.0}, {"name": "chr_15_A818", "taxId": "41875", "score": 5760.0}, {"name": "chr_15_A818", "taxId": "41875", "score": 5378.0}, {"name": "chr_15_A818", "taxId": "41875", "score": 5241.0}, {"name": "chr_15_A818", "taxId": "41875", "score": 5221.0}, {"name": "chr_15_A818", "taxId": "41875", "score": 5103.0}, {"name": "chr_15_A818", "taxId": "41875", "score": 4734.0}, {"name": "chr_15_A818", "taxId": "41875", "score": 4667.0}, {"name": "chr_15_A818", "taxId": "41875", "score": 4111.0}, {"name": "chr_15_A818", "taxId": "41875", "score": 3997.0}, {"name": "chr_15_A818", "taxId": "41875", "score": 3790.0}, {"name": "chr_15_A818", "taxId": "41875", "score": 3607.0}, {"name": "chr_15_A818", "taxId": "41875", "score": 3478.0}, {"name": "chr_15_A818", "taxId": "41875", "score": 3349.0}, {"name": "chr_15_A818", "taxId": "41875", "score": 3302.0}, {"name": "chr_15_A818", "taxId": "41875", "score": 3275.0}, {"name": "chr_15_A818", "taxId": "41875", "score": 3162.0}, {"name": "chr_15_A818", "taxId": "41875", "score": 3133.0}, {"name": "chr_15_A818", "taxId": "41875", "score": 3009.0}, {"name": "chr_15_A818", "taxId": "41875", "score": 2824.0}, {"name": "chr_15_A818", "taxId": "41875", "score": 2784.0}, {"name": "chr_15_A818", "taxId": "41875", "score": 2508.0}, {"name": "chr_15_A818", "taxId": "41875", "score": 2505.0}, {"name": "chr_15_A818", "taxId": "41875", "score": 2457.0}, {"name": "chr_15_A818", "taxId": "41875", "score": 2403.0}, {"name": "chr_15_A818", "taxId": "41875", "score": 2383.0}, {"name": "chr_15_A818", "taxId": "41875", "score": 2093.0}, {"name": "chr_15_A818", "taxId": "41875", "score": 2017.0}, {"name": "chr_15_A818", "taxId": "41875", "score": 1439.0}, {"name": "chr_15_A818", "taxId": "41875", "score": 1399.0}, {"name": "chr_15_A818", "taxId": "41875", "score": 1356.0}, {"name": "chr_15_A818", "taxId": "41875", "score": 1225.0}, {"name": "chr_15_A818", "taxId": "41875", "score": 1158.0}, {"name": "chr_15_A818", "taxId": "41875", "score": 1066.0}, {"name": "chr_15_A818", "taxId": "41875", "score": 963.0}, {"name": "chr_15_A818", "taxId": "41875", "score": 950.0}, {"name": "chr_15_A818", "taxId": "41875", "score": 861.0}, {"name": "chr_15_A818", "taxId": "41875", "score": 723.0}, {"name": "chr_15_A818", "taxId": "41875", "score": 701.0}, {"name": "chr_15_A818", "taxId": "41875", "score": 580.0}, {"name": "chr_15_A818", "taxId": "41875", "score": 427.0}, {"name": "chr_15_A818", "taxId": "41875", "score": 399.0}, {"name": "chr_15_A818", "taxId": "41875", "score": 366.0}, {"name": "chr_15_A818", "taxId": "41875", "score": 342.0}, {"name": "chr_15_A818", "taxId": "41875", "score": 291.0}, {"name": "chr_15_A818", "taxId": "41875", "score": 281.0}, {"name": "chr_15_A818", "taxId": "41875", "score": 211.0}, {"name": "chr_15_A818", "taxId": "41875", "score": 200.0}, {"name": "chr_15_A818", "taxId": "41875", "score": 18960.0}, {"name": "chr_15_A818", "taxId": "41875", "score": 11564.0}, {"name": "chr_15_A818", "taxId": "41875", "score": 658.0}, {"name": "chr_15_A818", "taxId": "41875", "score": 11040.0}, {"name": "chr_15_A818", "taxId": "41875", "score": 10279.0}, {"name": "chr_15_A818", "taxId": "41875", "score": 9274.0}, {"name": "chr_15_A818", "taxId": "41875", "score": 9169.0}, {"name": "chr_15_A818", "taxId": "41875", "score": 8477.0}, {"name": "chr_15_A818", "taxId": "41875", "score": 8281.0}, {"name": "chr_15_A818", "taxId": "41875", "score": 8142.0}, {"name": "chr_15_A818", "taxId": "41875", "score": 7439.0}, {"name": "chr_15_A818", "taxId": "41875", "score": 7149.0}, {"name": "chr_15_A818", "taxId": "41875", "score": 6892.0}, {"name": "chr_15_A818", "taxId": "41875", "score": 1120.0}, {"name": "chr_15_A818", "taxId": "41875", "score": 6488.0}, {"name": "chr_15_A818", "taxId": "41875", "score": 6377.0}, {"name": "chr_15_A818", "taxId": "41875", "score": 274.0}, {"name": "chr_15_A818", "taxId": "41875", "score": 6296.0}, {"name": "chr_15_A818", "taxId": "41875", "score": 6253.0}, {"name": "chr_15_A818", "taxId": "41875", "score": 5901.0}, {"name": "chr_15_A818", "taxId": "41875", "score": 5866.0}, {"name": "chr_15_A818", "taxId": "41875", "score": 5734.0}, {"name": "chr_15_A818", "taxId": "41875", "score": 5731.0}, {"name": "chr_15_A818", "taxId": "41875", "score": 5282.0}, {"name": "chr_15_A818", "taxId": "41875", "score": 5264.0}, {"name": "chr_15_A818", "taxId": "41875", "score": 409.0}, {"name": "chr_15_A818", "taxId": "41875", "score": 5022.0}, {"name": "chr_15_A818", "taxId": "41875", "score": 4933.0}, {"name": "chr_15_A818", "taxId": "41875", "score": 4907.0}, {"name": "chr_15_A818", "taxId": "41875", "score": 4783.0}, {"name": "chr_15_A818", "taxId": "41875", "score": 4582.0}, {"name": "chr_15_A818", "taxId": "41875", "score": 4479.0}, {"name": "chr_15_A818", "taxId": "41875", "score": 2374.0}, {"name": "chr_15_A818", "taxId": "41875", "score": 4446.0}, {"name": "chr_15_A818", "taxId": "41875", "score": 4431.0}, {"name": "chr_15_A818", "taxId": "41875", "score": 4423.0}, {"name": "chr_15_A818", "taxId": "41875", "score": 4294.0}, {"name": "chr_15_A818", "taxId": "41875", "score": 4193.0}, {"name": "chr_15_A818", "taxId": "41875", "score": 436.0}, {"name": "chr_15_A818", "taxId": "41875", "score": 4183.0}, {"name": "chr_15_A818", "taxId": "41875", "score": 4124.0}, {"name": "chr_15_A818", "taxId": "41875", "score": 4085.0}, {"name": "chr_15_A818", "taxId": "41875", "score": 4063.0}, {"name": "chr_15_A818", "taxId": "41875", "score": 4008.0}, {"name": "chr_15_A818", "taxId": "41875", "score": 3973.0}, {"name": "chr_15_A818", "taxId": "41875", "score": 3945.0}, {"name": "chr_15_A818", "taxId": "41875", "score": 3930.0}, {"name": "chr_15_A818", "taxId": "41875", "score": 3803.0}, {"name": "chr_15_A818", "taxId": "41875", "score": 3788.0}, {"name": "chr_15_A818", "taxId": "41875", "score": 3777.0}, {"name": "chr_15_A818", "taxId": "41875", "score": 3735.0}, {"name": "chr_15_A818", "taxId": "41875", "score": 3675.0}, {"name": "chr_15_A818", "taxId": "41875", "score": 3670.0}, {"name": "chr_15_A818", "taxId": "41875", "score": 3668.0}, {"name": "chr_15_A818", "taxId": "41875", "score": 3624.0}, {"name": "chr_15_A818", "taxId": "41875", "score": 3469.0}, {"name": "chr_15_A818", "taxId": "41875", "score": 3461.0}, {"name": "chr_15_A818", "taxId": "41875", "score": 3437.0}, {"name": "chr_15_A818", "taxId": "41875", "score": 259.0}, {"name": "chr_15_A818", "taxId": "41875", "score": 3398.0}, {"name": "chr_15_A818", "taxId": "41875", "score": 3376.0}, {"name": "chr_15_A818", "taxId": "41875", "score": 3350.0}, {"name": "chr_15_A818", "taxId": "41875", "score": 3326.0}, {"name": "chr_15_A818", "taxId": "41875", "score": 3319.0}, {"name": "chr_15_A818", "taxId": "41875", "score": 3293.0}, {"name": "chr_15_A818", "taxId": "41875", "score": 3291.0}, {"name": "chr_15_A818", "taxId": "41875", "score": 3271.0}, {"name": "chr_15_A818", "taxId": "41875", "score": 3264.0}, {"name": "chr_15_A818", "taxId": "41875", "score": 800.0}, {"name": "chr_15_A818", "taxId": "41875", "score": 3258.0}, {"name": "chr_15_A818", "taxId": "41875", "score": 3229.0}, {"name": "chr_15_A818", "taxId": "41875", "score": 3227.0}, {"name": "chr_15_A818", "taxId": "41875", "score": 191.0}, {"name": "chr_15_A818", "taxId": "41875", "score": 3164.0}, {"name": "chr_15_A818", "taxId": "41875", "score": 3160.0}, {"name": "chr_15_A818", "taxId": "41875", "score": 3160.0}, {"name": "chr_15_A818", "taxId": "41875", "score": 3144.0}, {"name": "chr_15_A818", "taxId": "41875", "score": 3070.0}, {"name": "chr_15_A818", "taxId": "41875", "score": 3022.0}, {"name": "chr_15_A818", "taxId": "41875", "score": 3020.0}, {"name": "chr_15_A818", "taxId": "41875", "score": 2988.0}, {"name": "chr_15_A818", "taxId": "41875", "score": 2955.0}, {"name": "chr_15_A818", "taxId": "41875", "score": 2953.0}, {"name": "chr_15_A818", "taxId": "41875", "score": 2913.0}, {"name": "chr_15_A818", "taxId": "41875", "score": 2891.0}, {"name": "chr_15_A818", "taxId": "41875", "score": 2848.0}, {"name": "chr_15_A818", "taxId": "41875", "score": 2833.0}, {"name": "chr_15_A818", "taxId": "41875", "score": 2828.0}, {"name": "chr_15_A818", "taxId": "41875", "score": 2822.0}, {"name": "chr_15_A818", "taxId": "41875", "score": 2784.0}, {"name": "chr_15_A818", "taxId": "41875", "score": 207.0}, {"name": "chr_15_A818", "taxId": "41875", "score": 2776.0}, {"name": "chr_15_A818", "taxId": "41875", "score": 2772.0}, {"name": "chr_15_A818", "taxId": "41875", "score": 2760.0}, {"name": "chr_15_A818", "taxId": "41875", "score": 2754.0}, {"name": "chr_15_A818", "taxId": "41875", "score": 2728.0}, {"name": "chr_15_A818", "taxId": "41875", "score": 2726.0}, {"name": "chr_15_A818", "taxId": "41875", "score": 2723.0}, {"name": "chr_15_A818", "taxId": "41875", "score": 2654.0}, {"name": "chr_15_A818", "taxId": "41875", "score": 2645.0}, {"name": "chr_15_A818", "taxId": "41875", "score": 2639.0}, {"name": "chr_15_A818", "taxId": "41875", "score": 2632.0}, {"name": "chr_15_A818", "taxId": "41875", "score": 2606.0}, {"name": "chr_15_A818", "taxId": "41875", "score": 2579.0}, {"name": "chr_15_A818", "taxId": "41875", "score": 2562.0}, {"name": "chr_15_A818", "taxId": "41875", "score": 2549.0}, {"name": "chr_15_A818", "taxId": "41875", "score": 152.0}, {"name": "chr_15_A818", "taxId": "41875", "score": 2529.0}, {"name": "chr_15_A818", "taxId": "41875", "score": 2519.0}, {"name": "chr_15_A818", "taxId": "41875", "score": 2473.0}, {"name": "chr_15_A818", "taxId": "41875", "score": 2471.0}, {"name": "chr_15_A818", "taxId": "41875", "score": 455.0}, {"name": "chr_15_A818", "taxId": "41875", "score": 2438.0}, {"name": "chr_15_A818", "taxId": "41875", "score": 2423.0}, {"name": "chr_15_A818", "taxId": "41875", "score": 2410.0}, {"name": "chr_15_A818", "taxId": "41875", "score": 2375.0}, {"name": "chr_15_A818", "taxId": "41875", "score": 189.0}, {"name": "chr_15_A818", "taxId": "41875", "score": 2374.0}, {"name": "chr_15_A818", "taxId": "41875", "score": 1424.0}, {"name": "chr_15_A818", "taxId": "41875", "score": 2344.0}, {"name": "chr_15_A818", "taxId": "41875", "score": 2338.0}, {"name": "chr_15_A818", "taxId": "41875", "score": 2335.0}, {"name": "chr_15_A818", "taxId": "41875", "score": 2313.0}, {"name": "chr_15_A818", "taxId": "41875", "score": 2311.0}, {"name": "chr_15_A818", "taxId": "41875", "score": 228.0}, {"name": "chr_15_A818", "taxId": "41875", "score": 163.0}, {"name": "chr_15_A818", "taxId": "41875", "score": 2290.0}, {"name": "chr_15_A818", "taxId": "41875", "score": 2278.0}, {"name": "chr_15_A818", "taxId": "41875", "score": 2276.0}, {"name": "chr_15_A818", "taxId": "41875", "score": 2266.0}, {"name": "chr_15_A818", "taxId": "41875", "score": 2228.0}, {"name": "chr_15_A818", "taxId": "41875", "score": 390.0}, {"name": "chr_15_A818", "taxId": "41875", "score": 2222.0}, {"name": "chr_15_A818", "taxId": "41875", "score": 2206.0}, {"name": "chr_15_A818", "taxId": "41875", "score": 2172.0}, {"name": "chr_15_A818", "taxId": "41875", "score": 2154.0}, {"name": "chr_15_A818", "taxId": "41875", "score": 466.0}, {"name": "chr_15_A818", "taxId": "41875", "score": 2150.0}, {"name": "chr_15_A818", "taxId": "41875", "score": 2141.0}, {"name": "chr_15_A818", "taxId": "41875", "score": 1901.0}, {"name": "chr_15_A818", "taxId": "41875", "score": 488.0}, {"name": "chr_15_A818", "taxId": "41875", "score": 2135.0}, {"name": "chr_15_A818", "taxId": "41875", "score": 2135.0}, {"name": "chr_15_A818", "taxId": "41875", "score": 2134.0}, {"name": "chr_15_A818", "taxId": "41875", "score": 2130.0}, {"name": "chr_15_A818", "taxId": "41875", "score": 2100.0}, {"name": "chr_15_A818", "taxId": "41875", "score": 2093.0}, {"name": "chr_15_A818", "taxId": "41875", "score": 486.0}, {"name": "chr_15_A818", "taxId": "41875", "score": 2074.0}, {"name": "chr_15_A818", "taxId": "41875", "score": 2050.0}, {"name": "chr_15_A818", "taxId": "41875", "score": 2034.0}, {"name": "chr_15_A818", "taxId": "41875", "score": 2028.0}, {"name": "chr_15_A818", "taxId": "41875", "score": 2028.0}, {"name": "chr_15_A818", "taxId": "41875", "score": 1997.0}, {"name": "chr_15_A818", "taxId": "41875", "score": 1991.0}, {"name": "chr_15_A818", "taxId": "41875", "score": 1986.0}, {"name": "chr_15_A818", "taxId": "41875", "score": 1984.0}, {"name": "chr_15_A818", "taxId": "41875", "score": 1978.0}, {"name": "chr_15_A818", "taxId": "41875", "score": 1962.0}, {"name": "chr_15_A818", "taxId": "41875", "score": 1956.0}, {"name": "chr_15_A818", "taxId": "41875", "score": 1949.0}, {"name": "chr_15_A818", "taxId": "41875", "score": 1949.0}, {"name": "chr_15_A818", "taxId": "41875", "score": 1940.0}, {"name": "chr_15_A818", "taxId": "41875", "score": 1917.0}, {"name": "chr_15_A818", "taxId": "41875", "score": 1916.0}, {"name": "chr_15_A818", "taxId": "41875", "score": 1903.0}, {"name": "chr_15_A818", "taxId": "41875", "score": 1890.0}, {"name": "chr_15_A818", "taxId": "41875", "score": 1890.0}, {"name": "chr_15_A818", "taxId": "41875", "score": 1890.0}, {"name": "chr_15_A818", "taxId": "41875", "score": 1847.0}, {"name": "chr_15_A818", "taxId": "41875", "score": 1844.0}, {"name": "chr_15_A818", "taxId": "41875", "score": 1836.0}, {"name": "chr_15_A818", "taxId": "41875", "score": 1831.0}, {"name": "chr_15_A818", "taxId": "41875", "score": 1831.0}, {"name": "chr_15_A818", "taxId": "41875", "score": 1814.0}, {"name": "chr_15_A818", "taxId": "41875", "score": 1801.0}, {"name": "chr_15_A818", "taxId": "41875", "score": 1790.0}, {"name": "chr_15_A818", "taxId": "41875", "score": 1779.0}, {"name": "chr_15_A818", "taxId": "41875", "score": 1735.0}, {"name": "chr_15_A818", "taxId": "41875", "score": 1731.0}, {"name": "chr_15_A818", "taxId": "41875", "score": 1729.0}, {"name": "chr_15_A818", "taxId": "41875", "score": 1724.0}, {"name": "chr_15_A818", "taxId": "41875", "score": 1247.0}, {"name": "chr_15_A818", "taxId": "41875", "score": 1718.0}, {"name": "chr_15_A818", "taxId": "41875", "score": 1709.0}, {"name": "chr_15_A818", "taxId": "41875", "score": 1705.0}, {"name": "chr_15_A818", "taxId": "41875", "score": 1701.0}, {"name": "chr_15_A818", "taxId": "41875", "score": 1676.0}, {"name": "chr_15_A818", "taxId": "41875", "score": 1670.0}, {"name": "chr_15_A818", "taxId": "41875", "score": 1635.0}, {"name": "chr_15_A818", "taxId": "41875", "score": 1613.0}, {"name": "chr_15_A818", "taxId": "41875", "score": 1602.0}, {"name": "chr_15_A818", "taxId": "41875", "score": 1598.0}, {"name": "chr_15_A818", "taxId": "41875", "score": 1596.0}, {"name": "chr_15_A818", "taxId": "41875", "score": 1591.0}, {"name": "chr_15_A818", "taxId": "41875", "score": 1297.0}, {"name": "chr_15_A818", "taxId": "41875", "score": 202.0}, {"name": "chr_15_A818", "taxId": "41875", "score": 1546.0}, {"name": "chr_15_A818", "taxId": "41875", "score": 1543.0}, {"name": "chr_15_A818", "taxId": "41875", "score": 1541.0}, {"name": "chr_15_A818", "taxId": "41875", "score": 1531.0}, {"name": "chr_15_A818", "taxId": "41875", "score": 1524.0}, {"name": "chr_15_A818", "taxId": "41875", "score": 424.0}, {"name": "chr_15_A818", "taxId": "41875", "score": 1519.0}, {"name": "chr_15_A818", "taxId": "41875", "score": 1519.0}, {"name": "chr_15_A818", "taxId": "41875", "score": 1485.0}, {"name": "chr_15_A818", "taxId": "41875", "score": 1482.0}, {"name": "chr_15_A818", "taxId": "41875", "score": 1471.0}, {"name": "chr_15_A818", "taxId": "41875", "score": 1459.0}, {"name": "chr_15_A818", "taxId": "41875", "score": 1434.0}, {"name": "chr_15_A818", "taxId": "41875", "score": 1432.0}, {"name": "chr_15_A818", "taxId": "41875", "score": 1417.0}, {"name": "chr_15_A818", "taxId": "41875", "score": 1411.0}, {"name": "chr_15_A818", "taxId": "41875", "score": 894.0}, {"name": "chr_15_A818", "taxId": "41875", "score": 1404.0}, {"name": "chr_15_A818", "taxId": "41875", "score": 1393.0}, {"name": "chr_15_A818", "taxId": "41875", "score": 1380.0}, {"name": "chr_15_A818", "taxId": "41875", "score": 1375.0}, {"name": "chr_15_A818", "taxId": "41875", "score": 1371.0}, {"name": "chr_15_A818", "taxId": "41875", "score": 1369.0}, {"name": "chr_15_A818", "taxId": "41875", "score": 1349.0}, {"name": "chr_15_A818", "taxId": "41875", "score": 1330.0}, {"name": "chr_15_A818", "taxId": "41875", "score": 145.0}, {"name": "chr_15_A818", "taxId": "41875", "score": 1314.0}, {"name": "chr_15_A818", "taxId": "41875", "score": 1310.0}, {"name": "chr_15_A818", "taxId": "41875", "score": 1297.0}, {"name": "chr_15_A818", "taxId": "41875", "score": 1282.0}, {"name": "chr_15_A818", "taxId": "41875", "score": 1267.0}, {"name": "chr_15_A818", "taxId": "41875", "score": 1247.0}, {"name": "chr_15_A818", "taxId": "41875", "score": 1216.0}, {"name": "chr_15_A818", "taxId": "41875", "score": 1195.0}, {"name": "chr_15_A818", "taxId": "41875", "score": 1192.0}, {"name": "chr_15_A818", "taxId": "41875", "score": 1192.0}, {"name": "chr_15_A818", "taxId": "41875", "score": 1190.0}, {"name": "chr_15_A818", "taxId": "41875", "score": 1155.0}, {"name": "chr_15_A818", "taxId": "41875", "score": 1155.0}, {"name": "chr_15_A818", "taxId": "41875", "score": 141.0}, {"name": "chr_15_A818", "taxId": "41875", "score": 1127.0}, {"name": "chr_15_A818", "taxId": "41875", "score": 1103.0}, {"name": "chr_15_A818", "taxId": "41875", "score": 1092.0}, {"name": "chr_15_A818", "taxId": "41875", "score": 1088.0}, {"name": "chr_15_A818", "taxId": "41875", "score": 1086.0}, {"name": "chr_15_A818", "taxId": "41875", "score": 1077.0}, {"name": "chr_15_A818", "taxId": "41875", "score": 1057.0}, {"name": "chr_15_A818", "taxId": "41875", "score": 1050.0}, {"name": "chr_15_A818", "taxId": "41875", "score": 1046.0}, {"name": "chr_15_A818", "taxId": "41875", "score": 287.0}, {"name": "chr_15_A818", "taxId": "41875", "score": 1044.0}, {"name": "chr_15_A818", "taxId": "41875", "score": 917.0}, {"name": "chr_15_A818", "taxId": "41875", "score": 726.0}, {"name": "chr_15_A818", "taxId": "41875", "score": 455.0}, {"name": "chr_15_A818", "taxId": "41875", "score": 392.0}, {"name": "chr_15_A818", "taxId": "41875", "score": 372.0}, {"name": "chr_15_A818", "taxId": "41875", "score": 366.0}, {"name": "chr_15_A818", "taxId": "41875", "score": 222.0}, {"name": "chr_15_A818", "taxId": "41875", "score": 1042.0}, {"name": "chr_15_A818", "taxId": "41875", "score": 1016.0}, {"name": "chr_15_A818", "taxId": "41875", "score": 1009.0}, {"name": "chr_15_A818", "taxId": "41875", "score": 1003.0}, {"name": "chr_15_A818", "taxId": "41875", "score": 1000.0}, {"name": "chr_15_A818", "taxId": "41875", "score": 992.0}, {"name": "chr_15_A818", "taxId": "41875", "score": 992.0}, {"name": "chr_15_A818", "taxId": "41875", "score": 977.0}, {"name": "chr_15_A818", "taxId": "41875", "score": 976.0}, {"name": "chr_15_A818", "taxId": "41875", "score": 968.0}, {"name": "chr_15_A818", "taxId": "41875", "score": 885.0}, {"name": "chr_15_A818", "taxId": "41875", "score": 732.0}, {"name": "chr_15_A818", "taxId": "41875", "score": 387.0}, {"name": "chr_15_A818", "taxId": "41875", "score": 966.0}, {"name": "chr_15_A818", "taxId": "41875", "score": 961.0}, {"name": "chr_15_A818", "taxId": "41875", "score": 686.0}, {"name": "chr_15_A818", "taxId": "41875", "score": 592.0}, {"name": "chr_15_A818", "taxId": "41875", "score": 959.0}, {"name": "chr_15_A818", "taxId": "41875", "score": 291.0}, {"name": "chr_15_A818", "taxId": "41875", "score": 950.0}, {"name": "chr_15_A818", "taxId": "41875", "score": 944.0}, {"name": "chr_15_A818", "taxId": "41875", "score": 926.0}, {"name": "chr_15_A818", "taxId": "41875", "score": 922.0}, {"name": "chr_15_A818", "taxId": "41875", "score": 922.0}, {"name": "chr_15_A818", "taxId": "41875", "score": 848.0}, {"name": "chr_15_A818", "taxId": "41875", "score": 665.0}, {"name": "chr_15_A818", "taxId": "41875", "score": 656.0}, {"name": "chr_15_A818", "taxId": "41875", "score": 601.0}, {"name": "chr_15_A818", "taxId": "41875", "score": 582.0}, {"name": "chr_15_A818", "taxId": "41875", "score": 917.0}, {"name": "chr_15_A818", "taxId": "41875", "score": 894.0}, {"name": "chr_15_A818", "taxId": "41875", "score": 392.0}, {"name": "chr_15_A818", "taxId": "41875", "score": 372.0}, {"name": "chr_15_A818", "taxId": "41875", "score": 259.0}, {"name": "chr_15_A818", "taxId": "41875", "score": 915.0}, {"name": "chr_15_A818", "taxId": "41875", "score": 228.0}, {"name": "chr_15_A818", "taxId": "41875", "score": 900.0}, {"name": "chr_15_A818", "taxId": "41875", "score": 900.0}, {"name": "chr_15_A818", "taxId": "41875", "score": 741.0}, {"name": "chr_15_A818", "taxId": "41875", "score": 665.0}, {"name": "chr_15_A818", "taxId": "41875", "score": 616.0}, {"name": "chr_15_A818", "taxId": "41875", "score": 248.0}, {"name": "chr_15_A818", "taxId": "41875", "score": 169.0}, {"name": "chr_15_A818", "taxId": "41875", "score": 898.0}, {"name": "chr_15_A818", "taxId": "41875", "score": 885.0}, {"name": "chr_15_A818", "taxId": "41875", "score": 880.0}, {"name": "chr_15_A818", "taxId": "41875", "score": 880.0}, {"name": "chr_15_A818", "taxId": "41875", "score": 730.0}, {"name": "chr_15_A818", "taxId": "41875", "score": 870.0}, {"name": "chr_15_A818", "taxId": "41875", "score": 869.0}, {"name": "chr_15_A818", "taxId": "41875", "score": 869.0}, {"name": "chr_15_A818", "taxId": "41875", "score": 555.0}, {"name": "chr_15_A818", "taxId": "41875", "score": 551.0}, {"name": "chr_15_A818", "taxId": "41875", "score": 867.0}, {"name": "chr_15_A818", "taxId": "41875", "score": 863.0}, {"name": "chr_15_A818", "taxId": "41875", "score": 342.0}, {"name": "chr_15_A818", "taxId": "41875", "score": 859.0}, {"name": "chr_15_A818", "taxId": "41875", "score": 859.0}, {"name": "chr_15_A818", "taxId": "41875", "score": 363.0}, {"name": "chr_15_A818", "taxId": "41875", "score": 859.0}, {"name": "chr_15_A818", "taxId": "41875", "score": 832.0}, {"name": "chr_15_A818", "taxId": "41875", "score": 828.0}, {"name": "chr_15_A818", "taxId": "41875", "score": 822.0}, {"name": "chr_15_A818", "taxId": "41875", "score": 667.0}, {"name": "chr_15_A818", "taxId": "41875", "score": 798.0}, {"name": "chr_15_A818", "taxId": "41875", "score": 159.0}, {"name": "chr_15_A818", "taxId": "41875", "score": 793.0}, {"name": "chr_15_A818", "taxId": "41875", "score": 793.0}, {"name": "chr_15_A818", "taxId": "41875", "score": 774.0}, {"name": "chr_15_A818", "taxId": "41875", "score": 771.0}, {"name": "chr_15_A818", "taxId": "41875", "score": 760.0}, {"name": "chr_15_A818", "taxId": "41875", "score": 732.0}, {"name": "chr_15_A818", "taxId": "41875", "score": 723.0}, {"name": "chr_15_A818", "taxId": "41875", "score": 719.0}, {"name": "chr_15_A818", "taxId": "41875", "score": 701.0}, {"name": "chr_15_A818", "taxId": "41875", "score": 580.0}, {"name": "chr_15_A818", "taxId": "41875", "score": 723.0}, {"name": "chr_15_A818", "taxId": "41875", "score": 712.0}, {"name": "chr_15_A818", "taxId": "41875", "score": 693.0}, {"name": "chr_15_A818", "taxId": "41875", "score": 682.0}, {"name": "chr_15_A818", "taxId": "41875", "score": 665.0}, {"name": "chr_15_A818", "taxId": "41875", "score": 651.0}, {"name": "chr_15_A818", "taxId": "41875", "score": 616.0}, {"name": "chr_15_A818", "taxId": "41875", "score": 667.0}, {"name": "chr_15_A818", "taxId": "41875", "score": 664.0}, {"name": "chr_15_A818", "taxId": "41875", "score": 656.0}, {"name": "chr_15_A818", "taxId": "41875", "score": 647.0}, {"name": "chr_15_A818", "taxId": "41875", "score": 645.0}, {"name": "chr_15_A818", "taxId": "41875", "score": 638.0}, {"name": "chr_15_A818", "taxId": "41875", "score": 634.0}, {"name": "chr_15_A818", "taxId": "41875", "score": 592.0}, {"name": "chr_15_A818", "taxId": "41875", "score": 555.0}, {"name": "chr_15_A818", "taxId": "41875", "score": 540.0}, {"name": "chr_15_A818", "taxId": "41875", "score": 448.0}, {"name": "chr_15_A818", "taxId": "41875", "score": 617.0}, {"name": "chr_15_A818", "taxId": "41875", "score": 303.0}, {"name": "chr_15_A818", "taxId": "41875", "score": 617.0}, {"name": "chr_15_A818", "taxId": "41875", "score": 303.0}, {"name": "chr_15_A818", "taxId": "41875", "score": 601.0}, {"name": "chr_15_A818", "taxId": "41875", "score": 582.0}, {"name": "chr_15_A818", "taxId": "41875", "score": 599.0}, {"name": "chr_15_A818", "taxId": "41875", "score": 599.0}, {"name": "chr_15_A818", "taxId": "41875", "score": 547.0}, {"name": "chr_15_A818", "taxId": "41875", "score": 492.0}, {"name": "chr_15_A818", "taxId": "41875", "score": 486.0}, {"name": "chr_15_A818", "taxId": "41875", "score": 285.0}, {"name": "chr_15_A818", "taxId": "41875", "score": 167.0}, {"name": "chr_15_A818", "taxId": "41875", "score": 556.0}, {"name": "chr_15_A818", "taxId": "41875", "score": 267.0}, {"name": "chr_15_A818", "taxId": "41875", "score": 547.0}, {"name": "chr_15_A818", "taxId": "41875", "score": 538.0}, {"name": "chr_15_A818", "taxId": "41875", "score": 538.0}, {"name": "chr_15_A818", "taxId": "41875", "score": 527.0}, {"name": "chr_15_A818", "taxId": "41875", "score": 527.0}, {"name": "chr_15_A818", "taxId": "41875", "score": 527.0}, {"name": "chr_15_A818", "taxId": "41875", "score": 516.0}, {"name": "chr_15_A818", "taxId": "41875", "score": 492.0}, {"name": "chr_15_A818", "taxId": "41875", "score": 322.0}, {"name": "chr_15_A818", "taxId": "41875", "score": 486.0}, {"name": "chr_15_A818", "taxId": "41875", "score": 148.0}, {"name": "chr_15_A818", "taxId": "41875", "score": 484.0}, {"name": "chr_15_A818", "taxId": "41875", "score": 477.0}, {"name": "chr_15_A818", "taxId": "41875", "score": 477.0}, {"name": "chr_15_A818", "taxId": "436017", "score": 473.0}, {"name": "chr_15_A818", "taxId": "41875", "score": 460.0}, {"name": "chr_15_A818", "taxId": "41875", "score": 449.0}, {"name": "chr_15_A818", "taxId": "41875", "score": 436.0}, {"name": "chr_15_A818", "taxId": "436017", "score": 433.0}, {"name": "chr_15_A818", "taxId": "436017", "score": 433.0}, {"name": "chr_15_A818", "taxId": "436017", "score": 420.0}, {"name": "chr_15_A818", "taxId": "41875", "score": 394.0}, {"name": "chr_15_A818", "taxId": "41875", "score": 392.0}, {"name": "chr_15_A818", "taxId": "41875", "score": 383.0}, {"name": "chr_15_A818", "taxId": "41875", "score": 381.0}, {"name": "chr_15_A818", "taxId": "41875", "score": 377.0}, {"name": "chr_15_A818", "taxId": "41875", "score": 228.0}, {"name": "chr_15_A818", "taxId": "41875", "score": 313.0}, {"name": "chr_15_A818", "taxId": "436017", "score": 270.0}, {"name": "chr_15_A818", "taxId": "436017", "score": 270.0}, {"name": "chr_15_A818", "taxId": "41875", "score": 248.0}, {"name": "chr_15_A818", "taxId": "41875", "score": 196.0}, {"name": "chr_15_A818", "taxId": "564608", "score": 195.0}, {"name": "chr_15_A818", "taxId": "296587", "score": 172.0}, {"name": "chr_15_A818", "taxId": "41875", "score": 154.0}, {"name": "chr_15_A818", "taxId": "41875", "score": 154.0}, {"name": "chr_15_A818", "taxId": "326968", "score": 148.0}, {"name": "chr_15_A818", "taxId": "7660", "score": 148.0}, {"name": "chr_15_A818", "taxId": "1230840", "score": 147.0}]}, "taxonomy": {"bestsum": {"species": {"tax": "Bathycoccus prasinos", "score": 1541304.0, "c_index": 6}, "genus": {"tax": "Bathycoccus", "score": 1541304.0, "c_index": 5}, "family": {"tax": "Bathycoccaceae", "score": 1543603.0, "c_index": 4}, "order": {"tax": "Mamiellales", "score": 1543970.0, "c_index": 3}, "phylum": {"tax": "Chlorophyta", "score": 1543970.0, "c_index": 3}, "superkingdom": {"tax": "Eukaryota", "score": 1544413.0, "c_index": 0}}}}, "chr_14_A818": {"name": "chr_14_A818", "length": 747657, "n_count": 0, "agct_count": 747657, "gc": 0.4175, "covs": {"bam0": 95.3463}, "read_cov": {"bam0": 475435}, "hits": {"tax0": [{"name": "chr_14_A818", "taxId": "41875", "score": 41089.0}, {"name": "chr_14_A818", "taxId": "41875", "score": 25519.0}, {"name": "chr_14_A818", "taxId": "41875", "score": 22244.0}, {"name": "chr_14_A818", "taxId": "41875", "score": 16321.0}, {"name": "chr_14_A818", "taxId": "41875", "score": 15664.0}, {"name": "chr_14_A818", "taxId": "41875", "score": 14296.0}, {"name": "chr_14_A818", "taxId": "41875", "score": 12822.0}, {"name": "chr_14_A818", "taxId": "41875", "score": 11810.0}, {"name": "chr_14_A818", "taxId": "41875", "score": 11786.0}, {"name": "chr_14_A818", "taxId": "41875", "score": 11459.0}, {"name": "chr_14_A818", "taxId": "41875", "score": 11008.0}, {"name": "chr_14_A818", "taxId": "41875", "score": 10959.0}, {"name": "chr_14_A818", "taxId": "41875", "score": 10752.0}, {"name": "chr_14_A818", "taxId": "41875", "score": 9958.0}, {"name": "chr_14_A818", "taxId": "41875", "score": 8634.0}, {"name": "chr_14_A818", "taxId": "41875", "score": 8305.0}, {"name": "chr_14_A818", "taxId": "41875", "score": 7901.0}, {"name": "chr_14_A818", "taxId": "41875", "score": 7858.0}, {"name": "chr_14_A818", "taxId": "41875", "score": 7428.0}, {"name": "chr_14_A818", "taxId": "41875", "score": 7173.0}, {"name": "chr_14_A818", "taxId": "41875", "score": 6708.0}, {"name": "chr_14_A818", "taxId": "41875", "score": 6606.0}, {"name": "chr_14_A818", "taxId": "41875", "score": 6311.0}, {"name": "chr_14_A818", "taxId": "41875", "score": 5555.0}, {"name": "chr_14_A818", "taxId": "41875", "score": 5511.0}, {"name": "chr_14_A818", "taxId": "41875", "score": 5350.0}, {"name": "chr_14_A818", "taxId": "41875", "score": 5217.0}, {"name": "chr_14_A818", "taxId": "41875", "score": 5210.0}, {"name": "chr_14_A818", "taxId": "41875", "score": 5090.0}, {"name": "chr_14_A818", "taxId": "41875", "score": 5042.0}, {"name": "chr_14_A818", "taxId": "41875", "score": 4998.0}, {"name": "chr_14_A818", "taxId": "41875", "score": 4977.0}, {"name": "chr_14_A818", "taxId": "41875", "score": 4887.0}, {"name": "chr_14_A818", "taxId": "41875", "score": 4863.0}, {"name": "chr_14_A818", "taxId": "41875", "score": 4778.0}, {"name": "chr_14_A818", "taxId": "41875", "score": 4529.0}, {"name": "chr_14_A818", "taxId": "41875", "score": 4429.0}, {"name": "chr_14_A818", "taxId": "41875", "score": 4361.0}, {"name": "chr_14_A818", "taxId": "41875", "score": 4279.0}, {"name": "chr_14_A818", "taxId": "41875", "score": 4233.0}, {"name": "chr_14_A818", "taxId": "41875", "score": 4204.0}, {"name": "chr_14_A818", "taxId": "41875", "score": 3927.0}, {"name": "chr_14_A818", "taxId": "41875", "score": 3733.0}, {"name": "chr_14_A818", "taxId": "41875", "score": 3616.0}, {"name": "chr_14_A818", "taxId": "41875", "score": 3458.0}, {"name": "chr_14_A818", "taxId": "41875", "score": 3363.0}, {"name": "chr_14_A818", "taxId": "41875", "score": 3302.0}, {"name": "chr_14_A818", "taxId": "41875", "score": 3273.0}, {"name": "chr_14_A818", "taxId": "41875", "score": 3217.0}, {"name": "chr_14_A818", "taxId": "41875", "score": 3184.0}, {"name": "chr_14_A818", "taxId": "41875", "score": 3179.0}, {"name": "chr_14_A818", "taxId": "41875", "score": 3162.0}, {"name": "chr_14_A818", "taxId": "41875", "score": 3038.0}, {"name": "chr_14_A818", "taxId": "41875", "score": 3018.0}, {"name": "chr_14_A818", "taxId": "41875", "score": 2846.0}, {"name": "chr_14_A818", "taxId": "41875", "score": 2669.0}, {"name": "chr_14_A818", "taxId": "41875", "score": 2364.0}, {"name": "chr_14_A818", "taxId": "41875", "score": 2158.0}, {"name": "chr_14_A818", "taxId": "41875", "score": 2139.0}, {"name": "chr_14_A818", "taxId": "41875", "score": 2117.0}, {"name": "chr_14_A818", "taxId": "41875", "score": 2041.0}, {"name": "chr_14_A818", "taxId": "41875", "score": 1932.0}, {"name": "chr_14_A818", "taxId": "41875", "score": 1633.0}, {"name": "chr_14_A818", "taxId": "41875", "score": 1544.0}, {"name": "chr_14_A818", "taxId": "41875", "score": 1266.0}, {"name": "chr_14_A818", "taxId": "41875", "score": 1245.0}, {"name": "chr_14_A818", "taxId": "41875", "score": 1162.0}, {"name": "chr_14_A818", "taxId": "41875", "score": 1029.0}, {"name": "chr_14_A818", "taxId": "41875", "score": 979.0}, {"name": "chr_14_A818", "taxId": "41875", "score": 977.0}, {"name": "chr_14_A818", "taxId": "41875", "score": 957.0}, {"name": "chr_14_A818", "taxId": "41875", "score": 931.0}, {"name": "chr_14_A818", "taxId": "41875", "score": 876.0}, {"name": "chr_14_A818", "taxId": "41875", "score": 874.0}, {"name": "chr_14_A818", "taxId": "41875", "score": 749.0}, {"name": "chr_14_A818", "taxId": "41875", "score": 665.0}, {"name": "chr_14_A818", "taxId": "41875", "score": 656.0}, {"name": "chr_14_A818", "taxId": "41875", "score": 632.0}, {"name": "chr_14_A818", "taxId": "41875", "score": 628.0}, {"name": "chr_14_A818", "taxId": "41875", "score": 610.0}, {"name": "chr_14_A818", "taxId": "41875", "score": 566.0}, {"name": "chr_14_A818", "taxId": "41875", "score": 560.0}, {"name": "chr_14_A818", "taxId": "41875", "score": 442.0}, {"name": "chr_14_A818", "taxId": "41875", "score": 414.0}, {"name": "chr_14_A818", "taxId": "41875", "score": 383.0}, {"name": "chr_14_A818", "taxId": "41875", "score": 350.0}, {"name": "chr_14_A818", "taxId": "41875", "score": 326.0}, {"name": "chr_14_A818", "taxId": "41875", "score": 281.0}, {"name": "chr_14_A818", "taxId": "41875", "score": 279.0}, {"name": "chr_14_A818", "taxId": "41875", "score": 276.0}, {"name": "chr_14_A818", "taxId": "41875", "score": 257.0}, {"name": "chr_14_A818", "taxId": "41875", "score": 235.0}, {"name": "chr_14_A818", "taxId": "41875", "score": 233.0}, {"name": "chr_14_A818", "taxId": "41875", "score": 213.0}, {"name": "chr_14_A818", "taxId": "41875", "score": 171.0}, {"name": "chr_14_A818", "taxId": "41875", "score": 150.0}, {"name": "chr_14_A818", "taxId": "41875", "score": 148.0}, {"name": "chr_14_A818", "taxId": "41875", "score": 143.0}, {"name": "chr_14_A818", "taxId": "41875", "score": 22109.0}, {"name": "chr_14_A818", "taxId": "41875", "score": 616.0}, {"name": "chr_14_A818", "taxId": "41875", "score": 383.0}, {"name": "chr_14_A818", "taxId": "41875", "score": 350.0}, {"name": "chr_14_A818", "taxId": "41875", "score": 10959.0}, {"name": "chr_14_A818", "taxId": "41875", "score": 8305.0}, {"name": "chr_14_A818", "taxId": "41875", "score": 276.0}, {"name": "chr_14_A818", "taxId": "41875", "score": 7350.0}, {"name": "chr_14_A818", "taxId": "41875", "score": 7286.0}, {"name": "chr_14_A818", "taxId": "41875", "score": 7149.0}, {"name": "chr_14_A818", "taxId": "41875", "score": 6734.0}, {"name": "chr_14_A818", "taxId": "41875", "score": 6706.0}, {"name": "chr_14_A818", "taxId": "41875", "score": 6434.0}, {"name": "chr_14_A818", "taxId": "41875", "score": 6383.0}, {"name": "chr_14_A818", "taxId": "41875", "score": 6305.0}, {"name": "chr_14_A818", "taxId": "41875", "score": 5803.0}, {"name": "chr_14_A818", "taxId": "41875", "score": 5768.0}, {"name": "chr_14_A818", "taxId": "41875", "score": 4091.0}, {"name": "chr_14_A818", "taxId": "41875", "score": 4056.0}, {"name": "chr_14_A818", "taxId": "41875", "score": 3421.0}, {"name": "chr_14_A818", "taxId": "41875", "score": 3421.0}, {"name": "chr_14_A818", "taxId": "41875", "score": 3398.0}, {"name": "chr_14_A818", "taxId": "41875", "score": 3398.0}, {"name": "chr_14_A818", "taxId": "41875", "score": 1397.0}, {"name": "chr_14_A818", "taxId": "41875", "score": 1397.0}, {"name": "chr_14_A818", "taxId": "41875", "score": 872.0}, {"name": "chr_14_A818", "taxId": "41875", "score": 872.0}, {"name": "chr_14_A818", "taxId": "41875", "score": 817.0}, {"name": "chr_14_A818", "taxId": "41875", "score": 798.0}, {"name": "chr_14_A818", "taxId": "41875", "score": 785.0}, {"name": "chr_14_A818", "taxId": "41875", "score": 782.0}, {"name": "chr_14_A818", "taxId": "41875", "score": 769.0}, {"name": "chr_14_A818", "taxId": "41875", "score": 760.0}, {"name": "chr_14_A818", "taxId": "41875", "score": 754.0}, {"name": "chr_14_A818", "taxId": "41875", "score": 754.0}, {"name": "chr_14_A818", "taxId": "41875", "score": 747.0}, {"name": "chr_14_A818", "taxId": "41875", "score": 715.0}, {"name": "chr_14_A818", "taxId": "41875", "score": 658.0}, {"name": "chr_14_A818", "taxId": "41875", "score": 538.0}, {"name": "chr_14_A818", "taxId": "41875", "score": 484.0}, {"name": "chr_14_A818", "taxId": "41875", "score": 363.0}, {"name": "chr_14_A818", "taxId": "41875", "score": 363.0}, {"name": "chr_14_A818", "taxId": "41875", "score": 353.0}, {"name": "chr_14_A818", "taxId": "41875", "score": 353.0}, {"name": "chr_14_A818", "taxId": "41875", "score": 315.0}, {"name": "chr_14_A818", "taxId": "41875", "score": 244.0}, {"name": "chr_14_A818", "taxId": "41875", "score": 5339.0}, {"name": "chr_14_A818", "taxId": "41875", "score": 544.0}, {"name": "chr_14_A818", "taxId": "41875", "score": 5339.0}, {"name": "chr_14_A818", "taxId": "41875", "score": 782.0}, {"name": "chr_14_A818", "taxId": "41875", "score": 715.0}, {"name": "chr_14_A818", "taxId": "41875", "score": 560.0}, {"name": "chr_14_A818", "taxId": "41875", "score": 5105.0}, {"name": "chr_14_A818", "taxId": "41875", "score": 4953.0}, {"name": "chr_14_A818", "taxId": "41875", "score": 4787.0}, {"name": "chr_14_A818", "taxId": "41875", "score": 4647.0}, {"name": "chr_14_A818", "taxId": "41875", "score": 4549.0}, {"name": "chr_14_A818", "taxId": "41875", "score": 4492.0}, {"name": "chr_14_A818", "taxId": "41875", "score": 4355.0}, {"name": "chr_14_A818", "taxId": "41875", "score": 4272.0}, {"name": "chr_14_A818", "taxId": "41875", "score": 4058.0}, {"name": "chr_14_A818", "taxId": "41875", "score": 3940.0}, {"name": "chr_14_A818", "taxId": "41875", "score": 3666.0}, {"name": "chr_14_A818", "taxId": "41875", "score": 3587.0}, {"name": "chr_14_A818", "taxId": "41875", "score": 3581.0}, {"name": "chr_14_A818", "taxId": "41875", "score": 3554.0}, {"name": "chr_14_A818", "taxId": "41875", "score": 3415.0}, {"name": "chr_14_A818", "taxId": "41875", "score": 3389.0}, {"name": "chr_14_A818", "taxId": "41875", "score": 582.0}, {"name": "chr_14_A818", "taxId": "41875", "score": 3378.0}, {"name": "chr_14_A818", "taxId": "41875", "score": 3378.0}, {"name": "chr_14_A818", "taxId": "41875", "score": 1086.0}, {"name": "chr_14_A818", "taxId": "41875", "score": 3317.0}, {"name": "chr_14_A818", "taxId": "41875", "score": 3297.0}, {"name": "chr_14_A818", "taxId": "41875", "score": 3295.0}, {"name": "chr_14_A818", "taxId": "41875", "score": 2037.0}, {"name": "chr_14_A818", "taxId": "41875", "score": 3271.0}, {"name": "chr_14_A818", "taxId": "41875", "score": 3168.0}, {"name": "chr_14_A818", "taxId": "41875", "score": 3157.0}, {"name": "chr_14_A818", "taxId": "41875", "score": 1026.0}, {"name": "chr_14_A818", "taxId": "41875", "score": 3059.0}, {"name": "chr_14_A818", "taxId": "41875", "score": 2857.0}, {"name": "chr_14_A818", "taxId": "41875", "score": 2826.0}, {"name": "chr_14_A818", "taxId": "41875", "score": 2811.0}, {"name": "chr_14_A818", "taxId": "41875", "score": 2774.0}, {"name": "chr_14_A818", "taxId": "41875", "score": 2767.0}, {"name": "chr_14_A818", "taxId": "41875", "score": 2765.0}, {"name": "chr_14_A818", "taxId": "41875", "score": 2758.0}, {"name": "chr_14_A818", "taxId": "41875", "score": 2739.0}, {"name": "chr_14_A818", "taxId": "41875", "score": 2697.0}, {"name": "chr_14_A818", "taxId": "41875", "score": 2682.0}, {"name": "chr_14_A818", "taxId": "41875", "score": 2634.0}, {"name": "chr_14_A818", "taxId": "41875", "score": 2617.0}, {"name": "chr_14_A818", "taxId": "41875", "score": 2615.0}, {"name": "chr_14_A818", "taxId": "41875", "score": 152.0}, {"name": "chr_14_A818", "taxId": "41875", "score": 2612.0}, {"name": "chr_14_A818", "taxId": "41875", "score": 2577.0}, {"name": "chr_14_A818", "taxId": "41875", "score": 2543.0}, {"name": "chr_14_A818", "taxId": "41875", "score": 2527.0}, {"name": "chr_14_A818", "taxId": "41875", "score": 353.0}, {"name": "chr_14_A818", "taxId": "41875", "score": 2519.0}, {"name": "chr_14_A818", "taxId": "41875", "score": 161.0}, {"name": "chr_14_A818", "taxId": "41875", "score": 2483.0}, {"name": "chr_14_A818", "taxId": "41875", "score": 222.0}, {"name": "chr_14_A818", "taxId": "41875", "score": 204.0}, {"name": "chr_14_A818", "taxId": "41875", "score": 2477.0}, {"name": "chr_14_A818", "taxId": "41875", "score": 2462.0}, {"name": "chr_14_A818", "taxId": "41875", "score": 2462.0}, {"name": "chr_14_A818", "taxId": "41875", "score": 2455.0}, {"name": "chr_14_A818", "taxId": "41875", "score": 2412.0}, {"name": "chr_14_A818", "taxId": "41875", "score": 2361.0}, {"name": "chr_14_A818", "taxId": "41875", "score": 2346.0}, {"name": "chr_14_A818", "taxId": "41875", "score": 496.0}, {"name": "chr_14_A818", "taxId": "41875", "score": 2338.0}, {"name": "chr_14_A818", "taxId": "41875", "score": 2311.0}, {"name": "chr_14_A818", "taxId": "41875", "score": 2307.0}, {"name": "chr_14_A818", "taxId": "41875", "score": 2255.0}, {"name": "chr_14_A818", "taxId": "41875", "score": 2239.0}, {"name": "chr_14_A818", "taxId": "41875", "score": 2233.0}, {"name": "chr_14_A818", "taxId": "41875", "score": 2228.0}, {"name": "chr_14_A818", "taxId": "41875", "score": 2058.0}, {"name": "chr_14_A818", "taxId": "41875", "score": 1264.0}, {"name": "chr_14_A818", "taxId": "41875", "score": 1238.0}, {"name": "chr_14_A818", "taxId": "41875", "score": 774.0}, {"name": "chr_14_A818", "taxId": "41875", "score": 532.0}, {"name": "chr_14_A818", "taxId": "41875", "score": 241.0}, {"name": "chr_14_A818", "taxId": "41875", "score": 2228.0}, {"name": "chr_14_A818", "taxId": "41875", "score": 2058.0}, {"name": "chr_14_A818", "taxId": "41875", "score": 1264.0}, {"name": "chr_14_A818", "taxId": "41875", "score": 1238.0}, {"name": "chr_14_A818", "taxId": "41875", "score": 769.0}, {"name": "chr_14_A818", "taxId": "41875", "score": 532.0}, {"name": "chr_14_A818", "taxId": "41875", "score": 235.0}, {"name": "chr_14_A818", "taxId": "41875", "score": 2185.0}, {"name": "chr_14_A818", "taxId": "41875", "score": 2183.0}, {"name": "chr_14_A818", "taxId": "41875", "score": 2170.0}, {"name": "chr_14_A818", "taxId": "41875", "score": 2098.0}, {"name": "chr_14_A818", "taxId": "41875", "score": 2069.0}, {"name": "chr_14_A818", "taxId": "41875", "score": 2060.0}, {"name": "chr_14_A818", "taxId": "41875", "score": 2058.0}, {"name": "chr_14_A818", "taxId": "41875", "score": 255.0}, {"name": "chr_14_A818", "taxId": "41875", "score": 2026.0}, {"name": "chr_14_A818", "taxId": "41875", "score": 2004.0}, {"name": "chr_14_A818", "taxId": "41875", "score": 307.0}, {"name": "chr_14_A818", "taxId": "41875", "score": 161.0}, {"name": "chr_14_A818", "taxId": "41875", "score": 1995.0}, {"name": "chr_14_A818", "taxId": "41875", "score": 1980.0}, {"name": "chr_14_A818", "taxId": "41875", "score": 955.0}, {"name": "chr_14_A818", "taxId": "41875", "score": 913.0}, {"name": "chr_14_A818", "taxId": "41875", "score": 776.0}, {"name": "chr_14_A818", "taxId": "41875", "score": 712.0}, {"name": "chr_14_A818", "taxId": "41875", "score": 392.0}, {"name": "chr_14_A818", "taxId": "41875", "score": 344.0}, {"name": "chr_14_A818", "taxId": "41875", "score": 237.0}, {"name": "chr_14_A818", "taxId": "41875", "score": 220.0}, {"name": "chr_14_A818", "taxId": "41875", "score": 220.0}, {"name": "chr_14_A818", "taxId": "41875", "score": 141.0}, {"name": "chr_14_A818", "taxId": "41875", "score": 1989.0}, {"name": "chr_14_A818", "taxId": "41875", "score": 1973.0}, {"name": "chr_14_A818", "taxId": "41875", "score": 1960.0}, {"name": "chr_14_A818", "taxId": "41875", "score": 1945.0}, {"name": "chr_14_A818", "taxId": "41875", "score": 1947.0}, {"name": "chr_14_A818", "taxId": "41875", "score": 279.0}, {"name": "chr_14_A818", "taxId": "41875", "score": 1929.0}, {"name": "chr_14_A818", "taxId": "41875", "score": 1847.0}, {"name": "chr_14_A818", "taxId": "41875", "score": 1816.0}, {"name": "chr_14_A818", "taxId": "41875", "score": 1812.0}, {"name": "chr_14_A818", "taxId": "41875", "score": 1808.0}, {"name": "chr_14_A818", "taxId": "41875", "score": 527.0}, {"name": "chr_14_A818", "taxId": "41875", "score": 1790.0}, {"name": "chr_14_A818", "taxId": "41875", "score": 1784.0}, {"name": "chr_14_A818", "taxId": "41875", "score": 1777.0}, {"name": "chr_14_A818", "taxId": "41875", "score": 1770.0}, {"name": "chr_14_A818", "taxId": "41875", "score": 1759.0}, {"name": "chr_14_A818", "taxId": "41875", "score": 1757.0}, {"name": "chr_14_A818", "taxId": "41875", "score": 289.0}, {"name": "chr_14_A818", "taxId": "41875", "score": 1746.0}, {"name": "chr_14_A818", "taxId": "41875", "score": 1661.0}, {"name": "chr_14_A818", "taxId": "41875", "score": 715.0}, {"name": "chr_14_A818", "taxId": "41875", "score": 222.0}, {"name": "chr_14_A818", "taxId": "41875", "score": 172.0}, {"name": "chr_14_A818", "taxId": "41875", "score": 145.0}, {"name": "chr_14_A818", "taxId": "41875", "score": 1629.0}, {"name": "chr_14_A818", "taxId": "41875", "score": 1609.0}, {"name": "chr_14_A818", "taxId": "41875", "score": 1546.0}, {"name": "chr_14_A818", "taxId": "41875", "score": 346.0}, {"name": "chr_14_A818", "taxId": "41875", "score": 1539.0}, {"name": "chr_14_A818", "taxId": "41875", "score": 1530.0}, {"name": "chr_14_A818", "taxId": "41875", "score": 257.0}, {"name": "chr_14_A818", "taxId": "41875", "score": 1524.0}, {"name": "chr_14_A818", "taxId": "41875", "score": 1504.0}, {"name": "chr_14_A818", "taxId": "41875", "score": 1496.0}, {"name": "chr_14_A818", "taxId": "41875", "score": 148.0}, {"name": "chr_14_A818", "taxId": "41875", "score": 1482.0}, {"name": "chr_14_A818", "taxId": "41875", "score": 1480.0}, {"name": "chr_14_A818", "taxId": "41875", "score": 1472.0}, {"name": "chr_14_A818", "taxId": "41875", "score": 889.0}, {"name": "chr_14_A818", "taxId": "41875", "score": 226.0}, {"name": "chr_14_A818", "taxId": "41875", "score": 1391.0}, {"name": "chr_14_A818", "taxId": "41875", "score": 1371.0}, {"name": "chr_14_A818", "taxId": "41875", "score": 1371.0}, {"name": "chr_14_A818", "taxId": "41875", "score": 1371.0}, {"name": "chr_14_A818", "taxId": "41875", "score": 1315.0}, {"name": "chr_14_A818", "taxId": "41875", "score": 1299.0}, {"name": "chr_14_A818", "taxId": "41875", "score": 1262.0}, {"name": "chr_14_A818", "taxId": "41875", "score": 1258.0}, {"name": "chr_14_A818", "taxId": "41875", "score": 540.0}, {"name": "chr_14_A818", "taxId": "41875", "score": 1245.0}, {"name": "chr_14_A818", "taxId": "41875", "score": 1225.0}, {"name": "chr_14_A818", "taxId": "41875", "score": 1171.0}, {"name": "chr_14_A818", "taxId": "41875", "score": 1142.0}, {"name": "chr_14_A818", "taxId": "41875", "score": 636.0}, {"name": "chr_14_A818", "taxId": "41875", "score": 1066.0}, {"name": "chr_14_A818", "taxId": "41875", "score": 1020.0}, {"name": "chr_14_A818", "taxId": "41875", "score": 1018.0}, {"name": "chr_14_A818", "taxId": "41875", "score": 1009.0}, {"name": "chr_14_A818", "taxId": "41875", "score": 505.0}, {"name": "chr_14_A818", "taxId": "41875", "score": 996.0}, {"name": "chr_14_A818", "taxId": "41875", "score": 904.0}, {"name": "chr_14_A818", "taxId": "41875", "score": 833.0}, {"name": "chr_14_A818", "taxId": "41875", "score": 824.0}, {"name": "chr_14_A818", "taxId": "41875", "score": 798.0}, {"name": "chr_14_A818", "taxId": "41875", "score": 782.0}, {"name": "chr_14_A818", "taxId": "41875", "score": 699.0}, {"name": "chr_14_A818", "taxId": "41875", "score": 621.0}, {"name": "chr_14_A818", "taxId": "41875", "score": 985.0}, {"name": "chr_14_A818", "taxId": "41875", "score": 248.0}, {"name": "chr_14_A818", "taxId": "41875", "score": 977.0}, {"name": "chr_14_A818", "taxId": "41875", "score": 961.0}, {"name": "chr_14_A818", "taxId": "41875", "score": 955.0}, {"name": "chr_14_A818", "taxId": "41875", "score": 913.0}, {"name": "chr_14_A818", "taxId": "41875", "score": 931.0}, {"name": "chr_14_A818", "taxId": "41875", "score": 915.0}, {"name": "chr_14_A818", "taxId": "41875", "score": 915.0}, {"name": "chr_14_A818", "taxId": "41875", "score": 904.0}, {"name": "chr_14_A818", "taxId": "41875", "score": 893.0}, {"name": "chr_14_A818", "taxId": "41875", "score": 586.0}, {"name": "chr_14_A818", "taxId": "41875", "score": 893.0}, {"name": "chr_14_A818", "taxId": "41875", "score": 776.0}, {"name": "chr_14_A818", "taxId": "41875", "score": 728.0}, {"name": "chr_14_A818", "taxId": "41875", "score": 719.0}, {"name": "chr_14_A818", "taxId": "41875", "score": 586.0}, {"name": "chr_14_A818", "taxId": "41875", "score": 169.0}, {"name": "chr_14_A818", "taxId": "41875", "score": 885.0}, {"name": "chr_14_A818", "taxId": "41875", "score": 785.0}, {"name": "chr_14_A818", "taxId": "41875", "score": 490.0}, {"name": "chr_14_A818", "taxId": "41875", "score": 490.0}, {"name": "chr_14_A818", "taxId": "41875", "score": 883.0}, {"name": "chr_14_A818", "taxId": "41875", "score": 416.0}, {"name": "chr_14_A818", "taxId": "41875", "score": 883.0}, {"name": "chr_14_A818", "taxId": "41875", "score": 490.0}, {"name": "chr_14_A818", "taxId": "41875", "score": 416.0}, {"name": "chr_14_A818", "taxId": "41875", "score": 187.0}, {"name": "chr_14_A818", "taxId": "41875", "score": 876.0}, {"name": "chr_14_A818", "taxId": "41875", "score": 874.0}, {"name": "chr_14_A818", "taxId": "41875", "score": 863.0}, {"name": "chr_14_A818", "taxId": "41875", "score": 869.0}, {"name": "chr_14_A818", "taxId": "41875", "score": 869.0}, {"name": "chr_14_A818", "taxId": "41875", "score": 856.0}, {"name": "chr_14_A818", "taxId": "41875", "score": 854.0}, {"name": "chr_14_A818", "taxId": "41875", "score": 802.0}, {"name": "chr_14_A818", "taxId": "41875", "score": 730.0}, {"name": "chr_14_A818", "taxId": "41875", "score": 682.0}, {"name": "chr_14_A818", "taxId": "41875", "score": 669.0}, {"name": "chr_14_A818", "taxId": "41875", "score": 390.0}, {"name": "chr_14_A818", "taxId": "41875", "score": 167.0}, {"name": "chr_14_A818", "taxId": "41875", "score": 156.0}, {"name": "chr_14_A818", "taxId": "41875", "score": 854.0}, {"name": "chr_14_A818", "taxId": "41875", "score": 830.0}, {"name": "chr_14_A818", "taxId": "41875", "score": 824.0}, {"name": "chr_14_A818", "taxId": "41875", "score": 824.0}, {"name": "chr_14_A818", "taxId": "41875", "score": 656.0}, {"name": "chr_14_A818", "taxId": "41875", "score": 817.0}, {"name": "chr_14_A818", "taxId": "41875", "score": 798.0}, {"name": "chr_14_A818", "taxId": "41875", "score": 782.0}, {"name": "chr_14_A818", "taxId": "41875", "score": 798.0}, {"name": "chr_14_A818", "taxId": "41875", "score": 785.0}, {"name": "chr_14_A818", "taxId": "41875", "score": 782.0}, {"name": "chr_14_A818", "taxId": "41875", "score": 769.0}, {"name": "chr_14_A818", "taxId": "41875", "score": 760.0}, {"name": "chr_14_A818", "taxId": "41875", "score": 754.0}, {"name": "chr_14_A818", "taxId": "41875", "score": 754.0}, {"name": "chr_14_A818", "taxId": "41875", "score": 747.0}, {"name": "chr_14_A818", "taxId": "41875", "score": 726.0}, {"name": "chr_14_A818", "taxId": "41875", "score": 665.0}, {"name": "chr_14_A818", "taxId": "41875", "score": 614.0}, {"name": "chr_14_A818", "taxId": "41875", "score": 414.0}, {"name": "chr_14_A818", "taxId": "41875", "score": 224.0}, {"name": "chr_14_A818", "taxId": "41875", "score": 169.0}, {"name": "chr_14_A818", "taxId": "41875", "score": 791.0}, {"name": "chr_14_A818", "taxId": "41875", "score": 758.0}, {"name": "chr_14_A818", "taxId": "41875", "score": 791.0}, {"name": "chr_14_A818", "taxId": "41875", "score": 758.0}, {"name": "chr_14_A818", "taxId": "41875", "score": 758.0}, {"name": "chr_14_A818", "taxId": "41875", "score": 686.0}, {"name": "chr_14_A818", "taxId": "41875", "score": 774.0}, {"name": "chr_14_A818", "taxId": "41875", "score": 774.0}, {"name": "chr_14_A818", "taxId": "41875", "score": 771.0}, {"name": "chr_14_A818", "taxId": "41875", "score": 769.0}, {"name": "chr_14_A818", "taxId": "41875", "score": 749.0}, {"name": "chr_14_A818", "taxId": "41875", "score": 745.0}, {"name": "chr_14_A818", "taxId": "41875", "score": 741.0}, {"name": "chr_14_A818", "taxId": "41875", "score": 392.0}, {"name": "chr_14_A818", "taxId": "41875", "score": 734.0}, {"name": "chr_14_A818", "taxId": "41875", "score": 734.0}, {"name": "chr_14_A818", "taxId": "41875", "score": 680.0}, {"name": "chr_14_A818", "taxId": "41875", "score": 732.0}, {"name": "chr_14_A818", "taxId": "564608", "score": 713.0}, {"name": "chr_14_A818", "taxId": "41875", "score": 708.0}, {"name": "chr_14_A818", "taxId": "41875", "score": 702.0}, {"name": "chr_14_A818", "taxId": "41875", "score": 702.0}, {"name": "chr_14_A818", "taxId": "296587", "score": 693.0}, {"name": "chr_14_A818", "taxId": "41875", "score": 689.0}, {"name": "chr_14_A818", "taxId": "41875", "score": 688.0}, {"name": "chr_14_A818", "taxId": "41875", "score": 682.0}, {"name": "chr_14_A818", "taxId": "41875", "score": 682.0}, {"name": "chr_14_A818", "taxId": "41875", "score": 678.0}, {"name": "chr_14_A818", "taxId": "41875", "score": 654.0}, {"name": "chr_14_A818", "taxId": "41875", "score": 628.0}, {"name": "chr_14_A818", "taxId": "41875", "score": 627.0}, {"name": "chr_14_A818", "taxId": "41875", "score": 326.0}, {"name": "chr_14_A818", "taxId": "41875", "score": 619.0}, {"name": "chr_14_A818", "taxId": "296587", "score": 617.0}, {"name": "chr_14_A818", "taxId": "296587", "score": 617.0}, {"name": "chr_14_A818", "taxId": "296587", "score": 470.0}, {"name": "chr_14_A818", "taxId": "41875", "score": 590.0}, {"name": "chr_14_A818", "taxId": "41875", "score": 569.0}, {"name": "chr_14_A818", "taxId": "41875", "score": 560.0}, {"name": "chr_14_A818", "taxId": "41875", "score": 556.0}, {"name": "chr_14_A818", "taxId": "41875", "score": 553.0}, {"name": "chr_14_A818", "taxId": "41875", "score": 505.0}, {"name": "chr_14_A818", "taxId": "41875", "score": 398.0}, {"name": "chr_14_A818", "taxId": "41875", "score": 538.0}, {"name": "chr_14_A818", "taxId": "41875", "score": 518.0}, {"name": "chr_14_A818", "taxId": "41875", "score": 444.0}, {"name": "chr_14_A818", "taxId": "41875", "score": 231.0}, {"name": "chr_14_A818", "taxId": "296587", "score": 470.0}, {"name": "chr_14_A818", "taxId": "41875", "score": 462.0}, {"name": "chr_14_A818", "taxId": "41875", "score": 442.0}, {"name": "chr_14_A818", "taxId": "296587", "score": 427.0}, {"name": "chr_14_A818", "taxId": "41875", "score": 416.0}, {"name": "chr_14_A818", "taxId": "41875", "score": 414.0}, {"name": "chr_14_A818", "taxId": "41875", "score": 381.0}, {"name": "chr_14_A818", "taxId": "42229", "score": 409.0}, {"name": "chr_14_A818", "taxId": "102107", "score": 381.0}, {"name": "chr_14_A818", "taxId": "41875", "score": 379.0}, {"name": "chr_14_A818", "taxId": "436017", "score": 372.0}, {"name": "chr_14_A818", "taxId": "436017", "score": 372.0}, {"name": "chr_14_A818", "taxId": "436017", "score": 268.0}, {"name": "chr_14_A818", "taxId": "41875", "score": 357.0}, {"name": "chr_14_A818", "taxId": "41875", "score": 357.0}, {"name": "chr_14_A818", "taxId": "114398", "score": 307.0}, {"name": "chr_14_A818", "taxId": "41875", "score": 287.0}, {"name": "chr_14_A818", "taxId": "41875", "score": 281.0}, {"name": "chr_14_A818", "taxId": "43146", "score": 278.0}, {"name": "chr_14_A818", "taxId": "1987369", "score": 272.0}, {"name": "chr_14_A818", "taxId": "436017", "score": 268.0}, {"name": "chr_14_A818", "taxId": "13443", "score": 255.0}, {"name": "chr_14_A818", "taxId": "564608", "score": 254.0}, {"name": "chr_14_A818", "taxId": "13443", "score": 246.0}, {"name": "chr_14_A818", "taxId": "743635", "score": 246.0}, {"name": "chr_14_A818", "taxId": "49369", "score": 244.0}, {"name": "chr_14_A818", "taxId": "13443", "score": 244.0}, {"name": "chr_14_A818", "taxId": "41875", "score": 244.0}, {"name": "chr_14_A818", "taxId": "41875", "score": 243.0}, {"name": "chr_14_A818", "taxId": "41875", "score": 244.0}, {"name": "chr_14_A818", "taxId": "41875", "score": 243.0}, {"name": "chr_14_A818", "taxId": "41875", "score": 200.0}, {"name": "chr_14_A818", "taxId": "41875", "score": 196.0}, {"name": "chr_14_A818", "taxId": "41875", "score": 152.0}, {"name": "chr_14_A818", "taxId": "41875", "score": 145.0}, {"name": "chr_14_A818", "taxId": "41875", "score": 241.0}, {"name": "chr_14_A818", "taxId": "41875", "score": 235.0}, {"name": "chr_14_A818", "taxId": "41875", "score": 207.0}, {"name": "chr_14_A818", "taxId": "1294365", "score": 233.0}, {"name": "chr_14_A818", "taxId": "1294385", "score": 233.0}, {"name": "chr_14_A818", "taxId": "43946", "score": 224.0}, {"name": "chr_14_A818", "taxId": "41875", "score": 211.0}, {"name": "chr_14_A818", "taxId": "41875", "score": 207.0}, {"name": "chr_14_A818", "taxId": "41875", "score": 191.0}, {"name": "chr_14_A818", "taxId": "41875", "score": 141.0}, {"name": "chr_14_A818", "taxId": "28849", "score": 196.0}, {"name": "chr_14_A818", "taxId": "41875", "score": 191.0}, {"name": "chr_14_A818", "taxId": "1808001", "score": 176.0}, {"name": "chr_14_A818", "taxId": "41875", "score": 176.0}, {"name": "chr_14_A818", "taxId": "70448", "score": 172.0}, {"name": "chr_14_A818", "taxId": "70448", "score": 172.0}, {"name": "chr_14_A818", "taxId": "70448", "score": 172.0}, {"name": "chr_14_A818", "taxId": "41875", "score": 169.0}, {"name": "chr_14_A818", "taxId": "79200", "score": 165.0}, {"name": "chr_14_A818", "taxId": "441375", "score": 163.0}, {"name": "chr_14_A818", "taxId": "7460", "score": 161.0}, {"name": "chr_14_A818", "taxId": "28090", "score": 159.0}, {"name": "chr_14_A818", "taxId": "41875", "score": 156.0}, {"name": "chr_14_A818", "taxId": "258330", "score": 150.0}, {"name": "chr_14_A818", "taxId": "412030", "score": 148.0}, {"name": "chr_14_A818", "taxId": "352472", "score": 148.0}, {"name": "chr_14_A818", "taxId": "41875", "score": 145.0}, {"name": "chr_14_A818", "taxId": "10224", "score": 145.0}, {"name": "chr_14_A818", "taxId": "41875", "score": 145.0}, {"name": "chr_14_A818", "taxId": "66656", "score": 141.0}, {"name": "chr_14_A818", "taxId": "66656", "score": 141.0}, {"name": "chr_14_A818", "taxId": "41875", "score": 141.0}]}, "taxonomy": {"bestsum": {"species": {"tax": "Bathycoccus prasinos", "score": 1014873.0, "c_index": 25}, "genus": {"tax": "Bathycoccus", "score": 1014873.0, "c_index": 19}, "family": {"tax": "Bathycoccaceae", "score": 1016669.0, "c_index": 18}, "order": {"tax": "Mamiellales", "score": 1020930.0, "c_index": 17}, "phylum": {"tax": "Chlorophyta", "score": 1020930.0, "c_index": 10}, "superkingdom": {"tax": "Eukaryota", "score": 1025814.0, "c_index": 2}}}}, "chr_13_A818": {"name": "chr_13_A818", "length": 774605, "n_count": 52616, "agct_count": 721989, "gc": 0.4851, "covs": {"bam0": 104.8057}, "read_cov": {"bam0": 504662}, "hits": {"tax0": [{"name": "chr_13_A818", "taxId": "41875", "score": 65764.0}, {"name": "chr_13_A818", "taxId": "41875", "score": 43334.0}, {"name": "chr_13_A818", "taxId": "41875", "score": 35370.0}, {"name": "chr_13_A818", "taxId": "41875", "score": 28448.0}, {"name": "chr_13_A818", "taxId": "41875", "score": 27798.0}, {"name": "chr_13_A818", "taxId": "41875", "score": 24786.0}, {"name": "chr_13_A818", "taxId": "41875", "score": 22491.0}, {"name": "chr_13_A818", "taxId": "41875", "score": 21660.0}, {"name": "chr_13_A818", "taxId": "41875", "score": 20742.0}, {"name": "chr_13_A818", "taxId": "41875", "score": 19946.0}, {"name": "chr_13_A818", "taxId": "41875", "score": 19734.0}, {"name": "chr_13_A818", "taxId": "41875", "score": 19182.0}, {"name": "chr_13_A818", "taxId": "41875", "score": 18521.0}, {"name": "chr_13_A818", "taxId": "41875", "score": 18367.0}, {"name": "chr_13_A818", "taxId": "41875", "score": 18266.0}, {"name": "chr_13_A818", "taxId": "41875", "score": 17826.0}, {"name": "chr_13_A818", "taxId": "41875", "score": 17760.0}, {"name": "chr_13_A818", "taxId": "41875", "score": 17043.0}, {"name": "chr_13_A818", "taxId": "41875", "score": 16030.0}, {"name": "chr_13_A818", "taxId": "41875", "score": 15328.0}, {"name": "chr_13_A818", "taxId": "41875", "score": 14862.0}, {"name": "chr_13_A818", "taxId": "41875", "score": 14211.0}, {"name": "chr_13_A818", "taxId": "41875", "score": 14002.0}, {"name": "chr_13_A818", "taxId": "41875", "score": 13507.0}, {"name": "chr_13_A818", "taxId": "41875", "score": 13326.0}, {"name": "chr_13_A818", "taxId": "41875", "score": 12999.0}, {"name": "chr_13_A818", "taxId": "41875", "score": 12779.0}, {"name": "chr_13_A818", "taxId": "41875", "score": 12755.0}, {"name": "chr_13_A818", "taxId": "41875", "score": 12635.0}, {"name": "chr_13_A818", "taxId": "41875", "score": 12478.0}, {"name": "chr_13_A818", "taxId": "41875", "score": 12334.0}, {"name": "chr_13_A818", "taxId": "41875", "score": 12264.0}, {"name": "chr_13_A818", "taxId": "41875", "score": 12196.0}, {"name": "chr_13_A818", "taxId": "41875", "score": 11402.0}, {"name": "chr_13_A818", "taxId": "41875", "score": 11206.0}, {"name": "chr_13_A818", "taxId": "41875", "score": 11110.0}, {"name": "chr_13_A818", "taxId": "41875", "score": 10680.0}, {"name": "chr_13_A818", "taxId": "41875", "score": 10425.0}, {"name": "chr_13_A818", "taxId": "41875", "score": 10309.0}, {"name": "chr_13_A818", "taxId": "41875", "score": 10189.0}, {"name": "chr_13_A818", "taxId": "41875", "score": 9675.0}, {"name": "chr_13_A818", "taxId": "41875", "score": 9649.0}, {"name": "chr_13_A818", "taxId": "41875", "score": 9334.0}, {"name": "chr_13_A818", "taxId": "41875", "score": 8927.0}, {"name": "chr_13_A818", "taxId": "41875", "score": 8713.0}, {"name": "chr_13_A818", "taxId": "41875", "score": 8325.0}, {"name": "chr_13_A818", "taxId": "41875", "score": 8264.0}, {"name": "chr_13_A818", "taxId": "41875", "score": 8107.0}, {"name": "chr_13_A818", "taxId": "41875", "score": 7908.0}, {"name": "chr_13_A818", "taxId": "41875", "score": 7795.0}, {"name": "chr_13_A818", "taxId": "41875", "score": 7681.0}, {"name": "chr_13_A818", "taxId": "41875", "score": 7513.0}, {"name": "chr_13_A818", "taxId": "41875", "score": 7387.0}, {"name": "chr_13_A818", "taxId": "41875", "score": 7271.0}, {"name": "chr_13_A818", "taxId": "41875", "score": 6990.0}, {"name": "chr_13_A818", "taxId": "41875", "score": 6900.0}, {"name": "chr_13_A818", "taxId": "41875", "score": 6597.0}, {"name": "chr_13_A818", "taxId": "41875", "score": 6510.0}, {"name": "chr_13_A818", "taxId": "41875", "score": 6447.0}, {"name": "chr_13_A818", "taxId": "41875", "score": 6202.0}, {"name": "chr_13_A818", "taxId": "41875", "score": 6054.0}, {"name": "chr_13_A818", "taxId": "41875", "score": 6037.0}, {"name": "chr_13_A818", "taxId": "41875", "score": 5962.0}, {"name": "chr_13_A818", "taxId": "41875", "score": 5914.0}, {"name": "chr_13_A818", "taxId": "41875", "score": 5760.0}, {"name": "chr_13_A818", "taxId": "41875", "score": 5725.0}, {"name": "chr_13_A818", "taxId": "41875", "score": 5341.0}, {"name": "chr_13_A818", "taxId": "41875", "score": 5341.0}, {"name": "chr_13_A818", "taxId": "41875", "score": 5057.0}, {"name": "chr_13_A818", "taxId": "41875", "score": 4961.0}, {"name": "chr_13_A818", "taxId": "41875", "score": 4931.0}, {"name": "chr_13_A818", "taxId": "41875", "score": 4911.0}, {"name": "chr_13_A818", "taxId": "41875", "score": 4850.0}, {"name": "chr_13_A818", "taxId": "41875", "score": 4811.0}, {"name": "chr_13_A818", "taxId": "41875", "score": 4652.0}, {"name": "chr_13_A818", "taxId": "41875", "score": 4630.0}, {"name": "chr_13_A818", "taxId": "41875", "score": 4420.0}, {"name": "chr_13_A818", "taxId": "41875", "score": 4379.0}, {"name": "chr_13_A818", "taxId": "41875", "score": 4191.0}, {"name": "chr_13_A818", "taxId": "41875", "score": 4084.0}, {"name": "chr_13_A818", "taxId": "41875", "score": 3234.0}, {"name": "chr_13_A818", "taxId": "41875", "score": 3210.0}, {"name": "chr_13_A818", "taxId": "41875", "score": 3160.0}, {"name": "chr_13_A818", "taxId": "41875", "score": 2833.0}, {"name": "chr_13_A818", "taxId": "41875", "score": 2372.0}, {"name": "chr_13_A818", "taxId": "41875", "score": 2338.0}, {"name": "chr_13_A818", "taxId": "41875", "score": 2305.0}, {"name": "chr_13_A818", "taxId": "41875", "score": 2278.0}, {"name": "chr_13_A818", "taxId": "41875", "score": 2196.0}, {"name": "chr_13_A818", "taxId": "41875", "score": 2183.0}, {"name": "chr_13_A818", "taxId": "41875", "score": 1997.0}, {"name": "chr_13_A818", "taxId": "41875", "score": 1953.0}, {"name": "chr_13_A818", "taxId": "41875", "score": 1953.0}, {"name": "chr_13_A818", "taxId": "41875", "score": 1845.0}, {"name": "chr_13_A818", "taxId": "41875", "score": 1831.0}, {"name": "chr_13_A818", "taxId": "41875", "score": 1759.0}, {"name": "chr_13_A818", "taxId": "41875", "score": 1731.0}, {"name": "chr_13_A818", "taxId": "41875", "score": 1611.0}, {"name": "chr_13_A818", "taxId": "41875", "score": 1572.0}, {"name": "chr_13_A818", "taxId": "41875", "score": 1555.0}, {"name": "chr_13_A818", "taxId": "41875", "score": 1507.0}, {"name": "chr_13_A818", "taxId": "41875", "score": 1465.0}, {"name": "chr_13_A818", "taxId": "41875", "score": 1345.0}, {"name": "chr_13_A818", "taxId": "41875", "score": 1319.0}, {"name": "chr_13_A818", "taxId": "41875", "score": 1179.0}, {"name": "chr_13_A818", "taxId": "41875", "score": 1171.0}, {"name": "chr_13_A818", "taxId": "41875", "score": 1162.0}, {"name": "chr_13_A818", "taxId": "41875", "score": 1157.0}, {"name": "chr_13_A818", "taxId": "41875", "score": 1133.0}, {"name": "chr_13_A818", "taxId": "41875", "score": 1133.0}, {"name": "chr_13_A818", "taxId": "41875", "score": 1053.0}, {"name": "chr_13_A818", "taxId": "41875", "score": 1026.0}, {"name": "chr_13_A818", "taxId": "41875", "score": 1024.0}, {"name": "chr_13_A818", "taxId": "41875", "score": 977.0}, {"name": "chr_13_A818", "taxId": "41875", "score": 976.0}, {"name": "chr_13_A818", "taxId": "41875", "score": 972.0}, {"name": "chr_13_A818", "taxId": "41875", "score": 966.0}, {"name": "chr_13_A818", "taxId": "41875", "score": 957.0}, {"name": "chr_13_A818", "taxId": "41875", "score": 952.0}, {"name": "chr_13_A818", "taxId": "41875", "score": 946.0}, {"name": "chr_13_A818", "taxId": "41875", "score": 880.0}, {"name": "chr_13_A818", "taxId": "41875", "score": 865.0}, {"name": "chr_13_A818", "taxId": "41875", "score": 859.0}, {"name": "chr_13_A818", "taxId": "41875", "score": 843.0}, {"name": "chr_13_A818", "taxId": "41875", "score": 811.0}, {"name": "chr_13_A818", "taxId": "41875", "score": 808.0}, {"name": "chr_13_A818", "taxId": "41875", "score": 773.0}, {"name": "chr_13_A818", "taxId": "41875", "score": 763.0}, {"name": "chr_13_A818", "taxId": "41875", "score": 745.0}, {"name": "chr_13_A818", "taxId": "41875", "score": 647.0}, {"name": "chr_13_A818", "taxId": "41875", "score": 647.0}, {"name": "chr_13_A818", "taxId": "41875", "score": 640.0}, {"name": "chr_13_A818", "taxId": "41875", "score": 634.0}, {"name": "chr_13_A818", "taxId": "41875", "score": 630.0}, {"name": "chr_13_A818", "taxId": "41875", "score": 627.0}, {"name": "chr_13_A818", "taxId": "41875", "score": 619.0}, {"name": "chr_13_A818", "taxId": "41875", "score": 588.0}, {"name": "chr_13_A818", "taxId": "41875", "score": 586.0}, {"name": "chr_13_A818", "taxId": "41875", "score": 560.0}, {"name": "chr_13_A818", "taxId": "41875", "score": 553.0}, {"name": "chr_13_A818", "taxId": "41875", "score": 544.0}, {"name": "chr_13_A818", "taxId": "41875", "score": 527.0}, {"name": "chr_13_A818", "taxId": "41875", "score": 521.0}, {"name": "chr_13_A818", "taxId": "41875", "score": 475.0}, {"name": "chr_13_A818", "taxId": "41875", "score": 473.0}, {"name": "chr_13_A818", "taxId": "41875", "score": 468.0}, {"name": "chr_13_A818", "taxId": "41875", "score": 460.0}, {"name": "chr_13_A818", "taxId": "41875", "score": 457.0}, {"name": "chr_13_A818", "taxId": "41875", "score": 451.0}, {"name": "chr_13_A818", "taxId": "41875", "score": 451.0}, {"name": "chr_13_A818", "taxId": "41875", "score": 442.0}, {"name": "chr_13_A818", "taxId": "41875", "score": 438.0}, {"name": "chr_13_A818", "taxId": "41875", "score": 435.0}, {"name": "chr_13_A818", "taxId": "41875", "score": 425.0}, {"name": "chr_13_A818", "taxId": "41875", "score": 425.0}, {"name": "chr_13_A818", "taxId": "41875", "score": 422.0}, {"name": "chr_13_A818", "taxId": "41875", "score": 420.0}, {"name": "chr_13_A818", "taxId": "41875", "score": 416.0}, {"name": "chr_13_A818", "taxId": "41875", "score": 394.0}, {"name": "chr_13_A818", "taxId": "41875", "score": 383.0}, {"name": "chr_13_A818", "taxId": "41875", "score": 381.0}, {"name": "chr_13_A818", "taxId": "41875", "score": 368.0}, {"name": "chr_13_A818", "taxId": "41875", "score": 361.0}, {"name": "chr_13_A818", "taxId": "41875", "score": 346.0}, {"name": "chr_13_A818", "taxId": "41875", "score": 346.0}, {"name": "chr_13_A818", "taxId": "41875", "score": 324.0}, {"name": "chr_13_A818", "taxId": "41875", "score": 292.0}, {"name": "chr_13_A818", "taxId": "41875", "score": 285.0}, {"name": "chr_13_A818", "taxId": "41875", "score": 281.0}, {"name": "chr_13_A818", "taxId": "41875", "score": 281.0}, {"name": "chr_13_A818", "taxId": "41875", "score": 248.0}, {"name": "chr_13_A818", "taxId": "41875", "score": 239.0}, {"name": "chr_13_A818", "taxId": "41875", "score": 228.0}, {"name": "chr_13_A818", "taxId": "41875", "score": 220.0}, {"name": "chr_13_A818", "taxId": "41875", "score": 213.0}, {"name": "chr_13_A818", "taxId": "41875", "score": 211.0}, {"name": "chr_13_A818", "taxId": "41875", "score": 193.0}, {"name": "chr_13_A818", "taxId": "41875", "score": 193.0}, {"name": "chr_13_A818", "taxId": "41875", "score": 193.0}, {"name": "chr_13_A818", "taxId": "41875", "score": 185.0}, {"name": "chr_13_A818", "taxId": "41875", "score": 182.0}, {"name": "chr_13_A818", "taxId": "41875", "score": 169.0}, {"name": "chr_13_A818", "taxId": "41875", "score": 163.0}, {"name": "chr_13_A818", "taxId": "41875", "score": 143.0}, {"name": "chr_13_A818", "taxId": "41875", "score": 35370.0}, {"name": "chr_13_A818", "taxId": "41875", "score": 12070.0}, {"name": "chr_13_A818", "taxId": "41875", "score": 11402.0}, {"name": "chr_13_A818", "taxId": "41875", "score": 9334.0}, {"name": "chr_13_A818", "taxId": "41875", "score": 4630.0}, {"name": "chr_13_A818", "taxId": "41875", "score": 3234.0}, {"name": "chr_13_A818", "taxId": "41875", "score": 3210.0}, {"name": "chr_13_A818", "taxId": "41875", "score": 647.0}, {"name": "chr_13_A818", "taxId": "41875", "score": 647.0}, {"name": "chr_13_A818", "taxId": "41875", "score": 634.0}, {"name": "chr_13_A818", "taxId": "41875", "score": 630.0}, {"name": "chr_13_A818", "taxId": "41875", "score": 619.0}, {"name": "chr_13_A818", "taxId": "41875", "score": 588.0}, {"name": "chr_13_A818", "taxId": "41875", "score": 527.0}, {"name": "chr_13_A818", "taxId": "41875", "score": 521.0}, {"name": "chr_13_A818", "taxId": "41875", "score": 505.0}, {"name": "chr_13_A818", "taxId": "41875", "score": 503.0}, {"name": "chr_13_A818", "taxId": "41875", "score": 468.0}, {"name": "chr_13_A818", "taxId": "41875", "score": 451.0}, {"name": "chr_13_A818", "taxId": "41875", "score": 438.0}, {"name": "chr_13_A818", "taxId": "41875", "score": 416.0}, {"name": "chr_13_A818", "taxId": "41875", "score": 383.0}, {"name": "chr_13_A818", "taxId": "41875", "score": 294.0}, {"name": "chr_13_A818", "taxId": "41875", "score": 292.0}, {"name": "chr_13_A818", "taxId": "41875", "score": 213.0}, {"name": "chr_13_A818", "taxId": "41875", "score": 26799.0}, {"name": "chr_13_A818", "taxId": "41875", "score": 2889.0}, {"name": "chr_13_A818", "taxId": "41875", "score": 966.0}, {"name": "chr_13_A818", "taxId": "41875", "score": 435.0}, {"name": "chr_13_A818", "taxId": "41875", "score": 183.0}, {"name": "chr_13_A818", "taxId": "41875", "score": 174.0}, {"name": "chr_13_A818", "taxId": "41875", "score": 13507.0}, {"name": "chr_13_A818", "taxId": "41875", "score": 5842.0}, {"name": "chr_13_A818", "taxId": "41875", "score": 5725.0}, {"name": "chr_13_A818", "taxId": "41875", "score": 5341.0}, {"name": "chr_13_A818", "taxId": "41875", "score": 4942.0}, {"name": "chr_13_A818", "taxId": "41875", "score": 4931.0}, {"name": "chr_13_A818", "taxId": "41875", "score": 4084.0}, {"name": "chr_13_A818", "taxId": "41875", "score": 2372.0}, {"name": "chr_13_A818", "taxId": "41875", "score": 2305.0}, {"name": "chr_13_A818", "taxId": "41875", "score": 2196.0}, {"name": "chr_13_A818", "taxId": "41875", "score": 1611.0}, {"name": "chr_13_A818", "taxId": "41875", "score": 1179.0}, {"name": "chr_13_A818", "taxId": "41875", "score": 1133.0}, {"name": "chr_13_A818", "taxId": "41875", "score": 745.0}, {"name": "chr_13_A818", "taxId": "41875", "score": 712.0}, {"name": "chr_13_A818", "taxId": "41875", "score": 701.0}, {"name": "chr_13_A818", "taxId": "41875", "score": 547.0}, {"name": "chr_13_A818", "taxId": "41875", "score": 193.0}, {"name": "chr_13_A818", "taxId": "41875", "score": 12848.0}, {"name": "chr_13_A818", "taxId": "41875", "score": 529.0}, {"name": "chr_13_A818", "taxId": "41875", "score": 12022.0}, {"name": "chr_13_A818", "taxId": "41875", "score": 11448.0}, {"name": "chr_13_A818", "taxId": "41875", "score": 6216.0}, {"name": "chr_13_A818", "taxId": "41875", "score": 10418.0}, {"name": "chr_13_A818", "taxId": "41875", "score": 9044.0}, {"name": "chr_13_A818", "taxId": "41875", "score": 7734.0}, {"name": "chr_13_A818", "taxId": "41875", "score": 7668.0}, {"name": "chr_13_A818", "taxId": "41875", "score": 7203.0}, {"name": "chr_13_A818", "taxId": "41875", "score": 6800.0}, {"name": "chr_13_A818", "taxId": "41875", "score": 4617.0}, {"name": "chr_13_A818", "taxId": "41875", "score": 6682.0}, {"name": "chr_13_A818", "taxId": "41875", "score": 6650.0}, {"name": "chr_13_A818", "taxId": "41875", "score": 6397.0}, {"name": "chr_13_A818", "taxId": "41875", "score": 5943.0}, {"name": "chr_13_A818", "taxId": "41875", "score": 4063.0}, {"name": "chr_13_A818", "taxId": "41875", "score": 3973.0}, {"name": "chr_13_A818", "taxId": "41875", "score": 3838.0}, {"name": "chr_13_A818", "taxId": "41875", "score": 3694.0}, {"name": "chr_13_A818", "taxId": "41875", "score": 3603.0}, {"name": "chr_13_A818", "taxId": "41875", "score": 3559.0}, {"name": "chr_13_A818", "taxId": "41875", "score": 2856.0}, {"name": "chr_13_A818", "taxId": "41875", "score": 1317.0}, {"name": "chr_13_A818", "taxId": "41875", "score": 913.0}, {"name": "chr_13_A818", "taxId": "41875", "score": 846.0}, {"name": "chr_13_A818", "taxId": "41875", "score": 503.0}, {"name": "chr_13_A818", "taxId": "41875", "score": 496.0}, {"name": "chr_13_A818", "taxId": "41875", "score": 483.0}, {"name": "chr_13_A818", "taxId": "41875", "score": 479.0}, {"name": "chr_13_A818", "taxId": "41875", "score": 479.0}, {"name": "chr_13_A818", "taxId": "41875", "score": 475.0}, {"name": "chr_13_A818", "taxId": "41875", "score": 442.0}, {"name": "chr_13_A818", "taxId": "41875", "score": 425.0}, {"name": "chr_13_A818", "taxId": "41875", "score": 425.0}, {"name": "chr_13_A818", "taxId": "41875", "score": 390.0}, {"name": "chr_13_A818", "taxId": "41875", "score": 368.0}, {"name": "chr_13_A818", "taxId": "41875", "score": 366.0}, {"name": "chr_13_A818", "taxId": "41875", "score": 355.0}, {"name": "chr_13_A818", "taxId": "41875", "score": 351.0}, {"name": "chr_13_A818", "taxId": "41875", "score": 333.0}, {"name": "chr_13_A818", "taxId": "41875", "score": 331.0}, {"name": "chr_13_A818", "taxId": "41875", "score": 318.0}, {"name": "chr_13_A818", "taxId": "41875", "score": 198.0}, {"name": "chr_13_A818", "taxId": "41875", "score": 193.0}, {"name": "chr_13_A818", "taxId": "41875", "score": 6312.0}, {"name": "chr_13_A818", "taxId": "41875", "score": 6198.0}, {"name": "chr_13_A818", "taxId": "41875", "score": 5781.0}, {"name": "chr_13_A818", "taxId": "41875", "score": 5738.0}, {"name": "chr_13_A818", "taxId": "41875", "score": 4191.0}, {"name": "chr_13_A818", "taxId": "41875", "score": 1759.0}, {"name": "chr_13_A818", "taxId": "41875", "score": 1162.0}, {"name": "chr_13_A818", "taxId": "41875", "score": 1053.0}, {"name": "chr_13_A818", "taxId": "41875", "score": 859.0}, {"name": "chr_13_A818", "taxId": "41875", "score": 808.0}, {"name": "chr_13_A818", "taxId": "41875", "score": 627.0}, {"name": "chr_13_A818", "taxId": "41875", "score": 544.0}, {"name": "chr_13_A818", "taxId": "41875", "score": 473.0}, {"name": "chr_13_A818", "taxId": "41875", "score": 346.0}, {"name": "chr_13_A818", "taxId": "41875", "score": 5655.0}, {"name": "chr_13_A818", "taxId": "41875", "score": 634.0}, {"name": "chr_13_A818", "taxId": "41875", "score": 5646.0}, {"name": "chr_13_A818", "taxId": "41875", "score": 5603.0}, {"name": "chr_13_A818", "taxId": "41875", "score": 2660.0}, {"name": "chr_13_A818", "taxId": "41875", "score": 5585.0}, {"name": "chr_13_A818", "taxId": "41875", "score": 5557.0}, {"name": "chr_13_A818", "taxId": "41875", "score": 5557.0}, {"name": "chr_13_A818", "taxId": "41875", "score": 5252.0}, {"name": "chr_13_A818", "taxId": "41875", "score": 5123.0}, {"name": "chr_13_A818", "taxId": "41875", "score": 5096.0}, {"name": "chr_13_A818", "taxId": "41875", "score": 4979.0}, {"name": "chr_13_A818", "taxId": "41875", "score": 4939.0}, {"name": "chr_13_A818", "taxId": "41875", "score": 4922.0}, {"name": "chr_13_A818", "taxId": "41875", "score": 4833.0}, {"name": "chr_13_A818", "taxId": "41875", "score": 4826.0}, {"name": "chr_13_A818", "taxId": "41875", "score": 4793.0}, {"name": "chr_13_A818", "taxId": "41875", "score": 4769.0}, {"name": "chr_13_A818", "taxId": "41875", "score": 4734.0}, {"name": "chr_13_A818", "taxId": "41875", "score": 4689.0}, {"name": "chr_13_A818", "taxId": "41875", "score": 4599.0}, {"name": "chr_13_A818", "taxId": "41875", "score": 4512.0}, {"name": "chr_13_A818", "taxId": "41875", "score": 4488.0}, {"name": "chr_13_A818", "taxId": "41875", "score": 4477.0}, {"name": "chr_13_A818", "taxId": "41875", "score": 4436.0}, {"name": "chr_13_A818", "taxId": "41875", "score": 4296.0}, {"name": "chr_13_A818", "taxId": "41875", "score": 4211.0}, {"name": "chr_13_A818", "taxId": "41875", "score": 401.0}, {"name": "chr_13_A818", "taxId": "41875", "score": 4165.0}, {"name": "chr_13_A818", "taxId": "41875", "score": 1812.0}, {"name": "chr_13_A818", "taxId": "41875", "score": 4078.0}, {"name": "chr_13_A818", "taxId": "41875", "score": 4047.0}, {"name": "chr_13_A818", "taxId": "41875", "score": 237.0}, {"name": "chr_13_A818", "taxId": "41875", "score": 4041.0}, {"name": "chr_13_A818", "taxId": "41875", "score": 1301.0}, {"name": "chr_13_A818", "taxId": "41875", "score": 3947.0}, {"name": "chr_13_A818", "taxId": "41875", "score": 3917.0}, {"name": "chr_13_A818", "taxId": "41875", "score": 3853.0}, {"name": "chr_13_A818", "taxId": "41875", "score": 3847.0}, {"name": "chr_13_A818", "taxId": "41875", "score": 3777.0}, {"name": "chr_13_A818", "taxId": "41875", "score": 3398.0}, {"name": "chr_13_A818", "taxId": "41875", "score": 433.0}, {"name": "chr_13_A818", "taxId": "41875", "score": 3777.0}, {"name": "chr_13_A818", "taxId": "41875", "score": 3398.0}, {"name": "chr_13_A818", "taxId": "41875", "score": 579.0}, {"name": "chr_13_A818", "taxId": "41875", "score": 462.0}, {"name": "chr_13_A818", "taxId": "41875", "score": 433.0}, {"name": "chr_13_A818", "taxId": "41875", "score": 418.0}, {"name": "chr_13_A818", "taxId": "41875", "score": 383.0}, {"name": "chr_13_A818", "taxId": "41875", "score": 379.0}, {"name": "chr_13_A818", "taxId": "41875", "score": 329.0}, {"name": "chr_13_A818", "taxId": "41875", "score": 274.0}, {"name": "chr_13_A818", "taxId": "41875", "score": 274.0}, {"name": "chr_13_A818", "taxId": "41875", "score": 220.0}, {"name": "chr_13_A818", "taxId": "41875", "score": 193.0}, {"name": "chr_13_A818", "taxId": "41875", "score": 3757.0}, {"name": "chr_13_A818", "taxId": "41875", "score": 3744.0}, {"name": "chr_13_A818", "taxId": "41875", "score": 3663.0}, {"name": "chr_13_A818", "taxId": "41875", "score": 3640.0}, {"name": "chr_13_A818", "taxId": "41875", "score": 3635.0}, {"name": "chr_13_A818", "taxId": "41875", "score": 3627.0}, {"name": "chr_13_A818", "taxId": "41875", "score": 3624.0}, {"name": "chr_13_A818", "taxId": "41875", "score": 3620.0}, {"name": "chr_13_A818", "taxId": "41875", "score": 3600.0}, {"name": "chr_13_A818", "taxId": "41875", "score": 614.0}, {"name": "chr_13_A818", "taxId": "41875", "score": 3596.0}, {"name": "chr_13_A818", "taxId": "41875", "score": 3557.0}, {"name": "chr_13_A818", "taxId": "41875", "score": 3554.0}, {"name": "chr_13_A818", "taxId": "41875", "score": 3544.0}, {"name": "chr_13_A818", "taxId": "41875", "score": 3515.0}, {"name": "chr_13_A818", "taxId": "41875", "score": 3513.0}, {"name": "chr_13_A818", "taxId": "41875", "score": 3424.0}, {"name": "chr_13_A818", "taxId": "41875", "score": 3371.0}, {"name": "chr_13_A818", "taxId": "41875", "score": 3334.0}, {"name": "chr_13_A818", "taxId": "41875", "score": 3277.0}, {"name": "chr_13_A818", "taxId": "41875", "score": 496.0}, {"name": "chr_13_A818", "taxId": "41875", "score": 3269.0}, {"name": "chr_13_A818", "taxId": "41875", "score": 3258.0}, {"name": "chr_13_A818", "taxId": "41875", "score": 3253.0}, {"name": "chr_13_A818", "taxId": "41875", "score": 3247.0}, {"name": "chr_13_A818", "taxId": "41875", "score": 3247.0}, {"name": "chr_13_A818", "taxId": "41875", "score": 3245.0}, {"name": "chr_13_A818", "taxId": "41875", "score": 534.0}, {"name": "chr_13_A818", "taxId": "41875", "score": 3232.0}, {"name": "chr_13_A818", "taxId": "41875", "score": 3227.0}, {"name": "chr_13_A818", "taxId": "41875", "score": 593.0}, {"name": "chr_13_A818", "taxId": "41875", "score": 3216.0}, {"name": "chr_13_A818", "taxId": "41875", "score": 3214.0}, {"name": "chr_13_A818", "taxId": "41875", "score": 145.0}, {"name": "chr_13_A818", "taxId": "41875", "score": 3208.0}, {"name": "chr_13_A818", "taxId": "41875", "score": 3177.0}, {"name": "chr_13_A818", "taxId": "41875", "score": 3168.0}, {"name": "chr_13_A818", "taxId": "41875", "score": 3155.0}, {"name": "chr_13_A818", "taxId": "41875", "score": 3133.0}, {"name": "chr_13_A818", "taxId": "41875", "score": 3125.0}, {"name": "chr_13_A818", "taxId": "41875", "score": 3120.0}, {"name": "chr_13_A818", "taxId": "41875", "score": 3096.0}, {"name": "chr_13_A818", "taxId": "41875", "score": 3083.0}, {"name": "chr_13_A818", "taxId": "41875", "score": 3072.0}, {"name": "chr_13_A818", "taxId": "41875", "score": 3059.0}, {"name": "chr_13_A818", "taxId": "41875", "score": 3042.0}, {"name": "chr_13_A818", "taxId": "41875", "score": 2977.0}, {"name": "chr_13_A818", "taxId": "41875", "score": 2972.0}, {"name": "chr_13_A818", "taxId": "41875", "score": 2970.0}, {"name": "chr_13_A818", "taxId": "41875", "score": 2966.0}, {"name": "chr_13_A818", "taxId": "41875", "score": 2964.0}, {"name": "chr_13_A818", "taxId": "41875", "score": 2950.0}, {"name": "chr_13_A818", "taxId": "41875", "score": 2905.0}, {"name": "chr_13_A818", "taxId": "41875", "score": 2898.0}, {"name": "chr_13_A818", "taxId": "41875", "score": 2894.0}, {"name": "chr_13_A818", "taxId": "41875", "score": 2883.0}, {"name": "chr_13_A818", "taxId": "41875", "score": 2876.0}, {"name": "chr_13_A818", "taxId": "41875", "score": 2861.0}, {"name": "chr_13_A818", "taxId": "41875", "score": 2856.0}, {"name": "chr_13_A818", "taxId": "41875", "score": 2852.0}, {"name": "chr_13_A818", "taxId": "41875", "score": 2771.0}, {"name": "chr_13_A818", "taxId": "41875", "score": 2739.0}, {"name": "chr_13_A818", "taxId": "41875", "score": 2723.0}, {"name": "chr_13_A818", "taxId": "41875", "score": 2719.0}, {"name": "chr_13_A818", "taxId": "41875", "score": 2710.0}, {"name": "chr_13_A818", "taxId": "41875", "score": 2695.0}, {"name": "chr_13_A818", "taxId": "41875", "score": 2676.0}, {"name": "chr_13_A818", "taxId": "41875", "score": 2673.0}, {"name": "chr_13_A818", "taxId": "41875", "score": 2667.0}, {"name": "chr_13_A818", "taxId": "41875", "score": 2641.0}, {"name": "chr_13_A818", "taxId": "41875", "score": 2584.0}, {"name": "chr_13_A818", "taxId": "41875", "score": 2579.0}, {"name": "chr_13_A818", "taxId": "41875", "score": 2571.0}, {"name": "chr_13_A818", "taxId": "41875", "score": 2558.0}, {"name": "chr_13_A818", "taxId": "41875", "score": 311.0}, {"name": "chr_13_A818", "taxId": "41875", "score": 2510.0}, {"name": "chr_13_A818", "taxId": "41875", "score": 2505.0}, {"name": "chr_13_A818", "taxId": "41875", "score": 468.0}, {"name": "chr_13_A818", "taxId": "41875", "score": 2483.0}, {"name": "chr_13_A818", "taxId": "41875", "score": 2379.0}, {"name": "chr_13_A818", "taxId": "41875", "score": 2479.0}, {"name": "chr_13_A818", "taxId": "41875", "score": 2468.0}, {"name": "chr_13_A818", "taxId": "41875", "score": 2464.0}, {"name": "chr_13_A818", "taxId": "41875", "score": 2455.0}, {"name": "chr_13_A818", "taxId": "41875", "score": 2446.0}, {"name": "chr_13_A818", "taxId": "41875", "score": 2440.0}, {"name": "chr_13_A818", "taxId": "41875", "score": 2438.0}, {"name": "chr_13_A818", "taxId": "41875", "score": 2425.0}, {"name": "chr_13_A818", "taxId": "41875", "score": 2361.0}, {"name": "chr_13_A818", "taxId": "41875", "score": 2353.0}, {"name": "chr_13_A818", "taxId": "41875", "score": 2350.0}, {"name": "chr_13_A818", "taxId": "41875", "score": 2333.0}, {"name": "chr_13_A818", "taxId": "41875", "score": 1286.0}, {"name": "chr_13_A818", "taxId": "41875", "score": 780.0}, {"name": "chr_13_A818", "taxId": "41875", "score": 701.0}, {"name": "chr_13_A818", "taxId": "41875", "score": 2350.0}, {"name": "chr_13_A818", "taxId": "41875", "score": 2333.0}, {"name": "chr_13_A818", "taxId": "41875", "score": 1286.0}, {"name": "chr_13_A818", "taxId": "41875", "score": 785.0}, {"name": "chr_13_A818", "taxId": "41875", "score": 701.0}, {"name": "chr_13_A818", "taxId": "41875", "score": 2340.0}, {"name": "chr_13_A818", "taxId": "41875", "score": 950.0}, {"name": "chr_13_A818", "taxId": "41875", "score": 2322.0}, {"name": "chr_13_A818", "taxId": "41875", "score": 2311.0}, {"name": "chr_13_A818", "taxId": "41875", "score": 2307.0}, {"name": "chr_13_A818", "taxId": "41875", "score": 2305.0}, {"name": "chr_13_A818", "taxId": "41875", "score": 2300.0}, {"name": "chr_13_A818", "taxId": "41875", "score": 2276.0}, {"name": "chr_13_A818", "taxId": "41875", "score": 2222.0}, {"name": "chr_13_A818", "taxId": "41875", "score": 2209.0}, {"name": "chr_13_A818", "taxId": "41875", "score": 2207.0}, {"name": "chr_13_A818", "taxId": "41875", "score": 217.0}, {"name": "chr_13_A818", "taxId": "41875", "score": 2189.0}, {"name": "chr_13_A818", "taxId": "41875", "score": 2183.0}, {"name": "chr_13_A818", "taxId": "41875", "score": 2178.0}, {"name": "chr_13_A818", "taxId": "41875", "score": 2169.0}, {"name": "chr_13_A818", "taxId": "41875", "score": 2163.0}, {"name": "chr_13_A818", "taxId": "41875", "score": 2148.0}, {"name": "chr_13_A818", "taxId": "41875", "score": 2145.0}, {"name": "chr_13_A818", "taxId": "41875", "score": 2124.0}, {"name": "chr_13_A818", "taxId": "41875", "score": 2122.0}, {"name": "chr_13_A818", "taxId": "41875", "score": 422.0}, {"name": "chr_13_A818", "taxId": "41875", "score": 2122.0}, {"name": "chr_13_A818", "taxId": "41875", "score": 1319.0}, {"name": "chr_13_A818", "taxId": "41875", "score": 1064.0}, {"name": "chr_13_A818", "taxId": "41875", "score": 896.0}, {"name": "chr_13_A818", "taxId": "41875", "score": 749.0}, {"name": "chr_13_A818", "taxId": "41875", "score": 586.0}, {"name": "chr_13_A818", "taxId": "41875", "score": 540.0}, {"name": "chr_13_A818", "taxId": "41875", "score": 385.0}, {"name": "chr_13_A818", "taxId": "41875", "score": 363.0}, {"name": "chr_13_A818", "taxId": "41875", "score": 327.0}, {"name": "chr_13_A818", "taxId": "41875", "score": 276.0}, {"name": "chr_13_A818", "taxId": "41875", "score": 276.0}, {"name": "chr_13_A818", "taxId": "41875", "score": 180.0}, {"name": "chr_13_A818", "taxId": "41875", "score": 2080.0}, {"name": "chr_13_A818", "taxId": "41875", "score": 2036.0}, {"name": "chr_13_A818", "taxId": "41875", "score": 2036.0}, {"name": "chr_13_A818", "taxId": "41875", "score": 1999.0}, {"name": "chr_13_A818", "taxId": "41875", "score": 1997.0}, {"name": "chr_13_A818", "taxId": "41875", "score": 1991.0}, {"name": "chr_13_A818", "taxId": "41875", "score": 1980.0}, {"name": "chr_13_A818", "taxId": "41875", "score": 1975.0}, {"name": "chr_13_A818", "taxId": "41875", "score": 1973.0}, {"name": "chr_13_A818", "taxId": "41875", "score": 1965.0}, {"name": "chr_13_A818", "taxId": "41875", "score": 1965.0}, {"name": "chr_13_A818", "taxId": "41875", "score": 1652.0}, {"name": "chr_13_A818", "taxId": "41875", "score": 1964.0}, {"name": "chr_13_A818", "taxId": "41875", "score": 438.0}, {"name": "chr_13_A818", "taxId": "41875", "score": 169.0}, {"name": "chr_13_A818", "taxId": "41875", "score": 163.0}, {"name": "chr_13_A818", "taxId": "41875", "score": 1962.0}, {"name": "chr_13_A818", "taxId": "41875", "score": 1836.0}, {"name": "chr_13_A818", "taxId": "41875", "score": 922.0}, {"name": "chr_13_A818", "taxId": "41875", "score": 806.0}, {"name": "chr_13_A818", "taxId": "41875", "score": 1927.0}, {"name": "chr_13_A818", "taxId": "41875", "score": 1818.0}, {"name": "chr_13_A818", "taxId": "41875", "score": 1919.0}, {"name": "chr_13_A818", "taxId": "41875", "score": 1890.0}, {"name": "chr_13_A818", "taxId": "41875", "score": 1879.0}, {"name": "chr_13_A818", "taxId": "41875", "score": 1869.0}, {"name": "chr_13_A818", "taxId": "41875", "score": 1862.0}, {"name": "chr_13_A818", "taxId": "41875", "score": 1855.0}, {"name": "chr_13_A818", "taxId": "41875", "score": 1208.0}, {"name": "chr_13_A818", "taxId": "41875", "score": 1855.0}, {"name": "chr_13_A818", "taxId": "41875", "score": 1208.0}, {"name": "chr_13_A818", "taxId": "41875", "score": 1090.0}, {"name": "chr_13_A818", "taxId": "41875", "score": 902.0}, {"name": "chr_13_A818", "taxId": "41875", "score": 887.0}, {"name": "chr_13_A818", "taxId": "41875", "score": 695.0}, {"name": "chr_13_A818", "taxId": "41875", "score": 627.0}, {"name": "chr_13_A818", "taxId": "41875", "score": 440.0}, {"name": "chr_13_A818", "taxId": "41875", "score": 219.0}, {"name": "chr_13_A818", "taxId": "41875", "score": 161.0}, {"name": "chr_13_A818", "taxId": "41875", "score": 1851.0}, {"name": "chr_13_A818", "taxId": "41875", "score": 1829.0}, {"name": "chr_13_A818", "taxId": "41875", "score": 1790.0}, {"name": "chr_13_A818", "taxId": "41875", "score": 1783.0}, {"name": "chr_13_A818", "taxId": "41875", "score": 1759.0}, {"name": "chr_13_A818", "taxId": "41875", "score": 1751.0}, {"name": "chr_13_A818", "taxId": "41875", "score": 1748.0}, {"name": "chr_13_A818", "taxId": "41875", "score": 1746.0}, {"name": "chr_13_A818", "taxId": "41875", "score": 1731.0}, {"name": "chr_13_A818", "taxId": "41875", "score": 1729.0}, {"name": "chr_13_A818", "taxId": "41875", "score": 1727.0}, {"name": "chr_13_A818", "taxId": "41875", "score": 1727.0}, {"name": "chr_13_A818", "taxId": "41875", "score": 226.0}, {"name": "chr_13_A818", "taxId": "41875", "score": 1724.0}, {"name": "chr_13_A818", "taxId": "41875", "score": 1714.0}, {"name": "chr_13_A818", "taxId": "41875", "score": 1700.0}, {"name": "chr_13_A818", "taxId": "41875", "score": 917.0}, {"name": "chr_13_A818", "taxId": "41875", "score": 1698.0}, {"name": "chr_13_A818", "taxId": "41875", "score": 1692.0}, {"name": "chr_13_A818", "taxId": "41875", "score": 976.0}, {"name": "chr_13_A818", "taxId": "41875", "score": 1690.0}, {"name": "chr_13_A818", "taxId": "41875", "score": 1652.0}, {"name": "chr_13_A818", "taxId": "41875", "score": 1646.0}, {"name": "chr_13_A818", "taxId": "41875", "score": 1642.0}, {"name": "chr_13_A818", "taxId": "41875", "score": 1642.0}, {"name": "chr_13_A818", "taxId": "41875", "score": 278.0}, {"name": "chr_13_A818", "taxId": "41875", "score": 198.0}, {"name": "chr_13_A818", "taxId": "41875", "score": 1629.0}, {"name": "chr_13_A818", "taxId": "41875", "score": 1624.0}, {"name": "chr_13_A818", "taxId": "41875", "score": 1615.0}, {"name": "chr_13_A818", "taxId": "41875", "score": 1596.0}, {"name": "chr_13_A818", "taxId": "41875", "score": 1581.0}, {"name": "chr_13_A818", "taxId": "41875", "score": 322.0}, {"name": "chr_13_A818", "taxId": "41875", "score": 1561.0}, {"name": "chr_13_A818", "taxId": "41875", "score": 1552.0}, {"name": "chr_13_A818", "taxId": "41875", "score": 1378.0}, {"name": "chr_13_A818", "taxId": "41875", "score": 1524.0}, {"name": "chr_13_A818", "taxId": "41875", "score": 555.0}, {"name": "chr_13_A818", "taxId": "41875", "score": 1507.0}, {"name": "chr_13_A818", "taxId": "41875", "score": 1504.0}, {"name": "chr_13_A818", "taxId": "41875", "score": 1502.0}, {"name": "chr_13_A818", "taxId": "41875", "score": 1487.0}, {"name": "chr_13_A818", "taxId": "41875", "score": 1480.0}, {"name": "chr_13_A818", "taxId": "41875", "score": 678.0}, {"name": "chr_13_A818", "taxId": "41875", "score": 1478.0}, {"name": "chr_13_A818", "taxId": "41875", "score": 1474.0}, {"name": "chr_13_A818", "taxId": "41875", "score": 1469.0}, {"name": "chr_13_A818", "taxId": "41875", "score": 1463.0}, {"name": "chr_13_A818", "taxId": "41875", "score": 1459.0}, {"name": "chr_13_A818", "taxId": "41875", "score": 1434.0}, {"name": "chr_13_A818", "taxId": "41875", "score": 1432.0}, {"name": "chr_13_A818", "taxId": "41875", "score": 1400.0}, {"name": "chr_13_A818", "taxId": "41875", "score": 1376.0}, {"name": "chr_13_A818", "taxId": "41875", "score": 191.0}, {"name": "chr_13_A818", "taxId": "41875", "score": 1376.0}, {"name": "chr_13_A818", "taxId": "41875", "score": 1354.0}, {"name": "chr_13_A818", "taxId": "41875", "score": 1349.0}, {"name": "chr_13_A818", "taxId": "41875", "score": 1347.0}, {"name": "chr_13_A818", "taxId": "41875", "score": 1343.0}, {"name": "chr_13_A818", "taxId": "41875", "score": 1332.0}, {"name": "chr_13_A818", "taxId": "41875", "score": 1330.0}, {"name": "chr_13_A818", "taxId": "41875", "score": 1328.0}, {"name": "chr_13_A818", "taxId": "41875", "score": 1327.0}, {"name": "chr_13_A818", "taxId": "41875", "score": 1319.0}, {"name": "chr_13_A818", "taxId": "41875", "score": 1064.0}, {"name": "chr_13_A818", "taxId": "41875", "score": 896.0}, {"name": "chr_13_A818", "taxId": "41875", "score": 499.0}, {"name": "chr_13_A818", "taxId": "41875", "score": 401.0}, {"name": "chr_13_A818", "taxId": "41875", "score": 327.0}, {"name": "chr_13_A818", "taxId": "41875", "score": 1317.0}, {"name": "chr_13_A818", "taxId": "41875", "score": 390.0}, {"name": "chr_13_A818", "taxId": "41875", "score": 366.0}, {"name": "chr_13_A818", "taxId": "41875", "score": 198.0}, {"name": "chr_13_A818", "taxId": "41875", "score": 1288.0}, {"name": "chr_13_A818", "taxId": "41875", "score": 1266.0}, {"name": "chr_13_A818", "taxId": "41875", "score": 1258.0}, {"name": "chr_13_A818", "taxId": "41875", "score": 1253.0}, {"name": "chr_13_A818", "taxId": "41875", "score": 1238.0}, {"name": "chr_13_A818", "taxId": "41875", "score": 453.0}, {"name": "chr_13_A818", "taxId": "41875", "score": 1218.0}, {"name": "chr_13_A818", "taxId": "41875", "score": 1199.0}, {"name": "chr_13_A818", "taxId": "41875", "score": 1199.0}, {"name": "chr_13_A818", "taxId": "41875", "score": 1190.0}, {"name": "chr_13_A818", "taxId": "41875", "score": 1177.0}, {"name": "chr_13_A818", "taxId": "41875", "score": 1166.0}, {"name": "chr_13_A818", "taxId": "41875", "score": 1164.0}, {"name": "chr_13_A818", "taxId": "41875", "score": 1153.0}, {"name": "chr_13_A818", "taxId": "41875", "score": 1144.0}, {"name": "chr_13_A818", "taxId": "41875", "score": 1090.0}, {"name": "chr_13_A818", "taxId": "41875", "score": 1090.0}, {"name": "chr_13_A818", "taxId": "41875", "score": 1083.0}, {"name": "chr_13_A818", "taxId": "41875", "score": 1072.0}, {"name": "chr_13_A818", "taxId": "41875", "score": 1070.0}, {"name": "chr_13_A818", "taxId": "41875", "score": 1068.0}, {"name": "chr_13_A818", "taxId": "41875", "score": 1031.0}, {"name": "chr_13_A818", "taxId": "41875", "score": 1027.0}, {"name": "chr_13_A818", "taxId": "41875", "score": 1020.0}, {"name": "chr_13_A818", "taxId": "41875", "score": 150.0}, {"name": "chr_13_A818", "taxId": "41875", "score": 1018.0}, {"name": "chr_13_A818", "taxId": "41875", "score": 728.0}, {"name": "chr_13_A818", "taxId": "41875", "score": 562.0}, {"name": "chr_13_A818", "taxId": "41875", "score": 952.0}, {"name": "chr_13_A818", "taxId": "41875", "score": 946.0}, {"name": "chr_13_A818", "taxId": "41875", "score": 843.0}, {"name": "chr_13_A818", "taxId": "41875", "score": 763.0}, {"name": "chr_13_A818", "taxId": "41875", "score": 346.0}, {"name": "chr_13_A818", "taxId": "41875", "score": 228.0}, {"name": "chr_13_A818", "taxId": "41875", "score": 211.0}, {"name": "chr_13_A818", "taxId": "41875", "score": 185.0}, {"name": "chr_13_A818", "taxId": "41875", "score": 174.0}, {"name": "chr_13_A818", "taxId": "41875", "score": 922.0}, {"name": "chr_13_A818", "taxId": "41875", "score": 913.0}, {"name": "chr_13_A818", "taxId": "41875", "score": 902.0}, {"name": "chr_13_A818", "taxId": "41875", "score": 898.0}, {"name": "chr_13_A818", "taxId": "41875", "score": 893.0}, {"name": "chr_13_A818", "taxId": "41875", "score": 869.0}, {"name": "chr_13_A818", "taxId": "41875", "score": 850.0}, {"name": "chr_13_A818", "taxId": "41875", "score": 776.0}, {"name": "chr_13_A818", "taxId": "41875", "score": 195.0}, {"name": "chr_13_A818", "taxId": "41875", "score": 143.0}, {"name": "chr_13_A818", "taxId": "41875", "score": 891.0}, {"name": "chr_13_A818", "taxId": "436017", "score": 887.0}, {"name": "chr_13_A818", "taxId": "436017", "score": 887.0}, {"name": "chr_13_A818", "taxId": "436017", "score": 641.0}, {"name": "chr_13_A818", "taxId": "436017", "score": 340.0}, {"name": "chr_13_A818", "taxId": "436017", "score": 169.0}, {"name": "chr_13_A818", "taxId": "41875", "score": 881.0}, {"name": "chr_13_A818", "taxId": "41875", "score": 881.0}, {"name": "chr_13_A818", "taxId": "41875", "score": 416.0}, {"name": "chr_13_A818", "taxId": "41875", "score": 398.0}, {"name": "chr_13_A818", "taxId": "41875", "score": 152.0}, {"name": "chr_13_A818", "taxId": "41875", "score": 865.0}, {"name": "chr_13_A818", "taxId": "41875", "score": 811.0}, {"name": "chr_13_A818", "taxId": "41875", "score": 861.0}, {"name": "chr_13_A818", "taxId": "41875", "score": 857.0}, {"name": "chr_13_A818", "taxId": "41875", "score": 857.0}, {"name": "chr_13_A818", "taxId": "41875", "score": 819.0}, {"name": "chr_13_A818", "taxId": "41875", "score": 856.0}, {"name": "chr_13_A818", "taxId": "41875", "score": 854.0}, {"name": "chr_13_A818", "taxId": "41875", "score": 852.0}, {"name": "chr_13_A818", "taxId": "41875", "score": 852.0}, {"name": "chr_13_A818", "taxId": "41875", "score": 638.0}, {"name": "chr_13_A818", "taxId": "41875", "score": 586.0}, {"name": "chr_13_A818", "taxId": "41875", "score": 573.0}, {"name": "chr_13_A818", "taxId": "41875", "score": 344.0}, {"name": "chr_13_A818", "taxId": "41875", "score": 279.0}, {"name": "chr_13_A818", "taxId": "41875", "score": 850.0}, {"name": "chr_13_A818", "taxId": "41875", "score": 845.0}, {"name": "chr_13_A818", "taxId": "41875", "score": 472.0}, {"name": "chr_13_A818", "taxId": "41875", "score": 833.0}, {"name": "chr_13_A818", "taxId": "41875", "score": 832.0}, {"name": "chr_13_A818", "taxId": "41875", "score": 832.0}, {"name": "chr_13_A818", "taxId": "41875", "score": 830.0}, {"name": "chr_13_A818", "taxId": "41875", "score": 815.0}, {"name": "chr_13_A818", "taxId": "41875", "score": 760.0}, {"name": "chr_13_A818", "taxId": "41875", "score": 730.0}, {"name": "chr_13_A818", "taxId": "41875", "score": 604.0}, {"name": "chr_13_A818", "taxId": "41875", "score": 545.0}, {"name": "chr_13_A818", "taxId": "41875", "score": 351.0}, {"name": "chr_13_A818", "taxId": "41875", "score": 292.0}, {"name": "chr_13_A818", "taxId": "41875", "score": 292.0}, {"name": "chr_13_A818", "taxId": "41875", "score": 167.0}, {"name": "chr_13_A818", "taxId": "41875", "score": 813.0}, {"name": "chr_13_A818", "taxId": "41875", "score": 758.0}, {"name": "chr_13_A818", "taxId": "41875", "score": 802.0}, {"name": "chr_13_A818", "taxId": "41875", "score": 193.0}, {"name": "chr_13_A818", "taxId": "41875", "score": 797.0}, {"name": "chr_13_A818", "taxId": "41875", "score": 549.0}, {"name": "chr_13_A818", "taxId": "41875", "score": 793.0}, {"name": "chr_13_A818", "taxId": "41875", "score": 784.0}, {"name": "chr_13_A818", "taxId": "41875", "score": 760.0}, {"name": "chr_13_A818", "taxId": "41875", "score": 760.0}, {"name": "chr_13_A818", "taxId": "41875", "score": 680.0}, {"name": "chr_13_A818", "taxId": "41875", "score": 544.0}, {"name": "chr_13_A818", "taxId": "41875", "score": 499.0}, {"name": "chr_13_A818", "taxId": "41875", "score": 398.0}, {"name": "chr_13_A818", "taxId": "41875", "score": 156.0}, {"name": "chr_13_A818", "taxId": "41875", "score": 754.0}, {"name": "chr_13_A818", "taxId": "41875", "score": 750.0}, {"name": "chr_13_A818", "taxId": "41875", "score": 749.0}, {"name": "chr_13_A818", "taxId": "41875", "score": 571.0}, {"name": "chr_13_A818", "taxId": "41875", "score": 747.0}, {"name": "chr_13_A818", "taxId": "41875", "score": 732.0}, {"name": "chr_13_A818", "taxId": "41875", "score": 732.0}, {"name": "chr_13_A818", "taxId": "41875", "score": 544.0}, {"name": "chr_13_A818", "taxId": "41875", "score": 435.0}, {"name": "chr_13_A818", "taxId": "41875", "score": 726.0}, {"name": "chr_13_A818", "taxId": "41875", "score": 723.0}, {"name": "chr_13_A818", "taxId": "41875", "score": 492.0}, {"name": "chr_13_A818", "taxId": "41875", "score": 701.0}, {"name": "chr_13_A818", "taxId": "41875", "score": 680.0}, {"name": "chr_13_A818", "taxId": "41875", "score": 193.0}, {"name": "chr_13_A818", "taxId": "41875", "score": 676.0}, {"name": "chr_13_A818", "taxId": "41875", "score": 676.0}, {"name": "chr_13_A818", "taxId": "41875", "score": 676.0}, {"name": "chr_13_A818", "taxId": "41875", "score": 193.0}, {"name": "chr_13_A818", "taxId": "41875", "score": 660.0}, {"name": "chr_13_A818", "taxId": "41875", "score": 658.0}, {"name": "chr_13_A818", "taxId": "41875", "score": 161.0}, {"name": "chr_13_A818", "taxId": "41875", "score": 643.0}, {"name": "chr_13_A818", "taxId": "41875", "score": 610.0}, {"name": "chr_13_A818", "taxId": "436017", "score": 641.0}, {"name": "chr_13_A818", "taxId": "41875", "score": 638.0}, {"name": "chr_13_A818", "taxId": "41875", "score": 143.0}, {"name": "chr_13_A818", "taxId": "41875", "score": 638.0}, {"name": "chr_13_A818", "taxId": "41875", "score": 337.0}, {"name": "chr_13_A818", "taxId": "41875", "score": 638.0}, {"name": "chr_13_A818", "taxId": "41875", "score": 638.0}, {"name": "chr_13_A818", "taxId": "41875", "score": 534.0}, {"name": "chr_13_A818", "taxId": "41875", "score": 433.0}, {"name": "chr_13_A818", "taxId": "41875", "score": 422.0}, {"name": "chr_13_A818", "taxId": "41875", "score": 418.0}, {"name": "chr_13_A818", "taxId": "41875", "score": 294.0}, {"name": "chr_13_A818", "taxId": "41875", "score": 628.0}, {"name": "chr_13_A818", "taxId": "70448", "score": 608.0}, {"name": "chr_13_A818", "taxId": "41875", "score": 590.0}, {"name": "chr_13_A818", "taxId": "41875", "score": 571.0}, {"name": "chr_13_A818", "taxId": "41875", "score": 571.0}, {"name": "chr_13_A818", "taxId": "41875", "score": 571.0}, {"name": "chr_13_A818", "taxId": "41875", "score": 571.0}, {"name": "chr_13_A818", "taxId": "41875", "score": 571.0}, {"name": "chr_13_A818", "taxId": "41875", "score": 571.0}, {"name": "chr_13_A818", "taxId": "41875", "score": 545.0}, {"name": "chr_13_A818", "taxId": "41875", "score": 534.0}, {"name": "chr_13_A818", "taxId": "41875", "score": 178.0}, {"name": "chr_13_A818", "taxId": "41875", "score": 534.0}, {"name": "chr_13_A818", "taxId": "41875", "score": 521.0}, {"name": "chr_13_A818", "taxId": "41875", "score": 521.0}, {"name": "chr_13_A818", "taxId": "41875", "score": 516.0}, {"name": "chr_13_A818", "taxId": "41875", "score": 505.0}, {"name": "chr_13_A818", "taxId": "41875", "score": 499.0}, {"name": "chr_13_A818", "taxId": "41875", "score": 496.0}, {"name": "chr_13_A818", "taxId": "41875", "score": 494.0}, {"name": "chr_13_A818", "taxId": "41875", "score": 490.0}, {"name": "chr_13_A818", "taxId": "41875", "score": 481.0}, {"name": "chr_13_A818", "taxId": "41875", "score": 433.0}, {"name": "chr_13_A818", "taxId": "41875", "score": 420.0}, {"name": "chr_13_A818", "taxId": "41875", "score": 416.0}, {"name": "chr_13_A818", "taxId": "70448", "score": 405.0}, {"name": "chr_13_A818", "taxId": "41875", "score": 398.0}, {"name": "chr_13_A818", "taxId": "41875", "score": 263.0}, {"name": "chr_13_A818", "taxId": "41875", "score": 398.0}, {"name": "chr_13_A818", "taxId": "41875", "score": 394.0}, {"name": "chr_13_A818", "taxId": "41875", "score": 388.0}, {"name": "chr_13_A818", "taxId": "41875", "score": 387.0}, {"name": "chr_13_A818", "taxId": "41875", "score": 383.0}, {"name": "chr_13_A818", "taxId": "41875", "score": 372.0}, {"name": "chr_13_A818", "taxId": "41875", "score": 353.0}, {"name": "chr_13_A818", "taxId": "41875", "score": 350.0}, {"name": "chr_13_A818", "taxId": "41875", "score": 346.0}, {"name": "chr_13_A818", "taxId": "436017", "score": 340.0}, {"name": "chr_13_A818", "taxId": "41875", "score": 339.0}, {"name": "chr_13_A818", "taxId": "41875", "score": 292.0}, {"name": "chr_13_A818", "taxId": "564608", "score": 283.0}, {"name": "chr_13_A818", "taxId": "41875", "score": 278.0}, {"name": "chr_13_A818", "taxId": "41875", "score": 259.0}, {"name": "chr_13_A818", "taxId": "41875", "score": 243.0}, {"name": "chr_13_A818", "taxId": "41875", "score": 213.0}, {"name": "chr_13_A818", "taxId": "70448", "score": 211.0}, {"name": "chr_13_A818", "taxId": "41875", "score": 202.0}, {"name": "chr_13_A818", "taxId": "41875", "score": 200.0}, {"name": "chr_13_A818", "taxId": "41875", "score": 195.0}, {"name": "chr_13_A818", "taxId": "41875", "score": 195.0}, {"name": "chr_13_A818", "taxId": "41875", "score": 187.0}, {"name": "chr_13_A818", "taxId": "34126", "score": 183.0}, {"name": "chr_13_A818", "taxId": "41875", "score": 182.0}, {"name": "chr_13_A818", "taxId": "41875", "score": 161.0}, {"name": "chr_13_A818", "taxId": "436017", "score": 159.0}, {"name": "chr_13_A818", "taxId": "41875", "score": 156.0}, {"name": "chr_13_A818", "taxId": "41875", "score": 152.0}, {"name": "chr_13_A818", "taxId": "39947", "score": 148.0}, {"name": "chr_13_A818", "taxId": "39947", "score": 143.0}]}, "taxonomy": {"bestsum": {"species": {"tax": "Bathycoccus prasinos", "score": 2227707.0, "c_index": 5}, "genus": {"tax": "Bathycoccus", "score": 2227707.0, "c_index": 4}, "family": {"tax": "Bathycoccaceae", "score": 2232995.0, "c_index": 3}, "order": {"tax": "Mamiellales", "score": 2233278.0, "c_index": 2}, "phylum": {"tax": "Chlorophyta", "score": 2233461.0, "c_index": 1}, "superkingdom": {"tax": "Eukaryota", "score": 2233752.0, "c_index": 0}}}}, "chr_12_A818": {"name": "chr_12_A818", "length": 807368, "n_count": 43369, "agct_count": 763999, "gc": 0.478, "covs": {"bam0": 98.7034}, "read_cov": {"bam0": 502933}, "hits": {"tax0": [{"name": "chr_12_A818", "taxId": "41875", "score": 51079.0}, {"name": "chr_12_A818", "taxId": "41875", "score": 43011.0}, {"name": "chr_12_A818", "taxId": "41875", "score": 37709.0}, {"name": "chr_12_A818", "taxId": "41875", "score": 35150.0}, {"name": "chr_12_A818", "taxId": "41875", "score": 29654.0}, {"name": "chr_12_A818", "taxId": "41875", "score": 28500.0}, {"name": "chr_12_A818", "taxId": "41875", "score": 27915.0}, {"name": "chr_12_A818", "taxId": "41875", "score": 26188.0}, {"name": "chr_12_A818", "taxId": "41875", "score": 24327.0}, {"name": "chr_12_A818", "taxId": "41875", "score": 23071.0}, {"name": "chr_12_A818", "taxId": "41875", "score": 21678.0}, {"name": "chr_12_A818", "taxId": "41875", "score": 20618.0}, {"name": "chr_12_A818", "taxId": "41875", "score": 19328.0}, {"name": "chr_12_A818", "taxId": "41875", "score": 19089.0}, {"name": "chr_12_A818", "taxId": "41875", "score": 18944.0}, {"name": "chr_12_A818", "taxId": "41875", "score": 18883.0}, {"name": "chr_12_A818", "taxId": "41875", "score": 18646.0}, {"name": "chr_12_A818", "taxId": "41875", "score": 18567.0}, {"name": "chr_12_A818", "taxId": "41875", "score": 18017.0}, {"name": "chr_12_A818", "taxId": "41875", "score": 17261.0}, {"name": "chr_12_A818", "taxId": "41875", "score": 16949.0}, {"name": "chr_12_A818", "taxId": "41875", "score": 16940.0}, {"name": "chr_12_A818", "taxId": "41875", "score": 16652.0}, {"name": "chr_12_A818", "taxId": "41875", "score": 16504.0}, {"name": "chr_12_A818", "taxId": "41875", "score": 16236.0}, {"name": "chr_12_A818", "taxId": "41875", "score": 15994.0}, {"name": "chr_12_A818", "taxId": "41875", "score": 15664.0}, {"name": "chr_12_A818", "taxId": "41875", "score": 15136.0}, {"name": "chr_12_A818", "taxId": "41875", "score": 15062.0}, {"name": "chr_12_A818", "taxId": "41875", "score": 13823.0}, {"name": "chr_12_A818", "taxId": "41875", "score": 13791.0}, {"name": "chr_12_A818", "taxId": "41875", "score": 13463.0}, {"name": "chr_12_A818", "taxId": "41875", "score": 13343.0}, {"name": "chr_12_A818", "taxId": "41875", "score": 13042.0}, {"name": "chr_12_A818", "taxId": "41875", "score": 12521.0}, {"name": "chr_12_A818", "taxId": "41875", "score": 11982.0}, {"name": "chr_12_A818", "taxId": "41875", "score": 11871.0}, {"name": "chr_12_A818", "taxId": "41875", "score": 11433.0}, {"name": "chr_12_A818", "taxId": "41875", "score": 11310.0}, {"name": "chr_12_A818", "taxId": "41875", "score": 11141.0}, {"name": "chr_12_A818", "taxId": "41875", "score": 10700.0}, {"name": "chr_12_A818", "taxId": "41875", "score": 10377.0}, {"name": "chr_12_A818", "taxId": "41875", "score": 10233.0}, {"name": "chr_12_A818", "taxId": "41875", "score": 9838.0}, {"name": "chr_12_A818", "taxId": "41875", "score": 9727.0}, {"name": "chr_12_A818", "taxId": "41875", "score": 9243.0}, {"name": "chr_12_A818", "taxId": "41875", "score": 9033.0}, {"name": "chr_12_A818", "taxId": "41875", "score": 8959.0}, {"name": "chr_12_A818", "taxId": "41875", "score": 8835.0}, {"name": "chr_12_A818", "taxId": "41875", "score": 8818.0}, {"name": "chr_12_A818", "taxId": "41875", "score": 8610.0}, {"name": "chr_12_A818", "taxId": "41875", "score": 8392.0}, {"name": "chr_12_A818", "taxId": "41875", "score": 8185.0}, {"name": "chr_12_A818", "taxId": "41875", "score": 8056.0}, {"name": "chr_12_A818", "taxId": "41875", "score": 7938.0}, {"name": "chr_12_A818", "taxId": "41875", "score": 7816.0}, {"name": "chr_12_A818", "taxId": "41875", "score": 7624.0}, {"name": "chr_12_A818", "taxId": "41875", "score": 7193.0}, {"name": "chr_12_A818", "taxId": "41875", "score": 7167.0}, {"name": "chr_12_A818", "taxId": "41875", "score": 6981.0}, {"name": "chr_12_A818", "taxId": "41875", "score": 6935.0}, {"name": "chr_12_A818", "taxId": "41875", "score": 6663.0}, {"name": "chr_12_A818", "taxId": "41875", "score": 5622.0}, {"name": "chr_12_A818", "taxId": "41875", "score": 5620.0}, {"name": "chr_12_A818", "taxId": "41875", "score": 5522.0}, {"name": "chr_12_A818", "taxId": "41875", "score": 5443.0}, {"name": "chr_12_A818", "taxId": "41875", "score": 5149.0}, {"name": "chr_12_A818", "taxId": "41875", "score": 5031.0}, {"name": "chr_12_A818", "taxId": "41875", "score": 4848.0}, {"name": "chr_12_A818", "taxId": "41875", "score": 4170.0}, {"name": "chr_12_A818", "taxId": "41875", "score": 3862.0}, {"name": "chr_12_A818", "taxId": "41875", "score": 3855.0}, {"name": "chr_12_A818", "taxId": "41875", "score": 3795.0}, {"name": "chr_12_A818", "taxId": "41875", "score": 3430.0}, {"name": "chr_12_A818", "taxId": "41875", "score": 3367.0}, {"name": "chr_12_A818", "taxId": "41875", "score": 3081.0}, {"name": "chr_12_A818", "taxId": "41875", "score": 2953.0}, {"name": "chr_12_A818", "taxId": "41875", "score": 2776.0}, {"name": "chr_12_A818", "taxId": "41875", "score": 2734.0}, {"name": "chr_12_A818", "taxId": "41875", "score": 2470.0}, {"name": "chr_12_A818", "taxId": "41875", "score": 2407.0}, {"name": "chr_12_A818", "taxId": "41875", "score": 2211.0}, {"name": "chr_12_A818", "taxId": "41875", "score": 1855.0}, {"name": "chr_12_A818", "taxId": "41875", "score": 1803.0}, {"name": "chr_12_A818", "taxId": "41875", "score": 1565.0}, {"name": "chr_12_A818", "taxId": "41875", "score": 1513.0}, {"name": "chr_12_A818", "taxId": "41875", "score": 1423.0}, {"name": "chr_12_A818", "taxId": "41875", "score": 1393.0}, {"name": "chr_12_A818", "taxId": "41875", "score": 1249.0}, {"name": "chr_12_A818", "taxId": "41875", "score": 1134.0}, {"name": "chr_12_A818", "taxId": "41875", "score": 1096.0}, {"name": "chr_12_A818", "taxId": "41875", "score": 1068.0}, {"name": "chr_12_A818", "taxId": "41875", "score": 822.0}, {"name": "chr_12_A818", "taxId": "41875", "score": 795.0}, {"name": "chr_12_A818", "taxId": "41875", "score": 715.0}, {"name": "chr_12_A818", "taxId": "41875", "score": 573.0}, {"name": "chr_12_A818", "taxId": "41875", "score": 486.0}, {"name": "chr_12_A818", "taxId": "41875", "score": 459.0}, {"name": "chr_12_A818", "taxId": "41875", "score": 409.0}, {"name": "chr_12_A818", "taxId": "41875", "score": 191.0}, {"name": "chr_12_A818", "taxId": "743611", "score": 13092.0}, {"name": "chr_12_A818", "taxId": "743611", "score": 5160.0}, {"name": "chr_12_A818", "taxId": "743611", "score": 4462.0}, {"name": "chr_12_A818", "taxId": "41875", "score": 12270.0}, {"name": "chr_12_A818", "taxId": "41875", "score": 11127.0}, {"name": "chr_12_A818", "taxId": "41875", "score": 10471.0}, {"name": "chr_12_A818", "taxId": "41875", "score": 10368.0}, {"name": "chr_12_A818", "taxId": "41875", "score": 9919.0}, {"name": "chr_12_A818", "taxId": "41875", "score": 9350.0}, {"name": "chr_12_A818", "taxId": "41875", "score": 8416.0}, {"name": "chr_12_A818", "taxId": "41875", "score": 8383.0}, {"name": "chr_12_A818", "taxId": "41875", "score": 7814.0}, {"name": "chr_12_A818", "taxId": "41875", "score": 7697.0}, {"name": "chr_12_A818", "taxId": "41875", "score": 7596.0}, {"name": "chr_12_A818", "taxId": "41875", "score": 7352.0}, {"name": "chr_12_A818", "taxId": "41875", "score": 6885.0}, {"name": "chr_12_A818", "taxId": "41875", "score": 6661.0}, {"name": "chr_12_A818", "taxId": "41875", "score": 6634.0}, {"name": "chr_12_A818", "taxId": "41875", "score": 6228.0}, {"name": "chr_12_A818", "taxId": "41875", "score": 6226.0}, {"name": "chr_12_A818", "taxId": "41875", "score": 6224.0}, {"name": "chr_12_A818", "taxId": "41875", "score": 5956.0}, {"name": "chr_12_A818", "taxId": "41875", "score": 5829.0}, {"name": "chr_12_A818", "taxId": "41875", "score": 5808.0}, {"name": "chr_12_A818", "taxId": "41875", "score": 5627.0}, {"name": "chr_12_A818", "taxId": "41875", "score": 5493.0}, {"name": "chr_12_A818", "taxId": "41875", "score": 5441.0}, {"name": "chr_12_A818", "taxId": "41875", "score": 5409.0}, {"name": "chr_12_A818", "taxId": "41875", "score": 5295.0}, {"name": "chr_12_A818", "taxId": "41875", "score": 1096.0}, {"name": "chr_12_A818", "taxId": "41875", "score": 409.0}, {"name": "chr_12_A818", "taxId": "41875", "score": 387.0}, {"name": "chr_12_A818", "taxId": "41875", "score": 5252.0}, {"name": "chr_12_A818", "taxId": "41875", "score": 5182.0}, {"name": "chr_12_A818", "taxId": "41875", "score": 5173.0}, {"name": "chr_12_A818", "taxId": "41875", "score": 5171.0}, {"name": "chr_12_A818", "taxId": "41875", "score": 5049.0}, {"name": "chr_12_A818", "taxId": "41875", "score": 5049.0}, {"name": "chr_12_A818", "taxId": "41875", "score": 5007.0}, {"name": "chr_12_A818", "taxId": "41875", "score": 4994.0}, {"name": "chr_12_A818", "taxId": "41875", "score": 4990.0}, {"name": "chr_12_A818", "taxId": "41875", "score": 401.0}, {"name": "chr_12_A818", "taxId": "41875", "score": 4959.0}, {"name": "chr_12_A818", "taxId": "41875", "score": 4944.0}, {"name": "chr_12_A818", "taxId": "41875", "score": 4891.0}, {"name": "chr_12_A818", "taxId": "41875", "score": 4819.0}, {"name": "chr_12_A818", "taxId": "41875", "score": 4529.0}, {"name": "chr_12_A818", "taxId": "41875", "score": 4444.0}, {"name": "chr_12_A818", "taxId": "41875", "score": 4405.0}, {"name": "chr_12_A818", "taxId": "41875", "score": 4397.0}, {"name": "chr_12_A818", "taxId": "41875", "score": 4396.0}, {"name": "chr_12_A818", "taxId": "41875", "score": 4364.0}, {"name": "chr_12_A818", "taxId": "41875", "score": 4349.0}, {"name": "chr_12_A818", "taxId": "41875", "score": 4324.0}, {"name": "chr_12_A818", "taxId": "41875", "score": 4316.0}, {"name": "chr_12_A818", "taxId": "41875", "score": 4285.0}, {"name": "chr_12_A818", "taxId": "41875", "score": 4259.0}, {"name": "chr_12_A818", "taxId": "41875", "score": 4233.0}, {"name": "chr_12_A818", "taxId": "41875", "score": 4202.0}, {"name": "chr_12_A818", "taxId": "41875", "score": 4185.0}, {"name": "chr_12_A818", "taxId": "41875", "score": 3908.0}, {"name": "chr_12_A818", "taxId": "41875", "score": 4152.0}, {"name": "chr_12_A818", "taxId": "41875", "score": 4130.0}, {"name": "chr_12_A818", "taxId": "41875", "score": 4104.0}, {"name": "chr_12_A818", "taxId": "41875", "score": 4072.0}, {"name": "chr_12_A818", "taxId": "41875", "score": 4010.0}, {"name": "chr_12_A818", "taxId": "41875", "score": 3971.0}, {"name": "chr_12_A818", "taxId": "41875", "score": 3964.0}, {"name": "chr_12_A818", "taxId": "41875", "score": 3862.0}, {"name": "chr_12_A818", "taxId": "41875", "score": 3842.0}, {"name": "chr_12_A818", "taxId": "41875", "score": 3792.0}, {"name": "chr_12_A818", "taxId": "41875", "score": 3779.0}, {"name": "chr_12_A818", "taxId": "41875", "score": 3735.0}, {"name": "chr_12_A818", "taxId": "41875", "score": 3727.0}, {"name": "chr_12_A818", "taxId": "41875", "score": 3712.0}, {"name": "chr_12_A818", "taxId": "41875", "score": 3707.0}, {"name": "chr_12_A818", "taxId": "41875", "score": 3687.0}, {"name": "chr_12_A818", "taxId": "41875", "score": 3679.0}, {"name": "chr_12_A818", "taxId": "41875", "score": 3644.0}, {"name": "chr_12_A818", "taxId": "41875", "score": 148.0}, {"name": "chr_12_A818", "taxId": "41875", "score": 3613.0}, {"name": "chr_12_A818", "taxId": "41875", "score": 3559.0}, {"name": "chr_12_A818", "taxId": "41875", "score": 3542.0}, {"name": "chr_12_A818", "taxId": "41875", "score": 191.0}, {"name": "chr_12_A818", "taxId": "41875", "score": 3526.0}, {"name": "chr_12_A818", "taxId": "41875", "score": 3472.0}, {"name": "chr_12_A818", "taxId": "41875", "score": 3458.0}, {"name": "chr_12_A818", "taxId": "41875", "score": 3448.0}, {"name": "chr_12_A818", "taxId": "41875", "score": 3417.0}, {"name": "chr_12_A818", "taxId": "41875", "score": 3413.0}, {"name": "chr_12_A818", "taxId": "41875", "score": 3380.0}, {"name": "chr_12_A818", "taxId": "41875", "score": 289.0}, {"name": "chr_12_A818", "taxId": "41875", "score": 3354.0}, {"name": "chr_12_A818", "taxId": "41875", "score": 3345.0}, {"name": "chr_12_A818", "taxId": "41875", "score": 3332.0}, {"name": "chr_12_A818", "taxId": "41875", "score": 3317.0}, {"name": "chr_12_A818", "taxId": "41875", "score": 2708.0}, {"name": "chr_12_A818", "taxId": "41875", "score": 206.0}, {"name": "chr_12_A818", "taxId": "41875", "score": 3315.0}, {"name": "chr_12_A818", "taxId": "41875", "score": 3271.0}, {"name": "chr_12_A818", "taxId": "41875", "score": 3219.0}, {"name": "chr_12_A818", "taxId": "41875", "score": 3169.0}, {"name": "chr_12_A818", "taxId": "41875", "score": 3155.0}, {"name": "chr_12_A818", "taxId": "41875", "score": 3125.0}, {"name": "chr_12_A818", "taxId": "41875", "score": 3073.0}, {"name": "chr_12_A818", "taxId": "41875", "score": 178.0}, {"name": "chr_12_A818", "taxId": "41875", "score": 3064.0}, {"name": "chr_12_A818", "taxId": "41875", "score": 3061.0}, {"name": "chr_12_A818", "taxId": "41875", "score": 3051.0}, {"name": "chr_12_A818", "taxId": "41875", "score": 3042.0}, {"name": "chr_12_A818", "taxId": "41875", "score": 3037.0}, {"name": "chr_12_A818", "taxId": "41875", "score": 3037.0}, {"name": "chr_12_A818", "taxId": "41875", "score": 3024.0}, {"name": "chr_12_A818", "taxId": "41875", "score": 211.0}, {"name": "chr_12_A818", "taxId": "41875", "score": 3022.0}, {"name": "chr_12_A818", "taxId": "41875", "score": 3013.0}, {"name": "chr_12_A818", "taxId": "41875", "score": 2992.0}, {"name": "chr_12_A818", "taxId": "41875", "score": 2990.0}, {"name": "chr_12_A818", "taxId": "41875", "score": 2918.0}, {"name": "chr_12_A818", "taxId": "41875", "score": 449.0}, {"name": "chr_12_A818", "taxId": "41875", "score": 449.0}, {"name": "chr_12_A818", "taxId": "41875", "score": 2976.0}, {"name": "chr_12_A818", "taxId": "41875", "score": 2961.0}, {"name": "chr_12_A818", "taxId": "41875", "score": 2961.0}, {"name": "chr_12_A818", "taxId": "41875", "score": 2959.0}, {"name": "chr_12_A818", "taxId": "41875", "score": 2935.0}, {"name": "chr_12_A818", "taxId": "41875", "score": 2929.0}, {"name": "chr_12_A818", "taxId": "41875", "score": 2911.0}, {"name": "chr_12_A818", "taxId": "41875", "score": 2911.0}, {"name": "chr_12_A818", "taxId": "41875", "score": 2872.0}, {"name": "chr_12_A818", "taxId": "41875", "score": 2872.0}, {"name": "chr_12_A818", "taxId": "41875", "score": 178.0}, {"name": "chr_12_A818", "taxId": "41875", "score": 2870.0}, {"name": "chr_12_A818", "taxId": "41875", "score": 2848.0}, {"name": "chr_12_A818", "taxId": "41875", "score": 2835.0}, {"name": "chr_12_A818", "taxId": "41875", "score": 2590.0}, {"name": "chr_12_A818", "taxId": "41875", "score": 2822.0}, {"name": "chr_12_A818", "taxId": "41875", "score": 2820.0}, {"name": "chr_12_A818", "taxId": "41875", "score": 2817.0}, {"name": "chr_12_A818", "taxId": "41875", "score": 2809.0}, {"name": "chr_12_A818", "taxId": "41875", "score": 2798.0}, {"name": "chr_12_A818", "taxId": "41875", "score": 2795.0}, {"name": "chr_12_A818", "taxId": "41875", "score": 2774.0}, {"name": "chr_12_A818", "taxId": "41875", "score": 2726.0}, {"name": "chr_12_A818", "taxId": "41875", "score": 2772.0}, {"name": "chr_12_A818", "taxId": "41875", "score": 2765.0}, {"name": "chr_12_A818", "taxId": "41875", "score": 2761.0}, {"name": "chr_12_A818", "taxId": "41875", "score": 2739.0}, {"name": "chr_12_A818", "taxId": "41875", "score": 2717.0}, {"name": "chr_12_A818", "taxId": "41875", "score": 2710.0}, {"name": "chr_12_A818", "taxId": "41875", "score": 2687.0}, {"name": "chr_12_A818", "taxId": "41875", "score": 2658.0}, {"name": "chr_12_A818", "taxId": "41875", "score": 2630.0}, {"name": "chr_12_A818", "taxId": "41875", "score": 342.0}, {"name": "chr_12_A818", "taxId": "41875", "score": 2621.0}, {"name": "chr_12_A818", "taxId": "41875", "score": 2577.0}, {"name": "chr_12_A818", "taxId": "41875", "score": 2615.0}, {"name": "chr_12_A818", "taxId": "41875", "score": 2603.0}, {"name": "chr_12_A818", "taxId": "41875", "score": 183.0}, {"name": "chr_12_A818", "taxId": "41875", "score": 2590.0}, {"name": "chr_12_A818", "taxId": "41875", "score": 2588.0}, {"name": "chr_12_A818", "taxId": "41875", "score": 2540.0}, {"name": "chr_12_A818", "taxId": "41875", "score": 2532.0}, {"name": "chr_12_A818", "taxId": "41875", "score": 2523.0}, {"name": "chr_12_A818", "taxId": "41875", "score": 2507.0}, {"name": "chr_12_A818", "taxId": "41875", "score": 2490.0}, {"name": "chr_12_A818", "taxId": "41875", "score": 2466.0}, {"name": "chr_12_A818", "taxId": "41875", "score": 2464.0}, {"name": "chr_12_A818", "taxId": "41875", "score": 279.0}, {"name": "chr_12_A818", "taxId": "41875", "score": 2431.0}, {"name": "chr_12_A818", "taxId": "41875", "score": 2416.0}, {"name": "chr_12_A818", "taxId": "41875", "score": 1378.0}, {"name": "chr_12_A818", "taxId": "41875", "score": 2392.0}, {"name": "chr_12_A818", "taxId": "41875", "score": 2388.0}, {"name": "chr_12_A818", "taxId": "41875", "score": 2366.0}, {"name": "chr_12_A818", "taxId": "41875", "score": 507.0}, {"name": "chr_12_A818", "taxId": "41875", "score": 2348.0}, {"name": "chr_12_A818", "taxId": "41875", "score": 1724.0}, {"name": "chr_12_A818", "taxId": "41875", "score": 2346.0}, {"name": "chr_12_A818", "taxId": "41875", "score": 2259.0}, {"name": "chr_12_A818", "taxId": "41875", "score": 1441.0}, {"name": "chr_12_A818", "taxId": "41875", "score": 566.0}, {"name": "chr_12_A818", "taxId": "41875", "score": 499.0}, {"name": "chr_12_A818", "taxId": "41875", "score": 457.0}, {"name": "chr_12_A818", "taxId": "41875", "score": 446.0}, {"name": "chr_12_A818", "taxId": "41875", "score": 383.0}, {"name": "chr_12_A818", "taxId": "41875", "score": 243.0}, {"name": "chr_12_A818", "taxId": "41875", "score": 2255.0}, {"name": "chr_12_A818", "taxId": "41875", "score": 2252.0}, {"name": "chr_12_A818", "taxId": "41875", "score": 2239.0}, {"name": "chr_12_A818", "taxId": "41875", "score": 2222.0}, {"name": "chr_12_A818", "taxId": "41875", "score": 2222.0}, {"name": "chr_12_A818", "taxId": "41875", "score": 2211.0}, {"name": "chr_12_A818", "taxId": "41875", "score": 2191.0}, {"name": "chr_12_A818", "taxId": "41875", "score": 2182.0}, {"name": "chr_12_A818", "taxId": "41875", "score": 2174.0}, {"name": "chr_12_A818", "taxId": "41875", "score": 2161.0}, {"name": "chr_12_A818", "taxId": "41875", "score": 2156.0}, {"name": "chr_12_A818", "taxId": "41875", "score": 2121.0}, {"name": "chr_12_A818", "taxId": "41875", "score": 2115.0}, {"name": "chr_12_A818", "taxId": "41875", "score": 2106.0}, {"name": "chr_12_A818", "taxId": "41875", "score": 2087.0}, {"name": "chr_12_A818", "taxId": "41875", "score": 2078.0}, {"name": "chr_12_A818", "taxId": "41875", "score": 2061.0}, {"name": "chr_12_A818", "taxId": "41875", "score": 2061.0}, {"name": "chr_12_A818", "taxId": "41875", "score": 2061.0}, {"name": "chr_12_A818", "taxId": "41875", "score": 191.0}, {"name": "chr_12_A818", "taxId": "41875", "score": 2058.0}, {"name": "chr_12_A818", "taxId": "41875", "score": 2050.0}, {"name": "chr_12_A818", "taxId": "41875", "score": 2047.0}, {"name": "chr_12_A818", "taxId": "41875", "score": 2030.0}, {"name": "chr_12_A818", "taxId": "41875", "score": 2017.0}, {"name": "chr_12_A818", "taxId": "41875", "score": 2001.0}, {"name": "chr_12_A818", "taxId": "41875", "score": 1997.0}, {"name": "chr_12_A818", "taxId": "41875", "score": 1989.0}, {"name": "chr_12_A818", "taxId": "41875", "score": 1973.0}, {"name": "chr_12_A818", "taxId": "41875", "score": 1965.0}, {"name": "chr_12_A818", "taxId": "41875", "score": 1962.0}, {"name": "chr_12_A818", "taxId": "41875", "score": 1945.0}, {"name": "chr_12_A818", "taxId": "436017", "score": 1945.0}, {"name": "chr_12_A818", "taxId": "436017", "score": 388.0}, {"name": "chr_12_A818", "taxId": "436017", "score": 375.0}, {"name": "chr_12_A818", "taxId": "436017", "score": 296.0}, {"name": "chr_12_A818", "taxId": "436017", "score": 270.0}, {"name": "chr_12_A818", "taxId": "436017", "score": 244.0}, {"name": "chr_12_A818", "taxId": "41875", "score": 1943.0}, {"name": "chr_12_A818", "taxId": "41875", "score": 1941.0}, {"name": "chr_12_A818", "taxId": "41875", "score": 1936.0}, {"name": "chr_12_A818", "taxId": "436017", "score": 1936.0}, {"name": "chr_12_A818", "taxId": "41875", "score": 1932.0}, {"name": "chr_12_A818", "taxId": "41875", "score": 782.0}, {"name": "chr_12_A818", "taxId": "41875", "score": 163.0}, {"name": "chr_12_A818", "taxId": "41875", "score": 1919.0}, {"name": "chr_12_A818", "taxId": "41875", "score": 279.0}, {"name": "chr_12_A818", "taxId": "41875", "score": 1914.0}, {"name": "chr_12_A818", "taxId": "41875", "score": 512.0}, {"name": "chr_12_A818", "taxId": "41875", "score": 1899.0}, {"name": "chr_12_A818", "taxId": "41875", "score": 1881.0}, {"name": "chr_12_A818", "taxId": "41875", "score": 1879.0}, {"name": "chr_12_A818", "taxId": "41875", "score": 1875.0}, {"name": "chr_12_A818", "taxId": "41875", "score": 1868.0}, {"name": "chr_12_A818", "taxId": "41875", "score": 1862.0}, {"name": "chr_12_A818", "taxId": "41875", "score": 1858.0}, {"name": "chr_12_A818", "taxId": "41875", "score": 1858.0}, {"name": "chr_12_A818", "taxId": "41875", "score": 1851.0}, {"name": "chr_12_A818", "taxId": "41875", "score": 1851.0}, {"name": "chr_12_A818", "taxId": "41875", "score": 1831.0}, {"name": "chr_12_A818", "taxId": "41875", "score": 1825.0}, {"name": "chr_12_A818", "taxId": "41875", "score": 1825.0}, {"name": "chr_12_A818", "taxId": "41875", "score": 1784.0}, {"name": "chr_12_A818", "taxId": "41875", "score": 169.0}, {"name": "chr_12_A818", "taxId": "41875", "score": 156.0}, {"name": "chr_12_A818", "taxId": "41875", "score": 1823.0}, {"name": "chr_12_A818", "taxId": "41875", "score": 1821.0}, {"name": "chr_12_A818", "taxId": "41875", "score": 1820.0}, {"name": "chr_12_A818", "taxId": "41875", "score": 1810.0}, {"name": "chr_12_A818", "taxId": "41875", "score": 1792.0}, {"name": "chr_12_A818", "taxId": "41875", "score": 1471.0}, {"name": "chr_12_A818", "taxId": "41875", "score": 1773.0}, {"name": "chr_12_A818", "taxId": "41875", "score": 1768.0}, {"name": "chr_12_A818", "taxId": "41875", "score": 169.0}, {"name": "chr_12_A818", "taxId": "41875", "score": 1764.0}, {"name": "chr_12_A818", "taxId": "70448", "score": 1760.0}, {"name": "chr_12_A818", "taxId": "41875", "score": 1755.0}, {"name": "chr_12_A818", "taxId": "41875", "score": 1751.0}, {"name": "chr_12_A818", "taxId": "41875", "score": 1749.0}, {"name": "chr_12_A818", "taxId": "41875", "score": 1738.0}, {"name": "chr_12_A818", "taxId": "41875", "score": 1725.0}, {"name": "chr_12_A818", "taxId": "41875", "score": 1720.0}, {"name": "chr_12_A818", "taxId": "41875", "score": 1720.0}, {"name": "chr_12_A818", "taxId": "41875", "score": 1716.0}, {"name": "chr_12_A818", "taxId": "41875", "score": 1709.0}, {"name": "chr_12_A818", "taxId": "41875", "score": 514.0}, {"name": "chr_12_A818", "taxId": "41875", "score": 1703.0}, {"name": "chr_12_A818", "taxId": "41875", "score": 1696.0}, {"name": "chr_12_A818", "taxId": "41875", "score": 1687.0}, {"name": "chr_12_A818", "taxId": "41875", "score": 1681.0}, {"name": "chr_12_A818", "taxId": "41875", "score": 1657.0}, {"name": "chr_12_A818", "taxId": "41875", "score": 1657.0}, {"name": "chr_12_A818", "taxId": "41875", "score": 1637.0}, {"name": "chr_12_A818", "taxId": "41875", "score": 1635.0}, {"name": "chr_12_A818", "taxId": "41875", "score": 1633.0}, {"name": "chr_12_A818", "taxId": "41875", "score": 1631.0}, {"name": "chr_12_A818", "taxId": "41875", "score": 171.0}, {"name": "chr_12_A818", "taxId": "41875", "score": 1629.0}, {"name": "chr_12_A818", "taxId": "41875", "score": 1613.0}, {"name": "chr_12_A818", "taxId": "41875", "score": 1611.0}, {"name": "chr_12_A818", "taxId": "41875", "score": 1609.0}, {"name": "chr_12_A818", "taxId": "41875", "score": 1609.0}, {"name": "chr_12_A818", "taxId": "41875", "score": 272.0}, {"name": "chr_12_A818", "taxId": "41875", "score": 1604.0}, {"name": "chr_12_A818", "taxId": "41875", "score": 1602.0}, {"name": "chr_12_A818", "taxId": "41875", "score": 1594.0}, {"name": "chr_12_A818", "taxId": "41875", "score": 1591.0}, {"name": "chr_12_A818", "taxId": "41875", "score": 1585.0}, {"name": "chr_12_A818", "taxId": "41875", "score": 1580.0}, {"name": "chr_12_A818", "taxId": "41875", "score": 1576.0}, {"name": "chr_12_A818", "taxId": "41875", "score": 185.0}, {"name": "chr_12_A818", "taxId": "41875", "score": 1559.0}, {"name": "chr_12_A818", "taxId": "41875", "score": 1557.0}, {"name": "chr_12_A818", "taxId": "41875", "score": 1548.0}, {"name": "chr_12_A818", "taxId": "41875", "score": 1546.0}, {"name": "chr_12_A818", "taxId": "41875", "score": 1541.0}, {"name": "chr_12_A818", "taxId": "41875", "score": 488.0}, {"name": "chr_12_A818", "taxId": "41875", "score": 1533.0}, {"name": "chr_12_A818", "taxId": "41875", "score": 1526.0}, {"name": "chr_12_A818", "taxId": "41875", "score": 835.0}, {"name": "chr_12_A818", "taxId": "41875", "score": 832.0}, {"name": "chr_12_A818", "taxId": "41875", "score": 785.0}, {"name": "chr_12_A818", "taxId": "41875", "score": 1524.0}, {"name": "chr_12_A818", "taxId": "41875", "score": 1515.0}, {"name": "chr_12_A818", "taxId": "41875", "score": 1496.0}, {"name": "chr_12_A818", "taxId": "41875", "score": 1493.0}, {"name": "chr_12_A818", "taxId": "41875", "score": 929.0}, {"name": "chr_12_A818", "taxId": "41875", "score": 1480.0}, {"name": "chr_12_A818", "taxId": "41875", "score": 1469.0}, {"name": "chr_12_A818", "taxId": "41875", "score": 1467.0}, {"name": "chr_12_A818", "taxId": "41875", "score": 1465.0}, {"name": "chr_12_A818", "taxId": "41875", "score": 852.0}, {"name": "chr_12_A818", "taxId": "41875", "score": 774.0}, {"name": "chr_12_A818", "taxId": "41875", "score": 604.0}, {"name": "chr_12_A818", "taxId": "41875", "score": 496.0}, {"name": "chr_12_A818", "taxId": "41875", "score": 486.0}, {"name": "chr_12_A818", "taxId": "41875", "score": 481.0}, {"name": "chr_12_A818", "taxId": "41875", "score": 219.0}, {"name": "chr_12_A818", "taxId": "41875", "score": 1454.0}, {"name": "chr_12_A818", "taxId": "41875", "score": 1454.0}, {"name": "chr_12_A818", "taxId": "41875", "score": 1452.0}, {"name": "chr_12_A818", "taxId": "41875", "score": 1452.0}, {"name": "chr_12_A818", "taxId": "41875", "score": 1447.0}, {"name": "chr_12_A818", "taxId": "41875", "score": 520.0}, {"name": "chr_12_A818", "taxId": "41875", "score": 1443.0}, {"name": "chr_12_A818", "taxId": "41875", "score": 1441.0}, {"name": "chr_12_A818", "taxId": "41875", "score": 1435.0}, {"name": "chr_12_A818", "taxId": "41875", "score": 1432.0}, {"name": "chr_12_A818", "taxId": "41875", "score": 1410.0}, {"name": "chr_12_A818", "taxId": "41875", "score": 1408.0}, {"name": "chr_12_A818", "taxId": "41875", "score": 1406.0}, {"name": "chr_12_A818", "taxId": "41875", "score": 147.0}, {"name": "chr_12_A818", "taxId": "41875", "score": 1399.0}, {"name": "chr_12_A818", "taxId": "41875", "score": 1395.0}, {"name": "chr_12_A818", "taxId": "41875", "score": 1382.0}, {"name": "chr_12_A818", "taxId": "41875", "score": 1376.0}, {"name": "chr_12_A818", "taxId": "41875", "score": 1373.0}, {"name": "chr_12_A818", "taxId": "41875", "score": 1371.0}, {"name": "chr_12_A818", "taxId": "41875", "score": 1369.0}, {"name": "chr_12_A818", "taxId": "41875", "score": 1363.0}, {"name": "chr_12_A818", "taxId": "41875", "score": 1349.0}, {"name": "chr_12_A818", "taxId": "41875", "score": 1349.0}, {"name": "chr_12_A818", "taxId": "41875", "score": 1343.0}, {"name": "chr_12_A818", "taxId": "41875", "score": 331.0}, {"name": "chr_12_A818", "taxId": "41875", "score": 1336.0}, {"name": "chr_12_A818", "taxId": "41875", "score": 1304.0}, {"name": "chr_12_A818", "taxId": "41875", "score": 1299.0}, {"name": "chr_12_A818", "taxId": "41875", "score": 1290.0}, {"name": "chr_12_A818", "taxId": "41875", "score": 1280.0}, {"name": "chr_12_A818", "taxId": "41875", "score": 1266.0}, {"name": "chr_12_A818", "taxId": "41875", "score": 1253.0}, {"name": "chr_12_A818", "taxId": "41875", "score": 1238.0}, {"name": "chr_12_A818", "taxId": "41875", "score": 1236.0}, {"name": "chr_12_A818", "taxId": "41875", "score": 1236.0}, {"name": "chr_12_A818", "taxId": "41875", "score": 1232.0}, {"name": "chr_12_A818", "taxId": "41875", "score": 1218.0}, {"name": "chr_12_A818", "taxId": "41875", "score": 250.0}, {"name": "chr_12_A818", "taxId": "41875", "score": 1216.0}, {"name": "chr_12_A818", "taxId": "41875", "score": 1216.0}, {"name": "chr_12_A818", "taxId": "41875", "score": 523.0}, {"name": "chr_12_A818", "taxId": "41875", "score": 449.0}, {"name": "chr_12_A818", "taxId": "41875", "score": 1212.0}, {"name": "chr_12_A818", "taxId": "41875", "score": 1203.0}, {"name": "chr_12_A818", "taxId": "41875", "score": 1197.0}, {"name": "chr_12_A818", "taxId": "41875", "score": 237.0}, {"name": "chr_12_A818", "taxId": "41875", "score": 1186.0}, {"name": "chr_12_A818", "taxId": "41875", "score": 1182.0}, {"name": "chr_12_A818", "taxId": "41875", "score": 1181.0}, {"name": "chr_12_A818", "taxId": "41875", "score": 1173.0}, {"name": "chr_12_A818", "taxId": "41875", "score": 1171.0}, {"name": "chr_12_A818", "taxId": "41875", "score": 1170.0}, {"name": "chr_12_A818", "taxId": "41875", "score": 1170.0}, {"name": "chr_12_A818", "taxId": "41875", "score": 1147.0}, {"name": "chr_12_A818", "taxId": "41875", "score": 497.0}, {"name": "chr_12_A818", "taxId": "41875", "score": 1146.0}, {"name": "chr_12_A818", "taxId": "41875", "score": 1142.0}, {"name": "chr_12_A818", "taxId": "41875", "score": 1136.0}, {"name": "chr_12_A818", "taxId": "41875", "score": 1127.0}, {"name": "chr_12_A818", "taxId": "41875", "score": 1103.0}, {"name": "chr_12_A818", "taxId": "41875", "score": 1101.0}, {"name": "chr_12_A818", "taxId": "41875", "score": 566.0}, {"name": "chr_12_A818", "taxId": "41875", "score": 457.0}, {"name": "chr_12_A818", "taxId": "41875", "score": 1098.0}, {"name": "chr_12_A818", "taxId": "41875", "score": 1098.0}, {"name": "chr_12_A818", "taxId": "41875", "score": 1086.0}, {"name": "chr_12_A818", "taxId": "41875", "score": 1085.0}, {"name": "chr_12_A818", "taxId": "41875", "score": 1081.0}, {"name": "chr_12_A818", "taxId": "41875", "score": 1081.0}, {"name": "chr_12_A818", "taxId": "41875", "score": 1072.0}, {"name": "chr_12_A818", "taxId": "41875", "score": 270.0}, {"name": "chr_12_A818", "taxId": "41875", "score": 1066.0}, {"name": "chr_12_A818", "taxId": "41875", "score": 1059.0}, {"name": "chr_12_A818", "taxId": "41875", "score": 1055.0}, {"name": "chr_12_A818", "taxId": "41875", "score": 1042.0}, {"name": "chr_12_A818", "taxId": "41875", "score": 1038.0}, {"name": "chr_12_A818", "taxId": "41875", "score": 1018.0}, {"name": "chr_12_A818", "taxId": "41875", "score": 1005.0}, {"name": "chr_12_A818", "taxId": "41875", "score": 1003.0}, {"name": "chr_12_A818", "taxId": "41875", "score": 981.0}, {"name": "chr_12_A818", "taxId": "41875", "score": 143.0}, {"name": "chr_12_A818", "taxId": "41875", "score": 939.0}, {"name": "chr_12_A818", "taxId": "41875", "score": 937.0}, {"name": "chr_12_A818", "taxId": "41875", "score": 926.0}, {"name": "chr_12_A818", "taxId": "41875", "score": 926.0}, {"name": "chr_12_A818", "taxId": "41875", "score": 920.0}, {"name": "chr_12_A818", "taxId": "41875", "score": 911.0}, {"name": "chr_12_A818", "taxId": "41875", "score": 905.0}, {"name": "chr_12_A818", "taxId": "41875", "score": 424.0}, {"name": "chr_12_A818", "taxId": "41875", "score": 904.0}, {"name": "chr_12_A818", "taxId": "41875", "score": 156.0}, {"name": "chr_12_A818", "taxId": "41875", "score": 898.0}, {"name": "chr_12_A818", "taxId": "41875", "score": 891.0}, {"name": "chr_12_A818", "taxId": "41875", "score": 206.0}, {"name": "chr_12_A818", "taxId": "41875", "score": 887.0}, {"name": "chr_12_A818", "taxId": "564608", "score": 876.0}, {"name": "chr_12_A818", "taxId": "41875", "score": 867.0}, {"name": "chr_12_A818", "taxId": "41875", "score": 856.0}, {"name": "chr_12_A818", "taxId": "41875", "score": 852.0}, {"name": "chr_12_A818", "taxId": "41875", "score": 850.0}, {"name": "chr_12_A818", "taxId": "41875", "score": 848.0}, {"name": "chr_12_A818", "taxId": "41875", "score": 329.0}, {"name": "chr_12_A818", "taxId": "41875", "score": 845.0}, {"name": "chr_12_A818", "taxId": "41875", "score": 835.0}, {"name": "chr_12_A818", "taxId": "41875", "score": 828.0}, {"name": "chr_12_A818", "taxId": "41875", "score": 307.0}, {"name": "chr_12_A818", "taxId": "41875", "score": 211.0}, {"name": "chr_12_A818", "taxId": "41875", "score": 817.0}, {"name": "chr_12_A818", "taxId": "41875", "score": 817.0}, {"name": "chr_12_A818", "taxId": "41875", "score": 802.0}, {"name": "chr_12_A818", "taxId": "41875", "score": 795.0}, {"name": "chr_12_A818", "taxId": "41875", "score": 782.0}, {"name": "chr_12_A818", "taxId": "41875", "score": 728.0}, {"name": "chr_12_A818", "taxId": "41875", "score": 436.0}, {"name": "chr_12_A818", "taxId": "41875", "score": 815.0}, {"name": "chr_12_A818", "taxId": "41875", "score": 802.0}, {"name": "chr_12_A818", "taxId": "41875", "score": 795.0}, {"name": "chr_12_A818", "taxId": "41875", "score": 793.0}, {"name": "chr_12_A818", "taxId": "41875", "score": 789.0}, {"name": "chr_12_A818", "taxId": "41875", "score": 787.0}, {"name": "chr_12_A818", "taxId": "41875", "score": 226.0}, {"name": "chr_12_A818", "taxId": "41875", "score": 785.0}, {"name": "chr_12_A818", "taxId": "41875", "score": 782.0}, {"name": "chr_12_A818", "taxId": "41875", "score": 252.0}, {"name": "chr_12_A818", "taxId": "41875", "score": 763.0}, {"name": "chr_12_A818", "taxId": "41875", "score": 749.0}, {"name": "chr_12_A818", "taxId": "41875", "score": 732.0}, {"name": "chr_12_A818", "taxId": "41875", "score": 730.0}, {"name": "chr_12_A818", "taxId": "41875", "score": 728.0}, {"name": "chr_12_A818", "taxId": "41875", "score": 715.0}, {"name": "chr_12_A818", "taxId": "41875", "score": 582.0}, {"name": "chr_12_A818", "taxId": "41875", "score": 693.0}, {"name": "chr_12_A818", "taxId": "41875", "score": 691.0}, {"name": "chr_12_A818", "taxId": "41875", "score": 158.0}, {"name": "chr_12_A818", "taxId": "41875", "score": 684.0}, {"name": "chr_12_A818", "taxId": "41875", "score": 667.0}, {"name": "chr_12_A818", "taxId": "41875", "score": 303.0}, {"name": "chr_12_A818", "taxId": "41875", "score": 662.0}, {"name": "chr_12_A818", "taxId": "41875", "score": 516.0}, {"name": "chr_12_A818", "taxId": "41875", "score": 364.0}, {"name": "chr_12_A818", "taxId": "41875", "score": 654.0}, {"name": "chr_12_A818", "taxId": "41875", "score": 649.0}, {"name": "chr_12_A818", "taxId": "41875", "score": 632.0}, {"name": "chr_12_A818", "taxId": "41875", "score": 512.0}, {"name": "chr_12_A818", "taxId": "41875", "score": 627.0}, {"name": "chr_12_A818", "taxId": "41875", "score": 250.0}, {"name": "chr_12_A818", "taxId": "41875", "score": 623.0}, {"name": "chr_12_A818", "taxId": "41875", "score": 619.0}, {"name": "chr_12_A818", "taxId": "41875", "score": 174.0}, {"name": "chr_12_A818", "taxId": "41875", "score": 610.0}, {"name": "chr_12_A818", "taxId": "41875", "score": 604.0}, {"name": "chr_12_A818", "taxId": "41875", "score": 486.0}, {"name": "chr_12_A818", "taxId": "41875", "score": 599.0}, {"name": "chr_12_A818", "taxId": "41875", "score": 172.0}, {"name": "chr_12_A818", "taxId": "41875", "score": 593.0}, {"name": "chr_12_A818", "taxId": "41875", "score": 571.0}, {"name": "chr_12_A818", "taxId": "41875", "score": 566.0}, {"name": "chr_12_A818", "taxId": "41875", "score": 551.0}, {"name": "chr_12_A818", "taxId": "41875", "score": 488.0}, {"name": "chr_12_A818", "taxId": "41875", "score": 488.0}, {"name": "chr_12_A818", "taxId": "41875", "score": 424.0}, {"name": "chr_12_A818", "taxId": "41875", "score": 418.0}, {"name": "chr_12_A818", "taxId": "41875", "score": 547.0}, {"name": "chr_12_A818", "taxId": "436017", "score": 547.0}, {"name": "chr_12_A818", "taxId": "41875", "score": 544.0}, {"name": "chr_12_A818", "taxId": "41875", "score": 544.0}, {"name": "chr_12_A818", "taxId": "70448", "score": 536.0}, {"name": "chr_12_A818", "taxId": "41875", "score": 536.0}, {"name": "chr_12_A818", "taxId": "41875", "score": 492.0}, {"name": "chr_12_A818", "taxId": "41875", "score": 536.0}, {"name": "chr_12_A818", "taxId": "436017", "score": 521.0}, {"name": "chr_12_A818", "taxId": "564608", "score": 518.0}, {"name": "chr_12_A818", "taxId": "41875", "score": 516.0}, {"name": "chr_12_A818", "taxId": "41875", "score": 516.0}, {"name": "chr_12_A818", "taxId": "41875", "score": 507.0}, {"name": "chr_12_A818", "taxId": "41875", "score": 507.0}, {"name": "chr_12_A818", "taxId": "41875", "score": 499.0}, {"name": "chr_12_A818", "taxId": "41875", "score": 459.0}, {"name": "chr_12_A818", "taxId": "41875", "score": 455.0}, {"name": "chr_12_A818", "taxId": "41875", "score": 444.0}, {"name": "chr_12_A818", "taxId": "41875", "score": 436.0}, {"name": "chr_12_A818", "taxId": "41875", "score": 429.0}, {"name": "chr_12_A818", "taxId": "41875", "score": 388.0}, {"name": "chr_12_A818", "taxId": "41875", "score": 374.0}, {"name": "chr_12_A818", "taxId": "564608", "score": 409.0}, {"name": "chr_12_A818", "taxId": "41875", "score": 398.0}, {"name": "chr_12_A818", "taxId": "41875", "score": 394.0}, {"name": "chr_12_A818", "taxId": "41875", "score": 169.0}, {"name": "chr_12_A818", "taxId": "41875", "score": 392.0}, {"name": "chr_12_A818", "taxId": "436017", "score": 388.0}, {"name": "chr_12_A818", "taxId": "41875", "score": 383.0}, {"name": "chr_12_A818", "taxId": "41875", "score": 377.0}, {"name": "chr_12_A818", "taxId": "41875", "score": 231.0}, {"name": "chr_12_A818", "taxId": "41875", "score": 375.0}, {"name": "chr_12_A818", "taxId": "41875", "score": 159.0}, {"name": "chr_12_A818", "taxId": "436017", "score": 374.0}, {"name": "chr_12_A818", "taxId": "41875", "score": 372.0}, {"name": "chr_12_A818", "taxId": "41875", "score": 303.0}, {"name": "chr_12_A818", "taxId": "41875", "score": 298.0}, {"name": "chr_12_A818", "taxId": "436017", "score": 298.0}, {"name": "chr_12_A818", "taxId": "436017", "score": 298.0}, {"name": "chr_12_A818", "taxId": "436017", "score": 296.0}, {"name": "chr_12_A818", "taxId": "436017", "score": 270.0}, {"name": "chr_12_A818", "taxId": "41875", "score": 289.0}, {"name": "chr_12_A818", "taxId": "41875", "score": 279.0}, {"name": "chr_12_A818", "taxId": "41875", "score": 274.0}, {"name": "chr_12_A818", "taxId": "41875", "score": 257.0}, {"name": "chr_12_A818", "taxId": "41875", "score": 252.0}, {"name": "chr_12_A818", "taxId": "436017", "score": 244.0}, {"name": "chr_12_A818", "taxId": "41875", "score": 243.0}, {"name": "chr_12_A818", "taxId": "179408", "score": 222.0}, {"name": "chr_12_A818", "taxId": "41875", "score": 219.0}, {"name": "chr_12_A818", "taxId": "41875", "score": 211.0}, {"name": "chr_12_A818", "taxId": "110193", "score": 206.0}, {"name": "chr_12_A818", "taxId": "110193", "score": 206.0}, {"name": "chr_12_A818", "taxId": "1173027", "score": 156.0}]}, "taxonomy": {"bestsum": {"species": {"tax": "Bathycoccus prasinos", "score": 2101497.0, "c_index": 7}, "genus": {"tax": "Bathycoccus", "score": 2101497.0, "c_index": 6}, "family": {"tax": "Bathycoccaceae", "score": 2112483.0, "c_index": 5}, "order": {"tax": "Mamiellales", "score": 2114286.0, "c_index": 3}, "phylum": {"tax": "Chlorophyta", "score": 2114286.0, "c_index": 3}, "superkingdom": {"tax": "Eukaryota", "score": 2114698.0, "c_index": 2}}}}, "chr_11_A818": {"name": "chr_11_A818", "length": 733858, "n_count": 6752, "agct_count": 727106, "gc": 0.4833, "covs": {"bam0": 102.4898}, "read_cov": {"bam0": 497008}, "hits": {"tax0": [{"name": "chr_11_A818", "taxId": "41875", "score": 51784.0}, {"name": "chr_11_A818", "taxId": "41875", "score": 45810.0}, {"name": "chr_11_A818", "taxId": "41875", "score": 37316.0}, {"name": "chr_11_A818", "taxId": "41875", "score": 36448.0}, {"name": "chr_11_A818", "taxId": "41875", "score": 30542.0}, {"name": "chr_11_A818", "taxId": "41875", "score": 30406.0}, {"name": "chr_11_A818", "taxId": "41875", "score": 29922.0}, {"name": "chr_11_A818", "taxId": "41875", "score": 29734.0}, {"name": "chr_11_A818", "taxId": "41875", "score": 29621.0}, {"name": "chr_11_A818", "taxId": "41875", "score": 28936.0}, {"name": "chr_11_A818", "taxId": "41875", "score": 26456.0}, {"name": "chr_11_A818", "taxId": "41875", "score": 25580.0}, {"name": "chr_11_A818", "taxId": "41875", "score": 24356.0}, {"name": "chr_11_A818", "taxId": "41875", "score": 24264.0}, {"name": "chr_11_A818", "taxId": "41875", "score": 23448.0}, {"name": "chr_11_A818", "taxId": "41875", "score": 22857.0}, {"name": "chr_11_A818", "taxId": "41875", "score": 22718.0}, {"name": "chr_11_A818", "taxId": "41875", "score": 20386.0}, {"name": "chr_11_A818", "taxId": "41875", "score": 19904.0}, {"name": "chr_11_A818", "taxId": "41875", "score": 19257.0}, {"name": "chr_11_A818", "taxId": "41875", "score": 18476.0}, {"name": "chr_11_A818", "taxId": "41875", "score": 17405.0}, {"name": "chr_11_A818", "taxId": "41875", "score": 16803.0}, {"name": "chr_11_A818", "taxId": "41875", "score": 16347.0}, {"name": "chr_11_A818", "taxId": "41875", "score": 15058.0}, {"name": "chr_11_A818", "taxId": "41875", "score": 14995.0}, {"name": "chr_11_A818", "taxId": "41875", "score": 14521.0}, {"name": "chr_11_A818", "taxId": "41875", "score": 13616.0}, {"name": "chr_11_A818", "taxId": "41875", "score": 12881.0}, {"name": "chr_11_A818", "taxId": "41875", "score": 12778.0}, {"name": "chr_11_A818", "taxId": "41875", "score": 12702.0}, {"name": "chr_11_A818", "taxId": "41875", "score": 12634.0}, {"name": "chr_11_A818", "taxId": "41875", "score": 11387.0}, {"name": "chr_11_A818", "taxId": "41875", "score": 11069.0}, {"name": "chr_11_A818", "taxId": "41875", "score": 11014.0}, {"name": "chr_11_A818", "taxId": "41875", "score": 10900.0}, {"name": "chr_11_A818", "taxId": "41875", "score": 10900.0}, {"name": "chr_11_A818", "taxId": "41875", "score": 10770.0}, {"name": "chr_11_A818", "taxId": "41875", "score": 10613.0}, {"name": "chr_11_A818", "taxId": "41875", "score": 9934.0}, {"name": "chr_11_A818", "taxId": "41875", "score": 9865.0}, {"name": "chr_11_A818", "taxId": "41875", "score": 9773.0}, {"name": "chr_11_A818", "taxId": "41875", "score": 9736.0}, {"name": "chr_11_A818", "taxId": "41875", "score": 9694.0}, {"name": "chr_11_A818", "taxId": "41875", "score": 9675.0}, {"name": "chr_11_A818", "taxId": "41875", "score": 9278.0}, {"name": "chr_11_A818", "taxId": "41875", "score": 8835.0}, {"name": "chr_11_A818", "taxId": "41875", "score": 8628.0}, {"name": "chr_11_A818", "taxId": "41875", "score": 8582.0}, {"name": "chr_11_A818", "taxId": "41875", "score": 7605.0}, {"name": "chr_11_A818", "taxId": "41875", "score": 7494.0}, {"name": "chr_11_A818", "taxId": "41875", "score": 7382.0}, {"name": "chr_11_A818", "taxId": "41875", "score": 6981.0}, {"name": "chr_11_A818", "taxId": "41875", "score": 6403.0}, {"name": "chr_11_A818", "taxId": "41875", "score": 6133.0}, {"name": "chr_11_A818", "taxId": "41875", "score": 6124.0}, {"name": "chr_11_A818", "taxId": "41875", "score": 6015.0}, {"name": "chr_11_A818", "taxId": "41875", "score": 5939.0}, {"name": "chr_11_A818", "taxId": "41875", "score": 5903.0}, {"name": "chr_11_A818", "taxId": "41875", "score": 5890.0}, {"name": "chr_11_A818", "taxId": "41875", "score": 5842.0}, {"name": "chr_11_A818", "taxId": "41875", "score": 5607.0}, {"name": "chr_11_A818", "taxId": "41875", "score": 5395.0}, {"name": "chr_11_A818", "taxId": "41875", "score": 5286.0}, {"name": "chr_11_A818", "taxId": "41875", "score": 5086.0}, {"name": "chr_11_A818", "taxId": "41875", "score": 4741.0}, {"name": "chr_11_A818", "taxId": "41875", "score": 4737.0}, {"name": "chr_11_A818", "taxId": "41875", "score": 4543.0}, {"name": "chr_11_A818", "taxId": "41875", "score": 4514.0}, {"name": "chr_11_A818", "taxId": "41875", "score": 4133.0}, {"name": "chr_11_A818", "taxId": "41875", "score": 4013.0}, {"name": "chr_11_A818", "taxId": "41875", "score": 3723.0}, {"name": "chr_11_A818", "taxId": "41875", "score": 3504.0}, {"name": "chr_11_A818", "taxId": "41875", "score": 3421.0}, {"name": "chr_11_A818", "taxId": "41875", "score": 3369.0}, {"name": "chr_11_A818", "taxId": "41875", "score": 3125.0}, {"name": "chr_11_A818", "taxId": "41875", "score": 3077.0}, {"name": "chr_11_A818", "taxId": "41875", "score": 2902.0}, {"name": "chr_11_A818", "taxId": "41875", "score": 2819.0}, {"name": "chr_11_A818", "taxId": "41875", "score": 2778.0}, {"name": "chr_11_A818", "taxId": "41875", "score": 2693.0}, {"name": "chr_11_A818", "taxId": "41875", "score": 2612.0}, {"name": "chr_11_A818", "taxId": "41875", "score": 2340.0}, {"name": "chr_11_A818", "taxId": "41875", "score": 2338.0}, {"name": "chr_11_A818", "taxId": "41875", "score": 2294.0}, {"name": "chr_11_A818", "taxId": "41875", "score": 2265.0}, {"name": "chr_11_A818", "taxId": "41875", "score": 2239.0}, {"name": "chr_11_A818", "taxId": "41875", "score": 1940.0}, {"name": "chr_11_A818", "taxId": "41875", "score": 1818.0}, {"name": "chr_11_A818", "taxId": "41875", "score": 1790.0}, {"name": "chr_11_A818", "taxId": "41875", "score": 1711.0}, {"name": "chr_11_A818", "taxId": "41875", "score": 1652.0}, {"name": "chr_11_A818", "taxId": "41875", "score": 1199.0}, {"name": "chr_11_A818", "taxId": "41875", "score": 870.0}, {"name": "chr_11_A818", "taxId": "41875", "score": 828.0}, {"name": "chr_11_A818", "taxId": "41875", "score": 817.0}, {"name": "chr_11_A818", "taxId": "41875", "score": 654.0}, {"name": "chr_11_A818", "taxId": "41875", "score": 582.0}, {"name": "chr_11_A818", "taxId": "41875", "score": 516.0}, {"name": "chr_11_A818", "taxId": "41875", "score": 494.0}, {"name": "chr_11_A818", "taxId": "41875", "score": 472.0}, {"name": "chr_11_A818", "taxId": "41875", "score": 464.0}, {"name": "chr_11_A818", "taxId": "41875", "score": 460.0}, {"name": "chr_11_A818", "taxId": "41875", "score": 348.0}, {"name": "chr_11_A818", "taxId": "41875", "score": 335.0}, {"name": "chr_11_A818", "taxId": "41875", "score": 326.0}, {"name": "chr_11_A818", "taxId": "41875", "score": 202.0}, {"name": "chr_11_A818", "taxId": "41875", "score": 189.0}, {"name": "chr_11_A818", "taxId": "41875", "score": 185.0}, {"name": "chr_11_A818", "taxId": "41875", "score": 172.0}, {"name": "chr_11_A818", "taxId": "41875", "score": 28572.0}, {"name": "chr_11_A818", "taxId": "41875", "score": 11511.0}, {"name": "chr_11_A818", "taxId": "41875", "score": 158.0}, {"name": "chr_11_A818", "taxId": "41875", "score": 11014.0}, {"name": "chr_11_A818", "taxId": "41875", "score": 8711.0}, {"name": "chr_11_A818", "taxId": "41875", "score": 8482.0}, {"name": "chr_11_A818", "taxId": "41875", "score": 8046.0}, {"name": "chr_11_A818", "taxId": "41875", "score": 7928.0}, {"name": "chr_11_A818", "taxId": "41875", "score": 7539.0}, {"name": "chr_11_A818", "taxId": "41875", "score": 2920.0}, {"name": "chr_11_A818", "taxId": "41875", "score": 7302.0}, {"name": "chr_11_A818", "taxId": "41875", "score": 7153.0}, {"name": "chr_11_A818", "taxId": "41875", "score": 6817.0}, {"name": "chr_11_A818", "taxId": "41875", "score": 6615.0}, {"name": "chr_11_A818", "taxId": "41875", "score": 6468.0}, {"name": "chr_11_A818", "taxId": "41875", "score": 6468.0}, {"name": "chr_11_A818", "taxId": "41875", "score": 6252.0}, {"name": "chr_11_A818", "taxId": "41875", "score": 6161.0}, {"name": "chr_11_A818", "taxId": "41875", "score": 6052.0}, {"name": "chr_11_A818", "taxId": "41875", "score": 5901.0}, {"name": "chr_11_A818", "taxId": "41875", "score": 5877.0}, {"name": "chr_11_A818", "taxId": "41875", "score": 5853.0}, {"name": "chr_11_A818", "taxId": "41875", "score": 5635.0}, {"name": "chr_11_A818", "taxId": "41875", "score": 5598.0}, {"name": "chr_11_A818", "taxId": "41875", "score": 5557.0}, {"name": "chr_11_A818", "taxId": "41875", "score": 5553.0}, {"name": "chr_11_A818", "taxId": "41875", "score": 5487.0}, {"name": "chr_11_A818", "taxId": "157820", "score": 5445.0}, {"name": "chr_11_A818", "taxId": "41875", "score": 5424.0}, {"name": "chr_11_A818", "taxId": "41875", "score": 5395.0}, {"name": "chr_11_A818", "taxId": "41875", "score": 4974.0}, {"name": "chr_11_A818", "taxId": "41875", "score": 776.0}, {"name": "chr_11_A818", "taxId": "41875", "score": 699.0}, {"name": "chr_11_A818", "taxId": "41875", "score": 5337.0}, {"name": "chr_11_A818", "taxId": "41875", "score": 5276.0}, {"name": "chr_11_A818", "taxId": "41875", "score": 5230.0}, {"name": "chr_11_A818", "taxId": "41875", "score": 5230.0}, {"name": "chr_11_A818", "taxId": "41875", "score": 5127.0}, {"name": "chr_11_A818", "taxId": "41875", "score": 5125.0}, {"name": "chr_11_A818", "taxId": "41875", "score": 5108.0}, {"name": "chr_11_A818", "taxId": "41875", "score": 5088.0}, {"name": "chr_11_A818", "taxId": "41875", "score": 5075.0}, {"name": "chr_11_A818", "taxId": "41875", "score": 5025.0}, {"name": "chr_11_A818", "taxId": "41875", "score": 5003.0}, {"name": "chr_11_A818", "taxId": "41875", "score": 4700.0}, {"name": "chr_11_A818", "taxId": "41875", "score": 4689.0}, {"name": "chr_11_A818", "taxId": "41875", "score": 4684.0}, {"name": "chr_11_A818", "taxId": "41875", "score": 4632.0}, {"name": "chr_11_A818", "taxId": "41875", "score": 4604.0}, {"name": "chr_11_A818", "taxId": "41875", "score": 4601.0}, {"name": "chr_11_A818", "taxId": "41875", "score": 4595.0}, {"name": "chr_11_A818", "taxId": "41875", "score": 4567.0}, {"name": "chr_11_A818", "taxId": "41875", "score": 4554.0}, {"name": "chr_11_A818", "taxId": "41875", "score": 4545.0}, {"name": "chr_11_A818", "taxId": "41875", "score": 4527.0}, {"name": "chr_11_A818", "taxId": "41875", "score": 4495.0}, {"name": "chr_11_A818", "taxId": "41875", "score": 4481.0}, {"name": "chr_11_A818", "taxId": "41875", "score": 4388.0}, {"name": "chr_11_A818", "taxId": "41875", "score": 4348.0}, {"name": "chr_11_A818", "taxId": "41875", "score": 4233.0}, {"name": "chr_11_A818", "taxId": "41875", "score": 2994.0}, {"name": "chr_11_A818", "taxId": "41875", "score": 4205.0}, {"name": "chr_11_A818", "taxId": "41875", "score": 326.0}, {"name": "chr_11_A818", "taxId": "41875", "score": 4191.0}, {"name": "chr_11_A818", "taxId": "41875", "score": 4133.0}, {"name": "chr_11_A818", "taxId": "41875", "score": 4067.0}, {"name": "chr_11_A818", "taxId": "41875", "score": 3999.0}, {"name": "chr_11_A818", "taxId": "41875", "score": 3949.0}, {"name": "chr_11_A818", "taxId": "41875", "score": 3893.0}, {"name": "chr_11_A818", "taxId": "41875", "score": 1836.0}, {"name": "chr_11_A818", "taxId": "41875", "score": 3856.0}, {"name": "chr_11_A818", "taxId": "41875", "score": 3836.0}, {"name": "chr_11_A818", "taxId": "41875", "score": 3816.0}, {"name": "chr_11_A818", "taxId": "41875", "score": 3784.0}, {"name": "chr_11_A818", "taxId": "41875", "score": 3760.0}, {"name": "chr_11_A818", "taxId": "41875", "score": 405.0}, {"name": "chr_11_A818", "taxId": "41875", "score": 3633.0}, {"name": "chr_11_A818", "taxId": "41875", "score": 3602.0}, {"name": "chr_11_A818", "taxId": "41875", "score": 3596.0}, {"name": "chr_11_A818", "taxId": "41875", "score": 3581.0}, {"name": "chr_11_A818", "taxId": "41875", "score": 3530.0}, {"name": "chr_11_A818", "taxId": "41875", "score": 3526.0}, {"name": "chr_11_A818", "taxId": "41875", "score": 3526.0}, {"name": "chr_11_A818", "taxId": "41875", "score": 412.0}, {"name": "chr_11_A818", "taxId": "41875", "score": 3520.0}, {"name": "chr_11_A818", "taxId": "41875", "score": 3509.0}, {"name": "chr_11_A818", "taxId": "41875", "score": 3504.0}, {"name": "chr_11_A818", "taxId": "41875", "score": 3498.0}, {"name": "chr_11_A818", "taxId": "41875", "score": 3448.0}, {"name": "chr_11_A818", "taxId": "41875", "score": 3432.0}, {"name": "chr_11_A818", "taxId": "41875", "score": 3428.0}, {"name": "chr_11_A818", "taxId": "41875", "score": 3426.0}, {"name": "chr_11_A818", "taxId": "41875", "score": 3341.0}, {"name": "chr_11_A818", "taxId": "41875", "score": 3334.0}, {"name": "chr_11_A818", "taxId": "41875", "score": 3319.0}, {"name": "chr_11_A818", "taxId": "41875", "score": 3304.0}, {"name": "chr_11_A818", "taxId": "41875", "score": 3297.0}, {"name": "chr_11_A818", "taxId": "41875", "score": 331.0}, {"name": "chr_11_A818", "taxId": "41875", "score": 3269.0}, {"name": "chr_11_A818", "taxId": "41875", "score": 3254.0}, {"name": "chr_11_A818", "taxId": "41875", "score": 3241.0}, {"name": "chr_11_A818", "taxId": "41875", "score": 3238.0}, {"name": "chr_11_A818", "taxId": "41875", "score": 3203.0}, {"name": "chr_11_A818", "taxId": "41875", "score": 3199.0}, {"name": "chr_11_A818", "taxId": "41875", "score": 3193.0}, {"name": "chr_11_A818", "taxId": "41875", "score": 3186.0}, {"name": "chr_11_A818", "taxId": "41875", "score": 3184.0}, {"name": "chr_11_A818", "taxId": "41875", "score": 3181.0}, {"name": "chr_11_A818", "taxId": "41875", "score": 3168.0}, {"name": "chr_11_A818", "taxId": "41875", "score": 3162.0}, {"name": "chr_11_A818", "taxId": "41875", "score": 643.0}, {"name": "chr_11_A818", "taxId": "41875", "score": 3101.0}, {"name": "chr_11_A818", "taxId": "41875", "score": 3101.0}, {"name": "chr_11_A818", "taxId": "41875", "score": 3064.0}, {"name": "chr_11_A818", "taxId": "41875", "score": 3055.0}, {"name": "chr_11_A818", "taxId": "41875", "score": 283.0}, {"name": "chr_11_A818", "taxId": "41875", "score": 3055.0}, {"name": "chr_11_A818", "taxId": "41875", "score": 3027.0}, {"name": "chr_11_A818", "taxId": "41875", "score": 3003.0}, {"name": "chr_11_A818", "taxId": "41875", "score": 2961.0}, {"name": "chr_11_A818", "taxId": "41875", "score": 2955.0}, {"name": "chr_11_A818", "taxId": "41875", "score": 2952.0}, {"name": "chr_11_A818", "taxId": "41875", "score": 187.0}, {"name": "chr_11_A818", "taxId": "41875", "score": 2944.0}, {"name": "chr_11_A818", "taxId": "41875", "score": 2905.0}, {"name": "chr_11_A818", "taxId": "41875", "score": 881.0}, {"name": "chr_11_A818", "taxId": "41875", "score": 2904.0}, {"name": "chr_11_A818", "taxId": "41875", "score": 2896.0}, {"name": "chr_11_A818", "taxId": "41875", "score": 2894.0}, {"name": "chr_11_A818", "taxId": "41875", "score": 2881.0}, {"name": "chr_11_A818", "taxId": "41875", "score": 2878.0}, {"name": "chr_11_A818", "taxId": "41875", "score": 2852.0}, {"name": "chr_11_A818", "taxId": "41875", "score": 2844.0}, {"name": "chr_11_A818", "taxId": "41875", "score": 2843.0}, {"name": "chr_11_A818", "taxId": "41875", "score": 2839.0}, {"name": "chr_11_A818", "taxId": "41875", "score": 2813.0}, {"name": "chr_11_A818", "taxId": "41875", "score": 2798.0}, {"name": "chr_11_A818", "taxId": "41875", "score": 2778.0}, {"name": "chr_11_A818", "taxId": "41875", "score": 1657.0}, {"name": "chr_11_A818", "taxId": "41875", "score": 606.0}, {"name": "chr_11_A818", "taxId": "41875", "score": 2772.0}, {"name": "chr_11_A818", "taxId": "41875", "score": 2750.0}, {"name": "chr_11_A818", "taxId": "41875", "score": 2745.0}, {"name": "chr_11_A818", "taxId": "41875", "score": 2732.0}, {"name": "chr_11_A818", "taxId": "41875", "score": 2732.0}, {"name": "chr_11_A818", "taxId": "41875", "score": 2713.0}, {"name": "chr_11_A818", "taxId": "41875", "score": 2710.0}, {"name": "chr_11_A818", "taxId": "41875", "score": 2704.0}, {"name": "chr_11_A818", "taxId": "41875", "score": 2693.0}, {"name": "chr_11_A818", "taxId": "41875", "score": 2693.0}, {"name": "chr_11_A818", "taxId": "41875", "score": 2686.0}, {"name": "chr_11_A818", "taxId": "41875", "score": 2658.0}, {"name": "chr_11_A818", "taxId": "41875", "score": 2654.0}, {"name": "chr_11_A818", "taxId": "41875", "score": 2639.0}, {"name": "chr_11_A818", "taxId": "41875", "score": 2638.0}, {"name": "chr_11_A818", "taxId": "41875", "score": 2109.0}, {"name": "chr_11_A818", "taxId": "41875", "score": 2612.0}, {"name": "chr_11_A818", "taxId": "41875", "score": 874.0}, {"name": "chr_11_A818", "taxId": "41875", "score": 2532.0}, {"name": "chr_11_A818", "taxId": "41875", "score": 2512.0}, {"name": "chr_11_A818", "taxId": "41875", "score": 2497.0}, {"name": "chr_11_A818", "taxId": "41875", "score": 2494.0}, {"name": "chr_11_A818", "taxId": "41875", "score": 2484.0}, {"name": "chr_11_A818", "taxId": "41875", "score": 2483.0}, {"name": "chr_11_A818", "taxId": "41875", "score": 2473.0}, {"name": "chr_11_A818", "taxId": "41875", "score": 2471.0}, {"name": "chr_11_A818", "taxId": "41875", "score": 2470.0}, {"name": "chr_11_A818", "taxId": "41875", "score": 1234.0}, {"name": "chr_11_A818", "taxId": "41875", "score": 2466.0}, {"name": "chr_11_A818", "taxId": "41875", "score": 2460.0}, {"name": "chr_11_A818", "taxId": "41875", "score": 2444.0}, {"name": "chr_11_A818", "taxId": "41875", "score": 2442.0}, {"name": "chr_11_A818", "taxId": "41875", "score": 211.0}, {"name": "chr_11_A818", "taxId": "41875", "score": 2410.0}, {"name": "chr_11_A818", "taxId": "41875", "score": 2407.0}, {"name": "chr_11_A818", "taxId": "41875", "score": 2394.0}, {"name": "chr_11_A818", "taxId": "41875", "score": 2394.0}, {"name": "chr_11_A818", "taxId": "41875", "score": 2379.0}, {"name": "chr_11_A818", "taxId": "41875", "score": 2374.0}, {"name": "chr_11_A818", "taxId": "41875", "score": 2361.0}, {"name": "chr_11_A818", "taxId": "41875", "score": 2327.0}, {"name": "chr_11_A818", "taxId": "41875", "score": 2322.0}, {"name": "chr_11_A818", "taxId": "41875", "score": 2318.0}, {"name": "chr_11_A818", "taxId": "41875", "score": 2316.0}, {"name": "chr_11_A818", "taxId": "41875", "score": 2311.0}, {"name": "chr_11_A818", "taxId": "41875", "score": 2294.0}, {"name": "chr_11_A818", "taxId": "41875", "score": 628.0}, {"name": "chr_11_A818", "taxId": "41875", "score": 252.0}, {"name": "chr_11_A818", "taxId": "41875", "score": 2268.0}, {"name": "chr_11_A818", "taxId": "41875", "score": 2266.0}, {"name": "chr_11_A818", "taxId": "41875", "score": 2222.0}, {"name": "chr_11_A818", "taxId": "41875", "score": 2202.0}, {"name": "chr_11_A818", "taxId": "41875", "score": 1884.0}, {"name": "chr_11_A818", "taxId": "41875", "score": 2189.0}, {"name": "chr_11_A818", "taxId": "41875", "score": 2189.0}, {"name": "chr_11_A818", "taxId": "41875", "score": 2172.0}, {"name": "chr_11_A818", "taxId": "41875", "score": 2163.0}, {"name": "chr_11_A818", "taxId": "41875", "score": 2154.0}, {"name": "chr_11_A818", "taxId": "41875", "score": 2145.0}, {"name": "chr_11_A818", "taxId": "41875", "score": 2128.0}, {"name": "chr_11_A818", "taxId": "41875", "score": 2109.0}, {"name": "chr_11_A818", "taxId": "41875", "score": 2102.0}, {"name": "chr_11_A818", "taxId": "41875", "score": 2098.0}, {"name": "chr_11_A818", "taxId": "41875", "score": 2097.0}, {"name": "chr_11_A818", "taxId": "41875", "score": 2097.0}, {"name": "chr_11_A818", "taxId": "41875", "score": 2091.0}, {"name": "chr_11_A818", "taxId": "41875", "score": 2073.0}, {"name": "chr_11_A818", "taxId": "41875", "score": 2069.0}, {"name": "chr_11_A818", "taxId": "41875", "score": 2056.0}, {"name": "chr_11_A818", "taxId": "41875", "score": 2050.0}, {"name": "chr_11_A818", "taxId": "41875", "score": 2047.0}, {"name": "chr_11_A818", "taxId": "41875", "score": 2045.0}, {"name": "chr_11_A818", "taxId": "41875", "score": 2019.0}, {"name": "chr_11_A818", "taxId": "41875", "score": 2019.0}, {"name": "chr_11_A818", "taxId": "41875", "score": 1110.0}, {"name": "chr_11_A818", "taxId": "41875", "score": 2013.0}, {"name": "chr_11_A818", "taxId": "41875", "score": 2008.0}, {"name": "chr_11_A818", "taxId": "41875", "score": 2008.0}, {"name": "chr_11_A818", "taxId": "41875", "score": 1995.0}, {"name": "chr_11_A818", "taxId": "41875", "score": 1995.0}, {"name": "chr_11_A818", "taxId": "41875", "score": 1980.0}, {"name": "chr_11_A818", "taxId": "41875", "score": 1975.0}, {"name": "chr_11_A818", "taxId": "41875", "score": 1975.0}, {"name": "chr_11_A818", "taxId": "41875", "score": 1975.0}, {"name": "chr_11_A818", "taxId": "41875", "score": 1971.0}, {"name": "chr_11_A818", "taxId": "41875", "score": 483.0}, {"name": "chr_11_A818", "taxId": "41875", "score": 1969.0}, {"name": "chr_11_A818", "taxId": "41875", "score": 1949.0}, {"name": "chr_11_A818", "taxId": "41875", "score": 1934.0}, {"name": "chr_11_A818", "taxId": "41875", "score": 1929.0}, {"name": "chr_11_A818", "taxId": "41875", "score": 1929.0}, {"name": "chr_11_A818", "taxId": "41875", "score": 1919.0}, {"name": "chr_11_A818", "taxId": "41875", "score": 1917.0}, {"name": "chr_11_A818", "taxId": "41875", "score": 1917.0}, {"name": "chr_11_A818", "taxId": "41875", "score": 1912.0}, {"name": "chr_11_A818", "taxId": "41875", "score": 1890.0}, {"name": "chr_11_A818", "taxId": "41875", "score": 1881.0}, {"name": "chr_11_A818", "taxId": "41875", "score": 1868.0}, {"name": "chr_11_A818", "taxId": "41875", "score": 1868.0}, {"name": "chr_11_A818", "taxId": "41875", "score": 1868.0}, {"name": "chr_11_A818", "taxId": "41875", "score": 1868.0}, {"name": "chr_11_A818", "taxId": "41875", "score": 1864.0}, {"name": "chr_11_A818", "taxId": "41875", "score": 1860.0}, {"name": "chr_11_A818", "taxId": "41875", "score": 1857.0}, {"name": "chr_11_A818", "taxId": "41875", "score": 1136.0}, {"name": "chr_11_A818", "taxId": "41875", "score": 1857.0}, {"name": "chr_11_A818", "taxId": "41875", "score": 1832.0}, {"name": "chr_11_A818", "taxId": "41875", "score": 1825.0}, {"name": "chr_11_A818", "taxId": "41875", "score": 1823.0}, {"name": "chr_11_A818", "taxId": "41875", "score": 1814.0}, {"name": "chr_11_A818", "taxId": "41875", "score": 1808.0}, {"name": "chr_11_A818", "taxId": "41875", "score": 1790.0}, {"name": "chr_11_A818", "taxId": "41875", "score": 1786.0}, {"name": "chr_11_A818", "taxId": "41875", "score": 1784.0}, {"name": "chr_11_A818", "taxId": "41875", "score": 1775.0}, {"name": "chr_11_A818", "taxId": "41875", "score": 1762.0}, {"name": "chr_11_A818", "taxId": "41875", "score": 1740.0}, {"name": "chr_11_A818", "taxId": "41875", "score": 1735.0}, {"name": "chr_11_A818", "taxId": "41875", "score": 1718.0}, {"name": "chr_11_A818", "taxId": "41875", "score": 649.0}, {"name": "chr_11_A818", "taxId": "41875", "score": 1703.0}, {"name": "chr_11_A818", "taxId": "41875", "score": 1701.0}, {"name": "chr_11_A818", "taxId": "41875", "score": 1700.0}, {"name": "chr_11_A818", "taxId": "41875", "score": 1670.0}, {"name": "chr_11_A818", "taxId": "41875", "score": 1517.0}, {"name": "chr_11_A818", "taxId": "41875", "score": 1663.0}, {"name": "chr_11_A818", "taxId": "41875", "score": 1655.0}, {"name": "chr_11_A818", "taxId": "41875", "score": 1652.0}, {"name": "chr_11_A818", "taxId": "41875", "score": 1646.0}, {"name": "chr_11_A818", "taxId": "41875", "score": 1642.0}, {"name": "chr_11_A818", "taxId": "41875", "score": 1639.0}, {"name": "chr_11_A818", "taxId": "41875", "score": 1635.0}, {"name": "chr_11_A818", "taxId": "41875", "score": 1618.0}, {"name": "chr_11_A818", "taxId": "41875", "score": 1605.0}, {"name": "chr_11_A818", "taxId": "41875", "score": 1596.0}, {"name": "chr_11_A818", "taxId": "41875", "score": 1592.0}, {"name": "chr_11_A818", "taxId": "41875", "score": 1587.0}, {"name": "chr_11_A818", "taxId": "41875", "score": 1581.0}, {"name": "chr_11_A818", "taxId": "41875", "score": 1580.0}, {"name": "chr_11_A818", "taxId": "41875", "score": 1570.0}, {"name": "chr_11_A818", "taxId": "41875", "score": 1483.0}, {"name": "chr_11_A818", "taxId": "41875", "score": 1563.0}, {"name": "chr_11_A818", "taxId": "41875", "score": 1563.0}, {"name": "chr_11_A818", "taxId": "41875", "score": 1557.0}, {"name": "chr_11_A818", "taxId": "41875", "score": 540.0}, {"name": "chr_11_A818", "taxId": "41875", "score": 1554.0}, {"name": "chr_11_A818", "taxId": "41875", "score": 1543.0}, {"name": "chr_11_A818", "taxId": "41875", "score": 1524.0}, {"name": "chr_11_A818", "taxId": "41875", "score": 566.0}, {"name": "chr_11_A818", "taxId": "41875", "score": 1509.0}, {"name": "chr_11_A818", "taxId": "41875", "score": 1504.0}, {"name": "chr_11_A818", "taxId": "41875", "score": 1502.0}, {"name": "chr_11_A818", "taxId": "41875", "score": 1493.0}, {"name": "chr_11_A818", "taxId": "41875", "score": 1485.0}, {"name": "chr_11_A818", "taxId": "41875", "score": 1469.0}, {"name": "chr_11_A818", "taxId": "41875", "score": 1465.0}, {"name": "chr_11_A818", "taxId": "41875", "score": 1461.0}, {"name": "chr_11_A818", "taxId": "41875", "score": 244.0}, {"name": "chr_11_A818", "taxId": "41875", "score": 1458.0}, {"name": "chr_11_A818", "taxId": "41875", "score": 1456.0}, {"name": "chr_11_A818", "taxId": "41875", "score": 499.0}, {"name": "chr_11_A818", "taxId": "41875", "score": 1452.0}, {"name": "chr_11_A818", "taxId": "41875", "score": 1447.0}, {"name": "chr_11_A818", "taxId": "41875", "score": 1419.0}, {"name": "chr_11_A818", "taxId": "41875", "score": 198.0}, {"name": "chr_11_A818", "taxId": "41875", "score": 1413.0}, {"name": "chr_11_A818", "taxId": "41875", "score": 1408.0}, {"name": "chr_11_A818", "taxId": "436017", "score": 1393.0}, {"name": "chr_11_A818", "taxId": "436017", "score": 1338.0}, {"name": "chr_11_A818", "taxId": "436017", "score": 863.0}, {"name": "chr_11_A818", "taxId": "436017", "score": 752.0}, {"name": "chr_11_A818", "taxId": "436017", "score": 640.0}, {"name": "chr_11_A818", "taxId": "436017", "score": 555.0}, {"name": "chr_11_A818", "taxId": "436017", "score": 532.0}, {"name": "chr_11_A818", "taxId": "436017", "score": 158.0}, {"name": "chr_11_A818", "taxId": "436017", "score": 158.0}, {"name": "chr_11_A818", "taxId": "436017", "score": 1389.0}, {"name": "chr_11_A818", "taxId": "41875", "score": 1378.0}, {"name": "chr_11_A818", "taxId": "41875", "score": 1376.0}, {"name": "chr_11_A818", "taxId": "41875", "score": 1373.0}, {"name": "chr_11_A818", "taxId": "41875", "score": 1236.0}, {"name": "chr_11_A818", "taxId": "41875", "score": 1369.0}, {"name": "chr_11_A818", "taxId": "41875", "score": 1358.0}, {"name": "chr_11_A818", "taxId": "41875", "score": 335.0}, {"name": "chr_11_A818", "taxId": "41875", "score": 1352.0}, {"name": "chr_11_A818", "taxId": "436017", "score": 1338.0}, {"name": "chr_11_A818", "taxId": "41875", "score": 1334.0}, {"name": "chr_11_A818", "taxId": "41875", "score": 1319.0}, {"name": "chr_11_A818", "taxId": "41875", "score": 1315.0}, {"name": "chr_11_A818", "taxId": "41875", "score": 1303.0}, {"name": "chr_11_A818", "taxId": "41875", "score": 1293.0}, {"name": "chr_11_A818", "taxId": "70448", "score": 1269.0}, {"name": "chr_11_A818", "taxId": "41875", "score": 1266.0}, {"name": "chr_11_A818", "taxId": "41875", "score": 1264.0}, {"name": "chr_11_A818", "taxId": "41875", "score": 1262.0}, {"name": "chr_11_A818", "taxId": "41875", "score": 915.0}, {"name": "chr_11_A818", "taxId": "41875", "score": 529.0}, {"name": "chr_11_A818", "taxId": "41875", "score": 228.0}, {"name": "chr_11_A818", "taxId": "41875", "score": 1256.0}, {"name": "chr_11_A818", "taxId": "41875", "score": 1242.0}, {"name": "chr_11_A818", "taxId": "41875", "score": 1055.0}, {"name": "chr_11_A818", "taxId": "41875", "score": 604.0}, {"name": "chr_11_A818", "taxId": "41875", "score": 1227.0}, {"name": "chr_11_A818", "taxId": "41875", "score": 1223.0}, {"name": "chr_11_A818", "taxId": "41875", "score": 1208.0}, {"name": "chr_11_A818", "taxId": "41875", "score": 1206.0}, {"name": "chr_11_A818", "taxId": "41875", "score": 1206.0}, {"name": "chr_11_A818", "taxId": "41875", "score": 1203.0}, {"name": "chr_11_A818", "taxId": "41875", "score": 1177.0}, {"name": "chr_11_A818", "taxId": "41875", "score": 1170.0}, {"name": "chr_11_A818", "taxId": "41875", "score": 1155.0}, {"name": "chr_11_A818", "taxId": "41875", "score": 1153.0}, {"name": "chr_11_A818", "taxId": "41875", "score": 800.0}, {"name": "chr_11_A818", "taxId": "41875", "score": 797.0}, {"name": "chr_11_A818", "taxId": "41875", "score": 797.0}, {"name": "chr_11_A818", "taxId": "41875", "score": 780.0}, {"name": "chr_11_A818", "taxId": "41875", "score": 771.0}, {"name": "chr_11_A818", "taxId": "41875", "score": 760.0}, {"name": "chr_11_A818", "taxId": "41875", "score": 745.0}, {"name": "chr_11_A818", "taxId": "41875", "score": 730.0}, {"name": "chr_11_A818", "taxId": "41875", "score": 728.0}, {"name": "chr_11_A818", "taxId": "41875", "score": 715.0}, {"name": "chr_11_A818", "taxId": "41875", "score": 331.0}, {"name": "chr_11_A818", "taxId": "41875", "score": 259.0}, {"name": "chr_11_A818", "taxId": "41875", "score": 1151.0}, {"name": "chr_11_A818", "taxId": "41875", "score": 553.0}, {"name": "chr_11_A818", "taxId": "41875", "score": 1147.0}, {"name": "chr_11_A818", "taxId": "41875", "score": 1144.0}, {"name": "chr_11_A818", "taxId": "41875", "score": 553.0}, {"name": "chr_11_A818", "taxId": "41875", "score": 1136.0}, {"name": "chr_11_A818", "taxId": "41875", "score": 1131.0}, {"name": "chr_11_A818", "taxId": "41875", "score": 1127.0}, {"name": "chr_11_A818", "taxId": "41875", "score": 1127.0}, {"name": "chr_11_A818", "taxId": "41875", "score": 1118.0}, {"name": "chr_11_A818", "taxId": "41875", "score": 189.0}, {"name": "chr_11_A818", "taxId": "41875", "score": 1112.0}, {"name": "chr_11_A818", "taxId": "41875", "score": 158.0}, {"name": "chr_11_A818", "taxId": "41875", "score": 1096.0}, {"name": "chr_11_A818", "taxId": "41875", "score": 1094.0}, {"name": "chr_11_A818", "taxId": "41875", "score": 455.0}, {"name": "chr_11_A818", "taxId": "41875", "score": 1094.0}, {"name": "chr_11_A818", "taxId": "41875", "score": 1077.0}, {"name": "chr_11_A818", "taxId": "41875", "score": 1074.0}, {"name": "chr_11_A818", "taxId": "41875", "score": 1061.0}, {"name": "chr_11_A818", "taxId": "41875", "score": 1048.0}, {"name": "chr_11_A818", "taxId": "41875", "score": 1048.0}, {"name": "chr_11_A818", "taxId": "41875", "score": 1046.0}, {"name": "chr_11_A818", "taxId": "41875", "score": 1024.0}, {"name": "chr_11_A818", "taxId": "41875", "score": 1003.0}, {"name": "chr_11_A818", "taxId": "41875", "score": 998.0}, {"name": "chr_11_A818", "taxId": "41875", "score": 977.0}, {"name": "chr_11_A818", "taxId": "41875", "score": 977.0}, {"name": "chr_11_A818", "taxId": "41875", "score": 822.0}, {"name": "chr_11_A818", "taxId": "41875", "score": 695.0}, {"name": "chr_11_A818", "taxId": "41875", "score": 582.0}, {"name": "chr_11_A818", "taxId": "41875", "score": 976.0}, {"name": "chr_11_A818", "taxId": "41875", "score": 952.0}, {"name": "chr_11_A818", "taxId": "41875", "score": 383.0}, {"name": "chr_11_A818", "taxId": "41875", "score": 948.0}, {"name": "chr_11_A818", "taxId": "41875", "score": 946.0}, {"name": "chr_11_A818", "taxId": "41875", "score": 470.0}, {"name": "chr_11_A818", "taxId": "41875", "score": 933.0}, {"name": "chr_11_A818", "taxId": "41875", "score": 931.0}, {"name": "chr_11_A818", "taxId": "41875", "score": 931.0}, {"name": "chr_11_A818", "taxId": "41875", "score": 920.0}, {"name": "chr_11_A818", "taxId": "41875", "score": 883.0}, {"name": "chr_11_A818", "taxId": "41875", "score": 876.0}, {"name": "chr_11_A818", "taxId": "41875", "score": 867.0}, {"name": "chr_11_A818", "taxId": "41875", "score": 863.0}, {"name": "chr_11_A818", "taxId": "41875", "score": 863.0}, {"name": "chr_11_A818", "taxId": "41875", "score": 713.0}, {"name": "chr_11_A818", "taxId": "242159", "score": 863.0}, {"name": "chr_11_A818", "taxId": "436017", "score": 863.0}, {"name": "chr_11_A818", "taxId": "41875", "score": 861.0}, {"name": "chr_11_A818", "taxId": "70448", "score": 852.0}, {"name": "chr_11_A818", "taxId": "41875", "score": 837.0}, {"name": "chr_11_A818", "taxId": "41875", "score": 758.0}, {"name": "chr_11_A818", "taxId": "41875", "score": 837.0}, {"name": "chr_11_A818", "taxId": "41875", "score": 758.0}, {"name": "chr_11_A818", "taxId": "41875", "score": 191.0}, {"name": "chr_11_A818", "taxId": "41875", "score": 828.0}, {"name": "chr_11_A818", "taxId": "41875", "score": 593.0}, {"name": "chr_11_A818", "taxId": "41875", "score": 822.0}, {"name": "chr_11_A818", "taxId": "41875", "score": 695.0}, {"name": "chr_11_A818", "taxId": "41875", "score": 821.0}, {"name": "chr_11_A818", "taxId": "41875", "score": 739.0}, {"name": "chr_11_A818", "taxId": "41875", "score": 542.0}, {"name": "chr_11_A818", "taxId": "41875", "score": 368.0}, {"name": "chr_11_A818", "taxId": "41875", "score": 298.0}, {"name": "chr_11_A818", "taxId": "41875", "score": 265.0}, {"name": "chr_11_A818", "taxId": "41875", "score": 204.0}, {"name": "chr_11_A818", "taxId": "41875", "score": 817.0}, {"name": "chr_11_A818", "taxId": "41875", "score": 811.0}, {"name": "chr_11_A818", "taxId": "41875", "score": 811.0}, {"name": "chr_11_A818", "taxId": "41875", "score": 804.0}, {"name": "chr_11_A818", "taxId": "41875", "score": 773.0}, {"name": "chr_11_A818", "taxId": "41875", "score": 741.0}, {"name": "chr_11_A818", "taxId": "41875", "score": 730.0}, {"name": "chr_11_A818", "taxId": "41875", "score": 699.0}, {"name": "chr_11_A818", "taxId": "41875", "score": 645.0}, {"name": "chr_11_A818", "taxId": "41875", "score": 255.0}, {"name": "chr_11_A818", "taxId": "41875", "score": 809.0}, {"name": "chr_11_A818", "taxId": "41875", "score": 806.0}, {"name": "chr_11_A818", "taxId": "41875", "score": 756.0}, {"name": "chr_11_A818", "taxId": "41875", "score": 745.0}, {"name": "chr_11_A818", "taxId": "41875", "score": 472.0}, {"name": "chr_11_A818", "taxId": "41875", "score": 806.0}, {"name": "chr_11_A818", "taxId": "41875", "score": 773.0}, {"name": "chr_11_A818", "taxId": "41875", "score": 745.0}, {"name": "chr_11_A818", "taxId": "41875", "score": 472.0}, {"name": "chr_11_A818", "taxId": "41875", "score": 291.0}, {"name": "chr_11_A818", "taxId": "41875", "score": 222.0}, {"name": "chr_11_A818", "taxId": "41875", "score": 183.0}, {"name": "chr_11_A818", "taxId": "41875", "score": 804.0}, {"name": "chr_11_A818", "taxId": "41875", "score": 800.0}, {"name": "chr_11_A818", "taxId": "41875", "score": 797.0}, {"name": "chr_11_A818", "taxId": "41875", "score": 797.0}, {"name": "chr_11_A818", "taxId": "41875", "score": 780.0}, {"name": "chr_11_A818", "taxId": "41875", "score": 771.0}, {"name": "chr_11_A818", "taxId": "41875", "score": 760.0}, {"name": "chr_11_A818", "taxId": "41875", "score": 745.0}, {"name": "chr_11_A818", "taxId": "41875", "score": 739.0}, {"name": "chr_11_A818", "taxId": "41875", "score": 715.0}, {"name": "chr_11_A818", "taxId": "41875", "score": 680.0}, {"name": "chr_11_A818", "taxId": "41875", "score": 676.0}, {"name": "chr_11_A818", "taxId": "41875", "score": 617.0}, {"name": "chr_11_A818", "taxId": "41875", "score": 597.0}, {"name": "chr_11_A818", "taxId": "41875", "score": 798.0}, {"name": "chr_11_A818", "taxId": "41875", "score": 798.0}, {"name": "chr_11_A818", "taxId": "41875", "score": 793.0}, {"name": "chr_11_A818", "taxId": "41875", "score": 784.0}, {"name": "chr_11_A818", "taxId": "41875", "score": 287.0}, {"name": "chr_11_A818", "taxId": "41875", "score": 773.0}, {"name": "chr_11_A818", "taxId": "41875", "score": 699.0}, {"name": "chr_11_A818", "taxId": "41875", "score": 767.0}, {"name": "chr_11_A818", "taxId": "41875", "score": 758.0}, {"name": "chr_11_A818", "taxId": "41875", "score": 758.0}, {"name": "chr_11_A818", "taxId": "41875", "score": 165.0}, {"name": "chr_11_A818", "taxId": "41875", "score": 758.0}, {"name": "chr_11_A818", "taxId": "41875", "score": 466.0}, {"name": "chr_11_A818", "taxId": "41875", "score": 176.0}, {"name": "chr_11_A818", "taxId": "436017", "score": 752.0}, {"name": "chr_11_A818", "taxId": "41875", "score": 741.0}, {"name": "chr_11_A818", "taxId": "41875", "score": 736.0}, {"name": "chr_11_A818", "taxId": "41875", "score": 715.0}, {"name": "chr_11_A818", "taxId": "41875", "score": 713.0}, {"name": "chr_11_A818", "taxId": "41875", "score": 699.0}, {"name": "chr_11_A818", "taxId": "41875", "score": 695.0}, {"name": "chr_11_A818", "taxId": "41875", "score": 691.0}, {"name": "chr_11_A818", "taxId": "41875", "score": 664.0}, {"name": "chr_11_A818", "taxId": "41875", "score": 654.0}, {"name": "chr_11_A818", "taxId": "41875", "score": 603.0}, {"name": "chr_11_A818", "taxId": "41875", "score": 660.0}, {"name": "chr_11_A818", "taxId": "41875", "score": 200.0}, {"name": "chr_11_A818", "taxId": "41875", "score": 654.0}, {"name": "chr_11_A818", "taxId": "41875", "score": 649.0}, {"name": "chr_11_A818", "taxId": "41875", "score": 627.0}, {"name": "chr_11_A818", "taxId": "41875", "score": 619.0}, {"name": "chr_11_A818", "taxId": "564608", "score": 614.0}, {"name": "chr_11_A818", "taxId": "41875", "score": 612.0}, {"name": "chr_11_A818", "taxId": "41875", "score": 411.0}, {"name": "chr_11_A818", "taxId": "41875", "score": 278.0}, {"name": "chr_11_A818", "taxId": "41875", "score": 597.0}, {"name": "chr_11_A818", "taxId": "41875", "score": 597.0}, {"name": "chr_11_A818", "taxId": "41875", "score": 595.0}, {"name": "chr_11_A818", "taxId": "41875", "score": 593.0}, {"name": "chr_11_A818", "taxId": "436017", "score": 588.0}, {"name": "chr_11_A818", "taxId": "70448", "score": 582.0}, {"name": "chr_11_A818", "taxId": "41875", "score": 582.0}, {"name": "chr_11_A818", "taxId": "41875", "score": 582.0}, {"name": "chr_11_A818", "taxId": "41875", "score": 577.0}, {"name": "chr_11_A818", "taxId": "41875", "score": 228.0}, {"name": "chr_11_A818", "taxId": "436017", "score": 555.0}, {"name": "chr_11_A818", "taxId": "41875", "score": 544.0}, {"name": "chr_11_A818", "taxId": "41875", "score": 165.0}, {"name": "chr_11_A818", "taxId": "41875", "score": 538.0}, {"name": "chr_11_A818", "taxId": "41875", "score": 538.0}, {"name": "chr_11_A818", "taxId": "41875", "score": 387.0}, {"name": "chr_11_A818", "taxId": "41875", "score": 532.0}, {"name": "chr_11_A818", "taxId": "41875", "score": 529.0}, {"name": "chr_11_A818", "taxId": "41875", "score": 499.0}, {"name": "chr_11_A818", "taxId": "41875", "score": 460.0}, {"name": "chr_11_A818", "taxId": "41875", "score": 494.0}, {"name": "chr_11_A818", "taxId": "41875", "score": 372.0}, {"name": "chr_11_A818", "taxId": "41875", "score": 351.0}, {"name": "chr_11_A818", "taxId": "41875", "score": 488.0}, {"name": "chr_11_A818", "taxId": "41875", "score": 484.0}, {"name": "chr_11_A818", "taxId": "41875", "score": 479.0}, {"name": "chr_11_A818", "taxId": "41875", "score": 475.0}, {"name": "chr_11_A818", "taxId": "41875", "score": 464.0}, {"name": "chr_11_A818", "taxId": "41875", "score": 460.0}, {"name": "chr_11_A818", "taxId": "41875", "score": 446.0}, {"name": "chr_11_A818", "taxId": "41875", "score": 189.0}, {"name": "chr_11_A818", "taxId": "41875", "score": 438.0}, {"name": "chr_11_A818", "taxId": "41875", "score": 427.0}, {"name": "chr_11_A818", "taxId": "41875", "score": 420.0}, {"name": "chr_11_A818", "taxId": "41875", "score": 411.0}, {"name": "chr_11_A818", "taxId": "70448", "score": 385.0}, {"name": "chr_11_A818", "taxId": "41875", "score": 385.0}, {"name": "chr_11_A818", "taxId": "41875", "score": 150.0}, {"name": "chr_11_A818", "taxId": "41875", "score": 381.0}, {"name": "chr_11_A818", "taxId": "41875", "score": 377.0}, {"name": "chr_11_A818", "taxId": "41875", "score": 226.0}, {"name": "chr_11_A818", "taxId": "41875", "score": 372.0}, {"name": "chr_11_A818", "taxId": "41875", "score": 333.0}, {"name": "chr_11_A818", "taxId": "41875", "score": 368.0}, {"name": "chr_11_A818", "taxId": "41875", "score": 346.0}, {"name": "chr_11_A818", "taxId": "41875", "score": 340.0}, {"name": "chr_11_A818", "taxId": "41875", "score": 331.0}, {"name": "chr_11_A818", "taxId": "41875", "score": 298.0}, {"name": "chr_11_A818", "taxId": "41875", "score": 289.0}, {"name": "chr_11_A818", "taxId": "296587", "score": 287.0}, {"name": "chr_11_A818", "taxId": "41875", "score": 279.0}, {"name": "chr_11_A818", "taxId": "3711", "score": 267.0}, {"name": "chr_11_A818", "taxId": "41875", "score": 259.0}, {"name": "chr_11_A818", "taxId": "41875", "score": 255.0}, {"name": "chr_11_A818", "taxId": "41875", "score": 204.0}, {"name": "chr_11_A818", "taxId": "41875", "score": 254.0}, {"name": "chr_11_A818", "taxId": "41875", "score": 189.0}, {"name": "chr_11_A818", "taxId": "307658", "score": 246.0}, {"name": "chr_11_A818", "taxId": "3711", "score": 244.0}, {"name": "chr_11_A818", "taxId": "41875", "score": 235.0}, {"name": "chr_11_A818", "taxId": "41875", "score": 222.0}, {"name": "chr_11_A818", "taxId": "41875", "score": 233.0}, {"name": "chr_11_A818", "taxId": "41875", "score": 178.0}, {"name": "chr_11_A818", "taxId": "41875", "score": 228.0}, {"name": "chr_11_A818", "taxId": "41875", "score": 220.0}, {"name": "chr_11_A818", "taxId": "59895", "score": 215.0}, {"name": "chr_11_A818", "taxId": "41875", "score": 211.0}, {"name": "chr_11_A818", "taxId": "41875", "score": 206.0}, {"name": "chr_11_A818", "taxId": "3218", "score": 204.0}, {"name": "chr_11_A818", "taxId": "41875", "score": 196.0}, {"name": "chr_11_A818", "taxId": "41875", "score": 191.0}, {"name": "chr_11_A818", "taxId": "41875", "score": 191.0}, {"name": "chr_11_A818", "taxId": "41875", "score": 189.0}, {"name": "chr_11_A818", "taxId": "41875", "score": 183.0}, {"name": "chr_11_A818", "taxId": "41875", "score": 176.0}, {"name": "chr_11_A818", "taxId": "41875", "score": 174.0}, {"name": "chr_11_A818", "taxId": "1522189", "score": 172.0}, {"name": "chr_11_A818", "taxId": "1392250", "score": 172.0}, {"name": "chr_11_A818", "taxId": "2021234", "score": 172.0}, {"name": "chr_11_A818", "taxId": "112090", "score": 171.0}, {"name": "chr_11_A818", "taxId": "112090", "score": 171.0}, {"name": "chr_11_A818", "taxId": "2055892", "score": 165.0}, {"name": "chr_11_A818", "taxId": "3726", "score": 165.0}, {"name": "chr_11_A818", "taxId": "253288", "score": 159.0}, {"name": "chr_11_A818", "taxId": "436017", "score": 158.0}, {"name": "chr_11_A818", "taxId": "436017", "score": 158.0}, {"name": "chr_11_A818", "taxId": "4442", "score": 150.0}, {"name": "chr_11_A818", "taxId": "41875", "score": 148.0}]}, "taxonomy": {"bestsum": {"species": {"tax": "Bathycoccus prasinos", "score": 2183764.0, "c_index": 17}, "genus": {"tax": "Bathycoccus", "score": 2183764.0, "c_index": 15}, "family": {"tax": "Bathycoccaceae", "score": 2199905.0, "c_index": 13}, "order": {"tax": "Mamiellales", "score": 2200806.0, "c_index": 12}, "phylum": {"tax": "Chlorophyta", "score": 2206251.0, "c_index": 6}, "superkingdom": {"tax": "Eukaryota", "score": 2208587.0, "c_index": 1}}}}, "chr_10_A818": {"name": "chr_10_A818", "length": 777067, "n_count": 408, "agct_count": 776659, "gc": 0.4813, "covs": {"bam0": 102.8055}, "read_cov": {"bam0": 532515}, "hits": {"tax0": [{"name": "chr_10_A818", "taxId": "41875", "score": 102800.0}, {"name": "chr_10_A818", "taxId": "41875", "score": 47284.0}, {"name": "chr_10_A818", "taxId": "41875", "score": 40845.0}, {"name": "chr_10_A818", "taxId": "41875", "score": 39968.0}, {"name": "chr_10_A818", "taxId": "41875", "score": 39661.0}, {"name": "chr_10_A818", "taxId": "41875", "score": 31938.0}, {"name": "chr_10_A818", "taxId": "41875", "score": 29368.0}, {"name": "chr_10_A818", "taxId": "41875", "score": 29288.0}, {"name": "chr_10_A818", "taxId": "41875", "score": 27916.0}, {"name": "chr_10_A818", "taxId": "41875", "score": 25289.0}, {"name": "chr_10_A818", "taxId": "41875", "score": 24997.0}, {"name": "chr_10_A818", "taxId": "41875", "score": 23922.0}, {"name": "chr_10_A818", "taxId": "41875", "score": 22834.0}, {"name": "chr_10_A818", "taxId": "41875", "score": 22696.0}, {"name": "chr_10_A818", "taxId": "41875", "score": 22509.0}, {"name": "chr_10_A818", "taxId": "41875", "score": 21800.0}, {"name": "chr_10_A818", "taxId": "41875", "score": 21494.0}, {"name": "chr_10_A818", "taxId": "41875", "score": 20347.0}, {"name": "chr_10_A818", "taxId": "41875", "score": 20308.0}, {"name": "chr_10_A818", "taxId": "41875", "score": 19647.0}, {"name": "chr_10_A818", "taxId": "41875", "score": 17946.0}, {"name": "chr_10_A818", "taxId": "41875", "score": 17538.0}, {"name": "chr_10_A818", "taxId": "41875", "score": 16355.0}, {"name": "chr_10_A818", "taxId": "41875", "score": 15655.0}, {"name": "chr_10_A818", "taxId": "41875", "score": 15108.0}, {"name": "chr_10_A818", "taxId": "41875", "score": 14305.0}, {"name": "chr_10_A818", "taxId": "41875", "score": 13928.0}, {"name": "chr_10_A818", "taxId": "41875", "score": 13441.0}, {"name": "chr_10_A818", "taxId": "41875", "score": 13365.0}, {"name": "chr_10_A818", "taxId": "41875", "score": 12903.0}, {"name": "chr_10_A818", "taxId": "41875", "score": 12885.0}, {"name": "chr_10_A818", "taxId": "41875", "score": 12576.0}, {"name": "chr_10_A818", "taxId": "41875", "score": 12329.0}, {"name": "chr_10_A818", "taxId": "41875", "score": 11900.0}, {"name": "chr_10_A818", "taxId": "41875", "score": 11424.0}, {"name": "chr_10_A818", "taxId": "41875", "score": 11249.0}, {"name": "chr_10_A818", "taxId": "41875", "score": 11197.0}, {"name": "chr_10_A818", "taxId": "41875", "score": 10534.0}, {"name": "chr_10_A818", "taxId": "41875", "score": 10480.0}, {"name": "chr_10_A818", "taxId": "41875", "score": 10462.0}, {"name": "chr_10_A818", "taxId": "41875", "score": 10397.0}, {"name": "chr_10_A818", "taxId": "41875", "score": 10360.0}, {"name": "chr_10_A818", "taxId": "41875", "score": 10277.0}, {"name": "chr_10_A818", "taxId": "41875", "score": 10159.0}, {"name": "chr_10_A818", "taxId": "41875", "score": 9672.0}, {"name": "chr_10_A818", "taxId": "41875", "score": 9489.0}, {"name": "chr_10_A818", "taxId": "41875", "score": 9219.0}, {"name": "chr_10_A818", "taxId": "41875", "score": 9082.0}, {"name": "chr_10_A818", "taxId": "41875", "score": 8979.0}, {"name": "chr_10_A818", "taxId": "41875", "score": 8922.0}, {"name": "chr_10_A818", "taxId": "41875", "score": 8220.0}, {"name": "chr_10_A818", "taxId": "41875", "score": 7326.0}, {"name": "chr_10_A818", "taxId": "41875", "score": 7284.0}, {"name": "chr_10_A818", "taxId": "41875", "score": 6700.0}, {"name": "chr_10_A818", "taxId": "41875", "score": 6698.0}, {"name": "chr_10_A818", "taxId": "41875", "score": 6529.0}, {"name": "chr_10_A818", "taxId": "41875", "score": 6516.0}, {"name": "chr_10_A818", "taxId": "41875", "score": 6396.0}, {"name": "chr_10_A818", "taxId": "41875", "score": 6303.0}, {"name": "chr_10_A818", "taxId": "41875", "score": 6277.0}, {"name": "chr_10_A818", "taxId": "41875", "score": 6111.0}, {"name": "chr_10_A818", "taxId": "41875", "score": 5941.0}, {"name": "chr_10_A818", "taxId": "41875", "score": 5873.0}, {"name": "chr_10_A818", "taxId": "41875", "score": 5797.0}, {"name": "chr_10_A818", "taxId": "41875", "score": 5742.0}, {"name": "chr_10_A818", "taxId": "41875", "score": 5736.0}, {"name": "chr_10_A818", "taxId": "41875", "score": 5664.0}, {"name": "chr_10_A818", "taxId": "41875", "score": 5221.0}, {"name": "chr_10_A818", "taxId": "41875", "score": 5184.0}, {"name": "chr_10_A818", "taxId": "41875", "score": 4974.0}, {"name": "chr_10_A818", "taxId": "41875", "score": 4951.0}, {"name": "chr_10_A818", "taxId": "41875", "score": 4820.0}, {"name": "chr_10_A818", "taxId": "41875", "score": 4446.0}, {"name": "chr_10_A818", "taxId": "41875", "score": 4313.0}, {"name": "chr_10_A818", "taxId": "41875", "score": 4133.0}, {"name": "chr_10_A818", "taxId": "41875", "score": 4082.0}, {"name": "chr_10_A818", "taxId": "41875", "score": 4023.0}, {"name": "chr_10_A818", "taxId": "41875", "score": 3443.0}, {"name": "chr_10_A818", "taxId": "41875", "score": 3271.0}, {"name": "chr_10_A818", "taxId": "41875", "score": 3118.0}, {"name": "chr_10_A818", "taxId": "41875", "score": 2987.0}, {"name": "chr_10_A818", "taxId": "41875", "score": 2920.0}, {"name": "chr_10_A818", "taxId": "41875", "score": 2658.0}, {"name": "chr_10_A818", "taxId": "41875", "score": 2348.0}, {"name": "chr_10_A818", "taxId": "41875", "score": 2257.0}, {"name": "chr_10_A818", "taxId": "41875", "score": 2052.0}, {"name": "chr_10_A818", "taxId": "41875", "score": 1916.0}, {"name": "chr_10_A818", "taxId": "41875", "score": 1908.0}, {"name": "chr_10_A818", "taxId": "41875", "score": 1851.0}, {"name": "chr_10_A818", "taxId": "41875", "score": 1797.0}, {"name": "chr_10_A818", "taxId": "41875", "score": 1413.0}, {"name": "chr_10_A818", "taxId": "41875", "score": 1085.0}, {"name": "chr_10_A818", "taxId": "41875", "score": 857.0}, {"name": "chr_10_A818", "taxId": "41875", "score": 302.0}, {"name": "chr_10_A818", "taxId": "41875", "score": 193.0}, {"name": "chr_10_A818", "taxId": "41875", "score": 13926.0}, {"name": "chr_10_A818", "taxId": "41875", "score": 12429.0}, {"name": "chr_10_A818", "taxId": "41875", "score": 9363.0}, {"name": "chr_10_A818", "taxId": "41875", "score": 9315.0}, {"name": "chr_10_A818", "taxId": "41875", "score": 9166.0}, {"name": "chr_10_A818", "taxId": "41875", "score": 8778.0}, {"name": "chr_10_A818", "taxId": "41875", "score": 8130.0}, {"name": "chr_10_A818", "taxId": "41875", "score": 7720.0}, {"name": "chr_10_A818", "taxId": "41875", "score": 7576.0}, {"name": "chr_10_A818", "taxId": "41875", "score": 7489.0}, {"name": "chr_10_A818", "taxId": "41875", "score": 7468.0}, {"name": "chr_10_A818", "taxId": "41875", "score": 7079.0}, {"name": "chr_10_A818", "taxId": "41875", "score": 7055.0}, {"name": "chr_10_A818", "taxId": "41875", "score": 6802.0}, {"name": "chr_10_A818", "taxId": "41875", "score": 6506.0}, {"name": "chr_10_A818", "taxId": "41875", "score": 6316.0}, {"name": "chr_10_A818", "taxId": "41875", "score": 6285.0}, {"name": "chr_10_A818", "taxId": "41875", "score": 6050.0}, {"name": "chr_10_A818", "taxId": "41875", "score": 5897.0}, {"name": "chr_10_A818", "taxId": "41875", "score": 5808.0}, {"name": "chr_10_A818", "taxId": "41875", "score": 5740.0}, {"name": "chr_10_A818", "taxId": "41875", "score": 5720.0}, {"name": "chr_10_A818", "taxId": "41875", "score": 5648.0}, {"name": "chr_10_A818", "taxId": "41875", "score": 5576.0}, {"name": "chr_10_A818", "taxId": "41875", "score": 5496.0}, {"name": "chr_10_A818", "taxId": "41875", "score": 5474.0}, {"name": "chr_10_A818", "taxId": "41875", "score": 291.0}, {"name": "chr_10_A818", "taxId": "41875", "score": 5465.0}, {"name": "chr_10_A818", "taxId": "41875", "score": 5424.0}, {"name": "chr_10_A818", "taxId": "41875", "score": 5421.0}, {"name": "chr_10_A818", "taxId": "41875", "score": 5330.0}, {"name": "chr_10_A818", "taxId": "41875", "score": 5317.0}, {"name": "chr_10_A818", "taxId": "41875", "score": 5312.0}, {"name": "chr_10_A818", "taxId": "41875", "score": 5304.0}, {"name": "chr_10_A818", "taxId": "41875", "score": 5286.0}, {"name": "chr_10_A818", "taxId": "41875", "score": 689.0}, {"name": "chr_10_A818", "taxId": "41875", "score": 5208.0}, {"name": "chr_10_A818", "taxId": "41875", "score": 5180.0}, {"name": "chr_10_A818", "taxId": "41875", "score": 5175.0}, {"name": "chr_10_A818", "taxId": "41875", "score": 5097.0}, {"name": "chr_10_A818", "taxId": "41875", "score": 4939.0}, {"name": "chr_10_A818", "taxId": "41875", "score": 4909.0}, {"name": "chr_10_A818", "taxId": "41875", "score": 459.0}, {"name": "chr_10_A818", "taxId": "41875", "score": 4787.0}, {"name": "chr_10_A818", "taxId": "41875", "score": 4769.0}, {"name": "chr_10_A818", "taxId": "41875", "score": 4726.0}, {"name": "chr_10_A818", "taxId": "41875", "score": 4717.0}, {"name": "chr_10_A818", "taxId": "41875", "score": 4566.0}, {"name": "chr_10_A818", "taxId": "41875", "score": 422.0}, {"name": "chr_10_A818", "taxId": "41875", "score": 4562.0}, {"name": "chr_10_A818", "taxId": "41875", "score": 4488.0}, {"name": "chr_10_A818", "taxId": "41875", "score": 4488.0}, {"name": "chr_10_A818", "taxId": "41875", "score": 4470.0}, {"name": "chr_10_A818", "taxId": "41875", "score": 4438.0}, {"name": "chr_10_A818", "taxId": "41875", "score": 1779.0}, {"name": "chr_10_A818", "taxId": "41875", "score": 4344.0}, {"name": "chr_10_A818", "taxId": "41875", "score": 4289.0}, {"name": "chr_10_A818", "taxId": "41875", "score": 3485.0}, {"name": "chr_10_A818", "taxId": "41875", "score": 4248.0}, {"name": "chr_10_A818", "taxId": "41875", "score": 4241.0}, {"name": "chr_10_A818", "taxId": "41875", "score": 4222.0}, {"name": "chr_10_A818", "taxId": "41875", "score": 307.0}, {"name": "chr_10_A818", "taxId": "41875", "score": 4183.0}, {"name": "chr_10_A818", "taxId": "41875", "score": 4180.0}, {"name": "chr_10_A818", "taxId": "41875", "score": 4080.0}, {"name": "chr_10_A818", "taxId": "41875", "score": 4078.0}, {"name": "chr_10_A818", "taxId": "41875", "score": 4017.0}, {"name": "chr_10_A818", "taxId": "41875", "score": 4012.0}, {"name": "chr_10_A818", "taxId": "41875", "score": 4012.0}, {"name": "chr_10_A818", "taxId": "41875", "score": 4004.0}, {"name": "chr_10_A818", "taxId": "41875", "score": 3995.0}, {"name": "chr_10_A818", "taxId": "41875", "score": 3991.0}, {"name": "chr_10_A818", "taxId": "41875", "score": 3945.0}, {"name": "chr_10_A818", "taxId": "41875", "score": 3945.0}, {"name": "chr_10_A818", "taxId": "41875", "score": 3892.0}, {"name": "chr_10_A818", "taxId": "41875", "score": 3875.0}, {"name": "chr_10_A818", "taxId": "41875", "score": 1450.0}, {"name": "chr_10_A818", "taxId": "41875", "score": 3845.0}, {"name": "chr_10_A818", "taxId": "41875", "score": 3825.0}, {"name": "chr_10_A818", "taxId": "41875", "score": 3786.0}, {"name": "chr_10_A818", "taxId": "41875", "score": 3759.0}, {"name": "chr_10_A818", "taxId": "41875", "score": 3751.0}, {"name": "chr_10_A818", "taxId": "41875", "score": 3699.0}, {"name": "chr_10_A818", "taxId": "41875", "score": 3698.0}, {"name": "chr_10_A818", "taxId": "41875", "score": 627.0}, {"name": "chr_10_A818", "taxId": "41875", "score": 3664.0}, {"name": "chr_10_A818", "taxId": "41875", "score": 145.0}, {"name": "chr_10_A818", "taxId": "41875", "score": 3661.0}, {"name": "chr_10_A818", "taxId": "41875", "score": 3648.0}, {"name": "chr_10_A818", "taxId": "41875", "score": 3622.0}, {"name": "chr_10_A818", "taxId": "41875", "score": 3618.0}, {"name": "chr_10_A818", "taxId": "41875", "score": 3613.0}, {"name": "chr_10_A818", "taxId": "41875", "score": 3567.0}, {"name": "chr_10_A818", "taxId": "41875", "score": 3563.0}, {"name": "chr_10_A818", "taxId": "41875", "score": 3524.0}, {"name": "chr_10_A818", "taxId": "41875", "score": 3515.0}, {"name": "chr_10_A818", "taxId": "41875", "score": 3513.0}, {"name": "chr_10_A818", "taxId": "41875", "score": 3500.0}, {"name": "chr_10_A818", "taxId": "41875", "score": 3483.0}, {"name": "chr_10_A818", "taxId": "41875", "score": 3459.0}, {"name": "chr_10_A818", "taxId": "41875", "score": 300.0}, {"name": "chr_10_A818", "taxId": "41875", "score": 3441.0}, {"name": "chr_10_A818", "taxId": "41875", "score": 3373.0}, {"name": "chr_10_A818", "taxId": "41875", "score": 3332.0}, {"name": "chr_10_A818", "taxId": "41875", "score": 3323.0}, {"name": "chr_10_A818", "taxId": "41875", "score": 3310.0}, {"name": "chr_10_A818", "taxId": "41875", "score": 3310.0}, {"name": "chr_10_A818", "taxId": "41875", "score": 3308.0}, {"name": "chr_10_A818", "taxId": "41875", "score": 3299.0}, {"name": "chr_10_A818", "taxId": "41875", "score": 3288.0}, {"name": "chr_10_A818", "taxId": "41875", "score": 3286.0}, {"name": "chr_10_A818", "taxId": "41875", "score": 3278.0}, {"name": "chr_10_A818", "taxId": "41875", "score": 3251.0}, {"name": "chr_10_A818", "taxId": "41875", "score": 3243.0}, {"name": "chr_10_A818", "taxId": "41875", "score": 3221.0}, {"name": "chr_10_A818", "taxId": "41875", "score": 3131.0}, {"name": "chr_10_A818", "taxId": "41875", "score": 3092.0}, {"name": "chr_10_A818", "taxId": "41875", "score": 285.0}, {"name": "chr_10_A818", "taxId": "41875", "score": 239.0}, {"name": "chr_10_A818", "taxId": "41875", "score": 3075.0}, {"name": "chr_10_A818", "taxId": "41875", "score": 3072.0}, {"name": "chr_10_A818", "taxId": "41875", "score": 3070.0}, {"name": "chr_10_A818", "taxId": "41875", "score": 3066.0}, {"name": "chr_10_A818", "taxId": "41875", "score": 590.0}, {"name": "chr_10_A818", "taxId": "41875", "score": 3064.0}, {"name": "chr_10_A818", "taxId": "41875", "score": 1690.0}, {"name": "chr_10_A818", "taxId": "41875", "score": 302.0}, {"name": "chr_10_A818", "taxId": "41875", "score": 3049.0}, {"name": "chr_10_A818", "taxId": "41875", "score": 3037.0}, {"name": "chr_10_A818", "taxId": "41875", "score": 2966.0}, {"name": "chr_10_A818", "taxId": "41875", "score": 2964.0}, {"name": "chr_10_A818", "taxId": "41875", "score": 2944.0}, {"name": "chr_10_A818", "taxId": "41875", "score": 2942.0}, {"name": "chr_10_A818", "taxId": "41875", "score": 2924.0}, {"name": "chr_10_A818", "taxId": "41875", "score": 2922.0}, {"name": "chr_10_A818", "taxId": "41875", "score": 2913.0}, {"name": "chr_10_A818", "taxId": "41875", "score": 2902.0}, {"name": "chr_10_A818", "taxId": "41875", "score": 2898.0}, {"name": "chr_10_A818", "taxId": "41875", "score": 2883.0}, {"name": "chr_10_A818", "taxId": "41875", "score": 2872.0}, {"name": "chr_10_A818", "taxId": "41875", "score": 2854.0}, {"name": "chr_10_A818", "taxId": "41875", "score": 2843.0}, {"name": "chr_10_A818", "taxId": "41875", "score": 2804.0}, {"name": "chr_10_A818", "taxId": "41875", "score": 2784.0}, {"name": "chr_10_A818", "taxId": "41875", "score": 2784.0}, {"name": "chr_10_A818", "taxId": "41875", "score": 2776.0}, {"name": "chr_10_A818", "taxId": "41875", "score": 2754.0}, {"name": "chr_10_A818", "taxId": "41875", "score": 1264.0}, {"name": "chr_10_A818", "taxId": "41875", "score": 2754.0}, {"name": "chr_10_A818", "taxId": "41875", "score": 2747.0}, {"name": "chr_10_A818", "taxId": "41875", "score": 2745.0}, {"name": "chr_10_A818", "taxId": "41875", "score": 2730.0}, {"name": "chr_10_A818", "taxId": "41875", "score": 2726.0}, {"name": "chr_10_A818", "taxId": "41875", "score": 2721.0}, {"name": "chr_10_A818", "taxId": "41875", "score": 2712.0}, {"name": "chr_10_A818", "taxId": "41875", "score": 2700.0}, {"name": "chr_10_A818", "taxId": "41875", "score": 2689.0}, {"name": "chr_10_A818", "taxId": "41875", "score": 2671.0}, {"name": "chr_10_A818", "taxId": "41875", "score": 2660.0}, {"name": "chr_10_A818", "taxId": "41875", "score": 2656.0}, {"name": "chr_10_A818", "taxId": "41875", "score": 2639.0}, {"name": "chr_10_A818", "taxId": "41875", "score": 2606.0}, {"name": "chr_10_A818", "taxId": "41875", "score": 2604.0}, {"name": "chr_10_A818", "taxId": "41875", "score": 2582.0}, {"name": "chr_10_A818", "taxId": "41875", "score": 2579.0}, {"name": "chr_10_A818", "taxId": "41875", "score": 2567.0}, {"name": "chr_10_A818", "taxId": "41875", "score": 2555.0}, {"name": "chr_10_A818", "taxId": "41875", "score": 2531.0}, {"name": "chr_10_A818", "taxId": "41875", "score": 374.0}, {"name": "chr_10_A818", "taxId": "41875", "score": 2525.0}, {"name": "chr_10_A818", "taxId": "41875", "score": 2499.0}, {"name": "chr_10_A818", "taxId": "41875", "score": 2492.0}, {"name": "chr_10_A818", "taxId": "41875", "score": 2490.0}, {"name": "chr_10_A818", "taxId": "41875", "score": 396.0}, {"name": "chr_10_A818", "taxId": "41875", "score": 2490.0}, {"name": "chr_10_A818", "taxId": "41875", "score": 2483.0}, {"name": "chr_10_A818", "taxId": "41875", "score": 2483.0}, {"name": "chr_10_A818", "taxId": "41875", "score": 2475.0}, {"name": "chr_10_A818", "taxId": "41875", "score": 257.0}, {"name": "chr_10_A818", "taxId": "41875", "score": 2466.0}, {"name": "chr_10_A818", "taxId": "41875", "score": 2457.0}, {"name": "chr_10_A818", "taxId": "41875", "score": 2455.0}, {"name": "chr_10_A818", "taxId": "41875", "score": 2453.0}, {"name": "chr_10_A818", "taxId": "41875", "score": 2423.0}, {"name": "chr_10_A818", "taxId": "41875", "score": 2388.0}, {"name": "chr_10_A818", "taxId": "41875", "score": 2386.0}, {"name": "chr_10_A818", "taxId": "41875", "score": 2374.0}, {"name": "chr_10_A818", "taxId": "41875", "score": 2366.0}, {"name": "chr_10_A818", "taxId": "41875", "score": 2362.0}, {"name": "chr_10_A818", "taxId": "41875", "score": 2357.0}, {"name": "chr_10_A818", "taxId": "41875", "score": 2351.0}, {"name": "chr_10_A818", "taxId": "41875", "score": 2344.0}, {"name": "chr_10_A818", "taxId": "41875", "score": 2344.0}, {"name": "chr_10_A818", "taxId": "41875", "score": 2303.0}, {"name": "chr_10_A818", "taxId": "41875", "score": 2290.0}, {"name": "chr_10_A818", "taxId": "41875", "score": 2285.0}, {"name": "chr_10_A818", "taxId": "41875", "score": 1434.0}, {"name": "chr_10_A818", "taxId": "41875", "score": 2281.0}, {"name": "chr_10_A818", "taxId": "41875", "score": 2268.0}, {"name": "chr_10_A818", "taxId": "41875", "score": 2252.0}, {"name": "chr_10_A818", "taxId": "41875", "score": 2237.0}, {"name": "chr_10_A818", "taxId": "41875", "score": 2220.0}, {"name": "chr_10_A818", "taxId": "41875", "score": 2217.0}, {"name": "chr_10_A818", "taxId": "41875", "score": 2213.0}, {"name": "chr_10_A818", "taxId": "41875", "score": 2211.0}, {"name": "chr_10_A818", "taxId": "41875", "score": 2206.0}, {"name": "chr_10_A818", "taxId": "41875", "score": 2202.0}, {"name": "chr_10_A818", "taxId": "41875", "score": 2200.0}, {"name": "chr_10_A818", "taxId": "41875", "score": 2196.0}, {"name": "chr_10_A818", "taxId": "41875", "score": 2193.0}, {"name": "chr_10_A818", "taxId": "41875", "score": 2187.0}, {"name": "chr_10_A818", "taxId": "41875", "score": 2174.0}, {"name": "chr_10_A818", "taxId": "41875", "score": 2170.0}, {"name": "chr_10_A818", "taxId": "41875", "score": 2169.0}, {"name": "chr_10_A818", "taxId": "41875", "score": 2152.0}, {"name": "chr_10_A818", "taxId": "41875", "score": 2128.0}, {"name": "chr_10_A818", "taxId": "41875", "score": 2119.0}, {"name": "chr_10_A818", "taxId": "41875", "score": 2117.0}, {"name": "chr_10_A818", "taxId": "41875", "score": 2117.0}, {"name": "chr_10_A818", "taxId": "41875", "score": 2108.0}, {"name": "chr_10_A818", "taxId": "41875", "score": 2106.0}, {"name": "chr_10_A818", "taxId": "41875", "score": 2106.0}, {"name": "chr_10_A818", "taxId": "41875", "score": 2098.0}, {"name": "chr_10_A818", "taxId": "41875", "score": 2091.0}, {"name": "chr_10_A818", "taxId": "41875", "score": 2089.0}, {"name": "chr_10_A818", "taxId": "41875", "score": 2084.0}, {"name": "chr_10_A818", "taxId": "41875", "score": 2065.0}, {"name": "chr_10_A818", "taxId": "41875", "score": 2045.0}, {"name": "chr_10_A818", "taxId": "41875", "score": 2041.0}, {"name": "chr_10_A818", "taxId": "41875", "score": 2030.0}, {"name": "chr_10_A818", "taxId": "41875", "score": 2006.0}, {"name": "chr_10_A818", "taxId": "41875", "score": 1989.0}, {"name": "chr_10_A818", "taxId": "41875", "score": 1989.0}, {"name": "chr_10_A818", "taxId": "41875", "score": 1977.0}, {"name": "chr_10_A818", "taxId": "41875", "score": 1969.0}, {"name": "chr_10_A818", "taxId": "41875", "score": 276.0}, {"name": "chr_10_A818", "taxId": "41875", "score": 1956.0}, {"name": "chr_10_A818", "taxId": "41875", "score": 1956.0}, {"name": "chr_10_A818", "taxId": "41875", "score": 1945.0}, {"name": "chr_10_A818", "taxId": "41875", "score": 1945.0}, {"name": "chr_10_A818", "taxId": "41875", "score": 1943.0}, {"name": "chr_10_A818", "taxId": "41875", "score": 1943.0}, {"name": "chr_10_A818", "taxId": "41875", "score": 1923.0}, {"name": "chr_10_A818", "taxId": "41875", "score": 1914.0}, {"name": "chr_10_A818", "taxId": "41875", "score": 1892.0}, {"name": "chr_10_A818", "taxId": "41875", "score": 1884.0}, {"name": "chr_10_A818", "taxId": "41875", "score": 1881.0}, {"name": "chr_10_A818", "taxId": "41875", "score": 1879.0}, {"name": "chr_10_A818", "taxId": "41875", "score": 1875.0}, {"name": "chr_10_A818", "taxId": "41875", "score": 1869.0}, {"name": "chr_10_A818", "taxId": "41875", "score": 1868.0}, {"name": "chr_10_A818", "taxId": "41875", "score": 1868.0}, {"name": "chr_10_A818", "taxId": "41875", "score": 1858.0}, {"name": "chr_10_A818", "taxId": "41875", "score": 1858.0}, {"name": "chr_10_A818", "taxId": "41875", "score": 1847.0}, {"name": "chr_10_A818", "taxId": "41875", "score": 1847.0}, {"name": "chr_10_A818", "taxId": "41875", "score": 1840.0}, {"name": "chr_10_A818", "taxId": "41875", "score": 1821.0}, {"name": "chr_10_A818", "taxId": "41875", "score": 1840.0}, {"name": "chr_10_A818", "taxId": "41875", "score": 1834.0}, {"name": "chr_10_A818", "taxId": "41875", "score": 337.0}, {"name": "chr_10_A818", "taxId": "41875", "score": 1829.0}, {"name": "chr_10_A818", "taxId": "41875", "score": 1823.0}, {"name": "chr_10_A818", "taxId": "41875", "score": 1820.0}, {"name": "chr_10_A818", "taxId": "41875", "score": 1816.0}, {"name": "chr_10_A818", "taxId": "41875", "score": 1814.0}, {"name": "chr_10_A818", "taxId": "41875", "score": 1812.0}, {"name": "chr_10_A818", "taxId": "41875", "score": 1792.0}, {"name": "chr_10_A818", "taxId": "41875", "score": 1786.0}, {"name": "chr_10_A818", "taxId": "41875", "score": 1783.0}, {"name": "chr_10_A818", "taxId": "41875", "score": 1783.0}, {"name": "chr_10_A818", "taxId": "41875", "score": 1781.0}, {"name": "chr_10_A818", "taxId": "41875", "score": 1775.0}, {"name": "chr_10_A818", "taxId": "41875", "score": 1773.0}, {"name": "chr_10_A818", "taxId": "41875", "score": 1768.0}, {"name": "chr_10_A818", "taxId": "41875", "score": 1757.0}, {"name": "chr_10_A818", "taxId": "41875", "score": 1742.0}, {"name": "chr_10_A818", "taxId": "41875", "score": 1736.0}, {"name": "chr_10_A818", "taxId": "41875", "score": 1735.0}, {"name": "chr_10_A818", "taxId": "41875", "score": 1720.0}, {"name": "chr_10_A818", "taxId": "41875", "score": 1711.0}, {"name": "chr_10_A818", "taxId": "41875", "score": 1709.0}, {"name": "chr_10_A818", "taxId": "41875", "score": 1705.0}, {"name": "chr_10_A818", "taxId": "41875", "score": 1685.0}, {"name": "chr_10_A818", "taxId": "41875", "score": 1679.0}, {"name": "chr_10_A818", "taxId": "41875", "score": 1674.0}, {"name": "chr_10_A818", "taxId": "41875", "score": 1668.0}, {"name": "chr_10_A818", "taxId": "41875", "score": 1664.0}, {"name": "chr_10_A818", "taxId": "41875", "score": 1663.0}, {"name": "chr_10_A818", "taxId": "41875", "score": 1659.0}, {"name": "chr_10_A818", "taxId": "41875", "score": 1657.0}, {"name": "chr_10_A818", "taxId": "41875", "score": 1657.0}, {"name": "chr_10_A818", "taxId": "41875", "score": 1653.0}, {"name": "chr_10_A818", "taxId": "41875", "score": 1648.0}, {"name": "chr_10_A818", "taxId": "41875", "score": 1648.0}, {"name": "chr_10_A818", "taxId": "41875", "score": 1642.0}, {"name": "chr_10_A818", "taxId": "41875", "score": 1624.0}, {"name": "chr_10_A818", "taxId": "41875", "score": 350.0}, {"name": "chr_10_A818", "taxId": "41875", "score": 1618.0}, {"name": "chr_10_A818", "taxId": "41875", "score": 1602.0}, {"name": "chr_10_A818", "taxId": "41875", "score": 1589.0}, {"name": "chr_10_A818", "taxId": "41875", "score": 1585.0}, {"name": "chr_10_A818", "taxId": "41875", "score": 1581.0}, {"name": "chr_10_A818", "taxId": "41875", "score": 1580.0}, {"name": "chr_10_A818", "taxId": "41875", "score": 1580.0}, {"name": "chr_10_A818", "taxId": "41875", "score": 350.0}, {"name": "chr_10_A818", "taxId": "41875", "score": 1570.0}, {"name": "chr_10_A818", "taxId": "41875", "score": 1565.0}, {"name": "chr_10_A818", "taxId": "41875", "score": 1557.0}, {"name": "chr_10_A818", "taxId": "41875", "score": 1552.0}, {"name": "chr_10_A818", "taxId": "41875", "score": 1537.0}, {"name": "chr_10_A818", "taxId": "41875", "score": 215.0}, {"name": "chr_10_A818", "taxId": "41875", "score": 1535.0}, {"name": "chr_10_A818", "taxId": "41875", "score": 1513.0}, {"name": "chr_10_A818", "taxId": "41875", "score": 1506.0}, {"name": "chr_10_A818", "taxId": "41875", "score": 1485.0}, {"name": "chr_10_A818", "taxId": "41875", "score": 1485.0}, {"name": "chr_10_A818", "taxId": "41875", "score": 1480.0}, {"name": "chr_10_A818", "taxId": "41875", "score": 1476.0}, {"name": "chr_10_A818", "taxId": "41875", "score": 1476.0}, {"name": "chr_10_A818", "taxId": "41875", "score": 1458.0}, {"name": "chr_10_A818", "taxId": "41875", "score": 1456.0}, {"name": "chr_10_A818", "taxId": "41875", "score": 1448.0}, {"name": "chr_10_A818", "taxId": "41875", "score": 1447.0}, {"name": "chr_10_A818", "taxId": "41875", "score": 1430.0}, {"name": "chr_10_A818", "taxId": "41875", "score": 1430.0}, {"name": "chr_10_A818", "taxId": "41875", "score": 1424.0}, {"name": "chr_10_A818", "taxId": "41875", "score": 1421.0}, {"name": "chr_10_A818", "taxId": "41875", "score": 1404.0}, {"name": "chr_10_A818", "taxId": "41875", "score": 158.0}, {"name": "chr_10_A818", "taxId": "41875", "score": 1380.0}, {"name": "chr_10_A818", "taxId": "41875", "score": 1367.0}, {"name": "chr_10_A818", "taxId": "41875", "score": 1365.0}, {"name": "chr_10_A818", "taxId": "41875", "score": 795.0}, {"name": "chr_10_A818", "taxId": "41875", "score": 1347.0}, {"name": "chr_10_A818", "taxId": "41875", "score": 1341.0}, {"name": "chr_10_A818", "taxId": "41875", "score": 1336.0}, {"name": "chr_10_A818", "taxId": "41875", "score": 1336.0}, {"name": "chr_10_A818", "taxId": "41875", "score": 1334.0}, {"name": "chr_10_A818", "taxId": "41875", "score": 1323.0}, {"name": "chr_10_A818", "taxId": "41875", "score": 1308.0}, {"name": "chr_10_A818", "taxId": "41875", "score": 1303.0}, {"name": "chr_10_A818", "taxId": "41875", "score": 1301.0}, {"name": "chr_10_A818", "taxId": "41875", "score": 1299.0}, {"name": "chr_10_A818", "taxId": "41875", "score": 1288.0}, {"name": "chr_10_A818", "taxId": "41875", "score": 1266.0}, {"name": "chr_10_A818", "taxId": "41875", "score": 1260.0}, {"name": "chr_10_A818", "taxId": "41875", "score": 1256.0}, {"name": "chr_10_A818", "taxId": "41875", "score": 1254.0}, {"name": "chr_10_A818", "taxId": "41875", "score": 1242.0}, {"name": "chr_10_A818", "taxId": "41875", "score": 1232.0}, {"name": "chr_10_A818", "taxId": "41875", "score": 1230.0}, {"name": "chr_10_A818", "taxId": "41875", "score": 1219.0}, {"name": "chr_10_A818", "taxId": "41875", "score": 1203.0}, {"name": "chr_10_A818", "taxId": "41875", "score": 1192.0}, {"name": "chr_10_A818", "taxId": "436017", "score": 1192.0}, {"name": "chr_10_A818", "taxId": "41875", "score": 1171.0}, {"name": "chr_10_A818", "taxId": "41875", "score": 1164.0}, {"name": "chr_10_A818", "taxId": "436017", "score": 1149.0}, {"name": "chr_10_A818", "taxId": "436017", "score": 1088.0}, {"name": "chr_10_A818", "taxId": "436017", "score": 364.0}, {"name": "chr_10_A818", "taxId": "436017", "score": 335.0}, {"name": "chr_10_A818", "taxId": "436017", "score": 270.0}, {"name": "chr_10_A818", "taxId": "436017", "score": 215.0}, {"name": "chr_10_A818", "taxId": "41875", "score": 1147.0}, {"name": "chr_10_A818", "taxId": "41875", "score": 1142.0}, {"name": "chr_10_A818", "taxId": "41875", "score": 1127.0}, {"name": "chr_10_A818", "taxId": "41875", "score": 1116.0}, {"name": "chr_10_A818", "taxId": "41875", "score": 1116.0}, {"name": "chr_10_A818", "taxId": "41875", "score": 1112.0}, {"name": "chr_10_A818", "taxId": "41875", "score": 1110.0}, {"name": "chr_10_A818", "taxId": "41875", "score": 1107.0}, {"name": "chr_10_A818", "taxId": "41875", "score": 1096.0}, {"name": "chr_10_A818", "taxId": "41875", "score": 1092.0}, {"name": "chr_10_A818", "taxId": "41875", "score": 1090.0}, {"name": "chr_10_A818", "taxId": "436017", "score": 1088.0}, {"name": "chr_10_A818", "taxId": "41875", "score": 1081.0}, {"name": "chr_10_A818", "taxId": "41875", "score": 1064.0}, {"name": "chr_10_A818", "taxId": "41875", "score": 1062.0}, {"name": "chr_10_A818", "taxId": "41875", "score": 1046.0}, {"name": "chr_10_A818", "taxId": "41875", "score": 1046.0}, {"name": "chr_10_A818", "taxId": "41875", "score": 287.0}, {"name": "chr_10_A818", "taxId": "41875", "score": 1042.0}, {"name": "chr_10_A818", "taxId": "41875", "score": 1040.0}, {"name": "chr_10_A818", "taxId": "41875", "score": 1038.0}, {"name": "chr_10_A818", "taxId": "41875", "score": 1038.0}, {"name": "chr_10_A818", "taxId": "41875", "score": 826.0}, {"name": "chr_10_A818", "taxId": "41875", "score": 688.0}, {"name": "chr_10_A818", "taxId": "41875", "score": 399.0}, {"name": "chr_10_A818", "taxId": "41875", "score": 1031.0}, {"name": "chr_10_A818", "taxId": "41875", "score": 1031.0}, {"name": "chr_10_A818", "taxId": "41875", "score": 1026.0}, {"name": "chr_10_A818", "taxId": "41875", "score": 1020.0}, {"name": "chr_10_A818", "taxId": "41875", "score": 1014.0}, {"name": "chr_10_A818", "taxId": "41875", "score": 1009.0}, {"name": "chr_10_A818", "taxId": "41875", "score": 1007.0}, {"name": "chr_10_A818", "taxId": "41875", "score": 1007.0}, {"name": "chr_10_A818", "taxId": "41875", "score": 1007.0}, {"name": "chr_10_A818", "taxId": "41875", "score": 204.0}, {"name": "chr_10_A818", "taxId": "41875", "score": 1003.0}, {"name": "chr_10_A818", "taxId": "41875", "score": 1003.0}, {"name": "chr_10_A818", "taxId": "41875", "score": 998.0}, {"name": "chr_10_A818", "taxId": "41875", "score": 248.0}, {"name": "chr_10_A818", "taxId": "41875", "score": 994.0}, {"name": "chr_10_A818", "taxId": "41875", "score": 992.0}, {"name": "chr_10_A818", "taxId": "41875", "score": 150.0}, {"name": "chr_10_A818", "taxId": "41875", "score": 992.0}, {"name": "chr_10_A818", "taxId": "41875", "score": 981.0}, {"name": "chr_10_A818", "taxId": "41875", "score": 976.0}, {"name": "chr_10_A818", "taxId": "41875", "score": 966.0}, {"name": "chr_10_A818", "taxId": "41875", "score": 937.0}, {"name": "chr_10_A818", "taxId": "41875", "score": 937.0}, {"name": "chr_10_A818", "taxId": "41875", "score": 922.0}, {"name": "chr_10_A818", "taxId": "41875", "score": 917.0}, {"name": "chr_10_A818", "taxId": "564608", "score": 917.0}, {"name": "chr_10_A818", "taxId": "41875", "score": 915.0}, {"name": "chr_10_A818", "taxId": "41875", "score": 905.0}, {"name": "chr_10_A818", "taxId": "41875", "score": 905.0}, {"name": "chr_10_A818", "taxId": "41875", "score": 904.0}, {"name": "chr_10_A818", "taxId": "41875", "score": 904.0}, {"name": "chr_10_A818", "taxId": "41875", "score": 898.0}, {"name": "chr_10_A818", "taxId": "41875", "score": 898.0}, {"name": "chr_10_A818", "taxId": "41875", "score": 898.0}, {"name": "chr_10_A818", "taxId": "41875", "score": 891.0}, {"name": "chr_10_A818", "taxId": "41875", "score": 876.0}, {"name": "chr_10_A818", "taxId": "41875", "score": 233.0}, {"name": "chr_10_A818", "taxId": "41875", "score": 876.0}, {"name": "chr_10_A818", "taxId": "41875", "score": 859.0}, {"name": "chr_10_A818", "taxId": "41875", "score": 848.0}, {"name": "chr_10_A818", "taxId": "41875", "score": 830.0}, {"name": "chr_10_A818", "taxId": "41875", "score": 826.0}, {"name": "chr_10_A818", "taxId": "41875", "score": 824.0}, {"name": "chr_10_A818", "taxId": "41875", "score": 824.0}, {"name": "chr_10_A818", "taxId": "41875", "score": 412.0}, {"name": "chr_10_A818", "taxId": "41875", "score": 817.0}, {"name": "chr_10_A818", "taxId": "41875", "score": 704.0}, {"name": "chr_10_A818", "taxId": "41875", "score": 409.0}, {"name": "chr_10_A818", "taxId": "41875", "score": 361.0}, {"name": "chr_10_A818", "taxId": "41875", "score": 357.0}, {"name": "chr_10_A818", "taxId": "41875", "score": 815.0}, {"name": "chr_10_A818", "taxId": "41875", "score": 815.0}, {"name": "chr_10_A818", "taxId": "41875", "score": 811.0}, {"name": "chr_10_A818", "taxId": "41875", "score": 808.0}, {"name": "chr_10_A818", "taxId": "41875", "score": 161.0}, {"name": "chr_10_A818", "taxId": "41875", "score": 804.0}, {"name": "chr_10_A818", "taxId": "41875", "score": 798.0}, {"name": "chr_10_A818", "taxId": "41875", "score": 793.0}, {"name": "chr_10_A818", "taxId": "41875", "score": 784.0}, {"name": "chr_10_A818", "taxId": "41875", "score": 784.0}, {"name": "chr_10_A818", "taxId": "41875", "score": 773.0}, {"name": "chr_10_A818", "taxId": "41875", "score": 767.0}, {"name": "chr_10_A818", "taxId": "41875", "score": 761.0}, {"name": "chr_10_A818", "taxId": "41875", "score": 257.0}, {"name": "chr_10_A818", "taxId": "41875", "score": 185.0}, {"name": "chr_10_A818", "taxId": "41875", "score": 749.0}, {"name": "chr_10_A818", "taxId": "41875", "score": 749.0}, {"name": "chr_10_A818", "taxId": "564608", "score": 741.0}, {"name": "chr_10_A818", "taxId": "41875", "score": 726.0}, {"name": "chr_10_A818", "taxId": "41875", "score": 723.0}, {"name": "chr_10_A818", "taxId": "41875", "score": 721.0}, {"name": "chr_10_A818", "taxId": "41875", "score": 721.0}, {"name": "chr_10_A818", "taxId": "41875", "score": 704.0}, {"name": "chr_10_A818", "taxId": "41875", "score": 689.0}, {"name": "chr_10_A818", "taxId": "41875", "score": 689.0}, {"name": "chr_10_A818", "taxId": "41875", "score": 688.0}, {"name": "chr_10_A818", "taxId": "41875", "score": 671.0}, {"name": "chr_10_A818", "taxId": "41875", "score": 401.0}, {"name": "chr_10_A818", "taxId": "41875", "score": 340.0}, {"name": "chr_10_A818", "taxId": "41875", "score": 667.0}, {"name": "chr_10_A818", "taxId": "41875", "score": 667.0}, {"name": "chr_10_A818", "taxId": "41875", "score": 662.0}, {"name": "chr_10_A818", "taxId": "41875", "score": 540.0}, {"name": "chr_10_A818", "taxId": "41875", "score": 649.0}, {"name": "chr_10_A818", "taxId": "41875", "score": 645.0}, {"name": "chr_10_A818", "taxId": "41875", "score": 643.0}, {"name": "chr_10_A818", "taxId": "41875", "score": 643.0}, {"name": "chr_10_A818", "taxId": "41875", "score": 636.0}, {"name": "chr_10_A818", "taxId": "41875", "score": 180.0}, {"name": "chr_10_A818", "taxId": "41875", "score": 628.0}, {"name": "chr_10_A818", "taxId": "41875", "score": 617.0}, {"name": "chr_10_A818", "taxId": "41875", "score": 614.0}, {"name": "chr_10_A818", "taxId": "41875", "score": 403.0}, {"name": "chr_10_A818", "taxId": "41875", "score": 215.0}, {"name": "chr_10_A818", "taxId": "41875", "score": 597.0}, {"name": "chr_10_A818", "taxId": "41875", "score": 595.0}, {"name": "chr_10_A818", "taxId": "41875", "score": 547.0}, {"name": "chr_10_A818", "taxId": "41875", "score": 593.0}, {"name": "chr_10_A818", "taxId": "41875", "score": 252.0}, {"name": "chr_10_A818", "taxId": "41875", "score": 593.0}, {"name": "chr_10_A818", "taxId": "41875", "score": 329.0}, {"name": "chr_10_A818", "taxId": "41875", "score": 569.0}, {"name": "chr_10_A818", "taxId": "41875", "score": 542.0}, {"name": "chr_10_A818", "taxId": "41875", "score": 302.0}, {"name": "chr_10_A818", "taxId": "41875", "score": 562.0}, {"name": "chr_10_A818", "taxId": "41875", "score": 265.0}, {"name": "chr_10_A818", "taxId": "41875", "score": 553.0}, {"name": "chr_10_A818", "taxId": "41875", "score": 544.0}, {"name": "chr_10_A818", "taxId": "41875", "score": 534.0}, {"name": "chr_10_A818", "taxId": "41875", "score": 512.0}, {"name": "chr_10_A818", "taxId": "41875", "score": 490.0}, {"name": "chr_10_A818", "taxId": "41875", "score": 455.0}, {"name": "chr_10_A818", "taxId": "15368", "score": 449.0}, {"name": "chr_10_A818", "taxId": "41875", "score": 433.0}, {"name": "chr_10_A818", "taxId": "41875", "score": 427.0}, {"name": "chr_10_A818", "taxId": "41875", "score": 420.0}, {"name": "chr_10_A818", "taxId": "41875", "score": 414.0}, {"name": "chr_10_A818", "taxId": "41875", "score": 412.0}, {"name": "chr_10_A818", "taxId": "41875", "score": 409.0}, {"name": "chr_10_A818", "taxId": "41875", "score": 403.0}, {"name": "chr_10_A818", "taxId": "41875", "score": 401.0}, {"name": "chr_10_A818", "taxId": "41875", "score": 396.0}, {"name": "chr_10_A818", "taxId": "41875", "score": 159.0}, {"name": "chr_10_A818", "taxId": "41875", "score": 372.0}, {"name": "chr_10_A818", "taxId": "436017", "score": 364.0}, {"name": "chr_10_A818", "taxId": "41875", "score": 339.0}, {"name": "chr_10_A818", "taxId": "41875", "score": 335.0}, {"name": "chr_10_A818", "taxId": "41875", "score": 243.0}, {"name": "chr_10_A818", "taxId": "436017", "score": 335.0}, {"name": "chr_10_A818", "taxId": "41875", "score": 329.0}, {"name": "chr_10_A818", "taxId": "564608", "score": 326.0}, {"name": "chr_10_A818", "taxId": "436017", "score": 318.0}, {"name": "chr_10_A818", "taxId": "41875", "score": 313.0}, {"name": "chr_10_A818", "taxId": "41875", "score": 274.0}, {"name": "chr_10_A818", "taxId": "70448", "score": 270.0}, {"name": "chr_10_A818", "taxId": "436017", "score": 215.0}, {"name": "chr_10_A818", "taxId": "41875", "score": 202.0}, {"name": "chr_10_A818", "taxId": "296587", "score": 200.0}, {"name": "chr_10_A818", "taxId": "296587", "score": 200.0}, {"name": "chr_10_A818", "taxId": "41875", "score": 196.0}, {"name": "chr_10_A818", "taxId": "110365", "score": 161.0}, {"name": "chr_10_A818", "taxId": "880159", "score": 159.0}, {"name": "chr_10_A818", "taxId": "880160", "score": 154.0}]}, "taxonomy": {"bestsum": {"species": {"tax": "Bathycoccus prasinos", "score": 2285639.0, "c_index": 7}, "genus": {"tax": "Bathycoccus", "score": 2285639.0, "c_index": 5}, "family": {"tax": "Bathycoccaceae", "score": 2292842.0, "c_index": 4}, "order": {"tax": "Mamiellales", "score": 2295226.0, "c_index": 3}, "phylum": {"tax": "Chlorophyta", "score": 2295226.0, "c_index": 3}, "superkingdom": {"tax": "Eukaryota", "score": 2295836.0, "c_index": 1}}}}, "chr_9_A818": {"name": "chr_9_A818", "length": 905029, "n_count": 5673, "agct_count": 899356, "gc": 0.4818, "covs": {"bam0": 102.7248}, "read_cov": {"bam0": 616158}, "hits": {"tax0": [{"name": "chr_9_A818", "taxId": "41875", "score": 56545.0}, {"name": "chr_9_A818", "taxId": "41875", "score": 52337.0}, {"name": "chr_9_A818", "taxId": "41875", "score": 40505.0}, {"name": "chr_9_A818", "taxId": "41875", "score": 39235.0}, {"name": "chr_9_A818", "taxId": "41875", "score": 37456.0}, {"name": "chr_9_A818", "taxId": "41875", "score": 37050.0}, {"name": "chr_9_A818", "taxId": "41875", "score": 33377.0}, {"name": "chr_9_A818", "taxId": "41875", "score": 33176.0}, {"name": "chr_9_A818", "taxId": "41875", "score": 32252.0}, {"name": "chr_9_A818", "taxId": "41875", "score": 28264.0}, {"name": "chr_9_A818", "taxId": "41875", "score": 27907.0}, {"name": "chr_9_A818", "taxId": "41875", "score": 27896.0}, {"name": "chr_9_A818", "taxId": "41875", "score": 27525.0}, {"name": "chr_9_A818", "taxId": "41875", "score": 25296.0}, {"name": "chr_9_A818", "taxId": "41875", "score": 25026.0}, {"name": "chr_9_A818", "taxId": "41875", "score": 24260.0}, {"name": "chr_9_A818", "taxId": "41875", "score": 23390.0}, {"name": "chr_9_A818", "taxId": "41875", "score": 22635.0}, {"name": "chr_9_A818", "taxId": "41875", "score": 22194.0}, {"name": "chr_9_A818", "taxId": "41875", "score": 20831.0}, {"name": "chr_9_A818", "taxId": "41875", "score": 20757.0}, {"name": "chr_9_A818", "taxId": "41875", "score": 20066.0}, {"name": "chr_9_A818", "taxId": "41875", "score": 19828.0}, {"name": "chr_9_A818", "taxId": "41875", "score": 19823.0}, {"name": "chr_9_A818", "taxId": "41875", "score": 19084.0}, {"name": "chr_9_A818", "taxId": "41875", "score": 18783.0}, {"name": "chr_9_A818", "taxId": "41875", "score": 18667.0}, {"name": "chr_9_A818", "taxId": "41875", "score": 18087.0}, {"name": "chr_9_A818", "taxId": "41875", "score": 17269.0}, {"name": "chr_9_A818", "taxId": "41875", "score": 17032.0}, {"name": "chr_9_A818", "taxId": "41875", "score": 16194.0}, {"name": "chr_9_A818", "taxId": "41875", "score": 15982.0}, {"name": "chr_9_A818", "taxId": "41875", "score": 15969.0}, {"name": "chr_9_A818", "taxId": "41875", "score": 15891.0}, {"name": "chr_9_A818", "taxId": "41875", "score": 15782.0}, {"name": "chr_9_A818", "taxId": "41875", "score": 15012.0}, {"name": "chr_9_A818", "taxId": "41875", "score": 14129.0}, {"name": "chr_9_A818", "taxId": "41875", "score": 13716.0}, {"name": "chr_9_A818", "taxId": "41875", "score": 13206.0}, {"name": "chr_9_A818", "taxId": "41875", "score": 13184.0}, {"name": "chr_9_A818", "taxId": "41875", "score": 12759.0}, {"name": "chr_9_A818", "taxId": "41875", "score": 12390.0}, {"name": "chr_9_A818", "taxId": "41875", "score": 12142.0}, {"name": "chr_9_A818", "taxId": "41875", "score": 12068.0}, {"name": "chr_9_A818", "taxId": "41875", "score": 11937.0}, {"name": "chr_9_A818", "taxId": "41875", "score": 11841.0}, {"name": "chr_9_A818", "taxId": "41875", "score": 11766.0}, {"name": "chr_9_A818", "taxId": "41875", "score": 11500.0}, {"name": "chr_9_A818", "taxId": "41875", "score": 11459.0}, {"name": "chr_9_A818", "taxId": "41875", "score": 11369.0}, {"name": "chr_9_A818", "taxId": "41875", "score": 10809.0}, {"name": "chr_9_A818", "taxId": "41875", "score": 9786.0}, {"name": "chr_9_A818", "taxId": "41875", "score": 9703.0}, {"name": "chr_9_A818", "taxId": "41875", "score": 9350.0}, {"name": "chr_9_A818", "taxId": "41875", "score": 9236.0}, {"name": "chr_9_A818", "taxId": "41875", "score": 9016.0}, {"name": "chr_9_A818", "taxId": "41875", "score": 8615.0}, {"name": "chr_9_A818", "taxId": "41875", "score": 8429.0}, {"name": "chr_9_A818", "taxId": "41875", "score": 8283.0}, {"name": "chr_9_A818", "taxId": "41875", "score": 8220.0}, {"name": "chr_9_A818", "taxId": "41875", "score": 7928.0}, {"name": "chr_9_A818", "taxId": "41875", "score": 7648.0}, {"name": "chr_9_A818", "taxId": "41875", "score": 7481.0}, {"name": "chr_9_A818", "taxId": "41875", "score": 7319.0}, {"name": "chr_9_A818", "taxId": "41875", "score": 7262.0}, {"name": "chr_9_A818", "taxId": "41875", "score": 6883.0}, {"name": "chr_9_A818", "taxId": "41875", "score": 6438.0}, {"name": "chr_9_A818", "taxId": "41875", "score": 5755.0}, {"name": "chr_9_A818", "taxId": "41875", "score": 5722.0}, {"name": "chr_9_A818", "taxId": "41875", "score": 5493.0}, {"name": "chr_9_A818", "taxId": "41875", "score": 5132.0}, {"name": "chr_9_A818", "taxId": "41875", "score": 5101.0}, {"name": "chr_9_A818", "taxId": "41875", "score": 4966.0}, {"name": "chr_9_A818", "taxId": "41875", "score": 4894.0}, {"name": "chr_9_A818", "taxId": "41875", "score": 4800.0}, {"name": "chr_9_A818", "taxId": "41875", "score": 4756.0}, {"name": "chr_9_A818", "taxId": "41875", "score": 4748.0}, {"name": "chr_9_A818", "taxId": "41875", "score": 4737.0}, {"name": "chr_9_A818", "taxId": "41875", "score": 4165.0}, {"name": "chr_9_A818", "taxId": "41875", "score": 3995.0}, {"name": "chr_9_A818", "taxId": "41875", "score": 3864.0}, {"name": "chr_9_A818", "taxId": "41875", "score": 3816.0}, {"name": "chr_9_A818", "taxId": "41875", "score": 3341.0}, {"name": "chr_9_A818", "taxId": "41875", "score": 3295.0}, {"name": "chr_9_A818", "taxId": "41875", "score": 3101.0}, {"name": "chr_9_A818", "taxId": "41875", "score": 3062.0}, {"name": "chr_9_A818", "taxId": "41875", "score": 2763.0}, {"name": "chr_9_A818", "taxId": "41875", "score": 2676.0}, {"name": "chr_9_A818", "taxId": "41875", "score": 2453.0}, {"name": "chr_9_A818", "taxId": "41875", "score": 2422.0}, {"name": "chr_9_A818", "taxId": "41875", "score": 2399.0}, {"name": "chr_9_A818", "taxId": "41875", "score": 2399.0}, {"name": "chr_9_A818", "taxId": "41875", "score": 2372.0}, {"name": "chr_9_A818", "taxId": "41875", "score": 2316.0}, {"name": "chr_9_A818", "taxId": "41875", "score": 2289.0}, {"name": "chr_9_A818", "taxId": "41875", "score": 2200.0}, {"name": "chr_9_A818", "taxId": "41875", "score": 2050.0}, {"name": "chr_9_A818", "taxId": "41875", "score": 1661.0}, {"name": "chr_9_A818", "taxId": "41875", "score": 1563.0}, {"name": "chr_9_A818", "taxId": "41875", "score": 1500.0}, {"name": "chr_9_A818", "taxId": "41875", "score": 1498.0}, {"name": "chr_9_A818", "taxId": "41875", "score": 1138.0}, {"name": "chr_9_A818", "taxId": "41875", "score": 1000.0}, {"name": "chr_9_A818", "taxId": "41875", "score": 850.0}, {"name": "chr_9_A818", "taxId": "41875", "score": 833.0}, {"name": "chr_9_A818", "taxId": "41875", "score": 826.0}, {"name": "chr_9_A818", "taxId": "41875", "score": 815.0}, {"name": "chr_9_A818", "taxId": "41875", "score": 795.0}, {"name": "chr_9_A818", "taxId": "41875", "score": 784.0}, {"name": "chr_9_A818", "taxId": "41875", "score": 734.0}, {"name": "chr_9_A818", "taxId": "41875", "score": 697.0}, {"name": "chr_9_A818", "taxId": "41875", "score": 680.0}, {"name": "chr_9_A818", "taxId": "41875", "score": 580.0}, {"name": "chr_9_A818", "taxId": "41875", "score": 512.0}, {"name": "chr_9_A818", "taxId": "41875", "score": 477.0}, {"name": "chr_9_A818", "taxId": "41875", "score": 451.0}, {"name": "chr_9_A818", "taxId": "41875", "score": 449.0}, {"name": "chr_9_A818", "taxId": "41875", "score": 444.0}, {"name": "chr_9_A818", "taxId": "41875", "score": 412.0}, {"name": "chr_9_A818", "taxId": "41875", "score": 390.0}, {"name": "chr_9_A818", "taxId": "41875", "score": 355.0}, {"name": "chr_9_A818", "taxId": "41875", "score": 246.0}, {"name": "chr_9_A818", "taxId": "41875", "score": 239.0}, {"name": "chr_9_A818", "taxId": "41875", "score": 235.0}, {"name": "chr_9_A818", "taxId": "41875", "score": 231.0}, {"name": "chr_9_A818", "taxId": "41875", "score": 230.0}, {"name": "chr_9_A818", "taxId": "41875", "score": 230.0}, {"name": "chr_9_A818", "taxId": "41875", "score": 230.0}, {"name": "chr_9_A818", "taxId": "41875", "score": 213.0}, {"name": "chr_9_A818", "taxId": "41875", "score": 209.0}, {"name": "chr_9_A818", "taxId": "41875", "score": 202.0}, {"name": "chr_9_A818", "taxId": "41875", "score": 171.0}, {"name": "chr_9_A818", "taxId": "41875", "score": 22325.0}, {"name": "chr_9_A818", "taxId": "41875", "score": 7402.0}, {"name": "chr_9_A818", "taxId": "41875", "score": 13031.0}, {"name": "chr_9_A818", "taxId": "41875", "score": 11817.0}, {"name": "chr_9_A818", "taxId": "41875", "score": 3736.0}, {"name": "chr_9_A818", "taxId": "41875", "score": 449.0}, {"name": "chr_9_A818", "taxId": "41875", "score": 171.0}, {"name": "chr_9_A818", "taxId": "41875", "score": 11437.0}, {"name": "chr_9_A818", "taxId": "41875", "score": 10610.0}, {"name": "chr_9_A818", "taxId": "41875", "score": 9182.0}, {"name": "chr_9_A818", "taxId": "41875", "score": 8994.0}, {"name": "chr_9_A818", "taxId": "41875", "score": 8933.0}, {"name": "chr_9_A818", "taxId": "41875", "score": 8128.0}, {"name": "chr_9_A818", "taxId": "41875", "score": 8093.0}, {"name": "chr_9_A818", "taxId": "41875", "score": 7997.0}, {"name": "chr_9_A818", "taxId": "41875", "score": 7550.0}, {"name": "chr_9_A818", "taxId": "41875", "score": 7374.0}, {"name": "chr_9_A818", "taxId": "41875", "score": 7360.0}, {"name": "chr_9_A818", "taxId": "41875", "score": 7348.0}, {"name": "chr_9_A818", "taxId": "41875", "score": 6961.0}, {"name": "chr_9_A818", "taxId": "41875", "score": 6815.0}, {"name": "chr_9_A818", "taxId": "41875", "score": 2442.0}, {"name": "chr_9_A818", "taxId": "41875", "score": 6739.0}, {"name": "chr_9_A818", "taxId": "41875", "score": 6737.0}, {"name": "chr_9_A818", "taxId": "41875", "score": 6676.0}, {"name": "chr_9_A818", "taxId": "41875", "score": 6351.0}, {"name": "chr_9_A818", "taxId": "41875", "score": 5884.0}, {"name": "chr_9_A818", "taxId": "41875", "score": 5877.0}, {"name": "chr_9_A818", "taxId": "41875", "score": 5866.0}, {"name": "chr_9_A818", "taxId": "41875", "score": 5746.0}, {"name": "chr_9_A818", "taxId": "41875", "score": 5727.0}, {"name": "chr_9_A818", "taxId": "41875", "score": 5723.0}, {"name": "chr_9_A818", "taxId": "41875", "score": 5703.0}, {"name": "chr_9_A818", "taxId": "41875", "score": 5696.0}, {"name": "chr_9_A818", "taxId": "41875", "score": 3472.0}, {"name": "chr_9_A818", "taxId": "41875", "score": 3299.0}, {"name": "chr_9_A818", "taxId": "41875", "score": 3299.0}, {"name": "chr_9_A818", "taxId": "41875", "score": 3293.0}, {"name": "chr_9_A818", "taxId": "41875", "score": 3293.0}, {"name": "chr_9_A818", "taxId": "41875", "score": 1698.0}, {"name": "chr_9_A818", "taxId": "41875", "score": 848.0}, {"name": "chr_9_A818", "taxId": "41875", "score": 813.0}, {"name": "chr_9_A818", "taxId": "41875", "score": 628.0}, {"name": "chr_9_A818", "taxId": "41875", "score": 501.0}, {"name": "chr_9_A818", "taxId": "41875", "score": 379.0}, {"name": "chr_9_A818", "taxId": "41875", "score": 298.0}, {"name": "chr_9_A818", "taxId": "41875", "score": 294.0}, {"name": "chr_9_A818", "taxId": "41875", "score": 209.0}, {"name": "chr_9_A818", "taxId": "41875", "score": 209.0}, {"name": "chr_9_A818", "taxId": "41875", "score": 200.0}, {"name": "chr_9_A818", "taxId": "41875", "score": 195.0}, {"name": "chr_9_A818", "taxId": "41875", "score": 195.0}, {"name": "chr_9_A818", "taxId": "41875", "score": 189.0}, {"name": "chr_9_A818", "taxId": "41875", "score": 189.0}, {"name": "chr_9_A818", "taxId": "41875", "score": 182.0}, {"name": "chr_9_A818", "taxId": "41875", "score": 182.0}, {"name": "chr_9_A818", "taxId": "41875", "score": 5725.0}, {"name": "chr_9_A818", "taxId": "41875", "score": 5664.0}, {"name": "chr_9_A818", "taxId": "41875", "score": 5629.0}, {"name": "chr_9_A818", "taxId": "41875", "score": 5616.0}, {"name": "chr_9_A818", "taxId": "41875", "score": 5590.0}, {"name": "chr_9_A818", "taxId": "41875", "score": 5565.0}, {"name": "chr_9_A818", "taxId": "41875", "score": 5557.0}, {"name": "chr_9_A818", "taxId": "41875", "score": 5452.0}, {"name": "chr_9_A818", "taxId": "41875", "score": 5446.0}, {"name": "chr_9_A818", "taxId": "41875", "score": 5380.0}, {"name": "chr_9_A818", "taxId": "41875", "score": 5192.0}, {"name": "chr_9_A818", "taxId": "41875", "score": 5105.0}, {"name": "chr_9_A818", "taxId": "41875", "score": 963.0}, {"name": "chr_9_A818", "taxId": "41875", "score": 5060.0}, {"name": "chr_9_A818", "taxId": "41875", "score": 5035.0}, {"name": "chr_9_A818", "taxId": "41875", "score": 754.0}, {"name": "chr_9_A818", "taxId": "41875", "score": 4902.0}, {"name": "chr_9_A818", "taxId": "41875", "score": 4894.0}, {"name": "chr_9_A818", "taxId": "41875", "score": 4798.0}, {"name": "chr_9_A818", "taxId": "41875", "score": 4715.0}, {"name": "chr_9_A818", "taxId": "41875", "score": 4671.0}, {"name": "chr_9_A818", "taxId": "41875", "score": 4650.0}, {"name": "chr_9_A818", "taxId": "41875", "score": 4612.0}, {"name": "chr_9_A818", "taxId": "41875", "score": 4577.0}, {"name": "chr_9_A818", "taxId": "41875", "score": 4571.0}, {"name": "chr_9_A818", "taxId": "41875", "score": 4562.0}, {"name": "chr_9_A818", "taxId": "41875", "score": 4486.0}, {"name": "chr_9_A818", "taxId": "41875", "score": 4460.0}, {"name": "chr_9_A818", "taxId": "41875", "score": 158.0}, {"name": "chr_9_A818", "taxId": "41875", "score": 4421.0}, {"name": "chr_9_A818", "taxId": "41875", "score": 4407.0}, {"name": "chr_9_A818", "taxId": "41875", "score": 195.0}, {"name": "chr_9_A818", "taxId": "41875", "score": 4346.0}, {"name": "chr_9_A818", "taxId": "41875", "score": 4329.0}, {"name": "chr_9_A818", "taxId": "41875", "score": 4294.0}, {"name": "chr_9_A818", "taxId": "41875", "score": 4290.0}, {"name": "chr_9_A818", "taxId": "41875", "score": 4290.0}, {"name": "chr_9_A818", "taxId": "41875", "score": 4257.0}, {"name": "chr_9_A818", "taxId": "41875", "score": 4172.0}, {"name": "chr_9_A818", "taxId": "41875", "score": 4150.0}, {"name": "chr_9_A818", "taxId": "41875", "score": 4108.0}, {"name": "chr_9_A818", "taxId": "41875", "score": 4030.0}, {"name": "chr_9_A818", "taxId": "41875", "score": 4026.0}, {"name": "chr_9_A818", "taxId": "41875", "score": 4013.0}, {"name": "chr_9_A818", "taxId": "41875", "score": 3967.0}, {"name": "chr_9_A818", "taxId": "41875", "score": 3964.0}, {"name": "chr_9_A818", "taxId": "41875", "score": 3941.0}, {"name": "chr_9_A818", "taxId": "41875", "score": 3927.0}, {"name": "chr_9_A818", "taxId": "41875", "score": 477.0}, {"name": "chr_9_A818", "taxId": "41875", "score": 357.0}, {"name": "chr_9_A818", "taxId": "41875", "score": 3892.0}, {"name": "chr_9_A818", "taxId": "41875", "score": 3860.0}, {"name": "chr_9_A818", "taxId": "41875", "score": 3856.0}, {"name": "chr_9_A818", "taxId": "41875", "score": 3814.0}, {"name": "chr_9_A818", "taxId": "41875", "score": 3795.0}, {"name": "chr_9_A818", "taxId": "41875", "score": 3792.0}, {"name": "chr_9_A818", "taxId": "41875", "score": 3757.0}, {"name": "chr_9_A818", "taxId": "41875", "score": 3744.0}, {"name": "chr_9_A818", "taxId": "41875", "score": 3709.0}, {"name": "chr_9_A818", "taxId": "41875", "score": 3696.0}, {"name": "chr_9_A818", "taxId": "41875", "score": 3696.0}, {"name": "chr_9_A818", "taxId": "41875", "score": 3685.0}, {"name": "chr_9_A818", "taxId": "41875", "score": 3672.0}, {"name": "chr_9_A818", "taxId": "41875", "score": 3648.0}, {"name": "chr_9_A818", "taxId": "41875", "score": 3629.0}, {"name": "chr_9_A818", "taxId": "41875", "score": 3615.0}, {"name": "chr_9_A818", "taxId": "41875", "score": 3602.0}, {"name": "chr_9_A818", "taxId": "41875", "score": 3594.0}, {"name": "chr_9_A818", "taxId": "41875", "score": 3555.0}, {"name": "chr_9_A818", "taxId": "41875", "score": 3537.0}, {"name": "chr_9_A818", "taxId": "41875", "score": 3535.0}, {"name": "chr_9_A818", "taxId": "41875", "score": 3520.0}, {"name": "chr_9_A818", "taxId": "41875", "score": 3474.0}, {"name": "chr_9_A818", "taxId": "41875", "score": 3435.0}, {"name": "chr_9_A818", "taxId": "41875", "score": 3374.0}, {"name": "chr_9_A818", "taxId": "41875", "score": 3374.0}, {"name": "chr_9_A818", "taxId": "41875", "score": 3354.0}, {"name": "chr_9_A818", "taxId": "41875", "score": 3349.0}, {"name": "chr_9_A818", "taxId": "41875", "score": 3347.0}, {"name": "chr_9_A818", "taxId": "41875", "score": 3341.0}, {"name": "chr_9_A818", "taxId": "41875", "score": 3302.0}, {"name": "chr_9_A818", "taxId": "41875", "score": 3286.0}, {"name": "chr_9_A818", "taxId": "41875", "score": 3277.0}, {"name": "chr_9_A818", "taxId": "41875", "score": 3267.0}, {"name": "chr_9_A818", "taxId": "41875", "score": 3195.0}, {"name": "chr_9_A818", "taxId": "41875", "score": 2294.0}, {"name": "chr_9_A818", "taxId": "41875", "score": 3192.0}, {"name": "chr_9_A818", "taxId": "41875", "score": 3177.0}, {"name": "chr_9_A818", "taxId": "41875", "score": 3164.0}, {"name": "chr_9_A818", "taxId": "41875", "score": 3147.0}, {"name": "chr_9_A818", "taxId": "41875", "score": 3140.0}, {"name": "chr_9_A818", "taxId": "41875", "score": 3136.0}, {"name": "chr_9_A818", "taxId": "41875", "score": 3133.0}, {"name": "chr_9_A818", "taxId": "41875", "score": 3133.0}, {"name": "chr_9_A818", "taxId": "41875", "score": 3120.0}, {"name": "chr_9_A818", "taxId": "41875", "score": 3064.0}, {"name": "chr_9_A818", "taxId": "41875", "score": 3053.0}, {"name": "chr_9_A818", "taxId": "41875", "score": 3042.0}, {"name": "chr_9_A818", "taxId": "41875", "score": 3042.0}, {"name": "chr_9_A818", "taxId": "41875", "score": 3029.0}, {"name": "chr_9_A818", "taxId": "41875", "score": 3005.0}, {"name": "chr_9_A818", "taxId": "41875", "score": 617.0}, {"name": "chr_9_A818", "taxId": "41875", "score": 3005.0}, {"name": "chr_9_A818", "taxId": "41875", "score": 2977.0}, {"name": "chr_9_A818", "taxId": "41875", "score": 2968.0}, {"name": "chr_9_A818", "taxId": "41875", "score": 2955.0}, {"name": "chr_9_A818", "taxId": "41875", "score": 2953.0}, {"name": "chr_9_A818", "taxId": "41875", "score": 2937.0}, {"name": "chr_9_A818", "taxId": "41875", "score": 2918.0}, {"name": "chr_9_A818", "taxId": "41875", "score": 2904.0}, {"name": "chr_9_A818", "taxId": "41875", "score": 2904.0}, {"name": "chr_9_A818", "taxId": "41875", "score": 2902.0}, {"name": "chr_9_A818", "taxId": "41875", "score": 150.0}, {"name": "chr_9_A818", "taxId": "41875", "score": 2887.0}, {"name": "chr_9_A818", "taxId": "41875", "score": 2881.0}, {"name": "chr_9_A818", "taxId": "41875", "score": 2865.0}, {"name": "chr_9_A818", "taxId": "41875", "score": 2843.0}, {"name": "chr_9_A818", "taxId": "41875", "score": 2839.0}, {"name": "chr_9_A818", "taxId": "41875", "score": 2839.0}, {"name": "chr_9_A818", "taxId": "41875", "score": 2837.0}, {"name": "chr_9_A818", "taxId": "41875", "score": 2832.0}, {"name": "chr_9_A818", "taxId": "41875", "score": 2826.0}, {"name": "chr_9_A818", "taxId": "41875", "score": 2808.0}, {"name": "chr_9_A818", "taxId": "41875", "score": 2806.0}, {"name": "chr_9_A818", "taxId": "41875", "score": 2795.0}, {"name": "chr_9_A818", "taxId": "41875", "score": 2784.0}, {"name": "chr_9_A818", "taxId": "41875", "score": 2784.0}, {"name": "chr_9_A818", "taxId": "41875", "score": 2782.0}, {"name": "chr_9_A818", "taxId": "41875", "score": 2778.0}, {"name": "chr_9_A818", "taxId": "41875", "score": 2760.0}, {"name": "chr_9_A818", "taxId": "41875", "score": 2760.0}, {"name": "chr_9_A818", "taxId": "41875", "score": 2760.0}, {"name": "chr_9_A818", "taxId": "41875", "score": 2756.0}, {"name": "chr_9_A818", "taxId": "41875", "score": 2750.0}, {"name": "chr_9_A818", "taxId": "41875", "score": 2741.0}, {"name": "chr_9_A818", "taxId": "41875", "score": 2730.0}, {"name": "chr_9_A818", "taxId": "41875", "score": 222.0}, {"name": "chr_9_A818", "taxId": "41875", "score": 2715.0}, {"name": "chr_9_A818", "taxId": "41875", "score": 2708.0}, {"name": "chr_9_A818", "taxId": "41875", "score": 2669.0}, {"name": "chr_9_A818", "taxId": "41875", "score": 2669.0}, {"name": "chr_9_A818", "taxId": "41875", "score": 267.0}, {"name": "chr_9_A818", "taxId": "41875", "score": 2667.0}, {"name": "chr_9_A818", "taxId": "41875", "score": 2060.0}, {"name": "chr_9_A818", "taxId": "41875", "score": 2656.0}, {"name": "chr_9_A818", "taxId": "41875", "score": 2647.0}, {"name": "chr_9_A818", "taxId": "41875", "score": 2643.0}, {"name": "chr_9_A818", "taxId": "41875", "score": 2636.0}, {"name": "chr_9_A818", "taxId": "41875", "score": 2632.0}, {"name": "chr_9_A818", "taxId": "41875", "score": 2621.0}, {"name": "chr_9_A818", "taxId": "41875", "score": 2621.0}, {"name": "chr_9_A818", "taxId": "41875", "score": 2606.0}, {"name": "chr_9_A818", "taxId": "41875", "score": 2604.0}, {"name": "chr_9_A818", "taxId": "41875", "score": 2604.0}, {"name": "chr_9_A818", "taxId": "41875", "score": 2590.0}, {"name": "chr_9_A818", "taxId": "41875", "score": 2584.0}, {"name": "chr_9_A818", "taxId": "41875", "score": 2577.0}, {"name": "chr_9_A818", "taxId": "41875", "score": 2566.0}, {"name": "chr_9_A818", "taxId": "41875", "score": 2560.0}, {"name": "chr_9_A818", "taxId": "41875", "score": 2534.0}, {"name": "chr_9_A818", "taxId": "41875", "score": 2529.0}, {"name": "chr_9_A818", "taxId": "41875", "score": 2527.0}, {"name": "chr_9_A818", "taxId": "41875", "score": 2523.0}, {"name": "chr_9_A818", "taxId": "41875", "score": 171.0}, {"name": "chr_9_A818", "taxId": "41875", "score": 2518.0}, {"name": "chr_9_A818", "taxId": "41875", "score": 2507.0}, {"name": "chr_9_A818", "taxId": "41875", "score": 2495.0}, {"name": "chr_9_A818", "taxId": "41875", "score": 2484.0}, {"name": "chr_9_A818", "taxId": "41875", "score": 2475.0}, {"name": "chr_9_A818", "taxId": "41875", "score": 2466.0}, {"name": "chr_9_A818", "taxId": "41875", "score": 2440.0}, {"name": "chr_9_A818", "taxId": "41875", "score": 2455.0}, {"name": "chr_9_A818", "taxId": "41875", "score": 2451.0}, {"name": "chr_9_A818", "taxId": "41875", "score": 549.0}, {"name": "chr_9_A818", "taxId": "41875", "score": 2446.0}, {"name": "chr_9_A818", "taxId": "41875", "score": 2435.0}, {"name": "chr_9_A818", "taxId": "41875", "score": 643.0}, {"name": "chr_9_A818", "taxId": "41875", "score": 2412.0}, {"name": "chr_9_A818", "taxId": "41875", "score": 2410.0}, {"name": "chr_9_A818", "taxId": "41875", "score": 2409.0}, {"name": "chr_9_A818", "taxId": "41875", "score": 2405.0}, {"name": "chr_9_A818", "taxId": "41875", "score": 2396.0}, {"name": "chr_9_A818", "taxId": "41875", "score": 2386.0}, {"name": "chr_9_A818", "taxId": "41875", "score": 2386.0}, {"name": "chr_9_A818", "taxId": "41875", "score": 1504.0}, {"name": "chr_9_A818", "taxId": "41875", "score": 324.0}, {"name": "chr_9_A818", "taxId": "41875", "score": 2385.0}, {"name": "chr_9_A818", "taxId": "41875", "score": 2377.0}, {"name": "chr_9_A818", "taxId": "41875", "score": 2375.0}, {"name": "chr_9_A818", "taxId": "41875", "score": 2374.0}, {"name": "chr_9_A818", "taxId": "41875", "score": 2353.0}, {"name": "chr_9_A818", "taxId": "41875", "score": 2350.0}, {"name": "chr_9_A818", "taxId": "41875", "score": 2350.0}, {"name": "chr_9_A818", "taxId": "41875", "score": 2329.0}, {"name": "chr_9_A818", "taxId": "41875", "score": 2318.0}, {"name": "chr_9_A818", "taxId": "41875", "score": 2296.0}, {"name": "chr_9_A818", "taxId": "41875", "score": 2287.0}, {"name": "chr_9_A818", "taxId": "41875", "score": 2281.0}, {"name": "chr_9_A818", "taxId": "41875", "score": 2279.0}, {"name": "chr_9_A818", "taxId": "41875", "score": 2266.0}, {"name": "chr_9_A818", "taxId": "41875", "score": 2250.0}, {"name": "chr_9_A818", "taxId": "41875", "score": 1286.0}, {"name": "chr_9_A818", "taxId": "41875", "score": 1286.0}, {"name": "chr_9_A818", "taxId": "41875", "score": 767.0}, {"name": "chr_9_A818", "taxId": "41875", "score": 761.0}, {"name": "chr_9_A818", "taxId": "41875", "score": 2266.0}, {"name": "chr_9_A818", "taxId": "41875", "score": 2250.0}, {"name": "chr_9_A818", "taxId": "41875", "score": 1286.0}, {"name": "chr_9_A818", "taxId": "41875", "score": 1286.0}, {"name": "chr_9_A818", "taxId": "41875", "score": 773.0}, {"name": "chr_9_A818", "taxId": "41875", "score": 767.0}, {"name": "chr_9_A818", "taxId": "41875", "score": 2250.0}, {"name": "chr_9_A818", "taxId": "41875", "score": 2239.0}, {"name": "chr_9_A818", "taxId": "41875", "score": 734.0}, {"name": "chr_9_A818", "taxId": "41875", "score": 2233.0}, {"name": "chr_9_A818", "taxId": "41875", "score": 2230.0}, {"name": "chr_9_A818", "taxId": "41875", "score": 2228.0}, {"name": "chr_9_A818", "taxId": "41875", "score": 424.0}, {"name": "chr_9_A818", "taxId": "41875", "score": 2207.0}, {"name": "chr_9_A818", "taxId": "41875", "score": 2206.0}, {"name": "chr_9_A818", "taxId": "41875", "score": 2196.0}, {"name": "chr_9_A818", "taxId": "41875", "score": 2196.0}, {"name": "chr_9_A818", "taxId": "41875", "score": 2189.0}, {"name": "chr_9_A818", "taxId": "41875", "score": 2180.0}, {"name": "chr_9_A818", "taxId": "41875", "score": 2178.0}, {"name": "chr_9_A818", "taxId": "41875", "score": 2178.0}, {"name": "chr_9_A818", "taxId": "41875", "score": 2172.0}, {"name": "chr_9_A818", "taxId": "41875", "score": 2165.0}, {"name": "chr_9_A818", "taxId": "41875", "score": 2159.0}, {"name": "chr_9_A818", "taxId": "41875", "score": 2145.0}, {"name": "chr_9_A818", "taxId": "41875", "score": 2145.0}, {"name": "chr_9_A818", "taxId": "41875", "score": 2134.0}, {"name": "chr_9_A818", "taxId": "41875", "score": 2134.0}, {"name": "chr_9_A818", "taxId": "41875", "score": 1321.0}, {"name": "chr_9_A818", "taxId": "41875", "score": 2128.0}, {"name": "chr_9_A818", "taxId": "41875", "score": 2122.0}, {"name": "chr_9_A818", "taxId": "41875", "score": 2109.0}, {"name": "chr_9_A818", "taxId": "41875", "score": 2104.0}, {"name": "chr_9_A818", "taxId": "41875", "score": 2097.0}, {"name": "chr_9_A818", "taxId": "41875", "score": 420.0}, {"name": "chr_9_A818", "taxId": "41875", "score": 2093.0}, {"name": "chr_9_A818", "taxId": "41875", "score": 2089.0}, {"name": "chr_9_A818", "taxId": "41875", "score": 2089.0}, {"name": "chr_9_A818", "taxId": "41875", "score": 2071.0}, {"name": "chr_9_A818", "taxId": "41875", "score": 2069.0}, {"name": "chr_9_A818", "taxId": "41875", "score": 2063.0}, {"name": "chr_9_A818", "taxId": "41875", "score": 2058.0}, {"name": "chr_9_A818", "taxId": "41875", "score": 2047.0}, {"name": "chr_9_A818", "taxId": "41875", "score": 2036.0}, {"name": "chr_9_A818", "taxId": "41875", "score": 2032.0}, {"name": "chr_9_A818", "taxId": "41875", "score": 2032.0}, {"name": "chr_9_A818", "taxId": "41875", "score": 2004.0}, {"name": "chr_9_A818", "taxId": "41875", "score": 2025.0}, {"name": "chr_9_A818", "taxId": "41875", "score": 2006.0}, {"name": "chr_9_A818", "taxId": "41875", "score": 2004.0}, {"name": "chr_9_A818", "taxId": "41875", "score": 2001.0}, {"name": "chr_9_A818", "taxId": "41875", "score": 1997.0}, {"name": "chr_9_A818", "taxId": "41875", "score": 1977.0}, {"name": "chr_9_A818", "taxId": "41875", "score": 1986.0}, {"name": "chr_9_A818", "taxId": "41875", "score": 1984.0}, {"name": "chr_9_A818", "taxId": "41875", "score": 1980.0}, {"name": "chr_9_A818", "taxId": "41875", "score": 1980.0}, {"name": "chr_9_A818", "taxId": "41875", "score": 1975.0}, {"name": "chr_9_A818", "taxId": "41875", "score": 1967.0}, {"name": "chr_9_A818", "taxId": "41875", "score": 1947.0}, {"name": "chr_9_A818", "taxId": "41875", "score": 1945.0}, {"name": "chr_9_A818", "taxId": "41875", "score": 1941.0}, {"name": "chr_9_A818", "taxId": "41875", "score": 1941.0}, {"name": "chr_9_A818", "taxId": "41875", "score": 1934.0}, {"name": "chr_9_A818", "taxId": "41875", "score": 1930.0}, {"name": "chr_9_A818", "taxId": "41875", "score": 1925.0}, {"name": "chr_9_A818", "taxId": "41875", "score": 1917.0}, {"name": "chr_9_A818", "taxId": "41875", "score": 1917.0}, {"name": "chr_9_A818", "taxId": "41875", "score": 1916.0}, {"name": "chr_9_A818", "taxId": "41875", "score": 1360.0}, {"name": "chr_9_A818", "taxId": "41875", "score": 950.0}, {"name": "chr_9_A818", "taxId": "41875", "score": 1905.0}, {"name": "chr_9_A818", "taxId": "41875", "score": 1882.0}, {"name": "chr_9_A818", "taxId": "41875", "score": 1873.0}, {"name": "chr_9_A818", "taxId": "41875", "score": 1868.0}, {"name": "chr_9_A818", "taxId": "41875", "score": 1862.0}, {"name": "chr_9_A818", "taxId": "41875", "score": 1862.0}, {"name": "chr_9_A818", "taxId": "41875", "score": 274.0}, {"name": "chr_9_A818", "taxId": "41875", "score": 1845.0}, {"name": "chr_9_A818", "taxId": "41875", "score": 1840.0}, {"name": "chr_9_A818", "taxId": "41875", "score": 1832.0}, {"name": "chr_9_A818", "taxId": "41875", "score": 1304.0}, {"name": "chr_9_A818", "taxId": "41875", "score": 1820.0}, {"name": "chr_9_A818", "taxId": "41875", "score": 1792.0}, {"name": "chr_9_A818", "taxId": "41875", "score": 1781.0}, {"name": "chr_9_A818", "taxId": "41875", "score": 1775.0}, {"name": "chr_9_A818", "taxId": "41875", "score": 1775.0}, {"name": "chr_9_A818", "taxId": "41875", "score": 172.0}, {"name": "chr_9_A818", "taxId": "41875", "score": 1759.0}, {"name": "chr_9_A818", "taxId": "41875", "score": 1751.0}, {"name": "chr_9_A818", "taxId": "41875", "score": 1748.0}, {"name": "chr_9_A818", "taxId": "41875", "score": 1746.0}, {"name": "chr_9_A818", "taxId": "41875", "score": 1740.0}, {"name": "chr_9_A818", "taxId": "41875", "score": 1716.0}, {"name": "chr_9_A818", "taxId": "41875", "score": 1714.0}, {"name": "chr_9_A818", "taxId": "41875", "score": 1712.0}, {"name": "chr_9_A818", "taxId": "41875", "score": 1701.0}, {"name": "chr_9_A818", "taxId": "41875", "score": 1698.0}, {"name": "chr_9_A818", "taxId": "41875", "score": 1687.0}, {"name": "chr_9_A818", "taxId": "41875", "score": 1687.0}, {"name": "chr_9_A818", "taxId": "41875", "score": 1677.0}, {"name": "chr_9_A818", "taxId": "41875", "score": 1668.0}, {"name": "chr_9_A818", "taxId": "41875", "score": 1661.0}, {"name": "chr_9_A818", "taxId": "41875", "score": 152.0}, {"name": "chr_9_A818", "taxId": "41875", "score": 1648.0}, {"name": "chr_9_A818", "taxId": "41875", "score": 1646.0}, {"name": "chr_9_A818", "taxId": "41875", "score": 1644.0}, {"name": "chr_9_A818", "taxId": "41875", "score": 1448.0}, {"name": "chr_9_A818", "taxId": "41875", "score": 219.0}, {"name": "chr_9_A818", "taxId": "41875", "score": 1644.0}, {"name": "chr_9_A818", "taxId": "41875", "score": 1642.0}, {"name": "chr_9_A818", "taxId": "41875", "score": 1637.0}, {"name": "chr_9_A818", "taxId": "41875", "score": 1635.0}, {"name": "chr_9_A818", "taxId": "41875", "score": 1629.0}, {"name": "chr_9_A818", "taxId": "41875", "score": 1626.0}, {"name": "chr_9_A818", "taxId": "41875", "score": 1626.0}, {"name": "chr_9_A818", "taxId": "41875", "score": 1620.0}, {"name": "chr_9_A818", "taxId": "41875", "score": 1620.0}, {"name": "chr_9_A818", "taxId": "41875", "score": 1618.0}, {"name": "chr_9_A818", "taxId": "41875", "score": 159.0}, {"name": "chr_9_A818", "taxId": "41875", "score": 1613.0}, {"name": "chr_9_A818", "taxId": "41875", "score": 1604.0}, {"name": "chr_9_A818", "taxId": "41875", "score": 1600.0}, {"name": "chr_9_A818", "taxId": "41875", "score": 643.0}, {"name": "chr_9_A818", "taxId": "41875", "score": 1587.0}, {"name": "chr_9_A818", "taxId": "41875", "score": 1580.0}, {"name": "chr_9_A818", "taxId": "41875", "score": 300.0}, {"name": "chr_9_A818", "taxId": "41875", "score": 1576.0}, {"name": "chr_9_A818", "taxId": "41875", "score": 464.0}, {"name": "chr_9_A818", "taxId": "41875", "score": 364.0}, {"name": "chr_9_A818", "taxId": "41875", "score": 326.0}, {"name": "chr_9_A818", "taxId": "41875", "score": 1548.0}, {"name": "chr_9_A818", "taxId": "41875", "score": 1541.0}, {"name": "chr_9_A818", "taxId": "41875", "score": 1524.0}, {"name": "chr_9_A818", "taxId": "41875", "score": 1517.0}, {"name": "chr_9_A818", "taxId": "41875", "score": 1513.0}, {"name": "chr_9_A818", "taxId": "41875", "score": 1502.0}, {"name": "chr_9_A818", "taxId": "41875", "score": 1491.0}, {"name": "chr_9_A818", "taxId": "41875", "score": 1491.0}, {"name": "chr_9_A818", "taxId": "41875", "score": 1482.0}, {"name": "chr_9_A818", "taxId": "41875", "score": 1459.0}, {"name": "chr_9_A818", "taxId": "41875", "score": 1456.0}, {"name": "chr_9_A818", "taxId": "41875", "score": 1432.0}, {"name": "chr_9_A818", "taxId": "41875", "score": 1423.0}, {"name": "chr_9_A818", "taxId": "41875", "score": 1419.0}, {"name": "chr_9_A818", "taxId": "41875", "score": 1415.0}, {"name": "chr_9_A818", "taxId": "41875", "score": 1413.0}, {"name": "chr_9_A818", "taxId": "41875", "score": 1408.0}, {"name": "chr_9_A818", "taxId": "41875", "score": 1391.0}, {"name": "chr_9_A818", "taxId": "41875", "score": 1380.0}, {"name": "chr_9_A818", "taxId": "41875", "score": 1358.0}, {"name": "chr_9_A818", "taxId": "41875", "score": 1354.0}, {"name": "chr_9_A818", "taxId": "41875", "score": 1351.0}, {"name": "chr_9_A818", "taxId": "41875", "score": 835.0}, {"name": "chr_9_A818", "taxId": "41875", "score": 1349.0}, {"name": "chr_9_A818", "taxId": "41875", "score": 1238.0}, {"name": "chr_9_A818", "taxId": "41875", "score": 1347.0}, {"name": "chr_9_A818", "taxId": "41875", "score": 1334.0}, {"name": "chr_9_A818", "taxId": "41875", "score": 604.0}, {"name": "chr_9_A818", "taxId": "41875", "score": 1332.0}, {"name": "chr_9_A818", "taxId": "41875", "score": 1330.0}, {"name": "chr_9_A818", "taxId": "41875", "score": 1327.0}, {"name": "chr_9_A818", "taxId": "41875", "score": 1315.0}, {"name": "chr_9_A818", "taxId": "41875", "score": 1308.0}, {"name": "chr_9_A818", "taxId": "41875", "score": 1304.0}, {"name": "chr_9_A818", "taxId": "41875", "score": 1303.0}, {"name": "chr_9_A818", "taxId": "41875", "score": 1303.0}, {"name": "chr_9_A818", "taxId": "41875", "score": 473.0}, {"name": "chr_9_A818", "taxId": "41875", "score": 1301.0}, {"name": "chr_9_A818", "taxId": "41875", "score": 1293.0}, {"name": "chr_9_A818", "taxId": "41875", "score": 1290.0}, {"name": "chr_9_A818", "taxId": "41875", "score": 1280.0}, {"name": "chr_9_A818", "taxId": "41875", "score": 1279.0}, {"name": "chr_9_A818", "taxId": "41875", "score": 1275.0}, {"name": "chr_9_A818", "taxId": "41875", "score": 1264.0}, {"name": "chr_9_A818", "taxId": "41875", "score": 1258.0}, {"name": "chr_9_A818", "taxId": "41875", "score": 278.0}, {"name": "chr_9_A818", "taxId": "41875", "score": 1253.0}, {"name": "chr_9_A818", "taxId": "41875", "score": 1247.0}, {"name": "chr_9_A818", "taxId": "41875", "score": 1247.0}, {"name": "chr_9_A818", "taxId": "41875", "score": 1243.0}, {"name": "chr_9_A818", "taxId": "41875", "score": 1238.0}, {"name": "chr_9_A818", "taxId": "41875", "score": 1227.0}, {"name": "chr_9_A818", "taxId": "41875", "score": 1221.0}, {"name": "chr_9_A818", "taxId": "41875", "score": 254.0}, {"name": "chr_9_A818", "taxId": "41875", "score": 1219.0}, {"name": "chr_9_A818", "taxId": "41875", "score": 1216.0}, {"name": "chr_9_A818", "taxId": "41875", "score": 1210.0}, {"name": "chr_9_A818", "taxId": "41875", "score": 1208.0}, {"name": "chr_9_A818", "taxId": "41875", "score": 1194.0}, {"name": "chr_9_A818", "taxId": "41875", "score": 1192.0}, {"name": "chr_9_A818", "taxId": "41875", "score": 457.0}, {"name": "chr_9_A818", "taxId": "41875", "score": 1192.0}, {"name": "chr_9_A818", "taxId": "41875", "score": 1184.0}, {"name": "chr_9_A818", "taxId": "41875", "score": 1175.0}, {"name": "chr_9_A818", "taxId": "41875", "score": 1158.0}, {"name": "chr_9_A818", "taxId": "41875", "score": 1142.0}, {"name": "chr_9_A818", "taxId": "41875", "score": 1136.0}, {"name": "chr_9_A818", "taxId": "41875", "score": 1133.0}, {"name": "chr_9_A818", "taxId": "41875", "score": 1123.0}, {"name": "chr_9_A818", "taxId": "41875", "score": 1114.0}, {"name": "chr_9_A818", "taxId": "41875", "score": 1110.0}, {"name": "chr_9_A818", "taxId": "41875", "score": 1098.0}, {"name": "chr_9_A818", "taxId": "41875", "score": 1110.0}, {"name": "chr_9_A818", "taxId": "41875", "score": 689.0}, {"name": "chr_9_A818", "taxId": "41875", "score": 1098.0}, {"name": "chr_9_A818", "taxId": "41875", "score": 1098.0}, {"name": "chr_9_A818", "taxId": "41875", "score": 1098.0}, {"name": "chr_9_A818", "taxId": "41875", "score": 1088.0}, {"name": "chr_9_A818", "taxId": "41875", "score": 193.0}, {"name": "chr_9_A818", "taxId": "41875", "score": 1075.0}, {"name": "chr_9_A818", "taxId": "41875", "score": 1070.0}, {"name": "chr_9_A818", "taxId": "41875", "score": 1048.0}, {"name": "chr_9_A818", "taxId": "41875", "score": 1042.0}, {"name": "chr_9_A818", "taxId": "41875", "score": 1031.0}, {"name": "chr_9_A818", "taxId": "41875", "score": 1016.0}, {"name": "chr_9_A818", "taxId": "41875", "score": 1014.0}, {"name": "chr_9_A818", "taxId": "41875", "score": 1005.0}, {"name": "chr_9_A818", "taxId": "41875", "score": 996.0}, {"name": "chr_9_A818", "taxId": "41875", "score": 798.0}, {"name": "chr_9_A818", "taxId": "41875", "score": 673.0}, {"name": "chr_9_A818", "taxId": "41875", "score": 992.0}, {"name": "chr_9_A818", "taxId": "41875", "score": 992.0}, {"name": "chr_9_A818", "taxId": "41875", "score": 983.0}, {"name": "chr_9_A818", "taxId": "41875", "score": 983.0}, {"name": "chr_9_A818", "taxId": "41875", "score": 981.0}, {"name": "chr_9_A818", "taxId": "41875", "score": 821.0}, {"name": "chr_9_A818", "taxId": "41875", "score": 977.0}, {"name": "chr_9_A818", "taxId": "41875", "score": 972.0}, {"name": "chr_9_A818", "taxId": "41875", "score": 959.0}, {"name": "chr_9_A818", "taxId": "41875", "score": 953.0}, {"name": "chr_9_A818", "taxId": "41875", "score": 953.0}, {"name": "chr_9_A818", "taxId": "41875", "score": 937.0}, {"name": "chr_9_A818", "taxId": "41875", "score": 937.0}, {"name": "chr_9_A818", "taxId": "41875", "score": 924.0}, {"name": "chr_9_A818", "taxId": "41875", "score": 826.0}, {"name": "chr_9_A818", "taxId": "41875", "score": 340.0}, {"name": "chr_9_A818", "taxId": "41875", "score": 200.0}, {"name": "chr_9_A818", "taxId": "41875", "score": 931.0}, {"name": "chr_9_A818", "taxId": "41875", "score": 924.0}, {"name": "chr_9_A818", "taxId": "41875", "score": 918.0}, {"name": "chr_9_A818", "taxId": "41875", "score": 492.0}, {"name": "chr_9_A818", "taxId": "41875", "score": 909.0}, {"name": "chr_9_A818", "taxId": "41875", "score": 907.0}, {"name": "chr_9_A818", "taxId": "41875", "score": 902.0}, {"name": "chr_9_A818", "taxId": "41875", "score": 898.0}, {"name": "chr_9_A818", "taxId": "41875", "score": 826.0}, {"name": "chr_9_A818", "taxId": "41875", "score": 878.0}, {"name": "chr_9_A818", "taxId": "41875", "score": 867.0}, {"name": "chr_9_A818", "taxId": "41875", "score": 865.0}, {"name": "chr_9_A818", "taxId": "41875", "score": 859.0}, {"name": "chr_9_A818", "taxId": "41875", "score": 859.0}, {"name": "chr_9_A818", "taxId": "41875", "score": 848.0}, {"name": "chr_9_A818", "taxId": "41875", "score": 379.0}, {"name": "chr_9_A818", "taxId": "41875", "score": 835.0}, {"name": "chr_9_A818", "taxId": "41875", "score": 832.0}, {"name": "chr_9_A818", "taxId": "41875", "score": 826.0}, {"name": "chr_9_A818", "taxId": "41875", "score": 826.0}, {"name": "chr_9_A818", "taxId": "41875", "score": 490.0}, {"name": "chr_9_A818", "taxId": "41875", "score": 824.0}, {"name": "chr_9_A818", "taxId": "41875", "score": 817.0}, {"name": "chr_9_A818", "taxId": "41875", "score": 813.0}, {"name": "chr_9_A818", "taxId": "41875", "score": 800.0}, {"name": "chr_9_A818", "taxId": "41875", "score": 793.0}, {"name": "chr_9_A818", "taxId": "41875", "score": 765.0}, {"name": "chr_9_A818", "taxId": "41875", "score": 760.0}, {"name": "chr_9_A818", "taxId": "41875", "score": 752.0}, {"name": "chr_9_A818", "taxId": "41875", "score": 752.0}, {"name": "chr_9_A818", "taxId": "41875", "score": 747.0}, {"name": "chr_9_A818", "taxId": "41875", "score": 200.0}, {"name": "chr_9_A818", "taxId": "41875", "score": 200.0}, {"name": "chr_9_A818", "taxId": "41875", "score": 195.0}, {"name": "chr_9_A818", "taxId": "41875", "score": 749.0}, {"name": "chr_9_A818", "taxId": "41875", "score": 743.0}, {"name": "chr_9_A818", "taxId": "41875", "score": 743.0}, {"name": "chr_9_A818", "taxId": "41875", "score": 743.0}, {"name": "chr_9_A818", "taxId": "41875", "score": 710.0}, {"name": "chr_9_A818", "taxId": "41875", "score": 710.0}, {"name": "chr_9_A818", "taxId": "41875", "score": 710.0}, {"name": "chr_9_A818", "taxId": "41875", "score": 693.0}, {"name": "chr_9_A818", "taxId": "41875", "score": 688.0}, {"name": "chr_9_A818", "taxId": "41875", "score": 667.0}, {"name": "chr_9_A818", "taxId": "41875", "score": 667.0}, {"name": "chr_9_A818", "taxId": "41875", "score": 224.0}, {"name": "chr_9_A818", "taxId": "41875", "score": 198.0}, {"name": "chr_9_A818", "taxId": "41875", "score": 656.0}, {"name": "chr_9_A818", "taxId": "41875", "score": 638.0}, {"name": "chr_9_A818", "taxId": "41875", "score": 636.0}, {"name": "chr_9_A818", "taxId": "41875", "score": 632.0}, {"name": "chr_9_A818", "taxId": "41875", "score": 627.0}, {"name": "chr_9_A818", "taxId": "41875", "score": 429.0}, {"name": "chr_9_A818", "taxId": "41875", "score": 627.0}, {"name": "chr_9_A818", "taxId": "41875", "score": 612.0}, {"name": "chr_9_A818", "taxId": "70448", "score": 610.0}, {"name": "chr_9_A818", "taxId": "41875", "score": 597.0}, {"name": "chr_9_A818", "taxId": "41875", "score": 592.0}, {"name": "chr_9_A818", "taxId": "41875", "score": 405.0}, {"name": "chr_9_A818", "taxId": "41875", "score": 403.0}, {"name": "chr_9_A818", "taxId": "41875", "score": 586.0}, {"name": "chr_9_A818", "taxId": "41875", "score": 582.0}, {"name": "chr_9_A818", "taxId": "41875", "score": 582.0}, {"name": "chr_9_A818", "taxId": "41875", "score": 422.0}, {"name": "chr_9_A818", "taxId": "41875", "score": 228.0}, {"name": "chr_9_A818", "taxId": "41875", "score": 200.0}, {"name": "chr_9_A818", "taxId": "41875", "score": 580.0}, {"name": "chr_9_A818", "taxId": "41875", "score": 494.0}, {"name": "chr_9_A818", "taxId": "41875", "score": 237.0}, {"name": "chr_9_A818", "taxId": "41875", "score": 573.0}, {"name": "chr_9_A818", "taxId": "41875", "score": 571.0}, {"name": "chr_9_A818", "taxId": "41875", "score": 569.0}, {"name": "chr_9_A818", "taxId": "41875", "score": 569.0}, {"name": "chr_9_A818", "taxId": "41875", "score": 418.0}, {"name": "chr_9_A818", "taxId": "41875", "score": 416.0}, {"name": "chr_9_A818", "taxId": "41875", "score": 407.0}, {"name": "chr_9_A818", "taxId": "41875", "score": 255.0}, {"name": "chr_9_A818", "taxId": "41875", "score": 560.0}, {"name": "chr_9_A818", "taxId": "41875", "score": 560.0}, {"name": "chr_9_A818", "taxId": "41875", "score": 556.0}, {"name": "chr_9_A818", "taxId": "41875", "score": 549.0}, {"name": "chr_9_A818", "taxId": "41875", "score": 544.0}, {"name": "chr_9_A818", "taxId": "41875", "score": 542.0}, {"name": "chr_9_A818", "taxId": "436017", "score": 542.0}, {"name": "chr_9_A818", "taxId": "436017", "score": 542.0}, {"name": "chr_9_A818", "taxId": "436017", "score": 392.0}, {"name": "chr_9_A818", "taxId": "436017", "score": 381.0}, {"name": "chr_9_A818", "taxId": "41875", "score": 540.0}, {"name": "chr_9_A818", "taxId": "41875", "score": 534.0}, {"name": "chr_9_A818", "taxId": "41875", "score": 529.0}, {"name": "chr_9_A818", "taxId": "41875", "score": 405.0}, {"name": "chr_9_A818", "taxId": "41875", "score": 520.0}, {"name": "chr_9_A818", "taxId": "41875", "score": 520.0}, {"name": "chr_9_A818", "taxId": "41875", "score": 510.0}, {"name": "chr_9_A818", "taxId": "41875", "score": 508.0}, {"name": "chr_9_A818", "taxId": "41875", "score": 499.0}, {"name": "chr_9_A818", "taxId": "41875", "score": 494.0}, {"name": "chr_9_A818", "taxId": "41875", "score": 488.0}, {"name": "chr_9_A818", "taxId": "564608", "score": 483.0}, {"name": "chr_9_A818", "taxId": "41875", "score": 472.0}, {"name": "chr_9_A818", "taxId": "41875", "score": 411.0}, {"name": "chr_9_A818", "taxId": "41875", "score": 466.0}, {"name": "chr_9_A818", "taxId": "41875", "score": 466.0}, {"name": "chr_9_A818", "taxId": "41875", "score": 464.0}, {"name": "chr_9_A818", "taxId": "296587", "score": 459.0}, {"name": "chr_9_A818", "taxId": "296587", "score": 459.0}, {"name": "chr_9_A818", "taxId": "41875", "score": 457.0}, {"name": "chr_9_A818", "taxId": "41875", "score": 451.0}, {"name": "chr_9_A818", "taxId": "41875", "score": 390.0}, {"name": "chr_9_A818", "taxId": "41875", "score": 204.0}, {"name": "chr_9_A818", "taxId": "70448", "score": 453.0}, {"name": "chr_9_A818", "taxId": "436017", "score": 444.0}, {"name": "chr_9_A818", "taxId": "41875", "score": 438.0}, {"name": "chr_9_A818", "taxId": "436017", "score": 438.0}, {"name": "chr_9_A818", "taxId": "436017", "score": 438.0}, {"name": "chr_9_A818", "taxId": "436017", "score": 394.0}, {"name": "chr_9_A818", "taxId": "436017", "score": 302.0}, {"name": "chr_9_A818", "taxId": "41875", "score": 429.0}, {"name": "chr_9_A818", "taxId": "41875", "score": 158.0}, {"name": "chr_9_A818", "taxId": "41875", "score": 427.0}, {"name": "chr_9_A818", "taxId": "41875", "score": 427.0}, {"name": "chr_9_A818", "taxId": "41875", "score": 420.0}, {"name": "chr_9_A818", "taxId": "41875", "score": 420.0}, {"name": "chr_9_A818", "taxId": "41875", "score": 418.0}, {"name": "chr_9_A818", "taxId": "41875", "score": 416.0}, {"name": "chr_9_A818", "taxId": "41875", "score": 416.0}, {"name": "chr_9_A818", "taxId": "41875", "score": 407.0}, {"name": "chr_9_A818", "taxId": "41875", "score": 405.0}, {"name": "chr_9_A818", "taxId": "41875", "score": 403.0}, {"name": "chr_9_A818", "taxId": "41875", "score": 399.0}]}, "taxonomy": {"bestsum": {"species": {"tax": "Bathycoccus prasinos", "score": 2685854.0, "c_index": 4}, "genus": {"tax": "Bathycoccus", "score": 2685854.0, "c_index": 2}, "family": {"tax": "Bathycoccaceae", "score": 2690790.0, "c_index": 1}, "order": {"tax": "Mamiellales", "score": 2692191.0, "c_index": 0}, "phylum": {"tax": "Chlorophyta", "score": 2692191.0, "c_index": 0}, "superkingdom": {"tax": "Eukaryota", "score": 2692191.0, "c_index": 0}}}}, "chr_8_A818": {"name": "chr_8_A818", "length": 933280, "n_count": 5392, "agct_count": 927888, "gc": 0.4817, "covs": {"bam0": 103.5967}, "read_cov": {"bam0": 641101}, "hits": {"tax0": [{"name": "chr_8_A818", "taxId": "41875", "score": 101700.0}, {"name": "chr_8_A818", "taxId": "41875", "score": 49775.0}, {"name": "chr_8_A818", "taxId": "41875", "score": 43897.0}, {"name": "chr_8_A818", "taxId": "41875", "score": 40210.0}, {"name": "chr_8_A818", "taxId": "41875", "score": 36269.0}, {"name": "chr_8_A818", "taxId": "41875", "score": 35166.0}, {"name": "chr_8_A818", "taxId": "41875", "score": 31673.0}, {"name": "chr_8_A818", "taxId": "41875", "score": 30581.0}, {"name": "chr_8_A818", "taxId": "41875", "score": 30389.0}, {"name": "chr_8_A818", "taxId": "41875", "score": 29187.0}, {"name": "chr_8_A818", "taxId": "41875", "score": 26035.0}, {"name": "chr_8_A818", "taxId": "41875", "score": 24892.0}, {"name": "chr_8_A818", "taxId": "41875", "score": 24838.0}, {"name": "chr_8_A818", "taxId": "41875", "score": 24476.0}, {"name": "chr_8_A818", "taxId": "41875", "score": 24458.0}, {"name": "chr_8_A818", "taxId": "41875", "score": 24351.0}, {"name": "chr_8_A818", "taxId": "41875", "score": 24142.0}, {"name": "chr_8_A818", "taxId": "41875", "score": 24122.0}, {"name": "chr_8_A818", "taxId": "41875", "score": 23928.0}, {"name": "chr_8_A818", "taxId": "41875", "score": 23516.0}, {"name": "chr_8_A818", "taxId": "41875", "score": 22609.0}, {"name": "chr_8_A818", "taxId": "41875", "score": 22443.0}, {"name": "chr_8_A818", "taxId": "41875", "score": 22293.0}, {"name": "chr_8_A818", "taxId": "41875", "score": 22009.0}, {"name": "chr_8_A818", "taxId": "41875", "score": 21869.0}, {"name": "chr_8_A818", "taxId": "41875", "score": 21014.0}, {"name": "chr_8_A818", "taxId": "41875", "score": 20631.0}, {"name": "chr_8_A818", "taxId": "41875", "score": 20340.0}, {"name": "chr_8_A818", "taxId": "41875", "score": 20188.0}, {"name": "chr_8_A818", "taxId": "41875", "score": 19752.0}, {"name": "chr_8_A818", "taxId": "41875", "score": 16979.0}, {"name": "chr_8_A818", "taxId": "41875", "score": 15669.0}, {"name": "chr_8_A818", "taxId": "41875", "score": 15601.0}, {"name": "chr_8_A818", "taxId": "41875", "score": 14643.0}, {"name": "chr_8_A818", "taxId": "41875", "score": 14633.0}, {"name": "chr_8_A818", "taxId": "41875", "score": 14558.0}, {"name": "chr_8_A818", "taxId": "41875", "score": 14423.0}, {"name": "chr_8_A818", "taxId": "41875", "score": 13895.0}, {"name": "chr_8_A818", "taxId": "41875", "score": 13826.0}, {"name": "chr_8_A818", "taxId": "41875", "score": 13623.0}, {"name": "chr_8_A818", "taxId": "41875", "score": 13197.0}, {"name": "chr_8_A818", "taxId": "41875", "score": 12706.0}, {"name": "chr_8_A818", "taxId": "41875", "score": 12495.0}, {"name": "chr_8_A818", "taxId": "41875", "score": 11760.0}, {"name": "chr_8_A818", "taxId": "41875", "score": 10501.0}, {"name": "chr_8_A818", "taxId": "41875", "score": 10115.0}, {"name": "chr_8_A818", "taxId": "41875", "score": 9974.0}, {"name": "chr_8_A818", "taxId": "41875", "score": 9372.0}, {"name": "chr_8_A818", "taxId": "41875", "score": 9371.0}, {"name": "chr_8_A818", "taxId": "41875", "score": 9044.0}, {"name": "chr_8_A818", "taxId": "41875", "score": 8962.0}, {"name": "chr_8_A818", "taxId": "41875", "score": 8392.0}, {"name": "chr_8_A818", "taxId": "41875", "score": 8128.0}, {"name": "chr_8_A818", "taxId": "41875", "score": 8011.0}, {"name": "chr_8_A818", "taxId": "41875", "score": 7962.0}, {"name": "chr_8_A818", "taxId": "41875", "score": 7962.0}, {"name": "chr_8_A818", "taxId": "41875", "score": 7912.0}, {"name": "chr_8_A818", "taxId": "41875", "score": 7851.0}, {"name": "ch
[truncated: 445,592 more chars]
