# Supplementary material for: Biological and genomic resources for the cosmopolitan phytoplankton Bathycoccus: insights into genetic diversity and function of outlier chromosomes
Source: Plant J. 2026 Jun 7;126(5):e70982. doi: 10.1111/tpj.70982 (PMC13242883; doi:10.1111/tpj.70982)
Supplement: Supplementary file 2 — Data S2. Taxonomic partitioning of assembled contigs. [file TPJ-126-0-s002.zip › blobtoolsA818/BLOBTOOLS.blobDB.json.bestsum.phylum.p8.span.100.blobplot.stats.txt]

## 1.1.1
## bam0=/media/francois/Data/Bathycoccus/MixGenomes/FinalMix/blobtoolsA818/A818.complete.ilmnaMapped.SORTED.bam
# name	colour	count_visible	count_visible_perc	span_visible	span_visible_perc	n50	gc_mean	gc_std	bam0_mean	bam0_std	bam0_read_map	bam0_read_map_p
all	None	53	100.0%	16,133,234	100.0%	933,280	0.44	0.044	99.3	82.8	10,905,495	95.9%
Chlorophyta	#1f77b4	41	100.0%	15,844,291	100.0%	933,280	0.45	0.037	119.2	82.2	10,819,577	95.2%
Nucleocytoviricota	#ff7f0e	2	100.0%	184,705	100.0%	176,656	0.35	0.0035	39.9	15.4	66,471	0.6%
Bacteroidetes	#d62728	7	100.0%	79,629	100.0%	13,583	0.39	0.0075	8.5	0.8	4,664	0.0%
no-hit	#d3d3d3	2	100.0%	24,045	100.0%	21,349	0.42	0.046	65.5	31.2	14,384	0.1%
Bacteria-undef	#9467bd	1	100.0%	564	100.0%	564	0.42	0.0	106.1	0.0	399	0.0%
