# Supplementary material for: Biological and genomic resources for the cosmopolitan phytoplankton Bathycoccus: insights into genetic diversity and function of outlier chromosomes
Source: Plant J. 2026 Jun 7;126(5):e70982. doi: 10.1111/tpj.70982 (PMC13242883; doi:10.1111/tpj.70982)
Supplement: Supplementary file 2 — Data S2. Taxonomic partitioning of assembled contigs. [file TPJ-126-0-s002.zip › blobtoolsA818/BLOBTOOLS.blobDB.table.txt]

## 1.1.1
## assembly	: /media/francois/Data/Bathycoccus/MixGenomes/FinalMix/A818.complete.fasta
## coverage	 bam0 - /media/francois/Data/Bathycoccus/MixGenomes/FinalMix/blobtoolsA818/A818.complete.ilmnaMapped.SORTED.bam
## taxonomy	 tax0 - /media/francois/Data/Bathycoccus/MixGenomes/FinalMix/blobtoolsA818/A818.complete.bln.tsv
## nodesDB	: None
## taxrule	: bestsum
## min_score	: 0.0
## min_diff	: 0.0
## tax_collision_random	: False
##
# name	length	GC	N	bam0	phylum.t.6%s	phylum.s.7%s	phylum.c.8
chr_Mito_A818	33895	0.3949	0	354.3199	Chlorophyta	97304.0	5
chr_19_A818	140801	0.4162	200	96.0606	Chlorophyta	153678.0	0
chr_18_A818	317354	0.4669	0	102.7539	Chlorophyta	890981.0	4
chr_17_A818	502463	0.4705	200	100.7445	Chlorophyta	1378207.0	2
chr_16_A818	534336	0.4742	200	100.1796	Chlorophyta	1525203.0	2
chr_15_A818	546013	0.4774	1574	102.187	Chlorophyta	1543970.0	3
chr_14_A818	747657	0.4175	0	95.3463	Chlorophyta	1020930.0	10
chr_13_A818	774605	0.4851	52616	104.8057	Chlorophyta	2233461.0	1
chr_12_A818	807368	0.478	43369	98.7034	Chlorophyta	2114286.0	3
chr_11_A818	733858	0.4833	6752	102.4898	Chlorophyta	2206251.0	6
chr_10_A818	777067	0.4813	408	102.8055	Chlorophyta	2295226.0	3
chr_9_A818	905029	0.4818	5673	102.7248	Chlorophyta	2692191.0	0
chr_8_A818	933280	0.4817	5392	103.5967	Chlorophyta	2696284.0	0
chr_7_A818	1010111	0.4801	200	106.1564	Chlorophyta	2968099.0	1
chr_6_A818	1007122	0.48	0	101.2403	Chlorophyta	2976840.0	0
chr_5_A818	1023375	0.4804	10103	105.5322	Chlorophyta	3004122.0	0
chr_4_A818	1031096	0.4813	78592	104.965	Chlorophyta	2830552.0	0
chr_3_A818	1107062	0.4826	6854	101.0595	Chlorophyta	3164959.0	1
chr_2_A818	1222833	0.4819	541	101.6357	Chlorophyta	3443430.0	0
chr_1_A818	1379102	0.4857	100	102.1399	Chlorophyta	3821644.0	0
chr_Chlo_A818	67797	0.4123	0	183.7366	Chlorophyta	229303.0	5
A818_bacterial_contigs_Contig1	7387	0.3853	0	9.5602	Bacteroidetes	7111.0	1
A818_bacterial_contigs_Contig2	3320	0.4831	0	88.8796	Chlorophyta	9236.0	0
A818_bacterial_contigs_Contig3	11110	0.4126	0	128.9935	Chlorophyta	1028.0	0
A818_bacterial_contigs_Contig4	5423	0.3965	0	8.6264	Bacteroidetes	2791.0	0
A818_bacterial_contigs_Contig5	7127	0.4026	0	8.4573	Bacteroidetes	3640.0	0
A818_bacterial_contigs_Contig6	6280	0.4758	0	89.9157	Chlorophyta	12541.0	0
A818_bacterial_contigs_Contig7	8131	0.463	0	15.8403	Chlorophyta	5507.0	0
A818_bacterial_contigs_Contig8	8049	0.349	0	24.4776	Nucleocytoviricota	6232.0	0
A818_bacterial_contigs_Contig9	176656	0.3559	0	55.3029	Nucleocytoviricota	334698.0	1
A818_bacterial_contigs_Contig10	2696	0.372	0	34.2591	no-hit	0.0	0
A818_bacterial_contigs_Contig11	557	0.4578	0	239.5795	Chlorophyta	3733.0	0
A818_bacterial_contigs_Contig12	564	0.4238	0	106.0739	Bacteria-undef	198.0	0
A818_bacterial_contigs_Contig13	10903	0.4111	0	84.6304	Chlorophyta	6257.0	0
A818_bacterial_contigs_Contig14	67882	0.4124	0	185.6115	Chlorophyta	229460.0	6
A818_bacterial_contigs_Contig15	48307	0.4674	0	131.5207	Chlorophyta	98684.0	0
A818_bacterial_contigs_Contig16	24103	0.4506	0	115.0219	Chlorophyta	58353.0	0
A818_bacterial_contigs_Contig17	8387	0.421	0	511.1552	Chlorophyta	14120.0	0
A818_bacterial_contigs_Contig18	21349	0.4637	0	96.6959	no-hit	0.0	0
A818_bacterial_contigs_Contig19	3060	0.4771	0	128.1832	Chlorophyta	23781.0	0
A818_bacterial_contigs_Contig20	1130	0.4726	0	82.5328	Chlorophyta	7682.0	0
A818_bacterial_contigs_Contig21	3596	0.3871	0	98.6946	Chlorophyta	3005.0	0
A818_bacterial_contigs_Contig22	30638	0.3873	0	9.6997	Bacteroidetes	4992.0	0
A818_bacterial_contigs_Contig23	2723	0.3834	0	96.472	Chlorophyta	2460.0	0
A818_bacterial_contigs_Contig24	1354	0.3796	0	60.2414	Chlorophyta	823.0	0
A818_bacterial_contigs_Contig25	3831	0.3996	0	77.3766	Chlorophyta	3343.0	0
A818_bacterial_contigs_Contig26	6594	0.5177	0	56.6649	Chlorophyta	18840.0	0
A818_bacterial_contigs_Contig27	13374	0.4948	0	119.7024	Chlorophyta	53218.0	0
A818_bacterial_contigs_Contig28	13583	0.3778	0	7.8927	Bacteroidetes	2069.0	0
A818_bacterial_contigs_Contig29	13928	0.4454	0	101.0323	Chlorophyta	33497.0	0
A818_bacterial_contigs_Contig30	9093	0.3871	0	7.4533	Bacteroidetes	1632.0	0
A818_bacterial_contigs_Contig31	6378	0.392	0	7.7579	Bacteroidetes	3410.0	0
A818_bacterial_contigs_Contig32	3497	0.3875	0	2.1867	Chlorophyta	8791.0	0
