# Supplementary material for: Biological and genomic resources for the cosmopolitan phytoplankton Bathycoccus: insights into genetic diversity and function of outlier chromosomes
Source: Plant J. 2026 Jun 7;126(5):e70982. doi: 10.1111/tpj.70982 (PMC13242883; doi:10.1111/tpj.70982)
Supplement: Supplementary file 2 — Data S2. Taxonomic partitioning of assembled contigs. [file TPJ-126-0-s002.zip › blobtoolsA827/BLOBTOOLS.blobDB.json]

{"title": "BLOBTOOLS.blobDB.json", "assembly_f": "/media/francois/Data/Bathycoccus/MixGenomes/FinalMix/A827.complete.fasta", "lineages": {"1063": {"species": "Rhodobacter sphaeroides", "genus": "Rhodobacter", "family": "Rhodobacteraceae", "order": "Rhodobacterales", "phylum": "Proteobacteria", "superkingdom": "Bacteria"}, "349102": {"species": "Rhodobacter sphaeroides", "genus": "Rhodobacter", "family": "Rhodobacteraceae", "order": "Rhodobacterales", "phylum": "Proteobacteria", "superkingdom": "Bacteria"}, "403206": {"species": "Marinobacter sp. SB12", "genus": "Marinobacter", "family": "Alteromonadaceae", "order": "Alteromonadales", "phylum": "Proteobacteria", "superkingdom": "Bacteria"}, "1163748": {"species": "Marinobacter hydrocarbonoclasticus", "genus": "Marinobacter", "family": "Alteromonadaceae", "order": "Alteromonadales", "phylum": "Proteobacteria", "superkingdom": "Bacteria"}, "15368": {"species": "Brachypodium distachyon", "genus": "Brachypodium", "family": "Poaceae", "order": "Poales", "phylum": "Streptophyta", "superkingdom": "Eukaryota"}, "169297": {"species": "Aegilops tauschii", "genus": "Aegilops", "family": "Poaceae", "order": "Poales", "phylum": "Streptophyta", "superkingdom": "Eukaryota"}, "105559": {"species": "Nitrosococcus watsonii", "genus": "Nitrosococcus", "family": "Chromatiaceae", "order": "Chromatiales", "phylum": "Proteobacteria", "superkingdom": "Bacteria"}, "1045855": {"species": "Pseudoxanthomonas spadix", "genus": "Pseudoxanthomonas", "family": "Xanthomonadaceae", "order": "Xanthomonadales", "phylum": "Proteobacteria", "superkingdom": "Bacteria"}, "2320867": {"species": "Pseudomonas sp. K2W31S-8", "genus": "Pseudomonas", "family": "Pseudomonadaceae", "order": "Pseudomonadales", "phylum": "Proteobacteria", "superkingdom": "Bacteria"}, "1883416": {"species": "Halomonas sp. 1513", "genus": "Halomonas", "family": "Halomonadaceae", "order": "Oceanospirillales", "phylum": "Proteobacteria", "superkingdom": "Bacteria"}, "1141622": {"species": "uncultured picoeukaryote", "genus": "Eukaryota-undef", "family": "Eukaryota-undef", "order": "Eukaryota-undef", "phylum": "Eukaryota-undef", "superkingdom": "Eukaryota"}, "2518644": {"species": "Pseudomonas sp. SNU WT1", "genus": "Pseudomonas", "family": "Pseudomonadaceae", "order": "Pseudomonadales", "phylum": "Proteobacteria", "superkingdom": "Bacteria"}, "1245985": {"species": "uncultured Alteromonas sp. AD1000-44-E01", "genus": "Alteromonas", "family": "Alteromonadaceae", "order": "Alteromonadales", "phylum": "Proteobacteria", "superkingdom": "Bacteria"}, "79200": {"species": "Daucus carota", "genus": "Daucus", "family": "Apiaceae", "order": "Apiales", "phylum": "Streptophyta", "superkingdom": "Eukaryota"}, "150396": {"species": "Pseudomonas sp. MT-1", "genus": "Pseudomonas", "family": "Pseudomonadaceae", "order": "Pseudomonadales", "phylum": "Proteobacteria", "superkingdom": "Bacteria"}, "281": {"species": "Xanthobacter flavus", "genus": "Xanthobacter", "family": "Xanthobacteraceae", "order": "Rhizobiales", "phylum": "Proteobacteria", "superkingdom": "Bacteria"}, "28849": {"species": "Gelidium coulteri", "genus": "Gelidium", "family": "Gelidiaceae", "order": "Gelidiales", "phylum": "Rhodophyta", "superkingdom": "Eukaryota"}, "1868135": {"species": "Enterobacter sp. HK169", "genus": "Enterobacter", "family": "Enterobacteriaceae", "order": "Enterobacterales", "phylum": "Proteobacteria", "superkingdom": "Bacteria"}, "715451": {"species": "Alteromonas naphthalenivorans", "genus": "Alteromonas", "family": "Alteromonadaceae", "order": "Alteromonadales", "phylum": "Proteobacteria", "superkingdom": "Bacteria"}, "472181": {"species": "Pseudomonas sabulinigri", "genus": "Pseudomonas", "family": "Pseudomonadaceae", "order": "Pseudomonadales", "phylum": "Proteobacteria", "superkingdom": "Bacteria"}, "1897729": {"species": "Halomonas aestuarii", "genus": "Halomonas", "family": "Halomonadaceae", "order": "Oceanospirillales", "phylum": "Proteobacteria", "superkingdom": "Bacteria"}, "1246028": {"species": "uncultured Alteromonas sp. AD1000-G11-9", "genus": "Alteromonas", "family": "Alteromonadaceae", "order": "Alteromonadales", "phylum": "Proteobacteria", "superkingdom": "Bacteria"}, "183795": {"species": "Pseudomonas mediterranea", "genus": "Pseudomonas", "family": "Pseudomonadaceae", "order": "Pseudomonadales", "phylum": "Proteobacteria", "superkingdom": "Bacteria"}, "1094342": {"species": "Alcanivorax xenomutans", "genus": "Alcanivorax", "family": "Alcanivoracaceae", "order": "Oceanospirillales", "phylum": "Proteobacteria", "superkingdom": "Bacteria"}, "2079806": {"species": "Pseudomonadaceae bacterium SI-3", "genus": "Pseudomonadaceae-undef", "family": "Pseudomonadaceae", "order": "Pseudomonadales", "phylum": "Proteobacteria", "superkingdom": "Bacteria"}, "1987369": {"species": "Saccharomyces jurei", "genus": "Saccharomyces", "family": "Saccharomycetaceae", "order": "Saccharomycetales", "phylum": "Ascomycota", "superkingdom": "Eukaryota"}, "436017": {"species": "Ostreococcus sp. 'lucimarinus'", "genus": "Ostreococcus", "family": "Bathycoccaceae", "order": "Mamiellales", "phylum": "Chlorophyta", "superkingdom": "Eukaryota"}, "702113": {"species": "Novosphingobium sp. PP1Y", "genus": "Novosphingobium", "family": "Sphingomonadaceae", "order": "Sphingomonadales", "phylum": "Proteobacteria", "superkingdom": "Bacteria"}, "36894": {"species": "Pyramimonas parkeae", "genus": "Pyramimonas", "family": "Pyramimonadaceae", "order": "Pyramimonadales", "phylum": "Chlorophyta", "superkingdom": "Eukaryota"}, "115553": {"species": "Halomonas sulfidaeris", "genus": "Halomonas", "family": "Halomonadaceae", "order": "Oceanospirillales", "phylum": "Proteobacteria", "superkingdom": "Bacteria"}, "921": {"species": "Starkeya novella", "genus": "Starkeya", "family": "Xanthobacteraceae", "order": "Rhizobiales", "phylum": "Proteobacteria", "superkingdom": "Bacteria"}, "1666906": {"species": "Halomonas sp. HL-93", "genus": "Halomonas", "family": "Halomonadaceae", "order": "Oceanospirillales", "phylum": "Proteobacteria", "superkingdom": "Bacteria"}, "354": {"species": "Azotobacter vinelandii", "genus": "Azotobacter", "family": "Pseudomonadaceae", "order": "Pseudomonadales", "phylum": "Proteobacteria", "superkingdom": "Bacteria"}, "648": {"species": "Aeromonas caviae", "genus": "Aeromonas", "family": "Aeromonadaceae", "order": "Aeromonadales", "phylum": "Proteobacteria", "superkingdom": "Bacteria"}, "164546": {"species": "Cupriavidus taiwanensis", "genus": "Cupriavidus", "family": "Burkholderiaceae", "order": "Burkholderiales", "phylum": "Proteobacteria", "superkingdom": "Bacteria"}, "158899": {"species": "Collimonas fungivorans", "genus": "Collimonas", "family": "Oxalobacteraceae", "order": "Burkholderiales", "phylum": "Proteobacteria", "superkingdom": "Bacteria"}, "42229": {"species": "Prunus avium", "genus": "Prunus", "family": "Rosaceae", "order": "Rosales", "phylum": "Streptophyta", "superkingdom": "Eukaryota"}, "519": {"species": "Bordetella parapertussis", "genus": "Bordetella", "family": "Alcaligenaceae", "order": "Burkholderiales", "phylum": "Proteobacteria", "superkingdom": "Bacteria"}, "4577": {"species": "Zea mays", "genus": "Zea", "family": "Poaceae", "order": "Poales", "phylum": "Streptophyta", "superkingdom": "Eukaryota"}, "461633": {"species": "Stephania japonica", "genus": "Stephania", "family": "Menispermaceae", "order": "Ranunculales", "phylum": "Streptophyta", "superkingdom": "Eukaryota"}, "2009329": {"species": "Sagittula sp. P11", "genus": "Sagittula", "family": "Rhodobacteraceae", "order": "Rhodobacterales", "phylum": "Proteobacteria", "superkingdom": "Bacteria"}, "73025": {"species": "Eutreptiella gymnastica", "genus": "Eutreptiella", "family": "Eutreptiales-undef", "order": "Eutreptiales", "phylum": "Euglenozoa", "superkingdom": "Eukaryota"}, "1208660": {"species": "Bordetella parapertussis", "genus": "Bordetella", "family": "Alcaligenaceae", "order": "Burkholderiales", "phylum": "Proteobacteria", "superkingdom": "Bacteria"}, "303": {"species": "Pseudomonas putida", "genus": "Pseudomonas", "family": "Pseudomonadaceae", "order": "Pseudomonadales", "phylum": "Proteobacteria", "superkingdom": "Bacteria"}, "644": {"species": "Aeromonas hydrophila", "genus": "Aeromonas", "family": "Aeromonadaceae", "order": "Aeromonadales", "phylum": "Proteobacteria", "superkingdom": "Bacteria"}, "1810504": {"species": "Immundisolibacter cernigliae", "genus": "Immundisolibacter", "family": "Immundisolibacteraceae", "order": "Immundisolibacterales", "phylum": "Proteobacteria", "superkingdom": "Bacteria"}, "69401": {"species": "Carteria cerasiformis", "genus": "Carteria", "family": "Chlamydomonadaceae", "order": "Chlamydomonadales", "phylum": "Chlorophyta", "superkingdom": "Eukaryota"}, "1420916": {"species": "Marinobacter similis", "genus": "Marinobacter", "family": "Alteromonadaceae", "order": "Alteromonadales", "phylum": "Proteobacteria", "superkingdom": "Bacteria"}, "930169": {"species": "Alcanivorax dieselolei", "genus": "Alcanivorax", "family": "Alcanivoracaceae", "order": "Oceanospirillales", "phylum": "Proteobacteria", "superkingdom": "Bacteria"}, "1149133": {"species": "Pseudomonas furukawaii", "genus": "Pseudomonas", "family": "Pseudomonadaceae", "order": "Pseudomonadales", "phylum": "Proteobacteria", "superkingdom": "Bacteria"}, "338963": {"species": "Pelobacter carbinolicus", "genus": "Pelobacter", "family": "Desulfuromonadaceae", "order": "Desulfuromonadales", "phylum": "Proteobacteria", "superkingdom": "Bacteria"}, "412627": {"species": "Zalieutes elater", "genus": "Zalieutes", "family": "Ogcocephalidae", "order": "Lophiiformes", "phylum": "Chordata", "superkingdom": "Eukaryota"}, "179408": {"species": "Oscillatoria nigro-viridis", "genus": "Oscillatoria", "family": "Oscillatoriaceae", "order": "Oscillatoriales", "phylum": "Cyanobacteria", "superkingdom": "Bacteria"}, "316": {"species": "Pseudomonas stutzeri", "genus": "Pseudomonas", "family": "Pseudomonadaceae", "order": "Pseudomonadales", "phylum": "Proteobacteria", "superkingdom": "Bacteria"}, "1416941": {"species": "Closterium baillyanum", "genus": "Closterium", "family": "Closteriaceae", "order": "Desmidiales", "phylum": "Streptophyta", "superkingdom": "Eukaryota"}, "13608": {"species": "Mantoniella squamata", "genus": "Mantoniella", "family": "Mamiellaceae", "order": "Mamiellales", "phylum": "Chlorophyta", "superkingdom": "Eukaryota"}, "1300258": {"species": "Alteromonas mediterranea", "genus": "Alteromonas", "family": "Alteromonadaceae", "order": "Alteromonadales", "phylum": "Proteobacteria", "superkingdom": "Bacteria"}, "69332": {"species": "Chara braunii", "genus": "Chara", "family": "Characeae", "order": "Charales", "phylum": "Streptophyta", "superkingdom": "Eukaryota"}, "880160": {"species": "Bathycoccus sp. RCC1105 virus BpV", "genus": "Prasinovirus", "family": "Phycodnaviridae", "order": "Algavirales", "phylum": "Nucleocytoviricota", "superkingdom": "Viruses"}, "160660": {"species": "Acidihalobacter prosperus", "genus": "Acidihalobacter", "family": "Ectothiorhodospiraceae", "order": "Chromatiales", "phylum": "Proteobacteria", "superkingdom": "Bacteria"}, "557598": {"species": "Laribacter hongkongensis", "genus": "Laribacter", "family": "Chromobacteriaceae", "order": "Neisseriales", "phylum": "Proteobacteria", "superkingdom": "Bacteria"}, "587753": {"species": "Pseudomonas chlororaphis", "genus": "Pseudomonas", "family": "Pseudomonadaceae", "order": "Pseudomonadales", "phylum": "Proteobacteria", "superkingdom": "Bacteria"}, "5480": {"species": "Candida parapsilosis", "genus": "Candida", "family": "Debaryomycetaceae", "order": "Saccharomycetales", "phylum": "Ascomycota", "superkingdom": "Eukaryota"}, "204773": {"species": "Herminiimonas arsenicoxydans", "genus": "Herminiimonas", "family": "Oxalobacteraceae", "order": "Burkholderiales", "phylum": "Proteobacteria", "superkingdom": "Bacteria"}, "1604141": {"species": "Antrophyum semicostatum", "genus": "Antrophyum", "family": "Pteridaceae", "order": "Polypodiales", "phylum": "Streptophyta", "superkingdom": "Eukaryota"}, "743611": {"species": "uncultured organism MedDCM-OCT-S04-C161", "genus": "undef", "family": "undef", "order": "undef", "phylum": "undef", "superkingdom": "undef"}, "1855331": {"species": "Pseudomonas sp. A214", "genus": "Pseudomonas", "family": "Pseudomonadaceae", "order": "Pseudomonadales", "phylum": "Proteobacteria", "superkingdom": "Bacteria"}, "1232667": {"species": "Comamonas sp. 7D-2", "genus": "Comamonas", "family": "Comamonadaceae", "order": "Burkholderiales", "phylum": "Proteobacteria", "superkingdom": "Bacteria"}, "213554": {"species": "Halomonas campaniensis", "genus": "Halomonas", "family": "Halomonadaceae", "order": "Oceanospirillales", "phylum": "Proteobacteria", "superkingdom": "Bacteria"}, "2293862": {"species": "Ruegeria sp. AD91A", "genus": "Ruegeria", "family": "Rhodobacteraceae", "order": "Rhodobacterales", "phylum": "Proteobacteria", "superkingdom": "Bacteria"}, "1246056": {"species": "uncultured Alteromonas sp. AD1000-G15-32", "genus": "Alteromonas", "family": "Alteromonadaceae", "order": "Alteromonadales", "phylum": "Proteobacteria", "superkingdom": "Bacteria"}, "34126": {"species": "Cladophora albida", "genus": "Cladophora", "family": "Cladophoraceae", "order": "Cladophorales", "phylum": "Chlorophyta", "superkingdom": "Eukaryota"}, "2058133": {"species": "Alteromonas sp. MB-3u-76", "genus": "Alteromonas", "family": "Alteromonadaceae", "order": "Alteromonadales", "phylum": "Proteobacteria", "superkingdom": "Bacteria"}, "13443": {"species": "Coffea arabica", "genus": "Coffea", "family": "Rubiaceae", "order": "Gentianales", "phylum": "Streptophyta", "superkingdom": "Eukaryota"}, "43146": {"species": "Rhopalosiphum maidis", "genus": "Rhopalosiphum", "family": "Aphididae", "order": "Hemiptera", "phylum": "Arthropoda", "superkingdom": "Eukaryota"}, "72407": {"species": "Klebsiella pneumoniae", "genus": "Klebsiella", "family": "Enterobacteriaceae", "order": "Enterobacterales", "phylum": "Proteobacteria", "superkingdom": "Bacteria"}, "2547598": {"species": "Marinobacter sp. JH2", "genus": "Marinobacter", "family": "Alteromonadaceae", "order": "Alteromonadales", "phylum": "Proteobacteria", "superkingdom": "Bacteria"}, "412965": {"species": "Candidatus Vesicomyosocius okutanii", "genus": "Candidatus Vesicomyosocius", "family": "Proteobacteria-undef", "order": "Proteobacteria-undef", "phylum": "Proteobacteria", "superkingdom": "Bacteria"}, "1196835": {"species": "Pseudomonas stutzeri", "genus": "Pseudomonas", "family": "Pseudomonadaceae", "order": "Pseudomonadales", "phylum": "Proteobacteria", "superkingdom": "Bacteria"}, "1748243": {"species": "Candidatus Tenderia electrophaga", "genus": "Candidatus Tenderia", "family": "Chromatiaceae", "order": "Chromatiales", "phylum": "Proteobacteria", "superkingdom": "Bacteria"}, "78327": {"species": "Pseudomonas mosselii", "genus": "Pseudomonas", "family": "Pseudomonadaceae", "order": "Pseudomonadales", "phylum": "Proteobacteria", "superkingdom": "Bacteria"}, "381754": {"species": "Pseudomonas aeruginosa", "genus": "Pseudomonas", "family": "Pseudomonadaceae", "order": "Pseudomonadales", "phylum": "Proteobacteria", "superkingdom": "Bacteria"}, "587851": {"species": "Pseudomonas chlororaphis", "genus": "Pseudomonas", "family": "Pseudomonadaceae", "order": "Pseudomonadales", "phylum": "Proteobacteria", "superkingdom": "Bacteria"}, "1300256": {"species": "Alteromonas mediterranea", "genus": "Alteromonas", "family": "Alteromonadaceae", "order": "Alteromonadales", "phylum": "Proteobacteria", "superkingdom": "Bacteria"}, "1522189": {"species": "Ceraceosorus guamensis", "genus": "Ceraceosorus", "family": "Ceraceosoraceae", "order": "Ceraceosorales", "phylum": "Basidiomycota", "superkingdom": "Eukaryota"}, "1628392": {"species": "Hahella sp. KA22", "genus": "Hahella", "family": "Hahellaceae", "order": "Oceanospirillales", "phylum": "Proteobacteria", "superkingdom": "Bacteria"}, "83485": {"species": "Linepithema humile", "genus": "Linepithema", "family": "Formicidae", "order": "Hymenoptera", "phylum": "Arthropoda", "superkingdom": "Eukaryota"}, "1513890": {"species": "Pseudomonas chlororaphis", "genus": "Pseudomonas", "family": "Pseudomonadaceae", "order": "Pseudomonadales", "phylum": "Proteobacteria", "superkingdom": "Bacteria"}, "1898684": {"species": "Pseudomonas sp. LPH1", "genus": "Pseudomonas", "family": "Pseudomonadaceae", "order": "Pseudomonadales", "phylum": "Proteobacteria", "superkingdom": "Bacteria"}, "64793": {"species": "Wasmannia auropunctata", "genus": "Wasmannia", "family": "Formicidae", "order": "Hymenoptera", "phylum": "Arthropoda", "superkingdom": "Eukaryota"}, "394104": {"species": "Candidatus Endoriftia persephone", "genus": "Candidatus Endoriftia", "family": "Proteobacteria-undef", "order": "Proteobacteria-undef", "phylum": "Proteobacteria", "superkingdom": "Bacteria"}, "1004785": {"species": "Alteromonas macleodii", "genus": "Alteromonas", "family": "Alteromonadaceae", "order": "Alteromonadales", "phylum": "Proteobacteria", "superkingdom": "Bacteria"}, "1973480": {"species": "Sphaerospermopsis kisseleviana", "genus": "Sphaerospermopsis", "family": "Aphanizomenonaceae", "order": "Nostocales", "phylum": "Cyanobacteria", "superkingdom": "Bacteria"}, "157820": {"species": "uncultured prasinophyte", "genus": "Chlorophyta-undef", "family": "Chlorophyta-undef", "order": "Chlorophyta-undef", "phylum": "Chlorophyta", "superkingdom": "Eukaryota"}, "487184": {"species": "Pseudomonas xinjiangensis", "genus": "Pseudomonas", "family": "Pseudomonadaceae", "order": "Pseudomonadales", "phylum": "Proteobacteria", "superkingdom": "Bacteria"}, "2055892": {"species": "Idiomarina sp. X4", "genus": "Idiomarina", "family": "Idiomarinaceae", "order": "Alteromonadales", "phylum": "Proteobacteria", "superkingdom": "Bacteria"}, "7460": {"species": "Apis mellifera", "genus": "Apis", "family": "Apidae", "order": "Hymenoptera", "phylum": "Arthropoda", "superkingdom": "Eukaryota"}, "550": {"species": "Enterobacter cloacae", "genus": "Enterobacter", "family": "Enterobacteriaceae", "order": "Enterobacterales", "phylum": "Proteobacteria", "superkingdom": "Bacteria"}, "1250400": {"species": "Halomonas sp. ZM3", "genus": "Halomonas", "family": "Halomonadaceae", "order": "Oceanospirillales", "phylum": "Proteobacteria", "superkingdom": "Bacteria"}, "294": {"species": "Pseudomonas fluorescens", "genus": "Pseudomonas", "family": "Pseudomonadaceae", "order": "Pseudomonadales", "phylum": "Proteobacteria", "superkingdom": "Bacteria"}, "1004786": {"species": "Alteromonas mediterranea", "genus": "Alteromonas", "family": "Alteromonadaceae", "order": "Alteromonadales", "phylum": "Proteobacteria", "superkingdom": "Bacteria"}, "528244": {"species": "Azospirillum thiophilum", "genus": "Azospirillum", "family": "Rhodospirillaceae", "order": "Rhodospirillales", "phylum": "Proteobacteria", "superkingdom": "Bacteria"}, "475662": {"species": "Halomonas beimenensis", "genus": "Halomonas", "family": "Halomonadaceae", "order": "Oceanospirillales", "phylum": "Proteobacteria", "superkingdom": "Bacteria"}, "35554": {"species": "Geobacter sulfurreducens", "genus": "Geobacter", "family": "Geobacteraceae", "order": "Desulfuromonadales", "phylum": "Proteobacteria", "superkingdom": "Bacteria"}, "1972068": {"species": "Sulfurivermis fontis", "genus": "Sulfurivermis", "family": "Thioalkalispiraceae", "order": "Chromatiales", "phylum": "Proteobacteria", "superkingdom": "Bacteria"}, "2033033": {"species": "Aeromonas sp. CU5", "genus": "Aeromonas", "family": "Aeromonadaceae", "order": "Aeromonadales", "phylum": "Proteobacteria", "superkingdom": "Bacteria"}, "2161747": {"species": "Saccharospirillum mangrovi", "genus": "Saccharospirillum", "family": "Saccharospirillaceae", "order": "Oceanospirillales", "phylum": "Proteobacteria", "superkingdom": "Bacteria"}, "1420599": {"species": "Pseudomonas protegens", "genus": "Pseudomonas", "family": "Pseudomonadaceae", "order": "Pseudomonadales", "phylum": "Proteobacteria", "superkingdom": "Bacteria"}, "1415568": {"species": "Marinobacter sp. LV10R510-11A", "genus": "Marinobacter", "family": "Alteromonadaceae", "order": "Alteromonadales", "phylum": "Proteobacteria", "superkingdom": "Bacteria"}, "574566": {"species": "Coccomyxa subellipsoidea", "genus": "Coccomyxa", "family": "Chlorophyta-undef", "order": "Chlorophyta-undef", "phylum": "Chlorophyta", "superkingdom": "Eukaryota"}, "858337": {"species": "uncultured Choricystis", "genus": "Chlorophyta-undef", "family": "Chlorophyta-undef", "order": "Chlorophyta-undef", "phylum": "Chlorophyta", "superkingdom": "Eukaryota"}, "1188256": {"species": "Rhodovulum sulfidophilum", "genus": "Rhodovulum", "family": "Rhodobacteraceae", "order": "Rhodobacterales", "phylum": "Proteobacteria", "superkingdom": "Bacteria"}, "1051646": {"species": "Vibrio tubiashii", "genus": "Vibrio", "family": "Vibrionaceae", "order": "Vibrionales", "phylum": "Proteobacteria", "superkingdom": "Bacteria"}, "1917158": {"species": "Alteromonas sp. RW2A1", "genus": "Alteromonas", "family": "Alteromonadaceae", "order": "Alteromonadales", "phylum": "Proteobacteria", "superkingdom": "Bacteria"}, "441375": {"species": "Cryptosporidium muris", "genus": "Cryptosporidium", "family": "Cryptosporidiidae", "order": "Eucoccidiorida", "phylum": "Apicomplexa", "superkingdom": "Eukaryota"}, "1208320": {"species": "Thalassolituus oleivorans", "genus": "Thalassolituus", "family": "Oceanospirillaceae", "order": "Oceanospirillales", "phylum": "Proteobacteria", "superkingdom": "Bacteria"}, "8083": {"species": "Xiphophorus maculatus", "genus": "Xiphophorus", "family": "Poeciliidae", "order": "Cyprinodontiformes", "phylum": "Chordata", "superkingdom": "Eukaryota"}, "225937": {"species": "Marinobacter adhaerens", "genus": "Marinobacter", "family": "Alteromonadaceae", "order": "Alteromonadales", "phylum": "Proteobacteria", "superkingdom": "Bacteria"}, "1255043": {"species": "Thioalkalivibrio nitratireducens", "genus": "Thioalkalivibrio", "family": "Ectothiorhodospiraceae", "order": "Chromatiales", "phylum": "Proteobacteria", "superkingdom": "Bacteria"}, "10224": {"species": "Saccoglossus kowalevskii", "genus": "Saccoglossus", "family": "Harrimaniidae", "order": "Hemichordata-undef", "phylum": "Hemichordata", "superkingdom": "Eukaryota"}, "74468": {"species": "Sargassum muticum", "genus": "Sargassum", "family": "Sargassaceae", "order": "Fucales", "phylum": "Eukaryota-undef", "superkingdom": "Eukaryota"}, "115561": {"species": "Halomonas hydrothermalis", "genus": "Halomonas", "family": "Halomonadaceae", "order": "Oceanospirillales", "phylum": "Proteobacteria", "superkingdom": "Bacteria"}, "3218": {"species": "Physcomitrium patens", "genus": "Physcomitrium", "family": "Funariaceae", "order": "Funariales", "phylum": "Streptophyta", "superkingdom": "Eukaryota"}, "1670800": {"species": "Mesorhizobium oceanicum", "genus": "Mesorhizobium", "family": "Phyllobacteriaceae", "order": "Rhizobiales", "phylum": "Proteobacteria", "superkingdom": "Bacteria"}, "112090": {"species": "Aphanomyces astaci", "genus": "Aphanomyces", "family": "Saprolegniaceae", "order": "Saprolegniales", "phylum": "Eukaryota-undef", "superkingdom": "Eukaryota"}, "253288": {"species": "Malassezia yamatoensis", "genus": "Malassezia", "family": "Malasseziaceae", "order": "Malasseziales", "phylum": "Basidiomycota", "superkingdom": "Eukaryota"}, "96477": {"species": "Chaetosphaeridium globosum", "genus": "Chaetosphaeridium", "family": "Chaetosphaeridiaceae", "order": "Coleochaetales", "phylum": "Streptophyta", "superkingdom": "Eukaryota"}, "2488665": {"species": "Marinobacter sp. NP-4(2019)", "genus": "Marinobacter", "family": "Alteromonadaceae", "order": "Alteromonadales", "phylum": "Proteobacteria", "superkingdom": "Bacteria"}, "1434072": {"species": "Pseudomonas salegens", "genus": "Pseudomonas", "family": "Pseudomonadaceae", "order": "Pseudomonadales", "phylum": "Proteobacteria", "superkingdom": "Bacteria"}, "1230840": {"species": "Orycteropus afer", "genus": "Orycteropus", "family": "Orycteropodidae", "order": "Tubulidentata", "phylum": "Chordata", "superkingdom": "Eukaryota"}, "323261": {"species": "Nitrosococcus oceani", "genus": "Nitrosococcus", "family": "Chromatiaceae", "order": "Chromatiales", "phylum": "Proteobacteria", "superkingdom": "Bacteria"}, "2508307": {"species": "Leisingera sp. NJS204", "genus": "Leisingera", "family": "Rhodobacteraceae", "order": "Rhodobacterales", "phylum": "Proteobacteria", "superkingdom": "Bacteria"}, "1761789": {"species": "Halomonas sp. hl-4", "genus": "Halomonas", "family": "Halomonadaceae", "order": "Oceanospirillales", "phylum": "Proteobacteria", "superkingdom": "Bacteria"}, "49369": {"species": "Coffea eugenioides", "genus": "Coffea", "family": "Rubiaceae", "order": "Gentianales", "phylum": "Streptophyta", "superkingdom": "Eukaryota"}, "1777491": {"species": "Alteromonas sp. Mac1", "genus": "Alteromonas", "family": "Alteromonadaceae", "order": "Alteromonadales", "phylum": "Proteobacteria", "superkingdom": "Bacteria"}, "1915078": {"species": "Thioclava nitratireducens", "genus": "Thioclava", "family": "Rhodobacteraceae", "order": "Rhodobacterales", "phylum": "Proteobacteria", "superkingdom": "Bacteria"}, "1247726": {"species": "Advenella mimigardefordensis", "genus": "Advenella", "family": "Alcaligenaceae", "order": "Burkholderiales", "phylum": "Proteobacteria", "superkingdom": "Bacteria"}, "2787": {"species": "Porphyra purpurea", "genus": "Porphyra", "family": "Bangiaceae", "order": "Bangiales", "phylum": "Rhodophyta", "superkingdom": "Eukaryota"}, "713585": {"species": "Thioalkalivibrio paradoxus", "genus": "Thioalkalivibrio", "family": "Ectothiorhodospiraceae", "order": "Chromatiales", "phylum": "Proteobacteria", "superkingdom": "Bacteria"}, "639283": {"species": "Starkeya novella", "genus": "Starkeya", "family": "Xanthobacteraceae", "order": "Rhizobiales", "phylum": "Proteobacteria", "superkingdom": "Bacteria"}, "1663591": {"species": "Magnetospirillum sp. XM-1", "genus": "Magnetospirillum", "family": "Rhodospirillaceae", "order": "Rhodospirillales", "phylum": "Proteobacteria", "superkingdom": "Bacteria"}, "1671721": {"species": "Marinobacter sp. CP1", "genus": "Marinobacter", "family": "Alteromonadaceae", "order": "Alteromonadales", "phylum": "Proteobacteria", "superkingdom": "Bacteria"}, "1652545": {"species": "Arthrobacter sp. YC-RL1", "genus": "Arthrobacter", "family": "Micrococcaceae", "order": "Micrococcales", "phylum": "Actinobacteria", "superkingdom": "Bacteria"}, "1324931": {"species": "Pseudomonas syringae", "genus": "Pseudomonas", "family": "Pseudomonadaceae", "order": "Pseudomonadales", "phylum": "Proteobacteria", "superkingdom": "Bacteria"}, "1250539": {"species": "Pelagibaca abyssi", "genus": "Pelagibaca", "family": "Rhodobacteraceae", "order": "Rhodobacterales", "phylum": "Proteobacteria", "superkingdom": "Bacteria"}, "359110": {"species": "Pseudomonas extremaustralis", "genus": "Pseudomonas", "family": "Pseudomonadaceae", "order": "Pseudomonadales", "phylum": "Proteobacteria", "superkingdom": "Bacteria"}, "157592": {"species": "Sterolibacterium denitrificans", "genus": "Sterolibacterium", "family": "Sterolibacteriaceae", "order": "Nitrosomonadales", "phylum": "Proteobacteria", "superkingdom": "Bacteria"}, "28090": {"species": "Acinetobacter lwoffii", "genus": "Acinetobacter", "family": "Moraxellaceae", "order": "Pseudomonadales", "phylum": "Proteobacteria", "superkingdom": "Bacteria"}, "1202541": {"species": "Botryococcus braunii", "genus": "Botryococcus", "family": "Chlorophyta-undef", "order": "Chlorophyta-undef", "phylum": "Chlorophyta", "superkingdom": "Eukaryota"}, "1663210": {"species": "Ostreococcus mediterraneus virus 1", "genus": "Prasinovirus", "family": "Phycodnaviridae", "order": "Algavirales", "phylum": "Nucleocytoviricota", "superkingdom": "Viruses"}, "326968": {"species": "Ziziphus jujuba", "genus": "Ziziphus", "family": "Rhamnaceae", "order": "Rosales", "phylum": "Streptophyta", "superkingdom": "Eukaryota"}, "41875": {"species": "Bathycoccus prasinos", "genus": "Bathycoccus", "family": "Bathycoccaceae", "order": "Mamiellales", "phylum": "Chlorophyta", "superkingdom": "Eukaryota"}, "743635": {"species": "uncultured organism MedDCM-OCT-S08-C199", "genus": "undef", "family": "undef", "order": "undef", "phylum": "undef", "superkingdom": "undef"}, "1774373": {"species": "Alteromonas mediterranea", "genus": "Alteromonas", "family": "Alteromonadaceae", "order": "Alteromonadales", "phylum": "Proteobacteria", "superkingdom": "Bacteria"}, "2303538": {"species": "Salinimonas sediminis", "genus": "Salinimonas", "family": "Alteromonadaceae", "order": "Alteromonadales", "phylum": "Proteobacteria", "superkingdom": "Bacteria"}, "4442": {"species": "Camellia sinensis", "genus": "Camellia", "family": "Theaceae", "order": "Ericales", "phylum": "Streptophyta", "superkingdom": "Eukaryota"}, "330734": {"species": "Marinobacter psychrophilus", "genus": "Marinobacter", "family": "Alteromonadaceae", "order": "Alteromonadales", "phylum": "Proteobacteria", "superkingdom": "Bacteria"}, "1160720": {"species": "Alteromonas stellipolaris", "genus": "Alteromonas", "family": "Alteromonadaceae", "order": "Alteromonadales", "phylum": "Proteobacteria", "superkingdom": "Bacteria"}, "2211108": {"species": "Sterolibacteriaceae bacterium J5B", "genus": "Sterolibacteriaceae-undef", "family": "Sterolibacteriaceae", "order": "Nitrosomonadales", "phylum": "Proteobacteria", "superkingdom": "Bacteria"}, "32473": {"species": "Xiphophorus couchianus", "genus": "Xiphophorus", "family": "Poeciliidae", "order": "Cyprinodontiformes", "phylum": "Chordata", "superkingdom": "Eukaryota"}, "483547": {"species": "Geoalkalibacter subterraneus", "genus": "Geoalkalibacter", "family": "Geobacteraceae", "order": "Desulfuromonadales", "phylum": "Proteobacteria", "superkingdom": "Bacteria"}, "31312": {"species": "Nephroselmis olivacea", "genus": "Nephroselmis", "family": "Nephroselmidaceae", "order": "Nephroselmidales", "phylum": "Chlorophyta", "superkingdom": "Eukaryota"}, "762570": {"species": "Rhodothermus marinus", "genus": "Rhodothermus", "family": "Rhodothermaceae", "order": "Bacteroidetes Order II. Incertae sedis", "phylum": "Bacteroidetes", "superkingdom": "Bacteria"}, "390919": {"species": "Halomonas olivaria", "genus": "Halomonas", "family": "Halomonadaceae", "order": "Oceanospirillales", "phylum": "Proteobacteria", "superkingdom": "Bacteria"}, "163309": {"species": "Geminella minor", "genus": "Geminella", "family": "Chlorellaceae", "order": "Chlorellales", "phylum": "Chlorophyta", "superkingdom": "Eukaryota"}, "2014542": {"species": "Alcanivorax sp. N3-2A", "genus": "Alcanivorax", "family": "Alcanivoracaceae", "order": "Oceanospirillales", "phylum": "Proteobacteria", "superkingdom": "Bacteria"}, "1675686": {"species": "Sulfurifustis variabilis", "genus": "Sulfurifustis", "family": "Acidiferrobacteraceae", "order": "Acidiferrobacterales", "phylum": "Proteobacteria", "superkingdom": "Bacteria"}, "1300254": {"species": "Alteromonas mediterranea", "genus": "Alteromonas", "family": "Alteromonadaceae", "order": "Alteromonadales", "phylum": "Proteobacteria", "superkingdom": "Bacteria"}, "542413": {"species": "uncultured bacterium ARCTIC24_F_09", "genus": "Bacteria-undef", "family": "Bacteria-undef", "order": "Bacteria-undef", "phylum": "Bacteria-undef", "superkingdom": "Bacteria"}, "74091": {"species": "Sargassum confusum", "genus": "Sargassum", "family": "Sargassaceae", "order": "Fucales", "phylum": "Eukaryota-undef", "superkingdom": "Eukaryota"}, "290398": {"species": "Chromohalobacter salexigens", "genus": "Chromohalobacter", "family": "Halomonadaceae", "order": "Oceanospirillales", "phylum": "Proteobacteria", "superkingdom": "Bacteria"}, "351348": {"species": "Marinobacter hydrocarbonoclasticus", "genus": "Marinobacter", "family": "Alteromonadaceae", "order": "Alteromonadales", "phylum": "Proteobacteria", "superkingdom": "Bacteria"}, "391936": {"species": "Alcanivorax pacificus", "genus": "Alcanivorax", "family": "Alcanivoracaceae", "order": "Oceanospirillales", "phylum": "Proteobacteria", "superkingdom": "Bacteria"}, "145388": {"species": "Monoraphidium neglectum", "genus": "Monoraphidium", "family": "Selenastraceae", "order": "Sphaeropleales", "phylum": "Chlorophyta", "superkingdom": "Eukaryota"}, "797277": {"species": "Pseudomonas litoralis", "genus": "Pseudomonas", "family": "Pseudomonadaceae", "order": "Pseudomonadales", "phylum": "Proteobacteria", "superkingdom": "Bacteria"}, "1620215": {"species": "Sulfuricaulis limicola", "genus": "Sulfuricaulis", "family": "Acidiferrobacteraceae", "order": "Acidiferrobacterales", "phylum": "Proteobacteria", "superkingdom": "Bacteria"}, "95300": {"species": "Pseudomonas vancouverensis", "genus": "Pseudomonas", "family": "Pseudomonadaceae", "order": "Pseudomonadales", "phylum": "Proteobacteria", "superkingdom": "Bacteria"}, "573": {"species": "Klebsiella pneumoniae", "genus": "Klebsiella", "family": "Enterobacteriaceae", "order": "Enterobacterales", "phylum": "Proteobacteria", "superkingdom": "Bacteria"}, "762376": {"species": "Achromobacter xylosoxidans", "genus": "Achromobacter", "family": "Alcaligenaceae", "order": "Burkholderiales", "phylum": "Proteobacteria", "superkingdom": "Bacteria"}, "181804": {"species": "Nitella hyalina", "genus": "Nitella", "family": "Characeae", "order": "Charales", "phylum": "Streptophyta", "superkingdom": "Eukaryota"}, "1868325": {"species": "Prosthecochloris sp. CIB 2401", "genus": "Prosthecochloris", "family": "Chlorobiaceae", "order": "Chlorobiales", "phylum": "Chlorobi", "superkingdom": "Bacteria"}, "1543721": {"species": "Sedimenticola thiotaurini", "genus": "Sedimenticola", "family": "Proteobacteria-undef", "order": "Proteobacteria-undef", "phylum": "Proteobacteria", "superkingdom": "Bacteria"}, "233316": {"species": "Alteromonas stellipolaris", "genus": "Alteromonas", "family": "Alteromonadaceae", "order": "Alteromonadales", "phylum": "Proteobacteria", "superkingdom": "Bacteria"}, "2021234": {"species": "Ahniella affigens", "genus": "Ahniella", "family": "Rhodanobacteraceae", "order": "Xanthomonadales", "phylum": "Proteobacteria", "superkingdom": "Bacteria"}, "52035": {"species": "Lobochlamys segnis", "genus": "Lobochlamys", "family": "Chlamydomonadaceae", "order": "Chlamydomonadales", "phylum": "Chlorophyta", "superkingdom": "Eukaryota"}, "421628": {"species": "Ectothiorhodospira haloalkaliphila", "genus": "Ectothiorhodospira", "family": "Ectothiorhodospiraceae", "order": "Chromatiales", "phylum": "Proteobacteria", "superkingdom": "Bacteria"}, "490759": {"species": "Marinobacter sp. BSs20148", "genus": "Marinobacter", "family": "Alteromonadaceae", "order": "Alteromonadales", "phylum": "Proteobacteria", "superkingdom": "Bacteria"}, "430877": {"species": "Marinobacter sp. DG1194", "genus": "Marinobacter", "family": "Alteromonadaceae", "order": "Alteromonadales", "phylum": "Proteobacteria", "superkingdom": "Bacteria"}, "542402": {"species": "uncultured bacterium ARCTIC13_E_12", "genus": "Bacteria-undef", "family": "Bacteria-undef", "order": "Bacteria-undef", "phylum": "Bacteria-undef", "superkingdom": "Bacteria"}, "991905": {"species": "Polymorphum gilvum", "genus": "Polymorphum", "family": "Proteobacteria-undef", "order": "Proteobacteria-undef", "phylum": "Proteobacteria", "superkingdom": "Bacteria"}, "85698": {"species": "Achromobacter xylosoxidans", "genus": "Achromobacter", "family": "Alcaligenaceae", "order": "Burkholderiales", "phylum": "Proteobacteria", "superkingdom": "Bacteria"}, "430885": {"species": "Marinobacter sp. DG1597", "genus": "Marinobacter", "family": "Alteromonadaceae", "order": "Alteromonadales", "phylum": "Proteobacteria", "superkingdom": "Bacteria"}, "40324": {"species": "Stenotrophomonas maltophilia", "genus": "Stenotrophomonas", "family": "Xanthomonadaceae", "order": "Xanthomonadales", "phylum": "Proteobacteria", "superkingdom": "Bacteria"}, "50039": {"species": "Bracteacoccus giganteus", "genus": "Bracteacoccus", "family": "Bracteacoccaceae", "order": "Sphaeropleales", "phylum": "Chlorophyta", "superkingdom": "Eukaryota"}, "88036": {"species": "Selaginella moellendorffii", "genus": "Selaginella", "family": "Selaginellaceae", "order": "Selaginellales", "phylum": "Streptophyta", "superkingdom": "Eukaryota"}, "157779": {"species": "Kushneria marisflavi", "genus": "Kushneria", "family": "Halomonadaceae", "order": "Oceanospirillales", "phylum": "Proteobacteria", "superkingdom": "Bacteria"}, "1331671": {"species": "Pseudomonas putida", "genus": "Pseudomonas", "family": "Pseudomonadaceae", "order": "Pseudomonadales", "phylum": "Proteobacteria", "superkingdom": "Bacteria"}, "187379": {"species": "uncultured Marinobacter sp.", "genus": "Marinobacter", "family": "Alteromonadaceae", "order": "Alteromonadales", "phylum": "Proteobacteria", "superkingdom": "Bacteria"}, "1034889": {"species": "Variovorax sp. HW608", "genus": "Variovorax", "family": "Comamonadaceae", "order": "Burkholderiales", "phylum": "Proteobacteria", "superkingdom": "Bacteria"}, "3726": {"species": "Raphanus sativus", "genus": "Raphanus", "family": "Brassicaceae", "order": "Brassicales", "phylum": "Streptophyta", "superkingdom": "Eukaryota"}, "754476": {"species": "Methylophaga nitratireducenticrescens", "genus": "Methylophaga", "family": "Piscirickettsiaceae", "order": "Thiotrichales", "phylum": "Proteobacteria", "superkingdom": "Bacteria"}, "258330": {"species": "Ammothea hilgendorfi", "genus": "Ammothea", "family": "Ammotheidae", "order": "Pantopoda", "phylum": "Arthropoda", "superkingdom": "Eukaryota"}, "335974": {"species": "Marinobacter koreensis", "genus": "Marinobacter", "family": "Alteromonadaceae", "order": "Alteromonadales", "phylum": "Proteobacteria", "superkingdom": "Bacteria"}, "880159": {"species": "Bathycoccus sp. RCC1105 virus BpV", "genus": "Prasinovirus", "family": "Phycodnaviridae", "order": "Algavirales", "phylum": "Nucleocytoviricota", "superkingdom": "Viruses"}, "1504981": {"species": "Halomonas sp. KO116", "genus": "Halomonas", "family": "Halomonadaceae", "order": "Oceanospirillales", "phylum": "Proteobacteria", "superkingdom": "Bacteria"}, "55468": {"species": "Lagarosiphon major", "genus": "Lagarosiphon", "family": "Hydrocharitaceae", "order": "Alismatales", "phylum": "Streptophyta", "superkingdom": "Eukaryota"}, "86192": {"species": "Pseudomonas chlororaphis", "genus": "Pseudomonas", "family": "Pseudomonadaceae", "order": "Pseudomonadales", "phylum": "Proteobacteria", "superkingdom": "Bacteria"}, "110365": {"species": "Gregarina niphandrodes", "genus": "Gregarina", "family": "Gregarinidae", "order": "Eugregarinorida", "phylum": "Apicomplexa", "superkingdom": "Eukaryota"}, "1300259": {"species": "Alteromonas mediterranea", "genus": "Alteromonas", "family": "Alteromonadaceae", "order": "Alteromonadales", "phylum": "Proteobacteria", "superkingdom": "Bacteria"}, "43946": {"species": "Netrium digitus", "genus": "Netrium", "family": "Zygnemataceae", "order": "Zygnematales", "phylum": "Streptophyta", "superkingdom": "Eukaryota"}, "66656": {"species": "Durio zibethinus", "genus": "Durio", "family": "Malvaceae", "order": "Malvales", "phylum": "Streptophyta", "superkingdom": "Eukaryota"}, "2136172": {"species": "Halomonas sp. SF2003", "genus": "Halomonas", "family": "Halomonadaceae", "order": "Oceanospirillales", "phylum": "Proteobacteria", "superkingdom": "Bacteria"}, "2306583": {"species": "Halomonas sp. JS92-SW72", "genus": "Halomonas", "family": "Halomonadaceae", "order": "Oceanospirillales", "phylum": "Proteobacteria", "superkingdom": "Bacteria"}, "2304594": {"species": "Marinobacter sp. Arc7-DN-1", "genus": "Marinobacter", "family": "Alteromonadaceae", "order": "Alteromonadales", "phylum": "Proteobacteria", "superkingdom": "Bacteria"}, "59538": {"species": "Pantholops hodgsonii", "genus": "Pantholops", "family": "Bovidae", "order": "Artiodactyla", "phylum": "Chordata", "superkingdom": "Eukaryota"}, "1246035": {"species": "uncultured Alteromonas sp. AD1000-G12-5", "genus": "Alteromonas", "family": "Alteromonadaceae", "order": "Alteromonadales", "phylum": "Proteobacteria", "superkingdom": "Bacteria"}, "46677": {"species": "Pseudomonas agarici", "genus": "Pseudomonas", "family": "Pseudomonadaceae", "order": "Pseudomonadales", "phylum": "Proteobacteria", "superkingdom": "Bacteria"}, "59895": {"species": "Cynara cardunculus", "genus": "Cynara", "family": "Asteraceae", "order": "Asterales", "phylum": "Streptophyta", "superkingdom": "Eukaryota"}, "1173027": {"species": "Microcoleus sp. PCC 7113", "genus": "Microcoleus", "family": "Microcoleaceae", "order": "Oscillatoriales", "phylum": "Cyanobacteria", "superkingdom": "Bacteria"}, "656061": {"species": "Tuber melanosporum", "genus": "Tuber", "family": "Tuberaceae", "order": "Pezizales", "phylum": "Ascomycota", "superkingdom": "Eukaryota"}, "71743": {"species": "Chlorogonium capillatum", "genus": "Chlorogonium", "family": "Haematococcaceae", "order": "Chlamydomonadales", "phylum": "Chlorophyta", "superkingdom": "Eukaryota"}, "1777492": {"species": "Alteromonas sp. Mac2", "genus": "Alteromonas", "family": "Alteromonadaceae", "order": "Alteromonadales", "phylum": "Proteobacteria", "superkingdom": "Bacteria"}, "1300253": {"species": "Alteromonas mediterranea", "genus": "Alteromonas", "family": "Alteromonadaceae", "order": "Alteromonadales", "phylum": "Proteobacteria", "superkingdom": "Bacteria"}, "28108": {"species": "Alteromonas macleodii", "genus": "Alteromonas", "family": "Alteromonadaceae", "order": "Alteromonadales", "phylum": "Proteobacteria", "superkingdom": "Bacteria"}, "1442136": {"species": "Ectothiorhodospira sp. BSL-9", "genus": "Ectothiorhodospira", "family": "Ectothiorhodospiraceae", "order": "Chromatiales", "phylum": "Proteobacteria", "superkingdom": "Bacteria"}, "399739": {"species": "Pseudomonas mendocina", "genus": "Pseudomonas", "family": "Pseudomonadaceae", "order": "Pseudomonadales", "phylum": "Proteobacteria", "superkingdom": "Bacteria"}, "314275": {"species": "Alteromonas mediterranea", "genus": "Alteromonas", "family": "Alteromonadaceae", "order": "Alteromonadales", "phylum": "Proteobacteria", "superkingdom": "Bacteria"}, "114398": {"species": "Parasteatoda tepidariorum", "genus": "Parasteatoda", "family": "Theridiidae", "order": "Araneae", "phylum": "Arthropoda", "superkingdom": "Eukaryota"}, "530564": {"species": "Pirellula staleyi", "genus": "Pirellula", "family": "Pirellulaceae", "order": "Pirellulales", "phylum": "Planctomycetes", "superkingdom": "Bacteria"}, "554055": {"species": "Micractinium conductrix", "genus": "Micractinium", "family": "Chlorellaceae", "order": "Chlorellales", "phylum": "Chlorophyta", "superkingdom": "Eukaryota"}, "70448": {"species": "Ostreococcus tauri", "genus": "Ostreococcus", "family": "Bathycoccaceae", "order": "Mamiellales", "phylum": "Chlorophyta", "superkingdom": "Eukaryota"}, "28087": {"species": "Legionella sainthelensi", "genus": "Legionella", "family": "Legionellaceae", "order": "Legionellales", "phylum": "Proteobacteria", "superkingdom": "Bacteria"}, "115555": {"species": "Halomonas axialensis", "genus": "Halomonas", "family": "Halomonadaceae", "order": "Oceanospirillales", "phylum": "Proteobacteria", "superkingdom": "Bacteria"}, "1124983": {"species": "Pseudomonas protegens", "genus": "Pseudomonas", "family": "Pseudomonadaceae", "order": "Pseudomonadales", "phylum": "Proteobacteria", "superkingdom": "Bacteria"}, "1420917": {"species": "Marinobacter salarius", "genus": "Marinobacter", "family": "Alteromonadaceae", "order": "Alteromonadales", "phylum": "Proteobacteria", "superkingdom": "Bacteria"}, "4686": {"species": "Asparagus officinalis", "genus": "Asparagus", "family": "Asparagaceae", "order": "Asparagales", "phylum": "Streptophyta", "superkingdom": "Eukaryota"}, "447217": {"species": "Anaeromyxobacter sp. K", "genus": "Anaeromyxobacter", "family": "Anaeromyxobacteraceae", "order": "Myxococcales", "phylum": "Proteobacteria", "superkingdom": "Bacteria"}, "455488": {"species": "Anaeromyxobacter dehalogenans", "genus": "Anaeromyxobacter", "family": "Anaeromyxobacteraceae", "order": "Myxococcales", "phylum": "Proteobacteria", "superkingdom": "Bacteria"}, "1123519": {"species": "Pseudomonas stutzeri", "genus": "Pseudomonas", "family": "Pseudomonadaceae", "order": "Pseudomonadales", "phylum": "Proteobacteria", "superkingdom": "Bacteria"}, "77133": {"species": "uncultured bacterium", "genus": "Bacteria-undef", "family": "Bacteria-undef", "order": "Bacteria-undef", "phylum": "Bacteria-undef", "superkingdom": "Bacteria"}, "1118153": {"species": "Halomonas sp. GFAJ-1", "genus": "Halomonas", "family": "Halomonadaceae", "order": "Oceanospirillales", "phylum": "Proteobacteria", "superkingdom": "Bacteria"}, "192955": {"species": "Salmonella enterica", "genus": "Salmonella", "family": "Enterobacteriaceae", "order": "Enterobacterales", "phylum": "Proteobacteria", "superkingdom": "Bacteria"}, "2045200": {"species": "Pseudomonas sp. s211(2017)", "genus": "Pseudomonas", "family": "Pseudomonadaceae", "order": "Pseudomonadales", "phylum": "Proteobacteria", "superkingdom": "Bacteria"}, "644801": {"species": "Pseudomonas stutzeri", "genus": "Pseudomonas", "family": "Pseudomonadaceae", "order": "Pseudomonadales", "phylum": "Proteobacteria", "superkingdom": "Bacteria"}, "3105": {"species": "Pediastrum duplex", "genus": "Pediastrum", "family": "Hydrodictyaceae", "order": "Sphaeropleales", "phylum": "Chlorophyta", "superkingdom": "Eukaryota"}, "3074": {"species": "Parachlorella kessleri", "genus": "Parachlorella", "family": "Chlorellaceae", "order": "Chlorellales", "phylum": "Chlorophyta", "superkingdom": "Eukaryota"}, "392300": {"species": "Histiona aroides", "genus": "Histiona", "family": "Histionidae", "order": "Jakobida", "phylum": "Eukaryota-undef", "superkingdom": "Eukaryota"}, "1246032": {"species": "uncultured Alteromonas sp. AD1000-G12-17", "genus": "Alteromonas", "family": "Alteromonadaceae", "order": "Alteromonadales", "phylum": "Proteobacteria", "superkingdom": "Bacteria"}, "1930532": {"species": "Pseudomonas sp. CC6-YY-74", "genus": "Pseudomonas", "family": "Pseudomonadaceae", "order": "Pseudomonadales", "phylum": "Proteobacteria", "superkingdom": "Bacteria"}, "352472": {"species": "Dictyostelium discoideum", "genus": "Dictyostelium", "family": "Dictyosteliaceae", "order": "Dictyosteliales", "phylum": "Evosea", "superkingdom": "Eukaryota"}, "272620": {"species": "Klebsiella pneumoniae", "genus": "Klebsiella", "family": "Enterobacteriaceae", "order": "Enterobacterales", "phylum": "Proteobacteria", "superkingdom": "Bacteria"}, "300": {"species": "Pseudomonas mendocina", "genus": "Pseudomonas", "family": "Pseudomonadaceae", "order": "Pseudomonadales", "phylum": "Proteobacteria", "superkingdom": "Bacteria"}, "242159": {"species": "Ostreococcus sp. 'lucimarinus'", "genus": "Ostreococcus", "family": "Bathycoccaceae", "order": "Mamiellales", "phylum": "Chlorophyta", "superkingdom": "Eukaryota"}, "570277": {"species": "Endozoicomonas montiporae", "genus": "Endozoicomonas", "family": "Endozoicomonadaceae", "order": "Oceanospirillales", "phylum": "Proteobacteria", "superkingdom": "Bacteria"}, "1129794": {"species": "Paraglaciecola psychrophila", "genus": "Paraglaciecola", "family": "Alteromonadaceae", "order": "Alteromonadales", "phylum": "Proteobacteria", "superkingdom": "Bacteria"}, "204992": {"species": "Golenkinia longispicula", "genus": "Golenkinia", "family": "Golenkiniaceae", "order": "Chlamydomonadales", "phylum": "Chlorophyta", "superkingdom": "Eukaryota"}, "693985": {"species": "Pseudomonas savastanoi", "genus": "Pseudomonas", "family": "Pseudomonadaceae", "order": "Pseudomonadales", "phylum": "Proteobacteria", "superkingdom": "Bacteria"}, "2077147": {"species": "Citrobacter freundii complex sp. CFNIH3", "genus": "Citrobacter", "family": "Enterobacteriaceae", "order": "Enterobacterales", "phylum": "Proteobacteria", "superkingdom": "Bacteria"}, "52965": {"species": "Phacotus lenticularis", "genus": "Phacotus", "family": "Phacotaceae", "order": "Chlamydomonadales", "phylum": "Chlorophyta", "superkingdom": "Eukaryota"}, "1246061": {"species": "uncultured Alteromonas sp. AD1000-G16-11", "genus": "Alteromonas", "family": "Alteromonadaceae", "order": "Alteromonadales", "phylum": "Proteobacteria", "superkingdom": "Bacteria"}, "1821621": {"species": "Marinobacterium aestuarii", "genus": "Marinobacterium", "family": "Oceanospirillaceae", "order": "Oceanospirillales", "phylum": "Proteobacteria", "superkingdom": "Bacteria"}, "941907": {"species": "Sphingomonas indica", "genus": "Sphingomonas", "family": "Sphingomonadaceae", "order": "Sphingomonadales", "phylum": "Proteobacteria", "superkingdom": "Bacteria"}, "511062": {"species": "Oceanimonas sp. GK1", "genus": "Oceanimonas", "family": "Aeromonadaceae", "order": "Aeromonadales", "phylum": "Proteobacteria", "superkingdom": "Bacteria"}, "3711": {"species": "Brassica rapa", "genus": "Brassica", "family": "Brassicaceae", "order": "Brassicales", "phylum": "Streptophyta", "superkingdom": "Eukaryota"}, "2479392": {"species": "Pseudomonas sp. LTJR-52", "genus": "Pseudomonas", "family": "Pseudomonadaceae", "order": "Pseudomonadales", "phylum": "Proteobacteria", "superkingdom": "Bacteria"}, "102107": {"species": "Prunus mume", "genus": "Prunus", "family": "Rosaceae", "order": "Rosales", "phylum": "Streptophyta", "superkingdom": "Eukaryota"}, "413404": {"species": "Candidatus Ruthia magnifica", "genus": "Candidatus Ruthia", "family": "Proteobacteria-undef", "order": "Proteobacteria-undef", "phylum": "Proteobacteria", "superkingdom": "Bacteria"}, "1610576": {"species": "Halomonas sp. R57-5", "genus": "Halomonas", "family": "Halomonadaceae", "order": "Oceanospirillales", "phylum": "Proteobacteria", "superkingdom": "Bacteria"}, "1300255": {"species": "Alteromonas mediterranea", "genus": "Alteromonas", "family": "Alteromonadaceae", "order": "Alteromonadales", "phylum": "Proteobacteria", "superkingdom": "Bacteria"}, "280463": {"species": "Emiliania huxleyi", "genus": "Emiliania", "family": "Noelaerhabdaceae", "order": "Isochrysidales", "phylum": "Haptista", "superkingdom": "Eukaryota"}, "1032745": {"species": "Trachydiscus minutus", "genus": "Trachydiscus", "family": "Goniochloridales-undef", "order": "Goniochloridales", "phylum": "Eukaryota-undef", "superkingdom": "Eukaryota"}, "349521": {"species": "Hahella chejuensis", "genus": "Hahella", "family": "Hahellaceae", "order": "Oceanospirillales", "phylum": "Proteobacteria", "superkingdom": "Bacteria"}, "718192": {"species": "Litorilituus sediminis", "genus": "Litorilituus", "family": "Colwelliaceae", "order": "Alteromonadales", "phylum": "Proteobacteria", "superkingdom": "Bacteria"}, "1178482": {"species": "Halomonas huangheensis", "genus": "Halomonas", "family": "Halomonadaceae", "order": "Oceanospirillales", "phylum": "Proteobacteria", "superkingdom": "Bacteria"}, "1580596": {"species": "Phaeobacter piscinae", "genus": "Phaeobacter", "family": "Rhodobacteraceae", "order": "Rhodobacterales", "phylum": "Proteobacteria", "superkingdom": "Bacteria"}, "1609967": {"species": "Halomonas sp. HG01", "genus": "Halomonas", "family": "Halomonadaceae", "order": "Oceanospirillales", "phylum": "Proteobacteria", "superkingdom": "Bacteria"}, "463040": {"species": "Bordetella genomosp. 13", "genus": "Bordetella", "family": "Alcaligenaceae", "order": "Burkholderiales", "phylum": "Proteobacteria", "superkingdom": "Bacteria"}, "1620392": {"species": "Spongiibacter sp. IMCC21906", "genus": "Spongiibacter", "family": "Spongiibacteraceae", "order": "Cellvibrionales", "phylum": "Proteobacteria", "superkingdom": "Bacteria"}, "1749259": {"species": "Marinobacter sp. LQ44", "genus": "Marinobacter", "family": "Alteromonadaceae", "order": "Alteromonadales", "phylum": "Proteobacteria", "superkingdom": "Bacteria"}, "2202142": {"species": "Chromobacterium sp. IIBBL 274-1", "genus": "Chromobacterium", "family": "Chromobacteriaceae", "order": "Neisseriales", "phylum": "Proteobacteria", "superkingdom": "Bacteria"}, "73010": {"species": "Aeromonas encheleia", "genus": "Aeromonas", "family": "Aeromonadaceae", "order": "Aeromonadales", "phylum": "Proteobacteria", "superkingdom": "Bacteria"}, "110193": {"species": "Nicrophorus vespilloides", "genus": "Nicrophorus", "family": "Silphidae", "order": "Coleoptera", "phylum": "Arthropoda", "superkingdom": "Eukaryota"}, "1123016": {"species": "Pseudomonas balearica", "genus": "Pseudomonas", "family": "Pseudomonadaceae", "order": "Pseudomonadales", "phylum": "Proteobacteria", "superkingdom": "Bacteria"}, "1609966": {"species": "Confluentimicrobium sp. EMB200-NS6", "genus": "Confluentimicrobium", "family": "Rhodobacteraceae", "order": "Rhodobacterales", "phylum": "Proteobacteria", "superkingdom": "Bacteria"}, "642926": {"species": "Ostreococcus tauri virus 1", "genus": "Prasinovirus", "family": "Phycodnaviridae", "order": "Algavirales", "phylum": "Nucleocytoviricota", "superkingdom": "Viruses"}, "1808001": {"species": "Acinetobacter sp. LoGeW2-3", "genus": "Acinetobacter", "family": "Moraxellaceae", "order": "Pseudomonadales", "phylum": "Proteobacteria", "superkingdom": "Bacteria"}, "24": {"species": "Shewanella putrefaciens", "genus": "Shewanella", "family": "Shewanellaceae", "order": "Alteromonadales", "phylum": "Proteobacteria", "superkingdom": "Bacteria"}, "7660": {"species": "Psammechinus miliaris", "genus": "Psammechinus", "family": "Parechinidae", "order": "Camarodonta", "phylum": "Echinodermata", "superkingdom": "Eukaryota"}, "322710": {"species": "Azotobacter vinelandii", "genus": "Azotobacter", "family": "Pseudomonadaceae", "order": "Pseudomonadales", "phylum": "Proteobacteria", "superkingdom": "Bacteria"}, "996285": {"species": "Pseudomonas stutzeri", "genus": "Pseudomonas", "family": "Pseudomonadaceae", "order": "Pseudomonadales", "phylum": "Proteobacteria", "superkingdom": "Bacteria"}, "706570": {"species": "Pseudomonas flexibilis", "genus": "Pseudomonas", "family": "Pseudomonadaceae", "order": "Pseudomonadales", "phylum": "Proteobacteria", "superkingdom": "Bacteria"}, "412030": {"species": "Paramecium tetraurelia", "genus": "Paramecium", "family": "Parameciidae", "order": "Peniculida", "phylum": "Ciliophora", "superkingdom": "Eukaryota"}, "296587": {"species": "Micromonas commoda", "genus": "Micromonas", "family": "Mamiellaceae", "order": "Mamiellales", "phylum": "Chlorophyta", "superkingdom": "Eukaryota"}, "307658": {"species": "Monomorium pharaonis", "genus": "Monomorium", "family": "Formicidae", "order": "Hymenoptera", "phylum": "Arthropoda", "superkingdom": "Eukaryota"}, "272774": {"species": "Halomonas alkaliphila", "genus": "Halomonas", "family": "Halomonadaceae", "order": "Oceanospirillales", "phylum": "Proteobacteria", "superkingdom": "Bacteria"}, "1392250": {"species": "Aspergillus steynii", "genus": "Aspergillus", "family": "Aspergillaceae", "order": "Eurotiales", "phylum": "Ascomycota", "superkingdom": "Eukaryota"}, "47879": {"species": "Pseudomonas corrugata", "genus": "Pseudomonas", "family": "Pseudomonadaceae", "order": "Pseudomonadales", "phylum": "Proteobacteria", "superkingdom": "Bacteria"}, "1761794": {"species": "Marinobacter sp. es.042", "genus": "Marinobacter", "family": "Alteromonadaceae", "order": "Alteromonadales", "phylum": "Proteobacteria", "superkingdom": "Bacteria"}, "507626": {"species": "Halomonas chromatireducens", "genus": "Halomonas", "family": "Halomonadaceae", "order": "Oceanospirillales", "phylum": "Proteobacteria", "superkingdom": "Bacteria"}, "106634": {"species": "Thioalkalivibrio versutus", "genus": "Thioalkalivibrio", "family": "Ectothiorhodospiraceae", "order": "Chromatiales", "phylum": "Proteobacteria", "superkingdom": "Bacteria"}, "1799644": {"species": "Alcanivorax sp. E4", "genus": "Alcanivorax", "family": "Alcanivoracaceae", "order": "Oceanospirillales", "phylum": "Proteobacteria", "superkingdom": "Bacteria"}, "215447": {"species": "undef", "genus": "undef", "family": "undef", "order": "undef", "phylum": "undef", "superkingdom": "undef"}, "347534": {"species": "Zobellella denitrificans", "genus": "Zobellella", "family": "Aeromonadaceae", "order": "Aeromonadales", "phylum": "Proteobacteria", "superkingdom": "Bacteria"}, "1746199": {"species": "Bordetella sp. N", "genus": "Bordetella", "family": "Alcaligenaceae", "order": "Burkholderiales", "phylum": "Proteobacteria", "superkingdom": "Bacteria"}, "430883": {"species": "Marinobacter sp. DG1594", "genus": "Marinobacter", "family": "Alteromonadaceae", "order": "Alteromonadales", "phylum": "Proteobacteria", "superkingdom": "Bacteria"}, "768066": {"species": "Halomonas elongata", "genus": "Halomonas", "family": "Halomonadaceae", "order": "Oceanospirillales", "phylum": "Proteobacteria", "superkingdom": "Bacteria"}, "1771309": {"species": "Salinicola tamaricis", "genus": "Salinicola", "family": "Halomonadaceae", "order": "Oceanospirillales", "phylum": "Proteobacteria", "superkingdom": "Bacteria"}, "39947": {"species": "Oryza sativa", "genus": "Oryza", "family": "Poaceae", "order": "Poales", "phylum": "Streptophyta", "superkingdom": "Eukaryota"}, "1930557": {"species": "Shewanella sp. FDAARGOS_354", "genus": "Shewanella", "family": "Shewanellaceae", "order": "Alteromonadales", "phylum": "Proteobacteria", "superkingdom": "Bacteria"}, "229007": {"species": "Halomonas ventosae", "genus": "Halomonas", "family": "Halomonadaceae", "order": "Oceanospirillales", "phylum": "Proteobacteria", "superkingdom": "Bacteria"}, "287094": {"species": "Alteromonas addita", "genus": "Alteromonas", "family": "Alteromonadaceae", "order": "Alteromonadales", "phylum": "Proteobacteria", "superkingdom": "Bacteria"}, "55564": {"species": "Chara vulgaris", "genus": "Chara", "family": "Characeae", "order": "Charales", "phylum": "Streptophyta", "superkingdom": "Eukaryota"}, "794846": {"species": "Sinorhizobium sp. CCBAU 05631", "genus": "Sinorhizobium", "family": "Rhizobiaceae", "order": "Rhizobiales", "phylum": "Proteobacteria", "superkingdom": "Bacteria"}, "589873": {"species": "Alteromonas australica", "genus": "Alteromonas", "family": "Alteromonadaceae", "order": "Alteromonadales", "phylum": "Proteobacteria", "superkingdom": "Bacteria"}, "273384": {"species": "Brevibacterium aurantiacum", "genus": "Brevibacterium", "family": "Brevibacteriaceae", "order": "Micrococcales", "phylum": "Actinobacteria", "superkingdom": "Bacteria"}, "287": {"species": "Pseudomonas aeruginosa", "genus": "Pseudomonas", "family": "Pseudomonadaceae", "order": "Pseudomonadales", "phylum": "Proteobacteria", "superkingdom": "Bacteria"}, "2014541": {"species": "Halomonas sp. N3-2A", "genus": "Halomonas", "family": "Halomonadaceae", "order": "Oceanospirillales", "phylum": "Proteobacteria", "superkingdom": "Bacteria"}, "2358187": {"species": "Alteromonas sp. 76-1", "genus": "Alteromonas", "family": "Alteromonadaceae", "order": "Alteromonadales", "phylum": "Proteobacteria", "superkingdom": "Bacteria"}, "676": {"species": "Vibrio fluvialis", "genus": "Vibrio", "family": "Vibrionaceae", "order": "Vibrionales", "phylum": "Proteobacteria", "superkingdom": "Bacteria"}, "564608": {"species": "Micromonas pusilla", "genus": "Micromonas", "family": "Mamiellaceae", "order": "Mamiellales", "phylum": "Chlorophyta", "superkingdom": "Eukaryota"}, "1874317": {"species": "Marinobacter salinus", "genus": "Marinobacter", "family": "Alteromonadaceae", "order": "Alteromonadales", "phylum": "Proteobacteria", "superkingdom": "Bacteria"}, "1785753": {"species": "Ostreococcus tauri virus OtV5", "genus": "Prasinovirus", "family": "Phycodnaviridae", "order": "Algavirales", "phylum": "Nucleocytoviricota", "superkingdom": "Viruses"}, "52555": {"species": "Synura petersenii", "genus": "Synura", "family": "Mallomonadaceae", "order": "Synurales", "phylum": "Eukaryota-undef", "superkingdom": "Eukaryota"}}, "order_of_blobs": ["chr_Mito_A827", "chr_Chlo_A827", "chr_19_A827", "chr_18_A827", "chr_17_A827", "chr_16_A827", "chr_15_A827", "chr_14_A827", "chr_13_A827", "chr_12_A827", "chr_11_A827", "chr_10_A827", "chr_9_A827", "chr_8_A827", "chr_7_A827", "chr_6_A827", "chr_5_A827", "chr_4_A827", "chr_3_A827", "chr_2_A827", "chr_1_A827", "A827_bacterial_contigs_Contig1", "A827_bacterial_contigs_Contig2", "A827_bacterial_contigs_Contig3", "A827_bacterial_contigs_Contig4", "A827_bacterial_contigs_Contig5", "A827_bacterial_contigs_Contig6", "A827_bacterial_contigs_Contig7", "A827_bacterial_contigs_Contig8", "A827_bacterial_contigs_Contig9", "A827_bacterial_contigs_Contig10", "A827_bacterial_contigs_Contig11", "A827_bacterial_contigs_Contig12", "A827_bacterial_contigs_Contig13", "A827_bacterial_contigs_Contig14", "A827_bacterial_contigs_Contig15", "A827_bacterial_contigs_Contig16", "A827_bacterial_contigs_Contig17", "A827_bacterial_contigs_Contig18", "A827_bacterial_contigs_Contig19", "A827_bacterial_contigs_Contig20", "A827_bacterial_contigs_Contig21", "A827_bacterial_contigs_Contig22", "A827_bacterial_contigs_Contig23", "A827_bacterial_contigs_Contig24", "A827_bacterial_contigs_Contig25", "A827_bacterial_contigs_Contig26", "A827_bacterial_contigs_Contig27", "A827_bacterial_contigs_Contig28", "A827_bacterial_contigs_Contig29", "A827_bacterial_contigs_Contig30", "A827_bacterial_contigs_Contig31", "A827_bacterial_contigs_Contig32", "A827_bacterial_contigs_Contig33", "A827_bacterial_contigs_Contig34", "A827_bacterial_contigs_Contig35", "A827_bacterial_contigs_Contig36", "A827_bacterial_contigs_Contig37", "A827_bacterial_contigs_Contig38", "A827_bacterial_contigs_Contig39", "A827_bacterial_contigs_Contig40", "A827_bacterial_contigs_Contig41", "A827_bacterial_contigs_Contig42", "A827_bacterial_contigs_Contig43", "A827_bacterial_contigs_Contig44", "A827_bacterial_contigs_Contig45", "A827_bacterial_contigs_Contig46", "A827_bacterial_contigs_Contig47", "A827_bacterial_contigs_Contig48", "A827_bacterial_contigs_Contig49", "A827_bacterial_contigs_Contig50", "A827_bacterial_contigs_Contig51", "A827_bacterial_contigs_Contig52", "A827_bacterial_contigs_Contig53", "A827_bacterial_contigs_Contig54", "A827_bacterial_contigs_Contig55", "A827_bacterial_contigs_Contig56", "A827_bacterial_contigs_Contig57", "A827_bacterial_contigs_Contig58", "A827_bacterial_contigs_Contig59", "A827_bacterial_contigs_Contig60", "A827_bacterial_contigs_Contig61", "A827_bacterial_contigs_Contig62", "A827_bacterial_contigs_Contig63", "A827_bacterial_contigs_Contig64", "A827_bacterial_contigs_Contig65", "A827_bacterial_contigs_Contig66", "A827_bacterial_contigs_Contig67", "A827_bacterial_contigs_Contig68", "A827_bacterial_contigs_Contig69", "A827_bacterial_contigs_Contig70", "A827_bacterial_contigs_Contig71", "A827_bacterial_contigs_Contig72", "A827_bacterial_contigs_Contig73", "A827_bacterial_contigs_Contig74", "A827_bacterial_contigs_Contig75", "A827_bacterial_contigs_Contig76", "A827_bacterial_contigs_Contig77", "A827_bacterial_contigs_Contig78", "A827_bacterial_contigs_Contig79", "A827_bacterial_contigs_Contig80", "A827_bacterial_contigs_Contig81", "A827_bacterial_contigs_Contig82", "A827_bacterial_contigs_Contig83", "A827_bacterial_contigs_Contig84", "A827_bacterial_contigs_Contig85", "A827_bacterial_contigs_Contig86", "A827_bacterial_contigs_Contig87", "A827_bacterial_contigs_Contig88", "A827_bacterial_contigs_Contig89", "A827_bacterial_contigs_Contig90", "A827_bacterial_contigs_Contig91", "A827_bacterial_contigs_Contig92", "A827_bacterial_contigs_Contig93", "A827_bacterial_contigs_Contig94", "A827_bacterial_contigs_Contig95", "A827_bacterial_contigs_Contig96", "A827_bacterial_contigs_Contig97", "A827_bacterial_contigs_Contig98", "A827_bacterial_contigs_Contig99", "A827_bacterial_contigs_Contig100", "A827_bacterial_contigs_Contig101", "A827_bacterial_contigs_Contig102", "A827_bacterial_contigs_Contig103", "A827_bacterial_contigs_Contig104", "A827_bacterial_contigs_Contig105"], "dict_of_blobs": {"chr_Mito_A827": {"name": "chr_Mito_A827", "length": 33894, "n_count": 0, "agct_count": 33894, "gc": 0.394, "covs": {"bam0": 313.3868}, "read_cov": {"bam0": 70832}, "hits": {"tax0": [{"name": "chr_Mito_A827", "taxId": "41875", "score": 62238.0}, {"name": "chr_Mito_A827", "taxId": "41875", "score": 17843.0}, {"name": "chr_Mito_A827", "taxId": "70448", "score": 2167.0}, {"name": "chr_Mito_A827", "taxId": "70448", "score": 747.0}, {"name": "chr_Mito_A827", "taxId": "70448", "score": 747.0}, {"name": "chr_Mito_A827", "taxId": "70448", "score": 2167.0}, {"name": "chr_Mito_A827", "taxId": "70448", "score": 2167.0}, {"name": "chr_Mito_A827", "taxId": "70448", "score": 171.0}, {"name": "chr_Mito_A827", "taxId": "1141622", "score": 1166.0}, {"name": "chr_Mito_A827", "taxId": "1141622", "score": 1160.0}, {"name": "chr_Mito_A827", "taxId": "1141622", "score": 1160.0}, {"name": "chr_Mito_A827", "taxId": "70448", "score": 953.0}, {"name": "chr_Mito_A827", "taxId": "70448", "score": 953.0}, {"name": "chr_Mito_A827", "taxId": "70448", "score": 953.0}, {"name": "chr_Mito_A827", "taxId": "296587", "score": 948.0}, {"name": "chr_Mito_A827", "taxId": "296587", "score": 887.0}, {"name": "chr_Mito_A827", "taxId": "296587", "score": 887.0}, {"name": "chr_Mito_A827", "taxId": "296587", "score": 339.0}, {"name": "chr_Mito_A827", "taxId": "70448", "score": 741.0}, {"name": "chr_Mito_A827", "taxId": "70448", "score": 667.0}, {"name": "chr_Mito_A827", "taxId": "70448", "score": 289.0}, {"name": "chr_Mito_A827", "taxId": "70448", "score": 257.0}, {"name": "chr_Mito_A827", "taxId": "70448", "score": 667.0}, {"name": "chr_Mito_A827", "taxId": "70448", "score": 289.0}, {"name": "chr_Mito_A827", "taxId": "70448", "score": 257.0}, {"name": "chr_Mito_A827", "taxId": "554055", "score": 617.0}, {"name": "chr_Mito_A827", "taxId": "96477", "score": 520.0}, {"name": "chr_Mito_A827", "taxId": "1032745", "score": 387.0}, {"name": "chr_Mito_A827", "taxId": "74091", "score": 320.0}, {"name": "chr_Mito_A827", "taxId": "392300", "score": 303.0}, {"name": "chr_Mito_A827", "taxId": "70448", "score": 294.0}, {"name": "chr_Mito_A827", "taxId": "70448", "score": 171.0}, {"name": "chr_Mito_A827", "taxId": "74468", "score": 292.0}, {"name": "chr_Mito_A827", "taxId": "70448", "score": 289.0}, {"name": "chr_Mito_A827", "taxId": "70448", "score": 257.0}, {"name": "chr_Mito_A827", "taxId": "28087", "score": 270.0}, {"name": "chr_Mito_A827", "taxId": "28087", "score": 265.0}, {"name": "chr_Mito_A827", "taxId": "70448", "score": 257.0}, {"name": "chr_Mito_A827", "taxId": "70448", "score": 171.0}, {"name": "chr_Mito_A827", "taxId": "2787", "score": 239.0}, {"name": "chr_Mito_A827", "taxId": "412965", "score": 231.0}, {"name": "chr_Mito_A827", "taxId": "413404", "score": 217.0}, {"name": "chr_Mito_A827", "taxId": "31312", "score": 187.0}, {"name": "chr_Mito_A827", "taxId": "70448", "score": 171.0}, {"name": "chr_Mito_A827", "taxId": "215447", "score": 169.0}, {"name": "chr_Mito_A827", "taxId": "55468", "score": 165.0}, {"name": "chr_Mito_A827", "taxId": "412627", "score": 152.0}, {"name": "chr_Mito_A827", "taxId": "69332", "score": 141.0}, {"name": "chr_Mito_A827", "taxId": "1416941", "score": 141.0}, {"name": "chr_Mito_A827", "taxId": "181804", "score": 141.0}, {"name": "chr_Mito_A827", "taxId": "55564", "score": 141.0}, {"name": "chr_Mito_A827", "taxId": "52555", "score": 139.0}]}, "taxonomy": {"bestsum": {"species": {"tax": "Bathycoccus prasinos", "score": 80081.0, "c_index": 22}, "genus": {"tax": "Bathycoccus", "score": 80081.0, "c_index": 20}, "family": {"tax": "Bathycoccaceae", "score": 95883.0, "c_index": 17}, "order": {"tax": "Mamiellales", "score": 98944.0, "c_index": 16}, "phylum": {"tax": "Chlorophyta", "score": 99748.0, "c_index": 6}, "superkingdom": {"tax": "Eukaryota", "score": 106315.0, "c_index": 2}}}}, "chr_Chlo_A827": {"name": "chr_Chlo_A827", "length": 67879, "n_count": 0, "agct_count": 67879, "gc": 0.4124, "covs": {"bam0": 293.0638}, "read_cov": {"bam0": 132655}, "hits": {"tax0": [{"name": "chr_Chlo_A827", "taxId": "41875", "score": 19409.0}, {"name": "chr_Chlo_A827", "taxId": "41875", "score": 17854.0}, {"name": "chr_Chlo_A827", "taxId": "41875", "score": 16536.0}, {"name": "chr_Chlo_A827", "taxId": "41875", "score": 13601.0}, {"name": "chr_Chlo_A827", "taxId": "41875", "score": 9712.0}, {"name": "chr_Chlo_A827", "taxId": "41875", "score": 5278.0}, {"name": "chr_Chlo_A827", "taxId": "41875", "score": 4285.0}, {"name": "chr_Chlo_A827", "taxId": "41875", "score": 1905.0}, {"name": "chr_Chlo_A827", "taxId": "41875", "score": 6176.0}, {"name": "chr_Chlo_A827", "taxId": "296587", "score": 5334.0}, {"name": "chr_Chlo_A827", "taxId": "296587", "score": 4414.0}, {"name": "chr_Chlo_A827", "taxId": "296587", "score": 4414.0}, {"name": "chr_Chlo_A827", "taxId": "296587", "score": 3238.0}, {"name": "chr_Chlo_A827", "taxId": "296587", "score": 1940.0}, {"name": "chr_Chlo_A827", "taxId": "296587", "score": 1940.0}, {"name": "chr_Chlo_A827", "taxId": "296587", "score": 1921.0}, {"name": "chr_Chlo_A827", "taxId": "296587", "score": 1919.0}, {"name": "chr_Chlo_A827", "taxId": "296587", "score": 798.0}, {"name": "chr_Chlo_A827", "taxId": "296587", "score": 599.0}, {"name": "chr_Chlo_A827", "taxId": "296587", "score": 510.0}, {"name": "chr_Chlo_A827", "taxId": "296587", "score": 326.0}, {"name": "chr_Chlo_A827", "taxId": "296587", "score": 318.0}, {"name": "chr_Chlo_A827", "taxId": "296587", "score": 244.0}, {"name": "chr_Chlo_A827", "taxId": "296587", "score": 226.0}, {"name": "chr_Chlo_A827", "taxId": "296587", "score": 148.0}, {"name": "chr_Chlo_A827", "taxId": "296587", "score": 143.0}, {"name": "chr_Chlo_A827", "taxId": "296587", "score": 141.0}, {"name": "chr_Chlo_A827", "taxId": "564608", "score": 5284.0}, {"name": "chr_Chlo_A827", "taxId": "564608", "score": 1890.0}, {"name": "chr_Chlo_A827", "taxId": "564608", "score": 479.0}, {"name": "chr_Chlo_A827", "taxId": "564608", "score": 158.0}, {"name": "chr_Chlo_A827", "taxId": "564608", "score": 148.0}, {"name": "chr_Chlo_A827", "taxId": "70448", "score": 4915.0}, {"name": "chr_Chlo_A827", "taxId": "70448", "score": 1531.0}, {"name": "chr_Chlo_A827", "taxId": "70448", "score": 4915.0}, {"name": "chr_Chlo_A827", "taxId": "70448", "score": 3186.0}, {"name": "chr_Chlo_A827", "taxId": "70448", "score": 1531.0}, {"name": "chr_Chlo_A827", "taxId": "70448", "score": 1157.0}, {"name": "chr_Chlo_A827", "taxId": "70448", "score": 872.0}, {"name": "chr_Chlo_A827", "taxId": "70448", "score": 852.0}, {"name": "chr_Chlo_A827", "taxId": "70448", "score": 425.0}, {"name": "chr_Chlo_A827", "taxId": "70448", "score": 235.0}, {"name": "chr_Chlo_A827", "taxId": "70448", "score": 4915.0}, {"name": "chr_Chlo_A827", "taxId": "70448", "score": 3186.0}, {"name": "chr_Chlo_A827", "taxId": "70448", "score": 1895.0}, {"name": "chr_Chlo_A827", "taxId": "70448", "score": 1895.0}, {"name": "chr_Chlo_A827", "taxId": "70448", "score": 1705.0}, {"name": "chr_Chlo_A827", "taxId": "70448", "score": 1179.0}, {"name": "chr_Chlo_A827", "taxId": "70448", "score": 872.0}, {"name": "chr_Chlo_A827", "taxId": "70448", "score": 821.0}, {"name": "chr_Chlo_A827", "taxId": "70448", "score": 800.0}, {"name": "chr_Chlo_A827", "taxId": "70448", "score": 425.0}, {"name": "chr_Chlo_A827", "taxId": "70448", "score": 403.0}, {"name": "chr_Chlo_A827", "taxId": "70448", "score": 366.0}, {"name": "chr_Chlo_A827", "taxId": "70448", "score": 326.0}, {"name": "chr_Chlo_A827", "taxId": "70448", "score": 237.0}, {"name": "chr_Chlo_A827", "taxId": "70448", "score": 235.0}, {"name": "chr_Chlo_A827", "taxId": "70448", "score": 204.0}, {"name": "chr_Chlo_A827", "taxId": "70448", "score": 139.0}, {"name": "chr_Chlo_A827", "taxId": "13608", "score": 4296.0}, {"name": "chr_Chlo_A827", "taxId": "70448", "score": 3186.0}, {"name": "chr_Chlo_A827", "taxId": "70448", "score": 1711.0}, {"name": "chr_Chlo_A827", "taxId": "70448", "score": 1890.0}, {"name": "chr_Chlo_A827", "taxId": "70448", "score": 1890.0}, {"name": "chr_Chlo_A827", "taxId": "70448", "score": 1823.0}, {"name": "chr_Chlo_A827", "taxId": "70448", "score": 1179.0}, {"name": "chr_Chlo_A827", "taxId": "70448", "score": 852.0}, {"name": "chr_Chlo_A827", "taxId": "70448", "score": 821.0}, {"name": "chr_Chlo_A827", "taxId": "70448", "score": 800.0}, {"name": "chr_Chlo_A827", "taxId": "70448", "score": 425.0}, {"name": "chr_Chlo_A827", "taxId": "70448", "score": 403.0}, {"name": "chr_Chlo_A827", "taxId": "70448", "score": 366.0}, {"name": "chr_Chlo_A827", "taxId": "70448", "score": 230.0}, {"name": "chr_Chlo_A827", "taxId": "70448", "score": 204.0}, {"name": "chr_Chlo_A827", "taxId": "70448", "score": 1890.0}, {"name": "chr_Chlo_A827", "taxId": "70448", "score": 1890.0}, {"name": "chr_Chlo_A827", "taxId": "70448", "score": 1823.0}, {"name": "chr_Chlo_A827", "taxId": "70448", "score": 1700.0}, {"name": "chr_Chlo_A827", "taxId": "70448", "score": 1611.0}, {"name": "chr_Chlo_A827", "taxId": "70448", "score": 1611.0}, {"name": "chr_Chlo_A827", "taxId": "70448", "score": 1179.0}, {"name": "chr_Chlo_A827", "taxId": "70448", "score": 867.0}, {"name": "chr_Chlo_A827", "taxId": "70448", "score": 852.0}, {"name": "chr_Chlo_A827", "taxId": "70448", "score": 821.0}, {"name": "chr_Chlo_A827", "taxId": "70448", "score": 800.0}, {"name": "chr_Chlo_A827", "taxId": "70448", "score": 425.0}, {"name": "chr_Chlo_A827", "taxId": "70448", "score": 403.0}, {"name": "chr_Chlo_A827", "taxId": "70448", "score": 366.0}, {"name": "chr_Chlo_A827", "taxId": "70448", "score": 329.0}, {"name": "chr_Chlo_A827", "taxId": "70448", "score": 326.0}, {"name": "chr_Chlo_A827", "taxId": "70448", "score": 302.0}, {"name": "chr_Chlo_A827", "taxId": "70448", "score": 237.0}, {"name": "chr_Chlo_A827", "taxId": "70448", "score": 230.0}, {"name": "chr_Chlo_A827", "taxId": "70448", "score": 204.0}, {"name": "chr_Chlo_A827", "taxId": "70448", "score": 139.0}, {"name": "chr_Chlo_A827", "taxId": "70448", "score": 1890.0}, {"name": "chr_Chlo_A827", "taxId": "70448", "score": 1700.0}, {"name": "chr_Chlo_A827", "taxId": "70448", "score": 1611.0}, {"name": "chr_Chlo_A827", "taxId": "70448", "score": 1611.0}, {"name": "chr_Chlo_A827", "taxId": "70448", "score": 1179.0}, {"name": "chr_Chlo_A827", "taxId": "70448", "score": 1151.0}, {"name": "chr_Chlo_A827", "taxId": "70448", "score": 867.0}, {"name": "chr_Chlo_A827", "taxId": "70448", "score": 852.0}, {"name": "chr_Chlo_A827", "taxId": "70448", "score": 821.0}, {"name": "chr_Chlo_A827", "taxId": "70448", "score": 800.0}, {"name": "chr_Chlo_A827", "taxId": "70448", "score": 425.0}, {"name": "chr_Chlo_A827", "taxId": "70448", "score": 403.0}, {"name": "chr_Chlo_A827", "taxId": "70448", "score": 366.0}, {"name": "chr_Chlo_A827", "taxId": "70448", "score": 329.0}, {"name": "chr_Chlo_A827", "taxId": "70448", "score": 326.0}, {"name": "chr_Chlo_A827", "taxId": "70448", "score": 302.0}, {"name": "chr_Chlo_A827", "taxId": "70448", "score": 237.0}, {"name": "chr_Chlo_A827", "taxId": "70448", "score": 230.0}, {"name": "chr_Chlo_A827", "taxId": "70448", "score": 204.0}, {"name": "chr_Chlo_A827", "taxId": "70448", "score": 139.0}, {"name": "chr_Chlo_A827", "taxId": "70448", "score": 1711.0}, {"name": "chr_Chlo_A827", "taxId": "542402", "score": 1692.0}, {"name": "chr_Chlo_A827", "taxId": "542402", "score": 518.0}, {"name": "chr_Chlo_A827", "taxId": "542402", "score": 472.0}, {"name": "chr_Chlo_A827", "taxId": "542402", "score": 366.0}, {"name": "chr_Chlo_A827", "taxId": "542402", "score": 143.0}, {"name": "chr_Chlo_A827", "taxId": "542402", "score": 137.0}, {"name": "chr_Chlo_A827", "taxId": "70448", "score": 1531.0}, {"name": "chr_Chlo_A827", "taxId": "70448", "score": 1531.0}, {"name": "chr_Chlo_A827", "taxId": "69401", "score": 363.0}, {"name": "chr_Chlo_A827", "taxId": "163309", "score": 346.0}, {"name": "chr_Chlo_A827", "taxId": "36894", "score": 340.0}, {"name": "chr_Chlo_A827", "taxId": "70448", "score": 331.0}, {"name": "chr_Chlo_A827", "taxId": "70448", "score": 331.0}, {"name": "chr_Chlo_A827", "taxId": "858337", "score": 316.0}, {"name": "chr_Chlo_A827", "taxId": "52965", "score": 267.0}, {"name": "chr_Chlo_A827", "taxId": "71743", "score": 261.0}, {"name": "chr_Chlo_A827", "taxId": "52035", "score": 248.0}, {"name": "chr_Chlo_A827", "taxId": "3105", "score": 217.0}, {"name": "chr_Chlo_A827", "taxId": "3105", "score": 217.0}, {"name": "chr_Chlo_A827", "taxId": "461633", "score": 195.0}, {"name": "chr_Chlo_A827", "taxId": "1202541", "score": 182.0}, {"name": "chr_Chlo_A827", "taxId": "542413", "score": 158.0}, {"name": "chr_Chlo_A827", "taxId": "204992", "score": 147.0}, {"name": "chr_Chlo_A827", "taxId": "1604141", "score": 145.0}, {"name": "chr_Chlo_A827", "taxId": "1604141", "score": 145.0}, {"name": "chr_Chlo_A827", "taxId": "50039", "score": 145.0}, {"name": "chr_Chlo_A827", "taxId": "3074", "score": 145.0}, {"name": "chr_Chlo_A827", "taxId": "3074", "score": 145.0}, {"name": "chr_Chlo_A827", "taxId": "73025", "score": 139.0}, {"name": "chr_Chlo_A827", "taxId": "1973480", "score": 137.0}]}, "taxonomy": {"bestsum": {"species": {"tax": "Bathycoccus prasinos", "score": 94756.0, "c_index": 22}, "genus": {"tax": "Bathycoccus", "score": 94756.0, "c_index": 20}, "family": {"tax": "Bathycoccaceae", "score": 188641.0, "c_index": 15}, "order": {"tax": "Mamiellales", "score": 229469.0, "c_index": 10}, "phylum": {"tax": "Chlorophyta", "score": 232808.0, "c_index": 4}, "superkingdom": {"tax": "Eukaryota", "score": 233432.0, "c_index": 1}}}}, "chr_19_A827": {"name": "chr_19_A827", "length": 98457, "n_count": 100, "agct_count": 98357, "gc": 0.4026, "covs": {"bam0": 77.3513}, "read_cov": {"bam0": 50734}, "hits": {"tax0": [{"name": "chr_19_A827", "taxId": "41875", "score": 8154.0}, {"name": "chr_19_A827", "taxId": "41875", "score": 3805.0}, {"name": "chr_19_A827", "taxId": "41875", "score": 3735.0}, {"name": "chr_19_A827", "taxId": "41875", "score": 2828.0}, {"name": "chr_19_A827", "taxId": "41875", "score": 1687.0}, {"name": "chr_19_A827", "taxId": "41875", "score": 904.0}, {"name": "chr_19_A827", "taxId": "41875", "score": 531.0}, {"name": "chr_19_A827", "taxId": "41875", "score": 468.0}, {"name": "chr_19_A827", "taxId": "41875", "score": 401.0}, {"name": "chr_19_A827", "taxId": "41875", "score": 399.0}, {"name": "chr_19_A827", "taxId": "41875", "score": 364.0}, {"name": "chr_19_A827", "taxId": "41875", "score": 363.0}, {"name": "chr_19_A827", "taxId": "41875", "score": 350.0}, {"name": "chr_19_A827", "taxId": "41875", "score": 329.0}, {"name": "chr_19_A827", "taxId": "41875", "score": 327.0}, {"name": "chr_19_A827", "taxId": "41875", "score": 327.0}, {"name": "chr_19_A827", "taxId": "41875", "score": 311.0}, {"name": "chr_19_A827", "taxId": "41875", "score": 302.0}, {"name": "chr_19_A827", "taxId": "41875", "score": 291.0}, {"name": "chr_19_A827", "taxId": "41875", "score": 279.0}, {"name": "chr_19_A827", "taxId": "41875", "score": 279.0}, {"name": "chr_19_A827", "taxId": "41875", "score": 279.0}, {"name": "chr_19_A827", "taxId": "41875", "score": 279.0}, {"name": "chr_19_A827", "taxId": "41875", "score": 267.0}, {"name": "chr_19_A827", "taxId": "41875", "score": 261.0}, {"name": "chr_19_A827", "taxId": "41875", "score": 254.0}, {"name": "chr_19_A827", "taxId": "41875", "score": 248.0}, {"name": "chr_19_A827", "taxId": "41875", "score": 237.0}, {"name": "chr_19_A827", "taxId": "41875", "score": 233.0}, {"name": "chr_19_A827", "taxId": "41875", "score": 198.0}, {"name": "chr_19_A827", "taxId": "41875", "score": 198.0}, {"name": "chr_19_A827", "taxId": "41875", "score": 185.0}, {"name": "chr_19_A827", "taxId": "41875", "score": 5849.0}, {"name": "chr_19_A827", "taxId": "41875", "score": 5788.0}, {"name": "chr_19_A827", "taxId": "41875", "score": 896.0}, {"name": "chr_19_A827", "taxId": "41875", "score": 891.0}, {"name": "chr_19_A827", "taxId": "41875", "score": 568.0}, {"name": "chr_19_A827", "taxId": "41875", "score": 568.0}, {"name": "chr_19_A827", "taxId": "41875", "score": 568.0}, {"name": "chr_19_A827", "taxId": "41875", "score": 568.0}, {"name": "chr_19_A827", "taxId": "41875", "score": 433.0}, {"name": "chr_19_A827", "taxId": "41875", "score": 418.0}, {"name": "chr_19_A827", "taxId": "41875", "score": 348.0}, {"name": "chr_19_A827", "taxId": "41875", "score": 348.0}, {"name": "chr_19_A827", "taxId": "41875", "score": 342.0}, {"name": "chr_19_A827", "taxId": "41875", "score": 342.0}, {"name": "chr_19_A827", "taxId": "41875", "score": 322.0}, {"name": "chr_19_A827", "taxId": "41875", "score": 311.0}, {"name": "chr_19_A827", "taxId": "41875", "score": 265.0}, {"name": "chr_19_A827", "taxId": "41875", "score": 257.0}, {"name": "chr_19_A827", "taxId": "41875", "score": 252.0}, {"name": "chr_19_A827", "taxId": "41875", "score": 176.0}, {"name": "chr_19_A827", "taxId": "41875", "score": 176.0}, {"name": "chr_19_A827", "taxId": "41875", "score": 5278.0}, {"name": "chr_19_A827", "taxId": "41875", "score": 4405.0}, {"name": "chr_19_A827", "taxId": "41875", "score": 776.0}, {"name": "chr_19_A827", "taxId": "41875", "score": 322.0}, {"name": "chr_19_A827", "taxId": "41875", "score": 257.0}, {"name": "chr_19_A827", "taxId": "41875", "score": 176.0}, {"name": "chr_19_A827", "taxId": "41875", "score": 4440.0}, {"name": "chr_19_A827", "taxId": "41875", "score": 3696.0}, {"name": "chr_19_A827", "taxId": "41875", "score": 3297.0}, {"name": "chr_19_A827", "taxId": "41875", "score": 3245.0}, {"name": "chr_19_A827", "taxId": "41875", "score": 1212.0}, {"name": "chr_19_A827", "taxId": "41875", "score": 531.0}, {"name": "chr_19_A827", "taxId": "41875", "score": 2837.0}, {"name": "chr_19_A827", "taxId": "41875", "score": 2826.0}, {"name": "chr_19_A827", "taxId": "41875", "score": 2255.0}, {"name": "chr_19_A827", "taxId": "41875", "score": 1314.0}, {"name": "chr_19_A827", "taxId": "41875", "score": 747.0}, {"name": "chr_19_A827", "taxId": "41875", "score": 641.0}, {"name": "chr_19_A827", "taxId": "41875", "score": 2255.0}, {"name": "chr_19_A827", "taxId": "41875", "score": 1314.0}, {"name": "chr_19_A827", "taxId": "41875", "score": 752.0}, {"name": "chr_19_A827", "taxId": "41875", "score": 636.0}, {"name": "chr_19_A827", "taxId": "41875", "score": 2117.0}, {"name": "chr_19_A827", "taxId": "41875", "score": 1714.0}, {"name": "chr_19_A827", "taxId": "41875", "score": 861.0}, {"name": "chr_19_A827", "taxId": "41875", "score": 1700.0}, {"name": "chr_19_A827", "taxId": "41875", "score": 861.0}, {"name": "chr_19_A827", "taxId": "41875", "score": 1083.0}, {"name": "chr_19_A827", "taxId": "41875", "score": 590.0}, {"name": "chr_19_A827", "taxId": "41875", "score": 544.0}, {"name": "chr_19_A827", "taxId": "41875", "score": 544.0}, {"name": "chr_19_A827", "taxId": "41875", "score": 529.0}, {"name": "chr_19_A827", "taxId": "41875", "score": 488.0}, {"name": "chr_19_A827", "taxId": "41875", "score": 529.0}, {"name": "chr_19_A827", "taxId": "41875", "score": 363.0}, {"name": "chr_19_A827", "taxId": "41875", "score": 342.0}, {"name": "chr_19_A827", "taxId": "41875", "score": 342.0}, {"name": "chr_19_A827", "taxId": "41875", "score": 307.0}, {"name": "chr_19_A827", "taxId": "41875", "score": 350.0}, {"name": "chr_19_A827", "taxId": "41875", "score": 255.0}, {"name": "chr_19_A827", "taxId": "41875", "score": 302.0}, {"name": "chr_19_A827", "taxId": "41875", "score": 219.0}, {"name": "chr_19_A827", "taxId": "41875", "score": 231.0}, {"name": "chr_19_A827", "taxId": "41875", "score": 231.0}, {"name": "chr_19_A827", "taxId": "41875", "score": 196.0}, {"name": "chr_19_A827", "taxId": "41875", "score": 161.0}, {"name": "chr_19_A827", "taxId": "41875", "score": 161.0}]}, "taxonomy": {"bestsum": {"species": {"tax": "Bathycoccus prasinos", "score": 106991.0, "c_index": 0}, "genus": {"tax": "Bathycoccus", "score": 106991.0, "c_index": 0}, "family": {"tax": "Bathycoccaceae", "score": 106991.0, "c_index": 0}, "order": {"tax": "Mamiellales", "score": 106991.0, "c_index": 0}, "phylum": {"tax": "Chlorophyta", "score": 106991.0, "c_index": 0}, "superkingdom": {"tax": "Eukaryota", "score": 106991.0, "c_index": 0}}}}, "chr_18_A827": {"name": "chr_18_A827", "length": 317415, "n_count": 0, "agct_count": 317415, "gc": 0.467, "covs": {"bam0": 79.3113}, "read_cov": {"bam0": 167876}, "hits": {"tax0": [{"name": "chr_18_A827", "taxId": "41875", "score": 54233.0}, {"name": "chr_18_A827", "taxId": "41875", "score": 48224.0}, {"name": "chr_18_A827", "taxId": "41875", "score": 32343.0}, {"name": "chr_18_A827", "taxId": "41875", "score": 32195.0}, {"name": "chr_18_A827", "taxId": "41875", "score": 27846.0}, {"name": "chr_18_A827", "taxId": "41875", "score": 22066.0}, {"name": "chr_18_A827", "taxId": "41875", "score": 17965.0}, {"name": "chr_18_A827", "taxId": "41875", "score": 17439.0}, {"name": "chr_18_A827", "taxId": "41875", "score": 16454.0}, {"name": "chr_18_A827", "taxId": "41875", "score": 12043.0}, {"name": "chr_18_A827", "taxId": "41875", "score": 11731.0}, {"name": "chr_18_A827", "taxId": "41875", "score": 11638.0}, {"name": "chr_18_A827", "taxId": "41875", "score": 11570.0}, {"name": "chr_18_A827", "taxId": "41875", "score": 11422.0}, {"name": "chr_18_A827", "taxId": "41875", "score": 11117.0}, {"name": "chr_18_A827", "taxId": "41875", "score": 10098.0}, {"name": "chr_18_A827", "taxId": "41875", "score": 9834.0}, {"name": "chr_18_A827", "taxId": "41875", "score": 8301.0}, {"name": "chr_18_A827", "taxId": "41875", "score": 8263.0}, {"name": "chr_18_A827", "taxId": "41875", "score": 7348.0}, {"name": "chr_18_A827", "taxId": "41875", "score": 6804.0}, {"name": "chr_18_A827", "taxId": "41875", "score": 5616.0}, {"name": "chr_18_A827", "taxId": "41875", "score": 5267.0}, {"name": "chr_18_A827", "taxId": "41875", "score": 4892.0}, {"name": "chr_18_A827", "taxId": "41875", "score": 4235.0}, {"name": "chr_18_A827", "taxId": "41875", "score": 3941.0}, {"name": "chr_18_A827", "taxId": "41875", "score": 3742.0}, {"name": "chr_18_A827", "taxId": "41875", "score": 3504.0}, {"name": "chr_18_A827", "taxId": "41875", "score": 3077.0}, {"name": "chr_18_A827", "taxId": "41875", "score": 2852.0}, {"name": "chr_18_A827", "taxId": "41875", "score": 2734.0}, {"name": "chr_18_A827", "taxId": "41875", "score": 2510.0}, {"name": "chr_18_A827", "taxId": "41875", "score": 2302.0}, {"name": "chr_18_A827", "taxId": "41875", "score": 2069.0}, {"name": "chr_18_A827", "taxId": "41875", "score": 1888.0}, {"name": "chr_18_A827", "taxId": "41875", "score": 1821.0}, {"name": "chr_18_A827", "taxId": "41875", "score": 1541.0}, {"name": "chr_18_A827", "taxId": "41875", "score": 1275.0}, {"name": "chr_18_A827", "taxId": "41875", "score": 1009.0}, {"name": "chr_18_A827", "taxId": "41875", "score": 885.0}, {"name": "chr_18_A827", "taxId": "41875", "score": 811.0}, {"name": "chr_18_A827", "taxId": "41875", "score": 784.0}, {"name": "chr_18_A827", "taxId": "41875", "score": 750.0}, {"name": "chr_18_A827", "taxId": "41875", "score": 719.0}, {"name": "chr_18_A827", "taxId": "41875", "score": 715.0}, {"name": "chr_18_A827", "taxId": "41875", "score": 680.0}, {"name": "chr_18_A827", "taxId": "41875", "score": 656.0}, {"name": "chr_18_A827", "taxId": "41875", "score": 645.0}, {"name": "chr_18_A827", "taxId": "41875", "score": 514.0}, {"name": "chr_18_A827", "taxId": "41875", "score": 385.0}, {"name": "chr_18_A827", "taxId": "41875", "score": 12593.0}, {"name": "chr_18_A827", "taxId": "41875", "score": 196.0}, {"name": "chr_18_A827", "taxId": "41875", "score": 8224.0}, {"name": "chr_18_A827", "taxId": "41875", "score": 1062.0}, {"name": "chr_18_A827", "taxId": "41875", "score": 7731.0}, {"name": "chr_18_A827", "taxId": "41875", "score": 6643.0}, {"name": "chr_18_A827", "taxId": "41875", "score": 6606.0}, {"name": "chr_18_A827", "taxId": "41875", "score": 6344.0}, {"name": "chr_18_A827", "taxId": "41875", "score": 6248.0}, {"name": "chr_18_A827", "taxId": "41875", "score": 6207.0}, {"name": "chr_18_A827", "taxId": "41875", "score": 6204.0}, {"name": "chr_18_A827", "taxId": "41875", "score": 309.0}, {"name": "chr_18_A827", "taxId": "41875", "score": 6063.0}, {"name": "chr_18_A827", "taxId": "41875", "score": 5816.0}, {"name": "chr_18_A827", "taxId": "41875", "score": 302.0}, {"name": "chr_18_A827", "taxId": "41875", "score": 5784.0}, {"name": "chr_18_A827", "taxId": "41875", "score": 5589.0}, {"name": "chr_18_A827", "taxId": "41875", "score": 5345.0}, {"name": "chr_18_A827", "taxId": "41875", "score": 5064.0}, {"name": "chr_18_A827", "taxId": "41875", "score": 5310.0}, {"name": "chr_18_A827", "taxId": "41875", "score": 5232.0}, {"name": "chr_18_A827", "taxId": "41875", "score": 5064.0}, {"name": "chr_18_A827", "taxId": "41875", "score": 4870.0}, {"name": "chr_18_A827", "taxId": "41875", "score": 4824.0}, {"name": "chr_18_A827", "taxId": "41875", "score": 4804.0}, {"name": "chr_18_A827", "taxId": "41875", "score": 4787.0}, {"name": "chr_18_A827", "taxId": "41875", "score": 4726.0}, {"name": "chr_18_A827", "taxId": "41875", "score": 4700.0}, {"name": "chr_18_A827", "taxId": "41875", "score": 4687.0}, {"name": "chr_18_A827", "taxId": "41875", "score": 4588.0}, {"name": "chr_18_A827", "taxId": "41875", "score": 4556.0}, {"name": "chr_18_A827", "taxId": "41875", "score": 4434.0}, {"name": "chr_18_A827", "taxId": "41875", "score": 4261.0}, {"name": "chr_18_A827", "taxId": "41875", "score": 361.0}, {"name": "chr_18_A827", "taxId": "41875", "score": 4235.0}, {"name": "chr_18_A827", "taxId": "41875", "score": 4133.0}, {"name": "chr_18_A827", "taxId": "41875", "score": 3982.0}, {"name": "chr_18_A827", "taxId": "41875", "score": 3842.0}, {"name": "chr_18_A827", "taxId": "41875", "score": 3733.0}, {"name": "chr_18_A827", "taxId": "41875", "score": 3727.0}, {"name": "chr_18_A827", "taxId": "41875", "score": 1404.0}, {"name": "chr_18_A827", "taxId": "41875", "score": 3607.0}, {"name": "chr_18_A827", "taxId": "41875", "score": 3596.0}, {"name": "chr_18_A827", "taxId": "41875", "score": 3596.0}, {"name": "chr_18_A827", "taxId": "41875", "score": 3443.0}, {"name": "chr_18_A827", "taxId": "41875", "score": 3432.0}, {"name": "chr_18_A827", "taxId": "41875", "score": 3369.0}, {"name": "chr_18_A827", "taxId": "41875", "score": 859.0}, {"name": "chr_18_A827", "taxId": "41875", "score": 3341.0}, {"name": "chr_18_A827", "taxId": "41875", "score": 3229.0}, {"name": "chr_18_A827", "taxId": "41875", "score": 3188.0}, {"name": "chr_18_A827", "taxId": "41875", "score": 3131.0}, {"name": "chr_18_A827", "taxId": "41875", "score": 3099.0}, {"name": "chr_18_A827", "taxId": "70448", "score": 3094.0}, {"name": "chr_18_A827", "taxId": "41875", "score": 3053.0}, {"name": "chr_18_A827", "taxId": "41875", "score": 2981.0}, {"name": "chr_18_A827", "taxId": "41875", "score": 2942.0}, {"name": "chr_18_A827", "taxId": "41875", "score": 2916.0}, {"name": "chr_18_A827", "taxId": "41875", "score": 2909.0}, {"name": "chr_18_A827", "taxId": "41875", "score": 2811.0}, {"name": "chr_18_A827", "taxId": "41875", "score": 2793.0}, {"name": "chr_18_A827", "taxId": "41875", "score": 2700.0}, {"name": "chr_18_A827", "taxId": "41875", "score": 2654.0}, {"name": "chr_18_A827", "taxId": "41875", "score": 2532.0}, {"name": "chr_18_A827", "taxId": "41875", "score": 2507.0}, {"name": "chr_18_A827", "taxId": "41875", "score": 2403.0}, {"name": "chr_18_A827", "taxId": "41875", "score": 2388.0}, {"name": "chr_18_A827", "taxId": "41875", "score": 2377.0}, {"name": "chr_18_A827", "taxId": "41875", "score": 2362.0}, {"name": "chr_18_A827", "taxId": "41875", "score": 2294.0}, {"name": "chr_18_A827", "taxId": "41875", "score": 2281.0}, {"name": "chr_18_A827", "taxId": "41875", "score": 359.0}, {"name": "chr_18_A827", "taxId": "41875", "score": 2261.0}, {"name": "chr_18_A827", "taxId": "41875", "score": 2241.0}, {"name": "chr_18_A827", "taxId": "41875", "score": 2233.0}, {"name": "chr_18_A827", "taxId": "41875", "score": 2215.0}, {"name": "chr_18_A827", "taxId": "41875", "score": 2180.0}, {"name": "chr_18_A827", "taxId": "41875", "score": 2170.0}, {"name": "chr_18_A827", "taxId": "41875", "score": 2167.0}, {"name": "chr_18_A827", "taxId": "41875", "score": 497.0}, {"name": "chr_18_A827", "taxId": "41875", "score": 2165.0}, {"name": "chr_18_A827", "taxId": "41875", "score": 470.0}, {"name": "chr_18_A827", "taxId": "41875", "score": 2111.0}, {"name": "chr_18_A827", "taxId": "41875", "score": 2106.0}, {"name": "chr_18_A827", "taxId": "41875", "score": 2025.0}, {"name": "chr_18_A827", "taxId": "88036", "score": 1997.0}, {"name": "chr_18_A827", "taxId": "41875", "score": 1986.0}, {"name": "chr_18_A827", "taxId": "41875", "score": 1945.0}, {"name": "chr_18_A827", "taxId": "41875", "score": 1930.0}, {"name": "chr_18_A827", "taxId": "41875", "score": 1923.0}, {"name": "chr_18_A827", "taxId": "41875", "score": 1912.0}, {"name": "chr_18_A827", "taxId": "41875", "score": 145.0}, {"name": "chr_18_A827", "taxId": "41875", "score": 1912.0}, {"name": "chr_18_A827", "taxId": "41875", "score": 399.0}, {"name": "chr_18_A827", "taxId": "41875", "score": 1908.0}, {"name": "chr_18_A827", "taxId": "41875", "score": 1893.0}, {"name": "chr_18_A827", "taxId": "41875", "score": 856.0}, {"name": "chr_18_A827", "taxId": "41875", "score": 1886.0}, {"name": "chr_18_A827", "taxId": "41875", "score": 856.0}, {"name": "chr_18_A827", "taxId": "41875", "score": 1879.0}, {"name": "chr_18_A827", "taxId": "41875", "score": 1866.0}, {"name": "chr_18_A827", "taxId": "41875", "score": 1853.0}, {"name": "chr_18_A827", "taxId": "41875", "score": 1834.0}, {"name": "chr_18_A827", "taxId": "41875", "score": 1779.0}, {"name": "chr_18_A827", "taxId": "64793", "score": 1768.0}, {"name": "chr_18_A827", "taxId": "41875", "score": 1659.0}, {"name": "chr_18_A827", "taxId": "41875", "score": 1587.0}, {"name": "chr_18_A827", "taxId": "41875", "score": 1580.0}, {"name": "chr_18_A827", "taxId": "41875", "score": 1570.0}, {"name": "chr_18_A827", "taxId": "41875", "score": 1531.0}, {"name": "chr_18_A827", "taxId": "41875", "score": 1519.0}, {"name": "chr_18_A827", "taxId": "41875", "score": 1469.0}, {"name": "chr_18_A827", "taxId": "41875", "score": 189.0}, {"name": "chr_18_A827", "taxId": "41875", "score": 165.0}, {"name": "chr_18_A827", "taxId": "41875", "score": 156.0}, {"name": "chr_18_A827", "taxId": "41875", "score": 1386.0}, {"name": "chr_18_A827", "taxId": "41875", "score": 1358.0}, {"name": "chr_18_A827", "taxId": "41875", "score": 1354.0}, {"name": "chr_18_A827", "taxId": "41875", "score": 1352.0}, {"name": "chr_18_A827", "taxId": "41875", "score": 1347.0}, {"name": "chr_18_A827", "taxId": "41875", "score": 169.0}, {"name": "chr_18_A827", "taxId": "41875", "score": 1345.0}, {"name": "chr_18_A827", "taxId": "41875", "score": 379.0}, {"name": "chr_18_A827", "taxId": "41875", "score": 1336.0}, {"name": "chr_18_A827", "taxId": "41875", "score": 1319.0}, {"name": "chr_18_A827", "taxId": "41875", "score": 1312.0}, {"name": "chr_18_A827", "taxId": "41875", "score": 1301.0}, {"name": "chr_18_A827", "taxId": "41875", "score": 1297.0}, {"name": "chr_18_A827", "taxId": "41875", "score": 765.0}, {"name": "chr_18_A827", "taxId": "41875", "score": 1273.0}, {"name": "chr_18_A827", "taxId": "41875", "score": 1271.0}, {"name": "chr_18_A827", "taxId": "41875", "score": 1258.0}, {"name": "chr_18_A827", "taxId": "41875", "score": 1247.0}, {"name": "chr_18_A827", "taxId": "41875", "score": 359.0}, {"name": "chr_18_A827", "taxId": "41875", "score": 1243.0}, {"name": "chr_18_A827", "taxId": "41875", "score": 1205.0}, {"name": "chr_18_A827", "taxId": "41875", "score": 1216.0}, {"name": "chr_18_A827", "taxId": "41875", "score": 1206.0}, {"name": "chr_18_A827", "taxId": "41875", "score": 1197.0}, {"name": "chr_18_A827", "taxId": "41875", "score": 1170.0}, {"name": "chr_18_A827", "taxId": "41875", "score": 1162.0}, {"name": "chr_18_A827", "taxId": "41875", "score": 276.0}, {"name": "chr_18_A827", "taxId": "41875", "score": 1114.0}, {"name": "chr_18_A827", "taxId": "41875", "score": 1107.0}, {"name": "chr_18_A827", "taxId": "41875", "score": 388.0}, {"name": "chr_18_A827", "taxId": "41875", "score": 1105.0}, {"name": "chr_18_A827", "taxId": "41875", "score": 658.0}, {"name": "chr_18_A827", "taxId": "41875", "score": 1088.0}, {"name": "chr_18_A827", "taxId": "41875", "score": 1055.0}, {"name": "chr_18_A827", "taxId": "41875", "score": 1048.0}, {"name": "chr_18_A827", "taxId": "41875", "score": 1024.0}, {"name": "chr_18_A827", "taxId": "41875", "score": 776.0}, {"name": "chr_18_A827", "taxId": "41875", "score": 776.0}, {"name": "chr_18_A827", "taxId": "41875", "score": 776.0}, {"name": "chr_18_A827", "taxId": "41875", "score": 494.0}, {"name": "chr_18_A827", "taxId": "41875", "score": 171.0}, {"name": "chr_18_A827", "taxId": "41875", "score": 1031.0}, {"name": "chr_18_A827", "taxId": "41875", "score": 994.0}, {"name": "chr_18_A827", "taxId": "41875", "score": 985.0}, {"name": "chr_18_A827", "taxId": "41875", "score": 891.0}, {"name": "chr_18_A827", "taxId": "41875", "score": 841.0}, {"name": "chr_18_A827", "taxId": "41875", "score": 839.0}, {"name": "chr_18_A827", "taxId": "41875", "score": 289.0}, {"name": "chr_18_A827", "taxId": "41875", "score": 839.0}, {"name": "chr_18_A827", "taxId": "41875", "score": 656.0}, {"name": "chr_18_A827", "taxId": "41875", "score": 839.0}, {"name": "chr_18_A827", "taxId": "41875", "score": 837.0}, {"name": "chr_18_A827", "taxId": "41875", "score": 364.0}, {"name": "chr_18_A827", "taxId": "41875", "score": 837.0}, {"name": "chr_18_A827", "taxId": "41875", "score": 826.0}, {"name": "chr_18_A827", "taxId": "41875", "score": 761.0}, {"name": "chr_18_A827", "taxId": "41875", "score": 750.0}, {"name": "chr_18_A827", "taxId": "41875", "score": 826.0}, {"name": "chr_18_A827", "taxId": "41875", "score": 760.0}, {"name": "chr_18_A827", "taxId": "41875", "score": 809.0}, {"name": "chr_18_A827", "taxId": "41875", "score": 778.0}, {"name": "chr_18_A827", "taxId": "41875", "score": 778.0}, {"name": "chr_18_A827", "taxId": "41875", "score": 774.0}, {"name": "chr_18_A827", "taxId": "41875", "score": 773.0}, {"name": "chr_18_A827", "taxId": "41875", "score": 776.0}, {"name": "chr_18_A827", "taxId": "41875", "score": 776.0}, {"name": "chr_18_A827", "taxId": "41875", "score": 774.0}, {"name": "chr_18_A827", "taxId": "41875", "score": 773.0}, {"name": "chr_18_A827", "taxId": "41875", "score": 715.0}, {"name": "chr_18_A827", "taxId": "41875", "score": 765.0}, {"name": "chr_18_A827", "taxId": "41875", "score": 761.0}, {"name": "chr_18_A827", "taxId": "41875", "score": 760.0}, {"name": "chr_18_A827", "taxId": "41875", "score": 147.0}, {"name": "chr_18_A827", "taxId": "41875", "score": 756.0}, {"name": "chr_18_A827", "taxId": "41875", "score": 723.0}, {"name": "chr_18_A827", "taxId": "41875", "score": 756.0}, {"name": "chr_18_A827", "taxId": "41875", "score": 723.0}, {"name": "chr_18_A827", "taxId": "41875", "score": 592.0}, {"name": "chr_18_A827", "taxId": "41875", "score": 752.0}, {"name": "chr_18_A827", "taxId": "41875", "score": 750.0}, {"name": "chr_18_A827", "taxId": "41875", "score": 747.0}, {"name": "chr_18_A827", "taxId": "41875", "score": 734.0}, {"name": "chr_18_A827", "taxId": "41875", "score": 732.0}, {"name": "chr_18_A827", "taxId": "41875", "score": 726.0}, {"name": "chr_18_A827", "taxId": "41875", "score": 719.0}, {"name": "chr_18_A827", "taxId": "41875", "score": 676.0}, {"name": "chr_18_A827", "taxId": "564608", "score": 715.0}, {"name": "chr_18_A827", "taxId": "41875", "score": 704.0}, {"name": "chr_18_A827", "taxId": "41875", "score": 660.0}, {"name": "chr_18_A827", "taxId": "41875", "score": 573.0}, {"name": "chr_18_A827", "taxId": "41875", "score": 551.0}, {"name": "chr_18_A827", "taxId": "41875", "score": 414.0}, {"name": "chr_18_A827", "taxId": "41875", "score": 337.0}, {"name": "chr_18_A827", "taxId": "41875", "score": 658.0}, {"name": "chr_18_A827", "taxId": "41875", "score": 656.0}, {"name": "chr_18_A827", "taxId": "41875", "score": 643.0}, {"name": "chr_18_A827", "taxId": "41875", "score": 621.0}, {"name": "chr_18_A827", "taxId": "41875", "score": 593.0}, {"name": "chr_18_A827", "taxId": "41875", "score": 579.0}, {"name": "chr_18_A827", "taxId": "41875", "score": 573.0}, {"name": "chr_18_A827", "taxId": "41875", "score": 551.0}, {"name": "chr_18_A827", "taxId": "41875", "score": 538.0}, {"name": "chr_18_A827", "taxId": "41875", "score": 538.0}, {"name": "chr_18_A827", "taxId": "41875", "score": 538.0}, {"name": "chr_18_A827", "taxId": "41875", "score": 518.0}, {"name": "chr_18_A827", "taxId": "41875", "score": 407.0}, {"name": "chr_18_A827", "taxId": "41875", "score": 499.0}, {"name": "chr_18_A827", "taxId": "41875", "score": 477.0}, {"name": "chr_18_A827", "taxId": "41875", "score": 407.0}, {"name": "chr_18_A827", "taxId": "41875", "score": 475.0}, {"name": "chr_18_A827", "taxId": "41875", "score": 425.0}, {"name": "chr_18_A827", "taxId": "41875", "score": 185.0}, {"name": "chr_18_A827", "taxId": "41875", "score": 414.0}, {"name": "chr_18_A827", "taxId": "41875", "score": 407.0}, {"name": "chr_18_A827", "taxId": "41875", "score": 407.0}, {"name": "chr_18_A827", "taxId": "41875", "score": 361.0}, {"name": "chr_18_A827", "taxId": "70448", "score": 353.0}, {"name": "chr_18_A827", "taxId": "41875", "score": 337.0}, {"name": "chr_18_A827", "taxId": "41875", "score": 326.0}, {"name": "chr_18_A827", "taxId": "41875", "score": 311.0}, {"name": "chr_18_A827", "taxId": "41875", "score": 305.0}, {"name": "chr_18_A827", "taxId": "145388", "score": 303.0}, {"name": "chr_18_A827", "taxId": "41875", "score": 294.0}, {"name": "chr_18_A827", "taxId": "41875", "score": 250.0}, {"name": "chr_18_A827", "taxId": "41875", "score": 244.0}, {"name": "chr_18_A827", "taxId": "41875", "score": 244.0}, {"name": "chr_18_A827", "taxId": "41875", "score": 196.0}, {"name": "chr_18_A827", "taxId": "41875", "score": 178.0}, {"name": "chr_18_A827", "taxId": "5480", "score": 196.0}, {"name": "chr_18_A827", "taxId": "41875", "score": 178.0}, {"name": "chr_18_A827", "taxId": "41875", "score": 165.0}, {"name": "chr_18_A827", "taxId": "656061", "score": 154.0}, {"name": "chr_18_A827", "taxId": "280463", "score": 148.0}, {"name": "chr_18_A827", "taxId": "41875", "score": 147.0}, {"name": "chr_18_A827", "taxId": "4686", "score": 141.0}]}, "taxonomy": {"bestsum": {"species": {"tax": "Bathycoccus prasinos", "score": 886800.0, "c_index": 9}, "genus": {"tax": "Bathycoccus", "score": 886800.0, "c_index": 9}, "family": {"tax": "Bathycoccaceae", "score": 890247.0, "c_index": 8}, "order": {"tax": "Mamiellales", "score": 890962.0, "c_index": 7}, "phylum": {"tax": "Chlorophyta", "score": 891265.0, "c_index": 4}, "superkingdom": {"tax": "Eukaryota", "score": 895669.0, "c_index": 0}}}}, "chr_17_A827": {"name": "chr_17_A827", "length": 475900, "n_count": 0, "agct_count": 475900, "gc": 0.4707, "covs": {"bam0": 78.3164}, "read_cov": {"bam0": 248539}, "hits": {"tax0": [{"name": "chr_17_A827", "taxId": "41875", "score": 49003.0}, {"name": "chr_17_A827", "taxId": "41875", "score": 37674.0}, {"name": "chr_17_A827", "taxId": "41875", "score": 31255.0}, {"name": "chr_17_A827", "taxId": "41875", "score": 27457.0}, {"name": "chr_17_A827", "taxId": "41875", "score": 25518.0}, {"name": "chr_17_A827", "taxId": "41875", "score": 24269.0}, {"name": "chr_17_A827", "taxId": "41875", "score": 23518.0}, {"name": "chr_17_A827", "taxId": "41875", "score": 20061.0}, {"name": "chr_17_A827", "taxId": "41875", "score": 19686.0}, {"name": "chr_17_A827", "taxId": "41875", "score": 17531.0}, {"name": "chr_17_A827", "taxId": "41875", "score": 17077.0}, {"name": "chr_17_A827", "taxId": "41875", "score": 16177.0}, {"name": "chr_17_A827", "taxId": "41875", "score": 14643.0}, {"name": "chr_17_A827", "taxId": "41875", "score": 12864.0}, {"name": "chr_17_A827", "taxId": "41875", "score": 12768.0}, {"name": "chr_17_A827", "taxId": "41875", "score": 12094.0}, {"name": "chr_17_A827", "taxId": "41875", "score": 12017.0}, {"name": "chr_17_A827", "taxId": "41875", "score": 11215.0}, {"name": "chr_17_A827", "taxId": "41875", "score": 11105.0}, {"name": "chr_17_A827", "taxId": "41875", "score": 10139.0}, {"name": "chr_17_A827", "taxId": "41875", "score": 9692.0}, {"name": "chr_17_A827", "taxId": "41875", "score": 9575.0}, {"name": "chr_17_A827", "taxId": "41875", "score": 9494.0}, {"name": "chr_17_A827", "taxId": "41875", "score": 9485.0}, {"name": "chr_17_A827", "taxId": "41875", "score": 9097.0}, {"name": "chr_17_A827", "taxId": "41875", "score": 8200.0}, {"name": "chr_17_A827", "taxId": "41875", "score": 8028.0}, {"name": "chr_17_A827", "taxId": "41875", "score": 7733.0}, {"name": "chr_17_A827", "taxId": "41875", "score": 6887.0}, {"name": "chr_17_A827", "taxId": "41875", "score": 6412.0}, {"name": "chr_17_A827", "taxId": "41875", "score": 6348.0}, {"name": "chr_17_A827", "taxId": "41875", "score": 5829.0}, {"name": "chr_17_A827", "taxId": "41875", "score": 5572.0}, {"name": "chr_17_A827", "taxId": "41875", "score": 5288.0}, {"name": "chr_17_A827", "taxId": "41875", "score": 5280.0}, {"name": "chr_17_A827", "taxId": "41875", "score": 4497.0}, {"name": "chr_17_A827", "taxId": "41875", "score": 4488.0}, {"name": "chr_17_A827", "taxId": "41875", "score": 4423.0}, {"name": "chr_17_A827", "taxId": "41875", "score": 4373.0}, {"name": "chr_17_A827", "taxId": "41875", "score": 4023.0}, {"name": "chr_17_A827", "taxId": "41875", "score": 3794.0}, {"name": "chr_17_A827", "taxId": "41875", "score": 3762.0}, {"name": "chr_17_A827", "taxId": "41875", "score": 3690.0}, {"name": "chr_17_A827", "taxId": "41875", "score": 3591.0}, {"name": "chr_17_A827", "taxId": "41875", "score": 3459.0}, {"name": "chr_17_A827", "taxId": "41875", "score": 3360.0}, {"name": "chr_17_A827", "taxId": "41875", "score": 2649.0}, {"name": "chr_17_A827", "taxId": "41875", "score": 2601.0}, {"name": "chr_17_A827", "taxId": "41875", "score": 2543.0}, {"name": "chr_17_A827", "taxId": "41875", "score": 2180.0}, {"name": "chr_17_A827", "taxId": "41875", "score": 1528.0}, {"name": "chr_17_A827", "taxId": "41875", "score": 1509.0}, {"name": "chr_17_A827", "taxId": "41875", "score": 1345.0}, {"name": "chr_17_A827", "taxId": "41875", "score": 1288.0}, {"name": "chr_17_A827", "taxId": "41875", "score": 1279.0}, {"name": "chr_17_A827", "taxId": "41875", "score": 1254.0}, {"name": "chr_17_A827", "taxId": "41875", "score": 1146.0}, {"name": "chr_17_A827", "taxId": "41875", "score": 1131.0}, {"name": "chr_17_A827", "taxId": "41875", "score": 1122.0}, {"name": "chr_17_A827", "taxId": "41875", "score": 918.0}, {"name": "chr_17_A827", "taxId": "41875", "score": 865.0}, {"name": "chr_17_A827", "taxId": "41875", "score": 857.0}, {"name": "chr_17_A827", "taxId": "41875", "score": 763.0}, {"name": "chr_17_A827", "taxId": "41875", "score": 551.0}, {"name": "chr_17_A827", "taxId": "41875", "score": 372.0}, {"name": "chr_17_A827", "taxId": "41875", "score": 355.0}, {"name": "chr_17_A827", "taxId": "41875", "score": 215.0}, {"name": "chr_17_A827", "taxId": "41875", "score": 209.0}, {"name": "chr_17_A827", "taxId": "41875", "score": 206.0}, {"name": "chr_17_A827", "taxId": "41875", "score": 174.0}, {"name": "chr_17_A827", "taxId": "41875", "score": 161.0}, {"name": "chr_17_A827", "taxId": "41875", "score": 159.0}, {"name": "chr_17_A827", "taxId": "41875", "score": 156.0}, {"name": "chr_17_A827", "taxId": "41875", "score": 154.0}, {"name": "chr_17_A827", "taxId": "41875", "score": 154.0}, {"name": "chr_17_A827", "taxId": "41875", "score": 12778.0}, {"name": "chr_17_A827", "taxId": "41875", "score": 9526.0}, {"name": "chr_17_A827", "taxId": "41875", "score": 9520.0}, {"name": "chr_17_A827", "taxId": "41875", "score": 8117.0}, {"name": "chr_17_A827", "taxId": "41875", "score": 704.0}, {"name": "chr_17_A827", "taxId": "41875", "score": 425.0}, {"name": "chr_17_A827", "taxId": "41875", "score": 259.0}, {"name": "chr_17_A827", "taxId": "41875", "score": 8117.0}, {"name": "chr_17_A827", "taxId": "41875", "score": 2977.0}, {"name": "chr_17_A827", "taxId": "41875", "score": 2344.0}, {"name": "chr_17_A827", "taxId": "41875", "score": 918.0}, {"name": "chr_17_A827", "taxId": "41875", "score": 900.0}, {"name": "chr_17_A827", "taxId": "41875", "score": 704.0}, {"name": "chr_17_A827", "taxId": "41875", "score": 630.0}, {"name": "chr_17_A827", "taxId": "41875", "score": 425.0}, {"name": "chr_17_A827", "taxId": "41875", "score": 259.0}, {"name": "chr_17_A827", "taxId": "41875", "score": 230.0}, {"name": "chr_17_A827", "taxId": "41875", "score": 143.0}, {"name": "chr_17_A827", "taxId": "41875", "score": 7733.0}, {"name": "chr_17_A827", "taxId": "41875", "score": 207.0}, {"name": "chr_17_A827", "taxId": "41875", "score": 7583.0}, {"name": "chr_17_A827", "taxId": "41875", "score": 6758.0}, {"name": "chr_17_A827", "taxId": "41875", "score": 6704.0}, {"name": "chr_17_A827", "taxId": "41875", "score": 6383.0}, {"name": "chr_17_A827", "taxId": "41875", "score": 6377.0}, {"name": "chr_17_A827", "taxId": "41875", "score": 372.0}, {"name": "chr_17_A827", "taxId": "41875", "score": 6034.0}, {"name": "chr_17_A827", "taxId": "41875", "score": 215.0}, {"name": "chr_17_A827", "taxId": "41875", "score": 206.0}, {"name": "chr_17_A827", "taxId": "41875", "score": 154.0}, {"name": "chr_17_A827", "taxId": "41875", "score": 5991.0}, {"name": "chr_17_A827", "taxId": "41875", "score": 5827.0}, {"name": "chr_17_A827", "taxId": "41875", "score": 5445.0}, {"name": "chr_17_A827", "taxId": "41875", "score": 254.0}, {"name": "chr_17_A827", "taxId": "41875", "score": 5387.0}, {"name": "chr_17_A827", "taxId": "41875", "score": 5286.0}, {"name": "chr_17_A827", "taxId": "41875", "score": 697.0}, {"name": "chr_17_A827", "taxId": "41875", "score": 5269.0}, {"name": "chr_17_A827", "taxId": "41875", "score": 5212.0}, {"name": "chr_17_A827", "taxId": "41875", "score": 4848.0}, {"name": "chr_17_A827", "taxId": "41875", "score": 355.0}, {"name": "chr_17_A827", "taxId": "41875", "score": 4804.0}, {"name": "chr_17_A827", "taxId": "41875", "score": 4726.0}, {"name": "chr_17_A827", "taxId": "41875", "score": 4669.0}, {"name": "chr_17_A827", "taxId": "41875", "score": 4654.0}, {"name": "chr_17_A827", "taxId": "41875", "score": 4649.0}, {"name": "chr_17_A827", "taxId": "41875", "score": 942.0}, {"name": "chr_17_A827", "taxId": "41875", "score": 887.0}, {"name": "chr_17_A827", "taxId": "41875", "score": 817.0}, {"name": "chr_17_A827", "taxId": "41875", "score": 676.0}, {"name": "chr_17_A827", "taxId": "41875", "score": 584.0}, {"name": "chr_17_A827", "taxId": "41875", "score": 453.0}, {"name": "chr_17_A827", "taxId": "41875", "score": 4577.0}, {"name": "chr_17_A827", "taxId": "41875", "score": 4421.0}, {"name": "chr_17_A827", "taxId": "41875", "score": 4305.0}, {"name": "chr_17_A827", "taxId": "41875", "score": 4270.0}, {"name": "chr_17_A827", "taxId": "41875", "score": 4263.0}, {"name": "chr_17_A827", "taxId": "41875", "score": 4163.0}, {"name": "chr_17_A827", "taxId": "41875", "score": 4106.0}, {"name": "chr_17_A827", "taxId": "41875", "score": 4054.0}, {"name": "chr_17_A827", "taxId": "41875", "score": 3938.0}, {"name": "chr_17_A827", "taxId": "41875", "score": 3930.0}, {"name": "chr_17_A827", "taxId": "41875", "score": 3823.0}, {"name": "chr_17_A827", "taxId": "41875", "score": 3742.0}, {"name": "chr_17_A827", "taxId": "41875", "score": 3670.0}, {"name": "chr_17_A827", "taxId": "41875", "score": 3398.0}, {"name": "chr_17_A827", "taxId": "41875", "score": 3624.0}, {"name": "chr_17_A827", "taxId": "41875", "score": 204.0}, {"name": "chr_17_A827", "taxId": "41875", "score": 3496.0}, {"name": "chr_17_A827", "taxId": "41875", "score": 3489.0}, {"name": "chr_17_A827", "taxId": "41875", "score": 568.0}, {"name": "chr_17_A827", "taxId": "41875", "score": 3480.0}, {"name": "chr_17_A827", "taxId": "41875", "score": 3448.0}, {"name": "chr_17_A827", "taxId": "41875", "score": 3419.0}, {"name": "chr_17_A827", "taxId": "41875", "score": 3395.0}, {"name": "chr_17_A827", "taxId": "41875", "score": 3391.0}, {"name": "chr_17_A827", "taxId": "41875", "score": 3387.0}, {"name": "chr_17_A827", "taxId": "41875", "score": 3380.0}, {"name": "chr_17_A827", "taxId": "41875", "score": 3360.0}, {"name": "chr_17_A827", "taxId": "41875", "score": 1496.0}, {"name": "chr_17_A827", "taxId": "41875", "score": 3264.0}, {"name": "chr_17_A827", "taxId": "41875", "score": 3253.0}, {"name": "chr_17_A827", "taxId": "41875", "score": 3249.0}, {"name": "chr_17_A827", "taxId": "41875", "score": 3236.0}, {"name": "chr_17_A827", "taxId": "41875", "score": 3205.0}, {"name": "chr_17_A827", "taxId": "41875", "score": 3190.0}, {"name": "chr_17_A827", "taxId": "41875", "score": 3157.0}, {"name": "chr_17_A827", "taxId": "41875", "score": 490.0}, {"name": "chr_17_A827", "taxId": "41875", "score": 429.0}, {"name": "chr_17_A827", "taxId": "41875", "score": 3144.0}, {"name": "chr_17_A827", "taxId": "41875", "score": 3127.0}, {"name": "chr_17_A827", "taxId": "41875", "score": 3109.0}, {"name": "chr_17_A827", "taxId": "41875", "score": 3027.0}, {"name": "chr_17_A827", "taxId": "41875", "score": 2981.0}, {"name": "chr_17_A827", "taxId": "41875", "score": 196.0}, {"name": "chr_17_A827", "taxId": "41875", "score": 2977.0}, {"name": "chr_17_A827", "taxId": "41875", "score": 2946.0}, {"name": "chr_17_A827", "taxId": "41875", "score": 2944.0}, {"name": "chr_17_A827", "taxId": "41875", "score": 2900.0}, {"name": "chr_17_A827", "taxId": "41875", "score": 226.0}, {"name": "chr_17_A827", "taxId": "41875", "score": 2894.0}, {"name": "chr_17_A827", "taxId": "41875", "score": 2857.0}, {"name": "chr_17_A827", "taxId": "41875", "score": 2843.0}, {"name": "chr_17_A827", "taxId": "41875", "score": 2813.0}, {"name": "chr_17_A827", "taxId": "41875", "score": 316.0}, {"name": "chr_17_A827", "taxId": "41875", "score": 2809.0}, {"name": "chr_17_A827", "taxId": "41875", "score": 2776.0}, {"name": "chr_17_A827", "taxId": "41875", "score": 2673.0}, {"name": "chr_17_A827", "taxId": "41875", "score": 2632.0}, {"name": "chr_17_A827", "taxId": "41875", "score": 2617.0}, {"name": "chr_17_A827", "taxId": "41875", "score": 2586.0}, {"name": "chr_17_A827", "taxId": "41875", "score": 2560.0}, {"name": "chr_17_A827", "taxId": "41875", "score": 2558.0}, {"name": "chr_17_A827", "taxId": "41875", "score": 2531.0}, {"name": "chr_17_A827", "taxId": "41875", "score": 2529.0}, {"name": "chr_17_A827", "taxId": "41875", "score": 822.0}, {"name": "chr_17_A827", "taxId": "41875", "score": 819.0}, {"name": "chr_17_A827", "taxId": "41875", "score": 756.0}, {"name": "chr_17_A827", "taxId": "41875", "score": 749.0}, {"name": "chr_17_A827", "taxId": "41875", "score": 749.0}, {"name": "chr_17_A827", "taxId": "41875", "score": 472.0}, {"name": "chr_17_A827", "taxId": "41875", "score": 2527.0}, {"name": "chr_17_A827", "taxId": "41875", "score": 2518.0}, {"name": "chr_17_A827", "taxId": "41875", "score": 2510.0}, {"name": "chr_17_A827", "taxId": "41875", "score": 2507.0}, {"name": "chr_17_A827", "taxId": "41875", "score": 2488.0}, {"name": "chr_17_A827", "taxId": "41875", "score": 2473.0}, {"name": "chr_17_A827", "taxId": "41875", "score": 294.0}, {"name": "chr_17_A827", "taxId": "41875", "score": 2464.0}, {"name": "chr_17_A827", "taxId": "41875", "score": 2449.0}, {"name": "chr_17_A827", "taxId": "41875", "score": 1074.0}, {"name": "chr_17_A827", "taxId": "41875", "score": 2403.0}, {"name": "chr_17_A827", "taxId": "41875", "score": 364.0}, {"name": "chr_17_A827", "taxId": "41875", "score": 2386.0}, {"name": "chr_17_A827", "taxId": "41875", "score": 2383.0}, {"name": "chr_17_A827", "taxId": "41875", "score": 2374.0}, {"name": "chr_17_A827", "taxId": "41875", "score": 411.0}, {"name": "chr_17_A827", "taxId": "41875", "score": 2366.0}, {"name": "chr_17_A827", "taxId": "41875", "score": 2361.0}, {"name": "chr_17_A827", "taxId": "41875", "score": 2351.0}, {"name": "chr_17_A827", "taxId": "41875", "score": 2296.0}, {"name": "chr_17_A827", "taxId": "41875", "score": 2290.0}, {"name": "chr_17_A827", "taxId": "41875", "score": 2244.0}, {"name": "chr_17_A827", "taxId": "41875", "score": 2233.0}, {"name": "chr_17_A827", "taxId": "41875", "score": 2217.0}, {"name": "chr_17_A827", "taxId": "41875", "score": 2185.0}, {"name": "chr_17_A827", "taxId": "41875", "score": 2185.0}, {"name": "chr_17_A827", "taxId": "41875", "score": 1607.0}, {"name": "chr_17_A827", "taxId": "41875", "score": 2183.0}, {"name": "chr_17_A827", "taxId": "41875", "score": 2174.0}, {"name": "chr_17_A827", "taxId": "41875", "score": 2169.0}, {"name": "chr_17_A827", "taxId": "41875", "score": 2169.0}, {"name": "chr_17_A827", "taxId": "41875", "score": 2158.0}, {"name": "chr_17_A827", "taxId": "41875", "score": 2150.0}, {"name": "chr_17_A827", "taxId": "41875", "score": 2108.0}, {"name": "chr_17_A827", "taxId": "41875", "score": 2089.0}, {"name": "chr_17_A827", "taxId": "41875", "score": 2089.0}, {"name": "chr_17_A827", "taxId": "41875", "score": 2058.0}, {"name": "chr_17_A827", "taxId": "41875", "score": 2052.0}, {"name": "chr_17_A827", "taxId": "41875", "score": 2030.0}, {"name": "chr_17_A827", "taxId": "41875", "score": 2001.0}, {"name": "chr_17_A827", "taxId": "41875", "score": 1995.0}, {"name": "chr_17_A827", "taxId": "41875", "score": 1986.0}, {"name": "chr_17_A827", "taxId": "41875", "score": 1986.0}, {"name": "chr_17_A827", "taxId": "41875", "score": 1984.0}, {"name": "chr_17_A827", "taxId": "41875", "score": 1984.0}, {"name": "chr_17_A827", "taxId": "41875", "score": 1978.0}, {"name": "chr_17_A827", "taxId": "41875", "score": 1975.0}, {"name": "chr_17_A827", "taxId": "41875", "score": 1964.0}, {"name": "chr_17_A827", "taxId": "41875", "score": 276.0}, {"name": "chr_17_A827", "taxId": "41875", "score": 1962.0}, {"name": "chr_17_A827", "taxId": "41875", "score": 1953.0}, {"name": "chr_17_A827", "taxId": "41875", "score": 1951.0}, {"name": "chr_17_A827", "taxId": "41875", "score": 1929.0}, {"name": "chr_17_A827", "taxId": "41875", "score": 1923.0}, {"name": "chr_17_A827", "taxId": "41875", "score": 143.0}, {"name": "chr_17_A827", "taxId": "41875", "score": 1917.0}, {"name": "chr_17_A827", "taxId": "41875", "score": 1906.0}, {"name": "chr_17_A827", "taxId": "41875", "score": 1892.0}, {"name": "chr_17_A827", "taxId": "41875", "score": 1879.0}, {"name": "chr_17_A827", "taxId": "41875", "score": 1877.0}, {"name": "chr_17_A827", "taxId": "41875", "score": 1847.0}, {"name": "chr_17_A827", "taxId": "41875", "score": 1823.0}, {"name": "chr_17_A827", "taxId": "41875", "score": 1796.0}, {"name": "chr_17_A827", "taxId": "41875", "score": 1792.0}, {"name": "chr_17_A827", "taxId": "41875", "score": 422.0}, {"name": "chr_17_A827", "taxId": "41875", "score": 1779.0}, {"name": "chr_17_A827", "taxId": "41875", "score": 1770.0}, {"name": "chr_17_A827", "taxId": "41875", "score": 1720.0}, {"name": "chr_17_A827", "taxId": "41875", "score": 1707.0}, {"name": "chr_17_A827", "taxId": "41875", "score": 1707.0}, {"name": "chr_17_A827", "taxId": "41875", "score": 1683.0}, {"name": "chr_17_A827", "taxId": "41875", "score": 1676.0}, {"name": "chr_17_A827", "taxId": "41875", "score": 1646.0}, {"name": "chr_17_A827", "taxId": "41875", "score": 1642.0}, {"name": "chr_17_A827", "taxId": "41875", "score": 1640.0}, {"name": "chr_17_A827", "taxId": "41875", "score": 1635.0}, {"name": "chr_17_A827", "taxId": "41875", "score": 1574.0}, {"name": "chr_17_A827", "taxId": "41875", "score": 1559.0}, {"name": "chr_17_A827", "taxId": "41875", "score": 1535.0}, {"name": "chr_17_A827", "taxId": "41875", "score": 1524.0}, {"name": "chr_17_A827", "taxId": "41875", "score": 1524.0}, {"name": "chr_17_A827", "taxId": "41875", "score": 1513.0}, {"name": "chr_17_A827", "taxId": "41875", "score": 891.0}, {"name": "chr_17_A827", "taxId": "41875", "score": 1474.0}, {"name": "chr_17_A827", "taxId": "41875", "score": 1445.0}, {"name": "chr_17_A827", "taxId": "41875", "score": 1437.0}, {"name": "chr_17_A827", "taxId": "41875", "score": 1424.0}, {"name": "chr_17_A827", "taxId": "41875", "score": 1423.0}, {"name": "chr_17_A827", "taxId": "41875", "score": 1415.0}, {"name": "chr_17_A827", "taxId": "41875", "score": 1375.0}, {"name": "chr_17_A827", "taxId": "41875", "score": 1375.0}, {"name": "chr_17_A827", "taxId": "41875", "score": 1347.0}, {"name": "chr_17_A827", "taxId": "41875", "score": 1325.0}, {"name": "chr_17_A827", "taxId": "41875", "score": 1323.0}, {"name": "chr_17_A827", "taxId": "41875", "score": 638.0}, {"name": "chr_17_A827", "taxId": "41875", "score": 1308.0}, {"name": "chr_17_A827", "taxId": "41875", "score": 1295.0}, {"name": "chr_17_A827", "taxId": "41875", "score": 1286.0}, {"name": "chr_17_A827", "taxId": "41875", "score": 1271.0}, {"name": "chr_17_A827", "taxId": "41875", "score": 1269.0}, {"name": "chr_17_A827", "taxId": "41875", "score": 1262.0}, {"name": "chr_17_A827", "taxId": "41875", "score": 1260.0}, {"name": "chr_17_A827", "taxId": "41875", "score": 1229.0}, {"name": "chr_17_A827", "taxId": "41875", "score": 1199.0}, {"name": "chr_17_A827", "taxId": "41875", "score": 1181.0}, {"name": "chr_17_A827", "taxId": "41875", "score": 1134.0}, {"name": "chr_17_A827", "taxId": "41875", "score": 1092.0}, {"name": "chr_17_A827", "taxId": "436017", "score": 1086.0}, {"name": "chr_17_A827", "taxId": "436017", "score": 891.0}, {"name": "chr_17_A827", "taxId": "436017", "score": 662.0}, {"name": "chr_17_A827", "taxId": "41875", "score": 1083.0}, {"name": "chr_17_A827", "taxId": "436017", "score": 1042.0}, {"name": "chr_17_A827", "taxId": "436017", "score": 1035.0}, {"name": "chr_17_A827", "taxId": "41875", "score": 1031.0}, {"name": "chr_17_A827", "taxId": "70448", "score": 1009.0}, {"name": "chr_17_A827", "taxId": "41875", "score": 1007.0}, {"name": "chr_17_A827", "taxId": "41875", "score": 953.0}, {"name": "chr_17_A827", "taxId": "41875", "score": 178.0}, {"name": "chr_17_A827", "taxId": "41875", "score": 953.0}, {"name": "chr_17_A827", "taxId": "41875", "score": 944.0}, {"name": "chr_17_A827", "taxId": "41875", "score": 944.0}, {"name": "chr_17_A827", "taxId": "41875", "score": 878.0}, {"name": "chr_17_A827", "taxId": "41875", "score": 843.0}, {"name": "chr_17_A827", "taxId": "41875", "score": 824.0}, {"name": "chr_17_A827", "taxId": "41875", "score": 726.0}, {"name": "chr_17_A827", "taxId": "41875", "score": 351.0}, {"name": "chr_17_A827", "taxId": "41875", "score": 163.0}, {"name": "chr_17_A827", "taxId": "41875", "score": 161.0}, {"name": "chr_17_A827", "taxId": "41875", "score": 145.0}, {"name": "chr_17_A827", "taxId": "41875", "score": 942.0}, {"name": "chr_17_A827", "taxId": "41875", "score": 857.0}, {"name": "chr_17_A827", "taxId": "41875", "score": 937.0}, {"name": "chr_17_A827", "taxId": "41875", "score": 920.0}, {"name": "chr_17_A827", "taxId": "41875", "score": 525.0}, {"name": "chr_17_A827", "taxId": "41875", "score": 918.0}, {"name": "chr_17_A827", "taxId": "41875", "score": 276.0}, {"name": "chr_17_A827", "taxId": "41875", "score": 905.0}, {"name": "chr_17_A827", "taxId": "41875", "score": 905.0}, {"name": "chr_17_A827", "taxId": "41875", "score": 900.0}, {"name": "chr_17_A827", "taxId": "41875", "score": 887.0}, {"name": "chr_17_A827", "taxId": "41875", "score": 878.0}, {"name": "chr_17_A827", "taxId": "41875", "score": 876.0}, {"name": "chr_17_A827", "taxId": "41875", "score": 832.0}, {"name": "chr_17_A827", "taxId": "41875", "score": 556.0}, {"name": "chr_17_A827", "taxId": "41875", "score": 303.0}, {"name": "chr_17_A827", "taxId": "41875", "score": 237.0}, {"name": "chr_17_A827", "taxId": "41875", "score": 845.0}, {"name": "chr_17_A827", "taxId": "41875", "score": 726.0}, {"name": "chr_17_A827", "taxId": "41875", "score": 843.0}, {"name": "chr_17_A827", "taxId": "41875", "score": 843.0}, {"name": "chr_17_A827", "taxId": "41875", "score": 497.0}, {"name": "chr_17_A827", "taxId": "41875", "score": 150.0}, {"name": "chr_17_A827", "taxId": "41875", "score": 819.0}, {"name": "chr_17_A827", "taxId": "41875", "score": 815.0}, {"name": "chr_17_A827", "taxId": "564608", "score": 782.0}, {"name": "chr_17_A827", "taxId": "41875", "score": 776.0}, {"name": "chr_17_A827", "taxId": "41875", "score": 171.0}, {"name": "chr_17_A827", "taxId": "41875", "score": 769.0}, {"name": "chr_17_A827", "taxId": "41875", "score": 763.0}, {"name": "chr_17_A827", "taxId": "41875", "score": 756.0}, {"name": "chr_17_A827", "taxId": "41875", "score": 749.0}, {"name": "chr_17_A827", "taxId": "41875", "score": 749.0}, {"name": "chr_17_A827", "taxId": "41875", "score": 747.0}, {"name": "chr_17_A827", "taxId": "41875", "score": 741.0}, {"name": "chr_17_A827", "taxId": "41875", "score": 710.0}, {"name": "chr_17_A827", "taxId": "41875", "score": 688.0}, {"name": "chr_17_A827", "taxId": "41875", "score": 680.0}, {"name": "chr_17_A827", "taxId": "41875", "score": 676.0}, {"name": "chr_17_A827", "taxId": "41875", "score": 676.0}, {"name": "chr_17_A827", "taxId": "41875", "score": 671.0}, {"name": "chr_17_A827", "taxId": "41875", "score": 676.0}, {"name": "chr_17_A827", "taxId": "436017", "score": 676.0}, {"name": "chr_17_A827", "taxId": "41875", "score": 665.0}, {"name": "chr_17_A827", "taxId": "41875", "score": 640.0}, {"name": "chr_17_A827", "taxId": "41875", "score": 640.0}, {"name": "chr_17_A827", "taxId": "41875", "score": 158.0}, {"name": "chr_17_A827", "taxId": "41875", "score": 632.0}, {"name": "chr_17_A827", "taxId": "41875", "score": 630.0}, {"name": "chr_17_A827", "taxId": "41875", "score": 619.0}, {"name": "chr_17_A827", "taxId": "436017", "score": 617.0}, {"name": "chr_17_A827", "taxId": "436017", "score": 614.0}, {"name": "chr_17_A827", "taxId": "436017", "score": 617.0}, {"name": "chr_17_A827", "taxId": "436017", "score": 614.0}, {"name": "chr_17_A827", "taxId": "436017", "score": 512.0}, {"name": "chr_17_A827", "taxId": "436017", "score": 616.0}, {"name": "chr_17_A827", "taxId": "436017", "score": 614.0}, {"name": "chr_17_A827", "taxId": "41875", "score": 603.0}, {"name": "chr_17_A827", "taxId": "70448", "score": 595.0}, {"name": "chr_17_A827", "taxId": "41875", "score": 584.0}, {"name": "chr_17_A827", "taxId": "41875", "score": 575.0}, {"name": "chr_17_A827", "taxId": "41875", "score": 575.0}, {"name": "chr_17_A827", "taxId": "41875", "score": 562.0}, {"name": "chr_17_A827", "taxId": "41875", "score": 562.0}, {"name": "chr_17_A827", "taxId": "41875", "score": 558.0}, {"name": "chr_17_A827", "taxId": "41875", "score": 544.0}, {"name": "chr_17_A827", "taxId": "41875", "score": 525.0}, {"name": "chr_17_A827", "taxId": "41875", "score": 523.0}, {"name": "chr_17_A827", "taxId": "436017", "score": 510.0}, {"name": "chr_17_A827", "taxId": "41875", "score": 508.0}, {"name": "chr_17_A827", "taxId": "41875", "score": 497.0}, {"name": "chr_17_A827", "taxId": "41875", "score": 496.0}, {"name": "chr_17_A827", "taxId": "41875", "score": 488.0}, {"name": "chr_17_A827", "taxId": "41875", "score": 464.0}, {"name": "chr_17_A827", "taxId": "41875", "score": 424.0}, {"name": "chr_17_A827", "taxId": "41875", "score": 248.0}, {"name": "chr_17_A827", "taxId": "41875", "score": 235.0}, {"name": "chr_17_A827", "taxId": "41875", "score": 228.0}, {"name": "chr_17_A827", "taxId": "41875", "score": 196.0}, {"name": "chr_17_A827", "taxId": "41875", "score": 180.0}, {"name": "chr_17_A827", "taxId": "41875", "score": 167.0}, {"name": "chr_17_A827", "taxId": "41875", "score": 460.0}, {"name": "chr_17_A827", "taxId": "41875", "score": 438.0}, {"name": "chr_17_A827", "taxId": "41875", "score": 438.0}, {"name": "chr_17_A827", "taxId": "41875", "score": 364.0}, {"name": "chr_17_A827", "taxId": "41875", "score": 217.0}, {"name": "chr_17_A827", "taxId": "41875", "score": 357.0}, {"name": "chr_17_A827", "taxId": "41875", "score": 350.0}, {"name": "chr_17_A827", "taxId": "41875", "score": 350.0}, {"name": "chr_17_A827", "taxId": "41875", "score": 141.0}, {"name": "chr_17_A827", "taxId": "41875", "score": 305.0}, {"name": "chr_17_A827", "taxId": "41875", "score": 303.0}, {"name": "chr_17_A827", "taxId": "3218", "score": 263.0}, {"name": "chr_17_A827", "taxId": "41875", "score": 255.0}, {"name": "chr_17_A827", "taxId": "41875", "score": 243.0}, {"name": "chr_17_A827", "taxId": "564608", "score": 233.0}, {"name": "chr_17_A827", "taxId": "702113", "score": 219.0}, {"name": "chr_17_A827", "taxId": "41875", "score": 174.0}, {"name": "chr_17_A827", "taxId": "41875", "score": 150.0}]}, "taxonomy": {"bestsum": {"species": {"tax": "Bathycoccus prasinos", "score": 1205324.0, "c_index": 5}, "genus": {"tax": "Bathycoccus", "score": 1205324.0, "c_index": 4}, "family": {"tax": "Bathycoccaceae", "score": 1217034.0, "c_index": 3}, "order": {"tax": "Mamiellales", "score": 1218049.0, "c_index": 2}, "phylum": {"tax": "Chlorophyta", "score": 1218049.0, "c_index": 2}, "superkingdom": {"tax": "Eukaryota", "score": 1218312.0, "c_index": 1}}}}, "chr_16_A827": {"name": "chr_16_A827", "length": 502163, "n_count": 100, "agct_count": 502063, "gc": 0.477, "covs": {"bam0": 78.9285}, "read_cov": {"bam0": 264252}, "hits": {"tax0": [{"name": "chr_16_A827", "taxId": "41875", "score": 62560.0}, {"name": "chr_16_A827", "taxId": "41875", "score": 36852.0}, {"name": "chr_16_A827", "taxId": "41875", "score": 30579.0}, {"name": "chr_16_A827", "taxId": "41875", "score": 27281.0}, {"name": "chr_16_A827", "taxId": "41875", "score": 22705.0}, {"name": "chr_16_A827", "taxId": "41875", "score": 21819.0}, {"name": "chr_16_A827", "taxId": "41875", "score": 20140.0}, {"name": "chr_16_A827", "taxId": "41875", "score": 19775.0}, {"name": "chr_16_A827", "taxId": "41875", "score": 19651.0}, {"name": "chr_16_A827", "taxId": "41875", "score": 19274.0}, {"name": "chr_16_A827", "taxId": "41875", "score": 18859.0}, {"name": "chr_16_A827", "taxId": "41875", "score": 18585.0}, {"name": "chr_16_A827", "taxId": "41875", "score": 18297.0}, {"name": "chr_16_A827", "taxId": "41875", "score": 17610.0}, {"name": "chr_16_A827", "taxId": "41875", "score": 16532.0}, {"name": "chr_16_A827", "taxId": "41875", "score": 15658.0}, {"name": "chr_16_A827", "taxId": "41875", "score": 15317.0}, {"name": "chr_16_A827", "taxId": "41875", "score": 14874.0}, {"name": "chr_16_A827", "taxId": "41875", "score": 13771.0}, {"name": "chr_16_A827", "taxId": "41875", "score": 13573.0}, {"name": "chr_16_A827", "taxId": "41875", "score": 13117.0}, {"name": "chr_16_A827", "taxId": "41875", "score": 12700.0}, {"name": "chr_16_A827", "taxId": "41875", "score": 11607.0}, {"name": "chr_16_A827", "taxId": "41875", "score": 11553.0}, {"name": "chr_16_A827", "taxId": "41875", "score": 11490.0}, {"name": "chr_16_A827", "taxId": "41875", "score": 11221.0}, {"name": "chr_16_A827", "taxId": "41875", "score": 10691.0}, {"name": "chr_16_A827", "taxId": "41875", "score": 10303.0}, {"name": "chr_16_A827", "taxId": "41875", "score": 10251.0}, {"name": "chr_16_A827", "taxId": "41875", "score": 9864.0}, {"name": "chr_16_A827", "taxId": "41875", "score": 9511.0}, {"name": "chr_16_A827", "taxId": "41875", "score": 9092.0}, {"name": "chr_16_A827", "taxId": "41875", "score": 8990.0}, {"name": "chr_16_A827", "taxId": "41875", "score": 8746.0}, {"name": "chr_16_A827", "taxId": "41875", "score": 8037.0}, {"name": "chr_16_A827", "taxId": "41875", "score": 7982.0}, {"name": "chr_16_A827", "taxId": "41875", "score": 7773.0}, {"name": "chr_16_A827", "taxId": "41875", "score": 7607.0}, {"name": "chr_16_A827", "taxId": "41875", "score": 7134.0}, {"name": "chr_16_A827", "taxId": "41875", "score": 6903.0}, {"name": "chr_16_A827", "taxId": "41875", "score": 6855.0}, {"name": "chr_16_A827", "taxId": "41875", "score": 6778.0}, {"name": "chr_16_A827", "taxId": "41875", "score": 6180.0}, {"name": "chr_16_A827", "taxId": "41875", "score": 5915.0}, {"name": "chr_16_A827", "taxId": "41875", "score": 5557.0}, {"name": "chr_16_A827", "taxId": "41875", "score": 5459.0}, {"name": "chr_16_A827", "taxId": "41875", "score": 5350.0}, {"name": "chr_16_A827", "taxId": "41875", "score": 5164.0}, {"name": "chr_16_A827", "taxId": "41875", "score": 4981.0}, {"name": "chr_16_A827", "taxId": "41875", "score": 4942.0}, {"name": "chr_16_A827", "taxId": "41875", "score": 4909.0}, {"name": "chr_16_A827", "taxId": "41875", "score": 4481.0}, {"name": "chr_16_A827", "taxId": "41875", "score": 4170.0}, {"name": "chr_16_A827", "taxId": "41875", "score": 3273.0}, {"name": "chr_16_A827", "taxId": "41875", "score": 3070.0}, {"name": "chr_16_A827", "taxId": "41875", "score": 2338.0}, {"name": "chr_16_A827", "taxId": "41875", "score": 2069.0}, {"name": "chr_16_A827", "taxId": "41875", "score": 1711.0}, {"name": "chr_16_A827", "taxId": "41875", "score": 1705.0}, {"name": "chr_16_A827", "taxId": "41875", "score": 1107.0}, {"name": "chr_16_A827", "taxId": "41875", "score": 935.0}, {"name": "chr_16_A827", "taxId": "41875", "score": 900.0}, {"name": "chr_16_A827", "taxId": "41875", "score": 636.0}, {"name": "chr_16_A827", "taxId": "41875", "score": 381.0}, {"name": "chr_16_A827", "taxId": "41875", "score": 355.0}, {"name": "chr_16_A827", "taxId": "41875", "score": 298.0}, {"name": "chr_16_A827", "taxId": "41875", "score": 241.0}, {"name": "chr_16_A827", "taxId": "41875", "score": 231.0}, {"name": "chr_16_A827", "taxId": "41875", "score": 145.0}, {"name": "chr_16_A827", "taxId": "41875", "score": 11502.0}, {"name": "chr_16_A827", "taxId": "41875", "score": 8115.0}, {"name": "chr_16_A827", "taxId": "41875", "score": 6034.0}, {"name": "chr_16_A827", "taxId": "41875", "score": 2556.0}, {"name": "chr_16_A827", "taxId": "41875", "score": 730.0}, {"name": "chr_16_A827", "taxId": "41875", "score": 435.0}, {"name": "chr_16_A827", "taxId": "41875", "score": 420.0}, {"name": "chr_16_A827", "taxId": "41875", "score": 139.0}, {"name": "chr_16_A827", "taxId": "41875", "score": 7657.0}, {"name": "chr_16_A827", "taxId": "41875", "score": 7476.0}, {"name": "chr_16_A827", "taxId": "41875", "score": 6678.0}, {"name": "chr_16_A827", "taxId": "41875", "score": 235.0}, {"name": "chr_16_A827", "taxId": "41875", "score": 6505.0}, {"name": "chr_16_A827", "taxId": "41875", "score": 6355.0}, {"name": "chr_16_A827", "taxId": "41875", "score": 6340.0}, {"name": "chr_16_A827", "taxId": "41875", "score": 6338.0}, {"name": "chr_16_A827", "taxId": "41875", "score": 6288.0}, {"name": "chr_16_A827", "taxId": "41875", "score": 6233.0}, {"name": "chr_16_A827", "taxId": "41875", "score": 6222.0}, {"name": "chr_16_A827", "taxId": "41875", "score": 6204.0}, {"name": "chr_16_A827", "taxId": "41875", "score": 6019.0}, {"name": "chr_16_A827", "taxId": "41875", "score": 6000.0}, {"name": "chr_16_A827", "taxId": "41875", "score": 5686.0}, {"name": "chr_16_A827", "taxId": "41875", "score": 5524.0}, {"name": "chr_16_A827", "taxId": "41875", "score": 226.0}, {"name": "chr_16_A827", "taxId": "41875", "score": 145.0}, {"name": "chr_16_A827", "taxId": "41875", "score": 5478.0}, {"name": "chr_16_A827", "taxId": "41875", "score": 5203.0}, {"name": "chr_16_A827", "taxId": "41875", "score": 5055.0}, {"name": "chr_16_A827", "taxId": "41875", "score": 4915.0}, {"name": "chr_16_A827", "taxId": "41875", "score": 4887.0}, {"name": "chr_16_A827", "taxId": "41875", "score": 4854.0}, {"name": "chr_16_A827", "taxId": "41875", "score": 4756.0}, {"name": "chr_16_A827", "taxId": "41875", "score": 4739.0}, {"name": "chr_16_A827", "taxId": "41875", "score": 4599.0}, {"name": "chr_16_A827", "taxId": "41875", "score": 4584.0}, {"name": "chr_16_A827", "taxId": "41875", "score": 4556.0}, {"name": "chr_16_A827", "taxId": "41875", "score": 4392.0}, {"name": "chr_16_A827", "taxId": "41875", "score": 457.0}, {"name": "chr_16_A827", "taxId": "41875", "score": 198.0}, {"name": "chr_16_A827", "taxId": "41875", "score": 4492.0}, {"name": "chr_16_A827", "taxId": "41875", "score": 4468.0}, {"name": "chr_16_A827", "taxId": "41875", "score": 4344.0}, {"name": "chr_16_A827", "taxId": "41875", "score": 577.0}, {"name": "chr_16_A827", "taxId": "41875", "score": 4340.0}, {"name": "chr_16_A827", "taxId": "41875", "score": 287.0}, {"name": "chr_16_A827", "taxId": "41875", "score": 243.0}, {"name": "chr_16_A827", "taxId": "41875", "score": 4283.0}, {"name": "chr_16_A827", "taxId": "41875", "score": 4272.0}, {"name": "chr_16_A827", "taxId": "41875", "score": 4257.0}, {"name": "chr_16_A827", "taxId": "41875", "score": 4255.0}, {"name": "chr_16_A827", "taxId": "41875", "score": 222.0}, {"name": "chr_16_A827", "taxId": "41875", "score": 4218.0}, {"name": "chr_16_A827", "taxId": "41875", "score": 4169.0}, {"name": "chr_16_A827", "taxId": "41875", "score": 4156.0}, {"name": "chr_16_A827", "taxId": "41875", "score": 4139.0}, {"name": "chr_16_A827", "taxId": "41875", "score": 4026.0}, {"name": "chr_16_A827", "taxId": "41875", "score": 3020.0}, {"name": "chr_16_A827", "taxId": "41875", "score": 3956.0}, {"name": "chr_16_A827", "taxId": "41875", "score": 3908.0}, {"name": "chr_16_A827", "taxId": "41875", "score": 3884.0}, {"name": "chr_16_A827", "taxId": "41875", "score": 3875.0}, {"name": "chr_16_A827", "taxId": "41875", "score": 3869.0}, {"name": "chr_16_A827", "taxId": "41875", "score": 3847.0}, {"name": "chr_16_A827", "taxId": "41875", "score": 3829.0}, {"name": "chr_16_A827", "taxId": "41875", "score": 3807.0}, {"name": "chr_16_A827", "taxId": "41875", "score": 3797.0}, {"name": "chr_16_A827", "taxId": "41875", "score": 3775.0}, {"name": "chr_16_A827", "taxId": "41875", "score": 3674.0}, {"name": "chr_16_A827", "taxId": "41875", "score": 3620.0}, {"name": "chr_16_A827", "taxId": "41875", "score": 3602.0}, {"name": "chr_16_A827", "taxId": "41875", "score": 3574.0}, {"name": "chr_16_A827", "taxId": "41875", "score": 3531.0}, {"name": "chr_16_A827", "taxId": "41875", "score": 3480.0}, {"name": "chr_16_A827", "taxId": "41875", "score": 3434.0}, {"name": "chr_16_A827", "taxId": "41875", "score": 3424.0}, {"name": "chr_16_A827", "taxId": "41875", "score": 3398.0}, {"name": "chr_16_A827", "taxId": "41875", "score": 3397.0}, {"name": "chr_16_A827", "taxId": "41875", "score": 3395.0}, {"name": "chr_16_A827", "taxId": "41875", "score": 246.0}, {"name": "chr_16_A827", "taxId": "41875", "score": 3321.0}, {"name": "chr_16_A827", "taxId": "41875", "score": 3306.0}, {"name": "chr_16_A827", "taxId": "41875", "score": 3290.0}, {"name": "chr_16_A827", "taxId": "41875", "score": 3253.0}, {"name": "chr_16_A827", "taxId": "41875", "score": 3181.0}, {"name": "chr_16_A827", "taxId": "41875", "score": 1349.0}, {"name": "chr_16_A827", "taxId": "41875", "score": 3155.0}, {"name": "chr_16_A827", "taxId": "41875", "score": 3116.0}, {"name": "chr_16_A827", "taxId": "41875", "score": 355.0}, {"name": "chr_16_A827", "taxId": "41875", "score": 3109.0}, {"name": "chr_16_A827", "taxId": "41875", "score": 3066.0}, {"name": "chr_16_A827", "taxId": "41875", "score": 3053.0}, {"name": "chr_16_A827", "taxId": "41875", "score": 3048.0}, {"name": "chr_16_A827", "taxId": "41875", "score": 3037.0}, {"name": "chr_16_A827", "taxId": "41875", "score": 3022.0}, {"name": "chr_16_A827", "taxId": "41875", "score": 466.0}, {"name": "chr_16_A827", "taxId": "41875", "score": 3011.0}, {"name": "chr_16_A827", "taxId": "41875", "score": 305.0}, {"name": "chr_16_A827", "taxId": "41875", "score": 3003.0}, {"name": "chr_16_A827", "taxId": "41875", "score": 3003.0}, {"name": "chr_16_A827", "taxId": "41875", "score": 3003.0}, {"name": "chr_16_A827", "taxId": "41875", "score": 2998.0}, {"name": "chr_16_A827", "taxId": "41875", "score": 2992.0}, {"name": "chr_16_A827", "taxId": "41875", "score": 2981.0}, {"name": "chr_16_A827", "taxId": "41875", "score": 845.0}, {"name": "chr_16_A827", "taxId": "41875", "score": 2979.0}, {"name": "chr_16_A827", "taxId": "41875", "score": 145.0}, {"name": "chr_16_A827", "taxId": "41875", "score": 2959.0}, {"name": "chr_16_A827", "taxId": "41875", "score": 2878.0}, {"name": "chr_16_A827", "taxId": "41875", "score": 2854.0}, {"name": "chr_16_A827", "taxId": "41875", "score": 2852.0}, {"name": "chr_16_A827", "taxId": "41875", "score": 752.0}, {"name": "chr_16_A827", "taxId": "41875", "score": 2850.0}, {"name": "chr_16_A827", "taxId": "41875", "score": 2844.0}, {"name": "chr_16_A827", "taxId": "41875", "score": 2832.0}, {"name": "chr_16_A827", "taxId": "41875", "score": 2828.0}, {"name": "chr_16_A827", "taxId": "41875", "score": 302.0}, {"name": "chr_16_A827", "taxId": "41875", "score": 2817.0}, {"name": "chr_16_A827", "taxId": "41875", "score": 2791.0}, {"name": "chr_16_A827", "taxId": "41875", "score": 2784.0}, {"name": "chr_16_A827", "taxId": "41875", "score": 2782.0}, {"name": "chr_16_A827", "taxId": "41875", "score": 2772.0}, {"name": "chr_16_A827", "taxId": "41875", "score": 2745.0}, {"name": "chr_16_A827", "taxId": "41875", "score": 259.0}, {"name": "chr_16_A827", "taxId": "41875", "score": 2739.0}, {"name": "chr_16_A827", "taxId": "41875", "score": 2726.0}, {"name": "chr_16_A827", "taxId": "41875", "score": 2721.0}, {"name": "chr_16_A827", "taxId": "41875", "score": 2700.0}, {"name": "chr_16_A827", "taxId": "41875", "score": 2684.0}, {"name": "chr_16_A827", "taxId": "41875", "score": 2676.0}, {"name": "chr_16_A827", "taxId": "41875", "score": 2654.0}, {"name": "chr_16_A827", "taxId": "41875", "score": 2577.0}, {"name": "chr_16_A827", "taxId": "41875", "score": 2540.0}, {"name": "chr_16_A827", "taxId": "41875", "score": 2525.0}, {"name": "chr_16_A827", "taxId": "41875", "score": 2518.0}, {"name": "chr_16_A827", "taxId": "41875", "score": 2495.0}, {"name": "chr_16_A827", "taxId": "41875", "score": 2412.0}, {"name": "chr_16_A827", "taxId": "41875", "score": 2394.0}, {"name": "chr_16_A827", "taxId": "41875", "score": 573.0}, {"name": "chr_16_A827", "taxId": "41875", "score": 2386.0}, {"name": "chr_16_A827", "taxId": "41875", "score": 2372.0}, {"name": "chr_16_A827", "taxId": "41875", "score": 2372.0}, {"name": "chr_16_A827", "taxId": "41875", "score": 2368.0}, {"name": "chr_16_A827", "taxId": "41875", "score": 2362.0}, {"name": "chr_16_A827", "taxId": "41875", "score": 2355.0}, {"name": "chr_16_A827", "taxId": "41875", "score": 2353.0}, {"name": "chr_16_A827", "taxId": "41875", "score": 2351.0}, {"name": "chr_16_A827", "taxId": "41875", "score": 2342.0}, {"name": "chr_16_A827", "taxId": "41875", "score": 2327.0}, {"name": "chr_16_A827", "taxId": "41875", "score": 2322.0}, {"name": "chr_16_A827", "taxId": "41875", "score": 2272.0}, {"name": "chr_16_A827", "taxId": "41875", "score": 1275.0}, {"name": "chr_16_A827", "taxId": "41875", "score": 780.0}, {"name": "chr_16_A827", "taxId": "41875", "score": 2272.0}, {"name": "chr_16_A827", "taxId": "41875", "score": 1275.0}, {"name": "chr_16_A827", "taxId": "41875", "score": 774.0}, {"name": "chr_16_A827", "taxId": "41875", "score": 2265.0}, {"name": "chr_16_A827", "taxId": "41875", "score": 2257.0}, {"name": "chr_16_A827", "taxId": "41875", "score": 2255.0}, {"name": "chr_16_A827", "taxId": "41875", "score": 2207.0}, {"name": "chr_16_A827", "taxId": "41875", "score": 2174.0}, {"name": "chr_16_A827", "taxId": "41875", "score": 2156.0}, {"name": "chr_16_A827", "taxId": "41875", "score": 2113.0}, {"name": "chr_16_A827", "taxId": "41875", "score": 2106.0}, {"name": "chr_16_A827", "taxId": "41875", "score": 195.0}, {"name": "chr_16_A827", "taxId": "41875", "score": 2100.0}, {"name": "chr_16_A827", "taxId": "41875", "score": 2098.0}, {"name": "chr_16_A827", "taxId": "41875", "score": 2076.0}, {"name": "chr_16_A827", "taxId": "41875", "score": 2071.0}, {"name": "chr_16_A827", "taxId": "41875", "score": 2030.0}, {"name": "chr_16_A827", "taxId": "41875", "score": 159.0}, {"name": "chr_16_A827", "taxId": "41875", "score": 2012.0}, {"name": "chr_16_A827", "taxId": "41875", "score": 2010.0}, {"name": "chr_16_A827", "taxId": "41875", "score": 2006.0}, {"name": "chr_16_A827", "taxId": "41875", "score": 1989.0}, {"name": "chr_16_A827", "taxId": "41875", "score": 1973.0}, {"name": "chr_16_A827", "taxId": "41875", "score": 1964.0}, {"name": "chr_16_A827", "taxId": "41875", "score": 1962.0}, {"name": "chr_16_A827", "taxId": "41875", "score": 1949.0}, {"name": "chr_16_A827", "taxId": "41875", "score": 1940.0}, {"name": "chr_16_A827", "taxId": "41875", "score": 1923.0}, {"name": "chr_16_A827", "taxId": "41875", "score": 1914.0}, {"name": "chr_16_A827", "taxId": "41875", "score": 1910.0}, {"name": "chr_16_A827", "taxId": "41875", "score": 1901.0}, {"name": "chr_16_A827", "taxId": "41875", "score": 1897.0}, {"name": "chr_16_A827", "taxId": "41875", "score": 1890.0}, {"name": "chr_16_A827", "taxId": "41875", "score": 1882.0}, {"name": "chr_16_A827", "taxId": "41875", "score": 1868.0}, {"name": "chr_16_A827", "taxId": "41875", "score": 1862.0}, {"name": "chr_16_A827", "taxId": "41875", "score": 1860.0}, {"name": "chr_16_A827", "taxId": "41875", "score": 1858.0}, {"name": "chr_16_A827", "taxId": "41875", "score": 1803.0}, {"name": "chr_16_A827", "taxId": "41875", "score": 1801.0}, {"name": "chr_16_A827", "taxId": "41875", "score": 1794.0}, {"name": "chr_16_A827", "taxId": "41875", "score": 1794.0}, {"name": "chr_16_A827", "taxId": "41875", "score": 824.0}, {"name": "chr_16_A827", "taxId": "41875", "score": 1788.0}, {"name": "chr_16_A827", "taxId": "41875", "score": 1788.0}, {"name": "chr_16_A827", "taxId": "41875", "score": 658.0}, {"name": "chr_16_A827", "taxId": "41875", "score": 656.0}, {"name": "chr_16_A827", "taxId": "41875", "score": 1786.0}, {"name": "chr_16_A827", "taxId": "41875", "score": 1786.0}, {"name": "chr_16_A827", "taxId": "41875", "score": 211.0}, {"name": "chr_16_A827", "taxId": "41875", "score": 1779.0}, {"name": "chr_16_A827", "taxId": "41875", "score": 1779.0}, {"name": "chr_16_A827", "taxId": "41875", "score": 826.0}, {"name": "chr_16_A827", "taxId": "41875", "score": 712.0}, {"name": "chr_16_A827", "taxId": "41875", "score": 281.0}, {"name": "chr_16_A827", "taxId": "41875", "score": 1753.0}, {"name": "chr_16_A827", "taxId": "41875", "score": 1753.0}, {"name": "chr_16_A827", "taxId": "41875", "score": 1714.0}, {"name": "chr_16_A827", "taxId": "41875", "score": 1703.0}, {"name": "chr_16_A827", "taxId": "41875", "score": 1701.0}, {"name": "chr_16_A827", "taxId": "41875", "score": 1668.0}, {"name": "chr_16_A827", "taxId": "41875", "score": 1664.0}, {"name": "chr_16_A827", "taxId": "41875", "score": 1653.0}, {"name": "chr_16_A827", "taxId": "41875", "score": 1642.0}, {"name": "chr_16_A827", "taxId": "41875", "score": 1637.0}, {"name": "chr_16_A827", "taxId": "41875", "score": 298.0}, {"name": "chr_16_A827", "taxId": "41875", "score": 1637.0}, {"name": "chr_16_A827", "taxId": "41875", "score": 1581.0}, {"name": "chr_16_A827", "taxId": "41875", "score": 1576.0}, {"name": "chr_16_A827", "taxId": "41875", "score": 1574.0}, {"name": "chr_16_A827", "taxId": "41875", "score": 1563.0}, {"name": "chr_16_A827", "taxId": "41875", "score": 1557.0}, {"name": "chr_16_A827", "taxId": "41875", "score": 1530.0}, {"name": "chr_16_A827", "taxId": "41875", "score": 1517.0}, {"name": "chr_16_A827", "taxId": "41875", "score": 1509.0}, {"name": "chr_16_A827", "taxId": "41875", "score": 1507.0}, {"name": "chr_16_A827", "taxId": "41875", "score": 1498.0}, {"name": "chr_16_A827", "taxId": "41875", "score": 1480.0}, {"name": "chr_16_A827", "taxId": "41875", "score": 1467.0}, {"name": "chr_16_A827", "taxId": "41875", "score": 1463.0}, {"name": "chr_16_A827", "taxId": "41875", "score": 1461.0}, {"name": "chr_16_A827", "taxId": "41875", "score": 723.0}, {"name": "chr_16_A827", "taxId": "41875", "score": 1454.0}, {"name": "chr_16_A827", "taxId": "41875", "score": 1399.0}, {"name": "chr_16_A827", "taxId": "41875", "score": 1375.0}, {"name": "chr_16_A827", "taxId": "41875", "score": 1365.0}, {"name": "chr_16_A827", "taxId": "41875", "score": 1363.0}, {"name": "chr_16_A827", "taxId": "41875", "score": 1332.0}, {"name": "chr_16_A827", "taxId": "41875", "score": 1325.0}, {"name": "chr_16_A827", "taxId": "41875", "score": 143.0}, {"name": "chr_16_A827", "taxId": "41875", "score": 1314.0}, {"name": "chr_16_A827", "taxId": "41875", "score": 1286.0}, {"name": "chr_16_A827", "taxId": "41875", "score": 1266.0}, {"name": "chr_16_A827", "taxId": "41875", "score": 1243.0}, {"name": "chr_16_A827", "taxId": "41875", "score": 1236.0}, {"name": "chr_16_A827", "taxId": "41875", "score": 1225.0}, {"name": "chr_16_A827", "taxId": "41875", "score": 1210.0}, {"name": "chr_16_A827", "taxId": "41875", "score": 1175.0}, {"name": "chr_16_A827", "taxId": "41875", "score": 1171.0}, {"name": "chr_16_A827", "taxId": "41875", "score": 1162.0}, {"name": "chr_16_A827", "taxId": "41875", "score": 597.0}, {"name": "chr_16_A827", "taxId": "41875", "score": 407.0}, {"name": "chr_16_A827", "taxId": "41875", "score": 1160.0}, {"name": "chr_16_A827", "taxId": "41875", "score": 1147.0}, {"name": "chr_16_A827", "taxId": "41875", "score": 1127.0}, {"name": "chr_16_A827", "taxId": "41875", "score": 1092.0}, {"name": "chr_16_A827", "taxId": "41875", "score": 1092.0}, {"name": "chr_16_A827", "taxId": "41875", "score": 843.0}, {"name": "chr_16_A827", "taxId": "41875", "score": 741.0}, {"name": "chr_16_A827", "taxId": "41875", "score": 651.0}, {"name": "chr_16_A827", "taxId": "41875", "score": 630.0}, {"name": "chr_16_A827", "taxId": "41875", "score": 350.0}, {"name": "chr_16_A827", "taxId": "41875", "score": 1079.0}, {"name": "chr_16_A827", "taxId": "41875", "score": 843.0}, {"name": "chr_16_A827", "taxId": "41875", "score": 1044.0}, {"name": "chr_16_A827", "taxId": "41875", "score": 1027.0}, {"name": "chr_16_A827", "taxId": "41875", "score": 388.0}, {"name": "chr_16_A827", "taxId": "41875", "score": 1000.0}, {"name": "chr_16_A827", "taxId": "41875", "score": 976.0}, {"name": "chr_16_A827", "taxId": "41875", "score": 966.0}, {"name": "chr_16_A827", "taxId": "41875", "score": 959.0}, {"name": "chr_16_A827", "taxId": "41875", "score": 950.0}, {"name": "chr_16_A827", "taxId": "41875", "score": 937.0}, {"name": "chr_16_A827", "taxId": "41875", "score": 907.0}, {"name": "chr_16_A827", "taxId": "41875", "score": 905.0}, {"name": "chr_16_A827", "taxId": "41875", "score": 217.0}, {"name": "chr_16_A827", "taxId": "41875", "score": 900.0}, {"name": "chr_16_A827", "taxId": "41875", "score": 636.0}, {"name": "chr_16_A827", "taxId": "41875", "score": 411.0}, {"name": "chr_16_A827", "taxId": "41875", "score": 898.0}, {"name": "chr_16_A827", "taxId": "41875", "score": 889.0}, {"name": "chr_16_A827", "taxId": "41875", "score": 695.0}, {"name": "chr_16_A827", "taxId": "41875", "score": 843.0}, {"name": "chr_16_A827", "taxId": "41875", "score": 651.0}, {"name": "chr_16_A827", "taxId": "41875", "score": 835.0}, {"name": "chr_16_A827", "taxId": "41875", "score": 832.0}, {"name": "chr_16_A827", "taxId": "41875", "score": 828.0}, {"name": "chr_16_A827", "taxId": "41875", "score": 826.0}, {"name": "chr_16_A827", "taxId": "41875", "score": 808.0}, {"name": "chr_16_A827", "taxId": "41875", "score": 804.0}, {"name": "chr_16_A827", "taxId": "41875", "score": 802.0}, {"name": "chr_16_A827", "taxId": "41875", "score": 704.0}, {"name": "chr_16_A827", "taxId": "41875", "score": 645.0}, {"name": "chr_16_A827", "taxId": "41875", "score": 610.0}, {"name": "chr_16_A827", "taxId": "41875", "score": 564.0}, {"name": "chr_16_A827", "taxId": "41875", "score": 350.0}, {"name": "chr_16_A827", "taxId": "41875", "score": 798.0}, {"name": "chr_16_A827", "taxId": "41875", "score": 787.0}, {"name": "chr_16_A827", "taxId": "41875", "score": 741.0}, {"name": "chr_16_A827", "taxId": "70448", "score": 737.0}, {"name": "chr_16_A827", "taxId": "41875", "score": 730.0}, {"name": "chr_16_A827", "taxId": "41875", "score": 719.0}, {"name": "chr_16_A827", "taxId": "41875", "score": 468.0}, {"name": "chr_16_A827", "taxId": "41875", "score": 717.0}, {"name": "chr_16_A827", "taxId": "41875", "score": 538.0}, {"name": "chr_16_A827", "taxId": "41875", "score": 704.0}, {"name": "chr_16_A827", "taxId": "41875", "score": 704.0}, {"name": "chr_16_A827", "taxId": "41875", "score": 695.0}, {"name": "chr_16_A827", "taxId": "41875", "score": 385.0}, {"name": "chr_16_A827", "taxId": "41875", "score": 680.0}, {"name": "chr_16_A827", "taxId": "41875", "score": 233.0}, {"name": "chr_16_A827", "taxId": "41875", "score": 206.0}, {"name": "chr_16_A827", "taxId": "41875", "score": 676.0}, {"name": "chr_16_A827", "taxId": "41875", "score": 597.0}, {"name": "chr_16_A827", "taxId": "41875", "score": 675.0}, {"name": "chr_16_A827", "taxId": "41875", "score": 460.0}, {"name": "chr_16_A827", "taxId": "41875", "score": 665.0}, {"name": "chr_16_A827", "taxId": "41875", "score": 658.0}, {"name": "chr_16_A827", "taxId": "41875", "score": 652.0}, {"name": "chr_16_A827", "taxId": "41875", "score": 652.0}, {"name": "chr_16_A827", "taxId": "41875", "score": 405.0}, {"name": "chr_16_A827", "taxId": "41875", "score": 215.0}, {"name": "chr_16_A827", "taxId": "41875", "score": 647.0}, {"name": "chr_16_A827", "taxId": "41875", "score": 645.0}, {"name": "chr_16_A827", "taxId": "41875", "score": 645.0}, {"name": "chr_16_A827", "taxId": "41875", "score": 604.0}, {"name": "chr_16_A827", "taxId": "41875", "score": 145.0}, {"name": "chr_16_A827", "taxId": "41875", "score": 638.0}, {"name": "chr_16_A827", "taxId": "41875", "score": 244.0}, {"name": "chr_16_A827", "taxId": "41875", "score": 630.0}, {"name": "chr_16_A827", "taxId": "436017", "score": 610.0}, {"name": "chr_16_A827", "taxId": "436017", "score": 466.0}, {"name": "chr_16_A827", "taxId": "41875", "score": 604.0}, {"name": "chr_16_A827", "taxId": "41875", "score": 604.0}, {"name": "chr_16_A827", "taxId": "41875", "score": 599.0}, {"name": "chr_16_A827", "taxId": "41875", "score": 597.0}, {"name": "chr_16_A827", "taxId": "41875", "score": 590.0}, {"name": "chr_16_A827", "taxId": "41875", "score": 255.0}, {"name": "chr_16_A827", "taxId": "41875", "score": 588.0}, {"name": "chr_16_A827", "taxId": "41875", "score": 586.0}, {"name": "chr_16_A827", "taxId": "41875", "score": 580.0}, {"name": "chr_16_A827", "taxId": "41875", "score": 556.0}, {"name": "chr_16_A827", "taxId": "41875", "score": 555.0}, {"name": "chr_16_A827", "taxId": "41875", "score": 551.0}, {"name": "chr_16_A827", "taxId": "41875", "score": 538.0}, {"name": "chr_16_A827", "taxId": "41875", "score": 532.0}, {"name": "chr_16_A827", "taxId": "41875", "score": 532.0}, {"name": "chr_16_A827", "taxId": "41875", "score": 171.0}, {"name": "chr_16_A827", "taxId": "41875", "score": 516.0}, {"name": "chr_16_A827", "taxId": "41875", "score": 508.0}, {"name": "chr_16_A827", "taxId": "70448", "score": 484.0}, {"name": "chr_16_A827", "taxId": "41875", "score": 462.0}, {"name": "chr_16_A827", "taxId": "41875", "score": 394.0}, {"name": "chr_16_A827", "taxId": "436017", "score": 462.0}, {"name": "chr_16_A827", "taxId": "41875", "score": 435.0}, {"name": "chr_16_A827", "taxId": "41875", "score": 427.0}, {"name": "chr_16_A827", "taxId": "41875", "score": 261.0}, {"name": "chr_16_A827", "taxId": "41875", "score": 255.0}, {"name": "chr_16_A827", "taxId": "41875", "score": 414.0}, {"name": "chr_16_A827", "taxId": "41875", "score": 145.0}, {"name": "chr_16_A827", "taxId": "41875", "score": 388.0}, {"name": "chr_16_A827", "taxId": "41875", "score": 387.0}, {"name": "chr_16_A827", "taxId": "41875", "score": 383.0}, {"name": "chr_16_A827", "taxId": "41875", "score": 377.0}, {"name": "chr_16_A827", "taxId": "41875", "score": 366.0}, {"name": "chr_16_A827", "taxId": "41875", "score": 353.0}, {"name": "chr_16_A827", "taxId": "41875", "score": 315.0}, {"name": "chr_16_A827", "taxId": "41875", "score": 340.0}, {"name": "chr_16_A827", "taxId": "41875", "score": 333.0}, {"name": "chr_16_A827", "taxId": "41875", "score": 187.0}, {"name": "chr_16_A827", "taxId": "41875", "score": 333.0}, {"name": "chr_16_A827", "taxId": "41875", "score": 305.0}, {"name": "chr_16_A827", "taxId": "41875", "score": 298.0}, {"name": "chr_16_A827", "taxId": "41875", "score": 281.0}, {"name": "chr_16_A827", "taxId": "41875", "score": 259.0}, {"name": "chr_16_A827", "taxId": "41875", "score": 244.0}, {"name": "chr_16_A827", "taxId": "41875", "score": 222.0}, {"name": "chr_16_A827", "taxId": "41875", "score": 217.0}, {"name": "chr_16_A827", "taxId": "41875", "score": 211.0}, {"name": "chr_16_A827", "taxId": "15368", "score": 176.0}, {"name": "chr_16_A827", "taxId": "15368", "score": 176.0}, {"name": "chr_16_A827", "taxId": "564608", "score": 176.0}, {"name": "chr_16_A827", "taxId": "169297", "score": 154.0}, {"name": "chr_16_A827", "taxId": "41875", "score": 145.0}, {"name": "chr_16_A827", "taxId": "436017", "score": 145.0}]}, "taxonomy": {"bestsum": {"species": {"tax": "Bathycoccus prasinos", "score": 1456524.0, "c_index": 5}, "genus": {"tax": "Bathycoccus", "score": 1456524.0, "c_index": 4}, "family": {"tax": "Bathycoccaceae", "score": 1459428.0, "c_index": 2}, "order": {"tax": "Mamiellales", "score": 1459604.0, "c_index": 1}, "phylum": {"tax": "Chlorophyta", "score": 1459604.0, "c_index": 1}, "superkingdom": {"tax": "Eukaryota", "score": 1460110.0, "c_index": 0}}}}, "chr_15_A827": {"name": "chr_15_A827", "length": 597613, "n_count": 100, "agct_count": 597513, "gc": 0.4762, "covs": {"bam0": 79.4738}, "read_cov": {"bam0": 316663}, "hits": {"tax0": [{"name": "chr_15_A827", "taxId": "41875", "score": 50547.0}, {"name": "chr_15_A827", "taxId": "41875", "score": 43783.0}, {"name": "chr_15_A827", "taxId": "41875", "score": 40512.0}, {"name": "chr_15_A827", "taxId": "41875", "score": 35061.0}, {"name": "chr_15_A827", "taxId": "41875", "score": 32125.0}, {"name": "chr_15_A827", "taxId": "41875", "score": 31359.0}, {"name": "chr_15_A827", "taxId": "41875", "score": 29466.0}, {"name": "chr_15_A827", "taxId": "41875", "score": 24834.0}, {"name": "chr_15_A827", "taxId": "41875", "score": 24391.0}, {"name": "chr_15_A827", "taxId": "41875", "score": 23435.0}, {"name": "chr_15_A827", "taxId": "41875", "score": 21449.0}, {"name": "chr_15_A827", "taxId": "41875", "score": 21209.0}, {"name": "chr_15_A827", "taxId": "41875", "score": 18715.0}, {"name": "chr_15_A827", "taxId": "41875", "score": 17983.0}, {"name": "chr_15_A827", "taxId": "41875", "score": 17335.0}, {"name": "chr_15_A827", "taxId": "41875", "score": 12826.0}, {"name": "chr_15_A827", "taxId": "41875", "score": 11670.0}, {"name": "chr_15_A827", "taxId": "41875", "score": 11666.0}, {"name": "chr_15_A827", "taxId": "41875", "score": 11599.0}, {"name": "chr_15_A827", "taxId": "41875", "score": 11568.0}, {"name": "chr_15_A827", "taxId": "41875", "score": 11038.0}, {"name": "chr_15_A827", "taxId": "41875", "score": 11012.0}, {"name": "chr_15_A827", "taxId": "41875", "score": 10959.0}, {"name": "chr_15_A827", "taxId": "41875", "score": 10776.0}, {"name": "chr_15_A827", "taxId": "41875", "score": 10683.0}, {"name": "chr_15_A827", "taxId": "41875", "score": 10565.0}, {"name": "chr_15_A827", "taxId": "41875", "score": 10427.0}, {"name": "chr_15_A827", "taxId": "41875", "score": 10368.0}, {"name": "chr_15_A827", "taxId": "41875", "score": 9852.0}, {"name": "chr_15_A827", "taxId": "41875", "score": 9653.0}, {"name": "chr_15_A827", "taxId": "41875", "score": 9066.0}, {"name": "chr_15_A827", "taxId": "41875", "score": 9031.0}, {"name": "chr_15_A827", "taxId": "41875", "score": 8769.0}, {"name": "chr_15_A827", "taxId": "41875", "score": 8477.0}, {"name": "chr_15_A827", "taxId": "41875", "score": 8311.0}, {"name": "chr_15_A827", "taxId": "41875", "score": 8167.0}, {"name": "chr_15_A827", "taxId": "41875", "score": 8013.0}, {"name": "chr_15_A827", "taxId": "41875", "score": 6916.0}, {"name": "chr_15_A827", "taxId": "41875", "score": 6037.0}, {"name": "chr_15_A827", "taxId": "41875", "score": 5818.0}, {"name": "chr_15_A827", "taxId": "41875", "score": 5799.0}, {"name": "chr_15_A827", "taxId": "41875", "score": 5768.0}, {"name": "chr_15_A827", "taxId": "41875", "score": 5389.0}, {"name": "chr_15_A827", "taxId": "41875", "score": 5317.0}, {"name": "chr_15_A827", "taxId": "41875", "score": 5247.0}, {"name": "chr_15_A827", "taxId": "41875", "score": 5097.0}, {"name": "chr_15_A827", "taxId": "41875", "score": 4874.0}, {"name": "chr_15_A827", "taxId": "41875", "score": 4735.0}, {"name": "chr_15_A827", "taxId": "41875", "score": 4673.0}, {"name": "chr_15_A827", "taxId": "41875", "score": 4096.0}, {"name": "chr_15_A827", "taxId": "41875", "score": 4002.0}, {"name": "chr_15_A827", "taxId": "41875", "score": 3790.0}, {"name": "chr_15_A827", "taxId": "41875", "score": 3607.0}, {"name": "chr_15_A827", "taxId": "41875", "score": 3386.0}, {"name": "chr_15_A827", "taxId": "41875", "score": 3302.0}, {"name": "chr_15_A827", "taxId": "41875", "score": 3291.0}, {"name": "chr_15_A827", "taxId": "41875", "score": 3173.0}, {"name": "chr_15_A827", "taxId": "41875", "score": 3133.0}, {"name": "chr_15_A827", "taxId": "41875", "score": 3009.0}, {"name": "chr_15_A827", "taxId": "41875", "score": 2824.0}, {"name": "chr_15_A827", "taxId": "41875", "score": 2784.0}, {"name": "chr_15_A827", "taxId": "41875", "score": 2505.0}, {"name": "chr_15_A827", "taxId": "41875", "score": 2457.0}, {"name": "chr_15_A827", "taxId": "41875", "score": 2407.0}, {"name": "chr_15_A827", "taxId": "41875", "score": 2394.0}, {"name": "chr_15_A827", "taxId": "41875", "score": 2093.0}, {"name": "chr_15_A827", "taxId": "41875", "score": 2017.0}, {"name": "chr_15_A827", "taxId": "41875", "score": 1993.0}, {"name": "chr_15_A827", "taxId": "41875", "score": 1439.0}, {"name": "chr_15_A827", "taxId": "41875", "score": 1399.0}, {"name": "chr_15_A827", "taxId": "41875", "score": 1356.0}, {"name": "chr_15_A827", "taxId": "41875", "score": 1225.0}, {"name": "chr_15_A827", "taxId": "41875", "score": 1122.0}, {"name": "chr_15_A827", "taxId": "41875", "score": 1072.0}, {"name": "chr_15_A827", "taxId": "41875", "score": 963.0}, {"name": "chr_15_A827", "taxId": "41875", "score": 950.0}, {"name": "chr_15_A827", "taxId": "41875", "score": 867.0}, {"name": "chr_15_A827", "taxId": "41875", "score": 723.0}, {"name": "chr_15_A827", "taxId": "41875", "score": 701.0}, {"name": "chr_15_A827", "taxId": "41875", "score": 592.0}, {"name": "chr_15_A827", "taxId": "41875", "score": 433.0}, {"name": "chr_15_A827", "taxId": "41875", "score": 399.0}, {"name": "chr_15_A827", "taxId": "41875", "score": 366.0}, {"name": "chr_15_A827", "taxId": "41875", "score": 337.0}, {"name": "chr_15_A827", "taxId": "41875", "score": 291.0}, {"name": "chr_15_A827", "taxId": "41875", "score": 281.0}, {"name": "chr_15_A827", "taxId": "41875", "score": 211.0}, {"name": "chr_15_A827", "taxId": "41875", "score": 200.0}, {"name": "chr_15_A827", "taxId": "41875", "score": 18955.0}, {"name": "chr_15_A827", "taxId": "41875", "score": 14453.0}, {"name": "chr_15_A827", "taxId": "41875", "score": 9372.0}, {"name": "chr_15_A827", "taxId": "41875", "score": 8067.0}, {"name": "chr_15_A827", "taxId": "41875", "score": 5893.0}, {"name": "chr_15_A827", "taxId": "41875", "score": 4626.0}, {"name": "chr_15_A827", "taxId": "41875", "score": 3901.0}, {"name": "chr_15_A827", "taxId": "41875", "score": 869.0}, {"name": "chr_15_A827", "taxId": "41875", "score": 555.0}, {"name": "chr_15_A827", "taxId": "41875", "score": 551.0}, {"name": "chr_15_A827", "taxId": "41875", "score": 11703.0}, {"name": "chr_15_A827", "taxId": "41875", "score": 2754.0}, {"name": "chr_15_A827", "taxId": "41875", "score": 885.0}, {"name": "chr_15_A827", "taxId": "41875", "score": 824.0}, {"name": "chr_15_A827", "taxId": "41875", "score": 758.0}, {"name": "chr_15_A827", "taxId": "41875", "score": 545.0}, {"name": "chr_15_A827", "taxId": "41875", "score": 231.0}, {"name": "chr_15_A827", "taxId": "41875", "score": 183.0}, {"name": "chr_15_A827", "taxId": "41875", "score": 159.0}, {"name": "chr_15_A827", "taxId": "41875", "score": 11564.0}, {"name": "chr_15_A827", "taxId": "41875", "score": 652.0}, {"name": "chr_15_A827", "taxId": "41875", "score": 11049.0}, {"name": "chr_15_A827", "taxId": "41875", "score": 11031.0}, {"name": "chr_15_A827", "taxId": "41875", "score": 10279.0}, {"name": "chr_15_A827", "taxId": "41875", "score": 9269.0}, {"name": "chr_15_A827", "taxId": "41875", "score": 9164.0}, {"name": "chr_15_A827", "taxId": "41875", "score": 8477.0}, {"name": "chr_15_A827", "taxId": "41875", "score": 8281.0}, {"name": "chr_15_A827", "taxId": "41875", "score": 8148.0}, {"name": "chr_15_A827", "taxId": "41875", "score": 7452.0}, {"name": "chr_15_A827", "taxId": "41875", "score": 7149.0}, {"name": "chr_15_A827", "taxId": "41875", "score": 6903.0}, {"name": "chr_15_A827", "taxId": "41875", "score": 1125.0}, {"name": "chr_15_A827", "taxId": "41875", "score": 6889.0}, {"name": "chr_15_A827", "taxId": "41875", "score": 6482.0}, {"name": "chr_15_A827", "taxId": "41875", "score": 6377.0}, {"name": "chr_15_A827", "taxId": "41875", "score": 274.0}, {"name": "chr_15_A827", "taxId": "41875", "score": 6298.0}, {"name": "chr_15_A827", "taxId": "41875", "score": 6259.0}, {"name": "chr_15_A827", "taxId": "41875", "score": 5901.0}, {"name": "chr_15_A827", "taxId": "41875", "score": 5866.0}, {"name": "chr_15_A827", "taxId": "41875", "score": 5747.0}, {"name": "chr_15_A827", "taxId": "41875", "score": 5740.0}, {"name": "chr_15_A827", "taxId": "41875", "score": 5424.0}, {"name": "chr_15_A827", "taxId": "41875", "score": 5369.0}, {"name": "chr_15_A827", "taxId": "41875", "score": 5282.0}, {"name": "chr_15_A827", "taxId": "41875", "score": 5275.0}, {"name": "chr_15_A827", "taxId": "41875", "score": 409.0}, {"name": "chr_15_A827", "taxId": "41875", "score": 5027.0}, {"name": "chr_15_A827", "taxId": "41875", "score": 4927.0}, {"name": "chr_15_A827", "taxId": "41875", "score": 4916.0}, {"name": "chr_15_A827", "taxId": "41875", "score": 4783.0}, {"name": "chr_15_A827", "taxId": "41875", "score": 4767.0}, {"name": "chr_15_A827", "taxId": "41875", "score": 4582.0}, {"name": "chr_15_A827", "taxId": "41875", "score": 4499.0}, {"name": "chr_15_A827", "taxId": "41875", "score": 4468.0}, {"name": "chr_15_A827", "taxId": "41875", "score": 4446.0}, {"name": "chr_15_A827", "taxId": "41875", "score": 4440.0}, {"name": "chr_15_A827", "taxId": "41875", "score": 4431.0}, {"name": "chr_15_A827", "taxId": "41875", "score": 4289.0}, {"name": "chr_15_A827", "taxId": "41875", "score": 4193.0}, {"name": "chr_15_A827", "taxId": "41875", "score": 436.0}, {"name": "chr_15_A827", "taxId": "41875", "score": 4183.0}, {"name": "chr_15_A827", "taxId": "41875", "score": 4124.0}, {"name": "chr_15_A827", "taxId": "41875", "score": 4080.0}, {"name": "chr_15_A827", "taxId": "41875", "score": 4069.0}, {"name": "chr_15_A827", "taxId": "41875", "score": 4010.0}, {"name": "chr_15_A827", "taxId": "41875", "score": 4002.0}, {"name": "chr_15_A827", "taxId": "41875", "score": 213.0}, {"name": "chr_15_A827", "taxId": "41875", "score": 3962.0}, {"name": "chr_15_A827", "taxId": "41875", "score": 3945.0}, {"name": "chr_15_A827", "taxId": "41875", "score": 3936.0}, {"name": "chr_15_A827", "taxId": "41875", "score": 3808.0}, {"name": "chr_15_A827", "taxId": "41875", "score": 3783.0}, {"name": "chr_15_A827", "taxId": "41875", "score": 3781.0}, {"name": "chr_15_A827", "taxId": "41875", "score": 411.0}, {"name": "chr_15_A827", "taxId": "41875", "score": 3781.0}, {"name": "chr_15_A827", "taxId": "41875", "score": 484.0}, {"name": "chr_15_A827", "taxId": "41875", "score": 411.0}, {"name": "chr_15_A827", "taxId": "41875", "score": 3777.0}, {"name": "chr_15_A827", "taxId": "41875", "score": 3762.0}, {"name": "chr_15_A827", "taxId": "41875", "score": 3670.0}, {"name": "chr_15_A827", "taxId": "41875", "score": 3663.0}, {"name": "chr_15_A827", "taxId": "41875", "score": 3624.0}, {"name": "chr_15_A827", "taxId": "41875", "score": 3607.0}, {"name": "chr_15_A827", "taxId": "41875", "score": 3496.0}, {"name": "chr_15_A827", "taxId": "41875", "score": 3465.0}, {"name": "chr_15_A827", "taxId": "41875", "score": 3458.0}, {"name": "chr_15_A827", "taxId": "41875", "score": 1354.0}, {"name": "chr_15_A827", "taxId": "41875", "score": 1343.0}, {"name": "chr_15_A827", "taxId": "41875", "score": 1343.0}, {"name": "chr_15_A827", "taxId": "41875", "score": 894.0}, {"name": "chr_15_A827", "taxId": "41875", "score": 857.0}, {"name": "chr_15_A827", "taxId": "41875", "score": 821.0}, {"name": "chr_15_A827", "taxId": "41875", "score": 741.0}, {"name": "chr_15_A827", "taxId": "41875", "score": 665.0}, {"name": "chr_15_A827", "taxId": "41875", "score": 616.0}, {"name": "chr_15_A827", "taxId": "41875", "score": 370.0}, {"name": "chr_15_A827", "taxId": "41875", "score": 248.0}, {"name": "chr_15_A827", "taxId": "41875", "score": 200.0}, {"name": "chr_15_A827", "taxId": "41875", "score": 200.0}, {"name": "chr_15_A827", "taxId": "41875", "score": 198.0}, {"name": "chr_15_A827", "taxId": "41875", "score": 183.0}, {"name": "chr_15_A827", "taxId": "41875", "score": 169.0}, {"name": "chr_15_A827", "taxId": "41875", "score": 3456.0}, {"name": "chr_15_A827", "taxId": "41875", "score": 3432.0}, {"name": "chr_15_A827", "taxId": "41875", "score": 259.0}, {"name": "chr_15_A827", "taxId": "41875", "score": 3398.0}, {"name": "chr_15_A827", "taxId": "41875", "score": 3376.0}, {"name": "chr_15_A827", "taxId": "41875", "score": 3350.0}, {"name": "chr_15_A827", "taxId": "41875", "score": 3326.0}, {"name": "chr_15_A827", "taxId": "41875", "score": 3314.0}, {"name": "chr_15_A827", "taxId": "41875", "score": 3291.0}, {"name": "chr_15_A827", "taxId": "41875", "score": 3288.0}, {"name": "chr_15_A827", "taxId": "41875", "score": 3271.0}, {"name": "chr_15_A827", "taxId": "41875", "score": 3264.0}, {"name": "chr_15_A827", "taxId": "41875", "score": 800.0}, {"name": "chr_15_A827", "taxId": "41875", "score": 3247.0}, {"name": "chr_15_A827", "taxId": "41875", "score": 3230.0}, {"name": "chr_15_A827", "taxId": "41875", "score": 3229.0}, {"name": "chr_15_A827", "taxId": "41875", "score": 3227.0}, {"name": "chr_15_A827", "taxId": "41875", "score": 191.0}, {"name": "chr_15_A827", "taxId": "41875", "score": 3166.0}, {"name": "chr_15_A827", "taxId": "41875", "score": 3164.0}, {"name": "chr_15_A827", "taxId": "41875", "score": 3155.0}, {"name": "chr_15_A827", "taxId": "41875", "score": 3149.0}, {"name": "chr_15_A827", "taxId": "41875", "score": 3070.0}, {"name": "chr_15_A827", "taxId": "41875", "score": 3022.0}, {"name": "chr_15_A827", "taxId": "41875", "score": 3020.0}, {"name": "chr_15_A827", "taxId": "41875", "score": 3020.0}, {"name": "chr_15_A827", "taxId": "41875", "score": 3000.0}, {"name": "chr_15_A827", "taxId": "41875", "score": 2955.0}, {"name": "chr_15_A827", "taxId": "41875", "score": 2953.0}, {"name": "chr_15_A827", "taxId": "41875", "score": 2915.0}, {"name": "chr_15_A827", "taxId": "41875", "score": 2891.0}, {"name": "chr_15_A827", "taxId": "41875", "score": 2848.0}, {"name": "chr_15_A827", "taxId": "41875", "score": 2839.0}, {"name": "chr_15_A827", "taxId": "41875", "score": 2833.0}, {"name": "chr_15_A827", "taxId": "41875", "score": 2828.0}, {"name": "chr_15_A827", "taxId": "41875", "score": 2822.0}, {"name": "chr_15_A827", "taxId": "41875", "score": 2784.0}, {"name": "chr_15_A827", "taxId": "41875", "score": 207.0}, {"name": "chr_15_A827", "taxId": "41875", "score": 2776.0}, {"name": "chr_15_A827", "taxId": "41875", "score": 2772.0}, {"name": "chr_15_A827", "taxId": "41875", "score": 2760.0}, {"name": "chr_15_A827", "taxId": "41875", "score": 2754.0}, {"name": "chr_15_A827", "taxId": "41875", "score": 231.0}, {"name": "chr_15_A827", "taxId": "41875", "score": 2754.0}, {"name": "chr_15_A827", "taxId": "41875", "score": 2728.0}, {"name": "chr_15_A827", "taxId": "41875", "score": 2726.0}, {"name": "chr_15_A827", "taxId": "41875", "score": 2723.0}, {"name": "chr_15_A827", "taxId": "41875", "score": 2654.0}, {"name": "chr_15_A827", "taxId": "41875", "score": 2645.0}, {"name": "chr_15_A827", "taxId": "41875", "score": 2639.0}, {"name": "chr_15_A827", "taxId": "41875", "score": 2638.0}, {"name": "chr_15_A827", "taxId": "41875", "score": 2606.0}, {"name": "chr_15_A827", "taxId": "41875", "score": 2579.0}, {"name": "chr_15_A827", "taxId": "41875", "score": 2567.0}, {"name": "chr_15_A827", "taxId": "41875", "score": 2553.0}, {"name": "chr_15_A827", "taxId": "41875", "score": 152.0}, {"name": "chr_15_A827", "taxId": "41875", "score": 2531.0}, {"name": "chr_15_A827", "taxId": "41875", "score": 2529.0}, {"name": "chr_15_A827", "taxId": "41875", "score": 2481.0}, {"name": "chr_15_A827", "taxId": "41875", "score": 455.0}, {"name": "chr_15_A827", "taxId": "41875", "score": 2473.0}, {"name": "chr_15_A827", "taxId": "41875", "score": 2438.0}, {"name": "chr_15_A827", "taxId": "41875", "score": 2436.0}, {"name": "chr_15_A827", "taxId": "41875", "score": 2423.0}, {"name": "chr_15_A827", "taxId": "41875", "score": 2410.0}, {"name": "chr_15_A827", "taxId": "41875", "score": 2379.0}, {"name": "chr_15_A827", "taxId": "41875", "score": 1434.0}, {"name": "chr_15_A827", "taxId": "41875", "score": 2375.0}, {"name": "chr_15_A827", "taxId": "41875", "score": 189.0}, {"name": "chr_15_A827", "taxId": "41875", "score": 2338.0}, {"name": "chr_15_A827", "taxId": "41875", "score": 2335.0}, {"name": "chr_15_A827", "taxId": "41875", "score": 2313.0}, {"name": "chr_15_A827", "taxId": "41875", "score": 2305.0}, {"name": "chr_15_A827", "taxId": "41875", "score": 228.0}, {"name": "chr_15_A827", "taxId": "41875", "score": 163.0}, {"name": "chr_15_A827", "taxId": "41875", "score": 2290.0}, {"name": "chr_15_A827", "taxId": "41875", "score": 2278.0}, {"name": "chr_15_A827", "taxId": "41875", "score": 2276.0}, {"name": "chr_15_A827", "taxId": "41875", "score": 2261.0}, {"name": "chr_15_A827", "taxId": "41875", "score": 2233.0}, {"name": "chr_15_A827", "taxId": "41875", "score": 2228.0}, {"name": "chr_15_A827", "taxId": "41875", "score": 390.0}, {"name": "chr_15_A827", "taxId": "41875", "score": 2206.0}, {"name": "chr_15_A827", "taxId": "41875", "score": 2172.0}, {"name": "chr_15_A827", "taxId": "41875", "score": 2150.0}, {"name": "chr_15_A827", "taxId": "41875", "score": 2141.0}, {"name": "chr_15_A827", "taxId": "41875", "score": 1901.0}, {"name": "chr_15_A827", "taxId": "41875", "score": 488.0}, {"name": "chr_15_A827", "taxId": "41875", "score": 2135.0}, {"name": "chr_15_A827", "taxId": "41875", "score": 466.0}, {"name": "chr_15_A827", "taxId": "41875", "score": 2135.0}, {"name": "chr_15_A827", "taxId": "41875", "score": 2135.0}, {"name": "chr_15_A827", "taxId": "41875", "score": 2134.0}, {"name": "chr_15_A827", "taxId": "41875", "score": 2130.0}, {"name": "chr_15_A827", "taxId": "41875", "score": 2106.0}, {"name": "chr_15_A827", "taxId": "41875", "score": 2087.0}, {"name": "chr_15_A827", "taxId": "41875", "score": 486.0}, {"name": "chr_15_A827", "taxId": "41875", "score": 2074.0}, {"name": "chr_15_A827", "taxId": "41875", "score": 2050.0}, {"name": "chr_15_A827", "taxId": "41875", "score": 2045.0}, {"name": "chr_15_A827", "taxId": "41875", "score": 2034.0}, {"name": "chr_15_A827", "taxId": "41875", "score": 2028.0}, {"name": "chr_15_A827", "taxId": "41875", "score": 1997.0}, {"name": "chr_15_A827", "taxId": "41875", "score": 1988.0}, {"name": "chr_15_A827", "taxId": "41875", "score": 1986.0}, {"name": "chr_15_A827", "taxId": "41875", "score": 1986.0}, {"name": "chr_15_A827", "taxId": "41875", "score": 1984.0}, {"name": "chr_15_A827", "taxId": "41875", "score": 1984.0}, {"name": "chr_15_A827", "taxId": "41875", "score": 1962.0}, {"name": "chr_15_A827", "taxId": "41875", "score": 1956.0}, {"name": "chr_15_A827", "taxId": "41875", "score": 1954.0}, {"name": "chr_15_A827", "taxId": "41875", "score": 1949.0}, {"name": "chr_15_A827", "taxId": "41875", "score": 1940.0}, {"name": "chr_15_A827", "taxId": "41875", "score": 1917.0}, {"name": "chr_15_A827", "taxId": "41875", "score": 1910.0}, {"name": "chr_15_A827", "taxId": "41875", "score": 1903.0}, {"name": "chr_15_A827", "taxId": "41875", "score": 1899.0}, {"name": "chr_15_A827", "taxId": "41875", "score": 1890.0}, {"name": "chr_15_A827", "taxId": "41875", "score": 1890.0}, {"name": "chr_15_A827", "taxId": "41875", "score": 1890.0}, {"name": "chr_15_A827", "taxId": "41875", "score": 1864.0}, {"name": "chr_15_A827", "taxId": "41875", "score": 1836.0}, {"name": "chr_15_A827", "taxId": "41875", "score": 1831.0}, {"name": "chr_15_A827", "taxId": "41875", "score": 1831.0}, {"name": "chr_15_A827", "taxId": "41875", "score": 1820.0}, {"name": "chr_15_A827", "taxId": "41875", "score": 1801.0}, {"name": "chr_15_A827", "taxId": "41875", "score": 1790.0}, {"name": "chr_15_A827", "taxId": "41875", "score": 1773.0}, {"name": "chr_15_A827", "taxId": "41875", "score": 1735.0}, {"name": "chr_15_A827", "taxId": "41875", "score": 1729.0}, {"name": "chr_15_A827", "taxId": "41875", "score": 1725.0}, {"name": "chr_15_A827", "taxId": "41875", "score": 1724.0}, {"name": "chr_15_A827", "taxId": "41875", "score": 1242.0}, {"name": "chr_15_A827", "taxId": "41875", "score": 1722.0}, {"name": "chr_15_A827", "taxId": "41875", "score": 1718.0}, {"name": "chr_15_A827", "taxId": "41875", "score": 1709.0}, {"name": "chr_15_A827", "taxId": "41875", "score": 1701.0}, {"name": "chr_15_A827", "taxId": "41875", "score": 1676.0}, {"name": "chr_15_A827", "taxId": "41875", "score": 1664.0}, {"name": "chr_15_A827", "taxId": "41875", "score": 1664.0}, {"name": "chr_15_A827", "taxId": "41875", "score": 1640.0}, {"name": "chr_15_A827", "taxId": "41875", "score": 1613.0}, {"name": "chr_15_A827", "taxId": "41875", "score": 1602.0}, {"name": "chr_15_A827", "taxId": "41875", "score": 1602.0}, {"name": "chr_15_A827", "taxId": "41875", "score": 1598.0}, {"name": "chr_15_A827", "taxId": "41875", "score": 1596.0}, {"name": "chr_15_A827", "taxId": "41875", "score": 1297.0}, {"name": "chr_15_A827", "taxId": "41875", "score": 202.0}, {"name": "chr_15_A827", "taxId": "41875", "score": 1543.0}, {"name": "chr_15_A827", "taxId": "41875", "score": 1541.0}, {"name": "chr_15_A827", "taxId": "41875", "score": 1541.0}, {"name": "chr_15_A827", "taxId": "41875", "score": 1535.0}, {"name": "chr_15_A827", "taxId": "41875", "score": 1531.0}, {"name": "chr_15_A827", "taxId": "41875", "score": 1524.0}, {"name": "chr_15_A827", "taxId": "41875", "score": 424.0}, {"name": "chr_15_A827", "taxId": "41875", "score": 1519.0}, {"name": "chr_15_A827", "taxId": "41875", "score": 1519.0}, {"name": "chr_15_A827", "taxId": "41875", "score": 1482.0}, {"name": "chr_15_A827", "taxId": "41875", "score": 1476.0}, {"name": "chr_15_A827", "taxId": "41875", "score": 1465.0}, {"name": "chr_15_A827", "taxId": "41875", "score": 1459.0}, {"name": "chr_15_A827", "taxId": "41875", "score": 1458.0}, {"name": "chr_15_A827", "taxId": "41875", "score": 1432.0}, {"name": "chr_15_A827", "taxId": "41875", "score": 1411.0}, {"name": "chr_15_A827", "taxId": "41875", "score": 1411.0}, {"name": "chr_15_A827", "taxId": "41875", "score": 894.0}, {"name": "chr_15_A827", "taxId": "41875", "score": 1404.0}, {"name": "chr_15_A827", "taxId": "41875", "score": 1399.0}, {"name": "chr_15_A827", "taxId": "41875", "score": 1375.0}, {"name": "chr_15_A827", "taxId": "41875", "score": 1375.0}, {"name": "chr_15_A827", "taxId": "41875", "score": 1371.0}, {"name": "chr_15_A827", "taxId": "41875", "score": 1369.0}, {"name": "chr_15_A827", "taxId": "41875", "score": 1369.0}, {"name": "chr_15_A827", "taxId": "41875", "score": 1354.0}, {"name": "chr_15_A827", "taxId": "41875", "score": 183.0}, {"name": "chr_15_A827", "taxId": "41875", "score": 1349.0}, {"name": "chr_15_A827", "taxId": "41875", "score": 1325.0}, {"name": "chr_15_A827", "taxId": "41875", "score": 145.0}, {"name": "chr_15_A827", "taxId": "41875", "score": 1315.0}, {"name": "chr_15_A827", "taxId": "41875", "score": 1314.0}, {"name": "chr_15_A827", "taxId": "41875", "score": 1297.0}, {"name": "chr_15_A827", "taxId": "41875", "score": 1291.0}, {"name": "chr_15_A827", "taxId": "41875", "score": 769.0}, {"name": "chr_15_A827", "taxId": "41875", "score": 449.0}, {"name": "chr_15_A827", "taxId": "41875", "score": 307.0}, {"name": "chr_15_A827", "taxId": "41875", "score": 200.0}, {"name": "chr_15_A827", "taxId": "41875", "score": 1291.0}, {"name": "chr_15_A827", "taxId": "41875", "score": 774.0}, {"name": "chr_15_A827", "taxId": "41875", "score": 449.0}, {"name": "chr_15_A827", "taxId": "41875", "score": 307.0}, {"name": "chr_15_A827", "taxId": "41875", "score": 200.0}, {"name": "chr_15_A827", "taxId": "41875", "score": 1282.0}, {"name": "chr_15_A827", "taxId": "41875", "score": 1267.0}, {"name": "chr_15_A827", "taxId": "41875", "score": 1247.0}, {"name": "chr_15_A827", "taxId": "41875", "score": 1216.0}, {"name": "chr_15_A827", "taxId": "41875", "score": 1195.0}, {"name": "chr_15_A827", "taxId": "41875", "score": 1192.0}, {"name": "chr_15_A827", "taxId": "41875", "score": 1192.0}, {"name": "chr_15_A827", "taxId": "41875", "score": 1192.0}, {"name": "chr_15_A827", "taxId": "41875", "score": 1155.0}, {"name": "chr_15_A827", "taxId": "41875", "score": 1149.0}, {"name": "chr_15_A827", "taxId": "41875", "score": 1133.0}, {"name": "chr_15_A827", "taxId": "41875", "score": 1112.0}, {"name": "chr_15_A827", "taxId": "41875", "score": 1103.0}, {"name": "chr_15_A827", "taxId": "41875", "score": 1092.0}, {"name": "chr_15_A827", "taxId": "41875", "score": 1088.0}, {"name": "chr_15_A827", "taxId": "41875", "score": 1086.0}, {"name": "chr_15_A827", "taxId": "41875", "score": 1072.0}, {"name": "chr_15_A827", "taxId": "41875", "score": 1057.0}, {"name": "chr_15_A827", "taxId": "41875", "score": 1050.0}, {"name": "chr_15_A827", "taxId": "41875", "score": 1048.0}, {"name": "chr_15_A827", "taxId": "41875", "score": 1046.0}, {"name": "chr_15_A827", "taxId": "41875", "score": 281.0}, {"name": "chr_15_A827", "taxId": "41875", "score": 1044.0}, {"name": "chr_15_A827", "taxId": "41875", "score": 917.0}, {"name": "chr_15_A827", "taxId": "41875", "score": 726.0}, {"name": "chr_15_A827", "taxId": "41875", "score": 455.0}, {"name": "chr_15_A827", "taxId": "41875", "score": 392.0}, {"name": "chr_15_A827", "taxId": "41875", "score": 372.0}, {"name": "chr_15_A827", "taxId": "41875", "score": 366.0}, {"name": "chr_15_A827", "taxId": "41875", "score": 222.0}, {"name": "chr_15_A827", "taxId": "41875", "score": 1016.0}, {"name": "chr_15_A827", "taxId": "41875", "score": 1014.0}, {"name": "chr_15_A827", "taxId": "41875", "score": 1003.0}, {"name": "chr_15_A827", "taxId": "41875", "score": 1000.0}, {"name": "chr_15_A827", "taxId": "41875", "score": 992.0}, {"name": "chr_15_A827", "taxId": "41875", "score": 985.0}, {"name": "chr_15_A827", "taxId": "41875", "score": 976.0}, {"name": "chr_15_A827", "taxId": "41875", "score": 974.0}, {"name": "chr_15_A827", "taxId": "41875", "score": 885.0}, {"name": "chr_15_A827", "taxId": "41875", "score": 732.0}, {"name": "chr_15_A827", "taxId": "41875", "score": 387.0}, {"name": "chr_15_A827", "taxId": "41875", "score": 966.0}, {"name": "chr_15_A827", "taxId": "41875", "score": 961.0}, {"name": "chr_15_A827", "taxId": "41875", "score": 686.0}, {"name": "chr_15_A827", "taxId": "41875", "score": 592.0}, {"name": "chr_15_A827", "taxId": "41875", "score": 959.0}, {"name": "chr_15_A827", "taxId": "41875", "score": 291.0}, {"name": "chr_15_A827", "taxId": "41875", "score": 950.0}, {"name": "chr_15_A827", "taxId": "41875", "score": 950.0}, {"name": "chr_15_A827", "taxId": "41875", "score": 944.0}, {"name": "chr_15_A827", "taxId": "41875", "score": 931.0}, {"name": "chr_15_A827", "taxId": "41875", "score": 926.0}, {"name": "chr_15_A827", "taxId": "41875", "score": 922.0}, {"name": "chr_15_A827", "taxId": "41875", "score": 922.0}, {"name": "chr_15_A827", "taxId": "41875", "score": 854.0}, {"name": "chr_15_A827", "taxId": "41875", "score": 675.0}, {"name": "chr_15_A827", "taxId": "41875", "score": 665.0}, {"name": "chr_15_A827", "taxId": "41875", "score": 601.0}, {"name": "chr_15_A827", "taxId": "41875", "score": 582.0}, {"name": "chr_15_A827", "taxId": "41875", "score": 917.0}, {"name": "chr_15_A827", "taxId": "41875", "score": 894.0}, {"name": "chr_15_A827", "taxId": "41875", "score": 392.0}, {"name": "chr_15_A827", "taxId": "41875", "score": 372.0}, {"name": "chr_15_A827", "taxId": "41875", "score": 259.0}, {"name": "chr_15_A827", "taxId": "41875", "score": 915.0}, {"name": "chr_15_A827", "taxId": "41875", "score": 228.0}, {"name": "chr_15_A827", "taxId": "41875", "score": 894.0}, {"name": "chr_15_A827", "taxId": "41875", "score": 885.0}, {"name": "chr_15_A827", "taxId": "41875", "score": 885.0}, {"name": "chr_15_A827", "taxId": "41875", "score": 885.0}, {"name": "chr_15_A827", "taxId": "41875", "score": 545.0}, {"name": "chr_15_A827", "taxId": "41875", "score": 885.0}, {"name": "chr_15_A827", "taxId": "41875", "score": 730.0}, {"name": "chr_15_A827", "taxId": "41875", "score": 189.0}, {"name": "chr_15_A827", "taxId": "41875", "score": 869.0}, {"name": "chr_15_A827", "taxId": "41875", "score": 867.0}, {"name": "chr_15_A827", "taxId": "41875", "score": 865.0}, {"name": "chr_15_A827", "taxId": "41875", "score": 363.0}, {"name": "chr_15_A827", "taxId": "41875", "score": 865.0}, {"name": "chr_15_A827", "taxId": "41875", "score": 863.0}, {"name": "chr_15_A827", "taxId": "41875", "score": 337.0}, {"name": "chr_15_A827", "taxId": "41875", "score": 859.0}, {"name": "chr_15_A827", "taxId": "41875", "score": 859.0}, {"name": "chr_15_A827", "taxId": "41875", "score": 800.0}, {"name": "chr_15_A827", "taxId": "41875", "score": 857.0}, {"name": "chr_15_A827", "taxId": "41875", "score": 832.0}, {"name": "chr_15_A827", "taxId": "41875", "score": 828.0}, {"name": "chr_15_A827", "taxId": "41875", "score": 822.0}, {"name": "chr_15_A827", "taxId": "41875", "score": 676.0}, {"name": "chr_15_A827", "taxId": "41875", "score": 798.0}, {"name": "chr_15_A827", "taxId": "41875", "score": 159.0}, {"name": "chr_15_A827", "taxId": "41875", "score": 793.0}, {"name": "chr_15_A827", "taxId": "41875", "score": 793.0}, {"name": "chr_15_A827", "taxId": "41875", "score": 791.0}, {"name": "chr_15_A827", "taxId": "41875", "score": 771.0}, {"name": "chr_15_A827", "taxId": "41875", "score": 756.0}, {"name": "chr_15_A827", "taxId": "41875", "score": 754.0}, {"name": "chr_15_A827", "taxId": "41875", "score": 732.0}, {"name": "chr_15_A827", "taxId": "41875", "score": 723.0}, {"name": "chr_15_A827", "taxId": "41875", "score": 719.0}, {"name": "chr_15_A827", "taxId": "41875", "score": 701.0}, {"name": "chr_15_A827", "taxId": "41875", "score": 592.0}, {"name": "chr_15_A827", "taxId": "41875", "score": 723.0}, {"name": "chr_15_A827", "taxId": "41875", "score": 712.0}, {"name": "chr_15_A827", "taxId": "41875", "score": 693.0}, {"name": "chr_15_A827", "taxId": "41875", "score": 686.0}, {"name": "chr_15_A827", "taxId": "41875", "score": 617.0}, {"name": "chr_15_A827", "taxId": "41875", "score": 303.0}, {"name": "chr_15_A827", "taxId": "41875", "score": 682.0}, {"name": "chr_15_A827", "taxId": "41875", "score": 665.0}, {"name": "chr_15_A827", "taxId": "41875", "score": 651.0}, {"name": "chr_15_A827", "taxId": "41875", "score": 616.0}, {"name": "chr_15_A827", "taxId": "41875", "score": 676.0}, {"name": "chr_15_A827", "taxId": "41875", "score": 665.0}, {"name": "chr_15_A827", "taxId": "41875", "score": 664.0}, {"name": "chr_15_A827", "taxId": "41875", "score": 647.0}, {"name": "chr_15_A827", "taxId": "41875", "score": 645.0}, {"name": "chr_15_A827", "taxId": "41875", "score": 638.0}, {"name": "chr_15_A827", "taxId": "41875", "score": 634.0}, {"name": "chr_15_A827", "taxId": "41875", "score": 610.0}, {"name": "chr_15_A827", "taxId": "41875", "score": 592.0}, {"name": "chr_15_A827", "taxId": "41875", "score": 555.0}, {"name": "chr_15_A827", "taxId": "41875", "score": 540.0}, {"name": "chr_15_A827", "taxId": "41875", "score": 459.0}, {"name": "chr_15_A827", "taxId": "41875", "score": 617.0}, {"name": "chr_15_A827", "taxId": "41875", "score": 303.0}, {"name": "chr_15_A827", "taxId": "41875", "score": 601.0}, {"name": "chr_15_A827", "taxId": "41875", "score": 582.0}, {"name": "chr_15_A827", "taxId": "41875", "score": 599.0}, {"name": "chr_15_A827", "taxId": "41875", "score": 599.0}, {"name": "chr_15_A827", "taxId": "41875", "score": 547.0}, {"name": "chr_15_A827", "taxId": "41875", "score": 492.0}, {"name": "chr_15_A827", "taxId": "41875", "score": 486.0}, {"name": "chr_15_A827", "taxId": "41875", "score": 285.0}, {"name": "chr_15_A827", "taxId": "41875", "score": 167.0}, {"name": "chr_15_A827", "taxId": "41875", "score": 556.0}, {"name": "chr_15_A827", "taxId": "41875", "score": 261.0}, {"name": "chr_15_A827", "taxId": "41875", "score": 547.0}, {"name": "chr_15_A827", "taxId": "41875", "score": 545.0}, {"name": "chr_15_A827", "taxId": "41875", "score": 183.0}, {"name": "chr_15_A827", "taxId": "41875", "score": 538.0}, {"name": "chr_15_A827", "taxId": "41875", "score": 538.0}, {"name": "chr_15_A827", "taxId": "41875", "score": 527.0}, {"name": "chr_15_A827", "taxId": "41875", "score": 527.0}, {"name": "chr_15_A827", "taxId": "41875", "score": 527.0}, {"name": "chr_15_A827", "taxId": "41875", "score": 516.0}, {"name": "chr_15_A827", "taxId": "41875", "score": 501.0}, {"name": "chr_15_A827", "taxId": "41875", "score": 492.0}, {"name": "chr_15_A827", "taxId": "41875", "score": 322.0}, {"name": "chr_15_A827", "taxId": "41875", "score": 486.0}, {"name": "chr_15_A827", "taxId": "41875", "score": 148.0}, {"name": "chr_15_A827", "taxId": "41875", "score": 477.0}, {"name": "chr_15_A827", "taxId": "41875", "score": 477.0}, {"name": "chr_15_A827", "taxId": "436017", "score": 468.0}, {"name": "chr_15_A827", "taxId": "41875", "score": 462.0}, {"name": "chr_15_A827", "taxId": "41875", "score": 302.0}, {"name": "chr_15_A827", "taxId": "41875", "score": 460.0}, {"name": "chr_15_A827", "taxId": "41875", "score": 449.0}, {"name": "chr_15_A827", "taxId": "41875", "score": 436.0}, {"name": "chr_15_A827", "taxId": "436017", "score": 433.0}, {"name": "chr_15_A827", "taxId": "436017", "score": 433.0}, {"name": "chr_15_A827", "taxId": "436017", "score": 414.0}, {"name": "chr_15_A827", "taxId": "41875", "score": 394.0}, {"name": "chr_15_A827", "taxId": "41875", "score": 392.0}, {"name": "chr_15_A827", "taxId": "41875", "score": 383.0}, {"name": "chr_15_A827", "taxId": "41875", "score": 381.0}, {"name": "chr_15_A827", "taxId": "41875", "score": 377.0}, {"name": "chr_15_A827", "taxId": "41875", "score": 228.0}, {"name": "chr_15_A827", "taxId": "41875", "score": 313.0}, {"name": "chr_15_A827", "taxId": "436017", "score": 270.0}, {"name": "chr_15_A827", "taxId": "436017", "score": 270.0}, {"name": "chr_15_A827", "taxId": "41875", "score": 244.0}, {"name": "chr_15_A827", "taxId": "41875", "score": 196.0}, {"name": "chr_15_A827", "taxId": "564608", "score": 195.0}, {"name": "chr_15_A827", "taxId": "296587", "score": 172.0}, {"name": "chr_15_A827", "taxId": "41875", "score": 171.0}, {"name": "chr_15_A827", "taxId": "41875", "score": 154.0}, {"name": "chr_15_A827", "taxId": "326968", "score": 148.0}, {"name": "chr_15_A827", "taxId": "7660", "score": 148.0}, {"name": "chr_15_A827", "taxId": "1230840", "score": 147.0}, {"name": "chr_15_A827", "taxId": "436017", "score": 147.0}]}, "taxonomy": {"bestsum": {"species": {"tax": "Bathycoccus prasinos", "score": 1706937.0, "c_index": 6}, "genus": {"tax": "Bathycoccus", "score": 1706937.0, "c_index": 5}, "family": {"tax": "Bathycoccaceae", "score": 1709372.0, "c_index": 4}, "order": {"tax": "Mamiellales", "score": 1709739.0, "c_index": 3}, "phylum": {"tax": "Chlorophyta", "score": 1709739.0, "c_index": 3}, "superkingdom": {"tax": "Eukaryota", "score": 1710182.0, "c_index": 0}}}}, "chr_14_A827": {"name": "chr_14_A827", "length": 798075, "n_count": 0, "agct_count": 798075, "gc": 0.4183, "covs": {"bam0": 85.2772}, "read_cov": {"bam0": 453840}, "hits": {"tax0": [{"name": "chr_14_A827", "taxId": "41875", "score": 41120.0}, {"name": "chr_14_A827", "taxId": "41875", "score": 25514.0}, {"name": "chr_14_A827", "taxId": "41875", "score": 22184.0}, {"name": "chr_14_A827", "taxId": "41875", "score": 16351.0}, {"name": "chr_14_A827", "taxId": "41875", "score": 15675.0}, {"name": "chr_14_A827", "taxId": "41875", "score": 14222.0}, {"name": "chr_14_A827", "taxId": "41875", "score": 12827.0}, {"name": "chr_14_A827", "taxId": "41875", "score": 11810.0}, {"name": "chr_14_A827", "taxId": "41875", "score": 11769.0}, {"name": "chr_14_A827", "taxId": "41875", "score": 11465.0}, {"name": "chr_14_A827", "taxId": "41875", "score": 11008.0}, {"name": "chr_14_A827", "taxId": "41875", "score": 10959.0}, {"name": "chr_14_A827", "taxId": "41875", "score": 10741.0}, {"name": "chr_14_A827", "taxId": "41875", "score": 9969.0}, {"name": "chr_14_A827", "taxId": "41875", "score": 9088.0}, {"name": "chr_14_A827", "taxId": "41875", "score": 9084.0}, {"name": "chr_14_A827", "taxId": "41875", "score": 8737.0}, {"name": "chr_14_A827", "taxId": "41875", "score": 8316.0}, {"name": "chr_14_A827", "taxId": "41875", "score": 7890.0}, {"name": "chr_14_A827", "taxId": "41875", "score": 7875.0}, {"name": "chr_14_A827", "taxId": "41875", "score": 7433.0}, {"name": "chr_14_A827", "taxId": "41875", "score": 7179.0}, {"name": "chr_14_A827", "taxId": "41875", "score": 6708.0}, {"name": "chr_14_A827", "taxId": "41875", "score": 6604.0}, {"name": "chr_14_A827", "taxId": "41875", "score": 6305.0}, {"name": "chr_14_A827", "taxId": "41875", "score": 6135.0}, {"name": "chr_14_A827", "taxId": "41875", "score": 5570.0}, {"name": "chr_14_A827", "taxId": "41875", "score": 5358.0}, {"name": "chr_14_A827", "taxId": "41875", "score": 5251.0}, {"name": "chr_14_A827", "taxId": "41875", "score": 5212.0}, {"name": "chr_14_A827", "taxId": "41875", "score": 5204.0}, {"name": "chr_14_A827", "taxId": "41875", "score": 5116.0}, {"name": "chr_14_A827", "taxId": "41875", "score": 5042.0}, {"name": "chr_14_A827", "taxId": "41875", "score": 5001.0}, {"name": "chr_14_A827", "taxId": "41875", "score": 4977.0}, {"name": "chr_14_A827", "taxId": "41875", "score": 4887.0}, {"name": "chr_14_A827", "taxId": "41875", "score": 4868.0}, {"name": "chr_14_A827", "taxId": "41875", "score": 4783.0}, {"name": "chr_14_A827", "taxId": "41875", "score": 4542.0}, {"name": "chr_14_A827", "taxId": "41875", "score": 4429.0}, {"name": "chr_14_A827", "taxId": "41875", "score": 4361.0}, {"name": "chr_14_A827", "taxId": "41875", "score": 4279.0}, {"name": "chr_14_A827", "taxId": "41875", "score": 4239.0}, {"name": "chr_14_A827", "taxId": "41875", "score": 4204.0}, {"name": "chr_14_A827", "taxId": "41875", "score": 3927.0}, {"name": "chr_14_A827", "taxId": "41875", "score": 3727.0}, {"name": "chr_14_A827", "taxId": "41875", "score": 3611.0}, {"name": "chr_14_A827", "taxId": "41875", "score": 3458.0}, {"name": "chr_14_A827", "taxId": "41875", "score": 3341.0}, {"name": "chr_14_A827", "taxId": "41875", "score": 3297.0}, {"name": "chr_14_A827", "taxId": "41875", "score": 3267.0}, {"name": "chr_14_A827", "taxId": "41875", "score": 3223.0}, {"name": "chr_14_A827", "taxId": "41875", "score": 3184.0}, {"name": "chr_14_A827", "taxId": "41875", "score": 3179.0}, {"name": "chr_14_A827", "taxId": "41875", "score": 3168.0}, {"name": "chr_14_A827", "taxId": "41875", "score": 3134.0}, {"name": "chr_14_A827", "taxId": "41875", "score": 3038.0}, {"name": "chr_14_A827", "taxId": "41875", "score": 3018.0}, {"name": "chr_14_A827", "taxId": "41875", "score": 2669.0}, {"name": "chr_14_A827", "taxId": "41875", "score": 2590.0}, {"name": "chr_14_A827", "taxId": "41875", "score": 2359.0}, {"name": "chr_14_A827", "taxId": "41875", "score": 2161.0}, {"name": "chr_14_A827", "taxId": "41875", "score": 2128.0}, {"name": "chr_14_A827", "taxId": "41875", "score": 2111.0}, {"name": "chr_14_A827", "taxId": "41875", "score": 2041.0}, {"name": "chr_14_A827", "taxId": "41875", "score": 1932.0}, {"name": "chr_14_A827", "taxId": "41875", "score": 1633.0}, {"name": "chr_14_A827", "taxId": "41875", "score": 1544.0}, {"name": "chr_14_A827", "taxId": "41875", "score": 1266.0}, {"name": "chr_14_A827", "taxId": "41875", "score": 1251.0}, {"name": "chr_14_A827", "taxId": "41875", "score": 1162.0}, {"name": "chr_14_A827", "taxId": "41875", "score": 1035.0}, {"name": "chr_14_A827", "taxId": "41875", "score": 985.0}, {"name": "chr_14_A827", "taxId": "41875", "score": 977.0}, {"name": "chr_14_A827", "taxId": "41875", "score": 957.0}, {"name": "chr_14_A827", "taxId": "41875", "score": 926.0}, {"name": "chr_14_A827", "taxId": "41875", "score": 898.0}, {"name": "chr_14_A827", "taxId": "41875", "score": 874.0}, {"name": "chr_14_A827", "taxId": "41875", "score": 749.0}, {"name": "chr_14_A827", "taxId": "41875", "score": 713.0}, {"name": "chr_14_A827", "taxId": "41875", "score": 665.0}, {"name": "chr_14_A827", "taxId": "41875", "score": 662.0}, {"name": "chr_14_A827", "taxId": "41875", "score": 638.0}, {"name": "chr_14_A827", "taxId": "41875", "score": 628.0}, {"name": "chr_14_A827", "taxId": "41875", "score": 610.0}, {"name": "chr_14_A827", "taxId": "41875", "score": 558.0}, {"name": "chr_14_A827", "taxId": "41875", "score": 464.0}, {"name": "chr_14_A827", "taxId": "41875", "score": 459.0}, {"name": "chr_14_A827", "taxId": "41875", "score": 448.0}, {"name": "chr_14_A827", "taxId": "41875", "score": 442.0}, {"name": "chr_14_A827", "taxId": "41875", "score": 414.0}, {"name": "chr_14_A827", "taxId": "41875", "score": 407.0}, {"name": "chr_14_A827", "taxId": "41875", "score": 383.0}, {"name": "chr_14_A827", "taxId": "41875", "score": 350.0}, {"name": "chr_14_A827", "taxId": "41875", "score": 326.0}, {"name": "chr_14_A827", "taxId": "41875", "score": 287.0}, {"name": "chr_14_A827", "taxId": "41875", "score": 281.0}, {"name": "chr_14_A827", "taxId": "41875", "score": 279.0}, {"name": "chr_14_A827", "taxId": "41875", "score": 257.0}, {"name": "chr_14_A827", "taxId": "41875", "score": 235.0}, {"name": "chr_14_A827", "taxId": "41875", "score": 233.0}, {"name": "chr_14_A827", "taxId": "41875", "score": 213.0}, {"name": "chr_14_A827", "taxId": "41875", "score": 171.0}, {"name": "chr_14_A827", "taxId": "41875", "score": 161.0}, {"name": "chr_14_A827", "taxId": "41875", "score": 148.0}, {"name": "chr_14_A827", "taxId": "41875", "score": 143.0}, {"name": "chr_14_A827", "taxId": "41875", "score": 22050.0}, {"name": "chr_14_A827", "taxId": "41875", "score": 616.0}, {"name": "chr_14_A827", "taxId": "41875", "score": 383.0}, {"name": "chr_14_A827", "taxId": "41875", "score": 350.0}, {"name": "chr_14_A827", "taxId": "41875", "score": 10959.0}, {"name": "chr_14_A827", "taxId": "41875", "score": 8316.0}, {"name": "chr_14_A827", "taxId": "41875", "score": 5251.0}, {"name": "chr_14_A827", "taxId": "41875", "score": 213.0}, {"name": "chr_14_A827", "taxId": "41875", "score": 7446.0}, {"name": "chr_14_A827", "taxId": "41875", "score": 7286.0}, {"name": "chr_14_A827", "taxId": "41875", "score": 7160.0}, {"name": "chr_14_A827", "taxId": "41875", "score": 6722.0}, {"name": "chr_14_A827", "taxId": "41875", "score": 6706.0}, {"name": "chr_14_A827", "taxId": "41875", "score": 6423.0}, {"name": "chr_14_A827", "taxId": "41875", "score": 6394.0}, {"name": "chr_14_A827", "taxId": "41875", "score": 6300.0}, {"name": "chr_14_A827", "taxId": "41875", "score": 5814.0}, {"name": "chr_14_A827", "taxId": "41875", "score": 5784.0}, {"name": "chr_14_A827", "taxId": "41875", "score": 5779.0}, {"name": "chr_14_A827", "taxId": "41875", "score": 5738.0}, {"name": "chr_14_A827", "taxId": "41875", "score": 3415.0}, {"name": "chr_14_A827", "taxId": "41875", "score": 3415.0}, {"name": "chr_14_A827", "taxId": "41875", "score": 3400.0}, {"name": "chr_14_A827", "taxId": "41875", "score": 3400.0}, {"name": "chr_14_A827", "taxId": "41875", "score": 2071.0}, {"name": "chr_14_A827", "taxId": "41875", "score": 872.0}, {"name": "chr_14_A827", "taxId": "41875", "score": 872.0}, {"name": "chr_14_A827", "taxId": "41875", "score": 817.0}, {"name": "chr_14_A827", "taxId": "41875", "score": 797.0}, {"name": "chr_14_A827", "taxId": "41875", "score": 780.0}, {"name": "chr_14_A827", "taxId": "41875", "score": 776.0}, {"name": "chr_14_A827", "taxId": "41875", "score": 773.0}, {"name": "chr_14_A827", "taxId": "41875", "score": 771.0}, {"name": "chr_14_A827", "taxId": "41875", "score": 760.0}, {"name": "chr_14_A827", "taxId": "41875", "score": 749.0}, {"name": "chr_14_A827", "taxId": "41875", "score": 710.0}, {"name": "chr_14_A827", "taxId": "41875", "score": 697.0}, {"name": "chr_14_A827", "taxId": "41875", "score": 688.0}, {"name": "chr_14_A827", "taxId": "41875", "score": 658.0}, {"name": "chr_14_A827", "taxId": "41875", "score": 569.0}, {"name": "chr_14_A827", "taxId": "41875", "score": 544.0}, {"name": "chr_14_A827", "taxId": "41875", "score": 484.0}, {"name": "chr_14_A827", "taxId": "41875", "score": 449.0}, {"name": "chr_14_A827", "taxId": "41875", "score": 442.0}, {"name": "chr_14_A827", "taxId": "41875", "score": 363.0}, {"name": "chr_14_A827", "taxId": "41875", "score": 357.0}, {"name": "chr_14_A827", "taxId": "41875", "score": 353.0}, {"name": "chr_14_A827", "taxId": "41875", "score": 348.0}, {"name": "chr_14_A827", "taxId": "41875", "score": 340.0}, {"name": "chr_14_A827", "taxId": "41875", "score": 340.0}, {"name": "chr_14_A827", "taxId": "41875", "score": 315.0}, {"name": "chr_14_A827", "taxId": "41875", "score": 311.0}, {"name": "chr_14_A827", "taxId": "41875", "score": 311.0}, {"name": "chr_14_A827", "taxId": "41875", "score": 287.0}, {"name": "chr_14_A827", "taxId": "41875", "score": 233.0}, {"name": "chr_14_A827", "taxId": "41875", "score": 152.0}, {"name": "chr_14_A827", "taxId": "41875", "score": 145.0}, {"name": "chr_14_A827", "taxId": "41875", "score": 5400.0}, {"name": "chr_14_A827", "taxId": "41875", "score": 713.0}, {"name": "chr_14_A827", "taxId": "41875", "score": 5400.0}, {"name": "chr_14_A827", "taxId": "41875", "score": 885.0}, {"name": "chr_14_A827", "taxId": "41875", "score": 782.0}, {"name": "chr_14_A827", "taxId": "41875", "score": 560.0}, {"name": "chr_14_A827", "taxId": "41875", "score": 5105.0}, {"name": "chr_14_A827", "taxId": "41875", "score": 4953.0}, {"name": "chr_14_A827", "taxId": "41875", "score": 4787.0}, {"name": "chr_14_A827", "taxId": "41875", "score": 4641.0}, {"name": "chr_14_A827", "taxId": "41875", "score": 4554.0}, {"name": "chr_14_A827", "taxId": "41875", "score": 4497.0}, {"name": "chr_14_A827", "taxId": "41875", "score": 4349.0}, {"name": "chr_14_A827", "taxId": "41875", "score": 4266.0}, {"name": "chr_14_A827", "taxId": "41875", "score": 4065.0}, {"name": "chr_14_A827", "taxId": "41875", "score": 3940.0}, {"name": "chr_14_A827", "taxId": "41875", "score": 3687.0}, {"name": "chr_14_A827", "taxId": "41875", "score": 3587.0}, {"name": "chr_14_A827", "taxId": "41875", "score": 3574.0}, {"name": "chr_14_A827", "taxId": "41875", "score": 3574.0}, {"name": "chr_14_A827", "taxId": "41875", "score": 507.0}, {"name": "chr_14_A827", "taxId": "41875", "score": 3570.0}, {"name": "chr_14_A827", "taxId": "41875", "score": 3559.0}, {"name": "chr_14_A827", "taxId": "41875", "score": 3415.0}, {"name": "chr_14_A827", "taxId": "41875", "score": 3395.0}, {"name": "chr_14_A827", "taxId": "41875", "score": 3389.0}, {"name": "chr_14_A827", "taxId": "41875", "score": 582.0}, {"name": "chr_14_A827", "taxId": "41875", "score": 3384.0}, {"name": "chr_14_A827", "taxId": "41875", "score": 1092.0}, {"name": "chr_14_A827", "taxId": "41875", "score": 3312.0}, {"name": "chr_14_A827", "taxId": "41875", "score": 3295.0}, {"name": "chr_14_A827", "taxId": "41875", "score": 2037.0}, {"name": "chr_14_A827", "taxId": "41875", "score": 3291.0}, {"name": "chr_14_A827", "taxId": "41875", "score": 3288.0}, {"name": "chr_14_A827", "taxId": "41875", "score": 3168.0}, {"name": "chr_14_A827", "taxId": "41875", "score": 3157.0}, {"name": "chr_14_A827", "taxId": "41875", "score": 1026.0}, {"name": "chr_14_A827", "taxId": "41875", "score": 3059.0}, {"name": "chr_14_A827", "taxId": "41875", "score": 2865.0}, {"name": "chr_14_A827", "taxId": "41875", "score": 2832.0}, {"name": "chr_14_A827", "taxId": "41875", "score": 2811.0}, {"name": "chr_14_A827", "taxId": "41875", "score": 2798.0}, {"name": "chr_14_A827", "taxId": "41875", "score": 2798.0}, {"name": "chr_14_A827", "taxId": "41875", "score": 2789.0}, {"name": "chr_14_A827", "taxId": "41875", "score": 2771.0}, {"name": "chr_14_A827", "taxId": "41875", "score": 2769.0}, {"name": "chr_14_A827", "taxId": "41875", "score": 204.0}, {"name": "chr_14_A827", "taxId": "41875", "score": 2761.0}, {"name": "chr_14_A827", "taxId": "41875", "score": 2758.0}, {"name": "chr_14_A827", "taxId": "41875", "score": 2745.0}, {"name": "chr_14_A827", "taxId": "41875", "score": 2702.0}, {"name": "chr_14_A827", "taxId": "41875", "score": 2682.0}, {"name": "chr_14_A827", "taxId": "41875", "score": 2634.0}, {"name": "chr_14_A827", "taxId": "41875", "score": 2632.0}, {"name": "chr_14_A827", "taxId": "41875", "score": 152.0}, {"name": "chr_14_A827", "taxId": "41875", "score": 2623.0}, {"name": "chr_14_A827", "taxId": "41875", "score": 2612.0}, {"name": "chr_14_A827", "taxId": "41875", "score": 2577.0}, {"name": "chr_14_A827", "taxId": "41875", "score": 2543.0}, {"name": "chr_14_A827", "taxId": "41875", "score": 2527.0}, {"name": "chr_14_A827", "taxId": "41875", "score": 353.0}, {"name": "chr_14_A827", "taxId": "41875", "score": 2519.0}, {"name": "chr_14_A827", "taxId": "41875", "score": 161.0}, {"name": "chr_14_A827", "taxId": "41875", "score": 2477.0}, {"name": "chr_14_A827", "taxId": "41875", "score": 2471.0}, {"name": "chr_14_A827", "taxId": "41875", "score": 2462.0}, {"name": "chr_14_A827", "taxId": "41875", "score": 2455.0}, {"name": "chr_14_A827", "taxId": "41875", "score": 2418.0}, {"name": "chr_14_A827", "taxId": "41875", "score": 2361.0}, {"name": "chr_14_A827", "taxId": "41875", "score": 2346.0}, {"name": "chr_14_A827", "taxId": "41875", "score": 496.0}, {"name": "chr_14_A827", "taxId": "41875", "score": 2333.0}, {"name": "chr_14_A827", "taxId": "41875", "score": 2307.0}, {"name": "chr_14_A827", "taxId": "41875", "score": 2305.0}, {"name": "chr_14_A827", "taxId": "41875", "score": 2250.0}, {"name": "chr_14_A827", "taxId": "41875", "score": 2239.0}, {"name": "chr_14_A827", "taxId": "41875", "score": 2233.0}, {"name": "chr_14_A827", "taxId": "41875", "score": 2233.0}, {"name": "chr_14_A827", "taxId": "41875", "score": 1269.0}, {"name": "chr_14_A827", "taxId": "41875", "score": 1269.0}, {"name": "chr_14_A827", "taxId": "41875", "score": 774.0}, {"name": "chr_14_A827", "taxId": "41875", "score": 774.0}, {"name": "chr_14_A827", "taxId": "41875", "score": 2233.0}, {"name": "chr_14_A827", "taxId": "41875", "score": 2233.0}, {"name": "chr_14_A827", "taxId": "41875", "score": 1269.0}, {"name": "chr_14_A827", "taxId": "41875", "score": 1269.0}, {"name": "chr_14_A827", "taxId": "41875", "score": 769.0}, {"name": "chr_14_A827", "taxId": "41875", "score": 769.0}, {"name": "chr_14_A827", "taxId": "41875", "score": 2233.0}, {"name": "chr_14_A827", "taxId": "41875", "score": 2189.0}, {"name": "chr_14_A827", "taxId": "41875", "score": 2183.0}, {"name": "chr_14_A827", "taxId": "41875", "score": 2170.0}, {"name": "chr_14_A827", "taxId": "41875", "score": 2093.0}, {"name": "chr_14_A827", "taxId": "41875", "score": 2069.0}, {"name": "chr_14_A827", "taxId": "41875", "score": 2060.0}, {"name": "chr_14_A827", "taxId": "41875", "score": 2058.0}, {"name": "chr_14_A827", "taxId": "41875", "score": 255.0}, {"name": "chr_14_A827", "taxId": "41875", "score": 2026.0}, {"name": "chr_14_A827", "taxId": "41875", "score": 2004.0}, {"name": "chr_14_A827", "taxId": "41875", "score": 307.0}, {"name": "chr_14_A827", "taxId": "41875", "score": 161.0}, {"name": "chr_14_A827", "taxId": "41875", "score": 1995.0}, {"name": "chr_14_A827", "taxId": "41875", "score": 1995.0}, {"name": "chr_14_A827", "taxId": "41875", "score": 1989.0}, {"name": "chr_14_A827", "taxId": "41875", "score": 955.0}, {"name": "chr_14_A827", "taxId": "41875", "score": 907.0}, {"name": "chr_14_A827", "taxId": "41875", "score": 776.0}, {"name": "chr_14_A827", "taxId": "41875", "score": 712.0}, {"name": "chr_14_A827", "taxId": "41875", "score": 392.0}, {"name": "chr_14_A827", "taxId": "41875", "score": 344.0}, {"name": "chr_14_A827", "taxId": "41875", "score": 237.0}, {"name": "chr_14_A827", "taxId": "41875", "score": 220.0}, {"name": "chr_14_A827", "taxId": "41875", "score": 220.0}, {"name": "chr_14_A827", "taxId": "41875", "score": 141.0}, {"name": "chr_14_A827", "taxId": "41875", "score": 1973.0}, {"name": "chr_14_A827", "taxId": "41875", "score": 1960.0}, {"name": "chr_14_A827", "taxId": "41875", "score": 1954.0}, {"name": "chr_14_A827", "taxId": "41875", "score": 1947.0}, {"name": "chr_14_A827", "taxId": "41875", "score": 279.0}, {"name": "chr_14_A827", "taxId": "41875", "score": 1929.0}, {"name": "chr_14_A827", "taxId": "41875", "score": 1847.0}, {"name": "chr_14_A827", "taxId": "41875", "score": 1816.0}, {"name": "chr_14_A827", "taxId": "41875", "score": 1812.0}, {"name": "chr_14_A827", "taxId": "41875", "score": 1808.0}, {"name": "chr_14_A827", "taxId": "41875", "score": 527.0}, {"name": "chr_14_A827", "taxId": "41875", "score": 1797.0}, {"name": "chr_14_A827", "taxId": "41875", "score": 1797.0}, {"name": "chr_14_A827", "taxId": "41875", "score": 769.0}, {"name": "chr_14_A827", "taxId": "41875", "score": 1790.0}, {"name": "chr_14_A827", "taxId": "41875", "score": 1781.0}, {"name": "chr_14_A827", "taxId": "41875", "score": 1779.0}, {"name": "chr_14_A827", "taxId": "41875", "score": 1764.0}, {"name": "chr_14_A827", "taxId": "41875", "score": 1751.0}, {"name": "chr_14_A827", "taxId": "41875", "score": 289.0}, {"name": "chr_14_A827", "taxId": "41875", "score": 1746.0}, {"name": "chr_14_A827", "taxId": "41875", "score": 1736.0}, {"name": "chr_14_A827", "taxId": "41875", "score": 1661.0}, {"name": "chr_14_A827", "taxId": "41875", "score": 715.0}, {"name": "chr_14_A827", "taxId": "41875", "score": 222.0}, {"name": "chr_14_A827", "taxId": "41875", "score": 172.0}, {"name": "chr_14_A827", "taxId": "41875", "score": 1629.0}, {"name": "chr_14_A827", "taxId": "41875", "score": 1609.0}, {"name": "chr_14_A827", "taxId": "41875", "score": 1559.0}, {"name": "chr_14_A827", "taxId": "41875", "score": 340.0}, {"name": "chr_14_A827", "taxId": "41875", "score": 1544.0}, {"name": "chr_14_A827", "taxId": "41875", "score": 1530.0}, {"name": "chr_14_A827", "taxId": "41875", "score": 257.0}, {"name": "chr_14_A827", "taxId": "41875", "score": 1524.0}, {"name": "chr_14_A827", "taxId": "41875", "score": 1519.0}, {"name": "chr_14_A827", "taxId": "41875", "score": 1502.0}, {"name": "chr_14_A827", "taxId": "41875", "score": 148.0}, {"name": "chr_14_A827", "taxId": "41875", "score": 1482.0}, {"name": "chr_14_A827", "taxId": "41875", "score": 1480.0}, {"name": "chr_14_A827", "taxId": "41875", "score": 1467.0}, {"name": "chr_14_A827", "taxId": "41875", "score": 889.0}, {"name": "chr_14_A827", "taxId": "41875", "score": 226.0}, {"name": "chr_14_A827", "taxId": "41875", "score": 1411.0}, {"name": "chr_14_A827", "taxId": "41875", "score": 569.0}, {"name": "chr_14_A827", "taxId": "41875", "score": 1391.0}, {"name": "chr_14_A827", "taxId": "41875", "score": 1371.0}, {"name": "chr_14_A827", "taxId": "41875", "score": 1371.0}, {"name": "chr_14_A827", "taxId": "41875", "score": 1371.0}, {"name": "chr_14_A827", "taxId": "41875", "score": 1321.0}, {"name": "chr_14_A827", "taxId": "41875", "score": 1299.0}, {"name": "chr_14_A827", "taxId": "41875", "score": 1262.0}, {"name": "chr_14_A827", "taxId": "41875", "score": 1253.0}, {"name": "chr_14_A827", "taxId": "41875", "score": 540.0}, {"name": "chr_14_A827", "taxId": "41875", "score": 1245.0}, {"name": "chr_14_A827", "taxId": "41875", "score": 1225.0}, {"name": "chr_14_A827", "taxId": "41875", "score": 1171.0}, {"name": "chr_14_A827", "taxId": "41875", "score": 1160.0}, {"name": "chr_14_A827", "taxId": "41875", "score": 1142.0}, {"name": "chr_14_A827", "taxId": "41875", "score": 636.0}, {"name": "chr_14_A827", "taxId": "41875", "score": 1066.0}, {"name": "chr_14_A827", "taxId": "41875", "score": 1026.0}, {"name": "chr_14_A827", "taxId": "41875", "score": 1020.0}, {"name": "chr_14_A827", "taxId": "41875", "score": 1009.0}, {"name": "chr_14_A827", "taxId": "41875", "score": 505.0}, {"name": "chr_14_A827", "taxId": "41875", "score": 996.0}, {"name": "chr_14_A827", "taxId": "41875", "score": 904.0}, {"name": "chr_14_A827", "taxId": "41875", "score": 833.0}, {"name": "chr_14_A827", "taxId": "41875", "score": 824.0}, {"name": "chr_14_A827", "taxId": "41875", "score": 787.0}, {"name": "chr_14_A827", "taxId": "41875", "score": 782.0}, {"name": "chr_14_A827", "taxId": "41875", "score": 699.0}, {"name": "chr_14_A827", "taxId": "41875", "score": 621.0}, {"name": "chr_14_A827", "taxId": "41875", "score": 985.0}, {"name": "chr_14_A827", "taxId": "41875", "score": 248.0}, {"name": "chr_14_A827", "taxId": "41875", "score": 977.0}, {"name": "chr_14_A827", "taxId": "41875", "score": 961.0}, {"name": "chr_14_A827", "taxId": "41875", "score": 955.0}, {"name": "chr_14_A827", "taxId": "41875", "score": 907.0}, {"name": "chr_14_A827", "taxId": "41875", "score": 926.0}, {"name": "chr_14_A827", "taxId": "41875", "score": 920.0}, {"name": "chr_14_A827", "taxId": "41875", "score": 915.0}, {"name": "chr_14_A827", "taxId": "41875", "score": 904.0}, {"name": "chr_14_A827", "taxId": "41875", "score": 893.0}, {"name": "chr_14_A827", "taxId": "41875", "score": 586.0}, {"name": "chr_14_A827", "taxId": "41875", "score": 893.0}, {"name": "chr_14_A827", "taxId": "41875", "score": 776.0}, {"name": "chr_14_A827", "taxId": "41875", "score": 728.0}, {"name": "chr_14_A827", "taxId": "41875", "score": 719.0}, {"name": "chr_14_A827", "taxId": "41875", "score": 586.0}, {"name": "chr_14_A827", "taxId": "41875", "score": 169.0}, {"name": "chr_14_A827", "taxId": "41875", "score": 883.0}, {"name": "chr_14_A827", "taxId": "41875", "score": 416.0}, {"name": "chr_14_A827", "taxId": "41875", "score": 883.0}, {"name": "chr_14_A827", "taxId": "41875", "score": 852.0}, {"name": "chr_14_A827", "taxId": "41875", "score": 484.0}, {"name": "chr_14_A827", "taxId": "41875", "score": 416.0}, {"name": "chr_14_A827", "taxId": "41875", "score": 187.0}, {"name": "chr_14_A827", "taxId": "41875", "score": 881.0}, {"name": "chr_14_A827", "taxId": "41875", "score": 878.0}, {"name": "chr_14_A827", "taxId": "41875", "score": 878.0}, {"name": "chr_14_A827", "taxId": "41875", "score": 863.0}, {"name": "chr_14_A827", "taxId": "41875", "score": 837.0}, {"name": "chr_14_A827", "taxId": "41875", "score": 802.0}, {"name": "chr_14_A827", "taxId": "41875", "score": 789.0}, {"name": "chr_14_A827", "taxId": "41875", "score": 730.0}, {"name": "chr_14_A827", "taxId": "41875", "score": 688.0}, {"name": "chr_14_A827", "taxId": "41875", "score": 669.0}, {"name": "chr_14_A827", "taxId": "41875", "score": 390.0}, {"name": "chr_14_A827", "taxId": "41875", "score": 167.0}, {"name": "chr_14_A827", "taxId": "41875", "score": 156.0}, {"name": "chr_14_A827", "taxId": "41875", "score": 874.0}, {"name": "chr_14_A827", "taxId": "41875", "score": 863.0}, {"name": "chr_14_A827", "taxId": "41875", "score": 859.0}, {"name": "chr_14_A827", "taxId": "41875", "score": 859.0}, {"name": "chr_14_A827", "taxId": "41875", "score": 854.0}, {"name": "chr_14_A827", "taxId": "41875", "score": 843.0}, {"name": "chr_14_A827", "taxId": "41875", "score": 758.0}, {"name": "chr_14_A827", "taxId": "41875", "score": 686.0}, {"name": "chr_14_A827", "taxId": "41875", "score": 843.0}, {"name": "chr_14_A827", "taxId": "41875", "score": 758.0}, {"name": "chr_14_A827", "taxId": "41875", "score": 686.0}, {"name": "chr_14_A827", "taxId": "41875", "score": 682.0}, {"name": "chr_14_A827", "taxId": "41875", "score": 824.0}, {"name": "chr_14_A827", "taxId": "41875", "score": 817.0}, {"name": "chr_14_A827", "taxId": "41875", "score": 817.0}, {"name": "chr_14_A827", "taxId": "41875", "score": 662.0}, {"name": "chr_14_A827", "taxId": "41875", "score": 811.0}, {"name": "chr_14_A827", "taxId": "41875", "score": 797.0}, {"name": "chr_14_A827", "taxId": "41875", "score": 780.0}, {"name": "chr_14_A827", "taxId": "41875", "score": 776.0}, {"name": "chr_14_A827", "taxId": "41875", "score": 773.0}, {"name": "chr_14_A827", "taxId": "41875", "score": 771.0}, {"name": "chr_14_A827", "taxId": "41875", "score": 760.0}, {"name": "chr_14_A827", "taxId": "41875", "score": 749.0}, {"name": "chr_14_A827", "taxId": "41875", "score": 721.0}, {"name": "chr_14_A827", "taxId": "41875", "score": 710.0}, {"name": "chr_14_A827", "taxId": "41875", "score": 680.0}, {"name": "chr_14_A827", "taxId": "41875", "score": 608.0}, {"name": "chr_14_A827", "taxId": "41875", "score": 536.0}, {"name": "chr_14_A827", "taxId": "41875", "score": 224.0}, {"name": "chr_14_A827", "taxId": "41875", "score": 787.0}, {"name": "chr_14_A827", "taxId": "41875", "score": 782.0}, {"name": "chr_14_A827", "taxId": "41875", "score": 785.0}, {"name": "chr_14_A827", "taxId": "41875", "score": 490.0}, {"name": "chr_14_A827", "taxId": "41875", "score": 484.0}, {"name": "chr_14_A827", "taxId": "41875", "score": 370.0}, {"name": "chr_14_A827", "taxId": "41875", "score": 774.0}, {"name": "chr_14_A827", "taxId": "41875", "score": 771.0}, {"name": "chr_14_A827", "taxId": "41875", "score": 769.0}, {"name": "chr_14_A827", "taxId": "41875", "score": 749.0}, {"name": "chr_14_A827", "taxId": "41875", "score": 745.0}, {"name": "chr_14_A827", "taxId": "41875", "score": 741.0}, {"name": "chr_14_A827", "taxId": "41875", "score": 392.0}, {"name": "chr_14_A827", "taxId": "41875", "score": 737.0}, {"name": "chr_14_A827", "taxId": "41875", "score": 734.0}, {"name": "chr_14_A827", "taxId": "41875", "score": 734.0}, {"name": "chr_14_A827", "taxId": "41875", "score": 680.0}, {"name": "chr_14_A827", "taxId": "564608", "score": 713.0}, {"name": "chr_14_A827", "taxId": "41875", "score": 708.0}, {"name": "chr_14_A827", "taxId": "41875", "score": 702.0}, {"name": "chr_14_A827", "taxId": "41875", "score": 702.0}, {"name": "chr_14_A827", "taxId": "296587", "score": 693.0}, {"name": "chr_14_A827", "taxId": "41875", "score": 689.0}, {"name": "chr_14_A827", "taxId": "41875", "score": 688.0}, {"name": "chr_14_A827", "taxId": "41875", "score": 688.0}, {"name": "chr_14_A827", "taxId": "41875", "score": 688.0}, {"name": "chr_14_A827", "taxId": "41875", "score": 678.0}, {"name": "chr_14_A827", "taxId": "41875", "score": 647.0}, {"name": "chr_14_A827", "taxId": "41875", "score": 628.0}, {"name": "chr_14_A827", "taxId": "41875", "score": 627.0}, {"name": "chr_14_A827", "taxId": "41875", "score": 326.0}, {"name": "chr_14_A827", "taxId": "296587", "score": 623.0}, {"name": "chr_14_A827", "taxId": "296587", "score": 623.0}, {"name": "chr_14_A827", "taxId": "296587", "score": 470.0}, {"name": "chr_14_A827", "taxId": "41875", "score": 606.0}, {"name": "chr_14_A827", "taxId": "41875", "score": 590.0}, {"name": "chr_14_A827", "taxId": "41875", "score": 569.0}, {"name": "chr_14_A827", "taxId": "41875", "score": 560.0}, {"name": "chr_14_A827", "taxId": "41875", "score": 556.0}, {"name": "chr_14_A827", "taxId": "41875", "score": 553.0}, {"name": "chr_14_A827", "taxId": "41875", "score": 505.0}, {"name": "chr_14_A827", "taxId": "41875", "score": 398.0}, {"name": "chr_14_A827", "taxId": "41875", "score": 544.0}, {"name": "chr_14_A827", "taxId": "41875", "score": 527.0}, {"name": "chr_14_A827", "taxId": "41875", "score": 161.0}, {"name": "chr_14_A827", "taxId": "41875", "score": 475.0}, {"name": "chr_14_A827", "taxId": "41875", "score": 457.0}, {"name": "chr_14_A827", "taxId": "41875", "score": 344.0}, {"name": "chr_14_A827", "taxId": "41875", "score": 331.0}, {"name": "chr_14_A827", "taxId": "41875", "score": 244.0}, {"name": "chr_14_A827", "taxId": "41875", "score": 243.0}, {"name": "chr_14_A827", "taxId": "41875", "score": 200.0}, {"name": "chr_14_A827", "taxId": "41875", "score": 196.0}, {"name": "chr_14_A827", "taxId": "41875", "score": 191.0}, {"name": "chr_14_A827", "taxId": "41875", "score": 152.0}, {"name": "chr_14_A827", "taxId": "41875", "score": 147.0}, {"name": "chr_14_A827", "taxId": "41875", "score": 145.0}, {"name": "chr_14_A827", "taxId": "296587", "score": 470.0}, {"name": "chr_14_A827", "taxId": "41875", "score": 462.0}, {"name": "chr_14_A827", "taxId": "41875", "score": 442.0}, {"name": "chr_14_A827", "taxId": "296587", "score": 427.0}, {"name": "chr_14_A827", "taxId": "41875", "score": 416.0}, {"name": "chr_14_A827", "taxId": "41875", "score": 414.0}, {"name": "chr_14_A827", "taxId": "41875", "score": 381.0}, {"name": "chr_14_A827", "taxId": "42229", "score": 409.0}, {"name": "chr_14_A827", "taxId": "102107", "score": 381.0}, {"name": "chr_14_A827", "taxId": "41875", "score": 379.0}, {"name": "chr_14_A827", "taxId": "436017", "score": 372.0}, {"name": "chr_14_A827", "taxId": "436017", "score": 372.0}, {"name": "chr_14_A827", "taxId": "436017", "score": 268.0}, {"name": "chr_14_A827", "taxId": "41875", "score": 357.0}, {"name": "chr_14_A827", "taxId": "41875", "score": 357.0}, {"name": "chr_14_A827", "taxId": "114398", "score": 307.0}, {"name": "chr_14_A827", "taxId": "41875", "score": 287.0}, {"name": "chr_14_A827", "taxId": "41875", "score": 281.0}, {"name": "chr_14_A827", "taxId": "43146", "score": 278.0}, {"name": "chr_14_A827", "taxId": "1987369", "score": 272.0}, {"name": "chr_14_A827", "taxId": "436017", "score": 268.0}, {"name": "chr_14_A827", "taxId": "13443", "score": 255.0}, {"name": "chr_14_A827", "taxId": "564608", "score": 254.0}, {"name": "chr_14_A827", "taxId": "41875", "score": 250.0}, {"name": "chr_14_A827", "taxId": "41875", "score": 235.0}, {"name": "chr_14_A827", "taxId": "41875", "score": 207.0}, {"name": "chr_14_A827", "taxId": "13443", "score": 246.0}, {"name": "chr_14_A827", "taxId": "743635", "score": 246.0}, {"name": "chr_14_A827", "taxId": "49369", "score": 244.0}, {"name": "chr_14_A827", "taxId": "13443", "score": 244.0}, {"name": "chr_14_A827", "taxId": "41875", "score": 244.0}, {"name": "chr_14_A827", "taxId": "41875", "score": 243.0}, {"name": "chr_14_A827", "taxId": "41875", "score": 222.0}, {"name": "chr_14_A827", "taxId": "43946", "score": 224.0}, {"name": "chr_14_A827", "taxId": "41875", "score": 213.0}, {"name": "chr_14_A827", "taxId": "41875", "score": 191.0}, {"name": "chr_14_A827", "taxId": "41875", "score": 156.0}, {"name": "chr_14_A827", "taxId": "41875", "score": 141.0}, {"name": "chr_14_A827", "taxId": "41875", "score": 211.0}, {"name": "chr_14_A827", "taxId": "28849", "score": 196.0}, {"name": "chr_14_A827", "taxId": "41875", "score": 196.0}, {"name": "chr_14_A827", "taxId": "41875", "score": 191.0}, {"name": "chr_14_A827", "taxId": "41875", "score": 191.0}, {"name": "chr_14_A827", "taxId": "1808001", "score": 176.0}, {"name": "chr_14_A827", "taxId": "41875", "score": 176.0}, {"name": "chr_14_A827", "taxId": "70448", "score": 172.0}, {"name": "chr_14_A827", "taxId": "70448", "score": 172.0}, {"name": "chr_14_A827", "taxId": "70448", "score": 172.0}, {"name": "chr_14_A827", "taxId": "41875", "score": 169.0}, {"name": "chr_14_A827", "taxId": "79200", "score": 165.0}, {"name": "chr_14_A827", "taxId": "441375", "score": 163.0}, {"name": "chr_14_A827", "taxId": "7460", "score": 161.0}, {"name": "chr_14_A827", "taxId": "28090", "score": 159.0}, {"name": "chr_14_A827", "taxId": "41875", "score": 156.0}, {"name": "chr_14_A827", "taxId": "258330", "score": 150.0}, {"name": "chr_14_A827", "taxId": "412030", "score": 148.0}, {"name": "chr_14_A827", "taxId": "352472", "score": 148.0}, {"name": "chr_14_A827", "taxId": "41875", "score": 145.0}, {"name": "chr_14_A827", "taxId": "10224", "score": 145.0}, {"name": "chr_14_A827", "taxId": "41875", "score": 145.0}, {"name": "chr_14_A827", "taxId": "66656", "score": 141.0}, {"name": "chr_14_A827", "taxId": "66656", "score": 141.0}, {"name": "chr_14_A827", "taxId": "41875", "score": 141.0}]}, "taxonomy": {"bestsum": {"species": {"tax": "Bathycoccus prasinos", "score": 1082310.0, "c_index": 24}, "genus": {"tax": "Bathycoccus", "score": 1082310.0, "c_index": 19}, "family": {"tax": "Bathycoccaceae", "score": 1084106.0, "c_index": 18}, "order": {"tax": "Mamiellales", "score": 1088379.0, "c_index": 17}, "phylum": {"tax": "Chlorophyta", "score": 1088379.0, "c_index": 10}, "superkingdom": {"tax": "Eukaryota", "score": 1092797.0, "c_index": 2}}}}, "chr_13_A827": {"name": "chr_13_A827", "length": 711730, "n_count": 0, "agct_count": 711730, "gc": 0.4868, "covs": {"bam0": 78.3935}, "read_cov": {"bam0": 372067}, "hits": {"tax0": [{"name": "chr_13_A827", "taxId": "41875", "score": 46250.0}, {"name": "chr_13_A827", "taxId": "41875", "score": 43293.0}, {"name": "chr_13_A827", "taxId": "41875", "score": 42784.0}, {"name": "chr_13_A827", "taxId": "41875", "score": 35358.0}, {"name": "chr_13_A827", "taxId": "41875", "score": 27837.0}, {"name": "chr_13_A827", "taxId": "41875", "score": 24812.0}, {"name": "chr_13_A827", "taxId": "41875", "score": 23145.0}, {"name": "chr_13_A827", "taxId": "41875", "score": 22480.0}, {"name": "chr_13_A827", "taxId": "41875", "score": 21669.0}, {"name": "chr_13_A827", "taxId": "41875", "score": 20731.0}, {"name": "chr_13_A827", "taxId": "41875", "score": 19941.0}, {"name": "chr_13_A827", "taxId": "41875", "score": 19793.0}, {"name": "chr_13_A827", "taxId": "41875", "score": 19178.0}, {"name": "chr_13_A827", "taxId": "41875", "score": 18519.0}, {"name": "chr_13_A827", "taxId": "41875", "score": 18497.0}, {"name": "chr_13_A827", "taxId": "41875", "score": 18362.0}, {"name": "chr_13_A827", "taxId": "41875", "score": 18271.0}, {"name": "chr_13_A827", "taxId": "41875", "score": 17860.0}, {"name": "chr_13_A827", "taxId": "41875", "score": 17765.0}, {"name": "chr_13_A827", "taxId": "41875", "score": 17581.0}, {"name": "chr_13_A827", "taxId": "41875", "score": 17045.0}, {"name": "chr_13_A827", "taxId": "41875", "score": 16035.0}, {"name": "chr_13_A827", "taxId": "41875", "score": 15322.0}, {"name": "chr_13_A827", "taxId": "41875", "score": 14874.0}, {"name": "chr_13_A827", "taxId": "41875", "score": 14347.0}, {"name": "chr_13_A827", "taxId": "41875", "score": 14211.0}, {"name": "chr_13_A827", "taxId": "41875", "score": 14157.0}, {"name": "chr_13_A827", "taxId": "41875", "score": 13695.0}, {"name": "chr_13_A827", "taxId": "41875", "score": 13212.0}, {"name": "chr_13_A827", "taxId": "41875", "score": 12791.0}, {"name": "chr_13_A827", "taxId": "41875", "score": 12759.0}, {"name": "chr_13_A827", "taxId": "41875", "score": 12641.0}, {"name": "chr_13_A827", "taxId": "41875", "score": 12497.0}, {"name": "chr_13_A827", "taxId": "41875", "score": 12401.0}, {"name": "chr_13_A827", "taxId": "41875", "score": 12259.0}, {"name": "chr_13_A827", "taxId": "41875", "score": 12248.0}, {"name": "chr_13_A827", "taxId": "41875", "score": 11880.0}, {"name": "chr_13_A827", "taxId": "41875", "score": 11430.0}, {"name": "chr_13_A827", "taxId": "41875", "score": 11204.0}, {"name": "chr_13_A827", "taxId": "41875", "score": 11121.0}, {"name": "chr_13_A827", "taxId": "41875", "score": 10892.0}, {"name": "chr_13_A827", "taxId": "41875", "score": 10700.0}, {"name": "chr_13_A827", "taxId": "41875", "score": 10419.0}, {"name": "chr_13_A827", "taxId": "41875", "score": 10316.0}, {"name": "chr_13_A827", "taxId": "41875", "score": 10200.0}, {"name": "chr_13_A827", "taxId": "41875", "score": 9827.0}, {"name": "chr_13_A827", "taxId": "41875", "score": 9755.0}, {"name": "chr_13_A827", "taxId": "41875", "score": 9675.0}, {"name": "chr_13_A827", "taxId": "41875", "score": 8916.0}, {"name": "chr_13_A827", "taxId": "41875", "score": 8702.0}, {"name": "chr_13_A827", "taxId": "41875", "score": 8626.0}, {"name": "chr_13_A827", "taxId": "41875", "score": 8331.0}, {"name": "chr_13_A827", "taxId": "41875", "score": 8316.0}, {"name": "chr_13_A827", "taxId": "41875", "score": 8294.0}, {"name": "chr_13_A827", "taxId": "41875", "score": 7952.0}, {"name": "chr_13_A827", "taxId": "41875", "score": 7513.0}, {"name": "chr_13_A827", "taxId": "41875", "score": 7382.0}, {"name": "chr_13_A827", "taxId": "41875", "score": 7278.0}, {"name": "chr_13_A827", "taxId": "41875", "score": 6990.0}, {"name": "chr_13_A827", "taxId": "41875", "score": 6591.0}, {"name": "chr_13_A827", "taxId": "41875", "score": 6530.0}, {"name": "chr_13_A827", "taxId": "41875", "score": 6505.0}, {"name": "chr_13_A827", "taxId": "41875", "score": 6346.0}, {"name": "chr_13_A827", "taxId": "41875", "score": 6183.0}, {"name": "chr_13_A827", "taxId": "41875", "score": 6063.0}, {"name": "chr_13_A827", "taxId": "41875", "score": 6043.0}, {"name": "chr_13_A827", "taxId": "41875", "score": 5345.0}, {"name": "chr_13_A827", "taxId": "41875", "score": 5212.0}, {"name": "chr_13_A827", "taxId": "41875", "score": 4961.0}, {"name": "chr_13_A827", "taxId": "41875", "score": 4927.0}, {"name": "chr_13_A827", "taxId": "41875", "score": 4927.0}, {"name": "chr_13_A827", "taxId": "41875", "score": 4926.0}, {"name": "chr_13_A827", "taxId": "41875", "score": 4826.0}, {"name": "chr_13_A827", "taxId": "41875", "score": 4807.0}, {"name": "chr_13_A827", "taxId": "41875", "score": 4652.0}, {"name": "chr_13_A827", "taxId": "41875", "score": 4529.0}, {"name": "chr_13_A827", "taxId": "41875", "score": 4514.0}, {"name": "chr_13_A827", "taxId": "41875", "score": 4414.0}, {"name": "chr_13_A827", "taxId": "41875", "score": 4191.0}, {"name": "chr_13_A827", "taxId": "41875", "score": 4150.0}, {"name": "chr_13_A827", "taxId": "41875", "score": 3541.0}, {"name": "chr_13_A827", "taxId": "41875", "score": 3502.0}, {"name": "chr_13_A827", "taxId": "41875", "score": 3358.0}, {"name": "chr_13_A827", "taxId": "41875", "score": 3236.0}, {"name": "chr_13_A827", "taxId": "41875", "score": 3216.0}, {"name": "chr_13_A827", "taxId": "41875", "score": 3214.0}, {"name": "chr_13_A827", "taxId": "41875", "score": 3155.0}, {"name": "chr_13_A827", "taxId": "41875", "score": 3062.0}, {"name": "chr_13_A827", "taxId": "41875", "score": 2684.0}, {"name": "chr_13_A827", "taxId": "41875", "score": 2584.0}, {"name": "chr_13_A827", "taxId": "41875", "score": 2579.0}, {"name": "chr_13_A827", "taxId": "41875", "score": 2449.0}, {"name": "chr_13_A827", "taxId": "41875", "score": 2338.0}, {"name": "chr_13_A827", "taxId": "41875", "score": 2272.0}, {"name": "chr_13_A827", "taxId": "41875", "score": 2183.0}, {"name": "chr_13_A827", "taxId": "41875", "score": 2137.0}, {"name": "chr_13_A827", "taxId": "41875", "score": 2097.0}, {"name": "chr_13_A827", "taxId": "41875", "score": 1953.0}, {"name": "chr_13_A827", "taxId": "41875", "score": 1953.0}, {"name": "chr_13_A827", "taxId": "41875", "score": 1845.0}, {"name": "chr_13_A827", "taxId": "41875", "score": 1831.0}, {"name": "chr_13_A827", "taxId": "41875", "score": 1764.0}, {"name": "chr_13_A827", "taxId": "41875", "score": 1764.0}, {"name": "chr_13_A827", "taxId": "41875", "score": 1572.0}, {"name": "chr_13_A827", "taxId": "41875", "score": 1572.0}, {"name": "chr_13_A827", "taxId": "41875", "score": 1567.0}, {"name": "chr_13_A827", "taxId": "41875", "score": 1567.0}, {"name": "chr_13_A827", "taxId": "41875", "score": 1561.0}, {"name": "chr_13_A827", "taxId": "41875", "score": 1507.0}, {"name": "chr_13_A827", "taxId": "41875", "score": 1400.0}, {"name": "chr_13_A827", "taxId": "41875", "score": 1345.0}, {"name": "chr_13_A827", "taxId": "41875", "score": 1336.0}, {"name": "chr_13_A827", "taxId": "41875", "score": 1284.0}, {"name": "chr_13_A827", "taxId": "41875", "score": 1284.0}, {"name": "chr_13_A827", "taxId": "41875", "score": 1256.0}, {"name": "chr_13_A827", "taxId": "41875", "score": 1238.0}, {"name": "chr_13_A827", "taxId": "41875", "score": 1171.0}, {"name": "chr_13_A827", "taxId": "41875", "score": 1170.0}, {"name": "chr_13_A827", "taxId": "41875", "score": 1168.0}, {"name": "chr_13_A827", "taxId": "41875", "score": 1160.0}, {"name": "chr_13_A827", "taxId": "41875", "score": 1127.0}, {"name": "chr_13_A827", "taxId": "41875", "score": 1122.0}, {"name": "chr_13_A827", "taxId": "41875", "score": 1112.0}, {"name": "chr_13_A827", "taxId": "41875", "score": 1098.0}, {"name": "chr_13_A827", "taxId": "41875", "score": 972.0}, {"name": "chr_13_A827", "taxId": "41875", "score": 970.0}, {"name": "chr_13_A827", "taxId": "41875", "score": 968.0}, {"name": "chr_13_A827", "taxId": "41875", "score": 966.0}, {"name": "chr_13_A827", "taxId": "41875", "score": 957.0}, {"name": "chr_13_A827", "taxId": "41875", "score": 957.0}, {"name": "chr_13_A827", "taxId": "41875", "score": 922.0}, {"name": "chr_13_A827", "taxId": "41875", "score": 883.0}, {"name": "chr_13_A827", "taxId": "41875", "score": 865.0}, {"name": "chr_13_A827", "taxId": "41875", "score": 859.0}, {"name": "chr_13_A827", "taxId": "41875", "score": 845.0}, {"name": "chr_13_A827", "taxId": "41875", "score": 837.0}, {"name": "chr_13_A827", "taxId": "41875", "score": 813.0}, {"name": "chr_13_A827", "taxId": "41875", "score": 793.0}, {"name": "chr_13_A827", "taxId": "41875", "score": 773.0}, {"name": "chr_13_A827", "taxId": "41875", "score": 763.0}, {"name": "chr_13_A827", "taxId": "41875", "score": 761.0}, {"name": "chr_13_A827", "taxId": "41875", "score": 745.0}, {"name": "chr_13_A827", "taxId": "41875", "score": 734.0}, {"name": "chr_13_A827", "taxId": "41875", "score": 701.0}, {"name": "chr_13_A827", "taxId": "41875", "score": 654.0}, {"name": "chr_13_A827", "taxId": "41875", "score": 649.0}, {"name": "chr_13_A827", "taxId": "41875", "score": 649.0}, {"name": "chr_13_A827", "taxId": "41875", "score": 647.0}, {"name": "chr_13_A827", "taxId": "41875", "score": 647.0}, {"name": "chr_13_A827", "taxId": "41875", "score": 634.0}, {"name": "chr_13_A827", "taxId": "41875", "score": 630.0}, {"name": "chr_13_A827", "taxId": "41875", "score": 627.0}, {"name": "chr_13_A827", "taxId": "41875", "score": 627.0}, {"name": "chr_13_A827", "taxId": "41875", "score": 619.0}, {"name": "chr_13_A827", "taxId": "41875", "score": 603.0}, {"name": "chr_13_A827", "taxId": "41875", "score": 592.0}, {"name": "chr_13_A827", "taxId": "41875", "score": 588.0}, {"name": "chr_13_A827", "taxId": "41875", "score": 586.0}, {"name": "chr_13_A827", "taxId": "41875", "score": 553.0}, {"name": "chr_13_A827", "taxId": "41875", "score": 544.0}, {"name": "chr_13_A827", "taxId": "41875", "score": 527.0}, {"name": "chr_13_A827", "taxId": "41875", "score": 525.0}, {"name": "chr_13_A827", "taxId": "41875", "score": 521.0}, {"name": "chr_13_A827", "taxId": "41875", "score": 514.0}, {"name": "chr_13_A827", "taxId": "41875", "score": 475.0}, {"name": "chr_13_A827", "taxId": "41875", "score": 473.0}, {"name": "chr_13_A827", "taxId": "41875", "score": 468.0}, {"name": "chr_13_A827", "taxId": "41875", "score": 460.0}, {"name": "chr_13_A827", "taxId": "41875", "score": 457.0}, {"name": "chr_13_A827", "taxId": "41875", "score": 451.0}, {"name": "chr_13_A827", "taxId": "41875", "score": 446.0}, {"name": "chr_13_A827", "taxId": "41875", "score": 442.0}, {"name": "chr_13_A827", "taxId": "41875", "score": 436.0}, {"name": "chr_13_A827", "taxId": "41875", "score": 420.0}, {"name": "chr_13_A827", "taxId": "41875", "score": 416.0}, {"name": "chr_13_A827", "taxId": "41875", "score": 383.0}, {"name": "chr_13_A827", "taxId": "41875", "score": 381.0}, {"name": "chr_13_A827", "taxId": "41875", "score": 363.0}, {"name": "chr_13_A827", "taxId": "41875", "score": 361.0}, {"name": "chr_13_A827", "taxId": "41875", "score": 324.0}, {"name": "chr_13_A827", "taxId": "41875", "score": 292.0}, {"name": "chr_13_A827", "taxId": "41875", "score": 285.0}, {"name": "chr_13_A827", "taxId": "41875", "score": 281.0}, {"name": "chr_13_A827", "taxId": "41875", "score": 281.0}, {"name": "chr_13_A827", "taxId": "41875", "score": 268.0}, {"name": "chr_13_A827", "taxId": "41875", "score": 248.0}, {"name": "chr_13_A827", "taxId": "41875", "score": 228.0}, {"name": "chr_13_A827", "taxId": "41875", "score": 220.0}, {"name": "chr_13_A827", "taxId": "41875", "score": 213.0}, {"name": "chr_13_A827", "taxId": "41875", "score": 211.0}, {"name": "chr_13_A827", "taxId": "41875", "score": 196.0}, {"name": "chr_13_A827", "taxId": "41875", "score": 193.0}, {"name": "chr_13_A827", "taxId": "41875", "score": 193.0}, {"name": "chr_13_A827", "taxId": "41875", "score": 187.0}, {"name": "chr_13_A827", "taxId": "41875", "score": 182.0}, {"name": "chr_13_A827", "taxId": "41875", "score": 171.0}, {"name": "chr_13_A827", "taxId": "41875", "score": 169.0}, {"name": "chr_13_A827", "taxId": "41875", "score": 163.0}, {"name": "chr_13_A827", "taxId": "41875", "score": 143.0}, {"name": "chr_13_A827", "taxId": "41875", "score": 35358.0}, {"name": "chr_13_A827", "taxId": "41875", "score": 14157.0}, {"name": "chr_13_A827", "taxId": "41875", "score": 13695.0}, {"name": "chr_13_A827", "taxId": "41875", "score": 12137.0}, {"name": "chr_13_A827", "taxId": "41875", "score": 11430.0}, {"name": "chr_13_A827", "taxId": "41875", "score": 8331.0}, {"name": "chr_13_A827", "taxId": "41875", "score": 6530.0}, {"name": "chr_13_A827", "taxId": "41875", "score": 5070.0}, {"name": "chr_13_A827", "taxId": "41875", "score": 3358.0}, {"name": "chr_13_A827", "taxId": "41875", "score": 3236.0}, {"name": "chr_13_A827", "taxId": "41875", "score": 3216.0}, {"name": "chr_13_A827", "taxId": "41875", "score": 2449.0}, {"name": "chr_13_A827", "taxId": "41875", "score": 1572.0}, {"name": "chr_13_A827", "taxId": "41875", "score": 1567.0}, {"name": "chr_13_A827", "taxId": "41875", "score": 1284.0}, {"name": "chr_13_A827", "taxId": "41875", "score": 1284.0}, {"name": "chr_13_A827", "taxId": "41875", "score": 1238.0}, {"name": "chr_13_A827", "taxId": "41875", "score": 647.0}, {"name": "chr_13_A827", "taxId": "41875", "score": 647.0}, {"name": "chr_13_A827", "taxId": "41875", "score": 634.0}, {"name": "chr_13_A827", "taxId": "41875", "score": 630.0}, {"name": "chr_13_A827", "taxId": "41875", "score": 619.0}, {"name": "chr_13_A827", "taxId": "41875", "score": 588.0}, {"name": "chr_13_A827", "taxId": "41875", "score": 527.0}, {"name": "chr_13_A827", "taxId": "41875", "score": 521.0}, {"name": "chr_13_A827", "taxId": "41875", "score": 505.0}, {"name": "chr_13_A827", "taxId": "41875", "score": 503.0}, {"name": "chr_13_A827", "taxId": "41875", "score": 468.0}, {"name": "chr_13_A827", "taxId": "41875", "score": 451.0}, {"name": "chr_13_A827", "taxId": "41875", "score": 416.0}, {"name": "chr_13_A827", "taxId": "41875", "score": 383.0}, {"name": "chr_13_A827", "taxId": "41875", "score": 294.0}, {"name": "chr_13_A827", "taxId": "41875", "score": 292.0}, {"name": "chr_13_A827", "taxId": "41875", "score": 213.0}, {"name": "chr_13_A827", "taxId": "41875", "score": 171.0}, {"name": "chr_13_A827", "taxId": "41875", "score": 26799.0}, {"name": "chr_13_A827", "taxId": "41875", "score": 2883.0}, {"name": "chr_13_A827", "taxId": "41875", "score": 972.0}, {"name": "chr_13_A827", "taxId": "41875", "score": 183.0}, {"name": "chr_13_A827", "taxId": "41875", "score": 174.0}, {"name": "chr_13_A827", "taxId": "41875", "score": 18397.0}, {"name": "chr_13_A827", "taxId": "41875", "score": 1085.0}, {"name": "chr_13_A827", "taxId": "41875", "score": 845.0}, {"name": "chr_13_A827", "taxId": "41875", "score": 14347.0}, {"name": "chr_13_A827", "taxId": "41875", "score": 11880.0}, {"name": "chr_13_A827", "taxId": "41875", "score": 4926.0}, {"name": "chr_13_A827", "taxId": "41875", "score": 4529.0}, {"name": "chr_13_A827", "taxId": "41875", "score": 4241.0}, {"name": "chr_13_A827", "taxId": "41875", "score": 3541.0}, {"name": "chr_13_A827", "taxId": "41875", "score": 3382.0}, {"name": "chr_13_A827", "taxId": "41875", "score": 3062.0}, {"name": "chr_13_A827", "taxId": "41875", "score": 2584.0}, {"name": "chr_13_A827", "taxId": "41875", "score": 2579.0}, {"name": "chr_13_A827", "taxId": "41875", "score": 1572.0}, {"name": "chr_13_A827", "taxId": "41875", "score": 1127.0}, {"name": "chr_13_A827", "taxId": "41875", "score": 1122.0}, {"name": "chr_13_A827", "taxId": "41875", "score": 1112.0}, {"name": "chr_13_A827", "taxId": "41875", "score": 837.0}, {"name": "chr_13_A827", "taxId": "41875", "score": 745.0}, {"name": "chr_13_A827", "taxId": "41875", "score": 734.0}, {"name": "chr_13_A827", "taxId": "41875", "score": 701.0}, {"name": "chr_13_A827", "taxId": "41875", "score": 701.0}, {"name": "chr_13_A827", "taxId": "41875", "score": 654.0}, {"name": "chr_13_A827", "taxId": "41875", "score": 649.0}, {"name": "chr_13_A827", "taxId": "41875", "score": 603.0}, {"name": "chr_13_A827", "taxId": "41875", "score": 566.0}, {"name": "chr_13_A827", "taxId": "41875", "score": 553.0}, {"name": "chr_13_A827", "taxId": "41875", "score": 464.0}, {"name": "chr_13_A827", "taxId": "41875", "score": 436.0}, {"name": "chr_13_A827", "taxId": "41875", "score": 431.0}, {"name": "chr_13_A827", "taxId": "41875", "score": 196.0}, {"name": "chr_13_A827", "taxId": "41875", "score": 12848.0}, {"name": "chr_13_A827", "taxId": "41875", "score": 529.0}, {"name": "chr_13_A827", "taxId": "41875", "score": 12046.0}, {"name": "chr_13_A827", "taxId": "41875", "score": 10741.0}, {"name": "chr_13_A827", "taxId": "41875", "score": 10412.0}, {"name": "chr_13_A827", "taxId": "41875", "score": 9060.0}, {"name": "chr_13_A827", "taxId": "41875", "score": 8292.0}, {"name": "chr_13_A827", "taxId": "41875", "score": 7734.0}, {"name": "chr_13_A827", "taxId": "41875", "score": 7629.0}, {"name": "chr_13_A827", "taxId": "41875", "score": 7210.0}, {"name": "chr_13_A827", "taxId": "41875", "score": 6689.0}, {"name": "chr_13_A827", "taxId": "41875", "score": 6650.0}, {"name": "chr_13_A827", "taxId": "41875", "score": 6314.0}, {"name": "chr_13_A827", "taxId": "41875", "score": 6198.0}, {"name": "chr_13_A827", "taxId": "41875", "score": 5819.0}, {"name": "chr_13_A827", "taxId": "41875", "score": 5672.0}, {"name": "chr_13_A827", "taxId": "41875", "score": 634.0}, {"name": "chr_13_A827", "taxId": "41875", "score": 5640.0}, {"name": "chr_13_A827", "taxId": "41875", "score": 5579.0}, {"name": "chr_13_A827", "taxId": "41875", "score": 5563.0}, {"name": "chr_13_A827", "taxId": "41875", "score": 5561.0}, {"name": "chr_13_A827", "taxId": "41875", "score": 5252.0}, {"name": "chr_13_A827", "taxId": "41875", "score": 5144.0}, {"name": "chr_13_A827", "taxId": "41875", "score": 5096.0}, {"name": "chr_13_A827", "taxId": "41875", "score": 4979.0}, {"name": "chr_13_A827", "taxId": "41875", "score": 4944.0}, {"name": "chr_13_A827", "taxId": "41875", "score": 4927.0}, {"name": "chr_13_A827", "taxId": "41875", "score": 4828.0}, {"name": "chr_13_A827", "taxId": "41875", "score": 4826.0}, {"name": "chr_13_A827", "taxId": "41875", "score": 4798.0}, {"name": "chr_13_A827", "taxId": "41875", "score": 4789.0}, {"name": "chr_13_A827", "taxId": "41875", "score": 4734.0}, {"name": "chr_13_A827", "taxId": "41875", "score": 4689.0}, {"name": "chr_13_A827", "taxId": "41875", "score": 4617.0}, {"name": "chr_13_A827", "taxId": "41875", "score": 4191.0}, {"name": "chr_13_A827", "taxId": "41875", "score": 1764.0}, {"name": "chr_13_A827", "taxId": "41875", "score": 1170.0}, {"name": "chr_13_A827", "taxId": "41875", "score": 1168.0}, {"name": "chr_13_A827", "taxId": "41875", "score": 859.0}, {"name": "chr_13_A827", "taxId": "41875", "score": 813.0}, {"name": "chr_13_A827", "taxId": "41875", "score": 627.0}, {"name": "chr_13_A827", "taxId": "41875", "score": 592.0}, {"name": "chr_13_A827", "taxId": "41875", "score": 544.0}, {"name": "chr_13_A827", "taxId": "41875", "score": 525.0}, {"name": "chr_13_A827", "taxId": "41875", "score": 473.0}, {"name": "chr_13_A827", "taxId": "41875", "score": 4612.0}, {"name": "chr_13_A827", "taxId": "41875", "score": 4599.0}, {"name": "chr_13_A827", "taxId": "41875", "score": 4512.0}, {"name": "chr_13_A827", "taxId": "41875", "score": 4488.0}, {"name": "chr_13_A827", "taxId": "41875", "score": 4477.0}, {"name": "chr_13_A827", "taxId": "41875", "score": 4440.0}, {"name": "chr_13_A827", "taxId": "41875", "score": 4301.0}, {"name": "chr_13_A827", "taxId": "41875", "score": 4169.0}, {"name": "chr_13_A827", "taxId": "41875", "score": 1812.0}, {"name": "chr_13_A827", "taxId": "41875", "score": 4072.0}, {"name": "chr_13_A827", "taxId": "41875", "score": 4047.0}, {"name": "chr_13_A827", "taxId": "41875", "score": 1301.0}, {"name": "chr_13_A827", "taxId": "41875", "score": 4047.0}, {"name": "chr_13_A827", "taxId": "41875", "score": 237.0}, {"name": "chr_13_A827", "taxId": "41875", "score": 3947.0}, {"name": "chr_13_A827", "taxId": "41875", "score": 3923.0}, {"name": "chr_13_A827", "taxId": "41875", "score": 3853.0}, {"name": "chr_13_A827", "taxId": "41875", "score": 3847.0}, {"name": "chr_13_A827", "taxId": "41875", "score": 3762.0}, {"name": "chr_13_A827", "taxId": "41875", "score": 3749.0}, {"name": "chr_13_A827", "taxId": "41875", "score": 3666.0}, {"name": "chr_13_A827", "taxId": "41875", "score": 3663.0}, {"name": "chr_13_A827", "taxId": "41875", "score": 3648.0}, {"name": "chr_13_A827", "taxId": "41875", "score": 3635.0}, {"name": "chr_13_A827", "taxId": "41875", "score": 3627.0}, {"name": "chr_13_A827", "taxId": "41875", "score": 3624.0}, {"name": "chr_13_A827", "taxId": "41875", "score": 3620.0}, {"name": "chr_13_A827", "taxId": "41875", "score": 3611.0}, {"name": "chr_13_A827", "taxId": "41875", "score": 614.0}, {"name": "chr_13_A827", "taxId": "41875", "score": 3596.0}, {"name": "chr_13_A827", "taxId": "41875", "score": 3554.0}, {"name": "chr_13_A827", "taxId": "41875", "score": 3552.0}, {"name": "chr_13_A827", "taxId": "41875", "score": 3546.0}, {"name": "chr_13_A827", "taxId": "41875", "score": 3513.0}, {"name": "chr_13_A827", "taxId": "41875", "score": 3435.0}, {"name": "chr_13_A827", "taxId": "41875", "score": 3389.0}, {"name": "chr_13_A827", "taxId": "41875", "score": 416.0}, {"name": "chr_13_A827", "taxId": "41875", "score": 3389.0}, {"name": "chr_13_A827", "taxId": "41875", "score": 416.0}, {"name": "chr_13_A827", "taxId": "41875", "score": 220.0}, {"name": "chr_13_A827", "taxId": "41875", "score": 3365.0}, {"name": "chr_13_A827", "taxId": "41875", "score": 3338.0}, {"name": "chr_13_A827", "taxId": "41875", "score": 3282.0}, {"name": "chr_13_A827", "taxId": "41875", "score": 496.0}, {"name": "chr_13_A827", "taxId": "41875", "score": 3269.0}, {"name": "chr_13_A827", "taxId": "41875", "score": 3258.0}, {"name": "chr_13_A827", "taxId": "41875", "score": 3253.0}, {"name": "chr_13_A827", "taxId": "41875", "score": 3253.0}, {"name": "chr_13_A827", "taxId": "41875", "score": 3251.0}, {"name": "chr_13_A827", "taxId": "41875", "score": 534.0}, {"name": "chr_13_A827", "taxId": "41875", "score": 3241.0}, {"name": "chr_13_A827", "taxId": "41875", "score": 3238.0}, {"name": "chr_13_A827", "taxId": "41875", "score": 3227.0}, {"name": "chr_13_A827", "taxId": "41875", "score": 593.0}, {"name": "chr_13_A827", "taxId": "41875", "score": 3216.0}, {"name": "chr_13_A827", "taxId": "41875", "score": 3214.0}, {"name": "chr_13_A827", "taxId": "41875", "score": 145.0}, {"name": "chr_13_A827", "taxId": "41875", "score": 3203.0}, {"name": "chr_13_A827", "taxId": "41875", "score": 3177.0}, {"name": "chr_13_A827", "taxId": "41875", "score": 3168.0}, {"name": "chr_13_A827", "taxId": "41875", "score": 3149.0}, {"name": "chr_13_A827", "taxId": "41875", "score": 3133.0}, {"name": "chr_13_A827", "taxId": "41875", "score": 3125.0}, {"name": "chr_13_A827", "taxId": "41875", "score": 3125.0}, {"name": "chr_13_A827", "taxId": "41875", "score": 3109.0}, {"name": "chr_13_A827", "taxId": "41875", "score": 3083.0}, {"name": "chr_13_A827", "taxId": "41875", "score": 3072.0}, {"name": "chr_13_A827", "taxId": "41875", "score": 3053.0}, {"name": "chr_13_A827", "taxId": "41875", "score": 3042.0}, {"name": "chr_13_A827", "taxId": "41875", "score": 2983.0}, {"name": "chr_13_A827", "taxId": "41875", "score": 2970.0}, {"name": "chr_13_A827", "taxId": "41875", "score": 2966.0}, {"name": "chr_13_A827", "taxId": "41875", "score": 2964.0}, {"name": "chr_13_A827", "taxId": "41875", "score": 2961.0}, {"name": "chr_13_A827", "taxId": "41875", "score": 2944.0}, {"name": "chr_13_A827", "taxId": "41875", "score": 2905.0}, {"name": "chr_13_A827", "taxId": "41875", "score": 2900.0}, {"name": "chr_13_A827", "taxId": "41875", "score": 2898.0}, {"name": "chr_13_A827", "taxId": "41875", "score": 2878.0}, {"name": "chr_13_A827", "taxId": "41875", "score": 2870.0}, {"name": "chr_13_A827", "taxId": "41875", "score": 2867.0}, {"name": "chr_13_A827", "taxId": "41875", "score": 2856.0}, {"name": "chr_13_A827", "taxId": "41875", "score": 2846.0}, {"name": "chr_13_A827", "taxId": "41875", "score": 2776.0}, {"name": "chr_13_A827", "taxId": "41875", "score": 2739.0}, {"name": "chr_13_A827", "taxId": "41875", "score": 2730.0}, {"name": "chr_13_A827", "taxId": "41875", "score": 2723.0}, {"name": "chr_13_A827", "taxId": "41875", "score": 2715.0}, {"name": "chr_13_A827", "taxId": "41875", "score": 2710.0}, {"name": "chr_13_A827", "taxId": "41875", "score": 2682.0}, {"name": "chr_13_A827", "taxId": "41875", "score": 2678.0}, {"name": "chr_13_A827", "taxId": "41875", "score": 2673.0}, {"name": "chr_13_A827", "taxId": "41875", "score": 2643.0}, {"name": "chr_13_A827", "taxId": "41875", "score": 2636.0}, {"name": "chr_13_A827", "taxId": "41875", "score": 2584.0}, {"name": "chr_13_A827", "taxId": "41875", "score": 2573.0}, {"name": "chr_13_A827", "taxId": "41875", "score": 2564.0}, {"name": "chr_13_A827", "taxId": "41875", "score": 316.0}, {"name": "chr_13_A827", "taxId": "41875", "score": 2510.0}, {"name": "chr_13_A827", "taxId": "41875", "score": 2505.0}, {"name": "chr_13_A827", "taxId": "41875", "score": 468.0}, {"name": "chr_13_A827", "taxId": "41875", "score": 2479.0}, {"name": "chr_13_A827", "taxId": "41875", "score": 2470.0}, {"name": "chr_13_A827", "taxId": "41875", "score": 2468.0}, {"name": "chr_13_A827", "taxId": "41875", "score": 2451.0}, {"name": "chr_13_A827", "taxId": "41875", "score": 2449.0}, {"name": "chr_13_A827", "taxId": "41875", "score": 2440.0}, {"name": "chr_13_A827", "taxId": "41875", "score": 2427.0}, {"name": "chr_13_A827", "taxId": "41875", "score": 2425.0}, {"name": "chr_13_A827", "taxId": "41875", "score": 2361.0}, {"name": "chr_13_A827", "taxId": "41875", "score": 2359.0}, {"name": "chr_13_A827", "taxId": "41875", "score": 2335.0}, {"name": "chr_13_A827", "taxId": "41875", "score": 1254.0}, {"name": "chr_13_A827", "taxId": "41875", "score": 2327.0}, {"name": "chr_13_A827", "taxId": "41875", "score": 2324.0}, {"name": "chr_13_A827", "taxId": "41875", "score": 2318.0}, {"name": "chr_13_A827", "taxId": "41875", "score": 2305.0}, {"name": "chr_13_A827", "taxId": "41875", "score": 2294.0}, {"name": "chr_13_A827", "taxId": "41875", "score": 2278.0}, {"name": "chr_13_A827", "taxId": "41875", "score": 2266.0}, {"name": "chr_13_A827", "taxId": "41875", "score": 2217.0}, {"name": "chr_13_A827", "taxId": "41875", "score": 2215.0}, {"name": "chr_13_A827", "taxId": "41875", "score": 2207.0}, {"name": "chr_13_A827", "taxId": "41875", "score": 217.0}, {"name": "chr_13_A827", "taxId": "41875", "score": 2189.0}, {"name": "chr_13_A827", "taxId": "41875", "score": 2183.0}, {"name": "chr_13_A827", "taxId": "41875", "score": 2178.0}, {"name": "chr_13_A827", "taxId": "41875", "score": 2169.0}, {"name": "chr_13_A827", "taxId": "41875", "score": 2163.0}, {"name": "chr_13_A827", "taxId": "41875", "score": 2152.0}, {"name": "chr_13_A827", "taxId": "41875", "score": 2145.0}, {"name": "chr_13_A827", "taxId": "41875", "score": 2128.0}, {"name": "chr_13_A827", "taxId": "41875", "score": 422.0}, {"name": "chr_13_A827", "taxId": "41875", "score": 2124.0}, {"name": "chr_13_A827", "taxId": "41875", "score": 2122.0}, {"name": "chr_13_A827", "taxId": "41875", "score": 1325.0}, {"name": "chr_13_A827", "taxId": "41875", "score": 1064.0}, {"name": "chr_13_A827", "taxId": "41875", "score": 896.0}, {"name": "chr_13_A827", "taxId": "41875", "score": 749.0}, {"name": "chr_13_A827", "taxId": "41875", "score": 586.0}, {"name": "chr_13_A827", "taxId": "41875", "score": 540.0}, {"name": "chr_13_A827", "taxId": "41875", "score": 501.0}, {"name": "chr_13_A827", "taxId": "41875", "score": 501.0}, {"name": "chr_13_A827", "taxId": "41875", "score": 455.0}, {"name": "chr_13_A827", "taxId": "41875", "score": 327.0}, {"name": "chr_13_A827", "taxId": "41875", "score": 2080.0}, {"name": "chr_13_A827", "taxId": "41875", "score": 2041.0}, {"name": "chr_13_A827", "taxId": "41875", "score": 2030.0}, {"name": "chr_13_A827", "taxId": "41875", "score": 2002.0}, {"name": "chr_13_A827", "taxId": "41875", "score": 1999.0}, {"name": "chr_13_A827", "taxId": "41875", "score": 1991.0}, {"name": "chr_13_A827", "taxId": "41875", "score": 1980.0}, {"name": "chr_13_A827", "taxId": "41875", "score": 1975.0}, {"name": "chr_13_A827", "taxId": "41875", "score": 1973.0}, {"name": "chr_13_A827", "taxId": "41875", "score": 1965.0}, {"name": "chr_13_A827", "taxId": "41875", "score": 1965.0}, {"name": "chr_13_A827", "taxId": "41875", "score": 1657.0}, {"name": "chr_13_A827", "taxId": "41875", "score": 1964.0}, {"name": "chr_13_A827", "taxId": "41875", "score": 438.0}, {"name": "chr_13_A827", "taxId": "41875", "score": 169.0}, {"name": "chr_13_A827", "taxId": "41875", "score": 163.0}, {"name": "chr_13_A827", "taxId": "41875", "score": 1914.0}, {"name": "chr_13_A827", "taxId": "41875", "score": 1890.0}, {"name": "chr_13_A827", "taxId": "41875", "score": 1879.0}, {"name": "chr_13_A827", "taxId": "41875", "score": 1873.0}, {"name": "chr_13_A827", "taxId": "41875", "score": 1869.0}, {"name": "chr_13_A827", "taxId": "41875", "score": 1862.0}, {"name": "chr_13_A827", "taxId": "41875", "score": 1858.0}, {"name": "chr_13_A827", "taxId": "41875", "score": 1208.0}, {"name": "chr_13_A827", "taxId": "41875", "score": 1858.0}, {"name": "chr_13_A827", "taxId": "41875", "score": 1208.0}, {"name": "chr_13_A827", "taxId": "41875", "score": 990.0}, {"name": "chr_13_A827", "taxId": "41875", "score": 902.0}, {"name": "chr_13_A827", "taxId": "41875", "score": 887.0}, {"name": "chr_13_A827", "taxId": "41875", "score": 695.0}, {"name": "chr_13_A827", "taxId": "41875", "score": 627.0}, {"name": "chr_13_A827", "taxId": "41875", "score": 542.0}, {"name": "chr_13_A827", "taxId": "41875", "score": 440.0}, {"name": "chr_13_A827", "taxId": "41875", "score": 219.0}, {"name": "chr_13_A827", "taxId": "41875", "score": 161.0}, {"name": "chr_13_A827", "taxId": "41875", "score": 1851.0}, {"name": "chr_13_A827", "taxId": "41875", "score": 1829.0}, {"name": "chr_13_A827", "taxId": "41875", "score": 1790.0}, {"name": "chr_13_A827", "taxId": "41875", "score": 1786.0}, {"name": "chr_13_A827", "taxId": "41875", "score": 1773.0}, {"name": "chr_13_A827", "taxId": "41875", "score": 1753.0}, {"name": "chr_13_A827", "taxId": "41875", "score": 1751.0}, {"name": "chr_13_A827", "taxId": "41875", "score": 1748.0}, {"name": "chr_13_A827", "taxId": "41875", "score": 1746.0}, {"name": "chr_13_A827", "taxId": "41875", "score": 1731.0}, {"name": "chr_13_A827", "taxId": "41875", "score": 1729.0}, {"name": "chr_13_A827", "taxId": "41875", "score": 1729.0}, {"name": "chr_13_A827", "taxId": "41875", "score": 1727.0}, {"name": "chr_13_A827", "taxId": "41875", "score": 226.0}, {"name": "chr_13_A827", "taxId": "41875", "score": 1714.0}, {"name": "chr_13_A827", "taxId": "41875", "score": 1700.0}, {"name": "chr_13_A827", "taxId": "41875", "score": 911.0}, {"name": "chr_13_A827", "taxId": "41875", "score": 1698.0}, {"name": "chr_13_A827", "taxId": "41875", "score": 976.0}, {"name": "chr_13_A827", "taxId": "41875", "score": 1698.0}, {"name": "chr_13_A827", "taxId": "41875", "score": 1690.0}, {"name": "chr_13_A827", "taxId": "41875", "score": 1652.0}, {"name": "chr_13_A827", "taxId": "41875", "score": 1646.0}, {"name": "chr_13_A827", "taxId": "41875", "score": 1642.0}, {"name": "chr_13_A827", "taxId": "41875", "score": 1642.0}, {"name": "chr_13_A827", "taxId": "41875", "score": 278.0}, {"name": "chr_13_A827", "taxId": "41875", "score": 198.0}, {"name": "chr_13_A827", "taxId": "41875", "score": 1629.0}, {"name": "chr_13_A827", "taxId": "41875", "score": 1624.0}, {"name": "chr_13_A827", "taxId": "41875", "score": 1609.0}, {"name": "chr_13_A827", "taxId": "41875", "score": 1596.0}, {"name": "chr_13_A827", "taxId": "41875", "score": 1576.0}, {"name": "chr_13_A827", "taxId": "41875", "score": 322.0}, {"name": "chr_13_A827", "taxId": "41875", "score": 1555.0}, {"name": "chr_13_A827", "taxId": "41875", "score": 1552.0}, {"name": "chr_13_A827", "taxId": "41875", "score": 1384.0}, {"name": "chr_13_A827", "taxId": "41875", "score": 1507.0}, {"name": "chr_13_A827", "taxId": "41875", "score": 1504.0}, {"name": "chr_13_A827", "taxId": "41875", "score": 1502.0}, {"name": "chr_13_A827", "taxId": "41875", "score": 1487.0}, {"name": "chr_13_A827", "taxId": "41875", "score": 1483.0}, {"name": "chr_13_A827", "taxId": "41875", "score": 1480.0}, {"name": "chr_13_A827", "taxId": "41875", "score": 1474.0}, {"name": "chr_13_A827", "taxId": "41875", "score": 678.0}, {"name": "chr_13_A827", "taxId": "41875", "score": 1469.0}, {"name": "chr_13_A827", "taxId": "41875", "score": 1463.0}, {"name": "chr_13_A827", "taxId": "41875", "score": 1459.0}, {"name": "chr_13_A827", "taxId": "41875", "score": 1437.0}, {"name": "chr_13_A827", "taxId": "41875", "score": 1434.0}, {"name": "chr_13_A827", "taxId": "41875", "score": 1404.0}, {"name": "chr_13_A827", "taxId": "41875", "score": 1376.0}, {"name": "chr_13_A827", "taxId": "41875", "score": 1365.0}, {"name": "chr_13_A827", "taxId": "41875", "score": 191.0}, {"name": "chr_13_A827", "taxId": "41875", "score": 1354.0}, {"name": "chr_13_A827", "taxId": "41875", "score": 1347.0}, {"name": "chr_13_A827", "taxId": "41875", "score": 1343.0}, {"name": "chr_13_A827", "taxId": "41875", "score": 1343.0}, {"name": "chr_13_A827", "taxId": "41875", "score": 1332.0}, {"name": "chr_13_A827", "taxId": "41875", "score": 1328.0}, {"name": "chr_13_A827", "taxId": "41875", "score": 1327.0}, {"name": "chr_13_A827", "taxId": "41875", "score": 542.0}, {"name": "chr_13_A827", "taxId": "41875", "score": 366.0}, {"name": "chr_13_A827", "taxId": "41875", "score": 198.0}, {"name": "chr_13_A827", "taxId": "41875", "score": 1327.0}, {"name": "chr_13_A827", "taxId": "41875", "score": 1327.0}, {"name": "chr_13_A827", "taxId": "41875", "score": 913.0}, {"name": "chr_13_A827", "taxId": "41875", "score": 852.0}, {"name": "chr_13_A827", "taxId": "41875", "score": 542.0}, {"name": "chr_13_A827", "taxId": "41875", "score": 503.0}, {"name": "chr_13_A827", "taxId": "41875", "score": 466.0}, {"name": "chr_13_A827", "taxId": "41875", "score": 425.0}, {"name": "chr_13_A827", "taxId": "41875", "score": 366.0}, {"name": "chr_13_A827", "taxId": "41875", "score": 200.0}, {"name": "chr_13_A827", "taxId": "41875", "score": 198.0}, {"name": "chr_13_A827", "taxId": "41875", "score": 1325.0}, {"name": "chr_13_A827", "taxId": "41875", "score": 1064.0}, {"name": "chr_13_A827", "taxId": "41875", "score": 896.0}, {"name": "chr_13_A827", "taxId": "41875", "score": 501.0}, {"name": "chr_13_A827", "taxId": "41875", "score": 501.0}, {"name": "chr_13_A827", "taxId": "41875", "score": 499.0}, {"name": "chr_13_A827", "taxId": "41875", "score": 455.0}, {"name": "chr_13_A827", "taxId": "41875", "score": 401.0}, {"name": "chr_13_A827", "taxId": "41875", "score": 327.0}, {"name": "chr_13_A827", "taxId": "41875", "score": 1325.0}, {"name": "chr_13_A827", "taxId": "41875", "score": 1288.0}, {"name": "chr_13_A827", "taxId": "41875", "score": 1266.0}, {"name": "chr_13_A827", "taxId": "41875", "score": 1258.0}, {"name": "chr_13_A827", "taxId": "41875", "score": 1253.0}, {"name": "chr_13_A827", "taxId": "41875", "score": 1238.0}, {"name": "chr_13_A827", "taxId": "41875", "score": 457.0}, {"name": "chr_13_A827", "taxId": "41875", "score": 1218.0}, {"name": "chr_13_A827", "taxId": "41875", "score": 1199.0}, {"name": "chr_13_A827", "taxId": "41875", "score": 1199.0}, {"name": "chr_13_A827", "taxId": "41875", "score": 1190.0}, {"name": "chr_13_A827", "taxId": "41875", "score": 1177.0}, {"name": "chr_13_A827", "taxId": "41875", "score": 1171.0}, {"name": "chr_13_A827", "taxId": "41875", "score": 1164.0}, {"name": "chr_13_A827", "taxId": "41875", "score": 1153.0}, {"name": "chr_13_A827", "taxId": "41875", "score": 1144.0}, {"name": "chr_13_A827", "taxId": "41875", "score": 1090.0}, {"name": "chr_13_A827", "taxId": "41875", "score": 1072.0}, {"name": "chr_13_A827", "taxId": "41875", "score": 1070.0}, {"name": "chr_13_A827", "taxId": "41875", "score": 1068.0}, {"name": "chr_13_A827", "taxId": "41875", "score": 1068.0}, {"name": "chr_13_A827", "taxId": "41875", "score": 1031.0}, {"name": "chr_13_A827", "taxId": "41875", "score": 1027.0}, {"name": "chr_13_A827", "taxId": "41875", "score": 1020.0}, {"name": "chr_13_A827", "taxId": "41875", "score": 150.0}, {"name": "chr_13_A827", "taxId": "41875", "score": 1013.0}, {"name": "chr_13_A827", "taxId": "41875", "score": 728.0}, {"name": "chr_13_A827", "taxId": "41875", "score": 562.0}, {"name": "chr_13_A827", "taxId": "41875", "score": 990.0}, {"name": "chr_13_A827", "taxId": "41875", "score": 165.0}, {"name": "chr_13_A827", "taxId": "41875", "score": 968.0}, {"name": "chr_13_A827", "taxId": "41875", "score": 957.0}, {"name": "chr_13_A827", "taxId": "41875", "score": 922.0}, {"name": "chr_13_A827", "taxId": "41875", "score": 797.0}, {"name": "chr_13_A827", "taxId": "41875", "score": 763.0}, {"name": "chr_13_A827", "taxId": "41875", "score": 706.0}, {"name": "chr_13_A827", "taxId": "41875", "score": 649.0}, {"name": "chr_13_A827", "taxId": "41875", "score": 614.0}, {"name": "chr_13_A827", "taxId": "41875", "score": 228.0}, {"name": "chr_13_A827", "taxId": "41875", "score": 211.0}, {"name": "chr_13_A827", "taxId": "41875", "score": 191.0}, {"name": "chr_13_A827", "taxId": "41875", "score": 174.0}, {"name": "chr_13_A827", "taxId": "41875", "score": 922.0}, {"name": "chr_13_A827", "taxId": "41875", "score": 922.0}, {"name": "chr_13_A827", "taxId": "41875", "score": 806.0}, {"name": "chr_13_A827", "taxId": "41875", "score": 913.0}, {"name": "chr_13_A827", "taxId": "41875", "score": 904.0}, {"name": "chr_13_A827", "taxId": "41875", "score": 902.0}, {"name": "chr_13_A827", "taxId": "41875", "score": 893.0}, {"name": "chr_13_A827", "taxId": "41875", "score": 869.0}, {"name": "chr_13_A827", "taxId": "41875", "score": 850.0}, {"name": "chr_13_A827", "taxId": "41875", "score": 776.0}, {"name": "chr_13_A827", "taxId": "41875", "score": 891.0}, {"name": "chr_13_A827", "taxId": "436017", "score": 887.0}, {"name": "chr_13_A827", "taxId": "436017", "score": 887.0}, {"name": "chr_13_A827", "taxId": "436017", "score": 641.0}, {"name": "chr_13_A827", "taxId": "436017", "score": 340.0}, {"name": "chr_13_A827", "taxId": "436017", "score": 169.0}, {"name": "chr_13_A827", "taxId": "41875", "score": 881.0}, {"name": "chr_13_A827", "taxId": "41875", "score": 881.0}, {"name": "chr_13_A827", "taxId": "41875", "score": 416.0}, {"name": "chr_13_A827", "taxId": "41875", "score": 398.0}, {"name": "chr_13_A827", "taxId": "41875", "score": 152.0}, {"name": "chr_13_A827", "taxId": "41875", "score": 865.0}, {"name": "chr_13_A827", "taxId": "41875", "score": 811.0}, {"name": "chr_13_A827", "taxId": "41875", "score": 865.0}, {"name": "chr_13_A827", "taxId": "41875", "score": 760.0}, {"name": "chr_13_A827", "taxId": "41875", "score": 167.0}, {"name": "chr_13_A827", "taxId": "41875", "score": 863.0}, {"name": "chr_13_A827", "taxId": "41875", "score": 863.0}, {"name": "chr_13_A827", "taxId": "41875", "score": 758.0}, {"name": "chr_13_A827", "taxId": "41875", "score": 863.0}, {"name": "chr_13_A827", "taxId": "41875", "score": 819.0}, {"name": "chr_13_A827", "taxId": "41875", "score": 861.0}, {"name": "chr_13_A827", "taxId": "41875", "score": 857.0}, {"name": "chr_13_A827", "taxId": "41875", "score": 857.0}, {"name": "chr_13_A827", "taxId": "41875", "score": 638.0}, {"name": "chr_13_A827", "taxId": "41875", "score": 854.0}, {"name": "chr_13_A827", "taxId": "41875", "score": 850.0}, {"name": "chr_13_A827", "taxId": "41875", "score": 850.0}, {"name": "chr_13_A827", "taxId": "41875", "score": 845.0}, {"name": "chr_13_A827", "taxId": "41875", "score": 472.0}, {"name": "chr_13_A827", "taxId": "41875", "score": 833.0}, {"name": "chr_13_A827", "taxId": "41875", "score": 832.0}, {"name": "chr_13_A827", "taxId": "41875", "score": 832.0}, {"name": "chr_13_A827", "taxId": "41875", "score": 828.0}, {"name": "chr_13_A827", "taxId": "41875", "score": 802.0}, {"name": "chr_13_A827", "taxId": "41875", "score": 193.0}, {"name": "chr_13_A827", "taxId": "41875", "score": 787.0}, {"name": "chr_13_A827", "taxId": "41875", "score": 784.0}, {"name": "chr_13_A827", "taxId": "41875", "score": 760.0}, {"name": "chr_13_A827", "taxId": "41875", "score": 760.0}, {"name": "chr_13_A827", "taxId": "41875", "score": 680.0}, {"name": "chr_13_A827", "taxId": "41875", "score": 499.0}, {"name": "chr_13_A827", "taxId": "41875", "score": 499.0}, {"name": "chr_13_A827", "taxId": "41875", "score": 499.0}, {"name": "chr_13_A827", "taxId": "41875", "score": 398.0}, {"name": "chr_13_A827", "taxId": "41875", "score": 156.0}, {"name": "chr_13_A827", "taxId": "41875", "score": 756.0}, {"name": "chr_13_A827", "taxId": "41875", "score": 527.0}, {"name": "chr_13_A827", "taxId": "41875", "score": 754.0}, {"name": "chr_13_A827", "taxId": "41875", "score": 750.0}, {"name": "chr_13_A827", "taxId": "41875", "score": 749.0}, {"name": "chr_13_A827", "taxId": "41875", "score": 571.0}, {"name": "chr_13_A827", "taxId": "41875", "score": 747.0}, {"name": "chr_13_A827", "taxId": "41875", "score": 732.0}, {"name": "chr_13_A827", "taxId": "41875", "score": 435.0}, {"name": "chr_13_A827", "taxId": "41875", "score": 726.0}, {"name": "chr_13_A827", "taxId": "41875", "score": 723.0}, {"name": "chr_13_A827", "taxId": "41875", "score": 492.0}, {"name": "chr_13_A827", "taxId": "41875", "score": 701.0}, {"name": "chr_13_A827", "taxId": "41875", "score": 680.0}, {"name": "chr_13_A827", "taxId": "41875", "score": 193.0}, {"name": "chr_13_A827", "taxId": "41875", "score": 676.0}, {"name": "chr_13_A827", "taxId": "41875", "score": 676.0}, {"name": "chr_13_A827", "taxId": "41875", "score": 676.0}, {"name": "chr_13_A827", "taxId": "41875", "score": 193.0}, {"name": "chr_13_A827", "taxId": "41875", "score": 660.0}, {"name": "chr_13_A827", "taxId": "41875", "score": 658.0}, {"name": "chr_13_A827", "taxId": "41875", "score": 161.0}, {"name": "chr_13_A827", "taxId": "41875", "score": 643.0}, {"name": "chr_13_A827", "taxId": "41875", "score": 610.0}, {"name": "chr_13_A827", "taxId": "436017", "score": 641.0}, {"name": "chr_13_A827", "taxId": "41875", "score": 638.0}, {"name": "chr_13_A827", "taxId": "41875", "score": 215.0}, {"name": "chr_13_A827", "taxId": "41875", "score": 143.0}, {"name": "chr_13_A827", "taxId": "41875", "score": 638.0}, {"name": "chr_13_A827", "taxId": "41875", "score": 337.0}, {"name": "chr_13_A827", "taxId": "41875", "score": 638.0}, {"name": "chr_13_A827", "taxId": "41875", "score": 638.0}, {"name": "chr_13_A827", "taxId": "41875", "score": 534.0}, {"name": "chr_13_A827", "taxId": "41875", "score": 433.0}, {"name": "chr_13_A827", "taxId": "41875", "score": 422.0}, {"name": "chr_13_A827", "taxId": "41875", "score": 418.0}, {"name": "chr_13_A827", "taxId": "41875", "score": 628.0}, {"name": "chr_13_A827", "taxId": "70448", "score": 608.0}, {"name": "chr_13_A827", "taxId": "41875", "score": 590.0}, {"name": "chr_13_A827", "taxId": "41875", "score": 571.0}, {"name": "chr_13_A827", "taxId": "41875", "score": 571.0}, {"name": "chr_13_A827", "taxId": "41875", "score": 571.0}, {"name": "chr_13_A827", "taxId": "41875", "score": 571.0}, {"name": "chr_13_A827", "taxId": "41875", "score": 571.0}, {"name": "chr_13_A827", "taxId": "41875", "score": 571.0}, {"name": "chr_13_A827", "taxId": "41875", "score": 545.0}, {"name": "chr_13_A827", "taxId": "41875", "score": 534.0}, {"name": "chr_13_A827", "taxId": "41875", "score": 178.0}, {"name": "chr_13_A827", "taxId": "41875", "score": 521.0}, {"name": "chr_13_A827", "taxId": "41875", "score": 516.0}, {"name": "chr_13_A827", "taxId": "41875", "score": 505.0}, {"name": "chr_13_A827", "taxId": "41875", "score": 499.0}, {"name": "chr_13_A827", "taxId": "41875", "score": 494.0}, {"name": "chr_13_A827", "taxId": "41875", "score": 490.0}, {"name": "chr_13_A827", "taxId": "41875", "score": 481.0}, {"name": "chr_13_A827", "taxId": "41875", "score": 433.0}, {"name": "chr_13_A827", "taxId": "41875", "score": 420.0}, {"name": "chr_13_A827", "taxId": "41875", "score": 416.0}, {"name": "chr_13_A827", "taxId": "70448", "score": 405.0}, {"name": "chr_13_A827", "taxId": "41875", "score": 398.0}, {"name": "chr_13_A827", "taxId": "41875", "score": 263.0}, {"name": "chr_13_A827", "taxId": "41875", "score": 398.0}, {"name": "chr_13_A827", "taxId": "41875", "score": 396.0}, {"name": "chr_13_A827", "taxId": "41875", "score": 394.0}, {"name": "chr_13_A827", "taxId": "41875", "score": 387.0}, {"name": "chr_13_A827", "taxId": "41875", "score": 383.0}, {"name": "chr_13_A827", "taxId": "41875", "score": 372.0}, {"name": "chr_13_A827", "taxId": "41875", "score": 353.0}, {"name": "chr_13_A827", "taxId": "41875", "score": 350.0}, {"name": "chr_13_A827", "taxId": "41875", "score": 346.0}, {"name": "chr_13_A827", "taxId": "436017", "score": 340.0}, {"name": "chr_13_A827", "taxId": "41875", "score": 339.0}, {"name": "chr_13_A827", "taxId": "41875", "score": 292.0}, {"name": "chr_13_A827", "taxId": "564608", "score": 283.0}, {"name": "chr_13_A827", "taxId": "70448", "score": 211.0}, {"name": "chr_13_A827", "taxId": "41875", "score": 200.0}, {"name": "chr_13_A827", "taxId": "41875", "score": 195.0}, {"name": "chr_13_A827", "taxId": "41875", "score": 187.0}, {"name": "chr_13_A827", "taxId": "34126", "score": 183.0}, {"name": "chr_13_A827", "taxId": "41875", "score": 182.0}, {"name": "chr_13_A827", "taxId": "41875", "score": 161.0}, {"name": "chr_13_A827", "taxId": "436017", "score": 159.0}, {"name": "chr_13_A827", "taxId": "41875", "score": 156.0}, {"name": "chr_13_A827", "taxId": "41875", "score": 152.0}, {"name": "chr_13_A827", "taxId": "39947", "score": 148.0}, {"name": "chr_13_A827", "taxId": "39947", "score": 143.0}]}, "taxonomy": {"bestsum": {"species": {"tax": "Bathycoccus prasinos", "score": 2283105.0, "c_index": 5}, "genus": {"tax": "Bathycoccus", "score": 2283105.0, "c_index": 4}, "family": {"tax": "Bathycoccaceae", "score": 2288393.0, "c_index": 3}, "order": {"tax": "Mamiellales", "score": 2288676.0, "c_index": 2}, "phylum": {"tax": "Chlorophyta", "score": 2288859.0, "c_index": 1}, "superkingdom": {"tax": "Eukaryota", "score": 2289150.0, "c_index": 0}}}}, "chr_12_A827": {"name": "chr_12_A827", "length": 787403, "n_count": 0, "agct_count": 787403, "gc": 0.4763, "covs": {"bam0": 79.2215}, "read_cov": {"bam0": 415974}, "hits": {"tax0": [{"name": "chr_12_A827", "taxId": "41875", "score": 51059.0}, {"name": "chr_12_A827", "taxId": "41875", "score": 42963.0}, {"name": "chr_12_A827", "taxId": "41875", "score": 37700.0}, {"name": "chr_12_A827", "taxId": "41875", "score": 35155.0}, {"name": "chr_12_A827", "taxId": "41875", "score": 35115.0}, {"name": "chr_12_A827", "taxId": "41875", "score": 29669.0}, {"name": "chr_12_A827", "taxId": "41875", "score": 28500.0}, {"name": "chr_12_A827", "taxId": "41875", "score": 26227.0}, {"name": "chr_12_A827", "taxId": "41875", "score": 26027.0}, {"name": "chr_12_A827", "taxId": "41875", "score": 24330.0}, {"name": "chr_12_A827", "taxId": "41875", "score": 23684.0}, {"name": "chr_12_A827", "taxId": "41875", "score": 23069.0}, {"name": "chr_12_A827", "taxId": "41875", "score": 22749.0}, {"name": "chr_12_A827", "taxId": "41875", "score": 21710.0}, {"name": "chr_12_A827", "taxId": "41875", "score": 20744.0}, {"name": "chr_12_A827", "taxId": "41875", "score": 20642.0}, {"name": "chr_12_A827", "taxId": "41875", "score": 19328.0}, {"name": "chr_12_A827", "taxId": "41875", "score": 19102.0}, {"name": "chr_12_A827", "taxId": "41875", "score": 18949.0}, {"name": "chr_12_A827", "taxId": "41875", "score": 18896.0}, {"name": "chr_12_A827", "taxId": "41875", "score": 18571.0}, {"name": "chr_12_A827", "taxId": "41875", "score": 17259.0}, {"name": "chr_12_A827", "taxId": "41875", "score": 16971.0}, {"name": "chr_12_A827", "taxId": "41875", "score": 16936.0}, {"name": "chr_12_A827", "taxId": "41875", "score": 16886.0}, {"name": "chr_12_A827", "taxId": "41875", "score": 16652.0}, {"name": "chr_12_A827", "taxId": "41875", "score": 16017.0}, {"name": "chr_12_A827", "taxId": "41875", "score": 15688.0}, {"name": "chr_12_A827", "taxId": "41875", "score": 15147.0}, {"name": "chr_12_A827", "taxId": "41875", "score": 15062.0}, {"name": "chr_12_A827", "taxId": "41875", "score": 13828.0}, {"name": "chr_12_A827", "taxId": "41875", "score": 13808.0}, {"name": "chr_12_A827", "taxId": "41875", "score": 13346.0}, {"name": "chr_12_A827", "taxId": "41875", "score": 13036.0}, {"name": "chr_12_A827", "taxId": "41875", "score": 12530.0}, {"name": "chr_12_A827", "taxId": "41875", "score": 11978.0}, {"name": "chr_12_A827", "taxId": "41875", "score": 11869.0}, {"name": "chr_12_A827", "taxId": "41875", "score": 11821.0}, {"name": "chr_12_A827", "taxId": "41875", "score": 11437.0}, {"name": "chr_12_A827", "taxId": "41875", "score": 11317.0}, {"name": "chr_12_A827", "taxId": "41875", "score": 11169.0}, {"name": "chr_12_A827", "taxId": "41875", "score": 10695.0}, {"name": "chr_12_A827", "taxId": "41875", "score": 10377.0}, {"name": "chr_12_A827", "taxId": "41875", "score": 10240.0}, {"name": "chr_12_A827", "taxId": "41875", "score": 9731.0}, {"name": "chr_12_A827", "taxId": "41875", "score": 9243.0}, {"name": "chr_12_A827", "taxId": "41875", "score": 9023.0}, {"name": "chr_12_A827", "taxId": "41875", "score": 8951.0}, {"name": "chr_12_A827", "taxId": "41875", "score": 8841.0}, {"name": "chr_12_A827", "taxId": "41875", "score": 8835.0}, {"name": "chr_12_A827", "taxId": "41875", "score": 8628.0}, {"name": "chr_12_A827", "taxId": "41875", "score": 8397.0}, {"name": "chr_12_A827", "taxId": "41875", "score": 8185.0}, {"name": "chr_12_A827", "taxId": "41875", "score": 8056.0}, {"name": "chr_12_A827", "taxId": "41875", "score": 7939.0}, {"name": "chr_12_A827", "taxId": "41875", "score": 7797.0}, {"name": "chr_12_A827", "taxId": "41875", "score": 7624.0}, {"name": "chr_12_A827", "taxId": "41875", "score": 6981.0}, {"name": "chr_12_A827", "taxId": "41875", "score": 6935.0}, {"name": "chr_12_A827", "taxId": "41875", "score": 6658.0}, {"name": "chr_12_A827", "taxId": "41875", "score": 5657.0}, {"name": "chr_12_A827", "taxId": "41875", "score": 5609.0}, {"name": "chr_12_A827", "taxId": "41875", "score": 5522.0}, {"name": "chr_12_A827", "taxId": "41875", "score": 5171.0}, {"name": "chr_12_A827", "taxId": "41875", "score": 5031.0}, {"name": "chr_12_A827", "taxId": "41875", "score": 4839.0}, {"name": "chr_12_A827", "taxId": "41875", "score": 4165.0}, {"name": "chr_12_A827", "taxId": "41875", "score": 3860.0}, {"name": "chr_12_A827", "taxId": "41875", "score": 3856.0}, {"name": "chr_12_A827", "taxId": "41875", "score": 3795.0}, {"name": "chr_12_A827", "taxId": "41875", "score": 3362.0}, {"name": "chr_12_A827", "taxId": "41875", "score": 3107.0}, {"name": "chr_12_A827", "taxId": "41875", "score": 2942.0}, {"name": "chr_12_A827", "taxId": "41875", "score": 2861.0}, {"name": "chr_12_A827", "taxId": "41875", "score": 2734.0}, {"name": "chr_12_A827", "taxId": "41875", "score": 2409.0}, {"name": "chr_12_A827", "taxId": "41875", "score": 1855.0}, {"name": "chr_12_A827", "taxId": "41875", "score": 1803.0}, {"name": "chr_12_A827", "taxId": "41875", "score": 1565.0}, {"name": "chr_12_A827", "taxId": "41875", "score": 1513.0}, {"name": "chr_12_A827", "taxId": "41875", "score": 1423.0}, {"name": "chr_12_A827", "taxId": "41875", "score": 1393.0}, {"name": "chr_12_A827", "taxId": "41875", "score": 1249.0}, {"name": "chr_12_A827", "taxId": "41875", "score": 1134.0}, {"name": "chr_12_A827", "taxId": "41875", "score": 1086.0}, {"name": "chr_12_A827", "taxId": "41875", "score": 1068.0}, {"name": "chr_12_A827", "taxId": "41875", "score": 1068.0}, {"name": "chr_12_A827", "taxId": "41875", "score": 857.0}, {"name": "chr_12_A827", "taxId": "41875", "score": 822.0}, {"name": "chr_12_A827", "taxId": "41875", "score": 795.0}, {"name": "chr_12_A827", "taxId": "41875", "score": 717.0}, {"name": "chr_12_A827", "taxId": "41875", "score": 573.0}, {"name": "chr_12_A827", "taxId": "41875", "score": 492.0}, {"name": "chr_12_A827", "taxId": "41875", "score": 459.0}, {"name": "chr_12_A827", "taxId": "41875", "score": 191.0}, {"name": "chr_12_A827", "taxId": "743611", "score": 13097.0}, {"name": "chr_12_A827", "taxId": "743611", "score": 5160.0}, {"name": "chr_12_A827", "taxId": "743611", "score": 4453.0}, {"name": "chr_12_A827", "taxId": "41875", "score": 12395.0}, {"name": "chr_12_A827", "taxId": "41875", "score": 11147.0}, {"name": "chr_12_A827", "taxId": "41875", "score": 10445.0}, {"name": "chr_12_A827", "taxId": "41875", "score": 10384.0}, {"name": "chr_12_A827", "taxId": "41875", "score": 9923.0}, {"name": "chr_12_A827", "taxId": "41875", "score": 9345.0}, {"name": "chr_12_A827", "taxId": "41875", "score": 8421.0}, {"name": "chr_12_A827", "taxId": "41875", "score": 8394.0}, {"name": "chr_12_A827", "taxId": "41875", "score": 7819.0}, {"name": "chr_12_A827", "taxId": "41875", "score": 7697.0}, {"name": "chr_12_A827", "taxId": "41875", "score": 7607.0}, {"name": "chr_12_A827", "taxId": "41875", "score": 7358.0}, {"name": "chr_12_A827", "taxId": "41875", "score": 6885.0}, {"name": "chr_12_A827", "taxId": "41875", "score": 6661.0}, {"name": "chr_12_A827", "taxId": "41875", "score": 6639.0}, {"name": "chr_12_A827", "taxId": "41875", "score": 6482.0}, {"name": "chr_12_A827", "taxId": "41875", "score": 6244.0}, {"name": "chr_12_A827", "taxId": "41875", "score": 6228.0}, {"name": "chr_12_A827", "taxId": "41875", "score": 6224.0}, {"name": "chr_12_A827", "taxId": "41875", "score": 5956.0}, {"name": "chr_12_A827", "taxId": "41875", "score": 5869.0}, {"name": "chr_12_A827", "taxId": "41875", "score": 5862.0}, {"name": "chr_12_A827", "taxId": "41875", "score": 5853.0}, {"name": "chr_12_A827", "taxId": "41875", "score": 5845.0}, {"name": "chr_12_A827", "taxId": "41875", "score": 3373.0}, {"name": "chr_12_A827", "taxId": "41875", "score": 3373.0}, {"name": "chr_12_A827", "taxId": "41875", "score": 3297.0}, {"name": "chr_12_A827", "taxId": "41875", "score": 3297.0}, {"name": "chr_12_A827", "taxId": "41875", "score": 1454.0}, {"name": "chr_12_A827", "taxId": "41875", "score": 852.0}, {"name": "chr_12_A827", "taxId": "41875", "score": 774.0}, {"name": "chr_12_A827", "taxId": "41875", "score": 604.0}, {"name": "chr_12_A827", "taxId": "41875", "score": 496.0}, {"name": "chr_12_A827", "taxId": "41875", "score": 481.0}, {"name": "chr_12_A827", "taxId": "41875", "score": 435.0}, {"name": "chr_12_A827", "taxId": "41875", "score": 429.0}, {"name": "chr_12_A827", "taxId": "41875", "score": 375.0}, {"name": "chr_12_A827", "taxId": "41875", "score": 294.0}, {"name": "chr_12_A827", "taxId": "41875", "score": 278.0}, {"name": "chr_12_A827", "taxId": "41875", "score": 272.0}, {"name": "chr_12_A827", "taxId": "41875", "score": 219.0}, {"name": "chr_12_A827", "taxId": "41875", "score": 5834.0}, {"name": "chr_12_A827", "taxId": "41875", "score": 5808.0}, {"name": "chr_12_A827", "taxId": "41875", "score": 5644.0}, {"name": "chr_12_A827", "taxId": "41875", "score": 5493.0}, {"name": "chr_12_A827", "taxId": "41875", "score": 5441.0}, {"name": "chr_12_A827", "taxId": "41875", "score": 5415.0}, {"name": "chr_12_A827", "taxId": "41875", "score": 5312.0}, {"name": "chr_12_A827", "taxId": "41875", "score": 1068.0}, {"name": "chr_12_A827", "taxId": "41875", "score": 387.0}, {"name": "chr_12_A827", "taxId": "41875", "score": 5247.0}, {"name": "chr_12_A827", "taxId": "41875", "score": 5184.0}, {"name": "chr_12_A827", "taxId": "41875", "score": 5171.0}, {"name": "chr_12_A827", "taxId": "41875", "score": 5168.0}, {"name": "chr_12_A827", "taxId": "41875", "score": 5049.0}, {"name": "chr_12_A827", "taxId": "41875", "score": 5049.0}, {"name": "chr_12_A827", "taxId": "41875", "score": 5048.0}, {"name": "chr_12_A827", "taxId": "41875", "score": 5007.0}, {"name": "chr_12_A827", "taxId": "41875", "score": 4996.0}, {"name": "chr_12_A827", "taxId": "41875", "score": 401.0}, {"name": "chr_12_A827", "taxId": "41875", "score": 4994.0}, {"name": "chr_12_A827", "taxId": "41875", "score": 4959.0}, {"name": "chr_12_A827", "taxId": "41875", "score": 4944.0}, {"name": "chr_12_A827", "taxId": "41875", "score": 4891.0}, {"name": "chr_12_A827", "taxId": "41875", "score": 4824.0}, {"name": "chr_12_A827", "taxId": "41875", "score": 4529.0}, {"name": "chr_12_A827", "taxId": "41875", "score": 4444.0}, {"name": "chr_12_A827", "taxId": "41875", "score": 4405.0}, {"name": "chr_12_A827", "taxId": "41875", "score": 4403.0}, {"name": "chr_12_A827", "taxId": "41875", "score": 4396.0}, {"name": "chr_12_A827", "taxId": "41875", "score": 4364.0}, {"name": "chr_12_A827", "taxId": "41875", "score": 4349.0}, {"name": "chr_12_A827", "taxId": "41875", "score": 4324.0}, {"name": "chr_12_A827", "taxId": "41875", "score": 4322.0}, {"name": "chr_12_A827", "taxId": "41875", "score": 4285.0}, {"name": "chr_12_A827", "taxId": "41875", "score": 4266.0}, {"name": "chr_12_A827", "taxId": "41875", "score": 4250.0}, {"name": "chr_12_A827", "taxId": "41875", "score": 4202.0}, {"name": "chr_12_A827", "taxId": "41875", "score": 4185.0}, {"name": "chr_12_A827", "taxId": "41875", "score": 4152.0}, {"name": "chr_12_A827", "taxId": "41875", "score": 4141.0}, {"name": "chr_12_A827", "taxId": "41875", "score": 4098.0}, {"name": "chr_12_A827", "taxId": "41875", "score": 4072.0}, {"name": "chr_12_A827", "taxId": "41875", "score": 4013.0}, {"name": "chr_12_A827", "taxId": "41875", "score": 3976.0}, {"name": "chr_12_A827", "taxId": "41875", "score": 3964.0}, {"name": "chr_12_A827", "taxId": "41875", "score": 3964.0}, {"name": "chr_12_A827", "taxId": "41875", "score": 3862.0}, {"name": "chr_12_A827", "taxId": "41875", "score": 3847.0}, {"name": "chr_12_A827", "taxId": "41875", "score": 3792.0}, {"name": "chr_12_A827", "taxId": "41875", "score": 3779.0}, {"name": "chr_12_A827", "taxId": "41875", "score": 3740.0}, {"name": "chr_12_A827", "taxId": "41875", "score": 3731.0}, {"name": "chr_12_A827", "taxId": "41875", "score": 3712.0}, {"name": "chr_12_A827", "taxId": "41875", "score": 3707.0}, {"name": "chr_12_A827", "taxId": "41875", "score": 3687.0}, {"name": "chr_12_A827", "taxId": "41875", "score": 3679.0}, {"name": "chr_12_A827", "taxId": "41875", "score": 3650.0}, {"name": "chr_12_A827", "taxId": "41875", "score": 148.0}, {"name": "chr_12_A827", "taxId": "41875", "score": 3624.0}, {"name": "chr_12_A827", "taxId": "41875", "score": 3559.0}, {"name": "chr_12_A827", "taxId": "41875", "score": 3542.0}, {"name": "chr_12_A827", "taxId": "41875", "score": 191.0}, {"name": "chr_12_A827", "taxId": "41875", "score": 3531.0}, {"name": "chr_12_A827", "taxId": "41875", "score": 3472.0}, {"name": "chr_12_A827", "taxId": "41875", "score": 3458.0}, {"name": "chr_12_A827", "taxId": "41875", "score": 3448.0}, {"name": "chr_12_A827", "taxId": "41875", "score": 3417.0}, {"name": "chr_12_A827", "taxId": "41875", "score": 3413.0}, {"name": "chr_12_A827", "taxId": "41875", "score": 3380.0}, {"name": "chr_12_A827", "taxId": "41875", "score": 289.0}, {"name": "chr_12_A827", "taxId": "41875", "score": 3354.0}, {"name": "chr_12_A827", "taxId": "41875", "score": 3349.0}, {"name": "chr_12_A827", "taxId": "41875", "score": 3332.0}, {"name": "chr_12_A827", "taxId": "41875", "score": 3317.0}, {"name": "chr_12_A827", "taxId": "41875", "score": 2708.0}, {"name": "chr_12_A827", "taxId": "41875", "score": 206.0}, {"name": "chr_12_A827", "taxId": "41875", "score": 3310.0}, {"name": "chr_12_A827", "taxId": "41875", "score": 3260.0}, {"name": "chr_12_A827", "taxId": "41875", "score": 3225.0}, {"name": "chr_12_A827", "taxId": "41875", "score": 3169.0}, {"name": "chr_12_A827", "taxId": "41875", "score": 3155.0}, {"name": "chr_12_A827", "taxId": "41875", "score": 3125.0}, {"name": "chr_12_A827", "taxId": "41875", "score": 3073.0}, {"name": "chr_12_A827", "taxId": "41875", "score": 178.0}, {"name": "chr_12_A827", "taxId": "41875", "score": 3061.0}, {"name": "chr_12_A827", "taxId": "41875", "score": 3059.0}, {"name": "chr_12_A827", "taxId": "41875", "score": 3057.0}, {"name": "chr_12_A827", "taxId": "41875", "score": 3042.0}, {"name": "chr_12_A827", "taxId": "41875", "score": 3037.0}, {"name": "chr_12_A827", "taxId": "41875", "score": 3037.0}, {"name": "chr_12_A827", "taxId": "41875", "score": 3024.0}, {"name": "chr_12_A827", "taxId": "41875", "score": 211.0}, {"name": "chr_12_A827", "taxId": "41875", "score": 3018.0}, {"name": "chr_12_A827", "taxId": "41875", "score": 3005.0}, {"name": "chr_12_A827", "taxId": "41875", "score": 2992.0}, {"name": "chr_12_A827", "taxId": "41875", "score": 2990.0}, {"name": "chr_12_A827", "taxId": "41875", "score": 449.0}, {"name": "chr_12_A827", "taxId": "41875", "score": 2987.0}, {"name": "chr_12_A827", "taxId": "41875", "score": 2961.0}, {"name": "chr_12_A827", "taxId": "41875", "score": 2959.0}, {"name": "chr_12_A827", "taxId": "41875", "score": 2955.0}, {"name": "chr_12_A827", "taxId": "41875", "score": 2935.0}, {"name": "chr_12_A827", "taxId": "41875", "score": 2933.0}, {"name": "chr_12_A827", "taxId": "41875", "score": 2911.0}, {"name": "chr_12_A827", "taxId": "41875", "score": 2911.0}, {"name": "chr_12_A827", "taxId": "41875", "score": 2892.0}, {"name": "chr_12_A827", "taxId": "41875", "score": 2881.0}, {"name": "chr_12_A827", "taxId": "41875", "score": 2878.0}, {"name": "chr_12_A827", "taxId": "41875", "score": 178.0}, {"name": "chr_12_A827", "taxId": "41875", "score": 2848.0}, {"name": "chr_12_A827", "taxId": "41875", "score": 2846.0}, {"name": "chr_12_A827", "taxId": "41875", "score": 2590.0}, {"name": "chr_12_A827", "taxId": "41875", "score": 2822.0}, {"name": "chr_12_A827", "taxId": "41875", "score": 2820.0}, {"name": "chr_12_A827", "taxId": "41875", "score": 2817.0}, {"name": "chr_12_A827", "taxId": "41875", "score": 2809.0}, {"name": "chr_12_A827", "taxId": "41875", "score": 2806.0}, {"name": "chr_12_A827", "taxId": "41875", "score": 2798.0}, {"name": "chr_12_A827", "taxId": "41875", "score": 2778.0}, {"name": "chr_12_A827", "taxId": "41875", "score": 2774.0}, {"name": "chr_12_A827", "taxId": "41875", "score": 2765.0}, {"name": "chr_12_A827", "taxId": "41875", "score": 2761.0}, {"name": "chr_12_A827", "taxId": "41875", "score": 2756.0}, {"name": "chr_12_A827", "taxId": "41875", "score": 2745.0}, {"name": "chr_12_A827", "taxId": "41875", "score": 2717.0}, {"name": "chr_12_A827", "taxId": "41875", "score": 2704.0}, {"name": "chr_12_A827", "taxId": "41875", "score": 2682.0}, {"name": "chr_12_A827", "taxId": "41875", "score": 2673.0}, {"name": "chr_12_A827", "taxId": "41875", "score": 1022.0}, {"name": "chr_12_A827", "taxId": "41875", "score": 2665.0}, {"name": "chr_12_A827", "taxId": "41875", "score": 2621.0}, {"name": "chr_12_A827", "taxId": "41875", "score": 2621.0}, {"name": "chr_12_A827", "taxId": "41875", "score": 342.0}, {"name": "chr_12_A827", "taxId": "41875", "score": 2615.0}, {"name": "chr_12_A827", "taxId": "41875", "score": 2603.0}, {"name": "chr_12_A827", "taxId": "41875", "score": 183.0}, {"name": "chr_12_A827", "taxId": "41875", "score": 2595.0}, {"name": "chr_12_A827", "taxId": "41875", "score": 2582.0}, {"name": "chr_12_A827", "taxId": "41875", "score": 2534.0}, {"name": "chr_12_A827", "taxId": "41875", "score": 2527.0}, {"name": "chr_12_A827", "taxId": "41875", "score": 2521.0}, {"name": "chr_12_A827", "taxId": "41875", "score": 2512.0}, {"name": "chr_12_A827", "taxId": "41875", "score": 2490.0}, {"name": "chr_12_A827", "taxId": "41875", "score": 2466.0}, {"name": "chr_12_A827", "taxId": "41875", "score": 2464.0}, {"name": "chr_12_A827", "taxId": "41875", "score": 279.0}, {"name": "chr_12_A827", "taxId": "41875", "score": 2444.0}, {"name": "chr_12_A827", "taxId": "41875", "score": 2438.0}, {"name": "chr_12_A827", "taxId": "41875", "score": 2436.0}, {"name": "chr_12_A827", "taxId": "41875", "score": 2392.0}, {"name": "chr_12_A827", "taxId": "41875", "score": 2383.0}, {"name": "chr_12_A827", "taxId": "41875", "score": 2348.0}, {"name": "chr_12_A827", "taxId": "41875", "score": 1724.0}, {"name": "chr_12_A827", "taxId": "41875", "score": 2346.0}, {"name": "chr_12_A827", "taxId": "41875", "score": 2327.0}, {"name": "chr_12_A827", "taxId": "41875", "score": 2322.0}, {"name": "chr_12_A827", "taxId": "41875", "score": 1319.0}, {"name": "chr_12_A827", "taxId": "41875", "score": 1319.0}, {"name": "chr_12_A827", "taxId": "41875", "score": 795.0}, {"name": "chr_12_A827", "taxId": "41875", "score": 795.0}, {"name": "chr_12_A827", "taxId": "41875", "score": 2327.0}, {"name": "chr_12_A827", "taxId": "41875", "score": 2322.0}, {"name": "chr_12_A827", "taxId": "41875", "score": 1319.0}, {"name": "chr_12_A827", "taxId": "41875", "score": 1319.0}, {"name": "chr_12_A827", "taxId": "41875", "score": 789.0}, {"name": "chr_12_A827", "taxId": "41875", "score": 789.0}, {"name": "chr_12_A827", "taxId": "41875", "score": 2259.0}, {"name": "chr_12_A827", "taxId": "41875", "score": 1430.0}, {"name": "chr_12_A827", "taxId": "41875", "score": 566.0}, {"name": "chr_12_A827", "taxId": "41875", "score": 499.0}, {"name": "chr_12_A827", "taxId": "41875", "score": 446.0}, {"name": "chr_12_A827", "taxId": "41875", "score": 383.0}, {"name": "chr_12_A827", "taxId": "41875", "score": 243.0}, {"name": "chr_12_A827", "taxId": "41875", "score": 2257.0}, {"name": "chr_12_A827", "taxId": "41875", "score": 2255.0}, {"name": "chr_12_A827", "taxId": "41875", "score": 2239.0}, {"name": "chr_12_A827", "taxId": "41875", "score": 2228.0}, {"name": "chr_12_A827", "taxId": "41875", "score": 2211.0}, {"name": "chr_12_A827", "taxId": "41875", "score": 2211.0}, {"name": "chr_12_A827", "taxId": "41875", "score": 2185.0}, {"name": "chr_12_A827", "taxId": "41875", "score": 2182.0}, {"name": "chr_12_A827", "taxId": "41875", "score": 2180.0}, {"name": "chr_12_A827", "taxId": "41875", "score": 2156.0}, {"name": "chr_12_A827", "taxId": "41875", "score": 2156.0}, {"name": "chr_12_A827", "taxId": "41875", "score": 2121.0}, {"name": "chr_12_A827", "taxId": "41875", "score": 2115.0}, {"name": "chr_12_A827", "taxId": "41875", "score": 2113.0}, {"name": "chr_12_A827", "taxId": "41875", "score": 2106.0}, {"name": "chr_12_A827", "taxId": "41875", "score": 2087.0}, {"name": "chr_12_A827", "taxId": "41875", "score": 2084.0}, {"name": "chr_12_A827", "taxId": "41875", "score": 2063.0}, {"name": "chr_12_A827", "taxId": "41875", "score": 2061.0}, {"name": "chr_12_A827", "taxId": "41875", "score": 2061.0}, {"name": "chr_12_A827", "taxId": "41875", "score": 2061.0}, {"name": "chr_12_A827", "taxId": "41875", "score": 191.0}, {"name": "chr_12_A827", "taxId": "41875", "score": 2058.0}, {"name": "chr_12_A827", "taxId": "41875", "score": 2047.0}, {"name": "chr_12_A827", "taxId": "41875", "score": 2045.0}, {"name": "chr_12_A827", "taxId": "41875", "score": 2030.0}, {"name": "chr_12_A827", "taxId": "41875", "score": 2017.0}, {"name": "chr_12_A827", "taxId": "41875", "score": 2010.0}, {"name": "chr_12_A827", "taxId": "41875", "score": 2004.0}, {"name": "chr_12_A827", "taxId": "41875", "score": 627.0}, {"name": "chr_12_A827", "taxId": "41875", "score": 255.0}, {"name": "chr_12_A827", "taxId": "41875", "score": 2006.0}, {"name": "chr_12_A827", "taxId": "41875", "score": 1997.0}, {"name": "chr_12_A827", "taxId": "41875", "score": 1989.0}, {"name": "chr_12_A827", "taxId": "41875", "score": 1986.0}, {"name": "chr_12_A827", "taxId": "41875", "score": 1980.0}, {"name": "chr_12_A827", "taxId": "41875", "score": 1973.0}, {"name": "chr_12_A827", "taxId": "41875", "score": 1965.0}, {"name": "chr_12_A827", "taxId": "41875", "score": 1962.0}, {"name": "chr_12_A827", "taxId": "436017", "score": 1945.0}, {"name": "chr_12_A827", "taxId": "436017", "score": 388.0}, {"name": "chr_12_A827", "taxId": "436017", "score": 375.0}, {"name": "chr_12_A827", "taxId": "436017", "score": 296.0}, {"name": "chr_12_A827", "taxId": "436017", "score": 244.0}, {"name": "chr_12_A827", "taxId": "41875", "score": 1943.0}, {"name": "chr_12_A827", "taxId": "41875", "score": 1941.0}, {"name": "chr_12_A827", "taxId": "41875", "score": 1940.0}, {"name": "chr_12_A827", "taxId": "436017", "score": 1936.0}, {"name": "chr_12_A827", "taxId": "41875", "score": 1932.0}, {"name": "chr_12_A827", "taxId": "41875", "score": 787.0}, {"name": "chr_12_A827", "taxId": "41875", "score": 163.0}, {"name": "chr_12_A827", "taxId": "41875", "score": 1930.0}, {"name": "chr_12_A827", "taxId": "41875", "score": 1927.0}, {"name": "chr_12_A827", "taxId": "41875", "score": 512.0}, {"name": "chr_12_A827", "taxId": "41875", "score": 1919.0}, {"name": "chr_12_A827", "taxId": "41875", "score": 279.0}, {"name": "chr_12_A827", "taxId": "41875", "score": 1899.0}, {"name": "chr_12_A827", "taxId": "41875", "score": 1881.0}, {"name": "chr_12_A827", "taxId": "41875", "score": 1881.0}, {"name": "chr_12_A827", "taxId": "41875", "score": 1879.0}, {"name": "chr_12_A827", "taxId": "41875", "score": 1868.0}, {"name": "chr_12_A827", "taxId": "41875", "score": 1862.0}, {"name": "chr_12_A827", "taxId": "41875", "score": 1858.0}, {"name": "chr_12_A827", "taxId": "41875", "score": 1858.0}, {"name": "chr_12_A827", "taxId": "41875", "score": 1851.0}, {"name": "chr_12_A827", "taxId": "41875", "score": 1851.0}, {"name": "chr_12_A827", "taxId": "41875", "score": 1831.0}, {"name": "chr_12_A827", "taxId": "41875", "score": 1825.0}, {"name": "chr_12_A827", "taxId": "41875", "score": 1825.0}, {"name": "chr_12_A827", "taxId": "41875", "score": 163.0}, {"name": "chr_12_A827", "taxId": "41875", "score": 1821.0}, {"name": "chr_12_A827", "taxId": "41875", "score": 1818.0}, {"name": "chr_12_A827", "taxId": "41875", "score": 1814.0}, {"name": "chr_12_A827", "taxId": "41875", "score": 1810.0}, {"name": "chr_12_A827", "taxId": "41875", "score": 1792.0}, {"name": "chr_12_A827", "taxId": "41875", "score": 1773.0}, {"name": "chr_12_A827", "taxId": "41875", "score": 1768.0}, {"name": "chr_12_A827", "taxId": "41875", "score": 169.0}, {"name": "chr_12_A827", "taxId": "41875", "score": 1764.0}, {"name": "chr_12_A827", "taxId": "70448", "score": 1760.0}, {"name": "chr_12_A827", "taxId": "41875", "score": 1759.0}, {"name": "chr_12_A827", "taxId": "41875", "score": 1755.0}, {"name": "chr_12_A827", "taxId": "41875", "score": 1751.0}, {"name": "chr_12_A827", "taxId": "41875", "score": 1738.0}, {"name": "chr_12_A827", "taxId": "41875", "score": 1725.0}, {"name": "chr_12_A827", "taxId": "41875", "score": 1720.0}, {"name": "chr_12_A827", "taxId": "41875", "score": 1716.0}, {"name": "chr_12_A827", "taxId": "41875", "score": 1714.0}, {"name": "chr_12_A827", "taxId": "41875", "score": 1709.0}, {"name": "chr_12_A827", "taxId": "41875", "score": 514.0}, {"name": "chr_12_A827", "taxId": "41875", "score": 1703.0}, {"name": "chr_12_A827", "taxId": "41875", "score": 1696.0}, {"name": "chr_12_A827", "taxId": "41875", "score": 1687.0}, {"name": "chr_12_A827", "taxId": "41875", "score": 1681.0}, {"name": "chr_12_A827", "taxId": "41875", "score": 1668.0}, {"name": "chr_12_A827", "taxId": "41875", "score": 165.0}, {"name": "chr_12_A827", "taxId": "41875", "score": 1663.0}, {"name": "chr_12_A827", "taxId": "41875", "score": 1657.0}, {"name": "chr_12_A827", "taxId": "41875", "score": 1646.0}, {"name": "chr_12_A827", "taxId": "41875", "score": 1642.0}, {"name": "chr_12_A827", "taxId": "41875", "score": 603.0}, {"name": "chr_12_A827", "taxId": "41875", "score": 429.0}, {"name": "chr_12_A827", "taxId": "41875", "score": 411.0}, {"name": "chr_12_A827", "taxId": "41875", "score": 388.0}, {"name": "chr_12_A827", "taxId": "41875", "score": 374.0}, {"name": "chr_12_A827", "taxId": "41875", "score": 327.0}, {"name": "chr_12_A827", "taxId": "41875", "score": 1637.0}, {"name": "chr_12_A827", "taxId": "41875", "score": 1635.0}, {"name": "chr_12_A827", "taxId": "41875", "score": 1635.0}, {"name": "chr_12_A827", "taxId": "41875", "score": 1631.0}, {"name": "chr_12_A827", "taxId": "41875", "score": 171.0}, {"name": "chr_12_A827", "taxId": "41875", "score": 1615.0}, {"name": "chr_12_A827", "taxId": "41875", "score": 1613.0}, {"name": "chr_12_A827", "taxId": "41875", "score": 1611.0}, {"name": "chr_12_A827", "taxId": "41875", "score": 1609.0}, {"name": "chr_12_A827", "taxId": "41875", "score": 272.0}, {"name": "chr_12_A827", "taxId": "41875", "score": 1607.0}, {"name": "chr_12_A827", "taxId": "41875", "score": 1604.0}, {"name": "chr_12_A827", "taxId": "41875", "score": 1594.0}, {"name": "chr_12_A827", "taxId": "41875", "score": 1591.0}, {"name": "chr_12_A827", "taxId": "41875", "score": 1585.0}, {"name": "chr_12_A827", "taxId": "41875", "score": 1580.0}, {"name": "chr_12_A827", "taxId": "41875", "score": 1576.0}, {"name": "chr_12_A827", "taxId": "41875", "score": 185.0}, {"name": "chr_12_A827", "taxId": "41875", "score": 1559.0}, {"name": "chr_12_A827", "taxId": "41875", "score": 1557.0}, {"name": "chr_12_A827", "taxId": "41875", "score": 1548.0}, {"name": "chr_12_A827", "taxId": "41875", "score": 1546.0}, {"name": "chr_12_A827", "taxId": "41875", "score": 1541.0}, {"name": "chr_12_A827", "taxId": "41875", "score": 488.0}, {"name": "chr_12_A827", "taxId": "41875", "score": 1533.0}, {"name": "chr_12_A827", "taxId": "41875", "score": 1524.0}, {"name": "chr_12_A827", "taxId": "41875", "score": 1522.0}, {"name": "chr_12_A827", "taxId": "41875", "score": 1515.0}, {"name": "chr_12_A827", "taxId": "41875", "score": 835.0}, {"name": "chr_12_A827", "taxId": "41875", "score": 832.0}, {"name": "chr_12_A827", "taxId": "41875", "score": 785.0}, {"name": "chr_12_A827", "taxId": "41875", "score": 1496.0}, {"name": "chr_12_A827", "taxId": "41875", "score": 1493.0}, {"name": "chr_12_A827", "taxId": "41875", "score": 929.0}, {"name": "chr_12_A827", "taxId": "41875", "score": 1482.0}, {"name": "chr_12_A827", "taxId": "41875", "score": 1480.0}, {"name": "chr_12_A827", "taxId": "41875", "score": 1469.0}, {"name": "chr_12_A827", "taxId": "41875", "score": 1461.0}, {"name": "chr_12_A827", "taxId": "41875", "score": 1454.0}, {"name": "chr_12_A827", "taxId": "41875", "score": 1454.0}, {"name": "chr_12_A827", "taxId": "41875", "score": 1452.0}, {"name": "chr_12_A827", "taxId": "41875", "score": 1447.0}, {"name": "chr_12_A827", "taxId": "41875", "score": 1443.0}, {"name": "chr_12_A827", "taxId": "41875", "score": 1441.0}, {"name": "chr_12_A827", "taxId": "41875", "score": 520.0}, {"name": "chr_12_A827", "taxId": "41875", "score": 1435.0}, {"name": "chr_12_A827", "taxId": "41875", "score": 1435.0}, {"name": "chr_12_A827", "taxId": "41875", "score": 1432.0}, {"name": "chr_12_A827", "taxId": "41875", "score": 1410.0}, {"name": "chr_12_A827", "taxId": "41875", "score": 1408.0}, {"name": "chr_12_A827", "taxId": "41875", "score": 1406.0}, {"name": "chr_12_A827", "taxId": "41875", "score": 147.0}, {"name": "chr_12_A827", "taxId": "41875", "score": 1399.0}, {"name": "chr_12_A827", "taxId": "41875", "score": 1384.0}, {"name": "chr_12_A827", "taxId": "41875", "score": 1384.0}, {"name": "chr_12_A827", "taxId": "41875", "score": 1376.0}, {"name": "chr_12_A827", "taxId": "41875", "score": 1371.0}, {"name": "chr_12_A827", "taxId": "41875", "score": 1363.0}, {"name": "chr_12_A827", "taxId": "41875", "score": 1363.0}, {"name": "chr_12_A827", "taxId": "41875", "score": 1362.0}, {"name": "chr_12_A827", "taxId": "41875", "score": 1349.0}, {"name": "chr_12_A827", "taxId": "41875", "score": 1349.0}, {"name": "chr_12_A827", "taxId": "41875", "score": 1343.0}, {"name": "chr_12_A827", "taxId": "41875", "score": 331.0}, {"name": "chr_12_A827", "taxId": "41875", "score": 1336.0}, {"name": "chr_12_A827", "taxId": "41875", "score": 1304.0}, {"name": "chr_12_A827", "taxId": "41875", "score": 1299.0}, {"name": "chr_12_A827", "taxId": "41875", "score": 1290.0}, {"name": "chr_12_A827", "taxId": "41875", "score": 1266.0}, {"name": "chr_12_A827", "taxId": "41875", "score": 1253.0}, {"name": "chr_12_A827", "taxId": "41875", "score": 1238.0}, {"name": "chr_12_A827", "taxId": "41875", "score": 1236.0}, {"name": "chr_12_A827", "taxId": "41875", "score": 1236.0}, {"name": "chr_12_A827", "taxId": "41875", "score": 1232.0}, {"name": "chr_12_A827", "taxId": "41875", "score": 1221.0}, {"name": "chr_12_A827", "taxId": "41875", "score": 1212.0}, {"name": "chr_12_A827", "taxId": "41875", "score": 250.0}, {"name": "chr_12_A827", "taxId": "41875", "score": 1212.0}, {"name": "chr_12_A827", "taxId": "41875", "score": 1205.0}, {"name": "chr_12_A827", "taxId": "41875", "score": 483.0}, {"name": "chr_12_A827", "taxId": "41875", "score": 1203.0}, {"name": "chr_12_A827", "taxId": "41875", "score": 1197.0}, {"name": "chr_12_A827", "taxId": "41875", "score": 237.0}, {"name": "chr_12_A827", "taxId": "41875", "score": 1182.0}, {"name": "chr_12_A827", "taxId": "41875", "score": 1181.0}, {"name": "chr_12_A827", "taxId": "41875", "score": 1175.0}, {"name": "chr_12_A827", "taxId": "41875", "score": 1173.0}, {"name": "chr_12_A827", "taxId": "41875", "score": 1171.0}, {"name": "chr_12_A827", "taxId": "41875", "score": 1170.0}, {"name": "chr_12_A827", "taxId": "41875", "score": 1170.0}, {"name": "chr_12_A827", "taxId": "41875", "score": 1164.0}, {"name": "chr_12_A827", "taxId": "41875", "score": 248.0}, {"name": "chr_12_A827", "taxId": "41875", "score": 1153.0}, {"name": "chr_12_A827", "taxId": "41875", "score": 497.0}, {"name": "chr_12_A827", "taxId": "41875", "score": 1146.0}, {"name": "chr_12_A827", "taxId": "41875", "score": 1142.0}, {"name": "chr_12_A827", "taxId": "41875", "score": 1142.0}, {"name": "chr_12_A827", "taxId": "41875", "score": 1136.0}, {"name": "chr_12_A827", "taxId": "41875", "score": 1127.0}, {"name": "chr_12_A827", "taxId": "41875", "score": 1101.0}, {"name": "chr_12_A827", "taxId": "41875", "score": 566.0}, {"name": "chr_12_A827", "taxId": "41875", "score": 1098.0}, {"name": "chr_12_A827", "taxId": "41875", "score": 1098.0}, {"name": "chr_12_A827", "taxId": "41875", "score": 1098.0}, {"name": "chr_12_A827", "taxId": "41875", "score": 1086.0}, {"name": "chr_12_A827", "taxId": "41875", "score": 841.0}, {"name": "chr_12_A827", "taxId": "41875", "score": 1086.0}, {"name": "chr_12_A827", "taxId": "41875", "score": 1085.0}, {"name": "chr_12_A827", "taxId": "41875", "score": 1081.0}, {"name": "chr_12_A827", "taxId": "41875", "score": 1081.0}, {"name": "chr_12_A827", "taxId": "41875", "score": 1072.0}, {"name": "chr_12_A827", "taxId": "41875", "score": 270.0}, {"name": "chr_12_A827", "taxId": "41875", "score": 1066.0}, {"name": "chr_12_A827", "taxId": "41875", "score": 1057.0}, {"name": "chr_12_A827", "taxId": "41875", "score": 1048.0}, {"name": "chr_12_A827", "taxId": "41875", "score": 1044.0}, {"name": "chr_12_A827", "taxId": "41875", "score": 1042.0}, {"name": "chr_12_A827", "taxId": "41875", "score": 1018.0}, {"name": "chr_12_A827", "taxId": "41875", "score": 1005.0}, {"name": "chr_12_A827", "taxId": "41875", "score": 1003.0}, {"name": "chr_12_A827", "taxId": "41875", "score": 952.0}, {"name": "chr_12_A827", "taxId": "41875", "score": 939.0}, {"name": "chr_12_A827", "taxId": "41875", "score": 937.0}, {"name": "chr_12_A827", "taxId": "41875", "score": 926.0}, {"name": "chr_12_A827", "taxId": "41875", "score": 926.0}, {"name": "chr_12_A827", "taxId": "41875", "score": 920.0}, {"name": "chr_12_A827", "taxId": "41875", "score": 911.0}, {"name": "chr_12_A827", "taxId": "41875", "score": 905.0}, {"name": "chr_12_A827", "taxId": "41875", "score": 429.0}, {"name": "chr_12_A827", "taxId": "41875", "score": 898.0}, {"name": "chr_12_A827", "taxId": "41875", "score": 893.0}, {"name": "chr_12_A827", "taxId": "41875", "score": 156.0}, {"name": "chr_12_A827", "taxId": "41875", "score": 891.0}, {"name": "chr_12_A827", "taxId": "41875", "score": 206.0}, {"name": "chr_12_A827", "taxId": "41875", "score": 887.0}, {"name": "chr_12_A827", "taxId": "564608", "score": 876.0}, {"name": "chr_12_A827", "taxId": "41875", "score": 872.0}, {"name": "chr_12_A827", "taxId": "41875", "score": 856.0}, {"name": "chr_12_A827", "taxId": "41875", "score": 852.0}, {"name": "chr_12_A827", "taxId": "41875", "score": 850.0}, {"name": "chr_12_A827", "taxId": "41875", "score": 848.0}, {"name": "chr_12_A827", "taxId": "41875", "score": 329.0}, {"name": "chr_12_A827", "taxId": "41875", "score": 845.0}, {"name": "chr_12_A827", "taxId": "41875", "score": 835.0}, {"name": "chr_12_A827", "taxId": "41875", "score": 828.0}, {"name": "chr_12_A827", "taxId": "41875", "score": 307.0}, {"name": "chr_12_A827", "taxId": "41875", "score": 211.0}, {"name": "chr_12_A827", "taxId": "41875", "score": 817.0}, {"name": "chr_12_A827", "taxId": "41875", "score": 817.0}, {"name": "chr_12_A827", "taxId": "41875", "score": 802.0}, {"name": "chr_12_A827", "taxId": "41875", "score": 795.0}, {"name": "chr_12_A827", "taxId": "41875", "score": 782.0}, {"name": "chr_12_A827", "taxId": "41875", "score": 728.0}, {"name": "chr_12_A827", "taxId": "41875", "score": 436.0}, {"name": "chr_12_A827", "taxId": "41875", "score": 815.0}, {"name": "chr_12_A827", "taxId": "41875", "score": 802.0}, {"name": "chr_12_A827", "taxId": "41875", "score": 795.0}, {"name": "chr_12_A827", "taxId": "41875", "score": 793.0}, {"name": "chr_12_A827", "taxId": "41875", "score": 789.0}, {"name": "chr_12_A827", "taxId": "41875", "score": 787.0}, {"name": "chr_12_A827", "taxId": "41875", "score": 226.0}, {"name": "chr_12_A827", "taxId": "41875", "score": 785.0}, {"name": "chr_12_A827", "taxId": "41875", "score": 782.0}, {"name": "chr_12_A827", "taxId": "41875", "score": 494.0}, {"name": "chr_12_A827", "taxId": "41875", "score": 257.0}, {"name": "chr_12_A827", "taxId": "41875", "score": 763.0}, {"name": "chr_12_A827", "taxId": "41875", "score": 749.0}, {"name": "chr_12_A827", "taxId": "41875", "score": 732.0}, {"name": "chr_12_A827", "taxId": "41875", "score": 730.0}, {"name": "chr_12_A827", "taxId": "41875", "score": 728.0}, {"name": "chr_12_A827", "taxId": "41875", "score": 717.0}, {"name": "chr_12_A827", "taxId": "41875", "score": 588.0}, {"name": "chr_12_A827", "taxId": "41875", "score": 699.0}, {"name": "chr_12_A827", "taxId": "41875", "score": 691.0}, {"name": "chr_12_A827", "taxId": "41875", "score": 158.0}, {"name": "chr_12_A827", "taxId": "41875", "score": 684.0}, {"name": "chr_12_A827", "taxId": "41875", "score": 667.0}, {"name": "chr_12_A827", "taxId": "41875", "score": 303.0}, {"name": "chr_12_A827", "taxId": "41875", "score": 662.0}, {"name": "chr_12_A827", "taxId": "41875", "score": 516.0}, {"name": "chr_12_A827", "taxId": "41875", "score": 496.0}, {"name": "chr_12_A827", "taxId": "41875", "score": 414.0}, {"name": "chr_12_A827", "taxId": "41875", "score": 364.0}, {"name": "chr_12_A827", "taxId": "41875", "score": 654.0}, {"name": "chr_12_A827", "taxId": "41875", "score": 649.0}, {"name": "chr_12_A827", "taxId": "41875", "score": 627.0}, {"name": "chr_12_A827", "taxId": "41875", "score": 623.0}, {"name": "chr_12_A827", "taxId": "41875", "score": 619.0}, {"name": "chr_12_A827", "taxId": "41875", "score": 174.0}, {"name": "chr_12_A827", "taxId": "41875", "score": 616.0}, {"name": "chr_12_A827", "taxId": "41875", "score": 604.0}, {"name": "chr_12_A827", "taxId": "41875", "score": 599.0}, {"name": "chr_12_A827", "taxId": "41875", "score": 172.0}, {"name": "chr_12_A827", "taxId": "41875", "score": 593.0}, {"name": "chr_12_A827", "taxId": "41875", "score": 577.0}, {"name": "chr_12_A827", "taxId": "41875", "score": 571.0}, {"name": "chr_12_A827", "taxId": "41875", "score": 555.0}, {"name": "chr_12_A827", "taxId": "41875", "score": 551.0}, {"name": "chr_12_A827", "taxId": "41875", "score": 488.0}, {"name": "chr_12_A827", "taxId": "41875", "score": 466.0}, {"name": "chr_12_A827", "taxId": "41875", "score": 424.0}, {"name": "chr_12_A827", "taxId": "41875", "score": 366.0}, {"name": "chr_12_A827", "taxId": "436017", "score": 547.0}, {"name": "chr_12_A827", "taxId": "41875", "score": 544.0}, {"name": "chr_12_A827", "taxId": "41875", "score": 544.0}, {"name": "chr_12_A827", "taxId": "41875", "score": 538.0}, {"name": "chr_12_A827", "taxId": "70448", "score": 536.0}, {"name": "chr_12_A827", "taxId": "41875", "score": 536.0}, {"name": "chr_12_A827", "taxId": "41875", "score": 492.0}, {"name": "chr_12_A827", "taxId": "436017", "score": 521.0}, {"name": "chr_12_A827", "taxId": "564608", "score": 518.0}, {"name": "chr_12_A827", "taxId": "41875", "score": 516.0}, {"name": "chr_12_A827", "taxId": "41875", "score": 516.0}, {"name": "chr_12_A827", "taxId": "41875", "score": 507.0}, {"name": "chr_12_A827", "taxId": "41875", "score": 507.0}, {"name": "chr_12_A827", "taxId": "41875", "score": 499.0}, {"name": "chr_12_A827", "taxId": "41875", "score": 453.0}, {"name": "chr_12_A827", "taxId": "41875", "score": 494.0}, {"name": "chr_12_A827", "taxId": "41875", "score": 455.0}, {"name": "chr_12_A827", "taxId": "41875", "score": 444.0}, {"name": "chr_12_A827", "taxId": "41875", "score": 436.0}, {"name": "chr_12_A827", "taxId": "564608", "score": 409.0}, {"name": "chr_12_A827", "taxId": "41875", "score": 398.0}, {"name": "chr_12_A827", "taxId": "41875", "score": 394.0}, {"name": "chr_12_A827", "taxId": "41875", "score": 169.0}, {"name": "chr_12_A827", "taxId": "41875", "score": 392.0}, {"name": "chr_12_A827", "taxId": "436017", "score": 388.0}, {"name": "chr_12_A827", "taxId": "41875", "score": 383.0}, {"name": "chr_12_A827", "taxId": "41875", "score": 377.0}, {"name": "chr_12_A827", "taxId": "41875", "score": 375.0}, {"name": "chr_12_A827", "taxId": "41875", "score": 159.0}, {"name": "chr_12_A827", "taxId": "436017", "score": 374.0}, {"name": "chr_12_A827", "taxId": "41875", "score": 372.0}, {"name": "chr_12_A827", "taxId": "41875", "score": 158.0}, {"name": "chr_12_A827", "taxId": "41875", "score": 152.0}, {"name": "chr_12_A827", "taxId": "41875", "score": 152.0}, {"name": "chr_12_A827", "taxId": "41875", "score": 353.0}, {"name": "chr_12_A827", "taxId": "41875", "score": 274.0}, {"name": "chr_12_A827", "taxId": "41875", "score": 193.0}, {"name": "chr_12_A827", "taxId": "41875", "score": 303.0}, {"name": "chr_12_A827", "taxId": "41875", "score": 298.0}, {"name": "chr_12_A827", "taxId": "436017", "score": 298.0}, {"name": "chr_12_A827", "taxId": "436017", "score": 298.0}, {"name": "chr_12_A827", "taxId": "436017", "score": 296.0}, {"name": "chr_12_A827", "taxId": "41875", "score": 289.0}, {"name": "chr_12_A827", "taxId": "41875", "score": 279.0}, {"name": "chr_12_A827", "taxId": "41875", "score": 257.0}, {"name": "chr_12_A827", "taxId": "41875", "score": 257.0}, {"name": "chr_12_A827", "taxId": "41875", "score": 248.0}, {"name": "chr_12_A827", "taxId": "41875", "score": 248.0}, {"name": "chr_12_A827", "taxId": "436017", "score": 244.0}, {"name": "chr_12_A827", "taxId": "41875", "score": 243.0}, {"name": "chr_12_A827", "taxId": "179408", "score": 222.0}, {"name": "chr_12_A827", "taxId": "41875", "score": 219.0}, {"name": "chr_12_A827", "taxId": "41875", "score": 211.0}, {"name": "chr_12_A827", "taxId": "110193", "score": 206.0}, {"name": "chr_12_A827", "taxId": "564608", "score": 183.0}, {"name": "chr_12_A827", "taxId": "1173027", "score": 156.0}, {"name": "chr_12_A827", "taxId": "41875", "score": 154.0}, {"name": "chr_12_A827", "taxId": "41875", "score": 152.0}, {"name": "chr_12_A827", "taxId": "41875", "score": 152.0}]}, "taxonomy": {"bestsum": {"species": {"tax": "Bathycoccus prasinos", "score": 2194681.0, "c_index": 7}, "genus": {"tax": "Bathycoccus", "score": 2194681.0, "c_index": 6}, "family": {"tax": "Bathycoccaceae", "score": 2205127.0, "c_index": 5}, "order": {"tax": "Mamiellales", "score": 2207113.0, "c_index": 3}, "phylum": {"tax": "Chlorophyta", "score": 2207113.0, "c_index": 3}, "superkingdom": {"tax": "Eukaryota", "score": 2207319.0, "c_index": 2}}}}, "chr_11_A827": {"name": "chr_11_A827", "length": 725809, "n_count": 100, "agct_count": 725709, "gc": 0.4837, "covs": {"bam0": 79.6247}, "read_cov": {"bam0": 385333}, "hits": {"tax0": [{"name": "chr_11_A827", "taxId": "41875", "score": 62591.0}, {"name": "chr_11_A827", "taxId": "41875", "score": 51827.0}, {"name": "chr_11_A827", "taxId": "41875", "score": 45794.0}, {"name": "chr_11_A827", "taxId": "41875", "score": 37379.0}, {"name": "chr_11_A827", "taxId": "41875", "score": 31811.0}, {"name": "chr_11_A827", "taxId": "41875", "score": 30531.0}, {"name": "chr_11_A827", "taxId": "41875", "score": 30367.0}, {"name": "chr_11_A827", "taxId": "41875", "score": 29955.0}, {"name": "chr_11_A827", "taxId": "41875", "score": 29739.0}, {"name": "chr_11_A827", "taxId": "41875", "score": 29665.0}, {"name": "chr_11_A827", "taxId": "41875", "score": 28899.0}, {"name": "chr_11_A827", "taxId": "41875", "score": 27708.0}, {"name": "chr_11_A827", "taxId": "41875", "score": 26485.0}, {"name": "chr_11_A827", "taxId": "41875", "score": 25580.0}, {"name": "chr_11_A827", "taxId": "41875", "score": 24400.0}, {"name": "chr_11_A827", "taxId": "41875", "score": 22851.0}, {"name": "chr_11_A827", "taxId": "41875", "score": 22718.0}, {"name": "chr_11_A827", "taxId": "41875", "score": 19898.0}, {"name": "chr_11_A827", "taxId": "41875", "score": 19498.0}, {"name": "chr_11_A827", "taxId": "41875", "score": 19280.0}, {"name": "chr_11_A827", "taxId": "41875", "score": 18469.0}, {"name": "chr_11_A827", "taxId": "41875", "score": 17416.0}, {"name": "chr_11_A827", "taxId": "41875", "score": 16968.0}, {"name": "chr_11_A827", "taxId": "41875", "score": 15802.0}, {"name": "chr_11_A827", "taxId": "41875", "score": 15719.0}, {"name": "chr_11_A827", "taxId": "41875", "score": 15064.0}, {"name": "chr_11_A827", "taxId": "41875", "score": 14990.0}, {"name": "chr_11_A827", "taxId": "41875", "score": 14539.0}, {"name": "chr_11_A827", "taxId": "41875", "score": 13616.0}, {"name": "chr_11_A827", "taxId": "41875", "score": 12892.0}, {"name": "chr_11_A827", "taxId": "41875", "score": 12691.0}, {"name": "chr_11_A827", "taxId": "41875", "score": 12648.0}, {"name": "chr_11_A827", "taxId": "41875", "score": 11980.0}, {"name": "chr_11_A827", "taxId": "41875", "score": 11361.0}, {"name": "chr_11_A827", "taxId": "41875", "score": 11069.0}, {"name": "chr_11_A827", "taxId": "41875", "score": 11016.0}, {"name": "chr_11_A827", "taxId": "41875", "score": 10903.0}, {"name": "chr_11_A827", "taxId": "41875", "score": 10898.0}, {"name": "chr_11_A827", "taxId": "41875", "score": 10787.0}, {"name": "chr_11_A827", "taxId": "41875", "score": 10765.0}, {"name": "chr_11_A827", "taxId": "41875", "score": 10632.0}, {"name": "chr_11_A827", "taxId": "41875", "score": 10041.0}, {"name": "chr_11_A827", "taxId": "41875", "score": 9867.0}, {"name": "chr_11_A827", "taxId": "41875", "score": 9779.0}, {"name": "chr_11_A827", "taxId": "41875", "score": 9729.0}, {"name": "chr_11_A827", "taxId": "41875", "score": 9675.0}, {"name": "chr_11_A827", "taxId": "41875", "score": 9313.0}, {"name": "chr_11_A827", "taxId": "41875", "score": 9273.0}, {"name": "chr_11_A827", "taxId": "41875", "score": 8647.0}, {"name": "chr_11_A827", "taxId": "41875", "score": 7494.0}, {"name": "chr_11_A827", "taxId": "41875", "score": 7382.0}, {"name": "chr_11_A827", "taxId": "41875", "score": 6968.0}, {"name": "chr_11_A827", "taxId": "41875", "score": 6144.0}, {"name": "chr_11_A827", "taxId": "41875", "score": 6004.0}, {"name": "chr_11_A827", "taxId": "41875", "score": 5960.0}, {"name": "chr_11_A827", "taxId": "41875", "score": 5891.0}, {"name": "chr_11_A827", "taxId": "41875", "score": 5879.0}, {"name": "chr_11_A827", "taxId": "41875", "score": 5836.0}, {"name": "chr_11_A827", "taxId": "41875", "score": 5731.0}, {"name": "chr_11_A827", "taxId": "41875", "score": 5613.0}, {"name": "chr_11_A827", "taxId": "41875", "score": 5081.0}, {"name": "chr_11_A827", "taxId": "41875", "score": 4735.0}, {"name": "chr_11_A827", "taxId": "41875", "score": 4732.0}, {"name": "chr_11_A827", "taxId": "41875", "score": 4538.0}, {"name": "chr_11_A827", "taxId": "41875", "score": 4519.0}, {"name": "chr_11_A827", "taxId": "41875", "score": 4165.0}, {"name": "chr_11_A827", "taxId": "41875", "score": 4133.0}, {"name": "chr_11_A827", "taxId": "41875", "score": 4006.0}, {"name": "chr_11_A827", "taxId": "41875", "score": 3723.0}, {"name": "chr_11_A827", "taxId": "41875", "score": 3576.0}, {"name": "chr_11_A827", "taxId": "41875", "score": 3369.0}, {"name": "chr_11_A827", "taxId": "41875", "score": 3131.0}, {"name": "chr_11_A827", "taxId": "41875", "score": 3083.0}, {"name": "chr_11_A827", "taxId": "41875", "score": 2824.0}, {"name": "chr_11_A827", "taxId": "41875", "score": 2784.0}, {"name": "chr_11_A827", "taxId": "41875", "score": 2712.0}, {"name": "chr_11_A827", "taxId": "41875", "score": 2606.0}, {"name": "chr_11_A827", "taxId": "41875", "score": 2340.0}, {"name": "chr_11_A827", "taxId": "41875", "score": 2331.0}, {"name": "chr_11_A827", "taxId": "41875", "score": 2289.0}, {"name": "chr_11_A827", "taxId": "41875", "score": 2265.0}, {"name": "chr_11_A827", "taxId": "41875", "score": 1823.0}, {"name": "chr_11_A827", "taxId": "41875", "score": 1790.0}, {"name": "chr_11_A827", "taxId": "41875", "score": 1705.0}, {"name": "chr_11_A827", "taxId": "41875", "score": 1652.0}, {"name": "chr_11_A827", "taxId": "41875", "score": 1205.0}, {"name": "chr_11_A827", "taxId": "41875", "score": 828.0}, {"name": "chr_11_A827", "taxId": "41875", "score": 817.0}, {"name": "chr_11_A827", "taxId": "41875", "score": 582.0}, {"name": "chr_11_A827", "taxId": "41875", "score": 516.0}, {"name": "chr_11_A827", "taxId": "41875", "score": 494.0}, {"name": "chr_11_A827", "taxId": "41875", "score": 472.0}, {"name": "chr_11_A827", "taxId": "41875", "score": 464.0}, {"name": "chr_11_A827", "taxId": "41875", "score": 460.0}, {"name": "chr_11_A827", "taxId": "41875", "score": 348.0}, {"name": "chr_11_A827", "taxId": "41875", "score": 340.0}, {"name": "chr_11_A827", "taxId": "41875", "score": 326.0}, {"name": "chr_11_A827", "taxId": "41875", "score": 202.0}, {"name": "chr_11_A827", "taxId": "41875", "score": 185.0}, {"name": "chr_11_A827", "taxId": "41875", "score": 172.0}, {"name": "chr_11_A827", "taxId": "41875", "score": 28626.0}, {"name": "chr_11_A827", "taxId": "41875", "score": 11550.0}, {"name": "chr_11_A827", "taxId": "41875", "score": 158.0}, {"name": "chr_11_A827", "taxId": "41875", "score": 11021.0}, {"name": "chr_11_A827", "taxId": "41875", "score": 10196.0}, {"name": "chr_11_A827", "taxId": "41875", "score": 8711.0}, {"name": "chr_11_A827", "taxId": "41875", "score": 8488.0}, {"name": "chr_11_A827", "taxId": "41875", "score": 8046.0}, {"name": "chr_11_A827", "taxId": "41875", "score": 7928.0}, {"name": "chr_11_A827", "taxId": "41875", "score": 7302.0}, {"name": "chr_11_A827", "taxId": "41875", "score": 7164.0}, {"name": "chr_11_A827", "taxId": "41875", "score": 6817.0}, {"name": "chr_11_A827", "taxId": "41875", "score": 6615.0}, {"name": "chr_11_A827", "taxId": "41875", "score": 6549.0}, {"name": "chr_11_A827", "taxId": "41875", "score": 4979.0}, {"name": "chr_11_A827", "taxId": "41875", "score": 6492.0}, {"name": "chr_11_A827", "taxId": "41875", "score": 6468.0}, {"name": "chr_11_A827", "taxId": "41875", "score": 6257.0}, {"name": "chr_11_A827", "taxId": "41875", "score": 6167.0}, {"name": "chr_11_A827", "taxId": "41875", "score": 6050.0}, {"name": "chr_11_A827", "taxId": "41875", "score": 5901.0}, {"name": "chr_11_A827", "taxId": "41875", "score": 5879.0}, {"name": "chr_11_A827", "taxId": "41875", "score": 5864.0}, {"name": "chr_11_A827", "taxId": "41875", "score": 5635.0}, {"name": "chr_11_A827", "taxId": "41875", "score": 5600.0}, {"name": "chr_11_A827", "taxId": "41875", "score": 5559.0}, {"name": "chr_11_A827", "taxId": "41875", "score": 5552.0}, {"name": "chr_11_A827", "taxId": "41875", "score": 5498.0}, {"name": "chr_11_A827", "taxId": "157820", "score": 5445.0}, {"name": "chr_11_A827", "taxId": "41875", "score": 5337.0}, {"name": "chr_11_A827", "taxId": "41875", "score": 5276.0}, {"name": "chr_11_A827", "taxId": "41875", "score": 5230.0}, {"name": "chr_11_A827", "taxId": "41875", "score": 5230.0}, {"name": "chr_11_A827", "taxId": "41875", "score": 5127.0}, {"name": "chr_11_A827", "taxId": "41875", "score": 5125.0}, {"name": "chr_11_A827", "taxId": "41875", "score": 5103.0}, {"name": "chr_11_A827", "taxId": "41875", "score": 5088.0}, {"name": "chr_11_A827", "taxId": "41875", "score": 5075.0}, {"name": "chr_11_A827", "taxId": "41875", "score": 5018.0}, {"name": "chr_11_A827", "taxId": "41875", "score": 4998.0}, {"name": "chr_11_A827", "taxId": "41875", "score": 4711.0}, {"name": "chr_11_A827", "taxId": "41875", "score": 4689.0}, {"name": "chr_11_A827", "taxId": "41875", "score": 4686.0}, {"name": "chr_11_A827", "taxId": "41875", "score": 4684.0}, {"name": "chr_11_A827", "taxId": "41875", "score": 4632.0}, {"name": "chr_11_A827", "taxId": "41875", "score": 4604.0}, {"name": "chr_11_A827", "taxId": "41875", "score": 4601.0}, {"name": "chr_11_A827", "taxId": "41875", "score": 4595.0}, {"name": "chr_11_A827", "taxId": "41875", "score": 4562.0}, {"name": "chr_11_A827", "taxId": "41875", "score": 4545.0}, {"name": "chr_11_A827", "taxId": "41875", "score": 4527.0}, {"name": "chr_11_A827", "taxId": "41875", "score": 4527.0}, {"name": "chr_11_A827", "taxId": "41875", "score": 4501.0}, {"name": "chr_11_A827", "taxId": "41875", "score": 4499.0}, {"name": "chr_11_A827", "taxId": "41875", "score": 4383.0}, {"name": "chr_11_A827", "taxId": "41875", "score": 4368.0}, {"name": "chr_11_A827", "taxId": "41875", "score": 4228.0}, {"name": "chr_11_A827", "taxId": "41875", "score": 2994.0}, {"name": "chr_11_A827", "taxId": "41875", "score": 4198.0}, {"name": "chr_11_A827", "taxId": "41875", "score": 4156.0}, {"name": "chr_11_A827", "taxId": "41875", "score": 4095.0}, {"name": "chr_11_A827", "taxId": "41875", "score": 4067.0}, {"name": "chr_11_A827", "taxId": "41875", "score": 4036.0}, {"name": "chr_11_A827", "taxId": "41875", "score": 1509.0}, {"name": "chr_11_A827", "taxId": "41875", "score": 4010.0}, {"name": "chr_11_A827", "taxId": "41875", "score": 3951.0}, {"name": "chr_11_A827", "taxId": "41875", "score": 3888.0}, {"name": "chr_11_A827", "taxId": "41875", "score": 1836.0}, {"name": "chr_11_A827", "taxId": "41875", "score": 3856.0}, {"name": "chr_11_A827", "taxId": "41875", "score": 3836.0}, {"name": "chr_11_A827", "taxId": "41875", "score": 3816.0}, {"name": "chr_11_A827", "taxId": "41875", "score": 3812.0}, {"name": "chr_11_A827", "taxId": "41875", "score": 3779.0}, {"name": "chr_11_A827", "taxId": "41875", "score": 3760.0}, {"name": "chr_11_A827", "taxId": "41875", "score": 405.0}, {"name": "chr_11_A827", "taxId": "41875", "score": 3639.0}, {"name": "chr_11_A827", "taxId": "41875", "score": 3602.0}, {"name": "chr_11_A827", "taxId": "41875", "score": 3596.0}, {"name": "chr_11_A827", "taxId": "41875", "score": 3574.0}, {"name": "chr_11_A827", "taxId": "41875", "score": 3531.0}, {"name": "chr_11_A827", "taxId": "41875", "score": 3530.0}, {"name": "chr_11_A827", "taxId": "41875", "score": 3526.0}, {"name": "chr_11_A827", "taxId": "41875", "score": 3526.0}, {"name": "chr_11_A827", "taxId": "41875", "score": 412.0}, {"name": "chr_11_A827", "taxId": "41875", "score": 3509.0}, {"name": "chr_11_A827", "taxId": "41875", "score": 3507.0}, {"name": "chr_11_A827", "taxId": "41875", "score": 3498.0}, {"name": "chr_11_A827", "taxId": "41875", "score": 3445.0}, {"name": "chr_11_A827", "taxId": "41875", "score": 3443.0}, {"name": "chr_11_A827", "taxId": "41875", "score": 3443.0}, {"name": "chr_11_A827", "taxId": "41875", "score": 3432.0}, {"name": "chr_11_A827", "taxId": "41875", "score": 3341.0}, {"name": "chr_11_A827", "taxId": "41875", "score": 3339.0}, {"name": "chr_11_A827", "taxId": "41875", "score": 3314.0}, {"name": "chr_11_A827", "taxId": "41875", "score": 3304.0}, {"name": "chr_11_A827", "taxId": "41875", "score": 3297.0}, {"name": "chr_11_A827", "taxId": "41875", "score": 331.0}, {"name": "chr_11_A827", "taxId": "41875", "score": 3269.0}, {"name": "chr_11_A827", "taxId": "41875", "score": 3254.0}, {"name": "chr_11_A827", "taxId": "41875", "score": 3238.0}, {"name": "chr_11_A827", "taxId": "41875", "score": 3236.0}, {"name": "chr_11_A827", "taxId": "41875", "score": 3203.0}, {"name": "chr_11_A827", "taxId": "41875", "score": 3199.0}, {"name": "chr_11_A827", "taxId": "41875", "score": 3193.0}, {"name": "chr_11_A827", "taxId": "41875", "score": 3192.0}, {"name": "chr_11_A827", "taxId": "41875", "score": 3181.0}, {"name": "chr_11_A827", "taxId": "41875", "score": 3179.0}, {"name": "chr_11_A827", "taxId": "41875", "score": 3179.0}, {"name": "chr_11_A827", "taxId": "41875", "score": 3114.0}, {"name": "chr_11_A827", "taxId": "41875", "score": 3105.0}, {"name": "chr_11_A827", "taxId": "41875", "score": 3070.0}, {"name": "chr_11_A827", "taxId": "41875", "score": 3055.0}, {"name": "chr_11_A827", "taxId": "41875", "score": 283.0}, {"name": "chr_11_A827", "taxId": "41875", "score": 3055.0}, {"name": "chr_11_A827", "taxId": "41875", "score": 3027.0}, {"name": "chr_11_A827", "taxId": "41875", "score": 3003.0}, {"name": "chr_11_A827", "taxId": "41875", "score": 2961.0}, {"name": "chr_11_A827", "taxId": "41875", "score": 2961.0}, {"name": "chr_11_A827", "taxId": "41875", "score": 2946.0}, {"name": "chr_11_A827", "taxId": "41875", "score": 187.0}, {"name": "chr_11_A827", "taxId": "41875", "score": 2944.0}, {"name": "chr_11_A827", "taxId": "41875", "score": 2905.0}, {"name": "chr_11_A827", "taxId": "41875", "score": 881.0}, {"name": "chr_11_A827", "taxId": "41875", "score": 2904.0}, {"name": "chr_11_A827", "taxId": "41875", "score": 2900.0}, {"name": "chr_11_A827", "taxId": "41875", "score": 2894.0}, {"name": "chr_11_A827", "taxId": "41875", "score": 2885.0}, {"name": "chr_11_A827", "taxId": "41875", "score": 2881.0}, {"name": "chr_11_A827", "taxId": "41875", "score": 2878.0}, {"name": "chr_11_A827", "taxId": "41875", "score": 2844.0}, {"name": "chr_11_A827", "taxId": "41875", "score": 2843.0}, {"name": "chr_11_A827", "taxId": "41875", "score": 2841.0}, {"name": "chr_11_A827", "taxId": "41875", "score": 2819.0}, {"name": "chr_11_A827", "taxId": "41875", "score": 2813.0}, {"name": "chr_11_A827", "taxId": "41875", "score": 2804.0}, {"name": "chr_11_A827", "taxId": "41875", "score": 2793.0}, {"name": "chr_11_A827", "taxId": "41875", "score": 2784.0}, {"name": "chr_11_A827", "taxId": "41875", "score": 1652.0}, {"name": "chr_11_A827", "taxId": "41875", "score": 606.0}, {"name": "chr_11_A827", "taxId": "41875", "score": 2772.0}, {"name": "chr_11_A827", "taxId": "41875", "score": 2750.0}, {"name": "chr_11_A827", "taxId": "41875", "score": 2739.0}, {"name": "chr_11_A827", "taxId": "41875", "score": 2734.0}, {"name": "chr_11_A827", "taxId": "41875", "score": 2732.0}, {"name": "chr_11_A827", "taxId": "41875", "score": 2726.0}, {"name": "chr_11_A827", "taxId": "41875", "score": 2712.0}, {"name": "chr_11_A827", "taxId": "41875", "score": 2710.0}, {"name": "chr_11_A827", "taxId": "41875", "score": 2704.0}, {"name": "chr_11_A827", "taxId": "41875", "score": 2693.0}, {"name": "chr_11_A827", "taxId": "41875", "score": 2686.0}, {"name": "chr_11_A827", "taxId": "41875", "score": 2658.0}, {"name": "chr_11_A827", "taxId": "41875", "score": 2654.0}, {"name": "chr_11_A827", "taxId": "41875", "score": 2639.0}, {"name": "chr_11_A827", "taxId": "41875", "score": 2632.0}, {"name": "chr_11_A827", "taxId": "41875", "score": 2115.0}, {"name": "chr_11_A827", "taxId": "41875", "score": 2621.0}, {"name": "chr_11_A827", "taxId": "41875", "score": 2606.0}, {"name": "chr_11_A827", "taxId": "41875", "score": 874.0}, {"name": "chr_11_A827", "taxId": "41875", "score": 2516.0}, {"name": "chr_11_A827", "taxId": "41875", "score": 2512.0}, {"name": "chr_11_A827", "taxId": "41875", "score": 2490.0}, {"name": "chr_11_A827", "taxId": "41875", "score": 2484.0}, {"name": "chr_11_A827", "taxId": "41875", "score": 1234.0}, {"name": "chr_11_A827", "taxId": "41875", "score": 2483.0}, {"name": "chr_11_A827", "taxId": "41875", "score": 2479.0}, {"name": "chr_11_A827", "taxId": "41875", "score": 2477.0}, {"name": "chr_11_A827", "taxId": "41875", "score": 2471.0}, {"name": "chr_11_A827", "taxId": "41875", "score": 2466.0}, {"name": "chr_11_A827", "taxId": "41875", "score": 2460.0}, {"name": "chr_11_A827", "taxId": "41875", "score": 2447.0}, {"name": "chr_11_A827", "taxId": "41875", "score": 211.0}, {"name": "chr_11_A827", "taxId": "41875", "score": 2438.0}, {"name": "chr_11_A827", "taxId": "41875", "score": 2422.0}, {"name": "chr_11_A827", "taxId": "41875", "score": 2410.0}, {"name": "chr_11_A827", "taxId": "41875", "score": 2394.0}, {"name": "chr_11_A827", "taxId": "41875", "score": 2394.0}, {"name": "chr_11_A827", "taxId": "41875", "score": 2379.0}, {"name": "chr_11_A827", "taxId": "41875", "score": 2374.0}, {"name": "chr_11_A827", "taxId": "41875", "score": 2361.0}, {"name": "chr_11_A827", "taxId": "41875", "score": 2327.0}, {"name": "chr_11_A827", "taxId": "41875", "score": 2322.0}, {"name": "chr_11_A827", "taxId": "41875", "score": 2316.0}, {"name": "chr_11_A827", "taxId": "41875", "score": 2316.0}, {"name": "chr_11_A827", "taxId": "41875", "score": 2313.0}, {"name": "chr_11_A827", "taxId": "41875", "score": 2289.0}, {"name": "chr_11_A827", "taxId": "41875", "score": 634.0}, {"name": "chr_11_A827", "taxId": "41875", "score": 252.0}, {"name": "chr_11_A827", "taxId": "41875", "score": 2281.0}, {"name": "chr_11_A827", "taxId": "41875", "score": 2261.0}, {"name": "chr_11_A827", "taxId": "41875", "score": 2222.0}, {"name": "chr_11_A827", "taxId": "41875", "score": 2189.0}, {"name": "chr_11_A827", "taxId": "41875", "score": 2183.0}, {"name": "chr_11_A827", "taxId": "41875", "score": 2172.0}, {"name": "chr_11_A827", "taxId": "41875", "score": 2163.0}, {"name": "chr_11_A827", "taxId": "41875", "score": 2154.0}, {"name": "chr_11_A827", "taxId": "41875", "score": 2145.0}, {"name": "chr_11_A827", "taxId": "41875", "score": 2128.0}, {"name": "chr_11_A827", "taxId": "41875", "score": 2122.0}, {"name": "chr_11_A827", "taxId": "41875", "score": 2102.0}, {"name": "chr_11_A827", "taxId": "41875", "score": 2098.0}, {"name": "chr_11_A827", "taxId": "41875", "score": 2097.0}, {"name": "chr_11_A827", "taxId": "41875", "score": 2091.0}, {"name": "chr_11_A827", "taxId": "41875", "score": 2084.0}, {"name": "chr_11_A827", "taxId": "41875", "score": 2080.0}, {"name": "chr_11_A827", "taxId": "41875", "score": 2069.0}, {"name": "chr_11_A827", "taxId": "41875", "score": 2067.0}, {"name": "chr_11_A827", "taxId": "41875", "score": 2047.0}, {"name": "chr_11_A827", "taxId": "41875", "score": 2045.0}, {"name": "chr_11_A827", "taxId": "41875", "score": 2045.0}, {"name": "chr_11_A827", "taxId": "41875", "score": 2025.0}, {"name": "chr_11_A827", "taxId": "41875", "score": 1110.0}, {"name": "chr_11_A827", "taxId": "41875", "score": 2019.0}, {"name": "chr_11_A827", "taxId": "41875", "score": 2013.0}, {"name": "chr_11_A827", "taxId": "41875", "score": 2008.0}, {"name": "chr_11_A827", "taxId": "41875", "score": 2008.0}, {"name": "chr_11_A827", "taxId": "41875", "score": 2001.0}, {"name": "chr_11_A827", "taxId": "41875", "score": 1995.0}, {"name": "chr_11_A827", "taxId": "41875", "score": 1980.0}, {"name": "chr_11_A827", "taxId": "41875", "score": 1975.0}, {"name": "chr_11_A827", "taxId": "41875", "score": 1975.0}, {"name": "chr_11_A827", "taxId": "41875", "score": 1975.0}, {"name": "chr_11_A827", "taxId": "41875", "score": 1971.0}, {"name": "chr_11_A827", "taxId": "41875", "score": 483.0}, {"name": "chr_11_A827", "taxId": "41875", "score": 1969.0}, {"name": "chr_11_A827", "taxId": "41875", "score": 1949.0}, {"name": "chr_11_A827", "taxId": "41875", "score": 1934.0}, {"name": "chr_11_A827", "taxId": "41875", "score": 1934.0}, {"name": "chr_11_A827", "taxId": "41875", "score": 1929.0}, {"name": "chr_11_A827", "taxId": "41875", "score": 1923.0}, {"name": "chr_11_A827", "taxId": "41875", "score": 1919.0}, {"name": "chr_11_A827", "taxId": "41875", "score": 1912.0}, {"name": "chr_11_A827", "taxId": "41875", "score": 1908.0}, {"name": "chr_11_A827", "taxId": "41875", "score": 1890.0}, {"name": "chr_11_A827", "taxId": "41875", "score": 1886.0}, {"name": "chr_11_A827", "taxId": "41875", "score": 1868.0}, {"name": "chr_11_A827", "taxId": "41875", "score": 1868.0}, {"name": "chr_11_A827", "taxId": "41875", "score": 1868.0}, {"name": "chr_11_A827", "taxId": "41875", "score": 1864.0}, {"name": "chr_11_A827", "taxId": "41875", "score": 1862.0}, {"name": "chr_11_A827", "taxId": "41875", "score": 1862.0}, {"name": "chr_11_A827", "taxId": "41875", "score": 1857.0}, {"name": "chr_11_A827", "taxId": "41875", "score": 1142.0}, {"name": "chr_11_A827", "taxId": "41875", "score": 1857.0}, {"name": "chr_11_A827", "taxId": "41875", "score": 1832.0}, {"name": "chr_11_A827", "taxId": "41875", "score": 1825.0}, {"name": "chr_11_A827", "taxId": "41875", "score": 1823.0}, {"name": "chr_11_A827", "taxId": "41875", "score": 1818.0}, {"name": "chr_11_A827", "taxId": "41875", "score": 1814.0}, {"name": "chr_11_A827", "taxId": "41875", "score": 1790.0}, {"name": "chr_11_A827", "taxId": "41875", "score": 1790.0}, {"name": "chr_11_A827", "taxId": "41875", "score": 1781.0}, {"name": "chr_11_A827", "taxId": "41875", "score": 1775.0}, {"name": "chr_11_A827", "taxId": "41875", "score": 1762.0}, {"name": "chr_11_A827", "taxId": "41875", "score": 1740.0}, {"name": "chr_11_A827", "taxId": "41875", "score": 1735.0}, {"name": "chr_11_A827", "taxId": "41875", "score": 1735.0}, {"name": "chr_11_A827", "taxId": "41875", "score": 1718.0}, {"name": "chr_11_A827", "taxId": "41875", "score": 649.0}, {"name": "chr_11_A827", "taxId": "41875", "score": 1711.0}, {"name": "chr_11_A827", "taxId": "41875", "score": 1709.0}, {"name": "chr_11_A827", "taxId": "41875", "score": 1701.0}, {"name": "chr_11_A827", "taxId": "41875", "score": 1676.0}, {"name": "chr_11_A827", "taxId": "41875", "score": 1502.0}, {"name": "chr_11_A827", "taxId": "41875", "score": 1668.0}, {"name": "chr_11_A827", "taxId": "41875", "score": 1655.0}, {"name": "chr_11_A827", "taxId": "41875", "score": 1646.0}, {"name": "chr_11_A827", "taxId": "41875", "score": 1642.0}, {"name": "chr_11_A827", "taxId": "41875", "score": 1637.0}, {"name": "chr_11_A827", "taxId": "41875", "score": 1629.0}, {"name": "chr_11_A827", "taxId": "41875", "score": 1629.0}, {"name": "chr_11_A827", "taxId": "41875", "score": 1622.0}, {"name": "chr_11_A827", "taxId": "41875", "score": 1618.0}, {"name": "chr_11_A827", "taxId": "41875", "score": 1600.0}, {"name": "chr_11_A827", "taxId": "41875", "score": 1594.0}, {"name": "chr_11_A827", "taxId": "41875", "score": 1055.0}, {"name": "chr_11_A827", "taxId": "41875", "score": 604.0}, {"name": "chr_11_A827", "taxId": "41875", "score": 1592.0}, {"name": "chr_11_A827", "taxId": "41875", "score": 1591.0}, {"name": "chr_11_A827", "taxId": "41875", "score": 1587.0}, {"name": "chr_11_A827", "taxId": "41875", "score": 1587.0}, {"name": "chr_11_A827", "taxId": "41875", "score": 1580.0}, {"name": "chr_11_A827", "taxId": "41875", "score": 1570.0}, {"name": "chr_11_A827", "taxId": "41875", "score": 1483.0}, {"name": "chr_11_A827", "taxId": "41875", "score": 1568.0}, {"name": "chr_11_A827", "taxId": "41875", "score": 1568.0}, {"name": "chr_11_A827", "taxId": "41875", "score": 1563.0}, {"name": "chr_11_A827", "taxId": "41875", "score": 540.0}, {"name": "chr_11_A827", "taxId": "41875", "score": 1563.0}, {"name": "chr_11_A827", "taxId": "41875", "score": 1554.0}, {"name": "chr_11_A827", "taxId": "41875", "score": 1543.0}, {"name": "chr_11_A827", "taxId": "41875", "score": 1524.0}, {"name": "chr_11_A827", "taxId": "41875", "score": 566.0}, {"name": "chr_11_A827", "taxId": "41875", "score": 1509.0}, {"name": "chr_11_A827", "taxId": "41875", "score": 1502.0}, {"name": "chr_11_A827", "taxId": "41875", "score": 1491.0}, {"name": "chr_11_A827", "taxId": "41875", "score": 1491.0}, {"name": "chr_11_A827", "taxId": "41875", "score": 1487.0}, {"name": "chr_11_A827", "taxId": "41875", "score": 1465.0}, {"name": "chr_11_A827", "taxId": "41875", "score": 1463.0}, {"name": "chr_11_A827", "taxId": "41875", "score": 1461.0}, {"name": "chr_11_A827", "taxId": "41875", "score": 244.0}, {"name": "chr_11_A827", "taxId": "41875", "score": 1458.0}, {"name": "chr_11_A827", "taxId": "41875", "score": 1456.0}, {"name": "chr_11_A827", "taxId": "41875", "score": 499.0}, {"name": "chr_11_A827", "taxId": "41875", "score": 1452.0}, {"name": "chr_11_A827", "taxId": "41875", "score": 1441.0}, {"name": "chr_11_A827", "taxId": "41875", "score": 1413.0}, {"name": "chr_11_A827", "taxId": "41875", "score": 198.0}, {"name": "chr_11_A827", "taxId": "41875", "score": 1413.0}, {"name": "chr_11_A827", "taxId": "41875", "score": 1408.0}, {"name": "chr_11_A827", "taxId": "436017", "score": 1393.0}, {"name": "chr_11_A827", "taxId": "436017", "score": 1338.0}, {"name": "chr_11_A827", "taxId": "436017", "score": 863.0}, {"name": "chr_11_A827", "taxId": "436017", "score": 752.0}, {"name": "chr_11_A827", "taxId": "436017", "score": 640.0}, {"name": "chr_11_A827", "taxId": "436017", "score": 555.0}, {"name": "chr_11_A827", "taxId": "436017", "score": 532.0}, {"name": "chr_11_A827", "taxId": "436017", "score": 339.0}, {"name": "chr_11_A827", "taxId": "436017", "score": 158.0}, {"name": "chr_11_A827", "taxId": "436017", "score": 158.0}, {"name": "chr_11_A827", "taxId": "436017", "score": 1389.0}, {"name": "chr_11_A827", "taxId": "41875", "score": 1378.0}, {"name": "chr_11_A827", "taxId": "41875", "score": 1242.0}, {"name": "chr_11_A827", "taxId": "41875", "score": 1376.0}, {"name": "chr_11_A827", "taxId": "41875", "score": 1373.0}, {"name": "chr_11_A827", "taxId": "41875", "score": 1369.0}, {"name": "chr_11_A827", "taxId": "41875", "score": 1358.0}, {"name": "chr_11_A827", "taxId": "41875", "score": 335.0}, {"name": "chr_11_A827", "taxId": "41875", "score": 1352.0}, {"name": "chr_11_A827", "taxId": "436017", "score": 1338.0}, {"name": "chr_11_A827", "taxId": "41875", "score": 1334.0}, {"name": "chr_11_A827", "taxId": "41875", "score": 1321.0}, {"name": "chr_11_A827", "taxId": "41875", "score": 1319.0}, {"name": "chr_11_A827", "taxId": "41875", "score": 1303.0}, {"name": "chr_11_A827", "taxId": "41875", "score": 1297.0}, {"name": "chr_11_A827", "taxId": "41875", "score": 1293.0}, {"name": "chr_11_A827", "taxId": "41875", "score": 1271.0}, {"name": "chr_11_A827", "taxId": "70448", "score": 1269.0}, {"name": "chr_11_A827", "taxId": "41875", "score": 1266.0}, {"name": "chr_11_A827", "taxId": "41875", "score": 1264.0}, {"name": "chr_11_A827", "taxId": "41875", "score": 1262.0}, {"name": "chr_11_A827", "taxId": "41875", "score": 915.0}, {"name": "chr_11_A827", "taxId": "41875", "score": 529.0}, {"name": "chr_11_A827", "taxId": "41875", "score": 228.0}, {"name": "chr_11_A827", "taxId": "41875", "score": 1256.0}, {"name": "chr_11_A827", "taxId": "41875", "score": 1227.0}, {"name": "chr_11_A827", "taxId": "41875", "score": 1223.0}, {"name": "chr_11_A827", "taxId": "41875", "score": 1214.0}, {"name": "chr_11_A827", "taxId": "41875", "score": 1210.0}, {"name": "chr_11_A827", "taxId": "41875", "score": 1208.0}, {"name": "chr_11_A827", "taxId": "41875", "score": 1205.0}, {"name": "chr_11_A827", "taxId": "41875", "score": 1203.0}, {"name": "chr_11_A827", "taxId": "41875", "score": 1177.0}, {"name": "chr_11_A827", "taxId": "41875", "score": 1170.0}, {"name": "chr_11_A827", "taxId": "41875", "score": 1158.0}, {"name": "chr_11_A827", "taxId": "41875", "score": 730.0}, {"name": "chr_11_A827", "taxId": "41875", "score": 331.0}, {"name": "chr_11_A827", "taxId": "41875", "score": 250.0}, {"name": "chr_11_A827", "taxId": "41875", "score": 1155.0}, {"name": "chr_11_A827", "taxId": "41875", "score": 1151.0}, {"name": "chr_11_A827", "taxId": "41875", "score": 553.0}, {"name": "chr_11_A827", "taxId": "41875", "score": 1147.0}, {"name": "chr_11_A827", "taxId": "41875", "score": 1144.0}, {"name": "chr_11_A827", "taxId": "41875", "score": 553.0}, {"name": "chr_11_A827", "taxId": "41875", "score": 1142.0}, {"name": "chr_11_A827", "taxId": "41875", "score": 1131.0}, {"name": "chr_11_A827", "taxId": "41875", "score": 1127.0}, {"name": "chr_11_A827", "taxId": "41875", "score": 1127.0}, {"name": "chr_11_A827", "taxId": "41875", "score": 1118.0}, {"name": "chr_11_A827", "taxId": "41875", "score": 189.0}, {"name": "chr_11_A827", "taxId": "41875", "score": 1118.0}, {"name": "chr_11_A827", "taxId": "41875", "score": 158.0}, {"name": "chr_11_A827", "taxId": "41875", "score": 1101.0}, {"name": "chr_11_A827", "taxId": "41875", "score": 1094.0}, {"name": "chr_11_A827", "taxId": "41875", "score": 1077.0}, {"name": "chr_11_A827", "taxId": "41875", "score": 1074.0}, {"name": "chr_11_A827", "taxId": "41875", "score": 1066.0}, {"name": "chr_11_A827", "taxId": "41875", "score": 1064.0}, {"name": "chr_11_A827", "taxId": "41875", "score": 383.0}, {"name": "chr_11_A827", "taxId": "41875", "score": 1053.0}, {"name": "chr_11_A827", "taxId": "41875", "score": 1048.0}, {"name": "chr_11_A827", "taxId": "41875", "score": 1048.0}, {"name": "chr_11_A827", "taxId": "41875", "score": 1029.0}, {"name": "chr_11_A827", "taxId": "41875", "score": 998.0}, {"name": "chr_11_A827", "taxId": "41875", "score": 992.0}, {"name": "chr_11_A827", "taxId": "41875", "score": 979.0}, {"name": "chr_11_A827", "taxId": "41875", "score": 970.0}, {"name": "chr_11_A827", "taxId": "41875", "score": 970.0}, {"name": "chr_11_A827", "taxId": "41875", "score": 822.0}, {"name": "chr_11_A827", "taxId": "41875", "score": 695.0}, {"name": "chr_11_A827", "taxId": "41875", "score": 577.0}, {"name": "chr_11_A827", "taxId": "41875", "score": 948.0}, {"name": "chr_11_A827", "taxId": "41875", "score": 946.0}, {"name": "chr_11_A827", "taxId": "41875", "score": 470.0}, {"name": "chr_11_A827", "taxId": "41875", "score": 931.0}, {"name": "chr_11_A827", "taxId": "41875", "score": 920.0}, {"name": "chr_11_A827", "taxId": "41875", "score": 883.0}, {"name": "chr_11_A827", "taxId": "41875", "score": 876.0}, {"name": "chr_11_A827", "taxId": "41875", "score": 867.0}, {"name": "chr_11_A827", "taxId": "41875", "score": 863.0}, {"name": "chr_11_A827", "taxId": "41875", "score": 863.0}, {"name": "chr_11_A827", "taxId": "41875", "score": 719.0}, {"name": "chr_11_A827", "taxId": "242159", "score": 863.0}, {"name": "chr_11_A827", "taxId": "436017", "score": 863.0}, {"name": "chr_11_A827", "taxId": "41875", "score": 861.0}, {"name": "chr_11_A827", "taxId": "70448", "score": 852.0}, {"name": "chr_11_A827", "taxId": "41875", "score": 828.0}, {"name": "chr_11_A827", "taxId": "41875", "score": 592.0}, {"name": "chr_11_A827", "taxId": "41875", "score": 822.0}, {"name": "chr_11_A827", "taxId": "41875", "score": 695.0}, {"name": "chr_11_A827", "taxId": "41875", "score": 821.0}, {"name": "chr_11_A827", "taxId": "41875", "score": 739.0}, {"name": "chr_11_A827", "taxId": "41875", "score": 542.0}, {"name": "chr_11_A827", "taxId": "41875", "score": 374.0}, {"name": "chr_11_A827", "taxId": "41875", "score": 298.0}, {"name": "chr_11_A827", "taxId": "41875", "score": 265.0}, {"name": "chr_11_A827", "taxId": "41875", "score": 204.0}, {"name": "chr_11_A827", "taxId": "41875", "score": 817.0}, {"name": "chr_11_A827", "taxId": "41875", "score": 815.0}, {"name": "chr_11_A827", "taxId": "41875", "score": 811.0}, {"name": "chr_11_A827", "taxId": "41875", "score": 811.0}, {"name": "chr_11_A827", "taxId": "41875", "score": 804.0}, {"name": "chr_11_A827", "taxId": "41875", "score": 773.0}, {"name": "chr_11_A827", "taxId": "41875", "score": 741.0}, {"name": "chr_11_A827", "taxId": "41875", "score": 730.0}, {"name": "chr_11_A827", "taxId": "41875", "score": 699.0}, {"name": "chr_11_A827", "taxId": "41875", "score": 651.0}, {"name": "chr_11_A827", "taxId": "41875", "score": 806.0}, {"name": "chr_11_A827", "taxId": "41875", "score": 756.0}, {"name": "chr_11_A827", "taxId": "41875", "score": 745.0}, {"name": "chr_11_A827", "taxId": "41875", "score": 472.0}, {"name": "chr_11_A827", "taxId": "41875", "score": 806.0}, {"name": "chr_11_A827", "taxId": "41875", "score": 773.0}, {"name": "chr_11_A827", "taxId": "41875", "score": 745.0}, {"name": "chr_11_A827", "taxId": "41875", "score": 472.0}, {"name": "chr_11_A827", "taxId": "41875", "score": 291.0}, {"name": "chr_11_A827", "taxId": "41875", "score": 222.0}, {"name": "chr_11_A827", "taxId": "41875", "score": 189.0}, {"name": "chr_11_A827", "taxId": "41875", "score": 804.0}, {"name": "chr_11_A827", "taxId": "41875", "score": 798.0}, {"name": "chr_11_A827", "taxId": "41875", "score": 798.0}, {"name": "chr_11_A827", "taxId": "41875", "score": 793.0}, {"name": "chr_11_A827", "taxId": "41875", "score": 784.0}, {"name": "chr_11_A827", "taxId": "41875", "score": 287.0}, {"name": "chr_11_A827", "taxId": "41875", "score": 773.0}, {"name": "chr_11_A827", "taxId": "41875", "score": 699.0}, {"name": "chr_11_A827", "taxId": "41875", "score": 773.0}, {"name": "chr_11_A827", "taxId": "41875", "score": 758.0}, {"name": "chr_11_A827", "taxId": "41875", "score": 758.0}, {"name": "chr_11_A827", "taxId": "41875", "score": 171.0}, {"name": "chr_11_A827", "taxId": "41875", "score": 758.0}, {"name": "chr_11_A827", "taxId": "41875", "score": 466.0}, {"name": "chr_11_A827", "taxId": "41875", "score": 176.0}, {"name": "chr_11_A827", "taxId": "436017", "score": 752.0}, {"name": "chr_11_A827", "taxId": "41875", "score": 741.0}, {"name": "chr_11_A827", "taxId": "41875", "score": 736.0}, {"name": "chr_11_A827", "taxId": "41875", "score": 719.0}, {"name": "chr_11_A827", "taxId": "41875", "score": 715.0}, {"name": "chr_11_A827", "taxId": "41875", "score": 699.0}, {"name": "chr_11_A827", "taxId": "41875", "score": 695.0}, {"name": "chr_11_A827", "taxId": "41875", "score": 660.0}, {"name": "chr_11_A827", "taxId": "41875", "score": 200.0}, {"name": "chr_11_A827", "taxId": "41875", "score": 649.0}, {"name": "chr_11_A827", "taxId": "41875", "score": 649.0}, {"name": "chr_11_A827", "taxId": "41875", "score": 627.0}, {"name": "chr_11_A827", "taxId": "41875", "score": 619.0}, {"name": "chr_11_A827", "taxId": "564608", "score": 614.0}, {"name": "chr_11_A827", "taxId": "41875", "score": 612.0}, {"name": "chr_11_A827", "taxId": "41875", "score": 411.0}, {"name": "chr_11_A827", "taxId": "41875", "score": 278.0}, {"name": "chr_11_A827", "taxId": "41875", "score": 597.0}, {"name": "chr_11_A827", "taxId": "41875", "score": 597.0}, {"name": "chr_11_A827", "taxId": "41875", "score": 595.0}, {"name": "chr_11_A827", "taxId": "41875", "score": 593.0}, {"name": "chr_11_A827", "taxId": "436017", "score": 588.0}, {"name": "chr_11_A827", "taxId": "70448", "score": 582.0}, {"name": "chr_11_A827", "taxId": "41875", "score": 582.0}, {"name": "chr_11_A827", "taxId": "41875", "score": 577.0}, {"name": "chr_11_A827", "taxId": "41875", "score": 577.0}, {"name": "chr_11_A827", "taxId": "41875", "score": 233.0}, {"name": "chr_11_A827", "taxId": "436017", "score": 555.0}, {"name": "chr_11_A827", "taxId": "41875", "score": 544.0}, {"name": "chr_11_A827", "taxId": "41875", "score": 165.0}, {"name": "chr_11_A827", "taxId": "41875", "score": 538.0}, {"name": "chr_11_A827", "taxId": "41875", "score": 538.0}, {"name": "chr_11_A827", "taxId": "41875", "score": 392.0}, {"name": "chr_11_A827", "taxId": "41875", "score": 532.0}, {"name": "chr_11_A827", "taxId": "41875", "score": 529.0}, {"name": "chr_11_A827", "taxId": "41875", "score": 499.0}, {"name": "chr_11_A827", "taxId": "41875", "score": 460.0}, {"name": "chr_11_A827", "taxId": "41875", "score": 494.0}, {"name": "chr_11_A827", "taxId": "41875", "score": 372.0}, {"name": "chr_11_A827", "taxId": "41875", "score": 351.0}, {"name": "chr_11_A827", "taxId": "41875", "score": 488.0}, {"name": "chr_11_A827", "taxId": "41875", "score": 484.0}, {"name": "chr_11_A827", "taxId": "41875", "score": 483.0}, {"name": "chr_11_A827", "taxId": "41875", "score": 479.0}, {"name": "chr_11_A827", "taxId": "41875", "score": 464.0}, {"name": "chr_11_A827", "taxId": "41875", "score": 460.0}, {"name": "chr_11_A827", "taxId": "41875", "score": 446.0}, {"name": "chr_11_A827", "taxId": "41875", "score": 189.0}, {"name": "chr_11_A827", "taxId": "41875", "score": 427.0}, {"name": "chr_11_A827", "taxId": "41875", "score": 420.0}, {"name": "chr_11_A827", "taxId": "41875", "score": 411.0}, {"name": "chr_11_A827", "taxId": "41875", "score": 392.0}, {"name": "chr_11_A827", "taxId": "70448", "score": 385.0}, {"name": "chr_11_A827", "taxId": "41875", "score": 385.0}, {"name": "chr_11_A827", "taxId": "41875", "score": 150.0}, {"name": "chr_11_A827", "taxId": "41875", "score": 381.0}, {"name": "chr_11_A827", "taxId": "41875", "score": 372.0}, {"name": "chr_11_A827", "taxId": "41875", "score": 333.0}, {"name": "chr_11_A827", "taxId": "41875", "score": 351.0}, {"name": "chr_11_A827", "taxId": "41875", "score": 226.0}, {"name": "chr_11_A827", "taxId": "41875", "score": 346.0}, {"name": "chr_11_A827", "taxId": "41875", "score": 340.0}, {"name": "chr_11_A827", "taxId": "436017", "score": 339.0}, {"name": "chr_11_A827", "taxId": "41875", "score": 331.0}, {"name": "chr_11_A827", "taxId": "41875", "score": 298.0}, {"name": "chr_11_A827", "taxId": "296587", "score": 287.0}, {"name": "chr_11_A827", "taxId": "41875", "score": 279.0}, {"name": "chr_11_A827", "taxId": "3711", "score": 267.0}, {"name": "chr_11_A827", "taxId": "41875", "score": 254.0}, {"name": "chr_11_A827", "taxId": "41875", "score": 189.0}, {"name": "chr_11_A827", "taxId": "41875", "score": 250.0}, {"name": "chr_11_A827", "taxId": "307658", "score": 246.0}, {"name": "chr_11_A827", "taxId": "3711", "score": 244.0}, {"name": "chr_11_A827", "taxId": "8083", "score": 244.0}, {"name": "chr_11_A827", "taxId": "41875", "score": 235.0}, {"name": "chr_11_A827", "taxId": "41875", "score": 222.0}, {"name": "chr_11_A827", "taxId": "41875", "score": 233.0}, {"name": "chr_11_A827", "taxId": "41875", "score": 178.0}, {"name": "chr_11_A827", "taxId": "41875", "score": 228.0}, {"name": "chr_11_A827", "taxId": "574566", "score": 226.0}, {"name": "chr_11_A827", "taxId": "32473", "score": 217.0}, {"name": "chr_11_A827", "taxId": "59895", "score": 215.0}, {"name": "chr_11_A827", "taxId": "41875", "score": 211.0}, {"name": "chr_11_A827", "taxId": "3218", "score": 204.0}, {"name": "chr_11_A827", "taxId": "41875", "score": 196.0}, {"name": "chr_11_A827", "taxId": "41875", "score": 191.0}, {"name": "chr_11_A827", "taxId": "41875", "score": 191.0}, {"name": "chr_11_A827", "taxId": "41875", "score": 191.0}, {"name": "chr_11_A827", "taxId": "41875", "score": 189.0}, {"name": "chr_11_A827", "taxId": "112090", "score": 176.0}, {"name": "chr_11_A827", "taxId": "112090", "score": 176.0}, {"name": "chr_11_A827", "taxId": "41875", "score": 176.0}, {"name": "chr_11_A827", "taxId": "41875", "score": 174.0}, {"name": "chr_11_A827", "taxId": "41875", "score": 174.0}, {"name": "chr_11_A827", "taxId": "1522189", "score": 172.0}, {"name": "chr_11_A827", "taxId": "1392250", "score": 172.0}, {"name": "chr_11_A827", "taxId": "2021234", "score": 172.0}, {"name": "chr_11_A827", "taxId": "2055892", "score": 165.0}, {"name": "chr_11_A827", "taxId": "3726", "score": 165.0}, {"name": "chr_11_A827", "taxId": "253288", "score": 165.0}, {"name": "chr_11_A827", "taxId": "436017", "score": 158.0}, {"name": "chr_11_A827", "taxId": "436017", "score": 158.0}, {"name": "chr_11_A827", "taxId": "4442", "score": 150.0}, {"name": "chr_11_A827", "taxId": "41875", "score": 148.0}]}, "taxonomy": {"bestsum": {"species": {"tax": "Bathycoccus prasinos", "score": 2183194.0, "c_index": 20}, "genus": {"tax": "Bathycoccus", "score": 2183194.0, "c_index": 17}, "family": {"tax": "Bathycoccaceae", "score": 2200013.0, "c_index": 14}, "order": {"tax": "Mamiellales", "score": 2200914.0, "c_index": 13}, "phylum": {"tax": "Chlorophyta", "score": 2206585.0, "c_index": 7}, "superkingdom": {"tax": "Eukaryota", "score": 2209398.0, "c_index": 1}}}}, "chr_10_A827": {"name": "chr_10_A827", "length": 818713, "n_count": 0, "agct_count": 818713, "gc": 0.4805, "covs": {"bam0": 78.9809}, "read_cov": {"bam0": 431201}, "hits": {"tax0": [{"name": "chr_10_A827", "taxId": "41875", "score": 63922.0}, {"name": "chr_10_A827", "taxId": "41875", "score": 47277.0}, {"name": "chr_10_A827", "taxId": "41875", "score": 40863.0}, {"name": "chr_10_A827", "taxId": "41875", "score": 39970.0}, {"name": "chr_10_A827", "taxId": "41875", "score": 39687.0}, {"name": "chr_10_A827", "taxId": "41875", "score": 39266.0}, {"name": "chr_10_A827", "taxId": "41875", "score": 31938.0}, {"name": "chr_10_A827", "taxId": "41875", "score": 29320.0}, {"name": "chr_10_A827", "taxId": "41875", "score": 27922.0}, {"name": "chr_10_A827", "taxId": "41875", "score": 27429.0}, {"name": "chr_10_A827", "taxId": "41875", "score": 25405.0}, {"name": "chr_10_A827", "taxId": "41875", "score": 24753.0}, {"name": "chr_10_A827", "taxId": "41875", "score": 23930.0}, {"name": "chr_10_A827", "taxId": "41875", "score": 22836.0}, {"name": "chr_10_A827", "taxId": "41875", "score": 22742.0}, {"name": "chr_10_A827", "taxId": "41875", "score": 22504.0}, {"name": "chr_10_A827", "taxId": "41875", "score": 21894.0}, {"name": "chr_10_A827", "taxId": "41875", "score": 21499.0}, {"name": "chr_10_A827", "taxId": "41875", "score": 20347.0}, {"name": "chr_10_A827", "taxId": "41875", "score": 20303.0}, {"name": "chr_10_A827", "taxId": "41875", "score": 19667.0}, {"name": "chr_10_A827", "taxId": "41875", "score": 19171.0}, {"name": "chr_10_A827", "taxId": "41875", "score": 17946.0}, {"name": "chr_10_A827", "taxId": "41875", "score": 17553.0}, {"name": "chr_10_A827", "taxId": "41875", "score": 16526.0}, {"name": "chr_10_A827", "taxId": "41875", "score": 16343.0}, {"name": "chr_10_A827", "taxId": "41875", "score": 15633.0}, {"name": "chr_10_A827", "taxId": "41875", "score": 15154.0}, {"name": "chr_10_A827", "taxId": "41875", "score": 14310.0}, {"name": "chr_10_A827", "taxId": "41875", "score": 13923.0}, {"name": "chr_10_A827", "taxId": "41875", "score": 13446.0}, {"name": "chr_10_A827", "taxId": "41875", "score": 13359.0}, {"name": "chr_10_A827", "taxId": "41875", "score": 12885.0}, {"name": "chr_10_A827", "taxId": "41875", "score": 12593.0}, {"name": "chr_10_A827", "taxId": "41875", "score": 12345.0}, {"name": "chr_10_A827", "taxId": "41875", "score": 11899.0}, {"name": "chr_10_A827", "taxId": "41875", "score": 11254.0}, {"name": "chr_10_A827", "taxId": "41875", "score": 11202.0}, {"name": "chr_10_A827", "taxId": "41875", "score": 10514.0}, {"name": "chr_10_A827", "taxId": "41875", "score": 10484.0}, {"name": "chr_10_A827", "taxId": "41875", "score": 10475.0}, {"name": "chr_10_A827", "taxId": "41875", "score": 10371.0}, {"name": "chr_10_A827", "taxId": "41875", "score": 10355.0}, {"name": "chr_10_A827", "taxId": "41875", "score": 10288.0}, {"name": "chr_10_A827", "taxId": "41875", "score": 10165.0}, {"name": "chr_10_A827", "taxId": "41875", "score": 9677.0}, {"name": "chr_10_A827", "taxId": "41875", "score": 9489.0}, {"name": "chr_10_A827", "taxId": "41875", "score": 9291.0}, {"name": "chr_10_A827", "taxId": "41875", "score": 9099.0}, {"name": "chr_10_A827", "taxId": "41875", "score": 8985.0}, {"name": "chr_10_A827", "taxId": "41875", "score": 8901.0}, {"name": "chr_10_A827", "taxId": "41875", "score": 8250.0}, {"name": "chr_10_A827", "taxId": "41875", "score": 7950.0}, {"name": "chr_10_A827", "taxId": "41875", "score": 7332.0}, {"name": "chr_10_A827", "taxId": "41875", "score": 7287.0}, {"name": "chr_10_A827", "taxId": "41875", "score": 6698.0}, {"name": "chr_10_A827", "taxId": "41875", "score": 6695.0}, {"name": "chr_10_A827", "taxId": "41875", "score": 6521.0}, {"name": "chr_10_A827", "taxId": "41875", "score": 6517.0}, {"name": "chr_10_A827", "taxId": "41875", "score": 6357.0}, {"name": "chr_10_A827", "taxId": "41875", "score": 6298.0}, {"name": "chr_10_A827", "taxId": "41875", "score": 6277.0}, {"name": "chr_10_A827", "taxId": "41875", "score": 6111.0}, {"name": "chr_10_A827", "taxId": "41875", "score": 5849.0}, {"name": "chr_10_A827", "taxId": "41875", "score": 5792.0}, {"name": "chr_10_A827", "taxId": "41875", "score": 5746.0}, {"name": "chr_10_A827", "taxId": "41875", "score": 5742.0}, {"name": "chr_10_A827", "taxId": "41875", "score": 5670.0}, {"name": "chr_10_A827", "taxId": "41875", "score": 5221.0}, {"name": "chr_10_A827", "taxId": "41875", "score": 5184.0}, {"name": "chr_10_A827", "taxId": "41875", "score": 4974.0}, {"name": "chr_10_A827", "taxId": "41875", "score": 4951.0}, {"name": "chr_10_A827", "taxId": "41875", "score": 4826.0}, {"name": "chr_10_A827", "taxId": "41875", "score": 4318.0}, {"name": "chr_10_A827", "taxId": "41875", "score": 4137.0}, {"name": "chr_10_A827", "taxId": "41875", "score": 4087.0}, {"name": "chr_10_A827", "taxId": "41875", "score": 4028.0}, {"name": "chr_10_A827", "taxId": "41875", "score": 3288.0}, {"name": "chr_10_A827", "taxId": "41875", "score": 2987.0}, {"name": "chr_10_A827", "taxId": "41875", "score": 2926.0}, {"name": "chr_10_A827", "taxId": "41875", "score": 2658.0}, {"name": "chr_10_A827", "taxId": "41875", "score": 2353.0}, {"name": "chr_10_A827", "taxId": "41875", "score": 2257.0}, {"name": "chr_10_A827", "taxId": "41875", "score": 2008.0}, {"name": "chr_10_A827", "taxId": "41875", "score": 1910.0}, {"name": "chr_10_A827", "taxId": "41875", "score": 1903.0}, {"name": "chr_10_A827", "taxId": "41875", "score": 1851.0}, {"name": "chr_10_A827", "taxId": "41875", "score": 1797.0}, {"name": "chr_10_A827", "taxId": "41875", "score": 1413.0}, {"name": "chr_10_A827", "taxId": "41875", "score": 1085.0}, {"name": "chr_10_A827", "taxId": "41875", "score": 857.0}, {"name": "chr_10_A827", "taxId": "41875", "score": 366.0}, {"name": "chr_10_A827", "taxId": "41875", "score": 302.0}, {"name": "chr_10_A827", "taxId": "41875", "score": 193.0}, {"name": "chr_10_A827", "taxId": "41875", "score": 13932.0}, {"name": "chr_10_A827", "taxId": "41875", "score": 12445.0}, {"name": "chr_10_A827", "taxId": "41875", "score": 9358.0}, {"name": "chr_10_A827", "taxId": "41875", "score": 9321.0}, {"name": "chr_10_A827", "taxId": "41875", "score": 9171.0}, {"name": "chr_10_A827", "taxId": "41875", "score": 8772.0}, {"name": "chr_10_A827", "taxId": "41875", "score": 8146.0}, {"name": "chr_10_A827", "taxId": "41875", "score": 7731.0}, {"name": "chr_10_A827", "taxId": "41875", "score": 7581.0}, {"name": "chr_10_A827", "taxId": "41875", "score": 7483.0}, {"name": "chr_10_A827", "taxId": "41875", "score": 7457.0}, {"name": "chr_10_A827", "taxId": "41875", "score": 7084.0}, {"name": "chr_10_A827", "taxId": "41875", "score": 7055.0}, {"name": "chr_10_A827", "taxId": "41875", "score": 6789.0}, {"name": "chr_10_A827", "taxId": "41875", "score": 6602.0}, {"name": "chr_10_A827", "taxId": "41875", "score": 6517.0}, {"name": "chr_10_A827", "taxId": "41875", "score": 6316.0}, {"name": "chr_10_A827", "taxId": "41875", "score": 6290.0}, {"name": "chr_10_A827", "taxId": "41875", "score": 6045.0}, {"name": "chr_10_A827", "taxId": "41875", "score": 5886.0}, {"name": "chr_10_A827", "taxId": "41875", "score": 5808.0}, {"name": "chr_10_A827", "taxId": "41875", "score": 5740.0}, {"name": "chr_10_A827", "taxId": "41875", "score": 5725.0}, {"name": "chr_10_A827", "taxId": "41875", "score": 5653.0}, {"name": "chr_10_A827", "taxId": "41875", "score": 5570.0}, {"name": "chr_10_A827", "taxId": "41875", "score": 5544.0}, {"name": "chr_10_A827", "taxId": "41875", "score": 5496.0}, {"name": "chr_10_A827", "taxId": "41875", "score": 5493.0}, {"name": "chr_10_A827", "taxId": "41875", "score": 5478.0}, {"name": "chr_10_A827", "taxId": "41875", "score": 291.0}, {"name": "chr_10_A827", "taxId": "41875", "score": 5470.0}, {"name": "chr_10_A827", "taxId": "41875", "score": 5419.0}, {"name": "chr_10_A827", "taxId": "41875", "score": 5330.0}, {"name": "chr_10_A827", "taxId": "41875", "score": 5312.0}, {"name": "chr_10_A827", "taxId": "41875", "score": 5304.0}, {"name": "chr_10_A827", "taxId": "41875", "score": 5275.0}, {"name": "chr_10_A827", "taxId": "41875", "score": 689.0}, {"name": "chr_10_A827", "taxId": "41875", "score": 5265.0}, {"name": "chr_10_A827", "taxId": "41875", "score": 5265.0}, {"name": "chr_10_A827", "taxId": "41875", "score": 822.0}, {"name": "chr_10_A827", "taxId": "41875", "score": 704.0}, {"name": "chr_10_A827", "taxId": "41875", "score": 409.0}, {"name": "chr_10_A827", "taxId": "41875", "score": 361.0}, {"name": "chr_10_A827", "taxId": "41875", "score": 357.0}, {"name": "chr_10_A827", "taxId": "41875", "score": 5225.0}, {"name": "chr_10_A827", "taxId": "41875", "score": 5175.0}, {"name": "chr_10_A827", "taxId": "41875", "score": 5175.0}, {"name": "chr_10_A827", "taxId": "41875", "score": 5097.0}, {"name": "chr_10_A827", "taxId": "41875", "score": 5003.0}, {"name": "chr_10_A827", "taxId": "41875", "score": 4926.0}, {"name": "chr_10_A827", "taxId": "41875", "score": 459.0}, {"name": "chr_10_A827", "taxId": "41875", "score": 4793.0}, {"name": "chr_10_A827", "taxId": "41875", "score": 4774.0}, {"name": "chr_10_A827", "taxId": "41875", "score": 4728.0}, {"name": "chr_10_A827", "taxId": "41875", "score": 4726.0}, {"name": "chr_10_A827", "taxId": "41875", "score": 4566.0}, {"name": "chr_10_A827", "taxId": "41875", "score": 422.0}, {"name": "chr_10_A827", "taxId": "41875", "score": 4556.0}, {"name": "chr_10_A827", "taxId": "41875", "score": 4499.0}, {"name": "chr_10_A827", "taxId": "41875", "score": 4494.0}, {"name": "chr_10_A827", "taxId": "41875", "score": 4488.0}, {"name": "chr_10_A827", "taxId": "41875", "score": 4344.0}, {"name": "chr_10_A827", "taxId": "41875", "score": 4298.0}, {"name": "chr_10_A827", "taxId": "41875", "score": 1038.0}, {"name": "chr_10_A827", "taxId": "41875", "score": 826.0}, {"name": "chr_10_A827", "taxId": "41875", "score": 776.0}, {"name": "chr_10_A827", "taxId": "41875", "score": 688.0}, {"name": "chr_10_A827", "taxId": "41875", "score": 399.0}, {"name": "chr_10_A827", "taxId": "41875", "score": 169.0}, {"name": "chr_10_A827", "taxId": "41875", "score": 4294.0}, {"name": "chr_10_A827", "taxId": "41875", "score": 3485.0}, {"name": "chr_10_A827", "taxId": "41875", "score": 4250.0}, {"name": "chr_10_A827", "taxId": "41875", "score": 4241.0}, {"name": "chr_10_A827", "taxId": "41875", "score": 4222.0}, {"name": "chr_10_A827", "taxId": "41875", "score": 307.0}, {"name": "chr_10_A827", "taxId": "41875", "score": 4196.0}, {"name": "chr_10_A827", "taxId": "41875", "score": 4183.0}, {"name": "chr_10_A827", "taxId": "41875", "score": 4084.0}, {"name": "chr_10_A827", "taxId": "41875", "score": 4074.0}, {"name": "chr_10_A827", "taxId": "41875", "score": 4023.0}, {"name": "chr_10_A827", "taxId": "41875", "score": 4017.0}, {"name": "chr_10_A827", "taxId": "41875", "score": 4012.0}, {"name": "chr_10_A827", "taxId": "41875", "score": 4008.0}, {"name": "chr_10_A827", "taxId": "41875", "score": 3995.0}, {"name": "chr_10_A827", "taxId": "41875", "score": 3986.0}, {"name": "chr_10_A827", "taxId": "41875", "score": 3951.0}, {"name": "chr_10_A827", "taxId": "41875", "score": 3945.0}, {"name": "chr_10_A827", "taxId": "41875", "score": 3897.0}, {"name": "chr_10_A827", "taxId": "41875", "score": 3875.0}, {"name": "chr_10_A827", "taxId": "41875", "score": 1450.0}, {"name": "chr_10_A827", "taxId": "41875", "score": 3845.0}, {"name": "chr_10_A827", "taxId": "41875", "score": 3825.0}, {"name": "chr_10_A827", "taxId": "41875", "score": 3786.0}, {"name": "chr_10_A827", "taxId": "41875", "score": 3757.0}, {"name": "chr_10_A827", "taxId": "41875", "score": 3747.0}, {"name": "chr_10_A827", "taxId": "41875", "score": 3712.0}, {"name": "chr_10_A827", "taxId": "41875", "score": 3707.0}, {"name": "chr_10_A827", "taxId": "41875", "score": 3703.0}, {"name": "chr_10_A827", "taxId": "41875", "score": 627.0}, {"name": "chr_10_A827", "taxId": "41875", "score": 3683.0}, {"name": "chr_10_A827", "taxId": "41875", "score": 145.0}, {"name": "chr_10_A827", "taxId": "41875", "score": 3668.0}, {"name": "chr_10_A827", "taxId": "41875", "score": 3666.0}, {"name": "chr_10_A827", "taxId": "41875", "score": 3624.0}, {"name": "chr_10_A827", "taxId": "41875", "score": 3611.0}, {"name": "chr_10_A827", "taxId": "41875", "score": 3607.0}, {"name": "chr_10_A827", "taxId": "41875", "score": 3568.0}, {"name": "chr_10_A827", "taxId": "41875", "score": 3528.0}, {"name": "chr_10_A827", "taxId": "41875", "score": 3524.0}, {"name": "chr_10_A827", "taxId": "41875", "score": 3515.0}, {"name": "chr_10_A827", "taxId": "41875", "score": 3507.0}, {"name": "chr_10_A827", "taxId": "41875", "score": 3504.0}, {"name": "chr_10_A827", "taxId": "41875", "score": 3483.0}, {"name": "chr_10_A827", "taxId": "41875", "score": 3459.0}, {"name": "chr_10_A827", "taxId": "41875", "score": 300.0}, {"name": "chr_10_A827", "taxId": "41875", "score": 3441.0}, {"name": "chr_10_A827", "taxId": "41875", "score": 3380.0}, {"name": "chr_10_A827", "taxId": "41875", "score": 3332.0}, {"name": "chr_10_A827", "taxId": "41875", "score": 3328.0}, {"name": "chr_10_A827", "taxId": "41875", "score": 3315.0}, {"name": "chr_10_A827", "taxId": "41875", "score": 3310.0}, {"name": "chr_10_A827", "taxId": "41875", "score": 3299.0}, {"name": "chr_10_A827", "taxId": "41875", "score": 3297.0}, {"name": "chr_10_A827", "taxId": "41875", "score": 3293.0}, {"name": "chr_10_A827", "taxId": "41875", "score": 3286.0}, {"name": "chr_10_A827", "taxId": "41875", "score": 3278.0}, {"name": "chr_10_A827", "taxId": "41875", "score": 3256.0}, {"name": "chr_10_A827", "taxId": "41875", "score": 3243.0}, {"name": "chr_10_A827", "taxId": "41875", "score": 3221.0}, {"name": "chr_10_A827", "taxId": "41875", "score": 3131.0}, {"name": "chr_10_A827", "taxId": "41875", "score": 3092.0}, {"name": "chr_10_A827", "taxId": "41875", "score": 285.0}, {"name": "chr_10_A827", "taxId": "41875", "score": 239.0}, {"name": "chr_10_A827", "taxId": "41875", "score": 3075.0}, {"name": "chr_10_A827", "taxId": "41875", "score": 3072.0}, {"name": "chr_10_A827", "taxId": "41875", "score": 3070.0}, {"name": "chr_10_A827", "taxId": "41875", "score": 3064.0}, {"name": "chr_10_A827", "taxId": "41875", "score": 1690.0}, {"name": "chr_10_A827", "taxId": "41875", "score": 302.0}, {"name": "chr_10_A827", "taxId": "41875", "score": 3055.0}, {"name": "chr_10_A827", "taxId": "41875", "score": 590.0}, {"name": "chr_10_A827", "taxId": "41875", "score": 3044.0}, {"name": "chr_10_A827", "taxId": "41875", "score": 3037.0}, {"name": "chr_10_A827", "taxId": "41875", "score": 2976.0}, {"name": "chr_10_A827", "taxId": "41875", "score": 2966.0}, {"name": "chr_10_A827", "taxId": "41875", "score": 2953.0}, {"name": "chr_10_A827", "taxId": "41875", "score": 2952.0}, {"name": "chr_10_A827", "taxId": "41875", "score": 2942.0}, {"name": "chr_10_A827", "taxId": "41875", "score": 2924.0}, {"name": "chr_10_A827", "taxId": "41875", "score": 2922.0}, {"name": "chr_10_A827", "taxId": "41875", "score": 2913.0}, {"name": "chr_10_A827", "taxId": "41875", "score": 2902.0}, {"name": "chr_10_A827", "taxId": "41875", "score": 2883.0}, {"name": "chr_10_A827", "taxId": "41875", "score": 2867.0}, {"name": "chr_10_A827", "taxId": "41875", "score": 2854.0}, {"name": "chr_10_A827", "taxId": "41875", "score": 2843.0}, {"name": "chr_10_A827", "taxId": "41875", "score": 2798.0}, {"name": "chr_10_A827", "taxId": "41875", "score": 2798.0}, {"name": "chr_10_A827", "taxId": "41875", "score": 2784.0}, {"name": "chr_10_A827", "taxId": "41875", "score": 2776.0}, {"name": "chr_10_A827", "taxId": "41875", "score": 2760.0}, {"name": "chr_10_A827", "taxId": "41875", "score": 2754.0}, {"name": "chr_10_A827", "taxId": "41875", "score": 1264.0}, {"name": "chr_10_A827", "taxId": "41875", "score": 2750.0}, {"name": "chr_10_A827", "taxId": "41875", "score": 2747.0}, {"name": "chr_10_A827", "taxId": "41875", "score": 2730.0}, {"name": "chr_10_A827", "taxId": "41875", "score": 2726.0}, {"name": "chr_10_A827", "taxId": "41875", "score": 2726.0}, {"name": "chr_10_A827", "taxId": "41875", "score": 2712.0}, {"name": "chr_10_A827", "taxId": "41875", "score": 2700.0}, {"name": "chr_10_A827", "taxId": "41875", "score": 2686.0}, {"name": "chr_10_A827", "taxId": "41875", "score": 2676.0}, {"name": "chr_10_A827", "taxId": "41875", "score": 2667.0}, {"name": "chr_10_A827", "taxId": "41875", "score": 2656.0}, {"name": "chr_10_A827", "taxId": "41875", "score": 2639.0}, {"name": "chr_10_A827", "taxId": "41875", "score": 2627.0}, {"name": "chr_10_A827", "taxId": "41875", "score": 1376.0}, {"name": "chr_10_A827", "taxId": "41875", "score": 937.0}, {"name": "chr_10_A827", "taxId": "41875", "score": 928.0}, {"name": "chr_10_A827", "taxId": "41875", "score": 904.0}, {"name": "chr_10_A827", "taxId": "41875", "score": 590.0}, {"name": "chr_10_A827", "taxId": "41875", "score": 590.0}, {"name": "chr_10_A827", "taxId": "41875", "score": 2617.0}, {"name": "chr_10_A827", "taxId": "41875", "score": 2604.0}, {"name": "chr_10_A827", "taxId": "41875", "score": 2588.0}, {"name": "chr_10_A827", "taxId": "41875", "score": 2579.0}, {"name": "chr_10_A827", "taxId": "41875", "score": 2579.0}, {"name": "chr_10_A827", "taxId": "41875", "score": 2555.0}, {"name": "chr_10_A827", "taxId": "41875", "score": 2538.0}, {"name": "chr_10_A827", "taxId": "41875", "score": 374.0}, {"name": "chr_10_A827", "taxId": "41875", "score": 2525.0}, {"name": "chr_10_A827", "taxId": "41875", "score": 2499.0}, {"name": "chr_10_A827", "taxId": "41875", "score": 2497.0}, {"name": "chr_10_A827", "taxId": "41875", "score": 396.0}, {"name": "chr_10_A827", "taxId": "41875", "score": 2495.0}, {"name": "chr_10_A827", "taxId": "41875", "score": 2477.0}, {"name": "chr_10_A827", "taxId": "41875", "score": 2477.0}, {"name": "chr_10_A827", "taxId": "41875", "score": 2475.0}, {"name": "chr_10_A827", "taxId": "41875", "score": 2466.0}, {"name": "chr_10_A827", "taxId": "41875", "score": 2466.0}, {"name": "chr_10_A827", "taxId": "41875", "score": 2464.0}, {"name": "chr_10_A827", "taxId": "41875", "score": 2457.0}, {"name": "chr_10_A827", "taxId": "41875", "score": 2455.0}, {"name": "chr_10_A827", "taxId": "41875", "score": 2423.0}, {"name": "chr_10_A827", "taxId": "41875", "score": 2390.0}, {"name": "chr_10_A827", "taxId": "41875", "score": 2388.0}, {"name": "chr_10_A827", "taxId": "41875", "score": 2379.0}, {"name": "chr_10_A827", "taxId": "41875", "score": 2362.0}, {"name": "chr_10_A827", "taxId": "41875", "score": 2357.0}, {"name": "chr_10_A827", "taxId": "41875", "score": 2357.0}, {"name": "chr_10_A827", "taxId": "41875", "score": 2346.0}, {"name": "chr_10_A827", "taxId": "41875", "score": 2344.0}, {"name": "chr_10_A827", "taxId": "41875", "score": 2338.0}, {"name": "chr_10_A827", "taxId": "41875", "score": 2303.0}, {"name": "chr_10_A827", "taxId": "41875", "score": 2302.0}, {"name": "chr_10_A827", "taxId": "41875", "score": 2287.0}, {"name": "chr_10_A827", "taxId": "41875", "score": 2263.0}, {"name": "chr_10_A827", "taxId": "41875", "score": 2246.0}, {"name": "chr_10_A827", "taxId": "41875", "score": 2244.0}, {"name": "chr_10_A827", "taxId": "41875", "score": 2220.0}, {"name": "chr_10_A827", "taxId": "41875", "score": 2217.0}, {"name": "chr_10_A827", "taxId": "41875", "score": 2213.0}, {"name": "chr_10_A827", "taxId": "41875", "score": 2211.0}, {"name": "chr_10_A827", "taxId": "41875", "score": 2206.0}, {"name": "chr_10_A827", "taxId": "41875", "score": 2202.0}, {"name": "chr_10_A827", "taxId": "41875", "score": 2202.0}, {"name": "chr_10_A827", "taxId": "41875", "score": 2200.0}, {"name": "chr_10_A827", "taxId": "41875", "score": 2198.0}, {"name": "chr_10_A827", "taxId": "41875", "score": 2008.0}, {"name": "chr_10_A827", "taxId": "41875", "score": 1698.0}, {"name": "chr_10_A827", "taxId": "41875", "score": 2198.0}, {"name": "chr_10_A827", "taxId": "41875", "score": 2008.0}, {"name": "chr_10_A827", "taxId": "41875", "score": 1698.0}, {"name": "chr_10_A827", "taxId": "41875", "score": 619.0}, {"name": "chr_10_A827", "taxId": "41875", "score": 610.0}, {"name": "chr_10_A827", "taxId": "41875", "score": 556.0}, {"name": "chr_10_A827", "taxId": "41875", "score": 473.0}, {"name": "chr_10_A827", "taxId": "41875", "score": 2193.0}, {"name": "chr_10_A827", "taxId": "41875", "score": 2187.0}, {"name": "chr_10_A827", "taxId": "41875", "score": 2174.0}, {"name": "chr_10_A827", "taxId": "41875", "score": 2169.0}, {"name": "chr_10_A827", "taxId": "41875", "score": 2152.0}, {"name": "chr_10_A827", "taxId": "41875", "score": 2146.0}, {"name": "chr_10_A827", "taxId": "41875", "score": 2128.0}, {"name": "chr_10_A827", "taxId": "41875", "score": 2122.0}, {"name": "chr_10_A827", "taxId": "41875", "score": 2119.0}, {"name": "chr_10_A827", "taxId": "41875", "score": 2117.0}, {"name": "chr_10_A827", "taxId": "41875", "score": 2108.0}, {"name": "chr_10_A827", "taxId": "41875", "score": 2106.0}, {"name": "chr_10_A827", "taxId": "41875", "score": 2106.0}, {"name": "chr_10_A827", "taxId": "41875", "score": 2104.0}, {"name": "chr_10_A827", "taxId": "41875", "score": 2098.0}, {"name": "chr_10_A827", "taxId": "41875", "score": 2089.0}, {"name": "chr_10_A827", "taxId": "41875", "score": 2084.0}, {"name": "chr_10_A827", "taxId": "41875", "score": 2076.0}, {"name": "chr_10_A827", "taxId": "41875", "score": 2045.0}, {"name": "chr_10_A827", "taxId": "41875", "score": 2041.0}, {"name": "chr_10_A827", "taxId": "41875", "score": 2032.0}, {"name": "chr_10_A827", "taxId": "41875", "score": 2032.0}, {"name": "chr_10_A827", "taxId": "41875", "score": 2032.0}, {"name": "chr_10_A827", "taxId": "41875", "score": 2032.0}, {"name": "chr_10_A827", "taxId": "41875", "score": 996.0}, {"name": "chr_10_A827", "taxId": "41875", "score": 994.0}, {"name": "chr_10_A827", "taxId": "41875", "score": 2030.0}, {"name": "chr_10_A827", "taxId": "41875", "score": 2012.0}, {"name": "chr_10_A827", "taxId": "41875", "score": 1995.0}, {"name": "chr_10_A827", "taxId": "41875", "score": 1989.0}, {"name": "chr_10_A827", "taxId": "41875", "score": 1975.0}, {"name": "chr_10_A827", "taxId": "41875", "score": 281.0}, {"name": "chr_10_A827", "taxId": "41875", "score": 1971.0}, {"name": "chr_10_A827", "taxId": "41875", "score": 1956.0}, {"name": "chr_10_A827", "taxId": "41875", "score": 1956.0}, {"name": "chr_10_A827", "taxId": "41875", "score": 1956.0}, {"name": "chr_10_A827", "taxId": "41875", "score": 1954.0}, {"name": "chr_10_A827", "taxId": "41875", "score": 1951.0}, {"name": "chr_10_A827", "taxId": "41875", "score": 1951.0}, {"name": "chr_10_A827", "taxId": "41875", "score": 1923.0}, {"name": "chr_10_A827", "taxId": "41875", "score": 1914.0}, {"name": "chr_10_A827", "taxId": "41875", "score": 1897.0}, {"name": "chr_10_A827", "taxId": "41875", "score": 1884.0}, {"name": "chr_10_A827", "taxId": "41875", "score": 1884.0}, {"name": "chr_10_A827", "taxId": "41875", "score": 1884.0}, {"name": "chr_10_A827", "taxId": "41875", "score": 1881.0}, {"name": "chr_10_A827", "taxId": "41875", "score": 1869.0}, {"name": "chr_10_A827", "taxId": "41875", "score": 1868.0}, {"name": "chr_10_A827", "taxId": "41875", "score": 1862.0}, {"name": "chr_10_A827", "taxId": "41875", "score": 1858.0}, {"name": "chr_10_A827", "taxId": "41875", "score": 1858.0}, {"name": "chr_10_A827", "taxId": "41875", "score": 1853.0}, {"name": "chr_10_A827", "taxId": "41875", "score": 1847.0}, {"name": "chr_10_A827", "taxId": "41875", "score": 1842.0}, {"name": "chr_10_A827", "taxId": "41875", "score": 344.0}, {"name": "chr_10_A827", "taxId": "41875", "score": 1840.0}, {"name": "chr_10_A827", "taxId": "41875", "score": 1821.0}, {"name": "chr_10_A827", "taxId": "41875", "score": 1834.0}, {"name": "chr_10_A827", "taxId": "41875", "score": 1823.0}, {"name": "chr_10_A827", "taxId": "41875", "score": 1823.0}, {"name": "chr_10_A827", "taxId": "41875", "score": 1820.0}, {"name": "chr_10_A827", "taxId": "41875", "score": 1816.0}, {"name": "chr_10_A827", "taxId": "41875", "score": 1808.0}, {"name": "chr_10_A827", "taxId": "41875", "score": 1807.0}, {"name": "chr_10_A827", "taxId": "41875", "score": 1786.0}, {"name": "chr_10_A827", "taxId": "41875", "score": 1783.0}, {"name": "chr_10_A827", "taxId": "41875", "score": 1781.0}, {"name": "chr_10_A827", "taxId": "41875", "score": 1781.0}, {"name": "chr_10_A827", "taxId": "41875", "score": 1781.0}, {"name": "chr_10_A827", "taxId": "41875", "score": 1779.0}, {"name": "chr_10_A827", "taxId": "41875", "score": 1777.0}, {"name": "chr_10_A827", "taxId": "41875", "score": 1775.0}, {"name": "chr_10_A827", "taxId": "41875", "score": 1757.0}, {"name": "chr_10_A827", "taxId": "41875", "score": 1748.0}, {"name": "chr_10_A827", "taxId": "41875", "score": 1736.0}, {"name": "chr_10_A827", "taxId": "41875", "score": 1735.0}, {"name": "chr_10_A827", "taxId": "41875", "score": 1714.0}, {"name": "chr_10_A827", "taxId": "41875", "score": 1714.0}, {"name": "chr_10_A827", "taxId": "41875", "score": 1711.0}, {"name": "chr_10_A827", "taxId": "41875", "score": 1711.0}, {"name": "chr_10_A827", "taxId": "41875", "score": 1685.0}, {"name": "chr_10_A827", "taxId": "41875", "score": 1685.0}, {"name": "chr_10_A827", "taxId": "41875", "score": 1679.0}, {"name": "chr_10_A827", "taxId": "41875", "score": 1674.0}, {"name": "chr_10_A827", "taxId": "41875", "score": 1668.0}, {"name": "chr_10_A827", "taxId": "41875", "score": 1664.0}, {"name": "chr_10_A827", "taxId": "41875", "score": 1663.0}, {"name": "chr_10_A827", "taxId": "41875", "score": 1659.0}, {"name": "chr_10_A827", "taxId": "41875", "score": 1657.0}, {"name": "chr_10_A827", "taxId": "41875", "score": 1657.0}, {"name": "chr_10_A827", "taxId": "41875", "score": 1653.0}, {"name": "chr_10_A827", "taxId": "41875", "score": 1653.0}, {"name": "chr_10_A827", "taxId": "41875", "score": 1648.0}, {"name": "chr_10_A827", "taxId": "41875", "score": 1642.0}, {"name": "chr_10_A827", "taxId": "41875", "score": 1624.0}, {"name": "chr_10_A827", "taxId": "41875", "score": 350.0}, {"name": "chr_10_A827", "taxId": "41875", "score": 1618.0}, {"name": "chr_10_A827", "taxId": "41875", "score": 1602.0}, {"name": "chr_10_A827", "taxId": "41875", "score": 1592.0}, {"name": "chr_10_A827", "taxId": "41875", "score": 1585.0}, {"name": "chr_10_A827", "taxId": "41875", "score": 1581.0}, {"name": "chr_10_A827", "taxId": "41875", "score": 1580.0}, {"name": "chr_10_A827", "taxId": "41875", "score": 1576.0}, {"name": "chr_10_A827", "taxId": "41875", "score": 1565.0}, {"name": "chr_10_A827", "taxId": "41875", "score": 1557.0}, {"name": "chr_10_A827", "taxId": "41875", "score": 1552.0}, {"name": "chr_10_A827", "taxId": "41875", "score": 350.0}, {"name": "chr_10_A827", "taxId": "41875", "score": 1552.0}, {"name": "chr_10_A827", "taxId": "41875", "score": 1537.0}, {"name": "chr_10_A827", "taxId": "41875", "score": 215.0}, {"name": "chr_10_A827", "taxId": "41875", "score": 1526.0}, {"name": "chr_10_A827", "taxId": "41875", "score": 1513.0}, {"name": "chr_10_A827", "taxId": "41875", "score": 1506.0}, {"name": "chr_10_A827", "taxId": "41875", "score": 1491.0}, {"name": "chr_10_A827", "taxId": "41875", "score": 1485.0}, {"name": "chr_10_A827", "taxId": "41875", "score": 1482.0}, {"name": "chr_10_A827", "taxId": "41875", "score": 1480.0}, {"name": "chr_10_A827", "taxId": "41875", "score": 1476.0}, {"name": "chr_10_A827", "taxId": "41875", "score": 1458.0}, {"name": "chr_10_A827", "taxId": "41875", "score": 1456.0}, {"name": "chr_10_A827", "taxId": "41875", "score": 1448.0}, {"name": "chr_10_A827", "taxId": "41875", "score": 1447.0}, {"name": "chr_10_A827", "taxId": "41875", "score": 1447.0}, {"name": "chr_10_A827", "taxId": "41875", "score": 1430.0}, {"name": "chr_10_A827", "taxId": "41875", "score": 1424.0}, {"name": "chr_10_A827", "taxId": "41875", "score": 1424.0}, {"name": "chr_10_A827", "taxId": "41875", "score": 1421.0}, {"name": "chr_10_A827", "taxId": "41875", "score": 1404.0}, {"name": "chr_10_A827", "taxId": "41875", "score": 158.0}, {"name": "chr_10_A827", "taxId": "41875", "score": 1380.0}, {"name": "chr_10_A827", "taxId": "41875", "score": 1367.0}, {"name": "chr_10_A827", "taxId": "41875", "score": 1365.0}, {"name": "chr_10_A827", "taxId": "41875", "score": 800.0}, {"name": "chr_10_A827", "taxId": "41875", "score": 1347.0}, {"name": "chr_10_A827", "taxId": "41875", "score": 1336.0}, {"name": "chr_10_A827", "taxId": "41875", "score": 1332.0}, {"name": "chr_10_A827", "taxId": "41875", "score": 1330.0}, {"name": "chr_10_A827", "taxId": "41875", "score": 1328.0}, {"name": "chr_10_A827", "taxId": "41875", "score": 1308.0}, {"name": "chr_10_A827", "taxId": "41875", "score": 1303.0}, {"name": "chr_10_A827", "taxId": "41875", "score": 1301.0}, {"name": "chr_10_A827", "taxId": "41875", "score": 1299.0}, {"name": "chr_10_A827", "taxId": "41875", "score": 1288.0}, {"name": "chr_10_A827", "taxId": "41875", "score": 1266.0}, {"name": "chr_10_A827", "taxId": "41875", "score": 1260.0}, {"name": "chr_10_A827", "taxId": "41875", "score": 1256.0}, {"name": "chr_10_A827", "taxId": "41875", "score": 1254.0}, {"name": "chr_10_A827", "taxId": "41875", "score": 1242.0}, {"name": "chr_10_A827", "taxId": "41875", "score": 1236.0}, {"name": "chr_10_A827", "taxId": "41875", "score": 1232.0}, {"name": "chr_10_A827", "taxId": "41875", "score": 1230.0}, {"name": "chr_10_A827", "taxId": "41875", "score": 1216.0}, {"name": "chr_10_A827", "taxId": "41875", "score": 1214.0}, {"name": "chr_10_A827", "taxId": "41875", "score": 1203.0}, {"name": "chr_10_A827", "taxId": "41875", "score": 1192.0}, {"name": "chr_10_A827", "taxId": "436017", "score": 1192.0}, {"name": "chr_10_A827", "taxId": "41875", "score": 1171.0}, {"name": "chr_10_A827", "taxId": "41875", "score": 1164.0}, {"name": "chr_10_A827", "taxId": "436017", "score": 1151.0}, {"name": "chr_10_A827", "taxId": "436017", "score": 1099.0}, {"name": "chr_10_A827", "taxId": "436017", "score": 364.0}, {"name": "chr_10_A827", "taxId": "436017", "score": 335.0}, {"name": "chr_10_A827", "taxId": "436017", "score": 270.0}, {"name": "chr_10_A827", "taxId": "436017", "score": 215.0}, {"name": "chr_10_A827", "taxId": "41875", "score": 1147.0}, {"name": "chr_10_A827", "taxId": "41875", "score": 1142.0}, {"name": "chr_10_A827", "taxId": "41875", "score": 1127.0}, {"name": "chr_10_A827", "taxId": "41875", "score": 1116.0}, {"name": "chr_10_A827", "taxId": "41875", "score": 1116.0}, {"name": "chr_10_A827", "taxId": "41875", "score": 1114.0}, {"name": "chr_10_A827", "taxId": "41875", "score": 1112.0}, {"name": "chr_10_A827", "taxId": "41875", "score": 1110.0}, {"name": "chr_10_A827", "taxId": "41875", "score": 1105.0}, {"name": "chr_10_A827", "taxId": "436017", "score": 1099.0}, {"name": "chr_10_A827", "taxId": "41875", "score": 1092.0}, {"name": "chr_10_A827", "taxId": "41875", "score": 1090.0}, {"name": "chr_10_A827", "taxId": "41875", "score": 1081.0}, {"name": "chr_10_A827", "taxId": "41875", "score": 1064.0}, {"name": "chr_10_A827", "taxId": "41875", "score": 1062.0}, {"name": "chr_10_A827", "taxId": "41875", "score": 1042.0}, {"name": "chr_10_A827", "taxId": "41875", "score": 1042.0}, {"name": "chr_10_A827", "taxId": "41875", "score": 1040.0}, {"name": "chr_10_A827", "taxId": "41875", "score": 1040.0}, {"name": "chr_10_A827", "taxId": "41875", "score": 1040.0}, {"name": "chr_10_A827", "taxId": "41875", "score": 287.0}, {"name": "chr_10_A827", "taxId": "41875", "score": 1038.0}, {"name": "chr_10_A827", "taxId": "41875", "score": 1031.0}, {"name": "chr_10_A827", "taxId": "41875", "score": 1026.0}, {"name": "chr_10_A827", "taxId": "41875", "score": 1022.0}, {"name": "chr_10_A827", "taxId": "41875", "score": 1020.0}, {"name": "chr_10_A827", "taxId": "41875", "score": 1009.0}, {"name": "chr_10_A827", "taxId": "41875", "score": 1007.0}, {"name": "chr_10_A827", "taxId": "41875", "score": 1007.0}, {"name": "chr_10_A827", "taxId": "41875", "score": 1007.0}, {"name": "chr_10_A827", "taxId": "41875", "score": 204.0}, {"name": "chr_10_A827", "taxId": "41875", "score": 1003.0}, {"name": "chr_10_A827", "taxId": "41875", "score": 998.0}, {"name": "chr_10_A827", "taxId": "41875", "score": 248.0}, {"name": "chr_10_A827", "taxId": "41875", "score": 992.0}, {"name": "chr_10_A827", "taxId": "41875", "score": 150.0}, {"name": "chr_10_A827", "taxId": "41875", "score": 992.0}, {"name": "chr_10_A827", "taxId": "41875", "score": 983.0}, {"name": "chr_10_A827", "taxId": "41875", "score": 981.0}, {"name": "chr_10_A827", "taxId": "41875", "score": 976.0}, {"name": "chr_10_A827", "taxId": "41875", "score": 972.0}, {"name": "chr_10_A827", "taxId": "41875", "score": 972.0}, {"name": "chr_10_A827", "taxId": "41875", "score": 937.0}, {"name": "chr_10_A827", "taxId": "41875", "score": 937.0}, {"name": "chr_10_A827", "taxId": "41875", "score": 937.0}, {"name": "chr_10_A827", "taxId": "41875", "score": 931.0}, {"name": "chr_10_A827", "taxId": "41875", "score": 922.0}, {"name": "chr_10_A827", "taxId": "564608", "score": 918.0}, {"name": "chr_10_A827", "taxId": "41875", "score": 917.0}, {"name": "chr_10_A827", "taxId": "41875", "score": 915.0}, {"name": "chr_10_A827", "taxId": "41875", "score": 911.0}, {"name": "chr_10_A827", "taxId": "41875", "score": 905.0}, {"name": "chr_10_A827", "taxId": "41875", "score": 905.0}, {"name": "chr_10_A827", "taxId": "41875", "score": 904.0}, {"name": "chr_10_A827", "taxId": "41875", "score": 898.0}, {"name": "chr_10_A827", "taxId": "41875", "score": 898.0}, {"name": "chr_10_A827", "taxId": "41875", "score": 891.0}, {"name": "chr_10_A827", "taxId": "41875", "score": 876.0}, {"name": "chr_10_A827", "taxId": "41875", "score": 233.0}, {"name": "chr_10_A827", "taxId": "41875", "score": 876.0}, {"name": "chr_10_A827", "taxId": "41875", "score": 863.0}, {"name": "chr_10_A827", "taxId": "41875", "score": 859.0}, {"name": "chr_10_A827", "taxId": "41875", "score": 830.0}, {"name": "chr_10_A827", "taxId": "41875", "score": 826.0}, {"name": "chr_10_A827", "taxId": "41875", "score": 824.0}, {"name": "chr_10_A827", "taxId": "41875", "score": 824.0}, {"name": "chr_10_A827", "taxId": "41875", "score": 750.0}, {"name": "chr_10_A827", "taxId": "41875", "score": 412.0}, {"name": "chr_10_A827", "taxId": "41875", "score": 339.0}, {"name": "chr_10_A827", "taxId": "41875", "score": 246.0}, {"name": "chr_10_A827", "taxId": "41875", "score": 815.0}, {"name": "chr_10_A827", "taxId": "41875", "score": 815.0}, {"name": "chr_10_A827", "taxId": "41875", "score": 808.0}, {"name": "chr_10_A827", "taxId": "41875", "score": 161.0}, {"name": "chr_10_A827", "taxId": "41875", "score": 806.0}, {"name": "chr_10_A827", "taxId": "41875", "score": 804.0}, {"name": "chr_10_A827", "taxId": "41875", "score": 802.0}, {"name": "chr_10_A827", "taxId": "41875", "score": 798.0}, {"name": "chr_10_A827", "taxId": "41875", "score": 793.0}, {"name": "chr_10_A827", "taxId": "41875", "score": 784.0}, {"name": "chr_10_A827", "taxId": "41875", "score": 784.0}, {"name": "chr_10_A827", "taxId": "41875", "score": 776.0}, {"name": "chr_10_A827", "taxId": "41875", "score": 773.0}, {"name": "chr_10_A827", "taxId": "41875", "score": 767.0}, {"name": "chr_10_A827", "taxId": "41875", "score": 761.0}, {"name": "chr_10_A827", "taxId": "41875", "score": 257.0}, {"name": "chr_10_A827", "taxId": "41875", "score": 185.0}, {"name": "chr_10_A827", "taxId": "41875", "score": 749.0}, {"name": "chr_10_A827", "taxId": "41875", "score": 749.0}, {"name": "chr_10_A827", "taxId": "564608", "score": 741.0}, {"name": "chr_10_A827", "taxId": "41875", "score": 726.0}, {"name": "chr_10_A827", "taxId": "41875", "score": 726.0}, {"name": "chr_10_A827", "taxId": "41875", "score": 723.0}, {"name": "chr_10_A827", "taxId": "41875", "score": 721.0}, {"name": "chr_10_A827", "taxId": "41875", "score": 704.0}, {"name": "chr_10_A827", "taxId": "41875", "score": 689.0}, {"name": "chr_10_A827", "taxId": "41875", "score": 689.0}, {"name": "chr_10_A827", "taxId": "41875", "score": 409.0}, {"name": "chr_10_A827", "taxId": "41875", "score": 682.0}, {"name": "chr_10_A827", "taxId": "41875", "score": 671.0}, {"name": "chr_10_A827", "taxId": "41875", "score": 401.0}, {"name": "chr_10_A827", "taxId": "41875", "score": 346.0}, {"name": "chr_10_A827", "taxId": "41875", "score": 667.0}, {"name": "chr_10_A827", "taxId": "41875", "score": 667.0}, {"name": "chr_10_A827", "taxId": "41875", "score": 664.0}, {"name": "chr_10_A827", "taxId": "41875", "score": 649.0}, {"name": "chr_10_A827", "taxId": "41875", "score": 455.0}, {"name": "chr_10_A827", "taxId": "41875", "score": 664.0}, {"name": "chr_10_A827", "taxId": "41875", "score": 649.0}, {"name": "chr_10_A827", "taxId": "41875", "score": 455.0}, {"name": "chr_10_A827", "taxId": "41875", "score": 662.0}, {"name": "chr_10_A827", "taxId": "41875", "score": 540.0}, {"name": "chr_10_A827", "taxId": "41875", "score": 658.0}, {"name": "chr_10_A827", "taxId": "41875", "score": 617.0}, {"name": "chr_10_A827", "taxId": "41875", "score": 614.0}, {"name": "chr_10_A827", "taxId": "41875", "score": 483.0}, {"name": "chr_10_A827", "taxId": "41875", "score": 477.0}, {"name": "chr_10_A827", "taxId": "41875", "score": 472.0}, {"name": "chr_10_A827", "taxId": "41875", "score": 468.0}, {"name": "chr_10_A827", "taxId": "41875", "score": 460.0}, {"name": "chr_10_A827", "taxId": "41875", "score": 455.0}, {"name": "chr_10_A827", "taxId": "41875", "score": 403.0}, {"name": "chr_10_A827", "taxId": "41875", "score": 350.0}, {"name": "chr_10_A827", "taxId": "41875", "score": 339.0}, {"name": "chr_10_A827", "taxId": "41875", "score": 215.0}, {"name": "chr_10_A827", "taxId": "41875", "score": 649.0}, {"name": "chr_10_A827", "taxId": "41875", "score": 645.0}, {"name": "chr_10_A827", "taxId": "41875", "score": 643.0}, {"name": "chr_10_A827", "taxId": "41875", "score": 643.0}, {"name": "chr_10_A827", "taxId": "41875", "score": 636.0}, {"name": "chr_10_A827", "taxId": "41875", "score": 180.0}, {"name": "chr_10_A827", "taxId": "41875", "score": 628.0}, {"name": "chr_10_A827", "taxId": "41875", "score": 599.0}, {"name": "chr_10_A827", "taxId": "41875", "score": 324.0}, {"name": "chr_10_A827", "taxId": "41875", "score": 597.0}, {"name": "chr_10_A827", "taxId": "41875", "score": 595.0}, {"name": "chr_10_A827", "taxId": "41875", "score": 547.0}, {"name": "chr_10_A827", "taxId": "41875", "score": 593.0}, {"name": "chr_10_A827", "taxId": "41875", "score": 252.0}, {"name": "chr_10_A827", "taxId": "41875", "score": 562.0}, {"name": "chr_10_A827", "taxId": "41875", "score": 265.0}, {"name": "chr_10_A827", "taxId": "41875", "score": 558.0}, {"name": "chr_10_A827", "taxId": "41875", "score": 547.0}, {"name": "chr_10_A827", "taxId": "41875", "score": 494.0}, {"name": "chr_10_A827", "taxId": "41875", "score": 387.0}, {"name": "chr_10_A827", "taxId": "41875", "score": 377.0}, {"name": "chr_10_A827", "taxId": "41875", "score": 372.0}, {"name": "chr_10_A827", "taxId": "41875", "score": 339.0}, {"name": "chr_10_A827", "taxId": "41875", "score": 335.0}, {"name": "chr_10_A827", "taxId": "41875", "score": 544.0}, {"name": "chr_10_A827", "taxId": "41875", "score": 512.0}, {"name": "chr_10_A827", "taxId": "41875", "score": 490.0}, {"name": "chr_10_A827", "taxId": "15368", "score": 466.0}, {"name": "chr_10_A827", "taxId": "41875", "score": 455.0}, {"name": "chr_10_A827", "taxId": "41875", "score": 438.0}, {"name": "chr_10_A827", "taxId": "41875", "score": 427.0}, {"name": "chr_10_A827", "taxId": "41875", "score": 414.0}, {"name": "chr_10_A827", "taxId": "41875", "score": 412.0}, {"name": "chr_10_A827", "taxId": "41875", "score": 409.0}, {"name": "chr_10_A827", "taxId": "41875", "score": 409.0}, {"name": "chr_10_A827", "taxId": "41875", "score": 409.0}, {"name": "chr_10_A827", "taxId": "41875", "score": 394.0}, {"name": "chr_10_A827", "taxId": "41875", "score": 387.0}, {"name": "chr_10_A827", "taxId": "41875", "score": 359.0}, {"name": "chr_10_A827", "taxId": "41875", "score": 165.0}, {"name": "chr_10_A827", "taxId": "41875", "score": 403.0}, {"name": "chr_10_A827", "taxId": "41875", "score": 401.0}, {"name": "chr_10_A827", "taxId": "41875", "score": 396.0}, {"name": "chr_10_A827", "taxId": "41875", "score": 159.0}, {"name": "chr_10_A827", "taxId": "41875", "score": 372.0}, {"name": "chr_10_A827", "taxId": "436017", "score": 364.0}, {"name": "chr_10_A827", "taxId": "41875", "score": 346.0}, {"name": "chr_10_A827", "taxId": "41875", "score": 335.0}, {"name": "chr_10_A827", "taxId": "41875", "score": 243.0}, {"name": "chr_10_A827", "taxId": "436017", "score": 335.0}, {"name": "chr_10_A827", "taxId": "41875", "score": 333.0}, {"name": "chr_10_A827", "taxId": "41875", "score": 329.0}, {"name": "chr_10_A827", "taxId": "41875", "score": 148.0}, {"name": "chr_10_A827", "taxId": "564608", "score": 320.0}, {"name": "chr_10_A827", "taxId": "436017", "score": 318.0}, {"name": "chr_10_A827", "taxId": "41875", "score": 313.0}, {"name": "chr_10_A827", "taxId": "41875", "score": 274.0}, {"name": "chr_10_A827", "taxId": "70448", "score": 270.0}, {"name": "chr_10_A827", "taxId": "436017", "score": 215.0}, {"name": "chr_10_A827", "taxId": "41875", "score": 202.0}, {"name": "chr_10_A827", "taxId": "296587", "score": 200.0}, {"name": "chr_10_A827", "taxId": "296587", "score": 200.0}, {"name": "chr_10_A827", "taxId": "41875", "score": 196.0}, {"name": "chr_10_A827", "taxId": "41875", "score": 165.0}, {"name": "chr_10_A827", "taxId": "110365", "score": 161.0}, {"name": "chr_10_A827", "taxId": "880159", "score": 159.0}, {"name": "chr_10_A827", "taxId": "880160", "score": 154.0}]}, "taxonomy": {"bestsum": {"species": {"tax": "Bathycoccus prasinos", "score": 2355298.0, "c_index": 7}, "genus": {"tax": "Bathycoccus", "score": 2355298.0, "c_index": 5}, "family": {"tax": "Bathycoccaceae", "score": 2362525.0, "c_index": 4}, "order": {"tax": "Mamiellales", "score": 2364904.0, "c_index": 3}, "phylum": {"tax": "Chlorophyta", "score": 2364904.0, "c_index": 3}, "superkingdom": {"tax": "Eukaryota", "score": 2365531.0, "c_index": 1}}}}, "chr_9_A827": {"name": "chr_9_A827", "length": 887823, "n_count": 0, "agct_count": 887823, "gc": 0.4828, "covs": {"bam0": 79.4591}, "read_cov": {"bam0": 470431}, "hits": {"tax0": [{"name": "chr_9_A827", "taxId": "41875", "score": 68124.0}, {"name": "chr_9_A827", "taxId": "41875", "score": 56528.0}, {"name": "chr_9_A827", "taxId": "41875", "score": 52407.0}, {"name": "chr_9_A827", "taxId": "41875", "score": 42435.0}, {"name": "chr_9_A827", "taxId": "41875", "score": 40636.0}, {"name": "chr_9_A827", "taxId": "41875", "score": 39163.0}, {"name": "chr_9_A827", "taxId": "41875", "score": 37473.0}, {"name": "chr_9_A827", "taxId": "41875", "score": 33388.0}, {"name": "chr_9_A827", "taxId": "41875", "score": 33142.0}, {"name": "chr_9_A827", "taxId": "41875", "score": 33104.0}, {"name": "chr_9_A827", "taxId": "41875", "score": 32291.0}, {"name": "chr_9_A827", "taxId": "41875", "score": 28264.0}, {"name": "chr_9_A827", "taxId": "41875", "score": 27920.0}, {"name": "chr_9_A827", "taxId": "41875", "score": 27542.0}, {"name": "chr_9_A827", "taxId": "41875", "score": 25065.0}, {"name": "chr_9_A827", "taxId": "41875", "score": 24282.0}, {"name": "chr_9_A827", "taxId": "41875", "score": 22635.0}, {"name": "chr_9_A827", "taxId": "41875", "score": 22183.0}, {"name": "chr_9_A827", "taxId": "41875", "score": 20947.0}, {"name": "chr_9_A827", "taxId": "41875", "score": 20812.0}, {"name": "chr_9_A827", "taxId": "41875", "score": 20770.0}, {"name": "chr_9_A827", "taxId": "41875", "score": 20055.0}, {"name": "chr_9_A827", "taxId": "41875", "score": 19871.0}, {"name": "chr_9_A827", "taxId": "41875", "score": 19837.0}, {"name": "chr_9_A827", "taxId": "41875", "score": 19084.0}, {"name": "chr_9_A827", "taxId": "41875", "score": 18814.0}, {"name": "chr_9_A827", "taxId": "41875", "score": 17195.0}, {"name": "chr_9_A827", "taxId": "41875", "score": 17017.0}, {"name": "chr_9_A827", "taxId": "41875", "score": 16737.0}, {"name": "chr_9_A827", "taxId": "41875", "score": 16539.0}, {"name": "chr_9_A827", "taxId": "41875", "score": 16187.0}, {"name": "chr_9_A827", "taxId": "41875", "score": 15985.0}, {"name": "chr_9_A827", "taxId": "41875", "score": 15961.0}, {"name": "chr_9_A827", "taxId": "41875", "score": 15913.0}, {"name": "chr_9_A827", "taxId": "41875", "score": 15777.0}, {"name": "chr_9_A827", "taxId": "41875", "score": 14133.0}, {"name": "chr_9_A827", "taxId": "41875", "score": 13705.0}, {"name": "chr_9_A827", "taxId": "41875", "score": 13195.0}, {"name": "chr_9_A827", "taxId": "41875", "score": 13151.0}, {"name": "chr_9_A827", "taxId": "41875", "score": 12759.0}, {"name": "chr_9_A827", "taxId": "41875", "score": 12384.0}, {"name": "chr_9_A827", "taxId": "41875", "score": 12142.0}, {"name": "chr_9_A827", "taxId": "41875", "score": 12085.0}, {"name": "chr_9_A827", "taxId": "41875", "score": 11847.0}, {"name": "chr_9_A827", "taxId": "41875", "score": 11803.0}, {"name": "chr_9_A827", "taxId": "41875", "score": 11485.0}, {"name": "chr_9_A827", "taxId": "41875", "score": 11472.0}, {"name": "chr_9_A827", "taxId": "41875", "score": 11369.0}, {"name": "chr_9_A827", "taxId": "41875", "score": 11295.0}, {"name": "chr_9_A827", "taxId": "41875", "score": 10815.0}, {"name": "chr_9_A827", "taxId": "41875", "score": 9775.0}, {"name": "chr_9_A827", "taxId": "41875", "score": 9762.0}, {"name": "chr_9_A827", "taxId": "41875", "score": 9734.0}, {"name": "chr_9_A827", "taxId": "41875", "score": 9350.0}, {"name": "chr_9_A827", "taxId": "41875", "score": 9241.0}, {"name": "chr_9_A827", "taxId": "41875", "score": 8429.0}, {"name": "chr_9_A827", "taxId": "41875", "score": 8331.0}, {"name": "chr_9_A827", "taxId": "41875", "score": 8285.0}, {"name": "chr_9_A827", "taxId": "41875", "score": 8220.0}, {"name": "chr_9_A827", "taxId": "41875", "score": 7928.0}, {"name": "chr_9_A827", "taxId": "41875", "score": 7642.0}, {"name": "chr_9_A827", "taxId": "41875", "score": 7282.0}, {"name": "chr_9_A827", "taxId": "41875", "score": 7007.0}, {"name": "chr_9_A827", "taxId": "41875", "score": 6883.0}, {"name": "chr_9_A827", "taxId": "41875", "score": 6438.0}, {"name": "chr_9_A827", "taxId": "41875", "score": 5755.0}, {"name": "chr_9_A827", "taxId": "41875", "score": 5637.0}, {"name": "chr_9_A827", "taxId": "41875", "score": 5620.0}, {"name": "chr_9_A827", "taxId": "41875", "score": 5498.0}, {"name": "chr_9_A827", "taxId": "41875", "score": 5132.0}, {"name": "chr_9_A827", "taxId": "41875", "score": 5101.0}, {"name": "chr_9_A827", "taxId": "41875", "score": 4809.0}, {"name": "chr_9_A827", "taxId": "41875", "score": 4795.0}, {"name": "chr_9_A827", "taxId": "41875", "score": 4756.0}, {"name": "chr_9_A827", "taxId": "41875", "score": 4730.0}, {"name": "chr_9_A827", "taxId": "41875", "score": 4176.0}, {"name": "chr_9_A827", "taxId": "41875", "score": 3871.0}, {"name": "chr_9_A827", "taxId": "41875", "score": 3816.0}, {"name": "chr_9_A827", "taxId": "41875", "score": 3290.0}, {"name": "chr_9_A827", "taxId": "41875", "score": 3101.0}, {"name": "chr_9_A827", "taxId": "41875", "score": 3062.0}, {"name": "chr_9_A827", "taxId": "41875", "score": 2769.0}, {"name": "chr_9_A827", "taxId": "41875", "score": 2682.0}, {"name": "chr_9_A827", "taxId": "41875", "score": 2422.0}, {"name": "chr_9_A827", "taxId": "41875", "score": 2399.0}, {"name": "chr_9_A827", "taxId": "41875", "score": 2399.0}, {"name": "chr_9_A827", "taxId": "41875", "score": 2372.0}, {"name": "chr_9_A827", "taxId": "41875", "score": 2322.0}, {"name": "chr_9_A827", "taxId": "41875", "score": 2283.0}, {"name": "chr_9_A827", "taxId": "41875", "score": 2200.0}, {"name": "chr_9_A827", "taxId": "41875", "score": 2063.0}, {"name": "chr_9_A827", "taxId": "41875", "score": 1661.0}, {"name": "chr_9_A827", "taxId": "41875", "score": 1568.0}, {"name": "chr_9_A827", "taxId": "41875", "score": 1500.0}, {"name": "chr_9_A827", "taxId": "41875", "score": 1000.0}, {"name": "chr_9_A827", "taxId": "41875", "score": 850.0}, {"name": "chr_9_A827", "taxId": "41875", "score": 833.0}, {"name": "chr_9_A827", "taxId": "41875", "score": 826.0}, {"name": "chr_9_A827", "taxId": "41875", "score": 815.0}, {"name": "chr_9_A827", "taxId": "41875", "score": 795.0}, {"name": "chr_9_A827", "taxId": "41875", "score": 784.0}, {"name": "chr_9_A827", "taxId": "41875", "score": 737.0}, {"name": "chr_9_A827", "taxId": "41875", "score": 680.0}, {"name": "chr_9_A827", "taxId": "41875", "score": 586.0}, {"name": "chr_9_A827", "taxId": "41875", "score": 518.0}, {"name": "chr_9_A827", "taxId": "41875", "score": 477.0}, {"name": "chr_9_A827", "taxId": "41875", "score": 462.0}, {"name": "chr_9_A827", "taxId": "41875", "score": 457.0}, {"name": "chr_9_A827", "taxId": "41875", "score": 449.0}, {"name": "chr_9_A827", "taxId": "41875", "score": 444.0}, {"name": "chr_9_A827", "taxId": "41875", "score": 412.0}, {"name": "chr_9_A827", "taxId": "41875", "score": 390.0}, {"name": "chr_9_A827", "taxId": "41875", "score": 246.0}, {"name": "chr_9_A827", "taxId": "41875", "score": 239.0}, {"name": "chr_9_A827", "taxId": "41875", "score": 235.0}, {"name": "chr_9_A827", "taxId": "41875", "score": 233.0}, {"name": "chr_9_A827", "taxId": "41875", "score": 231.0}, {"name": "chr_9_A827", "taxId": "41875", "score": 230.0}, {"name": "chr_9_A827", "taxId": "41875", "score": 230.0}, {"name": "chr_9_A827", "taxId": "41875", "score": 230.0}, {"name": "chr_9_A827", "taxId": "41875", "score": 215.0}, {"name": "chr_9_A827", "taxId": "41875", "score": 213.0}, {"name": "chr_9_A827", "taxId": "41875", "score": 202.0}, {"name": "chr_9_A827", "taxId": "41875", "score": 171.0}, {"name": "chr_9_A827", "taxId": "41875", "score": 30997.0}, {"name": "chr_9_A827", "taxId": "41875", "score": 13053.0}, {"name": "chr_9_A827", "taxId": "41875", "score": 11817.0}, {"name": "chr_9_A827", "taxId": "41875", "score": 3736.0}, {"name": "chr_9_A827", "taxId": "41875", "score": 737.0}, {"name": "chr_9_A827", "taxId": "41875", "score": 449.0},
[truncated: 737,480 more chars]
