# Supplementary material for: Biological and genomic resources for the cosmopolitan phytoplankton Bathycoccus: insights into genetic diversity and function of outlier chromosomes
Source: Plant J. 2026 Jun 7;126(5):e70982. doi: 10.1111/tpj.70982 (PMC13242883; doi:10.1111/tpj.70982)
Supplement: Supplementary file 2 — Data S2. Taxonomic partitioning of assembled contigs. [file TPJ-126-0-s002.zip › blobtoolsA827/BLOBTOOLS.blobDB.json.bestsum.phylum.p8.span.100.blobplot.stats.txt]

## 1.1.1
## bam0=/media/francois/Data/Bathycoccus/MixGenomes/FinalMix/blobtoolsA27/A827.complete.ilmnaMapped.SORTED.bam
# name	colour	count_visible	count_visible_perc	span_visible	span_visible_perc	n50	gc_mean	gc_std	bam0_mean	bam0_std	bam0_read_map	bam0_read_map_p
all	None	126	100.0%	18,697,989	100.0%	887,823	0.53	0.065	31.5	47.8	8,755,368	94.0%
Chlorophyta	#1f77b4	31	100.0%	15,756,401	100.0%	930,292	0.46	0.034	89.5	68.9	8,492,532	91.2%
Proteobacteria	#ff7f0e	92	100.0%	2,823,403	100.0%	45,897	0.56	0.046	11.9	3.3	235,354	2.5%
Nucleocytoviricota	#d62728	3	100.0%	118,185	100.0%	69,489	0.36	0.0093	34.9	0.6	27,482	0.3%
