# Supplementary material for: Biological and genomic resources for the cosmopolitan phytoplankton Bathycoccus: insights into genetic diversity and function of outlier chromosomes
Source: Plant J. 2026 Jun 7;126(5):e70982. doi: 10.1111/tpj.70982 (PMC13242883; doi:10.1111/tpj.70982)
Supplement: Supplementary file 2 — Data S2. Taxonomic partitioning of assembled contigs. [file TPJ-126-0-s002.zip › blobtoolsA827/BLOBTOOLS.blobDB.table.txt]

## 1.1.1
## assembly	: /media/francois/Data/Bathycoccus/MixGenomes/FinalMix/A827.complete.fasta
## coverage	 bam0 - /media/francois/Data/Bathycoccus/MixGenomes/FinalMix/blobtoolsA27/A827.complete.ilmnaMapped.SORTED.bam
## taxonomy	 tax0 - /media/francois/Data/Bathycoccus/MixGenomes/FinalMix/blobtoolsA27/A827.complete.bln.tsv
## nodesDB	: None
## taxrule	: bestsum
## min_score	: 0.0
## min_diff	: 0.0
## tax_collision_random	: False
##
# name	length	GC	N	bam0	phylum.t.6%s	phylum.s.7%s	phylum.c.8
chr_Mito_A827	33894	0.394	0	313.3868	Chlorophyta	99748.0	6
chr_Chlo_A827	67879	0.4124	0	293.0638	Chlorophyta	232808.0	4
chr_19_A827	98457	0.4026	100	77.3513	Chlorophyta	106991.0	0
chr_18_A827	317415	0.467	0	79.3113	Chlorophyta	891265.0	4
chr_17_A827	475900	0.4707	0	78.3164	Chlorophyta	1218049.0	2
chr_16_A827	502163	0.477	100	78.9285	Chlorophyta	1459604.0	1
chr_15_A827	597613	0.4762	100	79.4738	Chlorophyta	1709739.0	3
chr_14_A827	798075	0.4183	0	85.2772	Chlorophyta	1088379.0	10
chr_13_A827	711730	0.4868	0	78.3935	Chlorophyta	2288859.0	1
chr_12_A827	787403	0.4763	0	79.2215	Chlorophyta	2207113.0	3
chr_11_A827	725809	0.4837	100	79.6247	Chlorophyta	2206585.0	7
chr_10_A827	818713	0.4805	0	78.9809	Chlorophyta	2364904.0	3
chr_9_A827	887823	0.4828	0	79.4591	Chlorophyta	2642805.0	0
chr_8_A827	935865	0.482	0	78.6388	Chlorophyta	2765891.0	0
chr_7_A827	1044430	0.4788	100	80.8859	Chlorophyta	3033840.0	1
chr_6_A827	1001784	0.4802	0	78.7465	Chlorophyta	2983356.0	1
chr_5_A827	1050179	0.4803	0	78.6502	Chlorophyta	3100544.0	0
chr_4_A827	930292	0.4818	100	78.4613	Chlorophyta	2805749.0	0
chr_3_A827	1088825	0.484	0	78.2573	Chlorophyta	3218576.0	0
chr_2_A827	1292280	0.4797	0	79.1147	Chlorophyta	3560897.0	0
chr_1_A827	1369564	0.4861	0	78.3607	Chlorophyta	3815677.0	0
A827_bacterial_contigs_Contig1	10579	0.4157	0	3.3312	Proteobacteria	43459.0	0
A827_bacterial_contigs_Contig2	15680	0.5765	0	12.672	Proteobacteria	82671.0	0
A827_bacterial_contigs_Contig3	24701	0.5775	0	11.5045	Proteobacteria	132536.0	1
A827_bacterial_contigs_Contig4	6006	0.5488	0	8.3394	Proteobacteria	11562.0	0
A827_bacterial_contigs_Contig5	20830	0.5665	0	13.3041	Proteobacteria	105480.0	0
A827_bacterial_contigs_Contig6	4155	0.4977	0	2.2016	Chlorophyta	12216.0	0
A827_bacterial_contigs_Contig7	45555	0.5631	0	10.3561	Proteobacteria	146314.0	0
A827_bacterial_contigs_Contig8	53987	0.5687	0	15.2523	Proteobacteria	325174.0	0
A827_bacterial_contigs_Contig9	8763	0.5046	0	8.9842	Proteobacteria	1595.0	0
A827_bacterial_contigs_Contig10	40020	0.5672	0	13.0699	Proteobacteria	228760.0	0
A827_bacterial_contigs_Contig11	41476	0.5831	0	13.7103	Proteobacteria	210564.0	0
A827_bacterial_contigs_Contig12	23508	0.5958	0	10.0598	Proteobacteria	97942.0	0
A827_bacterial_contigs_Contig13	15907	0.5523	0	22.8423	Proteobacteria	87456.0	0
A827_bacterial_contigs_Contig14	56788	0.5646	0	20.0824	Proteobacteria	268881.0	0
A827_bacterial_contigs_Contig15	69489	0.355	0	34.753	Nucleocytoviricota	96204.0	0
A827_bacterial_contigs_Contig16	65666	0.5693	0	10.747	Proteobacteria	200070.0	0
A827_bacterial_contigs_Contig17	44691	0.5564	0	12.7944	Proteobacteria	135174.0	0
A827_bacterial_contigs_Contig18	102844	0.552	0	11.4434	Proteobacteria	437378.0	2
A827_bacterial_contigs_Contig19	2517	0.435	0	3.9918	Proteobacteria	21940.0	0
A827_bacterial_contigs_Contig20	12919	0.5896	0	20.2902	Proteobacteria	70670.0	0
A827_bacterial_contigs_Contig21	133219	0.5773	0	11.0315	Proteobacteria	627234.0	0
A827_bacterial_contigs_Contig22	45897	0.5849	0	13.3567	Proteobacteria	222712.0	0
A827_bacterial_contigs_Contig23	6075	0.4067	0	4.7148	Proteobacteria	51746.0	0
A827_bacterial_contigs_Contig24	29041	0.3584	0	35.5832	Nucleocytoviricota	65732.0	0
A827_bacterial_contigs_Contig25	15535	0.5524	0	13.1957	Proteobacteria	34548.0	0
A827_bacterial_contigs_Contig26	80606	0.5543	0	14.1465	Proteobacteria	349694.0	0
A827_bacterial_contigs_Contig27	68647	0.5807	0	12.3512	Proteobacteria	328258.0	0
A827_bacterial_contigs_Contig28	29714	0.5351	0	9.9371	Proteobacteria	35842.0	0
A827_bacterial_contigs_Contig29	19998	0.5724	0	14.0001	Proteobacteria	95664.0	0
A827_bacterial_contigs_Contig30	14320	0.5604	0	5.257	Proteobacteria	52734.0	1
A827_bacterial_contigs_Contig31	10689	0.5128	0	11.939	Proteobacteria	30012.0	0
A827_bacterial_contigs_Contig32	25970	0.5814	0	13.3618	Proteobacteria	125036.0	0
A827_bacterial_contigs_Contig33	59389	0.5554	0	11.1809	Proteobacteria	266383.0	0
A827_bacterial_contigs_Contig34	17949	0.5737	0	11.3374	Proteobacteria	74520.0	0
A827_bacterial_contigs_Contig35	14000	0.5768	0	9.4153	Proteobacteria	71010.0	0
A827_bacterial_contigs_Contig36	60437	0.5429	0	8.342	Proteobacteria	200154.0	0
A827_bacterial_contigs_Contig37	27521	0.5848	0	11.2738	Proteobacteria	113481.0	1
A827_bacterial_contigs_Contig38	13974	0.4442	0	4.1208	Proteobacteria	98942.0	0
A827_bacterial_contigs_Contig39	48419	0.5794	0	13.3455	Proteobacteria	174430.0	0
A827_bacterial_contigs_Contig40	561	0.3993	0	2.6731	Chlorophyta	2273.0	0
A827_bacterial_contigs_Contig41	11718	0.5562	0	15.6256	Proteobacteria	69708.0	0
A827_bacterial_contigs_Contig42	64303	0.5872	0	15.3707	Proteobacteria	342475.0	0
A827_bacterial_contigs_Contig43	28331	0.5808	0	14.8419	Proteobacteria	91183.0	0
A827_bacterial_contigs_Contig44	18454	0.5707	0	12.8555	Proteobacteria	104271.0	0
A827_bacterial_contigs_Contig45	23495	0.5841	0	12.9567	Proteobacteria	108748.0	0
A827_bacterial_contigs_Contig46	23678	0.575	0	12.0839	Proteobacteria	81975.0	1
A827_bacterial_contigs_Contig47	19655	0.3763	0	34.2339	Nucleocytoviricota	50067.0	1
A827_bacterial_contigs_Contig48	34912	0.5717	0	12.7787	Proteobacteria	181000.0	0
A827_bacterial_contigs_Contig49	70655	0.5754	0	14.3221	Proteobacteria	324903.0	0
A827_bacterial_contigs_Contig50	21222	0.4106	0	250.8016	Chlorophyta	21286.0	0
A827_bacterial_contigs_Contig51	42324	0.58	0	14.2824	Proteobacteria	206207.0	0
A827_bacterial_contigs_Contig52	74434	0.5856	0	12.9724	Proteobacteria	317327.0	0
A827_bacterial_contigs_Contig53	76794	0.5701	0	15.1026	Proteobacteria	243398.0	1
A827_bacterial_contigs_Contig54	34620	0.4279	0	73.3987	Chlorophyta	64070.0	0
A827_bacterial_contigs_Contig55	9343	0.404	0	75.4532	Chlorophyta	13190.0	0
A827_bacterial_contigs_Contig56	119118	0.4076	0	71.9004	Chlorophyta	54994.0	0
A827_bacterial_contigs_Contig57	2942	0.4779	0	5.1482	Chlorophyta	9142.0	0
A827_bacterial_contigs_Contig58	33836	0.5838	0	12.7862	Proteobacteria	182605.0	0
A827_bacterial_contigs_Contig59	48546	0.5666	0	12.9739	Proteobacteria	183184.0	1
A827_bacterial_contigs_Contig60	5885	0.6226	0	15.7477	Proteobacteria	29016.0	0
A827_bacterial_contigs_Contig61	50852	0.5811	0	13.4885	Proteobacteria	265321.0	0
A827_bacterial_contigs_Contig62	13799	0.5528	0	11.6173	Proteobacteria	72591.0	0
A827_bacterial_contigs_Contig63	43368	0.59	0	14.1287	Proteobacteria	231990.0	0
A827_bacterial_contigs_Contig64	8011	0.5688	0	11.1379	Proteobacteria	40203.0	0
A827_bacterial_contigs_Contig65	57444	0.5798	0	12.9456	Proteobacteria	325643.0	0
A827_bacterial_contigs_Contig66	84125	0.533	0	12.1411	Proteobacteria	411194.0	0
A827_bacterial_contigs_Contig67	2425	0.579	0	9.1522	Proteobacteria	9405.0	0
A827_bacterial_contigs_Contig68	32919	0.5846	0	12.3133	Proteobacteria	185818.0	0
A827_bacterial_contigs_Contig69	24165	0.5508	0	11.9459	Proteobacteria	83257.0	1
A827_bacterial_contigs_Contig70	29502	0.5884	0	12.2145	Proteobacteria	138664.0	0
A827_bacterial_contigs_Contig71	27461	0.5835	0	11.7517	Proteobacteria	131778.0	0
A827_bacterial_contigs_Contig72	18332	0.5796	0	12.802	Proteobacteria	92244.0	0
A827_bacterial_contigs_Contig73	10522	0.427	0	3.0927	Proteobacteria	73302.0	0
A827_bacterial_contigs_Contig74	23526	0.4297	0	8.2163	Proteobacteria	8377.0	0
A827_bacterial_contigs_Contig75	29685	0.5788	0	13.2001	Proteobacteria	173247.0	0
A827_bacterial_contigs_Contig76	31095	0.4229	0	7.1761	Proteobacteria	145462.0	0
A827_bacterial_contigs_Contig77	15290	0.6088	0	14.1525	Proteobacteria	74768.0	0
A827_bacterial_contigs_Contig78	14330	0.5819	0	12.5681	Proteobacteria	72238.0	0
A827_bacterial_contigs_Contig79	23039	0.5529	0	11.2865	Proteobacteria	83830.0	0
A827_bacterial_contigs_Contig80	12590	0.5525	0	7.3134	Proteobacteria	62591.0	0
A827_bacterial_contigs_Contig81	14865	0.602	0	15.3339	Proteobacteria	85654.0	0
A827_bacterial_contigs_Contig82	48836	0.5568	0	13.3513	Proteobacteria	250590.0	0
A827_bacterial_contigs_Contig83	17124	0.5877	0	13.7927	Proteobacteria	98479.0	0
A827_bacterial_contigs_Contig84	19057	0.5816	0	12.1497	Proteobacteria	85618.0	0
A827_bacterial_contigs_Contig85	2851	0.5847	0	10.5198	Proteobacteria	10639.0	0
A827_bacterial_contigs_Contig86	14946	0.5726	0	11.9398	Proteobacteria	65230.0	0
A827_bacterial_contigs_Contig87	10792	0.4319	0	7.2673	Proteobacteria	81237.0	0
A827_bacterial_contigs_Contig88	13288	0.5647	0	11.6013	Proteobacteria	70445.0	0
A827_bacterial_contigs_Contig89	7477	0.5656	0	12.1941	Proteobacteria	41686.0	0
A827_bacterial_contigs_Contig90	22469	0.5844	0	12.2002	Proteobacteria	76466.0	0
A827_bacterial_contigs_Contig91	25610	0.5194	0	13.1632	Proteobacteria	103045.0	0
A827_bacterial_contigs_Contig92	14584	0.5357	0	9.4187	Proteobacteria	49686.0	0
A827_bacterial_contigs_Contig93	13770	0.5598	0	10.8576	Proteobacteria	47919.0	0
A827_bacterial_contigs_Contig94	37554	0.5741	0	13.9002	Proteobacteria	181503.0	0
A827_bacterial_contigs_Contig95	9492	0.4338	0	4.1392	Proteobacteria	62221.0	0
A827_bacterial_contigs_Contig96	20210	0.5882	0	13.601	Proteobacteria	95089.0	0
A827_bacterial_contigs_Contig97	18145	0.5509	0	13.2563	Proteobacteria	93516.0	0
A827_bacterial_contigs_Contig98	22224	0.4641	0	79.9797	Chlorophyta	3894.0	0
A827_bacterial_contigs_Contig99	4539	0.4267	0	77.8045	Chlorophyta	2628.0	0
A827_bacterial_contigs_Contig100	10499	0.5797	0	13.2834	Proteobacteria	65470.0	0
A827_bacterial_contigs_Contig101	20586	0.5729	0	12.3691	Proteobacteria	112628.0	0
A827_bacterial_contigs_Contig102	1584	0.4918	0	24.1412	Chlorophyta	6781.0	0
A827_bacterial_contigs_Contig103	3137	0.5135	0	10.5168	Proteobacteria	12262.0	0
A827_bacterial_contigs_Contig104	14454	0.5701	0	12.7301	Proteobacteria	58042.0	0
A827_bacterial_contigs_Contig105	69016	0.5837	0	11.642	Proteobacteria	353503.0	2
