# Supplementary material for: Biological and genomic resources for the cosmopolitan phytoplankton Bathycoccus: insights into genetic diversity and function of outlier chromosomes
Source: Plant J. 2026 Jun 7;126(5):e70982. doi: 10.1111/tpj.70982 (PMC13242883; doi:10.1111/tpj.70982)
Supplement: Supplementary file 2 — Data S2. Taxonomic partitioning of assembled contigs. [file TPJ-126-0-s002.zip › blobtoolsB218/BLOBTOOLS.blobDB.json]

{"title": "BLOBTOOLS.blobDB.json", "assembly_f": "/media/francois/Data/Bathycoccus/MixGenomes/FinalMix/B218.complete.fasta", "lineages": {"92945": {"species": "Ketogulonicigenium vulgare", "genus": "Ketogulonicigenium", "family": "Rhodobacteraceae", "order": "Rhodobacterales", "phylum": "Proteobacteria", "superkingdom": "Bacteria"}, "2182384": {"species": "Erythrobacter aureus", "genus": "Erythrobacter", "family": "Erythrobacteraceae", "order": "Sphingomonadales", "phylum": "Proteobacteria", "superkingdom": "Bacteria"}, "2011159": {"species": "Erythrobacter sp. KY5", "genus": "Erythrobacter", "family": "Erythrobacteraceae", "order": "Sphingomonadales", "phylum": "Proteobacteria", "superkingdom": "Bacteria"}, "745310": {"species": "Sphingomonas sp. MM-1", "genus": "Sphingomonas", "family": "Sphingomonadaceae", "order": "Sphingomonadales", "phylum": "Proteobacteria", "superkingdom": "Bacteria"}, "192812": {"species": "Erythrobacter flavus", "genus": "Erythrobacter", "family": "Erythrobacteraceae", "order": "Sphingomonadales", "phylum": "Proteobacteria", "superkingdom": "Bacteria"}, "1921510": {"species": "Tardibacter chloracetimidivorans", "genus": "Tardibacter", "family": "Sphingomonadaceae", "order": "Sphingomonadales", "phylum": "Proteobacteria", "superkingdom": "Bacteria"}, "1041826": {"species": "Flavobacterium columnare", "genus": "Flavobacterium", "family": "Flavobacteriaceae", "order": "Flavobacteriales", "phylum": "Bacteroidetes", "superkingdom": "Bacteria"}, "542383": {"species": "uncultured bacterium ARCTIC02_G_04", "genus": "Bacteria-undef", "family": "Bacteria-undef", "order": "Bacteria-undef", "phylum": "Bacteria-undef", "superkingdom": "Bacteria"}, "1855726": {"species": "Burkholderia sp. KK1", "genus": "Burkholderia", "family": "Burkholderiaceae", "order": "Burkholderiales", "phylum": "Proteobacteria", "superkingdom": "Bacteria"}, "2082188": {"species": "Sphingobium sp. YG1", "genus": "Sphingobium", "family": "Sphingomonadaceae", "order": "Sphingomonadales", "phylum": "Proteobacteria", "superkingdom": "Bacteria"}, "2058134": {"species": "Nonlabens sp. MB-3u-79", "genus": "Nonlabens", "family": "Flavobacteriaceae", "order": "Flavobacteriales", "phylum": "Bacteroidetes", "superkingdom": "Bacteria"}, "858337": {"species": "uncultured Choricystis", "genus": "Chlorophyta-undef", "family": "Chlorophyta-undef", "order": "Chlorophyta-undef", "phylum": "Chlorophyta", "superkingdom": "Eukaryota"}, "169864": {"species": "unknown phycodnavirus", "genus": "Phycodnaviridae-undef", "family": "Phycodnaviridae", "order": "Algavirales", "phylum": "Nucleocytoviricota", "superkingdom": "Viruses"}, "1327635": {"species": "Sphingomonas sp. Cra20", "genus": "Sphingomonas", "family": "Sphingomonadaceae", "order": "Sphingomonadales", "phylum": "Proteobacteria", "superkingdom": "Bacteria"}, "1088721": {"species": "Novosphingobium pentaromativorans", "genus": "Novosphingobium", "family": "Sphingomonadaceae", "order": "Sphingomonadales", "phylum": "Proteobacteria", "superkingdom": "Bacteria"}, "1792508": {"species": "Yangia sp. CCB-MM3", "genus": "Salipiger", "family": "Rhodobacteraceae", "order": "Rhodobacterales", "phylum": "Proteobacteria", "superkingdom": "Bacteria"}, "242159": {"species": "Ostreococcus sp. 'lucimarinus'", "genus": "Ostreococcus", "family": "Bathycoccaceae", "order": "Mamiellales", "phylum": "Chlorophyta", "superkingdom": "Eukaryota"}, "39947": {"species": "Oryza sativa", "genus": "Oryza", "family": "Poaceae", "order": "Poales", "phylum": "Streptophyta", "superkingdom": "Eukaryota"}, "1300343": {"species": "Dokdonia donghaensis", "genus": "Dokdonia", "family": "Flavobacteriaceae", "order": "Flavobacteriales", "phylum": "Bacteroidetes", "superkingdom": "Bacteria"}, "1030157": {"species": "Sphingomonas sp. KC8", "genus": "Sphingomonas", "family": "Sphingomonadaceae", "order": "Sphingomonadales", "phylum": "Proteobacteria", "superkingdom": "Bacteria"}, "216778": {"species": "Stenotrophomonas rhizophila", "genus": "Stenotrophomonas", "family": "Xanthomonadaceae", "order": "Xanthomonadales", "phylum": "Proteobacteria", "superkingdom": "Bacteria"}, "1609977": {"species": "Sphingomonas hengshuiensis", "genus": "Sphingomonas", "family": "Sphingomonadaceae", "order": "Sphingomonadales", "phylum": "Proteobacteria", "superkingdom": "Bacteria"}, "880159": {"species": "Bathycoccus sp. RCC1105 virus BpV", "genus": "Prasinovirus", "family": "Phycodnaviridae", "order": "Algavirales", "phylum": "Nucleocytoviricota", "superkingdom": "Viruses"}, "204992": {"species": "Golenkinia longispicula", "genus": "Golenkinia", "family": "Golenkiniaceae", "order": "Chlamydomonadales", "phylum": "Chlorophyta", "superkingdom": "Eukaryota"}, "76947": {"species": "Sphingobium herbicidovorans", "genus": "Sphingobium", "family": "Sphingomonadaceae", "order": "Sphingomonadales", "phylum": "Proteobacteria", "superkingdom": "Bacteria"}, "411154": {"species": "Gramella forsetii", "genus": "Gramella", "family": "Flavobacteriaceae", "order": "Flavobacteriales", "phylum": "Bacteroidetes", "superkingdom": "Bacteria"}, "2294119": {"species": "Flavobacterium sp. CJ74", "genus": "Flavobacterium", "family": "Flavobacteriaceae", "order": "Flavobacteriales", "phylum": "Bacteroidetes", "superkingdom": "Bacteria"}, "1355330": {"species": "Flavobacterium faecale", "genus": "Flavobacterium", "family": "Flavobacteriaceae", "order": "Flavobacteriales", "phylum": "Bacteroidetes", "superkingdom": "Bacteria"}, "1906738": {"species": "Hyphomonas sp. Mor2", "genus": "Hyphomonas", "family": "Hyphomonadaceae", "order": "Rhodobacterales", "phylum": "Proteobacteria", "superkingdom": "Bacteria"}, "316057": {"species": "Rhodopseudomonas palustris", "genus": "Rhodopseudomonas", "family": "Bradyrhizobiaceae", "order": "Rhizobiales", "phylum": "Proteobacteria", "superkingdom": "Bacteria"}, "743635": {"species": "uncultured organism MedDCM-OCT-S08-C199", "genus": "undef", "family": "undef", "order": "undef", "phylum": "undef", "superkingdom": "undef"}, "1798205": {"species": "Cohaesibacter sp. ES.047", "genus": "Cohaesibacter", "family": "Cohaesibacteraceae", "order": "Rhizobiales", "phylum": "Proteobacteria", "superkingdom": "Bacteria"}, "1250153": {"species": "Maribacter sp. MAR_2009_60", "genus": "Maribacter", "family": "Flavobacteriaceae", "order": "Flavobacteriales", "phylum": "Bacteroidetes", "superkingdom": "Bacteria"}, "1648404": {"species": "Erythrobacter atlanticus", "genus": "Erythrobacter", "family": "Erythrobacteraceae", "order": "Sphingomonadales", "phylum": "Proteobacteria", "superkingdom": "Bacteria"}, "2058137": {"species": "Polaribacter sp. ALD11", "genus": "Polaribacter", "family": "Flavobacteriaceae", "order": "Flavobacteriales", "phylum": "Bacteroidetes", "superkingdom": "Bacteria"}, "1871037": {"species": "Flavobacteriaceae bacterium", "genus": "Flavobacteriaceae-undef", "family": "Flavobacteriaceae", "order": "Flavobacteriales", "phylum": "Bacteroidetes", "superkingdom": "Bacteria"}, "1188256": {"species": "Rhodovulum sulfidophilum", "genus": "Rhodovulum", "family": "Rhodobacteraceae", "order": "Rhodobacterales", "phylum": "Proteobacteria", "superkingdom": "Bacteria"}, "1173027": {"species": "Microcoleus sp. PCC 7113", "genus": "Microcoleus", "family": "Microcoleaceae", "order": "Oscillatoriales", "phylum": "Cyanobacteria", "superkingdom": "Bacteria"}, "85643": {"species": "Thauera sp. MZ1T", "genus": "Thauera", "family": "Zoogloeaceae", "order": "Rhodocyclales", "phylum": "Proteobacteria", "superkingdom": "Bacteria"}, "1355329": {"species": "Sphingomonas lacus", "genus": "Sphingomonas", "family": "Sphingomonadaceae", "order": "Sphingomonadales", "phylum": "Proteobacteria", "superkingdom": "Bacteria"}, "758796": {"species": "Burkholderia sp. RPE67", "genus": "Burkholderia", "family": "Burkholderiaceae", "order": "Burkholderiales", "phylum": "Proteobacteria", "superkingdom": "Bacteria"}, "216142": {"species": "Pseudomonas rhizosphaerae", "genus": "Pseudomonas", "family": "Pseudomonadaceae", "order": "Pseudomonadales", "phylum": "Proteobacteria", "superkingdom": "Bacteria"}, "352472": {"species": "Dictyostelium discoideum", "genus": "Dictyostelium", "family": "Dictyosteliaceae", "order": "Dictyosteliales", "phylum": "Evosea", "superkingdom": "Eukaryota"}, "2185142": {"species": "Altererythrobacter sp. ZODW24", "genus": "Altererythrobacter", "family": "Erythrobacteraceae", "order": "Sphingomonadales", "phylum": "Proteobacteria", "superkingdom": "Bacteria"}, "1336796": {"species": "Gillisia sp. Hel1_33_143", "genus": "Gillisia", "family": "Flavobacteriaceae", "order": "Flavobacteriales", "phylum": "Bacteroidetes", "superkingdom": "Bacteria"}, "1016987": {"species": "Novosphingobium sp. THN1", "genus": "Novosphingobium", "family": "Sphingomonadaceae", "order": "Sphingomonadales", "phylum": "Proteobacteria", "superkingdom": "Bacteria"}, "1392250": {"species": "Aspergillus steynii", "genus": "Aspergillus", "family": "Aspergillaceae", "order": "Eurotiales", "phylum": "Ascomycota", "superkingdom": "Eukaryota"}, "1827469": {"species": "Brevundimonas sp. GW460-12-10-14-LB2", "genus": "Brevundimonas", "family": "Caulobacteraceae", "order": "Caulobacterales", "phylum": "Proteobacteria", "superkingdom": "Bacteria"}, "1336804": {"species": "Polaribacter sp. Hel1_33_78", "genus": "Polaribacter", "family": "Flavobacteriaceae", "order": "Flavobacteriales", "phylum": "Bacteroidetes", "superkingdom": "Bacteria"}, "1348584": {"species": "Cellulophaga baltica", "genus": "Cellulophaga", "family": "Flavobacteriaceae", "order": "Flavobacteriales", "phylum": "Bacteroidetes", "superkingdom": "Bacteria"}, "1891279": {"species": "Thalassospira indica", "genus": "Thalassospira", "family": "Rhodospirillaceae", "order": "Rhodospirillales", "phylum": "Proteobacteria", "superkingdom": "Bacteria"}, "1874061": {"species": "Sphingopyxis sp. EG6", "genus": "Sphingopyxis", "family": "Sphingomonadaceae", "order": "Sphingomonadales", "phylum": "Proteobacteria", "superkingdom": "Bacteria"}, "1922225": {"species": "Erythrobacter sp. Alg231-14", "genus": "Erythrobacter", "family": "Erythrobacteraceae", "order": "Sphingomonadales", "phylum": "Proteobacteria", "superkingdom": "Bacteria"}, "1798225": {"species": "Formosa sp. Hel1_31_208", "genus": "Formosa", "family": "Flavobacteriaceae", "order": "Flavobacteriales", "phylum": "Bacteroidetes", "superkingdom": "Bacteria"}, "96345": {"species": "Flavobacterium psychrophilum", "genus": "Flavobacterium", "family": "Flavobacteriaceae", "order": "Flavobacteriales", "phylum": "Bacteroidetes", "superkingdom": "Bacteria"}, "296587": {"species": "Micromonas commoda", "genus": "Micromonas", "family": "Mamiellaceae", "order": "Mamiellales", "phylum": "Chlorophyta", "superkingdom": "Eukaryota"}, "1763535": {"species": "Hydrogenophaga crassostreae", "genus": "Hydrogenophaga", "family": "Comamonadaceae", "order": "Burkholderiales", "phylum": "Proteobacteria", "superkingdom": "Bacteria"}, "2508307": {"species": "Leisingera sp. NJS204", "genus": "Leisingera", "family": "Rhodobacteraceae", "order": "Rhodobacterales", "phylum": "Proteobacteria", "superkingdom": "Bacteria"}, "1522189": {"species": "Ceraceosorus guamensis", "genus": "Ceraceosorus", "family": "Ceraceosoraceae", "order": "Ceraceosorales", "phylum": "Basidiomycota", "superkingdom": "Eukaryota"}, "1389004": {"species": "Sulfitobacter sp. SK011", "genus": "Sulfitobacter", "family": "Rhodobacteraceae", "order": "Rhodobacterales", "phylum": "Proteobacteria", "superkingdom": "Bacteria"}, "266951": {"species": "Erythrobacter seohaensis", "genus": "Erythrobacter", "family": "Erythrobacteraceae", "order": "Sphingomonadales", "phylum": "Proteobacteria", "superkingdom": "Bacteria"}, "1850252": {"species": "Tenacibaculum todarodis", "genus": "Tenacibaculum", "family": "Flavobacteriaceae", "order": "Flavobacteriales", "phylum": "Bacteroidetes", "superkingdom": "Bacteria"}, "1306519": {"species": "Flavobacterium commune", "genus": "Flavobacterium", "family": "Flavobacteriaceae", "order": "Flavobacteriales", "phylum": "Bacteroidetes", "superkingdom": "Bacteria"}, "88150": {"species": "Saccharina religiosa", "genus": "Saccharina", "family": "Laminariaceae", "order": "Laminariales", "phylum": "Eukaryota-undef", "superkingdom": "Eukaryota"}, "48296": {"species": "Acinetobacter pittii", "genus": "Acinetobacter", "family": "Moraxellaceae", "order": "Pseudomonadales", "phylum": "Proteobacteria", "superkingdom": "Bacteria"}, "1763534": {"species": "Flavobacterium crassostreae", "genus": "Flavobacterium", "family": "Flavobacteriaceae", "order": "Flavobacteriales", "phylum": "Bacteroidetes", "superkingdom": "Bacteria"}, "1347342": {"species": "Formosa agariphila", "genus": "Formosa", "family": "Flavobacteriaceae", "order": "Flavobacteriales", "phylum": "Bacteroidetes", "superkingdom": "Bacteria"}, "2358479": {"species": "Tenacibaculum sp. DSM 106434", "genus": "Tenacibaculum", "family": "Flavobacteriaceae", "order": "Flavobacteriales", "phylum": "Bacteroidetes", "superkingdom": "Bacteria"}, "1453352": {"species": "Sediminicola sp. YIK13", "genus": "Sediminicola", "family": "Flavobacteriaceae", "order": "Flavobacteriales", "phylum": "Bacteroidetes", "superkingdom": "Bacteria"}, "1930532": {"species": "Pseudomonas sp. CC6-YY-74", "genus": "Pseudomonas", "family": "Pseudomonadaceae", "order": "Pseudomonadales", "phylum": "Proteobacteria", "superkingdom": "Bacteria"}, "52965": {"species": "Phacotus lenticularis", "genus": "Phacotus", "family": "Phacotaceae", "order": "Chlamydomonadales", "phylum": "Chlorophyta", "superkingdom": "Eukaryota"}, "3218": {"species": "Physcomitrium patens", "genus": "Physcomitrium", "family": "Funariaceae", "order": "Funariales", "phylum": "Streptophyta", "superkingdom": "Eukaryota"}, "88036": {"species": "Selaginella moellendorffii", "genus": "Selaginella", "family": "Selaginellaceae", "order": "Selaginellales", "phylum": "Streptophyta", "superkingdom": "Eukaryota"}, "157820": {"species": "uncultured prasinophyte", "genus": "Chlorophyta-undef", "family": "Chlorophyta-undef", "order": "Chlorophyta-undef", "phylum": "Chlorophyta", "superkingdom": "Eukaryota"}, "1250205": {"species": "Gramella sp. MAR_2010_147", "genus": "Gramella", "family": "Flavobacteriaceae", "order": "Flavobacteriales", "phylum": "Bacteroidetes", "superkingdom": "Bacteria"}, "1441467": {"species": "Nitrospirillum amazonense", "genus": "Nitrospirillum", "family": "Rhodospirillaceae", "order": "Rhodospirillales", "phylum": "Proteobacteria", "superkingdom": "Bacteria"}, "1784713": {"species": "Flavobacterium arcticum", "genus": "Flavobacterium", "family": "Flavobacteriaceae", "order": "Flavobacteriales", "phylum": "Bacteroidetes", "superkingdom": "Bacteria"}, "1896196": {"species": "Porphyrobacter sp. LM 6", "genus": "Porphyrobacter", "family": "Erythrobacteraceae", "order": "Sphingomonadales", "phylum": "Proteobacteria", "superkingdom": "Bacteria"}, "266812": {"species": "Parasphingorhabdus flavimaris", "genus": "Parasphingorhabdus", "family": "Sphingomonadaceae", "order": "Sphingomonadales", "phylum": "Proteobacteria", "superkingdom": "Bacteria"}, "1938607": {"species": "Sphingomonas sp. LM7", "genus": "Sphingomonas", "family": "Sphingomonadaceae", "order": "Sphingomonadales", "phylum": "Proteobacteria", "superkingdom": "Bacteria"}, "2021234": {"species": "Ahniella affigens", "genus": "Ahniella", "family": "Rhodanobacteraceae", "order": "Xanthomonadales", "phylum": "Proteobacteria", "superkingdom": "Bacteria"}, "502025": {"species": "Haliangium ochraceum", "genus": "Haliangium", "family": "Kofleriaceae", "order": "Myxococcales", "phylum": "Proteobacteria", "superkingdom": "Bacteria"}, "10224": {"species": "Saccoglossus kowalevskii", "genus": "Saccoglossus", "family": "Harrimaniidae", "order": "Hemichordata-undef", "phylum": "Hemichordata", "superkingdom": "Eukaryota"}, "2023229": {"species": "Porphyrobacter sp. HT-58-2", "genus": "Porphyrobacter", "family": "Erythrobacteraceae", "order": "Sphingomonadales", "phylum": "Proteobacteria", "superkingdom": "Bacteria"}, "1774273": {"species": "Polaribacter vadi", "genus": "Polaribacter", "family": "Flavobacteriaceae", "order": "Flavobacteriales", "phylum": "Bacteroidetes", "superkingdom": "Bacteria"}, "1634516": {"species": "Citromicrobium sp. JL477", "genus": "Citromicrobium", "family": "Sphingomonadaceae", "order": "Sphingomonadales", "phylum": "Proteobacteria", "superkingdom": "Bacteria"}, "1532023": {"species": "Qipengyuania sediminis", "genus": "Qipengyuania", "family": "Erythrobacteraceae", "order": "Sphingomonadales", "phylum": "Proteobacteria", "superkingdom": "Bacteria"}, "1936081": {"species": "Seonamhaeicola sp. S2-3", "genus": "Seonamhaeicola", "family": "Flavobacteriaceae", "order": "Flavobacteriales", "phylum": "Bacteroidetes", "superkingdom": "Bacteria"}, "145388": {"species": "Monoraphidium neglectum", "genus": "Monoraphidium", "family": "Selenastraceae", "order": "Sphaeropleales", "phylum": "Chlorophyta", "superkingdom": "Eukaryota"}, "633836": {"species": "Bathycoccus virus BpV161", "genus": "Phycodnaviridae-undef", "family": "Phycodnaviridae", "order": "Algavirales", "phylum": "Nucleocytoviricota", "superkingdom": "Viruses"}, "1202541": {"species": "Botryococcus braunii", "genus": "Botryococcus", "family": "Chlorophyta-undef", "order": "Chlorophyta-undef", "phylum": "Chlorophyta", "superkingdom": "Eukaryota"}, "1663209": {"species": "Ostreococcus lucimarinus virus 7", "genus": "Prasinovirus", "family": "Phycodnaviridae", "order": "Algavirales", "phylum": "Nucleocytoviricota", "superkingdom": "Viruses"}, "2060312": {"species": "Altererythrobacter sp. B11", "genus": "Altererythrobacter", "family": "Erythrobacteraceae", "order": "Sphingomonadales", "phylum": "Proteobacteria", "superkingdom": "Bacteria"}, "674703": {"species": "Rhodoplanes sp. Z2-YC6860", "genus": "Rhodoplanes", "family": "Hyphomicrobiaceae", "order": "Rhizobiales", "phylum": "Proteobacteria", "superkingdom": "Bacteria"}, "2507538": {"species": "Muriicola sp. MMS17-SY002", "genus": "Muriicola", "family": "Flavobacteriaceae", "order": "Flavobacteriales", "phylum": "Bacteroidetes", "superkingdom": "Bacteria"}, "424757": {"species": "Aureimonas frigidaquae", "genus": "Aureimonas", "family": "Aurantimonadaceae", "order": "Rhizobiales", "phylum": "Proteobacteria", "superkingdom": "Bacteria"}, "941907": {"species": "Sphingomonas indica", "genus": "Sphingomonas", "family": "Sphingomonadaceae", "order": "Sphingomonadales", "phylum": "Proteobacteria", "superkingdom": "Bacteria"}, "765698": {"species": "Mesorhizobium ciceri", "genus": "Mesorhizobium", "family": "Phyllobacteriaceae", "order": "Rhizobiales", "phylum": "Proteobacteria", "superkingdom": "Bacteria"}, "331648": {"species": "Nonlabens spongiae", "genus": "Nonlabens", "family": "Flavobacteriaceae", "order": "Flavobacteriales", "phylum": "Bacteroidetes", "superkingdom": "Bacteria"}, "267128": {"species": "Sphingopyxis granuli", "genus": "Sphingopyxis", "family": "Sphingomonadaceae", "order": "Sphingomonadales", "phylum": "Proteobacteria", "superkingdom": "Bacteria"}, "102107": {"species": "Prunus mume", "genus": "Prunus", "family": "Rosaceae", "order": "Rosales", "phylum": "Streptophyta", "superkingdom": "Eukaryota"}, "1178778": {"species": "Maribacter cobaltidurans", "genus": "Maribacter", "family": "Flavobacteriaceae", "order": "Flavobacteriales", "phylum": "Bacteroidetes", "superkingdom": "Bacteria"}, "1267766": {"species": "Altererythrobacter atlanticus", "genus": "Altererythrobacter", "family": "Erythrobacteraceae", "order": "Sphingomonadales", "phylum": "Proteobacteria", "superkingdom": "Bacteria"}, "484429": {"species": "Sphingobium sp. YBL2", "genus": "Sphingobium", "family": "Sphingomonadaceae", "order": "Sphingomonadales", "phylum": "Proteobacteria", "superkingdom": "Bacteria"}, "1673076": {"species": "Sphingobium hydrophobicum", "genus": "Sphingobium", "family": "Sphingomonadaceae", "order": "Sphingomonadales", "phylum": "Proteobacteria", "superkingdom": "Bacteria"}, "80870": {"species": "Acidovorax avenae", "genus": "Acidovorax", "family": "Comamonadaceae", "order": "Burkholderiales", "phylum": "Proteobacteria", "superkingdom": "Bacteria"}, "1982042": {"species": "Altererythrobacter mangrovi", "genus": "Altererythrobacter", "family": "Erythrobacteraceae", "order": "Sphingomonadales", "phylum": "Proteobacteria", "superkingdom": "Bacteria"}, "2338327": {"species": "Altererythrobacter amylolyticus", "genus": "Altererythrobacter", "family": "Erythrobacteraceae", "order": "Sphingomonadales", "phylum": "Proteobacteria", "superkingdom": "Bacteria"}, "1454201": {"species": "Nonlabens marinus", "genus": "Nonlabens", "family": "Flavobacteriaceae", "order": "Flavobacteriales", "phylum": "Bacteroidetes", "superkingdom": "Bacteria"}, "402626": {"species": "Ralstonia pickettii", "genus": "Ralstonia", "family": "Burkholderiaceae", "order": "Burkholderiales", "phylum": "Proteobacteria", "superkingdom": "Bacteria"}, "1077935": {"species": "Paracoccus zhejiangensis", "genus": "Paracoccus", "family": "Rhodobacteraceae", "order": "Rhodobacterales", "phylum": "Proteobacteria", "superkingdom": "Bacteria"}, "2201181": {"species": "Flavobacterium sediminis", "genus": "Flavobacterium", "family": "Flavobacteriaceae", "order": "Flavobacteriales", "phylum": "Bacteroidetes", "superkingdom": "Bacteria"}, "93064": {"species": "Sphingomonas koreensis", "genus": "Sphingomonas", "family": "Sphingomonadaceae", "order": "Sphingomonadales", "phylum": "Proteobacteria", "superkingdom": "Bacteria"}, "690566": {"species": "Sphingobium chlorophenolicum", "genus": "Sphingobium", "family": "Sphingomonadaceae", "order": "Sphingomonadales", "phylum": "Proteobacteria", "superkingdom": "Bacteria"}, "4442": {"species": "Camellia sinensis", "genus": "Camellia", "family": "Theaceae", "order": "Ericales", "phylum": "Streptophyta", "superkingdom": "Eukaryota"}, "2319844": {"species": "Sphingomonas sp. YZ-8", "genus": "Sphingomonas", "family": "Sphingomonadaceae", "order": "Sphingomonadales", "phylum": "Proteobacteria", "superkingdom": "Bacteria"}, "313603": {"species": "Maribacter sp. HTCC2170", "genus": "Maribacter", "family": "Flavobacteriaceae", "order": "Flavobacteriales", "phylum": "Bacteroidetes", "superkingdom": "Bacteria"}, "1486262": {"species": "Martelella endophytica", "genus": "Martelella", "family": "Aurantimonadaceae", "order": "Rhizobiales", "phylum": "Proteobacteria", "superkingdom": "Bacteria"}, "1663210": {"species": "Ostreococcus mediterraneus virus 1", "genus": "Prasinovirus", "family": "Phycodnaviridae", "order": "Algavirales", "phylum": "Nucleocytoviricota", "superkingdom": "Viruses"}, "54821": {"species": "Silene antirrhina", "genus": "Silene", "family": "Caryophyllaceae", "order": "Caryophyllales", "phylum": "Streptophyta", "superkingdom": "Eukaryota"}, "446": {"species": "Legionella pneumophila", "genus": "Legionella", "family": "Legionellaceae", "order": "Legionellales", "phylum": "Proteobacteria", "superkingdom": "Bacteria"}, "112090": {"species": "Aphanomyces astaci", "genus": "Aphanomyces", "family": "Saprolegniaceae", "order": "Saprolegniales", "phylum": "Eukaryota-undef", "superkingdom": "Eukaryota"}, "1560345": {"species": "Sphingomonas panacis", "genus": "Sphingomonas", "family": "Sphingomonadaceae", "order": "Sphingomonadales", "phylum": "Proteobacteria", "superkingdom": "Bacteria"}, "1312072": {"species": "Polaribacter sp. SA4-12", "genus": "Polaribacter", "family": "Flavobacteriaceae", "order": "Flavobacteriales", "phylum": "Bacteroidetes", "superkingdom": "Bacteria"}, "287": {"species": "Pseudomonas aeruginosa", "genus": "Pseudomonas", "family": "Pseudomonadaceae", "order": "Pseudomonadales", "phylum": "Proteobacteria", "superkingdom": "Bacteria"}, "1836467": {"species": "Maribacter sp. T28", "genus": "Maribacter", "family": "Flavobacteriaceae", "order": "Flavobacteriales", "phylum": "Bacteroidetes", "superkingdom": "Bacteria"}, "2219696": {"species": "Sphingomonas sp. FARSPH", "genus": "Sphingomonas", "family": "Sphingomonadaceae", "order": "Sphingomonadales", "phylum": "Proteobacteria", "superkingdom": "Bacteria"}, "2496865": {"species": "Maribacter sp. MJ134", "genus": "Maribacter", "family": "Flavobacteriaceae", "order": "Flavobacteriales", "phylum": "Bacteroidetes", "superkingdom": "Bacteria"}, "555778": {"species": "Halothiobacillus neapolitanus", "genus": "Halothiobacillus", "family": "Halothiobacillaceae", "order": "Chromatiales", "phylum": "Proteobacteria", "superkingdom": "Bacteria"}, "754423": {"species": "Tenacibaculum sp. SZ-18", "genus": "Tenacibaculum", "family": "Flavobacteriaceae", "order": "Flavobacteriales", "phylum": "Bacteroidetes", "superkingdom": "Bacteria"}, "313598": {"species": "Polaribacter sp. MED152", "genus": "Polaribacter", "family": "Flavobacteriaceae", "order": "Flavobacteriales", "phylum": "Bacteroidetes", "superkingdom": "Bacteria"}, "320787": {"species": "Cyclobacterium amurskyense", "genus": "Cyclobacterium", "family": "Cyclobacteriaceae", "order": "Cytophagales", "phylum": "Bacteroidetes", "superkingdom": "Bacteria"}, "1714848": {"species": "Aquimarina sp. AD1", "genus": "Aquimarina", "family": "Flavobacteriaceae", "order": "Flavobacteriales", "phylum": "Bacteroidetes", "superkingdom": "Bacteria"}, "110193": {"species": "Nicrophorus vespilloides", "genus": "Nicrophorus", "family": "Silphidae", "order": "Coleoptera", "phylum": "Arthropoda", "superkingdom": "Eukaryota"}, "1729720": {"species": "Salegentibacter sp. T436", "genus": "Salegentibacter", "family": "Flavobacteriaceae", "order": "Flavobacteriales", "phylum": "Bacteroidetes", "superkingdom": "Bacteria"}, "880071": {"species": "Bernardetia litoralis", "genus": "Bernardetia", "family": "Bernardetiaceae", "order": "Cytophagales", "phylum": "Bacteroidetes", "superkingdom": "Bacteria"}, "63186": {"species": "Zobellia galactanivorans", "genus": "Zobellia", "family": "Flavobacteriaceae", "order": "Flavobacteriales", "phylum": "Bacteroidetes", "superkingdom": "Bacteria"}, "645517": {"species": "Altererythrobacter namhicola", "genus": "Altererythrobacter", "family": "Erythrobacteraceae", "order": "Sphingomonadales", "phylum": "Proteobacteria", "superkingdom": "Bacteria"}, "1945662": {"species": "Paracoccus contaminans", "genus": "Paracoccus", "family": "Rhodobacteraceae", "order": "Rhodobacterales", "phylum": "Proteobacteria", "superkingdom": "Bacteria"}, "452662": {"species": "Sphingobium japonicum", "genus": "Sphingobium", "family": "Sphingomonadaceae", "order": "Sphingomonadales", "phylum": "Proteobacteria", "superkingdom": "Bacteria"}, "2057808": {"species": "Lacinutrix sp. Bg11-31", "genus": "Lacinutrix", "family": "Flavobacteriaceae", "order": "Flavobacteriales", "phylum": "Bacteroidetes", "superkingdom": "Bacteria"}, "633837": {"species": "Bathycoccus virus BpV178", "genus": "Phycodnaviridae-undef", "family": "Phycodnaviridae", "order": "Algavirales", "phylum": "Nucleocytoviricota", "superkingdom": "Viruses"}, "754417": {"species": "Winogradskyella sp. PC-19", "genus": "Winogradskyella", "family": "Flavobacteriaceae", "order": "Flavobacteriales", "phylum": "Bacteroidetes", "superkingdom": "Bacteria"}, "1843368": {"species": "Sphingobium sp. RAC03", "genus": "Sphingobium", "family": "Sphingomonadaceae", "order": "Sphingomonadales", "phylum": "Proteobacteria", "superkingdom": "Bacteria"}, "1335048": {"species": "Defluviimonas alba", "genus": "Defluviimonas", "family": "Rhodobacteraceae", "order": "Rhodobacterales", "phylum": "Proteobacteria", "superkingdom": "Bacteria"}, "1609966": {"species": "Confluentimicrobium sp. EMB200-NS6", "genus": "Confluentimicrobium", "family": "Rhodobacteraceae", "order": "Rhodobacterales", "phylum": "Proteobacteria", "superkingdom": "Bacteria"}, "412030": {"species": "Paramecium tetraurelia", "genus": "Paramecium", "family": "Parameciidae", "order": "Peniculida", "phylum": "Ciliophora", "superkingdom": "Eukaryota"}, "554055": {"species": "Micractinium conductrix", "genus": "Micractinium", "family": "Chlorellaceae", "order": "Chlorellales", "phylum": "Chlorophyta", "superkingdom": "Eukaryota"}, "114398": {"species": "Parasteatoda tepidariorum", "genus": "Parasteatoda", "family": "Theridiidae", "order": "Araneae", "phylum": "Arthropoda", "superkingdom": "Eukaryota"}, "1936080": {"species": "Winogradskyella sp. J14-2", "genus": "Winogradskyella", "family": "Flavobacteriaceae", "order": "Flavobacteriales", "phylum": "Bacteroidetes", "superkingdom": "Bacteria"}, "2058135": {"species": "Olleya sp. Bg11-27", "genus": "Olleya", "family": "Flavobacteriaceae", "order": "Flavobacteriales", "phylum": "Bacteroidetes", "superkingdom": "Bacteria"}, "1842535": {"species": "Blastomonas sp. RAC04", "genus": "Blastomonas", "family": "Sphingomonadaceae", "order": "Sphingomonadales", "phylum": "Proteobacteria", "superkingdom": "Bacteria"}, "316": {"species": "Pseudomonas stutzeri", "genus": "Pseudomonas", "family": "Pseudomonadaceae", "order": "Pseudomonadales", "phylum": "Proteobacteria", "superkingdom": "Bacteria"}, "167468": {"species": "Bradyrhizobium sp. ORS 3257", "genus": "Bradyrhizobium", "family": "Bradyrhizobiaceae", "order": "Rhizobiales", "phylum": "Proteobacteria", "superkingdom": "Bacteria"}, "2007176": {"species": "Dipterocladia arabiensis", "genus": "Dipterocladia", "family": "Dasyaceae", "order": "Ceramiales", "phylum": "Rhodophyta", "superkingdom": "Eukaryota"}, "59895": {"species": "Cynara cardunculus", "genus": "Cynara", "family": "Asteraceae", "order": "Asterales", "phylum": "Streptophyta", "superkingdom": "Eukaryota"}, "52035": {"species": "Lobochlamys segnis", "genus": "Lobochlamys", "family": "Chlamydomonadaceae", "order": "Chlamydomonadales", "phylum": "Chlorophyta", "superkingdom": "Eukaryota"}, "2171755": {"species": "Profundibacter amoris", "genus": "Profundibacter", "family": "Rhodobacteraceae", "order": "Rhodobacterales", "phylum": "Proteobacteria", "superkingdom": "Bacteria"}, "216432": {"species": "Croceibacter atlanticus", "genus": "Croceibacter", "family": "Flavobacteriaceae", "order": "Flavobacteriales", "phylum": "Bacteroidetes", "superkingdom": "Bacteria"}, "413882": {"species": "[Polyangium] brachysporum", "genus": "Burkholderiales-undef", "family": "Burkholderiales-undef", "order": "Burkholderiales", "phylum": "Proteobacteria", "superkingdom": "Bacteria"}, "28090": {"species": "Acinetobacter lwoffii", "genus": "Acinetobacter", "family": "Moraxellaceae", "order": "Pseudomonadales", "phylum": "Proteobacteria", "superkingdom": "Bacteria"}, "71743": {"species": "Chlorogonium capillatum", "genus": "Chlorogonium", "family": "Haematococcaceae", "order": "Chlamydomonadales", "phylum": "Chlorophyta", "superkingdom": "Eukaryota"}, "1842534": {"species": "Sinorhizobium sp. RAC02", "genus": "Sinorhizobium", "family": "Rhizobiaceae", "order": "Rhizobiales", "phylum": "Proteobacteria", "superkingdom": "Bacteria"}, "1416941": {"species": "Closterium baillyanum", "genus": "Closterium", "family": "Closteriaceae", "order": "Desmidiales", "phylum": "Streptophyta", "superkingdom": "Eukaryota"}, "1141883": {"species": "Massilia putida", "genus": "Massilia", "family": "Oxalobacteraceae", "order": "Burkholderiales", "phylum": "Proteobacteria", "superkingdom": "Bacteria"}, "73025": {"species": "Eutreptiella gymnastica", "genus": "Eutreptiella", "family": "Eutreptiales-undef", "order": "Eutreptiales", "phylum": "Euglenozoa", "superkingdom": "Eukaryota"}, "41276": {"species": "Brevundimonas vesicularis", "genus": "Brevundimonas", "family": "Caulobacteraceae", "order": "Caulobacterales", "phylum": "Proteobacteria", "superkingdom": "Bacteria"}, "866536": {"species": "Belliella baltica", "genus": "Belliella", "family": "Cyclobacteriaceae", "order": "Cytophagales", "phylum": "Bacteroidetes", "superkingdom": "Bacteria"}, "1265309": {"species": "Epibacterium mobile", "genus": "Epibacterium", "family": "Rhodobacteraceae", "order": "Rhodobacterales", "phylum": "Proteobacteria", "superkingdom": "Bacteria"}, "450851": {"species": "Phenylobacterium zucineum", "genus": "Phenylobacterium", "family": "Caulobacteraceae", "order": "Caulobacterales", "phylum": "Proteobacteria", "superkingdom": "Bacteria"}, "1609758": {"species": "Novosphingobium sp. P6W", "genus": "Novosphingobium", "family": "Sphingomonadaceae", "order": "Sphingomonadales", "phylum": "Proteobacteria", "superkingdom": "Bacteria"}, "2027857": {"species": "Mariniflexile sp. TRM1-10", "genus": "Mariniflexile", "family": "Flavobacteriaceae", "order": "Flavobacteriales", "phylum": "Bacteroidetes", "superkingdom": "Bacteria"}, "69401": {"species": "Carteria cerasiformis", "genus": "Carteria", "family": "Chlamydomonadaceae", "order": "Chlamydomonadales", "phylum": "Chlorophyta", "superkingdom": "Eukaryota"}, "1348585": {"species": "Cellulophaga baltica", "genus": "Cellulophaga", "family": "Flavobacteriaceae", "order": "Flavobacteriales", "phylum": "Bacteroidetes", "superkingdom": "Bacteria"}, "5480": {"species": "Candida parapsilosis", "genus": "Candida", "family": "Debaryomycetaceae", "order": "Saccharomycetales", "phylum": "Ascomycota", "superkingdom": "Eukaryota"}, "361183": {"species": "Altererythrobacter epoxidivorans", "genus": "Altererythrobacter", "family": "Erythrobacteraceae", "order": "Sphingomonadales", "phylum": "Proteobacteria", "superkingdom": "Bacteria"}, "3105": {"species": "Pediastrum duplex", "genus": "Pediastrum", "family": "Hydrodictyaceae", "order": "Sphaeropleales", "phylum": "Chlorophyta", "superkingdom": "Eukaryota"}, "1515612": {"species": "Sphingopyxis fribergensis", "genus": "Sphingopyxis", "family": "Sphingomonadaceae", "order": "Sphingomonadales", "phylum": "Proteobacteria", "superkingdom": "Bacteria"}, "1249933": {"species": "Winogradskyella sp. RHA_55", "genus": "Winogradskyella", "family": "Flavobacteriaceae", "order": "Flavobacteriales", "phylum": "Bacteroidetes", "superkingdom": "Bacteria"}, "688270": {"species": "Cellulophaga algicola", "genus": "Cellulophaga", "family": "Flavobacteriaceae", "order": "Flavobacteriales", "phylum": "Bacteroidetes", "superkingdom": "Bacteria"}, "1790137": {"species": "Wenyingzhuangia fucanilytica", "genus": "Wenyingzhuangia", "family": "Flavobacteriaceae", "order": "Flavobacteriales", "phylum": "Bacteroidetes", "superkingdom": "Bacteria"}, "313595": {"species": "Psychroflexus torquis", "genus": "Psychroflexus", "family": "Flavobacteriaceae", "order": "Flavobacteriales", "phylum": "Bacteroidetes", "superkingdom": "Bacteria"}, "314225": {"species": "Erythrobacter litoralis", "genus": "Erythrobacter", "family": "Erythrobacteraceae", "order": "Sphingomonadales", "phylum": "Proteobacteria", "superkingdom": "Bacteria"}, "983544": {"species": "Lacinutrix sp. 5H-3-7-4", "genus": "Lacinutrix", "family": "Flavobacteriaceae", "order": "Flavobacteriales", "phylum": "Bacteroidetes", "superkingdom": "Bacteria"}, "7660": {"species": "Psammechinus miliaris", "genus": "Psammechinus", "family": "Parechinidae", "order": "Camarodonta", "phylum": "Echinodermata", "superkingdom": "Eukaryota"}, "285944": {"species": "Agrobacterium luteum", "genus": "Sphingomonadaceae-undef", "family": "Sphingomonadaceae", "order": "Sphingomonadales", "phylum": "Proteobacteria", "superkingdom": "Bacteria"}, "1658665": {"species": "Mitsuaria sp. 7", "genus": "Mitsuaria", "family": "Burkholderiales-undef", "order": "Burkholderiales", "phylum": "Proteobacteria", "superkingdom": "Bacteria"}, "1736674": {"species": "Algibacter alginicilyticus", "genus": "Algibacter", "family": "Flavobacteriaceae", "order": "Flavobacteriales", "phylum": "Bacteroidetes", "superkingdom": "Bacteria"}, "266": {"species": "Paracoccus denitrificans", "genus": "Paracoccus", "family": "Rhodobacteraceae", "order": "Rhodobacterales", "phylum": "Proteobacteria", "superkingdom": "Bacteria"}, "69332": {"species": "Chara braunii", "genus": "Chara", "family": "Characeae", "order": "Charales", "phylum": "Streptophyta", "superkingdom": "Eukaryota"}, "1811807": {"species": "Sulfuriflexus mobilis", "genus": "Sulfuriflexus", "family": "Granulosicoccaceae", "order": "Chromatiales", "phylum": "Proteobacteria", "superkingdom": "Bacteria"}, "1523415": {"species": "Sphingomonas sp. AAP5", "genus": "Sphingomonas", "family": "Sphingomonadaceae", "order": "Sphingomonadales", "phylum": "Proteobacteria", "superkingdom": "Bacteria"}, "169297": {"species": "Aegilops tauschii", "genus": "Aegilops", "family": "Poaceae", "order": "Poales", "phylum": "Streptophyta", "superkingdom": "Eukaryota"}, "1125847": {"species": "Rhizobium sp. NT-26", "genus": "Rhizobium", "family": "Rhizobiaceae", "order": "Rhizobiales", "phylum": "Proteobacteria", "superkingdom": "Bacteria"}, "692370": {"species": "Altererythrobacter dongtanensis", "genus": "Altererythrobacter", "family": "Erythrobacteraceae", "order": "Sphingomonadales", "phylum": "Proteobacteria", "superkingdom": "Bacteria"}, "376": {"species": "Bradyrhizobium sp.", "genus": "Bradyrhizobium", "family": "Bradyrhizobiaceae", "order": "Rhizobiales", "phylum": "Proteobacteria", "superkingdom": "Bacteria"}, "2072409": {"species": "Stenotrophomonas sp. SAU14A_NAIMI4_8", "genus": "Stenotrophomonas", "family": "Xanthomonadaceae", "order": "Xanthomonadales", "phylum": "Proteobacteria", "superkingdom": "Bacteria"}, "1454006": {"species": "Siansivirga zeaxanthinifaciens", "genus": "Siansivirga", "family": "Flavobacteriaceae", "order": "Flavobacteriales", "phylum": "Bacteroidetes", "superkingdom": "Bacteria"}, "2492837": {"species": "Sphingomonas sp. C8-2", "genus": "Sphingomonas", "family": "Sphingomonadaceae", "order": "Sphingomonadales", "phylum": "Proteobacteria", "superkingdom": "Bacteria"}, "1798193": {"species": "Erythrobacter sp. HL-111", "genus": "Erythrobacter", "family": "Erythrobacteraceae", "order": "Sphingomonadales", "phylum": "Proteobacteria", "superkingdom": "Bacteria"}, "656061": {"species": "Tuber melanosporum", "genus": "Tuber", "family": "Tuberaceae", "order": "Pezizales", "phylum": "Ascomycota", "superkingdom": "Eukaryota"}, "1538644": {"species": "Sphingobacterium sp. ML3W", "genus": "Sphingobacterium", "family": "Sphingobacteriaceae", "order": "Sphingobacteriales", "phylum": "Bacteroidetes", "superkingdom": "Bacteria"}, "1112": {"species": "Porphyrobacter neustonensis", "genus": "Porphyrobacter", "family": "Erythrobacteraceae", "order": "Sphingomonadales", "phylum": "Proteobacteria", "superkingdom": "Bacteria"}, "59538": {"species": "Pantholops hodgsonii", "genus": "Pantholops", "family": "Bovidae", "order": "Artiodactyla", "phylum": "Chordata", "superkingdom": "Eukaryota"}, "1961362": {"species": "Sphingomonas sp. NIC1", "genus": "Sphingomonas", "family": "Sphingomonadaceae", "order": "Sphingomonadales", "phylum": "Proteobacteria", "superkingdom": "Bacteria"}, "383629": {"species": "Phaeobacter inhibens", "genus": "Phaeobacter", "family": "Rhodobacteraceae", "order": "Rhodobacterales", "phylum": "Proteobacteria", "superkingdom": "Bacteria"}, "2126553": {"species": "Gramella fulva", "genus": "Gramella", "family": "Flavobacteriaceae", "order": "Flavobacteriales", "phylum": "Bacteroidetes", "superkingdom": "Bacteria"}, "44577": {"species": "Nitrosomonas ureae", "genus": "Nitrosomonas", "family": "Nitrosomonadaceae", "order": "Nitrosomonadales", "phylum": "Proteobacteria", "superkingdom": "Bacteria"}, "1842536": {"species": "Agrobacterium sp. RAC06", "genus": "Agrobacterium", "family": "Rhizobiaceae", "order": "Rhizobiales", "phylum": "Proteobacteria", "superkingdom": "Bacteria"}, "60550": {"species": "Burkholderia pyrrocinia", "genus": "Burkholderia", "family": "Burkholderiaceae", "order": "Burkholderiales", "phylum": "Proteobacteria", "superkingdom": "Bacteria"}, "1622118": {"species": "Lutibacter profundi", "genus": "Lutibacter", "family": "Flavobacteriaceae", "order": "Flavobacteriales", "phylum": "Bacteroidetes", "superkingdom": "Bacteria"}, "392499": {"species": "Sphingomonas wittichii", "genus": "Sphingomonas", "family": "Sphingomonadaceae", "order": "Sphingomonadales", "phylum": "Proteobacteria", "superkingdom": "Bacteria"}, "1250231": {"species": "Gramella sp. MAR_2010_102", "genus": "Gramella", "family": "Flavobacteriaceae", "order": "Flavobacteriales", "phylum": "Bacteroidetes", "superkingdom": "Bacteria"}, "931866": {"species": "Bradyrhizobium ottawaense", "genus": "Bradyrhizobium", "family": "Bradyrhizobiaceae", "order": "Rhizobiales", "phylum": "Proteobacteria", "superkingdom": "Bacteria"}, "592029": {"species": "Nonlabens dokdonensis", "genus": "Nonlabens", "family": "Flavobacteriaceae", "order": "Flavobacteriales", "phylum": "Bacteroidetes", "superkingdom": "Bacteria"}, "2494373": {"species": "Flammeovirga pectinis", "genus": "Flammeovirga", "family": "Flammeovirgaceae", "order": "Cytophagales", "phylum": "Bacteroidetes", "superkingdom": "Bacteria"}, "754409": {"species": "Winogradskyella sp. PG-2", "genus": "Winogradskyella", "family": "Flavobacteriaceae", "order": "Flavobacteriales", "phylum": "Bacteroidetes", "superkingdom": "Bacteria"}, "2057741": {"species": "Bradyrhizobium sp. SK17", "genus": "Bradyrhizobium", "family": "Bradyrhizobiaceae", "order": "Rhizobiales", "phylum": "Proteobacteria", "superkingdom": "Bacteria"}, "1714849": {"species": "Aquimarina sp. AD10", "genus": "Aquimarina", "family": "Flavobacteriaceae", "order": "Flavobacteriales", "phylum": "Bacteroidetes", "superkingdom": "Bacteria"}, "1416753": {"species": "Ensifer adhaerens", "genus": "Ensifer", "family": "Rhizobiaceae", "order": "Rhizobiales", "phylum": "Proteobacteria", "superkingdom": "Bacteria"}, "215447": {"species": "undef", "genus": "undef", "family": "undef", "order": "undef", "phylum": "undef", "superkingdom": "undef"}, "8083": {"species": "Xiphophorus maculatus", "genus": "Xiphophorus", "family": "Poeciliidae", "order": "Cyprinodontiformes", "phylum": "Chordata", "superkingdom": "Eukaryota"}, "64793": {"species": "Wasmannia auropunctata", "genus": "Wasmannia", "family": "Formicidae", "order": "Hymenoptera", "phylum": "Arthropoda", "superkingdom": "Eukaryota"}, "759362": {"species": "Ketogulonicigenium vulgare", "genus": "Ketogulonicigenium", "family": "Rhodobacteraceae", "order": "Rhodobacterales", "phylum": "Proteobacteria", "superkingdom": "Bacteria"}, "1803846": {"species": "Flavivirga eckloniae", "genus": "Flavivirga", "family": "Flavobacteriaceae", "order": "Flavobacteriales", "phylum": "Bacteroidetes", "superkingdom": "Bacteria"}, "2249356": {"species": "Flavobacterium sp. HYN0086", "genus": "Flavobacterium", "family": "Flavobacteriaceae", "order": "Flavobacteriales", "phylum": "Bacteroidetes", "superkingdom": "Bacteria"}, "2005884": {"species": "Thauera sp. K11", "genus": "Thauera", "family": "Zoogloeaceae", "order": "Rhodocyclales", "phylum": "Proteobacteria", "superkingdom": "Bacteria"}, "56460": {"species": "Xanthomonas vesicatoria", "genus": "Xanthomonas", "family": "Xanthomonadaceae", "order": "Xanthomonadales", "phylum": "Proteobacteria", "superkingdom": "Bacteria"}, "1486034": {"species": "Lacinutrix venerupis", "genus": "Lacinutrix", "family": "Flavobacteriaceae", "order": "Flavobacteriales", "phylum": "Bacteroidetes", "superkingdom": "Bacteria"}, "13690": {"species": "Sphingobium yanoikuyae", "genus": "Sphingobium", "family": "Sphingomonadaceae", "order": "Sphingomonadales", "phylum": "Proteobacteria", "superkingdom": "Bacteria"}, "49369": {"species": "Coffea eugenioides", "genus": "Coffea", "family": "Rubiaceae", "order": "Gentianales", "phylum": "Streptophyta", "superkingdom": "Eukaryota"}, "1041932": {"species": "Saccharina japonica x Saccharina latissima", "genus": "Saccharina", "family": "Laminariaceae", "order": "Laminariales", "phylum": "Eukaryota-undef", "superkingdom": "Eukaryota"}, "1862950": {"species": "Rhizobiales bacterium NRL2", "genus": "Rhizobiales-undef", "family": "Rhizobiales-undef", "order": "Rhizobiales", "phylum": "Proteobacteria", "superkingdom": "Bacteria"}, "1855336": {"species": "Polaribacter sp. KT25b", "genus": "Polaribacter", "family": "Flavobacteriaceae", "order": "Flavobacteriales", "phylum": "Bacteroidetes", "superkingdom": "Bacteria"}, "36894": {"species": "Pyramimonas parkeae", "genus": "Pyramimonas", "family": "Pyramimonadaceae", "order": "Pyramimonadales", "phylum": "Chlorophyta", "superkingdom": "Eukaryota"}, "633838": {"species": "Bathycoccus virus BpV82", "genus": "Phycodnaviridae-undef", "family": "Phycodnaviridae", "order": "Algavirales", "phylum": "Nucleocytoviricota", "superkingdom": "Viruses"}, "2787": {"species": "Porphyra purpurea", "genus": "Porphyra", "family": "Bangiaceae", "order": "Bangiales", "phylum": "Rhodophyta", "superkingdom": "Eukaryota"}, "131310": {"species": "Parastrongyloides trichosuri", "genus": "Parastrongyloides", "family": "Strongyloididae", "order": "Rhabditida", "phylum": "Nematoda", "superkingdom": "Eukaryota"}, "1850246": {"species": "Urechidicola croceus", "genus": "Urechidicola", "family": "Flavobacteriaceae", "order": "Flavobacteriales", "phylum": "Bacteroidetes", "superkingdom": "Bacteria"}, "308754": {"species": "Rhodovulum sp. MB263", "genus": "Rhodovulum", "family": "Rhodobacteraceae", "order": "Rhodobacterales", "phylum": "Proteobacteria", "superkingdom": "Bacteria"}, "1357916": {"species": "Sphingopyxis sp. QXT-31", "genus": "Sphingopyxis", "family": "Sphingomonadaceae", "order": "Sphingomonadales", "phylum": "Proteobacteria", "superkingdom": "Bacteria"}, "2282170": {"species": "Kordia sp. SMS9", "genus": "Kordia", "family": "Flavobacteriaceae", "order": "Flavobacteriales", "phylum": "Bacteroidetes", "superkingdom": "Bacteria"}, "1312183": {"species": "Rhizobium jaguaris", "genus": "Rhizobium", "family": "Rhizobiaceae", "order": "Rhizobiales", "phylum": "Proteobacteria", "superkingdom": "Bacteria"}, "1349785": {"species": "Tenacibaculum maritimum", "genus": "Tenacibaculum", "family": "Flavobacteriaceae", "order": "Flavobacteriales", "phylum": "Bacteroidetes", "superkingdom": "Bacteria"}, "179408": {"species": "Oscillatoria nigro-viridis", "genus": "Oscillatoria", "family": "Oscillatoriaceae", "order": "Oscillatoriales", "phylum": "Cyanobacteria", "superkingdom": "Bacteria"}, "407020": {"species": "Sphingobium sp. MI1205", "genus": "Sphingobium", "family": "Sphingomonadaceae", "order": "Sphingomonadales", "phylum": "Proteobacteria", "superkingdom": "Bacteria"}, "1761453": {"species": "Euzebyella marina", "genus": "Euzebyella", "family": "Flavobacteriaceae", "order": "Flavobacteriales", "phylum": "Bacteroidetes", "superkingdom": "Bacteria"}, "1224746": {"species": "Gluconobacter oxydans", "genus": "Gluconobacter", "family": "Acetobacteraceae", "order": "Rhodospirillales", "phylum": "Proteobacteria", "superkingdom": "Bacteria"}, "3074": {"species": "Parachlorella kessleri", "genus": "Parachlorella", "family": "Chlorellaceae", "order": "Chlorellales", "phylum": "Chlorophyta", "superkingdom": "Eukaryota"}, "13689": {"species": "Sphingomonas paucimobilis", "genus": "Sphingomonas", "family": "Sphingomonadaceae", "order": "Sphingomonadales", "phylum": "Proteobacteria", "superkingdom": "Bacteria"}, "2202148": {"species": "Azospirillum thermophilum", "genus": "Azospirillum", "family": "Rhodospirillaceae", "order": "Rhodospirillales", "phylum": "Proteobacteria", "superkingdom": "Bacteria"}, "2502843": {"species": "Erythrobacter sp. HKB08", "genus": "Erythrobacter", "family": "Erythrobacteraceae", "order": "Sphingomonadales", "phylum": "Proteobacteria", "superkingdom": "Bacteria"}, "1424812": {"species": "uncultured bacterium ctg7180000000759", "genus": "Bacteria-undef", "family": "Bacteria-undef", "order": "Bacteria-undef", "phylum": "Bacteria-undef", "superkingdom": "Bacteria"}, "880160": {"species": "Bathycoccus sp. RCC1105 virus BpV", "genus": "Prasinovirus", "family": "Phycodnaviridae", "order": "Algavirales", "phylum": "Nucleocytoviricota", "superkingdom": "Viruses"}, "43146": {"species": "Rhopalosiphum maidis", "genus": "Rhopalosiphum", "family": "Aphididae", "order": "Hemiptera", "phylum": "Arthropoda", "superkingdom": "Eukaryota"}, "1855519": {"species": "Sphingobium sp. EP60837", "genus": "Sphingobium", "family": "Sphingomonadaceae", "order": "Sphingomonadales", "phylum": "Proteobacteria", "superkingdom": "Bacteria"}, "70448": {"species": "Ostreococcus tauri", "genus": "Ostreococcus", "family": "Bathycoccaceae", "order": "Mamiellales", "phylum": "Chlorophyta", "superkingdom": "Eukaryota"}, "702113": {"species": "Novosphingobium sp. PP1Y", "genus": "Novosphingobium", "family": "Sphingomonadaceae", "order": "Sphingomonadales", "phylum": "Proteobacteria", "superkingdom": "Bacteria"}, "397260": {"species": "Sphingomonas sanxanigenens", "genus": "Sphingomonas", "family": "Sphingomonadaceae", "order": "Sphingomonadales", "phylum": "Proteobacteria", "superkingdom": "Bacteria"}, "1644130": {"species": "Maribacter sp. 1_2014MBL_MicDiv", "genus": "Maribacter", "family": "Flavobacteriaceae", "order": "Flavobacteriales", "phylum": "Bacteroidetes", "superkingdom": "Bacteria"}, "288022": {"species": "Kordiimonas gwangyangensis", "genus": "Kordiimonas", "family": "Kordiimonadaceae", "order": "Kordiimonadales", "phylum": "Proteobacteria", "superkingdom": "Bacteria"}, "2478552": {"species": "Flavobacterium sp. 140616W15", "genus": "Flavobacterium", "family": "Flavobacteriaceae", "order": "Flavobacteriales", "phylum": "Bacteroidetes", "superkingdom": "Bacteria"}, "279238": {"species": "Novosphingobium aromaticivorans", "genus": "Novosphingobium", "family": "Sphingomonadaceae", "order": "Sphingomonadales", "phylum": "Proteobacteria", "superkingdom": "Bacteria"}, "2083786": {"species": "Devosia sp. I507", "genus": "Devosia", "family": "Hyphomicrobiaceae", "order": "Rhizobiales", "phylum": "Proteobacteria", "superkingdom": "Bacteria"}, "542402": {"species": "uncultured bacterium ARCTIC13_E_12", "genus": "Bacteria-undef", "family": "Bacteria-undef", "order": "Bacteria-undef", "phylum": "Bacteria-undef", "superkingdom": "Bacteria"}, "55564": {"species": "Chara vulgaris", "genus": "Chara", "family": "Characeae", "order": "Charales", "phylum": "Streptophyta", "superkingdom": "Eukaryota"}, "1583100": {"species": "Myroides sp. A21", "genus": "Myroides", "family": "Flavobacteriaceae", "order": "Flavobacteriales", "phylum": "Bacteroidetes", "superkingdom": "Bacteria"}, "318586": {"species": "Paracoccus denitrificans", "genus": "Paracoccus", "family": "Rhodobacteraceae", "order": "Rhodobacterales", "phylum": "Proteobacteria", "superkingdom": "Bacteria"}, "1896175": {"species": "Polaribacter sp. KT 15", "genus": "Polaribacter", "family": "Flavobacteriaceae", "order": "Flavobacteriales", "phylum": "Bacteroidetes", "superkingdom": "Bacteria"}, "412627": {"species": "Zalieutes elater", "genus": "Zalieutes", "family": "Ogcocephalidae", "order": "Lophiiformes", "phylum": "Chordata", "superkingdom": "Eukaryota"}, "1325095": {"species": "Bradyrhizobium guangzhouense", "genus": "Bradyrhizobium", "family": "Bradyrhizobiaceae", "order": "Rhizobiales", "phylum": "Proteobacteria", "superkingdom": "Bacteria"}, "1420599": {"species": "Pseudomonas protegens", "genus": "Pseudomonas", "family": "Pseudomonadaceae", "order": "Pseudomonadales", "phylum": "Proteobacteria", "superkingdom": "Bacteria"}, "2304600": {"species": "Breoghania sp. L-A4", "genus": "Breoghania", "family": "Cohaesibacteraceae", "order": "Rhizobiales", "phylum": "Proteobacteria", "superkingdom": "Bacteria"}, "2493675": {"species": "Mesorhizobium sp. M4B.F.Ca.ET.058.02.1.1", "genus": "Mesorhizobium", "family": "Phyllobacteriaceae", "order": "Rhizobiales", "phylum": "Proteobacteria", "superkingdom": "Bacteria"}, "133788": {"species": "uncultured prasinophyte clone OM5", "genus": "Chlorophyta-undef", "family": "Chlorophyta-undef", "order": "Chlorophyta-undef", "phylum": "Chlorophyta", "superkingdom": "Eukaryota"}, "253": {"species": "Chryseobacterium indologenes", "genus": "Chryseobacterium", "family": "Weeksellaceae", "order": "Flavobacteriales", "phylum": "Bacteroidetes", "superkingdom": "Bacteria"}, "1913577": {"species": "Gramella salexigens", "genus": "Gramella", "family": "Flavobacteriaceae", "order": "Flavobacteriales", "phylum": "Bacteroidetes", "superkingdom": "Bacteria"}, "515363": {"species": "uncultured marine picoeukaryote", "genus": "Eukaryota-undef", "family": "Eukaryota-undef", "order": "Eukaryota-undef", "phylum": "Eukaryota-undef", "superkingdom": "Eukaryota"}, "1348774": {"species": "Croceicoccus naphthovorans", "genus": "Croceicoccus", "family": "Erythrobacteraceae", "order": "Sphingomonadales", "phylum": "Proteobacteria", "superkingdom": "Bacteria"}, "863935": {"species": "Sphingomonas sp. NX-3", "genus": "Sphingomonas", "family": "Sphingomonadaceae", "order": "Sphingomonadales", "phylum": "Proteobacteria", "superkingdom": "Bacteria"}, "33050": {"species": "Sphingopyxis macrogoltabida", "genus": "Sphingopyxis", "family": "Sphingomonadaceae", "order": "Sphingomonadales", "phylum": "Proteobacteria", "superkingdom": "Bacteria"}, "1579979": {"species": "Wenzhouxiangella marina", "genus": "Wenzhouxiangella", "family": "Wenzhouxiangellaceae", "order": "Chromatiales", "phylum": "Proteobacteria", "superkingdom": "Bacteria"}, "574566": {"species": "Coccomyxa subellipsoidea", "genus": "Coccomyxa", "family": "Chlorophyta-undef", "order": "Chlorophyta-undef", "phylum": "Chlorophyta", "superkingdom": "Eukaryota"}, "2202827": {"species": "Methylobacterium terrae", "genus": "Methylobacterium", "family": "Methylobacteriaceae", "order": "Rhizobiales", "phylum": "Proteobacteria", "superkingdom": "Bacteria"}, "1697043": {"species": "Bordetella sp. H567", "genus": "Bordetella", "family": "Alcaligenaceae", "order": "Burkholderiales", "phylum": "Proteobacteria", "superkingdom": "Bacteria"}, "395492": {"species": "Rhizobium leguminosarum", "genus": "Rhizobium", "family": "Rhizobiaceae", "order": "Rhizobiales", "phylum": "Proteobacteria", "superkingdom": "Bacteria"}, "669041": {"species": "Tenacibaculum dicentrarchi", "genus": "Tenacibaculum", "family": "Flavobacteriaceae", "order": "Flavobacteriales", "phylum": "Bacteroidetes", "superkingdom": "Bacteria"}, "1550728": {"species": "Blastomonas fulva", "genus": "Blastomonas", "family": "Sphingomonadaceae", "order": "Sphingomonadales", "phylum": "Proteobacteria", "superkingdom": "Bacteria"}, "340177": {"species": "Chlorobium chlorochromatii", "genus": "Chlorobium", "family": "Chlorobiaceae", "order": "Chlorobiales", "phylum": "Chlorobi", "superkingdom": "Bacteria"}, "722472": {"species": "Bradyrhizobium lablabi", "genus": "Bradyrhizobium", "family": "Bradyrhizobiaceae", "order": "Rhizobiales", "phylum": "Proteobacteria", "superkingdom": "Bacteria"}, "1404367": {"species": "Bradyrhizobium symbiodeficiens", "genus": "Bradyrhizobium", "family": "Bradyrhizobiaceae", "order": "Rhizobiales", "phylum": "Proteobacteria", "superkingdom": "Bacteria"}, "28189": {"species": "Capnocytophaga cynodegmi", "genus": "Capnocytophaga", "family": "Flavobacteriaceae", "order": "Flavobacteriales", "phylum": "Bacteroidetes", "superkingdom": "Bacteria"}, "1123016": {"species": "Pseudomonas balearica", "genus": "Pseudomonas", "family": "Pseudomonadaceae", "order": "Pseudomonadales", "phylum": "Proteobacteria", "superkingdom": "Bacteria"}, "543877": {"species": "Altererythrobacter marensis", "genus": "Altererythrobacter", "family": "Erythrobacteraceae", "order": "Sphingomonadales", "phylum": "Proteobacteria", "superkingdom": "Bacteria"}, "253288": {"species": "Malassezia yamatoensis", "genus": "Malassezia", "family": "Malasseziaceae", "order": "Malasseziales", "phylum": "Basidiomycota", "superkingdom": "Eukaryota"}, "135719": {"species": "Sphingobium amiense", "genus": "Sphingobium", "family": "Sphingomonadaceae", "order": "Sphingomonadales", "phylum": "Proteobacteria", "superkingdom": "Bacteria"}, "2055892": {"species": "Idiomarina sp. X4", "genus": "Idiomarina", "family": "Idiomarinaceae", "order": "Alteromonadales", "phylum": "Proteobacteria", "superkingdom": "Bacteria"}, "2185111": {"species": "Sphingobium sp. LF-16", "genus": "Sphingobium", "family": "Sphingomonadaceae", "order": "Sphingomonadales", "phylum": "Proteobacteria", "superkingdom": "Bacteria"}, "310581": {"species": "uncultured Sphingopyxis sp.", "genus": "Sphingopyxis", "family": "Sphingomonadaceae", "order": "Sphingomonadales", "phylum": "Proteobacteria", "superkingdom": "Bacteria"}, "364197": {"species": "Pseudomonas pohangensis", "genus": "Pseudomonas", "family": "Pseudomonadaceae", "order": "Pseudomonadales", "phylum": "Proteobacteria", "superkingdom": "Bacteria"}, "86265": {"species": "Pseudomonas thivervalensis", "genus": "Pseudomonas", "family": "Pseudomonadaceae", "order": "Pseudomonadales", "phylum": "Proteobacteria", "superkingdom": "Bacteria"}, "886377": {"species": "Muricauda ruestringensis", "genus": "Muricauda", "family": "Flavobacteriaceae", "order": "Flavobacteriales", "phylum": "Bacteroidetes", "superkingdom": "Bacteria"}, "1332080": {"species": "Sphingobium baderi", "genus": "Sphingobium", "family": "Sphingomonadaceae", "order": "Sphingomonadales", "phylum": "Proteobacteria", "superkingdom": "Bacteria"}, "476157": {"species": "Altererythrobacter ishigakiensis", "genus": "Altererythrobacter", "family": "Erythrobacteraceae", "order": "Sphingomonadales", "phylum": "Proteobacteria", "superkingdom": "Bacteria"}, "867900": {"species": "Cellulophaga lytica", "genus": "Cellulophaga", "family": "Flavobacteriaceae", "order": "Flavobacteriales", "phylum": "Bacteroidetes", "superkingdom": "Bacteria"}, "2015076": {"species": "Chryseobacterium sp. T16E-39", "genus": "Chryseobacterium", "family": "Weeksellaceae", "order": "Flavobacteriales", "phylum": "Bacteroidetes", "superkingdom": "Bacteria"}, "1390395": {"species": "Sphingomonas sp. LK11", "genus": "Sphingomonas", "family": "Sphingomonadaceae", "order": "Sphingomonadales", "phylum": "Proteobacteria", "superkingdom": "Bacteria"}, "616991": {"species": "Arenibacter algicola", "genus": "Arenibacter", "family": "Flavobacteriaceae", "order": "Flavobacteriales", "phylum": "Bacteroidetes", "superkingdom": "Bacteria"}, "31312": {"species": "Nephroselmis olivacea", "genus": "Nephroselmis", "family": "Nephroselmidaceae", "order": "Nephroselmidales", "phylum": "Chlorophyta", "superkingdom": "Eukaryota"}, "310515": {"species": "Sphingomonas sp. 14DN-61", "genus": "Sphingomonas", "family": "Sphingomonadaceae", "order": "Sphingomonadales", "phylum": "Proteobacteria", "superkingdom": "Bacteria"}, "459526": {"species": "Flavobacterium anhuiense", "genus": "Flavobacterium", "family": "Flavobacteriaceae", "order": "Flavobacteriales", "phylum": "Bacteroidetes", "superkingdom": "Bacteria"}, "1714860": {"species": "Aquimarina sp. BL5", "genus": "Aquimarina", "family": "Flavobacteriaceae", "order": "Flavobacteriales", "phylum": "Bacteroidetes", "superkingdom": "Bacteria"}, "652787": {"species": "Mucilaginibacter mallensis", "genus": "Mucilaginibacter", "family": "Sphingobacteriaceae", "order": "Sphingobacteriales", "phylum": "Bacteroidetes", "superkingdom": "Bacteria"}, "7460": {"species": "Apis mellifera", "genus": "Apis", "family": "Apidae", "order": "Hymenoptera", "phylum": "Arthropoda", "superkingdom": "Eukaryota"}, "522306": {"species": "Candidatus Accumulibacter phosphatis", "genus": "Candidatus Accumulibacter", "family": "Proteobacteria-undef", "order": "Proteobacteria-undef", "phylum": "Proteobacteria", "superkingdom": "Bacteria"}, "2201350": {"species": "Phenylobacterium sp. HYN0004", "genus": "Phenylobacterium", "family": "Caulobacteraceae", "order": "Caulobacterales", "phylum": "Proteobacteria", "superkingdom": "Bacteria"}, "2162713": {"species": "Flavobacterium magnum", "genus": "Flavobacterium", "family": "Flavobacteriaceae", "order": "Flavobacteriales", "phylum": "Bacteroidetes", "superkingdom": "Bacteria"}, "2109625": {"species": "undef", "genus": "undef", "family": "undef", "order": "undef", "phylum": "undef", "superkingdom": "undef"}, "1250295": {"species": "Flavobacteriaceae bacterium MAR_2010_188", "genus": "Flavobacteriaceae-undef", "family": "Flavobacteriaceae", "order": "Flavobacteriales", "phylum": "Bacteroidetes", "superkingdom": "Bacteria"}, "655815": {"species": "Zunongwangia profunda", "genus": "Zunongwangia", "family": "Flavobacteriaceae", "order": "Flavobacteriales", "phylum": "Bacteroidetes", "superkingdom": "Bacteria"}, "639283": {"species": "Starkeya novella", "genus": "Starkeya", "family": "Xanthobacteraceae", "order": "Rhizobiales", "phylum": "Proteobacteria", "superkingdom": "Bacteria"}, "357808": {"species": "Roseiflexus sp. RS-1", "genus": "Roseiflexus", "family": "Roseiflexaceae", "order": "Chloroflexales", "phylum": "Chloroflexi", "superkingdom": "Bacteria"}, "2069432": {"species": "Tamlana sp. UJ94", "genus": "Tamlana", "family": "Flavobacteriaceae", "order": "Flavobacteriales", "phylum": "Bacteroidetes", "superkingdom": "Bacteria"}, "996801": {"species": "Polaribacter reichenbachii", "genus": "Polaribacter", "family": "Flavobacteriaceae", "order": "Flavobacteriales", "phylum": "Bacteroidetes", "superkingdom": "Bacteria"}, "2003315": {"species": "Porphyrobacter sp. CACIAM 03H1", "genus": "Porphyrobacter", "family": "Erythrobacteraceae", "order": "Sphingomonadales", "phylum": "Proteobacteria", "superkingdom": "Bacteria"}, "34126": {"species": "Cladophora albida", "genus": "Cladophora", "family": "Cladophoraceae", "order": "Cladophorales", "phylum": "Chlorophyta", "superkingdom": "Eukaryota"}, "254": {"species": "Chryseobacterium indoltheticum", "genus": "Chryseobacterium", "family": "Weeksellaceae", "order": "Flavobacteriales", "phylum": "Bacteroidetes", "superkingdom": "Bacteria"}, "1315974": {"species": "Sphingobium sp. TKS", "genus": "Sphingobium", "family": "Sphingomonadaceae", "order": "Sphingomonadales", "phylum": "Proteobacteria", "superkingdom": "Bacteria"}, "1076": {"species": "Rhodopseudomonas palustris", "genus": "Rhodopseudomonas", "family": "Bradyrhizobiaceae", "order": "Rhizobiales", "phylum": "Proteobacteria", "superkingdom": "Bacteria"}, "1785753": {"species": "Ostreococcus tauri virus OtV5", "genus": "Prasinovirus", "family": "Phycodnaviridae", "order": "Algavirales", "phylum": "Nucleocytoviricota", "superkingdom": "Viruses"}, "1097668": {"species": "Burkholderia sp. YI23", "genus": "Burkholderia", "family": "Burkholderiaceae", "order": "Burkholderiales", "phylum": "Proteobacteria", "superkingdom": "Bacteria"}, "876364": {"species": "Cupriavidus sp. USMAA2-4", "genus": "Cupriavidus", "family": "Burkholderiaceae", "order": "Burkholderiales", "phylum": "Proteobacteria", "superkingdom": "Bacteria"}, "979": {"species": "Cellulophaga lytica", "genus": "Cellulophaga", "family": "Flavobacteriaceae", "order": "Flavobacteriales", "phylum": "Bacteroidetes", "superkingdom": "Bacteria"}, "587753": {"species": "Pseudomonas chlororaphis", "genus": "Pseudomonas", "family": "Pseudomonadaceae", "order": "Pseudomonadales", "phylum": "Proteobacteria", "superkingdom": "Bacteria"}, "1913578": {"species": "Sphingopyxis sp. LPB0140", "genus": "Sphingopyxis", "family": "Sphingomonadaceae", "order": "Sphingomonadales", "phylum": "Proteobacteria", "superkingdom": "Bacteria"}, "1987369": {"species": "Saccharomyces jurei", "genus": "Saccharomyces", "family": "Saccharomycetaceae", "order": "Saccharomycetales", "phylum": "Ascomycota", "superkingdom": "Eukaryota"}, "1717717": {"species": "Labilibaculum antarcticum", "genus": "Labilibaculum", "family": "Marinifilaceae", "order": "Marinilabiliales", "phylum": "Bacteroidetes", "superkingdom": "Bacteria"}, "77133": {"species": "uncultured bacterium", "genus": "Bacteria-undef", "family": "Bacteria-undef", "order": "Bacteria-undef", "phylum": "Bacteria-undef", "superkingdom": "Bacteria"}, "1850238": {"species": "Rhizorhabdus dicambivorans", "genus": "Rhizorhabdus", "family": "Sphingomonadaceae", "order": "Sphingomonadales", "phylum": "Proteobacteria", "superkingdom": "Bacteria"}, "143223": {"species": "Salegentibacter salegens", "genus": "Salegentibacter", "family": "Flavobacteriaceae", "order": "Flavobacteriales", "phylum": "Bacteroidetes", "superkingdom": "Bacteria"}, "1892855": {"species": "Sphingosinicella sp. BN140058", "genus": "Sphingosinicella", "family": "Sphingomonadaceae", "order": "Sphingomonadales", "phylum": "Proteobacteria", "superkingdom": "Bacteria"}, "1141622": {"species": "uncultured picoeukaryote", "genus": "Eukaryota-undef", "family": "Eukaryota-undef", "order": "Eukaryota-undef", "phylum": "Eukaryota-undef", "superkingdom": "Eukaryota"}, "1191459": {"species": "Flammeovirga sp. MY04", "genus": "Flammeovirga", "family": "Flammeovirgaceae", "order": "Cytophagales", "phylum": "Bacteroidetes", "superkingdom": "Bacteria"}, "313590": {"species": "Dokdonia sp. MED134", "genus": "Dokdonia", "family": "Flavobacteriaceae", "order": "Flavobacteriales", "phylum": "Bacteroidetes", "superkingdom": "Bacteria"}, "1219035": {"species": "Novosphingobium tardaugens", "genus": "Novosphingobium", "family": "Sphingomonadaceae", "order": "Sphingomonadales", "phylum": "Proteobacteria", "superkingdom": "Bacteria"}, "1866325": {"species": "Sphingopyxis sp. MG", "genus": "Sphingopyxis", "family": "Sphingomonadaceae", "order": "Sphingomonadales", "phylum": "Proteobacteria", "superkingdom": "Bacteria"}, "436017": {"species": "Ostreococcus sp. 'lucimarinus'", "genus": "Ostreococcus", "family": "Bathycoccaceae", "order": "Mamiellales", "phylum": "Chlorophyta", "superkingdom": "Eukaryota"}, "861109": {"species": "Sphingobium indicum", "genus": "Sphingobium", "family": "Sphingomonadaceae", "order": "Sphingomonadales", "phylum": "Proteobacteria", "superkingdom": "Bacteria"}, "1915078": {"species": "Thioclava nitratireducens", "genus": "Thioclava", "family": "Rhodobacteraceae", "order": "Rhodobacterales", "phylum": "Proteobacteria", "superkingdom": "Bacteria"}, "1402135": {"species": "Sulfitobacter pseudonitzschiae", "genus": "Sulfitobacter", "family": "Rhodobacteraceae", "order": "Rhodobacterales", "phylum": "Proteobacteria", "superkingdom": "Bacteria"}, "1945892": {"species": "Cytophagales bacterium TFI 002", "genus": "Cytophagales-undef", "family": "Cytophagales-undef", "order": "Cytophagales", "phylum": "Bacteroidetes", "superkingdom": "Bacteria"}, "1784714": {"species": "Arcticibacterium luteifluviistationis", "genus": "Arcticibacterium", "family": "Cytophagaceae", "order": "Cytophagales", "phylum": "Bacteroidetes", "superkingdom": "Bacteria"}, "28849": {"species": "Gelidium coulteri", "genus": "Gelidium", "family": "Gelidiaceae", "order": "Gelidiales", "phylum": "Rhodophyta", "superkingdom": "Eukaryota"}, "15368": {"species": "Brachypodium distachyon", "genus": "Brachypodium", "family": "Poaceae", "order": "Poales", "phylum": "Streptophyta", "superkingdom": "Eukaryota"}, "1628059": {"species": "Sphingomonas sp. JE1", "genus": "Sphingomonas", "family": "Sphingomonadaceae", "order": "Sphingomonadales", "phylum": "Proteobacteria", "superkingdom": "Bacteria"}, "88149": {"species": "Saccharina japonica", "genus": "Saccharina", "family": "Laminariaceae", "order": "Laminariales", "phylum": "Eukaryota-undef", "superkingdom": "Eukaryota"}, "326968": {"species": "Ziziphus jujuba", "genus": "Ziziphus", "family": "Rhamnaceae", "order": "Rosales", "phylum": "Streptophyta", "superkingdom": "Eukaryota"}, "516051": {"species": "Muricauda lutaonensis", "genus": "Muricauda", "family": "Flavobacteriaceae", "order": "Flavobacteriales", "phylum": "Bacteroidetes", "superkingdom": "Bacteria"}, "1492737": {"species": "Flavobacterium gilvum", "genus": "Flavobacterium", "family": "Flavobacteriaceae", "order": "Flavobacteriales", "phylum": "Bacteroidetes", "superkingdom": "Bacteria"}, "1255295": {"species": "Goniomonas avonlea", "genus": "Goniomonas", "family": "Goniomonadaceae", "order": "Cyathomonadacea", "phylum": "Eukaryota-undef", "superkingdom": "Eukaryota"}, "35806": {"species": "Rhodovulum sulfidophilum", "genus": "Rhodovulum", "family": "Rhodobacteraceae", "order": "Rhodobacterales", "phylum": "Proteobacteria", "superkingdom": "Bacteria"}, "584609": {"species": "Tenacibaculum jejuense", "genus": "Tenacibaculum", "family": "Flavobacteriaceae", "order": "Flavobacteriales", "phylum": "Bacteroidetes", "superkingdom": "Bacteria"}, "3711": {"species": "Brassica rapa", "genus": "Brassica", "family": "Brassicaceae", "order": "Brassicales", "phylum": "Streptophyta", "superkingdom": "Eukaryota"}, "1549858": {"species": "Sphingomonas taxi", "genus": "Sphingomonas", "family": "Sphingomonadaceae", "order": "Sphingomonadales", "phylum": "Proteobacteria", "superkingdom": "Bacteria"}, "32473": {"species": "Xiphophorus couchianus", "genus": "Xiphophorus", "family": "Poeciliidae", "order": "Cyprinodontiformes", "phylum": "Chordata", "superkingdom": "Eukaryota"}, "621456": {"species": "Sphingomonas melonis", "genus": "Sphingomonas", "family": "Sphingomonadaceae", "order": "Sphingomonadales", "phylum": "Proteobacteria", "superkingdom": "Bacteria"}, "1123269": {"species": "Sphingomonas sanxanigenens", "genus": "Sphingomonas", "family": "Sphingomonadaceae", "order": "Sphingomonadales", "phylum": "Proteobacteria", "superkingdom": "Bacteria"}, "1679497": {"species": "Caulobacter flavus", "genus": "Caulobacter", "family": "Caulobacteraceae", "order": "Caulobacterales", "phylum": "Proteobacteria", "superkingdom": "Bacteria"}, "266779": {"species": "Chelativorans sp. BNC1", "genus": "Chelativorans", "family": "Phyllobacteriaceae", "order": "Rhizobiales", "phylum": "Proteobacteria", "superkingdom": "Bacteria"}, "1670800": {"species": "Mesorhizobium oceanicum", "genus": "Mesorhizobium", "family": "Phyllobacteriaceae", "order": "Rhizobiales", "phylum": "Proteobacteria", "superkingdom": "Bacteria"}, "1882747": {"species": "Afipia sp. GAS231", "genus": "Afipia", "family": "Bradyrhizobiaceae", "order": "Rhizobiales", "phylum": "Proteobacteria", "superkingdom": "Bacteria"}, "364410": {"species": "Granulibacter bethesdensis", "genus": "Granulibacter", "family": "Acetobacteraceae", "order": "Rhodospirillales", "phylum": "Proteobacteria", "superkingdom": "Bacteria"}, "104268": {"species": "Tenacibaculum mesophilum", "genus": "Tenacibaculum", "family": "Flavobacteriaceae", "order": "Flavobacteriales", "phylum": "Bacteroidetes", "superkingdom": "Bacteria"}, "502682": {"species": "Erythrobacter gangjinensis", "genus": "Erythrobacter", "family": "Erythrobacteraceae", "order": "Sphingomonadales", "phylum": "Proteobacteria", "superkingdom": "Bacteria"}, "2026785": {"species": "Rhodobiaceae bacterium", "genus": "Rhodobiaceae-undef", "family": "Rhodobiaceae", "order": "Rhizobiales", "phylum": "Proteobacteria", "superkingdom": "Bacteria"}, "1690483": {"species": "Bacteroidetes bacterium UKL13-3", "genus": "Bacteroidetes-undef", "family": "Bacteroidetes-undef", "order": "Bacteroidetes-undef", "phylum": "Bacteroidetes", "superkingdom": "Bacteria"}, "292913": {"species": "Sphingopyxis sp. 113P3", "genus": "Sphingopyxis", "family": "Sphingomonadaceae", "order": "Sphingomonadales", "phylum": "Proteobacteria", "superkingdom": "Bacteria"}, "1628086": {"species": "Pseudomonas kribbensis", "genus": "Pseudomonas", "family": "Pseudomonadaceae", "order": "Pseudomonadales", "phylum": "Proteobacteria", "superkingdom": "Bacteria"}, "1922226": {"species": "Anderseniella sp. Alg231-50", "genus": "Anderseniella", "family": "Rhodobiaceae", "order": "Rhizobiales", "phylum": "Proteobacteria", "superkingdom": "Bacteria"}, "988812": {"species": "Marinovum algicola", "genus": "Marinovum", "family": "Rhodobacteraceae", "order": "Rhodobacterales", "phylum": "Proteobacteria", "superkingdom": "Bacteria"}, "588932": {"species": "Brevundimonas naejangsanensis", "genus": "Brevundimonas", "family": "Caulobacteraceae", "order": "Caulobacterales", "phylum": "Proteobacteria", "superkingdom": "Bacteria"}, "930166": {"species": "Pseudomonas brassicacearum", "genus": "Pseudomonas", "family": "Pseudomonadaceae", "order": "Pseudomonadales", "phylum": "Proteobacteria", "superkingdom": "Bacteria"}, "28087": {"species": "Legionella sainthelensi", "genus": "Legionella", "family": "Legionellaceae", "order": "Legionellales", "phylum": "Proteobacteria", "superkingdom": "Bacteria"}, "307658": {"species": "Monomorium pharaonis", "genus": "Monomorium", "family": "Formicidae", "order": "Hymenoptera", "phylum": "Arthropoda", "superkingdom": "Eukaryota"}, "880731": {"species": "uncultured bacterium UaAb1", "genus": "Bacteria-undef", "family": "Bacteria-undef", "order": "Bacteria-undef", "phylum": "Bacteria-undef", "superkingdom": "Bacteria"}, "79200": {"species": "Daucus carota", "genus": "Daucus", "family": "Apiaceae", "order": "Apiales", "phylum": "Streptophyta", "superkingdom": "Eukaryota"}, "4686": {"species": "Asparagus officinalis", "genus": "Asparagus", "family": "Asparagaceae", "order": "Asparagales", "phylum": "Streptophyta", "superkingdom": "Eukaryota"}, "746697": {"species": "Aequorivita sublithincola", "genus": "Aequorivita", "family": "Flavobacteriaceae", "order": "Flavobacteriales", "phylum": "Bacteroidetes", "superkingdom": "Bacteria"}, "258330": {"species": "Ammothea hilgendorfi", "genus": "Ammothea", "family": "Ammotheidae", "order": "Pantopoda", "phylum": "Arthropoda", "superkingdom": "Eukaryota"}, "43946": {"species": "Netrium digitus", "genus": "Netrium", "family": "Zygnemataceae", "order": "Zygnematales", "phylum": "Streptophyta", "superkingdom": "Eukaryota"}, "627192": {"species": "Sphingobium sp. SYK-6", "genus": "Sphingobium", "family": "Sphingomonadaceae", "order": "Sphingomonadales", "phylum": "Proteobacteria", "superkingdom": "Bacteria"}, "69665": {"species": "Caulobacter sp. FWC26", "genus": "Caulobacter", "family": "Caulobacteraceae", "order": "Caulobacterales", "phylum": "Proteobacteria", "superkingdom": "Bacteria"}, "120107": {"species": "Sphingobium cloacae", "genus": "Sphingobium", "family": "Sphingomonadaceae", "order": "Sphingomonadales", "phylum": "Proteobacteria", "superkingdom": "Bacteria"}, "1914525": {"species": "Sphingopyxis sp. FD7", "genus": "Sphingopyxis", "family": "Sphingomonadaceae", "order": "Sphingomonadales", "phylum": "Proteobacteria", "superkingdom": "Bacteria"}, "880591": {"species": "Ketogulonicigenium vulgare", "genus": "Ketogulonicigenium", "family": "Rhodobacteraceae", "order": "Rhodobacterales", "phylum": "Proteobacteria", "superkingdom": "Bacteria"}, "1301098": {"species": "Pseudomonas knackmussii", "genus": "Pseudomonas", "family": "Pseudomonadaceae", "order": "Pseudomonadales", "phylum": "Proteobacteria", "superkingdom": "Bacteria"}, "1529069": {"species": "Polaribacter sp. BM10", "genus": "Polaribacter", "family": "Flavobacteriaceae", "order": "Flavobacteriales", "phylum": "Bacteroidetes", "superkingdom": "Bacteria"}, "280463": {"species": "Emiliania huxleyi", "genus": "Emiliania", "family": "Noelaerhabdaceae", "order": "Isochrysidales", "phylum": "Haptista", "superkingdom": "Eukaryota"}, "582402": {"species": "Hirschia baltica", "genus": "Hirschia", "family": "Hyphomonadaceae", "order": "Rhodobacterales", "phylum": "Proteobacteria", "superkingdom": "Bacteria"}, "1973480": {"species": "Sphaerospermopsis kisseleviana", "genus": "Sphaerospermopsis", "family": "Aphanizomenonaceae", "order": "Nostocales", "phylum": "Cyanobacteria", "superkingdom": "Bacteria"}, "181804": {"species": "Nitella hyalina", "genus": "Nitella", "family": "Characeae", "order": "Charales", "phylum": "Streptophyta", "superkingdom": "Eukaryota"}, "3726": {"species": "Raphanus sativus", "genus": "Raphanus", "family": "Brassicaceae", "order": "Brassicales", "phylum": "Streptophyta", "superkingdom": "Eukaryota"}, "228405": {"species": "Hyphomonas neptunium", "genus": "Hyphomonas", "family": "Hyphomonadaceae", "order": "Rhodobacterales", "phylum": "Proteobacteria", "superkingdom": "Bacteria"}, "1188319": {"species": "Ferriphaselus amnicola", "genus": "Ferriphaselus", "family": "Gallionellaceae", "order": "Nitrosomonadales", "phylum": "Proteobacteria", "superkingdom": "Bacteria"}, "135740": {"species": "Paracoccus kondratievae", "genus": "Paracoccus", "family": "Rhodobacteraceae", "order": "Rhodobacterales", "phylum": "Proteobacteria", "superkingdom": "Bacteria"}, "1458492": {"species": "Myroides sp. ZB35", "genus": "Myroides", "family": "Flavobacteriaceae", "order": "Flavobacteriales", "phylum": "Bacteroidetes", "superkingdom": "Bacteria"}, "985043": {"species": "Polaribacter sejongensis", "genus": "Polaribacter", "family": "Flavobacteriaceae", "order": "Flavobacteriales", "phylum": "Bacteroidetes", "superkingdom": "Bacteria"}, "1032745": {"species": "Trachydiscus minutus", "genus": "Trachydiscus", "family": "Goniochloridales-undef", "order": "Goniochloridales", "phylum": "Eukaryota-undef", "superkingdom": "Eukaryota"}, "2201271": {"species": "Pedobacter sp. eg", "genus": "Pedobacter", "family": "Sphingobacteriaceae", "order": "Sphingobacteriales", "phylum": "Bacteroidetes", "superkingdom": "Bacteria"}, "1482": {"species": "Virgibacillus halodenitrificans", "genus": "Virgibacillus", "family": "Bacillaceae", "order": "Bacillales", "phylum": "Firmicutes", "superkingdom": "Bacteria"}, "152682": {"species": "Sphingomonas melonis", "genus": "Sphingomonas", "family": "Sphingomonadaceae", "order": "Sphingomonadales", "phylum": "Proteobacteria", "superkingdom": "Bacteria"}, "2183896": {"species": "Flavobacterium crocinum", "genus": "Flavobacterium", "family": "Flavobacteriaceae", "order": "Flavobacteriales", "phylum": "Bacteroidetes", "superkingdom": "Bacteria"}, "110365": {"species": "Gregarina niphandrodes", "genus": "Gregarina", "family": "Gregarinidae", "order": "Eugregarinorida", "phylum": "Apicomplexa", "superkingdom": "Eukaryota"}, "996": {"species": "Flavobacterium columnare", "genus": "Flavobacterium", "family": "Flavobacteriaceae", "order": "Flavobacteriales", "phylum": "Bacteroidetes", "superkingdom": "Bacteria"}, "1283312": {"species": "Sphingomonas wittichii", "genus": "Sphingomonas", "family": "Sphingomonadaceae", "order": "Sphingomonadales", "phylum": "Proteobacteria", "superkingdom": "Bacteria"}, "754397": {"species": "Polaribacter sp. SA4-10", "genus": "Polaribacter", "family": "Flavobacteriaceae", "order": "Flavobacteriales", "phylum": "Bacteroidetes", "superkingdom": "Bacteria"}, "461633": {"species": "Stephania japonica", "genus": "Stephania", "family": "Menispermaceae", "order": "Ranunculales", "phylum": "Streptophyta", "superkingdom": "Eukaryota"}, "2496866": {"species": "Nonlabens sp. MJ115", "genus": "Nonlabens", "family": "Flavobacteriaceae", "order": "Flavobacteriales", "phylum": "Bacteroidetes", "superkingdom": "Bacteria"}, "1150389": {"species": "Flavobacteriaceae bacterium UJ101", "genus": "Flavobacteriaceae-undef", "family": "Flavobacteriaceae", "order": "Flavobacteriales", "phylum": "Bacteroidetes", "superkingdom": "Bacteria"}, "2213057": {"species": "Pseudomonas sp. R2A2", "genus": "Pseudomonas", "family": "Pseudomonadaceae", "order": "Pseudomonadales", "phylum": "Proteobacteria", "superkingdom": "Bacteria"}, "34270": {"species": "Syringa vulgaris", "genus": "Syringa", "family": "Oleaceae", "order": "Lamiales", "phylum": "Streptophyta", "superkingdom": "Eukaryota"}, "135562": {"species": "Cytophaga sp. MBIC01484", "genus": "Cytophaga", "family": "Cytophagaceae", "order": "Cytophagales", "phylum": "Bacteroidetes", "superkingdom": "Bacteria"}, "1223566": {"species": "Bradyrhizobium sp. CCGE-LA001", "genus": "Bradyrhizobium", "family": "Bradyrhizobiaceae", "order": "Rhizobiales", "phylum": "Proteobacteria", "superkingdom": "Bacteria"}, "441375": {"species": "Cryptosporidium muris", "genus": "Cryptosporidium", "family": "Cryptosporidiidae", "order": "Eucoccidiorida", "phylum": "Apicomplexa", "superkingdom": "Eukaryota"}, "441209": {"species": "Rhodobaca barguzinensis", "genus": "Rhodobaca", "family": "Rhodobacteraceae", "order": "Rhodobacterales", "phylum": "Proteobacteria", "superkingdom": "Bacteria"}, "1166950": {"species": "Candidatus Thiodictyon syntrophicum", "genus": "Thiodictyon", "family": "Chromatiaceae", "order": "Chromatiales", "phylum": "Proteobacteria", "superkingdom": "Bacteria"}, "2173169": {"species": "Dokdonia sp. Dokd-P16", "genus": "Dokdonia", "family": "Flavobacteriaceae", "order": "Flavobacteriales", "phylum": "Bacteroidetes", "superkingdom": "Bacteria"}, "163309": {"species": "Geminella minor", "genus": "Geminella", "family": "Chlorellaceae", "order": "Chlorellales", "phylum": "Chlorophyta", "superkingdom": "Eukaryota"}, "1230840": {"species": "Orycteropus afer", "genus": "Orycteropus", "family": "Orycteropodidae", "order": "Tubulidentata", "phylum": "Chordata", "superkingdom": "Eukaryota"}, "1945658": {"species": "Capnocytophaga sp. H4358", "genus": "Capnocytophaga", "family": "Flavobacteriaceae", "order": "Flavobacteriales", "phylum": "Bacteroidetes", "superkingdom": "Bacteria"}, "2183547": {"species": "undef", "genus": "undef", "family": "undef", "order": "undef", "phylum": "undef", "superkingdom": "undef"}, "2021862": {"species": "Labrenzia sp. VG12", "genus": "Labrenzia", "family": "Rhodobacteraceae", "order": "Rhodobacterales", "phylum": "Proteobacteria", "superkingdom": "Bacteria"}, "639310": {"species": "Olleya aquimaris", "genus": "Olleya", "family": "Flavobacteriaceae", "order": "Flavobacteriales", "phylum": "Bacteroidetes", "superkingdom": "Bacteria"}, "1389011": {"species": "Sulfitobacter sp. SK025", "genus": "Sulfitobacter", "family": "Rhodobacteraceae", "order": "Rhodobacterales", "phylum": "Proteobacteria", "superkingdom": "Bacteria"}, "41875": {"species": "Bathycoccus prasinos", "genus": "Bathycoccus", "family": "Bathycoccaceae", "order": "Mamiellales", "phylum": "Chlorophyta", "superkingdom": "Eukaryota"}, "39960": {"species": "Erythrobacter litoralis", "genus": "Erythrobacter", "family": "Erythrobacteraceae", "order": "Sphingomonadales", "phylum": "Proteobacteria", "superkingdom": "Bacteria"}, "101571": {"species": "Burkholderia ubonensis", "genus": "Burkholderia", "family": "Burkholderiaceae", "order": "Burkholderiales", "phylum": "Proteobacteria", "superkingdom": "Bacteria"}, "1127134": {"species": "Nocardia cyriacigeorgica", "genus": "Nocardia", "family": "Nocardiaceae", "order": "Corynebacteriales", "phylum": "Actinobacteria", "superkingdom": "Bacteria"}, "1094466": {"species": "Flavobacterium indicum", "genus": "Flavobacterium", "family": "Flavobacteriaceae", "order": "Flavobacteriales", "phylum": "Bacteroidetes", "superkingdom": "Bacteria"}, "1434191": {"species": "Glycocaulis alkaliphilus", "genus": "Glycocaulis", "family": "Hyphomonadaceae", "order": "Rhodobacterales", "phylum": "Proteobacteria", "superkingdom": "Bacteria"}, "78245": {"species": "Xanthobacter autotrophicus", "genus": "Xanthobacter", "family": "Xanthobacteraceae", "order": "Rhizobiales", "phylum": "Proteobacteria", "superkingdom": "Bacteria"}, "42229": {"species": "Prunus avium", "genus": "Prunus", "family": "Rosaceae", "order": "Rosales", "phylum": "Streptophyta", "superkingdom": "Eukaryota"}, "542413": {"species": "uncultured bacterium ARCTIC24_F_09", "genus": "Bacteria-undef", "family": "Bacteria-undef", "order": "Bacteria-undef", "phylum": "Bacteria-undef", "superkingdom": "Bacteria"}, "317655": {"species": "Sphingopyxis alaskensis", "genus": "Sphingopyxis", "family": "Sphingomonadaceae", "order": "Sphingomonadales", "phylum": "Proteobacteria", "superkingdom": "Bacteria"}, "2211108": {"species": "Sterolibacteriaceae bacterium J5B", "genus": "Sterolibacteriaceae-undef", "family": "Sterolibacteriaceae", "order": "Nitrosomonadales", "phylum": "Proteobacteria", "superkingdom": "Bacteria"}, "260364": {"species": "Shewanella marisflavi", "genus": "Shewanella", "family": "Shewanellaceae", "order": "Alteromonadales", "phylum": "Proteobacteria", "superkingdom": "Bacteria"}, "1476901": {"species": "Nonlabens sp. MIC269", "genus": "Nonlabens", "family": "Flavobacteriaceae", "order": "Flavobacteriales", "phylum": "Bacteroidetes", "superkingdom": "Bacteria"}, "1922222": {"species": "Sphingorhabdus sp. Alg231-15", "genus": "Sphingorhabdus", "family": "Sphingomonadaceae", "order": "Sphingomonadales", "phylum": "Proteobacteria", "superkingdom": "Bacteria"}, "164546": {"species": "Cupriavidus taiwanensis", "genus": "Cupriavidus", "family": "Burkholderiaceae", "order": "Burkholderiales", "phylum": "Proteobacteria", "superkingdom": "Bacteria"}, "2494375": {"species": "Aequorivita sp. H23M31", "genus": "Aequorivita", "family": "Flavobacteriaceae", "order": "Flavobacteriales", "phylum": "Bacteroidetes", "superkingdom": "Bacteria"}, "743611": {"species": "uncultured organism MedDCM-OCT-S04-C161", "genus": "undef", "family": "undef", "order": "undef", "phylum": "undef", "superkingdom": "undef"}, "164851": {"species": "uncultured soil bacterium", "genus": "Bacteria-undef", "family": "Bacteria-undef", "order": "Bacteria-undef", "phylum": "Bacteria-undef", "superkingdom": "Bacteria"}, "1274631": {"species": "Bradyrhizobium icense", "genus": "Bradyrhizobium", "family": "Bradyrhizobiaceae", "order": "Rhizobiales", "phylum": "Proteobacteria", "superkingdom": "Bacteria"}, "158500": {"species": "Novosphingobium resinovorum", "genus": "Novosphingobium", "family": "Sphingomonadaceae", "order": "Sphingomonadales", "phylum": "Proteobacteria", "superkingdom": "Bacteria"}, "553814": {"species": "Acidovorax carolinensis", "genus": "Acidovorax", "family": "Comamonadaceae", "order": "Burkholderiales", "phylum": "Proteobacteria", "superkingdom": "Bacteria"}, "487010": {"species": "uncultured Leeuwenhoekiella sp.", "genus": "Leeuwenhoekiella", "family": "Flavobacteriaceae", "order": "Flavobacteriales", "phylum": "Bacteroidetes", "superkingdom": "Bacteria"}, "2072936": {"species": "Sphingobium sp. SCG-1", "genus": "Sphingobium", "family": "Sphingomonadaceae", "order": "Sphingomonadales", "phylum": "Proteobacteria", "superkingdom": "Bacteria"}, "643561": {"species": "Acidovorax avenae", "genus": "Acidovorax", "family": "Comamonadaceae", "order": "Burkholderiales", "phylum": "Proteobacteria", "superkingdom": "Bacteria"}, "1806885": {"species": "Sphingorhabdus sp. M41", "genus": "Sphingorhabdus", "family": "Sphingomonadaceae", "order": "Sphingomonadales", "phylum": "Proteobacteria", "superkingdom": "Bacteria"}, "564608": {"species": "Micromonas pusilla", "genus": "Micromonas", "family": "Mamiellaceae", "order": "Mamiellales", "phylum": "Chlorophyta", "superkingdom": "Eukaryota"}, "1458461": {"species": "Candidatus Phaeomarinobacter ectocarpi", "genus": "Candidatus Phaeomarinobacter", "family": "Rhodobiaceae", "order": "Rhizobiales", "phylum": "Proteobacteria", "superkingdom": "Bacteria"}, "1873716": {"species": "Hyphomonas sp. CACIAM 19H1", "genus": "Hyphomonas", "family": "Hyphomonadaceae", "order": "Rhodobacterales", "phylum": "Proteobacteria", "superkingdom": "Bacteria"}, "642926": {"species": "Ostreococcus tauri virus 1", "genus": "Prasinovirus", "family": "Phycodnaviridae", "order": "Algavirales", "phylum": "Nucleocytoviricota", "superkingdom": "Viruses"}, "450378": {"species": "Croceicoccus marinus", "genus": "Croceicoccus", "family": "Erythrobacteraceae", "order": "Sphingomonadales", "phylum": "Proteobacteria", "superkingdom": "Bacteria"}, "983548": {"species": "Dokdonia sp. 4H-3-7-5", "genus": "Dokdonia", "family": "Flavobacteriaceae", "order": "Flavobacteriales", "phylum": "Bacteroidetes", "superkingdom": "Bacteria"}, "1219058": {"species": "Sphingopyxis terrae", "genus": "Sphingopyxis", "family": "Sphingomonadaceae", "order": "Sphingomonadales", "phylum": "Proteobacteria", "superkingdom": "Bacteria"}, "13443": {"species": "Coffea arabica", "genus": "Coffea", "family": "Rubiaceae", "order": "Gentianales", "phylum": "Streptophyta", "superkingdom": "Eukaryota"}, "1383885": {"species": "Flagellimonas maritima", "genus": "Flagellimonas", "family": "Flavobacteriaceae", "order": "Flavobacteriales", "phylum": "Bacteroidetes", "superkingdom": "Bacteria"}, "66656": {"species": "Durio zibethinus", "genus": "Durio", "family": "Malvaceae", "order": "Malvales", "phylum": "Streptophyta", "superkingdom": "Eukaryota"}, "2054914": {"species": "Pseudomonas sp. 02C 26", "genus": "Pseudomonas", "family": "Pseudomonadaceae", "order": "Pseudomonadales", "phylum": "Proteobacteria", "superkingdom": "Bacteria"}, "1851544": {"species": "Orrella dioscoreae", "genus": "Orrella", "family": "Alcaligenaceae", "order": "Burkholderiales", "phylum": "Proteobacteria", "superkingdom": "Bacteria"}, "1336794": {"species": "Formosa sp. Hel1_33_131", "genus": "Formosa", "family": "Flavobacteriaceae", "order": "Flavobacteriales", "phylum": "Bacteroidetes", "superkingdom": "Bacteria"}, "1604141": {"species": "Antrophyum semicostatum", "genus": "Antrophyum", "family": "Pteridaceae", "order": "Polypodiales", "phylum": "Streptophyta", "superkingdom": "Eukaryota"}, "335406": {"species": "Sphingosinicella microcystinivorans", "genus": "Sphingosinicella", "family": "Sphingomonadaceae", "order": "Sphingomonadales", "phylum": "Proteobacteria", "superkingdom": "Bacteria"}, "1808001": {"species": "Acinetobacter sp. LoGeW2-3", "genus": "Acinetobacter", "family": "Moraxellaceae", "order": "Pseudomonadales", "phylum": "Proteobacteria", "superkingdom": "Bacteria"}}, "order_of_blobs": ["chr_Mito_B218", "chr_Chlo_B218", "chr_19_B218", "chr_18_B218", "chr_17_B218", "chr_16_B218", "chr_15_B218", "chr_14_B218", "chr_13_B218", "chr_12_B218", "chr_11_B218", "chr_10_B218", "chr_9_B218", "chr_8_B218", "chr_7_B218", "chr_6_B218", "chr_5_B218", "chr_4_B218", "chr_3_B218", "chr_2_B218", "chr_1_B218", "B218_bacterial_contigs_Contig1", "B218_bacterial_contigs_Contig2", "B218_bacterial_contigs_Contig3", "B218_bacterial_contigs_Contig4", "B218_bacterial_contigs_Contig5", "B218_bacterial_contigs_Contig6"], "dict_of_blobs": {"chr_Mito_B218": {"name": "chr_Mito_B218", "length": 33775, "n_count": 0, "agct_count": 33775, "gc": 0.3948, "covs": {"bam0": 208.7357}, "read_cov": {"bam0": 47010}, "hits": {"tax0": [{"name": "chr_Mito_B218", "taxId": "41875", "score": 60200.0}, {"name": "chr_Mito_B218", "taxId": "41875", "score": 17235.0}, {"name": "chr_Mito_B218", "taxId": "70448", "score": 2176.0}, {"name": "chr_Mito_B218", "taxId": "70448", "score": 741.0}, {"name": "chr_Mito_B218", "taxId": "70448", "score": 741.0}, {"name": "chr_Mito_B218", "taxId": "70448", "score": 2176.0}, {"name": "chr_Mito_B218", "taxId": "70448", "score": 2176.0}, {"name": "chr_Mito_B218", "taxId": "70448", "score": 174.0}, {"name": "chr_Mito_B218", "taxId": "1141622", "score": 1149.0}, {"name": "chr_Mito_B218", "taxId": "1141622", "score": 1147.0}, {"name": "chr_Mito_B218", "taxId": "1141622", "score": 1147.0}, {"name": "chr_Mito_B218", "taxId": "296587", "score": 970.0}, {"name": "chr_Mito_B218", "taxId": "296587", "score": 900.0}, {"name": "chr_Mito_B218", "taxId": "296587", "score": 900.0}, {"name": "chr_Mito_B218", "taxId": "296587", "score": 333.0}, {"name": "chr_Mito_B218", "taxId": "70448", "score": 937.0}, {"name": "chr_Mito_B218", "taxId": "70448", "score": 937.0}, {"name": "chr_Mito_B218", "taxId": "70448", "score": 937.0}, {"name": "chr_Mito_B218", "taxId": "70448", "score": 736.0}, {"name": "chr_Mito_B218", "taxId": "70448", "score": 684.0}, {"name": "chr_Mito_B218", "taxId": "70448", "score": 283.0}, {"name": "chr_Mito_B218", "taxId": "70448", "score": 257.0}, {"name": "chr_Mito_B218", "taxId": "70448", "score": 684.0}, {"name": "chr_Mito_B218", "taxId": "70448", "score": 283.0}, {"name": "chr_Mito_B218", "taxId": "70448", "score": 257.0}, {"name": "chr_Mito_B218", "taxId": "554055", "score": 601.0}, {"name": "chr_Mito_B218", "taxId": "1032745", "score": 387.0}, {"name": "chr_Mito_B218", "taxId": "54821", "score": 322.0}, {"name": "chr_Mito_B218", "taxId": "34270", "score": 300.0}, {"name": "chr_Mito_B218", "taxId": "70448", "score": 289.0}, {"name": "chr_Mito_B218", "taxId": "70448", "score": 174.0}, {"name": "chr_Mito_B218", "taxId": "70448", "score": 283.0}, {"name": "chr_Mito_B218", "taxId": "70448", "score": 257.0}, {"name": "chr_Mito_B218", "taxId": "28087", "score": 281.0}, {"name": "chr_Mito_B218", "taxId": "1255295", "score": 281.0}, {"name": "chr_Mito_B218", "taxId": "28087", "score": 276.0}, {"name": "chr_Mito_B218", "taxId": "28087", "score": 265.0}, {"name": "chr_Mito_B218", "taxId": "70448", "score": 257.0}, {"name": "chr_Mito_B218", "taxId": "70448", "score": 174.0}, {"name": "chr_Mito_B218", "taxId": "1041932", "score": 248.0}, {"name": "chr_Mito_B218", "taxId": "88150", "score": 246.0}, {"name": "chr_Mito_B218", "taxId": "88149", "score": 246.0}, {"name": "chr_Mito_B218", "taxId": "2787", "score": 222.0}, {"name": "chr_Mito_B218", "taxId": "31312", "score": 187.0}, {"name": "chr_Mito_B218", "taxId": "215447", "score": 174.0}, {"name": "chr_Mito_B218", "taxId": "70448", "score": 174.0}, {"name": "chr_Mito_B218", "taxId": "412627", "score": 152.0}, {"name": "chr_Mito_B218", "taxId": "69332", "score": 135.0}, {"name": "chr_Mito_B218", "taxId": "1416941", "score": 135.0}, {"name": "chr_Mito_B218", "taxId": "181804", "score": 135.0}, {"name": "chr_Mito_B218", "taxId": "55564", "score": 135.0}]}, "taxonomy": {"bestsum": {"species": {"tax": "Bathycoccus prasinos", "score": 77435.0, "c_index": 20}, "genus": {"tax": "Bathycoccus", "score": 77435.0, "c_index": 17}, "family": {"tax": "Bathycoccaceae", "score": 93222.0, "c_index": 15}, "order": {"tax": "Mamiellales", "score": 96325.0, "c_index": 14}, "phylum": {"tax": "Chlorophyta", "score": 97113.0, "c_index": 6}, "superkingdom": {"tax": "Eukaryota", "score": 103500.0, "c_index": 2}}}}, "chr_Chlo_B218": {"name": "chr_Chlo_B218", "length": 67979, "n_count": 0, "agct_count": 67979, "gc": 0.4122, "covs": {"bam0": 166.1046}, "read_cov": {"bam0": 75293}, "hits": {"tax0": [{"name": "chr_Chlo_B218", "taxId": "41875", "score": 24687.0}, {"name": "chr_Chlo_B218", "taxId": "41875", "score": 17764.0}, {"name": "chr_Chlo_B218", "taxId": "41875", "score": 16580.0}, {"name": "chr_Chlo_B218", "taxId": "41875", "score": 13585.0}, {"name": "chr_Chlo_B218", "taxId": "41875", "score": 9718.0}, {"name": "chr_Chlo_B218", "taxId": "41875", "score": 4285.0}, {"name": "chr_Chlo_B218", "taxId": "41875", "score": 1910.0}, {"name": "chr_Chlo_B218", "taxId": "41875", "score": 289.0}, {"name": "chr_Chlo_B218", "taxId": "41875", "score": 6889.0}, {"name": "chr_Chlo_B218", "taxId": "296587", "score": 6359.0}, {"name": "chr_Chlo_B218", "taxId": "296587", "score": 6359.0}, {"name": "chr_Chlo_B218", "taxId": "296587", "score": 3398.0}, {"name": "chr_Chlo_B218", "taxId": "296587", "score": 3238.0}, {"name": "chr_Chlo_B218", "taxId": "296587", "score": 1969.0}, {"name": "chr_Chlo_B218", "taxId": "296587", "score": 1927.0}, {"name": "chr_Chlo_B218", "taxId": "296587", "score": 1910.0}, {"name": "chr_Chlo_B218", "taxId": "296587", "score": 1604.0}, {"name": "chr_Chlo_B218", "taxId": "296587", "score": 1604.0}, {"name": "chr_Chlo_B218", "taxId": "296587", "score": 798.0}, {"name": "chr_Chlo_B218", "taxId": "296587", "score": 599.0}, {"name": "chr_Chlo_B218", "taxId": "296587", "score": 510.0}, {"name": "chr_Chlo_B218", "taxId": "296587", "score": 326.0}, {"name": "chr_Chlo_B218", "taxId": "296587", "score": 318.0}, {"name": "chr_Chlo_B218", "taxId": "296587", "score": 244.0}, {"name": "chr_Chlo_B218", "taxId": "296587", "score": 226.0}, {"name": "chr_Chlo_B218", "taxId": "296587", "score": 148.0}, {"name": "chr_Chlo_B218", "taxId": "296587", "score": 143.0}, {"name": "chr_Chlo_B218", "taxId": "296587", "score": 141.0}, {"name": "chr_Chlo_B218", "taxId": "542413", "score": 4248.0}, {"name": "chr_Chlo_B218", "taxId": "542413", "score": 158.0}, {"name": "chr_Chlo_B218", "taxId": "564608", "score": 3332.0}, {"name": "chr_Chlo_B218", "taxId": "564608", "score": 1975.0}, {"name": "chr_Chlo_B218", "taxId": "564608", "score": 1901.0}, {"name": "chr_Chlo_B218", "taxId": "564608", "score": 1604.0}, {"name": "chr_Chlo_B218", "taxId": "564608", "score": 1604.0}, {"name": "chr_Chlo_B218", "taxId": "564608", "score": 479.0}, {"name": "chr_Chlo_B218", "taxId": "564608", "score": 158.0}, {"name": "chr_Chlo_B218", "taxId": "564608", "score": 148.0}, {"name": "chr_Chlo_B218", "taxId": "70448", "score": 3186.0}, {"name": "chr_Chlo_B218", "taxId": "70448", "score": 1838.0}, {"name": "chr_Chlo_B218", "taxId": "70448", "score": 1705.0}, {"name": "chr_Chlo_B218", "taxId": "70448", "score": 3186.0}, {"name": "chr_Chlo_B218", "taxId": "70448", "score": 3088.0}, {"name": "chr_Chlo_B218", "taxId": "70448", "score": 1537.0}, {"name": "chr_Chlo_B218", "taxId": "70448", "score": 1157.0}, {"name": "chr_Chlo_B218", "taxId": "70448", "score": 872.0}, {"name": "chr_Chlo_B218", "taxId": "70448", "score": 852.0}, {"name": "chr_Chlo_B218", "taxId": "70448", "score": 425.0}, {"name": "chr_Chlo_B218", "taxId": "70448", "score": 235.0}, {"name": "chr_Chlo_B218", "taxId": "70448", "score": 3186.0}, {"name": "chr_Chlo_B218", "taxId": "70448", "score": 1901.0}, {"name": "chr_Chlo_B218", "taxId": "70448", "score": 1890.0}, {"name": "chr_Chlo_B218", "taxId": "70448", "score": 1838.0}, {"name": "chr_Chlo_B218", "taxId": "70448", "score": 1700.0}, {"name": "chr_Chlo_B218", "taxId": "70448", "score": 1173.0}, {"name": "chr_Chlo_B218", "taxId": "70448", "score": 872.0}, {"name": "chr_Chlo_B218", "taxId": "70448", "score": 826.0}, {"name": "chr_Chlo_B218", "taxId": "70448", "score": 800.0}, {"name": "chr_Chlo_B218", "taxId": "70448", "score": 425.0}, {"name": "chr_Chlo_B218", "taxId": "70448", "score": 403.0}, {"name": "chr_Chlo_B218", "taxId": "70448", "score": 366.0}, {"name": "chr_Chlo_B218", "taxId": "70448", "score": 326.0}, {"name": "chr_Chlo_B218", "taxId": "70448", "score": 237.0}, {"name": "chr_Chlo_B218", "taxId": "70448", "score": 235.0}, {"name": "chr_Chlo_B218", "taxId": "70448", "score": 204.0}, {"name": "chr_Chlo_B218", "taxId": "70448", "score": 139.0}, {"name": "chr_Chlo_B218", "taxId": "70448", "score": 3088.0}, {"name": "chr_Chlo_B218", "taxId": "70448", "score": 1537.0}, {"name": "chr_Chlo_B218", "taxId": "70448", "score": 3088.0}, {"name": "chr_Chlo_B218", "taxId": "70448", "score": 1537.0}, {"name": "chr_Chlo_B218", "taxId": "133788", "score": 2710.0}, {"name": "chr_Chlo_B218", "taxId": "70448", "score": 1895.0}, {"name": "chr_Chlo_B218", "taxId": "70448", "score": 1884.0}, {"name": "chr_Chlo_B218", "taxId": "70448", "score": 1173.0}, {"name": "chr_Chlo_B218", "taxId": "70448", "score": 852.0}, {"name": "chr_Chlo_B218", "taxId": "70448", "score": 826.0}, {"name": "chr_Chlo_B218", "taxId": "70448", "score": 800.0}, {"name": "chr_Chlo_B218", "taxId": "70448", "score": 425.0}, {"name": "chr_Chlo_B218", "taxId": "70448", "score": 403.0}, {"name": "chr_Chlo_B218", "taxId": "70448", "score": 366.0}, {"name": "chr_Chlo_B218", "taxId": "70448", "score": 230.0}, {"name": "chr_Chlo_B218", "taxId": "70448", "score": 204.0}, {"name": "chr_Chlo_B218", "taxId": "70448", "score": 1895.0}, {"name": "chr_Chlo_B218", "taxId": "70448", "score": 1884.0}, {"name": "chr_Chlo_B218", "taxId": "70448", "score": 1694.0}, {"name": "chr_Chlo_B218", "taxId": "70448", "score": 1173.0}, {"name": "chr_Chlo_B218", "taxId": "70448", "score": 867.0}, {"name": "chr_Chlo_B218", "taxId": "70448", "score": 852.0}, {"name": "chr_Chlo_B218", "taxId": "70448", "score": 826.0}, {"name": "chr_Chlo_B218", "taxId": "70448", "score": 800.0}, {"name": "chr_Chlo_B218", "taxId": "70448", "score": 425.0}, {"name": "chr_Chlo_B218", "taxId": "70448", "score": 403.0}, {"name": "chr_Chlo_B218", "taxId": "70448", "score": 366.0}, {"name": "chr_Chlo_B218", "taxId": "70448", "score": 335.0}, {"name": "chr_Chlo_B218", "taxId": "70448", "score": 326.0}, {"name": "chr_Chlo_B218", "taxId": "70448", "score": 302.0}, {"name": "chr_Chlo_B218", "taxId": "70448", "score": 237.0}, {"name": "chr_Chlo_B218", "taxId": "70448", "score": 230.0}, {"name": "chr_Chlo_B218", "taxId": "70448", "score": 204.0}, {"name": "chr_Chlo_B218", "taxId": "70448", "score": 139.0}, {"name": "chr_Chlo_B218", "taxId": "70448", "score": 1884.0}, {"name": "chr_Chlo_B218", "taxId": "70448", "score": 1694.0}, {"name": "chr_Chlo_B218", "taxId": "70448", "score": 1173.0}, {"name": "chr_Chlo_B218", "taxId": "70448", "score": 1151.0}, {"name": "chr_Chlo_B218", "taxId": "70448", "score": 867.0}, {"name": "chr_Chlo_B218", "taxId": "70448", "score": 852.0}, {"name": "chr_Chlo_B218", "taxId": "70448", "score": 826.0}, {"name": "chr_Chlo_B218", "taxId": "70448", "score": 800.0}, {"name": "chr_Chlo_B218", "taxId": "70448", "score": 425.0}, {"name": "chr_Chlo_B218", "taxId": "70448", "score": 403.0}, {"name": "chr_Chlo_B218", "taxId": "70448", "score": 366.0}, {"name": "chr_Chlo_B218", "taxId": "70448", "score": 335.0}, {"name": "chr_Chlo_B218", "taxId": "70448", "score": 326.0}, {"name": "chr_Chlo_B218", "taxId": "70448", "score": 302.0}, {"name": "chr_Chlo_B218", "taxId": "70448", "score": 237.0}, {"name": "chr_Chlo_B218", "taxId": "70448", "score": 230.0}, {"name": "chr_Chlo_B218", "taxId": "70448", "score": 204.0}, {"name": "chr_Chlo_B218", "taxId": "70448", "score": 139.0}, {"name": "chr_Chlo_B218", "taxId": "70448", "score": 1838.0}, {"name": "chr_Chlo_B218", "taxId": "70448", "score": 1705.0}, {"name": "chr_Chlo_B218", "taxId": "542402", "score": 1703.0}, {"name": "chr_Chlo_B218", "taxId": "542402", "score": 518.0}, {"name": "chr_Chlo_B218", "taxId": "542402", "score": 472.0}, {"name": "chr_Chlo_B218", "taxId": "542402", "score": 366.0}, {"name": "chr_Chlo_B218", "taxId": "542402", "score": 143.0}, {"name": "chr_Chlo_B218", "taxId": "542402", "score": 137.0}, {"name": "chr_Chlo_B218", "taxId": "70448", "score": 1537.0}, {"name": "chr_Chlo_B218", "taxId": "69401", "score": 363.0}, {"name": "chr_Chlo_B218", "taxId": "36894", "score": 346.0}, {"name": "chr_Chlo_B218", "taxId": "163309", "score": 346.0}, {"name": "chr_Chlo_B218", "taxId": "70448", "score": 331.0}, {"name": "chr_Chlo_B218", "taxId": "70448", "score": 331.0}, {"name": "chr_Chlo_B218", "taxId": "858337", "score": 316.0}, {"name": "chr_Chlo_B218", "taxId": "52965", "score": 267.0}, {"name": "chr_Chlo_B218", "taxId": "71743", "score": 261.0}, {"name": "chr_Chlo_B218", "taxId": "52035", "score": 248.0}, {"name": "chr_Chlo_B218", "taxId": "3105", "score": 217.0}, {"name": "chr_Chlo_B218", "taxId": "3105", "score": 217.0}, {"name": "chr_Chlo_B218", "taxId": "461633", "score": 195.0}, {"name": "chr_Chlo_B218", "taxId": "1202541", "score": 182.0}, {"name": "chr_Chlo_B218", "taxId": "2007176", "score": 148.0}, {"name": "chr_Chlo_B218", "taxId": "204992", "score": 147.0}, {"name": "chr_Chlo_B218", "taxId": "1604141", "score": 145.0}, {"name": "chr_Chlo_B218", "taxId": "1604141", "score": 145.0}, {"name": "chr_Chlo_B218", "taxId": "3074", "score": 145.0}, {"name": "chr_Chlo_B218", "taxId": "3074", "score": 145.0}, {"name": "chr_Chlo_B218", "taxId": "73025", "score": 139.0}, {"name": "chr_Chlo_B218", "taxId": "1973480", "score": 137.0}]}, "taxonomy": {"bestsum": {"species": {"tax": "Bathycoccus prasinos", "score": 95707.0, "c_index": 22}, "genus": {"tax": "Bathycoccus", "score": 95707.0, "c_index": 19}, "family": {"tax": "Bathycoccaceae", "score": 179531.0, "c_index": 15}, "order": {"tax": "Mamiellales", "score": 222553.0, "c_index": 11}, "phylum": {"tax": "Chlorophyta", "score": 228463.0, "c_index": 5}, "superkingdom": {"tax": "Eukaryota", "score": 229235.0, "c_index": 1}}}}, "chr_19_B218": {"name": "chr_19_B218", "length": 47970, "n_count": 5228, "agct_count": 42742, "gc": 0.4186, "covs": {"bam0": 63.7637}, "read_cov": {"bam0": 18173}, "hits": {"tax0": [{"name": "chr_19_B218", "taxId": "41875", "score": 4065.0}, {"name": "chr_19_B218", "taxId": "41875", "score": 3269.0}, {"name": "chr_19_B218", "taxId": "41875", "score": 992.0}, {"name": "chr_19_B218", "taxId": "41875", "score": 723.0}, {"name": "chr_19_B218", "taxId": "41875", "score": 494.0}, {"name": "chr_19_B218", "taxId": "41875", "score": 486.0}, {"name": "chr_19_B218", "taxId": "41875", "score": 472.0}, {"name": "chr_19_B218", "taxId": "41875", "score": 442.0}, {"name": "chr_19_B218", "taxId": "41875", "score": 368.0}, {"name": "chr_19_B218", "taxId": "41875", "score": 303.0}, {"name": "chr_19_B218", "taxId": "41875", "score": 276.0}, {"name": "chr_19_B218", "taxId": "41875", "score": 263.0}, {"name": "chr_19_B218", "taxId": "41875", "score": 235.0}, {"name": "chr_19_B218", "taxId": "41875", "score": 228.0}, {"name": "chr_19_B218", "taxId": "41875", "score": 191.0}, {"name": "chr_19_B218", "taxId": "41875", "score": 191.0}, {"name": "chr_19_B218", "taxId": "41875", "score": 187.0}, {"name": "chr_19_B218", "taxId": "41875", "score": 187.0}, {"name": "chr_19_B218", "taxId": "41875", "score": 180.0}, {"name": "chr_19_B218", "taxId": "41875", "score": 147.0}, {"name": "chr_19_B218", "taxId": "41875", "score": 143.0}, {"name": "chr_19_B218", "taxId": "41875", "score": 143.0}, {"name": "chr_19_B218", "taxId": "41875", "score": 141.0}, {"name": "chr_19_B218", "taxId": "41875", "score": 3269.0}, {"name": "chr_19_B218", "taxId": "41875", "score": 2073.0}, {"name": "chr_19_B218", "taxId": "41875", "score": 1515.0}, {"name": "chr_19_B218", "taxId": "41875", "score": 1465.0}, {"name": "chr_19_B218", "taxId": "41875", "score": 346.0}, {"name": "chr_19_B218", "taxId": "41875", "score": 1452.0}, {"name": "chr_19_B218", "taxId": "41875", "score": 584.0}, {"name": "chr_19_B218", "taxId": "41875", "score": 555.0}, {"name": "chr_19_B218", "taxId": "41875", "score": 555.0}, {"name": "chr_19_B218", "taxId": "41875", "score": 438.0}, {"name": "chr_19_B218", "taxId": "41875", "score": 424.0}, {"name": "chr_19_B218", "taxId": "41875", "score": 486.0}, {"name": "chr_19_B218", "taxId": "41875", "score": 483.0}, {"name": "chr_19_B218", "taxId": "41875", "score": 350.0}, {"name": "chr_19_B218", "taxId": "41875", "score": 327.0}]}, "taxonomy": {"bestsum": {"species": {"tax": "Bathycoccus prasinos", "score": 28448.0, "c_index": 0}, "genus": {"tax": "Bathycoccus", "score": 28448.0, "c_index": 0}, "family": {"tax": "Bathycoccaceae", "score": 28448.0, "c_index": 0}, "order": {"tax": "Mamiellales", "score": 28448.0, "c_index": 0}, "phylum": {"tax": "Chlorophyta", "score": 28448.0, "c_index": 0}, "superkingdom": {"tax": "Eukaryota", "score": 28448.0, "c_index": 0}}}}, "chr_18_B218": {"name": "chr_18_B218", "length": 317272, "n_count": 0, "agct_count": 317272, "gc": 0.467, "covs": {"bam0": 66.6459}, "read_cov": {"bam0": 140995}, "hits": {"tax0": [{"name": "chr_18_B218", "taxId": "41875", "score": 41571.0}, {"name": "chr_18_B218", "taxId": "41875", "score": 32430.0}, {"name": "chr_18_B218", "taxId": "41875", "score": 32166.0}, {"name": "chr_18_B218", "taxId": "41875", "score": 27791.0}, {"name": "chr_18_B218", "taxId": "41875", "score": 26413.0}, {"name": "chr_18_B218", "taxId": "41875", "score": 22088.0}, {"name": "chr_18_B218", "taxId": "41875", "score": 21485.0}, {"name": "chr_18_B218", "taxId": "41875", "score": 17959.0}, {"name": "chr_18_B218", "taxId": "41875", "score": 17407.0}, {"name": "chr_18_B218", "taxId": "41875", "score": 16449.0}, {"name": "chr_18_B218", "taxId": "41875", "score": 12755.0}, {"name": "chr_18_B218", "taxId": "41875", "score": 12032.0}, {"name": "chr_18_B218", "taxId": "41875", "score": 11701.0}, {"name": "chr_18_B218", "taxId": "41875", "score": 11625.0}, {"name": "chr_18_B218", "taxId": "41875", "score": 11592.0}, {"name": "chr_18_B218", "taxId": "41875", "score": 11406.0}, {"name": "chr_18_B218", "taxId": "41875", "score": 11075.0}, {"name": "chr_18_B218", "taxId": "41875", "score": 10046.0}, {"name": "chr_18_B218", "taxId": "41875", "score": 9845.0}, {"name": "chr_18_B218", "taxId": "41875", "score": 8351.0}, {"name": "chr_18_B218", "taxId": "41875", "score": 8268.0}, {"name": "chr_18_B218", "taxId": "41875", "score": 7352.0}, {"name": "chr_18_B218", "taxId": "41875", "score": 6817.0}, {"name": "chr_18_B218", "taxId": "41875", "score": 5622.0}, {"name": "chr_18_B218", "taxId": "41875", "score": 5289.0}, {"name": "chr_18_B218", "taxId": "41875", "score": 4903.0}, {"name": "chr_18_B218", "taxId": "41875", "score": 4235.0}, {"name": "chr_18_B218", "taxId": "41875", "score": 3941.0}, {"name": "chr_18_B218", "taxId": "41875", "score": 3742.0}, {"name": "chr_18_B218", "taxId": "41875", "score": 3504.0}, {"name": "chr_18_B218", "taxId": "41875", "score": 3088.0}, {"name": "chr_18_B218", "taxId": "41875", "score": 2852.0}, {"name": "chr_18_B218", "taxId": "41875", "score": 2739.0}, {"name": "chr_18_B218", "taxId": "41875", "score": 2494.0}, {"name": "chr_18_B218", "taxId": "41875", "score": 2313.0}, {"name": "chr_18_B218", "taxId": "41875", "score": 2069.0}, {"name": "chr_18_B218", "taxId": "41875", "score": 1821.0}, {"name": "chr_18_B218", "taxId": "41875", "score": 1775.0}, {"name": "chr_18_B218", "taxId": "41875", "score": 1559.0}, {"name": "chr_18_B218", "taxId": "41875", "score": 1269.0}, {"name": "chr_18_B218", "taxId": "41875", "score": 1009.0}, {"name": "chr_18_B218", "taxId": "41875", "score": 885.0}, {"name": "chr_18_B218", "taxId": "41875", "score": 811.0}, {"name": "chr_18_B218", "taxId": "41875", "score": 789.0}, {"name": "chr_18_B218", "taxId": "41875", "score": 750.0}, {"name": "chr_18_B218", "taxId": "41875", "score": 719.0}, {"name": "chr_18_B218", "taxId": "41875", "score": 715.0}, {"name": "chr_18_B218", "taxId": "41875", "score": 680.0}, {"name": "chr_18_B218", "taxId": "41875", "score": 645.0}, {"name": "chr_18_B218", "taxId": "41875", "score": 645.0}, {"name": "chr_18_B218", "taxId": "41875", "score": 514.0}, {"name": "chr_18_B218", "taxId": "41875", "score": 385.0}, {"name": "chr_18_B218", "taxId": "41875", "score": 12582.0}, {"name": "chr_18_B218", "taxId": "41875", "score": 196.0}, {"name": "chr_18_B218", "taxId": "41875", "score": 8216.0}, {"name": "chr_18_B218", "taxId": "41875", "score": 1062.0}, {"name": "chr_18_B218", "taxId": "41875", "score": 7753.0}, {"name": "chr_18_B218", "taxId": "41875", "score": 6632.0}, {"name": "chr_18_B218", "taxId": "41875", "score": 6589.0}, {"name": "chr_18_B218", "taxId": "41875", "score": 6320.0}, {"name": "chr_18_B218", "taxId": "41875", "score": 6224.0}, {"name": "chr_18_B218", "taxId": "41875", "score": 6209.0}, {"name": "chr_18_B218", "taxId": "41875", "score": 309.0}, {"name": "chr_18_B218", "taxId": "41875", "score": 6047.0}, {"name": "chr_18_B218", "taxId": "41875", "score": 5810.0}, {"name": "chr_18_B218", "taxId": "41875", "score": 302.0}, {"name": "chr_18_B218", "taxId": "41875", "score": 5770.0}, {"name": "chr_18_B218", "taxId": "41875", "score": 5596.0}, {"name": "chr_18_B218", "taxId": "41875", "score": 5339.0}, {"name": "chr_18_B218", "taxId": "41875", "score": 4881.0}, {"name": "chr_18_B218", "taxId": "41875", "score": 5310.0}, {"name": "chr_18_B218", "taxId": "41875", "score": 5238.0}, {"name": "chr_18_B218", "taxId": "41875", "score": 5059.0}, {"name": "chr_18_B218", "taxId": "41875", "score": 4870.0}, {"name": "chr_18_B218", "taxId": "41875", "score": 4813.0}, {"name": "chr_18_B218", "taxId": "41875", "score": 4793.0}, {"name": "chr_18_B218", "taxId": "41875", "score": 4793.0}, {"name": "chr_18_B218", "taxId": "41875", "score": 4721.0}, {"name": "chr_18_B218", "taxId": "41875", "score": 4695.0}, {"name": "chr_18_B218", "taxId": "41875", "score": 4676.0}, {"name": "chr_18_B218", "taxId": "41875", "score": 4566.0}, {"name": "chr_18_B218", "taxId": "41875", "score": 4562.0}, {"name": "chr_18_B218", "taxId": "41875", "score": 4418.0}, {"name": "chr_18_B218", "taxId": "41875", "score": 4353.0}, {"name": "chr_18_B218", "taxId": "41875", "score": 1840.0}, {"name": "chr_18_B218", "taxId": "41875", "score": 4266.0}, {"name": "chr_18_B218", "taxId": "41875", "score": 361.0}, {"name": "chr_18_B218", "taxId": "41875", "score": 4235.0}, {"name": "chr_18_B218", "taxId": "41875", "score": 4145.0}, {"name": "chr_18_B218", "taxId": "41875", "score": 4021.0}, {"name": "chr_18_B218", "taxId": "41875", "score": 3853.0}, {"name": "chr_18_B218", "taxId": "41875", "score": 3720.0}, {"name": "chr_18_B218", "taxId": "41875", "score": 3716.0}, {"name": "chr_18_B218", "taxId": "41875", "score": 1410.0}, {"name": "chr_18_B218", "taxId": "41875", "score": 3613.0}, {"name": "chr_18_B218", "taxId": "41875", "score": 3596.0}, {"name": "chr_18_B218", "taxId": "41875", "score": 3579.0}, {"name": "chr_18_B218", "taxId": "41875", "score": 3443.0}, {"name": "chr_18_B218", "taxId": "41875", "score": 3432.0}, {"name": "chr_18_B218", "taxId": "41875", "score": 3369.0}, {"name": "chr_18_B218", "taxId": "41875", "score": 859.0}, {"name": "chr_18_B218", "taxId": "41875", "score": 3341.0}, {"name": "chr_18_B218", "taxId": "41875", "score": 3251.0}, {"name": "chr_18_B218", "taxId": "41875", "score": 3171.0}, {"name": "chr_18_B218", "taxId": "41875", "score": 3114.0}, {"name": "chr_18_B218", "taxId": "41875", "score": 3094.0}, {"name": "chr_18_B218", "taxId": "70448", "score": 3088.0}, {"name": "chr_18_B218", "taxId": "41875", "score": 3064.0}, {"name": "chr_18_B218", "taxId": "41875", "score": 2992.0}, {"name": "chr_18_B218", "taxId": "41875", "score": 2942.0}, {"name": "chr_18_B218", "taxId": "41875", "score": 2916.0}, {"name": "chr_18_B218", "taxId": "41875", "score": 2909.0}, {"name": "chr_18_B218", "taxId": "41875", "score": 2817.0}, {"name": "chr_18_B218", "taxId": "41875", "score": 2793.0}, {"name": "chr_18_B218", "taxId": "41875", "score": 2754.0}, {"name": "chr_18_B218", "taxId": "41875", "score": 2615.0}, {"name": "chr_18_B218", "taxId": "41875", "score": 2538.0}, {"name": "chr_18_B218", "taxId": "41875", "score": 2512.0}, {"name": "chr_18_B218", "taxId": "41875", "score": 2414.0}, {"name": "chr_18_B218", "taxId": "41875", "score": 2362.0}, {"name": "chr_18_B218", "taxId": "41875", "score": 2350.0}, {"name": "chr_18_B218", "taxId": "41875", "score": 2350.0}, {"name": "chr_18_B218", "taxId": "41875", "score": 2294.0}, {"name": "chr_18_B218", "taxId": "41875", "score": 2281.0}, {"name": "chr_18_B218", "taxId": "41875", "score": 359.0}, {"name": "chr_18_B218", "taxId": "41875", "score": 2255.0}, {"name": "chr_18_B218", "taxId": "41875", "score": 2241.0}, {"name": "chr_18_B218", "taxId": "41875", "score": 2233.0}, {"name": "chr_18_B218", "taxId": "41875", "score": 2226.0}, {"name": "chr_18_B218", "taxId": "41875", "score": 2185.0}, {"name": "chr_18_B218", "taxId": "41875", "score": 2170.0}, {"name": "chr_18_B218", "taxId": "41875", "score": 2167.0}, {"name": "chr_18_B218", "taxId": "41875", "score": 497.0}, {"name": "chr_18_B218", "taxId": "41875", "score": 2165.0}, {"name": "chr_18_B218", "taxId": "41875", "score": 475.0}, {"name": "chr_18_B218", "taxId": "41875", "score": 2117.0}, {"name": "chr_18_B218", "taxId": "41875", "score": 2100.0}, {"name": "chr_18_B218", "taxId": "41875", "score": 2025.0}, {"name": "chr_18_B218", "taxId": "88036", "score": 1991.0}, {"name": "chr_18_B218", "taxId": "41875", "score": 1980.0}, {"name": "chr_18_B218", "taxId": "41875", "score": 1940.0}, {"name": "chr_18_B218", "taxId": "41875", "score": 1930.0}, {"name": "chr_18_B218", "taxId": "41875", "score": 1923.0}, {"name": "chr_18_B218", "taxId": "41875", "score": 1919.0}, {"name": "chr_18_B218", "taxId": "41875", "score": 1912.0}, {"name": "chr_18_B218", "taxId": "41875", "score": 145.0}, {"name": "chr_18_B218", "taxId": "41875", "score": 1912.0}, {"name": "chr_18_B218", "taxId": "41875", "score": 399.0}, {"name": "chr_18_B218", "taxId": "41875", "score": 1899.0}, {"name": "chr_18_B218", "taxId": "41875", "score": 867.0}, {"name": "chr_18_B218", "taxId": "41875", "score": 1892.0}, {"name": "chr_18_B218", "taxId": "41875", "score": 867.0}, {"name": "chr_18_B218", "taxId": "41875", "score": 1873.0}, {"name": "chr_18_B218", "taxId": "41875", "score": 1866.0}, {"name": "chr_18_B218", "taxId": "41875", "score": 1840.0}, {"name": "chr_18_B218", "taxId": "41875", "score": 1784.0}, {"name": "chr_18_B218", "taxId": "64793", "score": 1768.0}, {"name": "chr_18_B218", "taxId": "41875", "score": 1740.0}, {"name": "chr_18_B218", "taxId": "41875", "score": 1659.0}, {"name": "chr_18_B218", "taxId": "41875", "score": 1581.0}, {"name": "chr_18_B218", "taxId": "41875", "score": 1574.0}, {"name": "chr_18_B218", "taxId": "41875", "score": 1565.0}, {"name": "chr_18_B218", "taxId": "41875", "score": 1526.0}, {"name": "chr_18_B218", "taxId": "41875", "score": 1496.0}, {"name": "chr_18_B218", "taxId": "41875", "score": 1474.0}, {"name": "chr_18_B218", "taxId": "41875", "score": 189.0}, {"name": "chr_18_B218", "taxId": "41875", "score": 165.0}, {"name": "chr_18_B218", "taxId": "41875", "score": 156.0}, {"name": "chr_18_B218", "taxId": "41875", "score": 1386.0}, {"name": "chr_18_B218", "taxId": "41875", "score": 1354.0}, {"name": "chr_18_B218", "taxId": "41875", "score": 1352.0}, {"name": "chr_18_B218", "taxId": "41875", "score": 1352.0}, {"name": "chr_18_B218", "taxId": "41875", "score": 1351.0}, {"name": "chr_18_B218", "taxId": "41875", "score": 379.0}, {"name": "chr_18_B218", "taxId": "41875", "score": 1347.0}, {"name": "chr_18_B218", "taxId": "41875", "score": 169.0}, {"name": "chr_18_B218", "taxId": "41875", "score": 1336.0}, {"name": "chr_18_B218", "taxId": "41875", "score": 1319.0}, {"name": "chr_18_B218", "taxId": "41875", "score": 1317.0}, {"name": "chr_18_B218", "taxId": "41875", "score": 1306.0}, {"name": "chr_18_B218", "taxId": "41875", "score": 1303.0}, {"name": "chr_18_B218", "taxId": "41875", "score": 771.0}, {"name": "chr_18_B218", "taxId": "41875", "score": 1273.0}, {"name": "chr_18_B218", "taxId": "41875", "score": 1271.0}, {"name": "chr_18_B218", "taxId": "41875", "score": 1258.0}, {"name": "chr_18_B218", "taxId": "41875", "score": 1247.0}, {"name": "chr_18_B218", "taxId": "41875", "score": 353.0}, {"name": "chr_18_B218", "taxId": "41875", "score": 1243.0}, {"name": "chr_18_B218", "taxId": "41875", "score": 1205.0}, {"name": "chr_18_B218", "taxId": "41875", "score": 1223.0}, {"name": "chr_18_B218", "taxId": "41875", "score": 1221.0}, {"name": "chr_18_B218", "taxId": "41875", "score": 1177.0}, {"name": "chr_18_B218", "taxId": "41875", "score": 1164.0}, {"name": "chr_18_B218", "taxId": "41875", "score": 1157.0}, {"name": "chr_18_B218", "taxId": "41875", "score": 276.0}, {"name": "chr_18_B218", "taxId": "41875", "score": 1114.0}, {"name": "chr_18_B218", "taxId": "41875", "score": 1107.0}, {"name": "chr_18_B218", "taxId": "41875", "score": 388.0}, {"name": "chr_18_B218", "taxId": "41875", "score": 1099.0}, {"name": "chr_18_B218", "taxId": "41875", "score": 1099.0}, {"name": "chr_18_B218", "taxId": "41875", "score": 669.0}, {"name": "chr_18_B218", "taxId": "41875", "score": 1044.0}, {"name": "chr_18_B218", "taxId": "41875", "score": 1042.0}, {"name": "chr_18_B218", "taxId": "41875", "score": 1018.0}, {"name": "chr_18_B218", "taxId": "41875", "score": 782.0}, {"name": "chr_18_B218", "taxId": "41875", "score": 776.0}, {"name": "chr_18_B218", "taxId": "41875", "score": 771.0}, {"name": "chr_18_B218", "taxId": "41875", "score": 494.0}, {"name": "chr_18_B218", "taxId": "41875", "score": 171.0}, {"name": "chr_18_B218", "taxId": "41875", "score": 1031.0}, {"name": "chr_18_B218", "taxId": "41875", "score": 985.0}, {"name": "chr_18_B218", "taxId": "41875", "score": 985.0}, {"name": "chr_18_B218", "taxId": "41875", "score": 891.0}, {"name": "chr_18_B218", "taxId": "41875", "score": 841.0}, {"name": "chr_18_B218", "taxId": "41875", "score": 839.0}, {"name": "chr_18_B218", "taxId": "41875", "score": 289.0}, {"name": "chr_18_B218", "taxId": "41875", "score": 839.0}, {"name": "chr_18_B218", "taxId": "41875", "score": 821.0}, {"name": "chr_18_B218", "taxId": "41875", "score": 761.0}, {"name": "chr_18_B218", "taxId": "41875", "score": 756.0}, {"name": "chr_18_B218", "taxId": "41875", "score": 837.0}, {"name": "chr_18_B218", "taxId": "41875", "score": 348.0}, {"name": "chr_18_B218", "taxId": "41875", "score": 835.0}, {"name": "chr_18_B218", "taxId": "41875", "score": 645.0}, {"name": "chr_18_B218", "taxId": "41875", "score": 833.0}, {"name": "chr_18_B218", "taxId": "41875", "score": 821.0}, {"name": "chr_18_B218", "taxId": "41875", "score": 760.0}, {"name": "chr_18_B218", "taxId": "41875", "score": 809.0}, {"name": "chr_18_B218", "taxId": "41875", "score": 778.0}, {"name": "chr_18_B218", "taxId": "41875", "score": 778.0}, {"name": "chr_18_B218", "taxId": "41875", "score": 774.0}, {"name": "chr_18_B218", "taxId": "41875", "score": 773.0}, {"name": "chr_18_B218", "taxId": "41875", "score": 776.0}, {"name": "chr_18_B218", "taxId": "41875", "score": 771.0}, {"name": "chr_18_B218", "taxId": "41875", "score": 774.0}, {"name": "chr_18_B218", "taxId": "41875", "score": 773.0}, {"name": "chr_18_B218", "taxId": "41875", "score": 715.0}, {"name": "chr_18_B218", "taxId": "41875", "score": 765.0}, {"name": "chr_18_B218", "taxId": "41875", "score": 760.0}, {"name": "chr_18_B218", "taxId": "41875", "score": 143.0}, {"name": "chr_18_B218", "taxId": "41875", "score": 756.0}, {"name": "chr_18_B218", "taxId": "41875", "score": 756.0}, {"name": "chr_18_B218", "taxId": "41875", "score": 723.0}, {"name": "chr_18_B218", "taxId": "41875", "score": 756.0}, {"name": "chr_18_B218", "taxId": "41875", "score": 756.0}, {"name": "chr_18_B218", "taxId": "41875", "score": 723.0}, {"name": "chr_18_B218", "taxId": "41875", "score": 586.0}, {"name": "chr_18_B218", "taxId": "41875", "score": 752.0}, {"name": "chr_18_B218", "taxId": "41875", "score": 747.0}, {"name": "chr_18_B218", "taxId": "41875", "score": 739.0}, {"name": "chr_18_B218", "taxId": "41875", "score": 732.0}, {"name": "chr_18_B218", "taxId": "41875", "score": 726.0}, {"name": "chr_18_B218", "taxId": "564608", "score": 726.0}, {"name": "chr_18_B218", "taxId": "41875", "score": 719.0}, {"name": "chr_18_B218", "taxId": "41875", "score": 676.0}, {"name": "chr_18_B218", "taxId": "41875", "score": 699.0}, {"name": "chr_18_B218", "taxId": "41875", "score": 669.0}, {"name": "chr_18_B218", "taxId": "41875", "score": 656.0}, {"name": "chr_18_B218", "taxId": "41875", "score": 656.0}, {"name": "chr_18_B218", "taxId": "41875", "score": 568.0}, {"name": "chr_18_B218", "taxId": "41875", "score": 551.0}, {"name": "chr_18_B218", "taxId": "41875", "score": 420.0}, {"name": "chr_18_B218", "taxId": "41875", "score": 337.0}, {"name": "chr_18_B218", "taxId": "41875", "score": 638.0}, {"name": "chr_18_B218", "taxId": "41875", "score": 625.0}, {"name": "chr_18_B218", "taxId": "41875", "score": 593.0}, {"name": "chr_18_B218", "taxId": "41875", "score": 573.0}, {"name": "chr_18_B218", "taxId": "41875", "score": 568.0}, {"name": "chr_18_B218", "taxId": "41875", "score": 545.0}, {"name": "chr_18_B218", "taxId": "41875", "score": 532.0}, {"name": "chr_18_B218", "taxId": "41875", "score": 531.0}, {"name": "chr_18_B218", "taxId": "41875", "score": 525.0}, {"name": "chr_18_B218", "taxId": "41875", "score": 525.0}, {"name": "chr_18_B218", "taxId": "41875", "score": 518.0}, {"name": "chr_18_B218", "taxId": "41875", "score": 401.0}, {"name": "chr_18_B218", "taxId": "41875", "score": 505.0}, {"name": "chr_18_B218", "taxId": "41875", "score": 475.0}, {"name": "chr_18_B218", "taxId": "41875", "score": 431.0}, {"name": "chr_18_B218", "taxId": "41875", "score": 185.0}, {"name": "chr_18_B218", "taxId": "41875", "score": 420.0}, {"name": "chr_18_B218", "taxId": "41875", "score": 412.0}, {"name": "chr_18_B218", "taxId": "41875", "score": 407.0}, {"name": "chr_18_B218", "taxId": "41875", "score": 407.0}, {"name": "chr_18_B218", "taxId": "41875", "score": 355.0}, {"name": "chr_18_B218", "taxId": "70448", "score": 353.0}, {"name": "chr_18_B218", "taxId": "41875", "score": 337.0}, {"name": "chr_18_B218", "taxId": "41875", "score": 326.0}, {"name": "chr_18_B218", "taxId": "41875", "score": 311.0}, {"name": "chr_18_B218", "taxId": "41875", "score": 311.0}, {"name": "chr_18_B218", "taxId": "145388", "score": 303.0}, {"name": "chr_18_B218", "taxId": "41875", "score": 294.0}, {"name": "chr_18_B218", "taxId": "41875", "score": 268.0}, {"name": "chr_18_B218", "taxId": "41875", "score": 250.0}, {"name": "chr_18_B218", "taxId": "41875", "score": 244.0}, {"name": "chr_18_B218", "taxId": "41875", "score": 244.0}, {"name": "chr_18_B218", "taxId": "41875", "score": 158.0}, {"name": "chr_18_B218", "taxId": "5480", "score": 196.0}, {"name": "chr_18_B218", "taxId": "41875", "score": 191.0}, {"name": "chr_18_B218", "taxId": "41875", "score": 178.0}, {"name": "chr_18_B218", "taxId": "41875", "score": 158.0}, {"name": "chr_18_B218", "taxId": "656061", "score": 154.0}, {"name": "chr_18_B218", "taxId": "280463", "score": 148.0}, {"name": "chr_18_B218", "taxId": "4686", "score": 141.0}]}, "taxonomy": {"bestsum": {"species": {"tax": "Bathycoccus prasinos", "score": 886044.0, "c_index": 9}, "genus": {"tax": "Bathycoccus", "score": 886044.0, "c_index": 9}, "family": {"tax": "Bathycoccaceae", "score": 889485.0, "c_index": 8}, "order": {"tax": "Mamiellales", "score": 890211.0, "c_index": 7}, "phylum": {"tax": "Chlorophyta", "score": 890514.0, "c_index": 4}, "superkingdom": {"tax": "Eukaryota", "score": 894912.0, "c_index": 0}}}}, "chr_17_B218": {"name": "chr_17_B218", "length": 427001, "n_count": 0, "agct_count": 427001, "gc": 0.473, "covs": {"bam0": 64.3759}, "read_cov": {"bam0": 183295}, "hits": {"tax0": [{"name": "chr_17_B218", "taxId": "41875", "score": 52490.0}, {"name": "chr_17_B218", "taxId": "41875", "score": 31975.0}, {"name": "chr_17_B218", "taxId": "41875", "score": 21008.0}, {"name": "chr_17_B218", "taxId": "41875", "score": 9895.0}, {"name": "chr_17_B218", "taxId": "41875", "score": 9862.0}, {"name": "chr_17_B218", "taxId": "41875", "score": 3794.0}, {"name": "chr_17_B218", "taxId": "41875", "score": 30984.0}, {"name": "chr_17_B218", "taxId": "41875", "score": 27512.0}, {"name": "chr_17_B218", "taxId": "41875", "score": 25220.0}, {"name": "chr_17_B218", "taxId": "41875", "score": 24448.0}, {"name": "chr_17_B218", "taxId": "41875", "score": 20076.0}, {"name": "chr_17_B218", "taxId": "41875", "score": 18971.0}, {"name": "chr_17_B218", "taxId": "41875", "score": 18644.0}, {"name": "chr_17_B218", "taxId": "41875", "score": 17520.0}, {"name": "chr_17_B218", "taxId": "41875", "score": 17060.0}, {"name": "chr_17_B218", "taxId": "41875", "score": 12887.0}, {"name": "chr_17_B218", "taxId": "41875", "score": 12083.0}, {"name": "chr_17_B218", "taxId": "41875", "score": 11378.0}, {"name": "chr_17_B218", "taxId": "41875", "score": 10412.0}, {"name": "chr_17_B218", "taxId": "41875", "score": 9937.0}, {"name": "chr_17_B218", "taxId": "41875", "score": 9505.0}, {"name": "chr_17_B218", "taxId": "41875", "score": 9502.0}, {"name": "chr_17_B218", "taxId": "41875", "score": 9081.0}, {"name": "chr_17_B218", "taxId": "41875", "score": 8196.0}, {"name": "chr_17_B218", "taxId": "41875", "score": 8022.0}, {"name": "chr_17_B218", "taxId": "41875", "score": 7685.0}, {"name": "chr_17_B218", "taxId": "41875", "score": 7542.0}, {"name": "chr_17_B218", "taxId": "41875", "score": 6898.0}, {"name": "chr_17_B218", "taxId": "41875", "score": 6505.0}, {"name": "chr_17_B218", "taxId": "41875", "score": 6342.0}, {"name": "chr_17_B218", "taxId": "41875", "score": 5790.0}, {"name": "chr_17_B218", "taxId": "41875", "score": 5561.0}, {"name": "chr_17_B218", "taxId": "41875", "score": 5319.0}, {"name": "chr_17_B218", "taxId": "41875", "score": 4488.0}, {"name": "chr_17_B218", "taxId": "41875", "score": 4488.0}, {"name": "chr_17_B218", "taxId": "41875", "score": 4482.0}, {"name": "chr_17_B218", "taxId": "41875", "score": 4390.0}, {"name": "chr_17_B218", "taxId": "41875", "score": 4322.0}, {"name": "chr_17_B218", "taxId": "41875", "score": 4309.0}, {"name": "chr_17_B218", "taxId": "41875", "score": 4023.0}, {"name": "chr_17_B218", "taxId": "41875", "score": 3795.0}, {"name": "chr_17_B218", "taxId": "41875", "score": 3685.0}, {"name": "chr_17_B218", "taxId": "41875", "score": 3596.0}, {"name": "chr_17_B218", "taxId": "41875", "score": 2538.0}, {"name": "chr_17_B218", "taxId": "41875", "score": 2457.0}, {"name": "chr_17_B218", "taxId": "41875", "score": 1515.0}, {"name": "chr_17_B218", "taxId": "41875", "score": 1142.0}, {"name": "chr_17_B218", "taxId": "41875", "score": 1133.0}, {"name": "chr_17_B218", "taxId": "41875", "score": 918.0}, {"name": "chr_17_B218", "taxId": "41875", "score": 859.0}, {"name": "chr_17_B218", "taxId": "41875", "score": 857.0}, {"name": "chr_17_B218", "taxId": "41875", "score": 854.0}, {"name": "chr_17_B218", "taxId": "41875", "score": 763.0}, {"name": "chr_17_B218", "taxId": "41875", "score": 754.0}, {"name": "chr_17_B218", "taxId": "41875", "score": 682.0}, {"name": "chr_17_B218", "taxId": "41875", "score": 374.0}, {"name": "chr_17_B218", "taxId": "41875", "score": 372.0}, {"name": "chr_17_B218", "taxId": "41875", "score": 215.0}, {"name": "chr_17_B218", "taxId": "41875", "score": 200.0}, {"name": "chr_17_B218", "taxId": "41875", "score": 171.0}, {"name": "chr_17_B218", "taxId": "41875", "score": 169.0}, {"name": "chr_17_B218", "taxId": "41875", "score": 159.0}, {"name": "chr_17_B218", "taxId": "41875", "score": 156.0}, {"name": "chr_17_B218", "taxId": "41875", "score": 154.0}, {"name": "chr_17_B218", "taxId": "41875", "score": 154.0}, {"name": "chr_17_B218", "taxId": "41875", "score": 154.0}, {"name": "chr_17_B218", "taxId": "41875", "score": 9564.0}, {"name": "chr_17_B218", "taxId": "41875", "score": 9509.0}, {"name": "chr_17_B218", "taxId": "41875", "score": 9009.0}, {"name": "chr_17_B218", "taxId": "41875", "score": 7727.0}, {"name": "chr_17_B218", "taxId": "41875", "score": 7186.0}, {"name": "chr_17_B218", "taxId": "41875", "score": 6769.0}, {"name": "chr_17_B218", "taxId": "41875", "score": 6366.0}, {"name": "chr_17_B218", "taxId": "41875", "score": 6216.0}, {"name": "chr_17_B218", "taxId": "41875", "score": 372.0}, {"name": "chr_17_B218", "taxId": "41875", "score": 6039.0}, {"name": "chr_17_B218", "taxId": "41875", "score": 215.0}, {"name": "chr_17_B218", "taxId": "41875", "score": 200.0}, {"name": "chr_17_B218", "taxId": "41875", "score": 154.0}, {"name": "chr_17_B218", "taxId": "41875", "score": 5986.0}, {"name": "chr_17_B218", "taxId": "41875", "score": 5790.0}, {"name": "chr_17_B218", "taxId": "41875", "score": 394.0}, {"name": "chr_17_B218", "taxId": "41875", "score": 5788.0}, {"name": "chr_17_B218", "taxId": "41875", "score": 5393.0}, {"name": "chr_17_B218", "taxId": "41875", "score": 5275.0}, {"name": "chr_17_B218", "taxId": "41875", "score": 697.0}, {"name": "chr_17_B218", "taxId": "41875", "score": 5225.0}, {"name": "chr_17_B218", "taxId": "41875", "score": 5110.0}, {"name": "chr_17_B218", "taxId": "41875", "score": 5059.0}, {"name": "chr_17_B218", "taxId": "41875", "score": 4898.0}, {"name": "chr_17_B218", "taxId": "41875", "score": 4883.0}, {"name": "chr_17_B218", "taxId": "41875", "score": 4804.0}, {"name": "chr_17_B218", "taxId": "41875", "score": 4752.0}, {"name": "chr_17_B218", "taxId": "41875", "score": 374.0}, {"name": "chr_17_B218", "taxId": "41875", "score": 4747.0}, {"name": "chr_17_B218", "taxId": "41875", "score": 4660.0}, {"name": "chr_17_B218", "taxId": "41875", "score": 4654.0}, {"name": "chr_17_B218", "taxId": "41875", "score": 1247.0}, {"name": "chr_17_B218", "taxId": "41875", "score": 937.0}, {"name": "chr_17_B218", "taxId": "41875", "score": 887.0}, {"name": "chr_17_B218", "taxId": "41875", "score": 865.0}, {"name": "chr_17_B218", "taxId": "41875", "score": 819.0}, {"name": "chr_17_B218", "taxId": "41875", "score": 815.0}, {"name": "chr_17_B218", "taxId": "41875", "score": 780.0}, {"name": "chr_17_B218", "taxId": "41875", "score": 760.0}, {"name": "chr_17_B218", "taxId": "41875", "score": 723.0}, {"name": "chr_17_B218", "taxId": "41875", "score": 673.0}, {"name": "chr_17_B218", "taxId": "41875", "score": 669.0}, {"name": "chr_17_B218", "taxId": "41875", "score": 527.0}, {"name": "chr_17_B218", "taxId": "41875", "score": 468.0}, {"name": "chr_17_B218", "taxId": "41875", "score": 460.0}, {"name": "chr_17_B218", "taxId": "41875", "score": 403.0}, {"name": "chr_17_B218", "taxId": "41875", "score": 303.0}, {"name": "chr_17_B218", "taxId": "41875", "score": 302.0}, {"name": "chr_17_B218", "taxId": "41875", "score": 213.0}, {"name": "chr_17_B218", "taxId": "41875", "score": 4582.0}, {"name": "chr_17_B218", "taxId": "41875", "score": 4567.0}, {"name": "chr_17_B218", "taxId": "41875", "score": 4410.0}, {"name": "chr_17_B218", "taxId": "41875", "score": 4305.0}, {"name": "chr_17_B218", "taxId": "41875", "score": 4270.0}, {"name": "chr_17_B218", "taxId": "41875", "score": 4268.0}, {"name": "chr_17_B218", "taxId": "41875", "score": 4109.0}, {"name": "chr_17_B218", "taxId": "41875", "score": 4106.0}, {"name": "chr_17_B218", "taxId": "41875", "score": 3938.0}, {"name": "chr_17_B218", "taxId": "41875", "score": 3880.0}, {"name": "chr_17_B218", "taxId": "41875", "score": 3834.0}, {"name": "chr_17_B218", "taxId": "41875", "score": 3777.0}, {"name": "chr_17_B218", "taxId": "41875", "score": 3504.0}, {"name": "chr_17_B218", "taxId": "41875", "score": 3494.0}, {"name": "chr_17_B218", "taxId": "41875", "score": 568.0}, {"name": "chr_17_B218", "taxId": "41875", "score": 3491.0}, {"name": "chr_17_B218", "taxId": "41875", "score": 3463.0}, {"name": "chr_17_B218", "taxId": "41875", "score": 3459.0}, {"name": "chr_17_B218", "taxId": "41875", "score": 3413.0}, {"name": "chr_17_B218", "taxId": "41875", "score": 3398.0}, {"name": "chr_17_B218", "taxId": "41875", "score": 3376.0}, {"name": "chr_17_B218", "taxId": "41875", "score": 3330.0}, {"name": "chr_17_B218", "taxId": "41875", "score": 3330.0}, {"name": "chr_17_B218", "taxId": "41875", "score": 3319.0}, {"name": "chr_17_B218", "taxId": "41875", "score": 3302.0}, {"name": "chr_17_B218", "taxId": "41875", "score": 3288.0}, {"name": "chr_17_B218", "taxId": "41875", "score": 219.0}, {"name": "chr_17_B218", "taxId": "41875", "score": 3258.0}, {"name": "chr_17_B218", "taxId": "41875", "score": 3247.0}, {"name": "chr_17_B218", "taxId": "41875", "score": 3212.0}, {"name": "chr_17_B218", "taxId": "41875", "score": 3205.0}, {"name": "chr_17_B218", "taxId": "41875", "score": 3162.0}, {"name": "chr_17_B218", "taxId": "41875", "score": 490.0}, {"name": "chr_17_B218", "taxId": "41875", "score": 429.0}, {"name": "chr_17_B218", "taxId": "41875", "score": 3155.0}, {"name": "chr_17_B218", "taxId": "41875", "score": 3144.0}, {"name": "chr_17_B218", "taxId": "41875", "score": 3138.0}, {"name": "chr_17_B218", "taxId": "41875", "score": 3127.0}, {"name": "chr_17_B218", "taxId": "41875", "score": 3077.0}, {"name": "chr_17_B218", "taxId": "41875", "score": 3020.0}, {"name": "chr_17_B218", "taxId": "41875", "score": 3018.0}, {"name": "chr_17_B218", "taxId": "41875", "score": 370.0}, {"name": "chr_17_B218", "taxId": "41875", "score": 2977.0}, {"name": "chr_17_B218", "taxId": "41875", "score": 2944.0}, {"name": "chr_17_B218", "taxId": "41875", "score": 2894.0}, {"name": "chr_17_B218", "taxId": "41875", "score": 2846.0}, {"name": "chr_17_B218", "taxId": "41875", "score": 322.0}, {"name": "chr_17_B218", "taxId": "41875", "score": 2815.0}, {"name": "chr_17_B218", "taxId": "41875", "score": 2756.0}, {"name": "chr_17_B218", "taxId": "41875", "score": 1552.0}, {"name": "chr_17_B218", "taxId": "41875", "score": 2726.0}, {"name": "chr_17_B218", "taxId": "41875", "score": 2723.0}, {"name": "chr_17_B218", "taxId": "41875", "score": 2682.0}, {"name": "chr_17_B218", "taxId": "41875", "score": 2634.0}, {"name": "chr_17_B218", "taxId": "41875", "score": 2627.0}, {"name": "chr_17_B218", "taxId": "41875", "score": 2591.0}, {"name": "chr_17_B218", "taxId": "41875", "score": 2536.0}, {"name": "chr_17_B218", "taxId": "41875", "score": 2536.0}, {"name": "chr_17_B218", "taxId": "41875", "score": 828.0}, {"name": "chr_17_B218", "taxId": "41875", "score": 824.0}, {"name": "chr_17_B218", "taxId": "41875", "score": 809.0}, {"name": "chr_17_B218", "taxId": "41875", "score": 776.0}, {"name": "chr_17_B218", "taxId": "41875", "score": 765.0}, {"name": "chr_17_B218", "taxId": "41875", "score": 749.0}, {"name": "chr_17_B218", "taxId": "41875", "score": 747.0}, {"name": "chr_17_B218", "taxId": "41875", "score": 710.0}, {"name": "chr_17_B218", "taxId": "41875", "score": 2501.0}, {"name": "chr_17_B218", "taxId": "41875", "score": 2488.0}, {"name": "chr_17_B218", "taxId": "41875", "score": 2484.0}, {"name": "chr_17_B218", "taxId": "41875", "score": 2484.0}, {"name": "chr_17_B218", "taxId": "41875", "score": 294.0}, {"name": "chr_17_B218", "taxId": "41875", "score": 2483.0}, {"name": "chr_17_B218", "taxId": "41875", "score": 2471.0}, {"name": "chr_17_B218", "taxId": "41875", "score": 2470.0}, {"name": "chr_17_B218", "taxId": "41875", "score": 2462.0}, {"name": "chr_17_B218", "taxId": "41875", "score": 1085.0}, {"name": "chr_17_B218", "taxId": "41875", "score": 2383.0}, {"name": "chr_17_B218", "taxId": "41875", "score": 2381.0}, {"name": "chr_17_B218", "taxId": "41875", "score": 2368.0}, {"name": "chr_17_B218", "taxId": "41875", "score": 407.0}, {"name": "chr_17_B218", "taxId": "41875", "score": 2366.0}, {"name": "chr_17_B218", "taxId": "41875", "score": 2350.0}, {"name": "chr_17_B218", "taxId": "41875", "score": 2289.0}, {"name": "chr_17_B218", "taxId": "41875", "score": 2272.0}, {"name": "chr_17_B218", "taxId": "41875", "score": 2239.0}, {"name": "chr_17_B218", "taxId": "41875", "score": 2196.0}, {"name": "chr_17_B218", "taxId": "41875", "score": 2189.0}, {"name": "chr_17_B218", "taxId": "41875", "score": 2178.0}, {"name": "chr_17_B218", "taxId": "41875", "score": 1591.0}, {"name": "chr_17_B218", "taxId": "41875", "score": 2167.0}, {"name": "chr_17_B218", "taxId": "41875", "score": 2163.0}, {"name": "chr_17_B218", "taxId": "41875", "score": 2156.0}, {"name": "chr_17_B218", "taxId": "41875", "score": 2150.0}, {"name": "chr_17_B218", "taxId": "41875", "score": 2100.0}, {"name": "chr_17_B218", "taxId": "41875", "score": 2058.0}, {"name": "chr_17_B218", "taxId": "41875", "score": 2030.0}, {"name": "chr_17_B218", "taxId": "41875", "score": 1387.0}, {"name": "chr_17_B218", "taxId": "41875", "score": 542.0}, {"name": "chr_17_B218", "taxId": "41875", "score": 2030.0}, {"name": "chr_17_B218", "taxId": "41875", "score": 1991.0}, {"name": "chr_17_B218", "taxId": "41875", "score": 1986.0}, {"name": "chr_17_B218", "taxId": "41875", "score": 1986.0}, {"name": "chr_17_B218", "taxId": "41875", "score": 1986.0}, {"name": "chr_17_B218", "taxId": "41875", "score": 1984.0}, {"name": "chr_17_B218", "taxId": "41875", "score": 1984.0}, {"name": "chr_17_B218", "taxId": "41875", "score": 1969.0}, {"name": "chr_17_B218", "taxId": "41875", "score": 1969.0}, {"name": "chr_17_B218", "taxId": "41875", "score": 261.0}, {"name": "chr_17_B218", "taxId": "41875", "score": 1951.0}, {"name": "chr_17_B218", "taxId": "41875", "score": 1917.0}, {"name": "chr_17_B218", "taxId": "41875", "score": 1897.0}, {"name": "chr_17_B218", "taxId": "41875", "score": 1890.0}, {"name": "chr_17_B218", "taxId": "41875", "score": 1884.0}, {"name": "chr_17_B218", "taxId": "41875", "score": 1877.0}, {"name": "chr_17_B218", "taxId": "41875", "score": 1784.0}, {"name": "chr_17_B218", "taxId": "41875", "score": 1722.0}, {"name": "chr_17_B218", "taxId": "41875", "score": 1718.0}, {"name": "chr_17_B218", "taxId": "41875", "score": 1709.0}, {"name": "chr_17_B218", "taxId": "41875", "score": 1687.0}, {"name": "chr_17_B218", "taxId": "41875", "score": 1670.0}, {"name": "chr_17_B218", "taxId": "41875", "score": 1668.0}, {"name": "chr_17_B218", "taxId": "41875", "score": 1642.0}, {"name": "chr_17_B218", "taxId": "41875", "score": 1640.0}, {"name": "chr_17_B218", "taxId": "41875", "score": 1635.0}, {"name": "chr_17_B218", "taxId": "41875", "score": 1629.0}, {"name": "chr_17_B218", "taxId": "41875", "score": 1580.0}, {"name": "chr_17_B218", "taxId": "41875", "score": 1568.0}, {"name": "chr_17_B218", "taxId": "41875", "score": 1559.0}, {"name": "chr_17_B218", "taxId": "41875", "score": 1557.0}, {"name": "chr_17_B218", "taxId": "41875", "score": 1535.0}, {"name": "chr_17_B218", "taxId": "41875", "score": 1513.0}, {"name": "chr_17_B218", "taxId": "41875", "score": 1496.0}, {"name": "chr_17_B218", "taxId": "41875", "score": 891.0}, {"name": "chr_17_B218", "taxId": "41875", "score": 1469.0}, {"name": "chr_17_B218", "taxId": "41875", "score": 1435.0}, {"name": "chr_17_B218", "taxId": "41875", "score": 1421.0}, {"name": "chr_17_B218", "taxId": "41875", "score": 1397.0}, {"name": "chr_17_B218", "taxId": "41875", "score": 1375.0}, {"name": "chr_17_B218", "taxId": "41875", "score": 1334.0}, {"name": "chr_17_B218", "taxId": "41875", "score": 1328.0}, {"name": "chr_17_B218", "taxId": "41875", "score": 632.0}, {"name": "chr_17_B218", "taxId": "41875", "score": 1308.0}, {"name": "chr_17_B218", "taxId": "41875", "score": 1290.0}, {"name": "chr_17_B218", "taxId": "41875", "score": 1286.0}, {"name": "chr_17_B218", "taxId": "41875", "score": 1271.0}, {"name": "chr_17_B218", "taxId": "41875", "score": 1247.0}, {"name": "chr_17_B218", "taxId": "41875", "score": 302.0}, {"name": "chr_17_B218", "taxId": "41875", "score": 1225.0}, {"name": "chr_17_B218", "taxId": "41875", "score": 1197.0}, {"name": "chr_17_B218", "taxId": "41875", "score": 1103.0}, {"name": "chr_17_B218", "taxId": "41875", "score": 1098.0}, {"name": "chr_17_B218", "taxId": "41875", "score": 1083.0}, {"name": "chr_17_B218", "taxId": "41875", "score": 1066.0}, {"name": "chr_17_B218", "taxId": "41875", "score": 145.0}, {"name": "chr_17_B218", "taxId": "41875", "score": 1031.0}, {"name": "chr_17_B218", "taxId": "41875", "score": 1029.0}, {"name": "chr_17_B218", "taxId": "41875", "score": 989.0}, {"name": "chr_17_B218", "taxId": "41875", "score": 961.0}, {"name": "chr_17_B218", "taxId": "41875", "score": 953.0}, {"name": "chr_17_B218", "taxId": "41875", "score": 178.0}, {"name": "chr_17_B218", "taxId": "41875", "score": 953.0}, {"name": "chr_17_B218", "taxId": "41875", "score": 942.0}, {"name": "chr_17_B218", "taxId": "41875", "score": 857.0}, {"name": "chr_17_B218", "taxId": "41875", "score": 942.0}, {"name": "chr_17_B218", "taxId": "41875", "score": 924.0}, {"name": "chr_17_B218", "taxId": "41875", "score": 593.0}, {"name": "chr_17_B218", "taxId": "41875", "score": 165.0}, {"name": "chr_17_B218", "taxId": "41875", "score": 920.0}, {"name": "chr_17_B218", "taxId": "41875", "score": 911.0}, {"name": "chr_17_B218", "taxId": "41875", "score": 904.0}, {"name": "chr_17_B218", "taxId": "41875", "score": 171.0}, {"name": "chr_17_B218", "taxId": "41875", "score": 889.0}, {"name": "chr_17_B218", "taxId": "41875", "score": 887.0}, {"name": "chr_17_B218", "taxId": "41875", "score": 878.0}, {"name": "chr_17_B218", "taxId": "41875", "score": 878.0}, {"name": "chr_17_B218", "taxId": "41875", "score": 869.0}, {"name": "chr_17_B218", "taxId": "41875", "score": 848.0}, {"name": "chr_17_B218", "taxId": "41875", "score": 804.0}, {"name": "chr_17_B218", "taxId": "41875", "score": 760.0}, {"name": "chr_17_B218", "taxId": "41875", "score": 351.0}, {"name": "chr_17_B218", "taxId": "41875", "score": 158.0}, {"name": "chr_17_B218", "taxId": "41875", "score": 145.0}, {"name": "chr_17_B218", "taxId": "41875", "score": 865.0}, {"name": "chr_17_B218", "taxId": "41875", "score": 780.0}, {"name": "chr_17_B218", "taxId": "41875", "score": 773.0}, {"name": "chr_17_B218", "taxId": "41875", "score": 760.0}, {"name": "chr_17_B218", "taxId": "41875", "score": 682.0}, {"name": "chr_17_B218", "taxId": "41875", "score": 673.0}, {"name": "chr_17_B218", "taxId": "41875", "score": 647.0}, {"name": "chr_17_B218", "taxId": "41875", "score": 403.0}, {"name": "chr_17_B218", "taxId": "41875", "score": 859.0}, {"name": "chr_17_B218", "taxId": "41875", "score": 859.0}, {"name": "chr_17_B218", "taxId": "41875", "score": 837.0}, {"name": "chr_17_B218", "taxId": "41875", "score": 303.0}, {"name": "chr_17_B218", "taxId": "41875", "score": 243.0}, {"name": "chr_17_B218", "taxId": "41875", "score": 832.0}, {"name": "chr_17_B218", "taxId": "41875", "score": 691.0}, {"name": "chr_17_B218", "taxId": "41875", "score": 691.0}, {"name": "chr_17_B218", "taxId": "41875", "score": 832.0}, {"name": "chr_17_B218", "taxId": "41875", "score": 791.0}, {"name": "chr_17_B218", "taxId": "41875", "score": 693.0}, {"name": "chr_17_B218", "taxId": "41875", "score": 691.0}, {"name": "chr_17_B218", "taxId": "41875", "score": 691.0}, {"name": "chr_17_B218", "taxId": "41875", "score": 664.0}, {"name": "chr_17_B218", "taxId": "41875", "score": 638.0}, {"name": "chr_17_B218", "taxId": "41875", "score": 405.0}, {"name": "chr_17_B218", "taxId": "41875", "score": 375.0}, {"name": "chr_17_B218", "taxId": "41875", "score": 824.0}, {"name": "chr_17_B218", "taxId": "41875", "score": 811.0}, {"name": "chr_17_B218", "taxId": "41875", "score": 809.0}, {"name": "chr_17_B218", "taxId": "41875", "score": 808.0}, {"name": "chr_17_B218", "taxId": "564608", "score": 787.0}, {"name": "chr_17_B218", "taxId": "41875", "score": 778.0}, {"name": "chr_17_B218", "taxId": "41875", "score": 776.0}, {"name": "chr_17_B218", "taxId": "41875", "score": 776.0}, {"name": "chr_17_B218", "taxId": "41875", "score": 171.0}, {"name": "chr_17_B218", "taxId": "41875", "score": 776.0}, {"name": "chr_17_B218", "taxId": "41875", "score": 763.0}, {"name": "chr_17_B218", "taxId": "41875", "score": 763.0}, {"name": "chr_17_B218", "taxId": "41875", "score": 760.0}, {"name": "chr_17_B218", "taxId": "41875", "score": 758.0}, {"name": "chr_17_B218", "taxId": "41875", "score": 749.0}, {"name": "chr_17_B218", "taxId": "41875", "score": 747.0}, {"name": "chr_17_B218", "taxId": "41875", "score": 743.0}, {"name": "chr_17_B218", "taxId": "41875", "score": 743.0}, {"name": "chr_17_B218", "taxId": "41875", "score": 726.0}, {"name": "chr_17_B218", "taxId": "41875", "score": 682.0}, {"name": "chr_17_B218", "taxId": "41875", "score": 676.0}, {"name": "chr_17_B218", "taxId": "41875", "score": 675.0}, {"name": "chr_17_B218", "taxId": "41875", "score": 671.0}, {"name": "chr_17_B218", "taxId": "436017", "score": 671.0}, {"name": "chr_17_B218", "taxId": "41875", "score": 664.0}, {"name": "chr_17_B218", "taxId": "41875", "score": 375.0}, {"name": "chr_17_B218", "taxId": "41875", "score": 303.0}, {"name": "chr_17_B218", "taxId": "436017", "score": 656.0}, {"name": "chr_17_B218", "taxId": "70448", "score": 590.0}, {"name": "chr_17_B218", "taxId": "41875", "score": 586.0}, {"name": "chr_17_B218", "taxId": "41875", "score": 580.0}, {"name": "chr_17_B218", "taxId": "41875", "score": 580.0}, {"name": "chr_17_B218", "taxId": "41875", "score": 520.0}, {"name": "chr_17_B218", "taxId": "41875", "score": 418.0}, {"name": "chr_17_B218", "taxId": "41875", "score": 418.0}, {"name": "chr_17_B218", "taxId": "41875", "score": 377.0}, {"name": "chr_17_B218", "taxId": "41875", "score": 167.0}, {"name": "chr_17_B218", "taxId": "41875", "score": 577.0}, {"name": "chr_17_B218", "taxId": "41875", "score": 577.0}, {"name": "chr_17_B218", "taxId": "41875", "score": 158.0}, {"name": "chr_17_B218", "taxId": "41875", "score": 575.0}, {"name": "chr_17_B218", "taxId": "41875", "score": 575.0}, {"name": "chr_17_B218", "taxId": "41875", "score": 562.0}, {"name": "chr_17_B218", "taxId": "41875", "score": 560.0}, {"name": "chr_17_B218", "taxId": "41875", "score": 544.0}, {"name": "chr_17_B218", "taxId": "41875", "score": 527.0}, {"name": "chr_17_B218", "taxId": "41875", "score": 523.0}, {"name": "chr_17_B218", "taxId": "436017", "score": 512.0}, {"name": "chr_17_B218", "taxId": "436017", "score": 510.0}, {"name": "chr_17_B218", "taxId": "41875", "score": 503.0}, {"name": "chr_17_B218", "taxId": "41875", "score": 503.0}, {"name": "chr_17_B218", "taxId": "41875", "score": 145.0}, {"name": "chr_17_B218", "taxId": "41875", "score": 496.0}, {"name": "chr_17_B218", "taxId": "41875", "score": 466.0}, {"name": "chr_17_B218", "taxId": "41875", "score": 457.0}, {"name": "chr_17_B218", "taxId": "41875", "score": 405.0}, {"name": "chr_17_B218", "taxId": "41875", "score": 398.0}, {"name": "chr_17_B218", "taxId": "41875", "score": 375.0}, {"name": "chr_17_B218", "taxId": "41875", "score": 344.0}, {"name": "chr_17_B218", "taxId": "41875", "score": 370.0}, {"name": "chr_17_B218", "taxId": "41875", "score": 364.0}, {"name": "chr_17_B218", "taxId": "41875", "score": 217.0}, {"name": "chr_17_B218", "taxId": "41875", "score": 359.0}, {"name": "chr_17_B218", "taxId": "41875", "score": 346.0}, {"name": "chr_17_B218", "taxId": "41875", "score": 344.0}, {"name": "chr_17_B218", "taxId": "41875", "score": 335.0}, {"name": "chr_17_B218", "taxId": "41875", "score": 303.0}, {"name": "chr_17_B218", "taxId": "41875", "score": 300.0}, {"name": "chr_17_B218", "taxId": "41875", "score": 207.0}, {"name": "chr_17_B218", "taxId": "3218", "score": 263.0}, {"name": "chr_17_B218", "taxId": "41875", "score": 248.0}, {"name": "chr_17_B218", "taxId": "564608", "score": 228.0}, {"name": "chr_17_B218", "taxId": "41875", "score": 211.0}, {"name": "chr_17_B218", "taxId": "41875", "score": 169.0}, {"name": "chr_17_B218", "taxId": "41875", "score": 143.0}]}, "taxonomy": {"bestsum": {"species": {"tax": "Bathycoccus prasinos", "score": 1101207.0, "c_index": 4}, "genus": {"tax": "Bathycoccus", "score": 1101207.0, "c_index": 3}, "family": {"tax": "Bathycoccaceae", "score": 1104146.0, "c_index": 2}, "order": {"tax": "Mamiellales", "score": 1105161.0, "c_index": 1}, "phylum": {"tax": "Chlorophyta", "score": 1105161.0, "c_index": 1}, "superkingdom": {"tax": "Eukaryota", "score": 1105424.0, "c_index": 0}}}}, "chr_16_B218": {"name": "chr_16_B218", "length": 514227, "n_count": 0, "agct_count": 514227, "gc": 0.4766, "covs": {"bam0": 66.2346}, "read_cov": {"bam0": 227111}, "hits": {"tax0": [{"name": "chr_16_B218", "taxId": "41875", "score": 62604.0}, {"name": "chr_16_B218", "taxId": "41875", "score": 36847.0}, {"name": "chr_16_B218", "taxId": "41875", "score": 30607.0}, {"name": "chr_16_B218", "taxId": "41875", "score": 27314.0}, {"name": "chr_16_B218", "taxId": "41875", "score": 22724.0}, {"name": "chr_16_B218", "taxId": "41875", "score": 21793.0}, {"name": "chr_16_B218", "taxId": "41875", "score": 20131.0}, {"name": "chr_16_B218", "taxId": "41875", "score": 19734.0}, {"name": "chr_16_B218", "taxId": "41875", "score": 19645.0}, {"name": "chr_16_B218", "taxId": "41875", "score": 19283.0}, {"name": "chr_16_B218", "taxId": "41875", "score": 18853.0}, {"name": "chr_16_B218", "taxId": "41875", "score": 18539.0}, {"name": "chr_16_B218", "taxId": "41875", "score": 18275.0}, {"name": "chr_16_B218", "taxId": "41875", "score": 17627.0}, {"name": "chr_16_B218", "taxId": "41875", "score": 16343.0}, {"name": "chr_16_B218", "taxId": "41875", "score": 15645.0}, {"name": "chr_16_B218", "taxId": "41875", "score": 15378.0}, {"name": "chr_16_B218", "taxId": "41875", "score": 14885.0}, {"name": "chr_16_B218", "taxId": "41875", "score": 13760.0}, {"name": "chr_16_B218", "taxId": "41875", "score": 13592.0}, {"name": "chr_16_B218", "taxId": "41875", "score": 13103.0}, {"name": "chr_16_B218", "taxId": "41875", "score": 12641.0}, {"name": "chr_16_B218", "taxId": "41875", "score": 11629.0}, {"name": "chr_16_B218", "taxId": "41875", "score": 11531.0}, {"name": "chr_16_B218", "taxId": "41875", "score": 11527.0}, {"name": "chr_16_B218", "taxId": "41875", "score": 10279.0}, {"name": "chr_16_B218", "taxId": "41875", "score": 10235.0}, {"name": "chr_16_B218", "taxId": "41875", "score": 9819.0}, {"name": "chr_16_B218", "taxId": "41875", "score": 9516.0}, {"name": "chr_16_B218", "taxId": "41875", "score": 9079.0}, {"name": "chr_16_B218", "taxId": "41875", "score": 8990.0}, {"name": "chr_16_B218", "taxId": "41875", "score": 8717.0}, {"name": "chr_16_B218", "taxId": "41875", "score": 8021.0}, {"name": "chr_16_B218", "taxId": "41875", "score": 7960.0}, {"name": "chr_16_B218", "taxId": "41875", "score": 7781.0}, {"name": "chr_16_B218", "taxId": "41875", "score": 7585.0}, {"name": "chr_16_B218", "taxId": "41875", "score": 6955.0}, {"name": "chr_16_B218", "taxId": "41875", "score": 6887.0}, {"name": "chr_16_B218", "taxId": "41875", "score": 6839.0}, {"name": "chr_16_B218", "taxId": "41875", "score": 6789.0}, {"name": "chr_16_B218", "taxId": "41875", "score": 6185.0}, {"name": "chr_16_B218", "taxId": "41875", "score": 5904.0}, {"name": "chr_16_B218", "taxId": "41875", "score": 5760.0}, {"name": "chr_16_B218", "taxId": "41875", "score": 5607.0}, {"name": "chr_16_B218", "taxId": "41875", "score": 5511.0}, {"name": "chr_16_B218", "taxId": "41875", "score": 5448.0}, {"name": "chr_16_B218", "taxId": "41875", "score": 5441.0}, {"name": "chr_16_B218", "taxId": "41875", "score": 5350.0}, {"name": "chr_16_B218", "taxId": "41875", "score": 4970.0}, {"name": "chr_16_B218", "taxId": "41875", "score": 4931.0}, {"name": "chr_16_B218", "taxId": "41875", "score": 4898.0}, {"name": "chr_16_B218", "taxId": "41875", "score": 4481.0}, {"name": "chr_16_B218", "taxId": "41875", "score": 4313.0}, {"name": "chr_16_B218", "taxId": "41875", "score": 4174.0}, {"name": "chr_16_B218", "taxId": "41875", "score": 3278.0}, {"name": "chr_16_B218", "taxId": "41875", "score": 3070.0}, {"name": "chr_16_B218", "taxId": "41875", "score": 2333.0}, {"name": "chr_16_B218", "taxId": "41875", "score": 2069.0}, {"name": "chr_16_B218", "taxId": "41875", "score": 1711.0}, {"name": "chr_16_B218", "taxId": "41875", "score": 1683.0}, {"name": "chr_16_B218", "taxId": "41875", "score": 1101.0}, {"name": "chr_16_B218", "taxId": "41875", "score": 941.0}, {"name": "chr_16_B218", "taxId": "41875", "score": 900.0}, {"name": "chr_16_B218", "taxId": "41875", "score": 845.0}, {"name": "chr_16_B218", "taxId": "41875", "score": 636.0}, {"name": "chr_16_B218", "taxId": "41875", "score": 381.0}, {"name": "chr_16_B218", "taxId": "41875", "score": 355.0}, {"name": "chr_16_B218", "taxId": "41875", "score": 292.0}, {"name": "chr_16_B218", "taxId": "41875", "score": 235.0}, {"name": "chr_16_B218", "taxId": "41875", "score": 226.0}, {"name": "chr_16_B218", "taxId": "41875", "score": 159.0}, {"name": "chr_16_B218", "taxId": "41875", "score": 145.0}, {"name": "chr_16_B218", "taxId": "41875", "score": 11575.0}, {"name": "chr_16_B218", "taxId": "41875", "score": 9197.0}, {"name": "chr_16_B218", "taxId": "41875", "score": 6023.0}, {"name": "chr_16_B218", "taxId": "41875", "score": 3650.0}, {"name": "chr_16_B218", "taxId": "41875", "score": 725.0}, {"name": "chr_16_B218", "taxId": "41875", "score": 470.0}, {"name": "chr_16_B218", "taxId": "41875", "score": 470.0}, {"name": "chr_16_B218", "taxId": "41875", "score": 431.0}, {"name": "chr_16_B218", "taxId": "41875", "score": 409.0}, {"name": "chr_16_B218", "taxId": "41875", "score": 239.0}, {"name": "chr_16_B218", "taxId": "41875", "score": 226.0}, {"name": "chr_16_B218", "taxId": "41875", "score": 139.0}, {"name": "chr_16_B218", "taxId": "41875", "score": 7646.0}, {"name": "chr_16_B218", "taxId": "41875", "score": 7465.0}, {"name": "chr_16_B218", "taxId": "41875", "score": 6673.0}, {"name": "chr_16_B218", "taxId": "41875", "score": 235.0}, {"name": "chr_16_B218", "taxId": "41875", "score": 6516.0}, {"name": "chr_16_B218", "taxId": "41875", "score": 6355.0}, {"name": "chr_16_B218", "taxId": "41875", "score": 6335.0}, {"name": "chr_16_B218", "taxId": "41875", "score": 6327.0}, {"name": "chr_16_B218", "taxId": "41875", "score": 6305.0}, {"name": "chr_16_B218", "taxId": "41875", "score": 6244.0}, {"name": "chr_16_B218", "taxId": "41875", "score": 6228.0}, {"name": "chr_16_B218", "taxId": "41875", "score": 6181.0}, {"name": "chr_16_B218", "taxId": "41875", "score": 6019.0}, {"name": "chr_16_B218", "taxId": "41875", "score": 6011.0}, {"name": "chr_16_B218", "taxId": "41875", "score": 5692.0}, {"name": "chr_16_B218", "taxId": "41875", "score": 5507.0}, {"name": "chr_16_B218", "taxId": "41875", "score": 226.0}, {"name": "chr_16_B218", "taxId": "41875", "score": 145.0}, {"name": "chr_16_B218", "taxId": "41875", "score": 5456.0}, {"name": "chr_16_B218", "taxId": "41875", "score": 5214.0}, {"name": "chr_16_B218", "taxId": "41875", "score": 5049.0}, {"name": "chr_16_B218", "taxId": "41875", "score": 4907.0}, {"name": "chr_16_B218", "taxId": "41875", "score": 3531.0}, {"name": "chr_16_B218", "taxId": "41875", "score": 4907.0}, {"name": "chr_16_B218", "taxId": "41875", "score": 3531.0}, {"name": "chr_16_B218", "taxId": "41875", "score": 699.0}, {"name": "chr_16_B218", "taxId": "41875", "score": 669.0}, {"name": "chr_16_B218", "taxId": "41875", "score": 656.0}, {"name": "chr_16_B218", "taxId": "41875", "score": 272.0}, {"name": "chr_16_B218", "taxId": "41875", "score": 4903.0}, {"name": "chr_16_B218", "taxId": "41875", "score": 4892.0}, {"name": "chr_16_B218", "taxId": "41875", "score": 4854.0}, {"name": "chr_16_B218", "taxId": "41875", "score": 4756.0}, {"name": "chr_16_B218", "taxId": "41875", "score": 4745.0}, {"name": "chr_16_B218", "taxId": "41875", "score": 4615.0}, {"name": "chr_16_B218", "taxId": "41875", "score": 4578.0}, {"name": "chr_16_B218", "taxId": "41875", "score": 4556.0}, {"name": "chr_16_B218", "taxId": "41875", "score": 4381.0}, {"name": "chr_16_B218", "taxId": "41875", "score": 451.0}, {"name": "chr_16_B218", "taxId": "41875", "score": 204.0}, {"name": "chr_16_B218", "taxId": "41875", "score": 4486.0}, {"name": "chr_16_B218", "taxId": "41875", "score": 4462.0}, {"name": "chr_16_B218", "taxId": "41875", "score": 4344.0}, {"name": "chr_16_B218", "taxId": "41875", "score": 577.0}, {"name": "chr_16_B218", "taxId": "41875", "score": 4335.0}, {"name": "chr_16_B218", "taxId": "41875", "score": 287.0}, {"name": "chr_16_B218", "taxId": "41875", "score": 243.0}, {"name": "chr_16_B218", "taxId": "41875", "score": 4294.0}, {"name": "chr_16_B218", "taxId": "41875", "score": 4272.0}, {"name": "chr_16_B218", "taxId": "41875", "score": 4266.0}, {"name": "chr_16_B218", "taxId": "41875", "score": 4250.0}, {"name": "chr_16_B218", "taxId": "41875", "score": 222.0}, {"name": "chr_16_B218", "taxId": "41875", "score": 4218.0}, {"name": "chr_16_B218", "taxId": "41875", "score": 4169.0}, {"name": "chr_16_B218", "taxId": "41875", "score": 4157.0}, {"name": "chr_16_B218", "taxId": "41875", "score": 4133.0}, {"name": "chr_16_B218", "taxId": "41875", "score": 4021.0}, {"name": "chr_16_B218", "taxId": "41875", "score": 3025.0}, {"name": "chr_16_B218", "taxId": "41875", "score": 3914.0}, {"name": "chr_16_B218", "taxId": "41875", "score": 3884.0}, {"name": "chr_16_B218", "taxId": "41875", "score": 3853.0}, {"name": "chr_16_B218", "taxId": "41875", "score": 3853.0}, {"name": "chr_16_B218", "taxId": "41875", "score": 3819.0}, {"name": "chr_16_B218", "taxId": "41875", "score": 3818.0}, {"name": "chr_16_B218", "taxId": "41875", "score": 3801.0}, {"name": "chr_16_B218", "taxId": "41875", "score": 3792.0}, {"name": "chr_16_B218", "taxId": "41875", "score": 3775.0}, {"name": "chr_16_B218", "taxId": "41875", "score": 3751.0}, {"name": "chr_16_B218", "taxId": "41875", "score": 3674.0}, {"name": "chr_16_B218", "taxId": "41875", "score": 3655.0}, {"name": "chr_16_B218", "taxId": "41875", "score": 3470.0}, {"name": "chr_16_B218", "taxId": "41875", "score": 1895.0}, {"name": "chr_16_B218", "taxId": "41875", "score": 1334.0}, {"name": "chr_16_B218", "taxId": "41875", "score": 1134.0}, {"name": "chr_16_B218", "taxId": "41875", "score": 824.0}, {"name": "chr_16_B218", "taxId": "41875", "score": 3603.0}, {"name": "chr_16_B218", "taxId": "41875", "score": 3602.0}, {"name": "chr_16_B218", "taxId": "41875", "score": 3579.0}, {"name": "chr_16_B218", "taxId": "41875", "score": 3531.0}, {"name": "chr_16_B218", "taxId": "41875", "score": 3493.0}, {"name": "chr_16_B218", "taxId": "41875", "score": 3470.0}, {"name": "chr_16_B218", "taxId": "41875", "score": 1895.0}, {"name": "chr_16_B218", "taxId": "41875", "score": 3434.0}, {"name": "chr_16_B218", "taxId": "41875", "score": 3398.0}, {"name": "chr_16_B218", "taxId": "41875", "score": 3397.0}, {"name": "chr_16_B218", "taxId": "41875", "score": 3389.0}, {"name": "chr_16_B218", "taxId": "41875", "score": 246.0}, {"name": "chr_16_B218", "taxId": "41875", "score": 3349.0}, {"name": "chr_16_B218", "taxId": "41875", "score": 3301.0}, {"name": "chr_16_B218", "taxId": "41875", "score": 3290.0}, {"name": "chr_16_B218", "taxId": "41875", "score": 3267.0}, {"name": "chr_16_B218", "taxId": "41875", "score": 150.0}, {"name": "chr_16_B218", "taxId": "41875", "score": 3253.0}, {"name": "chr_16_B218", "taxId": "41875", "score": 3181.0}, {"name": "chr_16_B218", "taxId": "41875", "score": 1365.0}, {"name": "chr_16_B218", "taxId": "41875", "score": 3155.0}, {"name": "chr_16_B218", "taxId": "41875", "score": 3127.0}, {"name": "chr_16_B218", "taxId": "41875", "score": 355.0}, {"name": "chr_16_B218", "taxId": "41875", "score": 3114.0}, {"name": "chr_16_B218", "taxId": "41875", "score": 3077.0}, {"name": "chr_16_B218", "taxId": "41875", "score": 3048.0}, {"name": "chr_16_B218", "taxId": "41875", "score": 3042.0}, {"name": "chr_16_B218", "taxId": "41875", "score": 3037.0}, {"name": "chr_16_B218", "taxId": "41875", "score": 3022.0}, {"name": "chr_16_B218", "taxId": "41875", "score": 460.0}, {"name": "chr_16_B218", "taxId": "41875", "score": 3003.0}, {"name": "chr_16_B218", "taxId": "41875", "score": 3003.0}, {"name": "chr_16_B218", "taxId": "41875", "score": 3000.0}, {"name": "chr_16_B218", "taxId": "41875", "score": 305.0}, {"name": "chr_16_B218", "taxId": "41875", "score": 2992.0}, {"name": "chr_16_B218", "taxId": "41875", "score": 2992.0}, {"name": "chr_16_B218", "taxId": "41875", "score": 2987.0}, {"name": "chr_16_B218", "taxId": "41875", "score": 2979.0}, {"name": "chr_16_B218", "taxId": "41875", "score": 145.0}, {"name": "chr_16_B218", "taxId": "41875", "score": 2959.0}, {"name": "chr_16_B218", "taxId": "41875", "score": 2878.0}, {"name": "chr_16_B218", "taxId": "41875", "score": 2859.0}, {"name": "chr_16_B218", "taxId": "41875", "score": 2857.0}, {"name": "chr_16_B218", "taxId": "41875", "score": 752.0}, {"name": "chr_16_B218", "taxId": "41875", "score": 2850.0}, {"name": "chr_16_B218", "taxId": "41875", "score": 2832.0}, {"name": "chr_16_B218", "taxId": "41875", "score": 2826.0}, {"name": "chr_16_B218", "taxId": "41875", "score": 2822.0}, {"name": "chr_16_B218", "taxId": "41875", "score": 302.0}, {"name": "chr_16_B218", "taxId": "41875", "score": 2822.0}, {"name": "chr_16_B218", "taxId": "41875", "score": 2796.0}, {"name": "chr_16_B218", "taxId": "41875", "score": 2778.0}, {"name": "chr_16_B218", "taxId": "41875", "score": 2776.0}, {"name": "chr_16_B218", "taxId": "41875", "score": 2761.0}, {"name": "chr_16_B218", "taxId": "41875", "score": 2756.0}, {"name": "chr_16_B218", "taxId": "41875", "score": 259.0}, {"name": "chr_16_B218", "taxId": "41875", "score": 2745.0}, {"name": "chr_16_B218", "taxId": "41875", "score": 2726.0}, {"name": "chr_16_B218", "taxId": "41875", "score": 2710.0}, {"name": "chr_16_B218", "taxId": "41875", "score": 2689.0}, {"name": "chr_16_B218", "taxId": "41875", "score": 2689.0}, {"name": "chr_16_B218", "taxId": "41875", "score": 2682.0}, {"name": "chr_16_B218", "taxId": "41875", "score": 2651.0}, {"name": "chr_16_B218", "taxId": "41875", "score": 2571.0}, {"name": "chr_16_B218", "taxId": "41875", "score": 2556.0}, {"name": "chr_16_B218", "taxId": "41875", "score": 2525.0}, {"name": "chr_16_B218", "taxId": "41875", "score": 2512.0}, {"name": "chr_16_B218", "taxId": "41875", "score": 2484.0}, {"name": "chr_16_B218", "taxId": "41875", "score": 2455.0}, {"name": "chr_16_B218", "taxId": "41875", "score": 2418.0}, {"name": "chr_16_B218", "taxId": "41875", "score": 2394.0}, {"name": "chr_16_B218", "taxId": "41875", "score": 573.0}, {"name": "chr_16_B218", "taxId": "41875", "score": 2375.0}, {"name": "chr_16_B218", "taxId": "41875", "score": 2374.0}, {"name": "chr_16_B218", "taxId": "41875", "score": 2372.0}, {"name": "chr_16_B218", "taxId": "41875", "score": 2368.0}, {"name": "chr_16_B218", "taxId": "41875", "score": 2361.0}, {"name": "chr_16_B218", "taxId": "41875", "score": 2355.0}, {"name": "chr_16_B218", "taxId": "41875", "score": 2346.0}, {"name": "chr_16_B218", "taxId": "41875", "score": 2342.0}, {"name": "chr_16_B218", "taxId": "41875", "score": 2337.0}, {"name": "chr_16_B218", "taxId": "41875", "score": 2327.0}, {"name": "chr_16_B218", "taxId": "41875", "score": 2322.0}, {"name": "chr_16_B218", "taxId": "41875", "score": 2276.0}, {"name": "chr_16_B218", "taxId": "41875", "score": 2266.0}, {"name": "chr_16_B218", "taxId": "41875", "score": 1275.0}, {"name": "chr_16_B218", "taxId": "41875", "score": 780.0}, {"name": "chr_16_B218", "taxId": "41875", "score": 2266.0}, {"name": "chr_16_B218", "taxId": "41875", "score": 1275.0}, {"name": "chr_16_B218", "taxId": "41875", "score": 774.0}, {"name": "chr_16_B218", "taxId": "41875", "score": 2252.0}, {"name": "chr_16_B218", "taxId": "41875", "score": 2250.0}, {"name": "chr_16_B218", "taxId": "41875", "score": 2233.0}, {"name": "chr_16_B218", "taxId": "41875", "score": 845.0}, {"name": "chr_16_B218", "taxId": "41875", "score": 752.0}, {"name": "chr_16_B218", "taxId": "41875", "score": 2189.0}, {"name": "chr_16_B218", "taxId": "41875", "score": 2174.0}, {"name": "chr_16_B218", "taxId": "41875", "score": 2163.0}, {"name": "chr_16_B218", "taxId": "41875", "score": 2124.0}, {"name": "chr_16_B218", "taxId": "41875", "score": 2111.0}, {"name": "chr_16_B218", "taxId": "41875", "score": 195.0}, {"name": "chr_16_B218", "taxId": "41875", "score": 2098.0}, {"name": "chr_16_B218", "taxId": "41875", "score": 2084.0}, {"name": "chr_16_B218", "taxId": "41875", "score": 211.0}, {"name": "chr_16_B218", "taxId": "41875", "score": 2060.0}, {"name": "chr_16_B218", "taxId": "41875", "score": 2054.0}, {"name": "chr_16_B218", "taxId": "41875", "score": 2030.0}, {"name": "chr_16_B218", "taxId": "41875", "score": 159.0}, {"name": "chr_16_B218", "taxId": "41875", "score": 2010.0}, {"name": "chr_16_B218", "taxId": "41875", "score": 2006.0}, {"name": "chr_16_B218", "taxId": "41875", "score": 1995.0}, {"name": "chr_16_B218", "taxId": "41875", "score": 1995.0}, {"name": "chr_16_B218", "taxId": "41875", "score": 1978.0}, {"name": "chr_16_B218", "taxId": "41875", "score": 1973.0}, {"name": "chr_16_B218", "taxId": "41875", "score": 1962.0}, {"name": "chr_16_B218", "taxId": "41875", "score": 1951.0}, {"name": "chr_16_B218", "taxId": "41875", "score": 1945.0}, {"name": "chr_16_B218", "taxId": "41875", "score": 1943.0}, {"name": "chr_16_B218", "taxId": "41875", "score": 1932.0}, {"name": "chr_16_B218", "taxId": "41875", "score": 1927.0}, {"name": "chr_16_B218", "taxId": "41875", "score": 1923.0}, {"name": "chr_16_B218", "taxId": "41875", "score": 1919.0}, {"name": "chr_16_B218", "taxId": "41875", "score": 1903.0}, {"name": "chr_16_B218", "taxId": "41875", "score": 1901.0}, {"name": "chr_16_B218", "taxId": "41875", "score": 1888.0}, {"name": "chr_16_B218", "taxId": "41875", "score": 1884.0}, {"name": "chr_16_B218", "taxId": "41875", "score": 1868.0}, {"name": "chr_16_B218", "taxId": "41875", "score": 1862.0}, {"name": "chr_16_B218", "taxId": "41875", "score": 1855.0}, {"name": "chr_16_B218", "taxId": "41875", "score": 1853.0}, {"name": "chr_16_B218", "taxId": "41875", "score": 1808.0}, {"name": "chr_16_B218", "taxId": "41875", "score": 1790.0}, {"name": "chr_16_B218", "taxId": "41875", "score": 1256.0}, {"name": "chr_16_B218", "taxId": "41875", "score": 1790.0}, {"name": "chr_16_B218", "taxId": "41875", "score": 1779.0}, {"name": "chr_16_B218", "taxId": "41875", "score": 815.0}, {"name": "chr_16_B218", "taxId": "41875", "score": 717.0}, {"name": "chr_16_B218", "taxId": "41875", "score": 617.0}, {"name": "chr_16_B218", "taxId": "41875", "score": 276.0}, {"name": "chr_16_B218", "taxId": "41875", "score": 1773.0}, {"name": "chr_16_B218", "taxId": "41875", "score": 1759.0}, {"name": "chr_16_B218", "taxId": "41875", "score": 1748.0}, {"name": "chr_16_B218", "taxId": "41875", "score": 1709.0}, {"name": "chr_16_B218", "taxId": "41875", "score": 1707.0}, {"name": "chr_16_B218", "taxId": "41875", "score": 1703.0}, {"name": "chr_16_B218", "taxId": "41875", "score": 1668.0}, {"name": "chr_16_B218", "taxId": "41875", "score": 1664.0}, {"name": "chr_16_B218", "taxId": "41875", "score": 1653.0}, {"name": "chr_16_B218", "taxId": "41875", "score": 1648.0}, {"name": "chr_16_B218", "taxId": "41875", "score": 1637.0}, {"name": "chr_16_B218", "taxId": "41875", "score": 298.0}, {"name": "chr_16_B218", "taxId": "41875", "score": 1631.0}, {"name": "chr_16_B218", "taxId": "41875", "score": 1581.0}, {"name": "chr_16_B218", "taxId": "41875", "score": 1568.0}, {"name": "chr_16_B218", "taxId": "41875", "score": 1565.0}, {"name": "chr_16_B218", "taxId": "41875", "score": 1563.0}, {"name": "chr_16_B218", "taxId": "41875", "score": 1563.0}, {"name": "chr_16_B218", "taxId": "41875", "score": 1546.0}, {"name": "chr_16_B218", "taxId": "41875", "score": 1517.0}, {"name": "chr_16_B218", "taxId": "41875", "score": 1509.0}, {"name": "chr_16_B218", "taxId": "41875", "score": 1502.0}, {"name": "chr_16_B218", "taxId": "41875", "score": 1498.0}, {"name": "chr_16_B218", "taxId": "41875", "score": 1485.0}, {"name": "chr_16_B218", "taxId": "41875", "score": 1467.0}, {"name": "chr_16_B218", "taxId": "41875", "score": 1463.0}, {"name": "chr_16_B218", "taxId": "41875", "score": 1461.0}, {"name": "chr_16_B218", "taxId": "41875", "score": 712.0}, {"name": "chr_16_B218", "taxId": "41875", "score": 1454.0}, {"name": "chr_16_B218", "taxId": "41875", "score": 1404.0}, {"name": "chr_16_B218", "taxId": "41875", "score": 1380.0}, {"name": "chr_16_B218", "taxId": "41875", "score": 1360.0}, {"name": "chr_16_B218", "taxId": "41875", "score": 1347.0}, {"name": "chr_16_B218", "taxId": "41875", "score": 1332.0}, {"name": "chr_16_B218", "taxId": "41875", "score": 1325.0}, {"name": "chr_16_B218", "taxId": "41875", "score": 143.0}, {"name": "chr_16_B218", "taxId": "41875", "score": 1319.0}, {"name": "chr_16_B218", "taxId": "41875", "score": 1286.0}, {"name": "chr_16_B218", "taxId": "41875", "score": 1256.0}, {"name": "chr_16_B218", "taxId": "41875", "score": 804.0}, {"name": "chr_16_B218", "taxId": "41875", "score": 595.0}, {"name": "chr_16_B218", "taxId": "41875", "score": 555.0}, {"name": "chr_16_B218", "taxId": "41875", "score": 527.0}, {"name": "chr_16_B218", "taxId": "41875", "score": 1254.0}, {"name": "chr_16_B218", "taxId": "41875", "score": 1253.0}, {"name": "chr_16_B218", "taxId": "41875", "score": 1236.0}, {"name": "chr_16_B218", "taxId": "41875", "score": 1225.0}, {"name": "chr_16_B218", "taxId": "41875", "score": 1205.0}, {"name": "chr_16_B218", "taxId": "41875", "score": 1181.0}, {"name": "chr_16_B218", "taxId": "41875", "score": 1171.0}, {"name": "chr_16_B218", "taxId": "41875", "score": 1160.0}, {"name": "chr_16_B218", "taxId": "41875", "score": 1157.0}, {"name": "chr_16_B218", "taxId": "41875", "score": 597.0}, {"name": "chr_16_B218", "taxId": "41875", "score": 407.0}, {"name": "chr_16_B218", "taxId": "41875", "score": 259.0}, {"name": "chr_16_B218", "taxId": "41875", "score": 1147.0}, {"name": "chr_16_B218", "taxId": "41875", "score": 1127.0}, {"name": "chr_16_B218", "taxId": "41875", "score": 1086.0}, {"name": "chr_16_B218", "taxId": "41875", "score": 1086.0}, {"name": "chr_16_B218", "taxId": "41875", "score": 832.0}, {"name": "chr_16_B218", "taxId": "41875", "score": 736.0}, {"name": "chr_16_B218", "taxId": "41875", "score": 664.0}, {"name": "chr_16_B218", "taxId": "41875", "score": 652.0}, {"name": "chr_16_B218", "taxId": "41875", "score": 350.0}, {"name": "chr_16_B218", "taxId": "41875", "score": 1079.0}, {"name": "chr_16_B218", "taxId": "41875", "score": 843.0}, {"name": "chr_16_B218", "taxId": "41875", "score": 1044.0}, {"name": "chr_16_B218", "taxId": "41875", "score": 1033.0}, {"name": "chr_16_B218", "taxId": "41875", "score": 388.0}, {"name": "chr_16_B218", "taxId": "41875", "score": 1000.0}, {"name": "chr_16_B218", "taxId": "41875", "score": 972.0}, {"name": "chr_16_B218", "taxId": "41875", "score": 970.0}, {"name": "chr_16_B218", "taxId": "41875", "score": 959.0}, {"name": "chr_16_B218", "taxId": "41875", "score": 944.0}, {"name": "chr_16_B218", "taxId": "41875", "score": 937.0}, {"name": "chr_16_B218", "taxId": "41875", "score": 907.0}, {"name": "chr_16_B218", "taxId": "41875", "score": 904.0}, {"name": "chr_16_B218", "taxId": "41875", "score": 900.0}, {"name": "chr_16_B218", "taxId": "41875", "score": 636.0}, {"name": "chr_16_B218", "taxId": "41875", "score": 416.0}, {"name": "chr_16_B218", "taxId": "41875", "score": 894.0}, {"name": "chr_16_B218", "taxId": "41875", "score": 211.0}, {"name": "chr_16_B218", "taxId": "41875", "score": 878.0}, {"name": "chr_16_B218", "taxId": "41875", "score": 701.0}, {"name": "chr_16_B218", "taxId": "41875", "score": 832.0}, {"name": "chr_16_B218", "taxId": "41875", "score": 664.0}, {"name": "chr_16_B218", "taxId": "41875", "score": 832.0}, {"name": "chr_16_B218", "taxId": "41875", "score": 828.0}, {"name": "chr_16_B218", "taxId": "41875", "score": 824.0}, {"name": "chr_16_B218", "taxId": "41875", "score": 815.0}, {"name": "chr_16_B218", "taxId": "41875", "score": 808.0}, {"name": "chr_16_B218", "taxId": "41875", "score": 804.0}, {"name": "chr_16_B218", "taxId": "41875", "score": 802.0}, {"name": "chr_16_B218", "taxId": "41875", "score": 704.0}, {"name": "chr_16_B218", "taxId": "41875", "score": 645.0}, {"name": "chr_16_B218", "taxId": "41875", "score": 350.0}, {"name": "chr_16_B218", "taxId": "41875", "score": 322.0}, {"name": "chr_16_B218", "taxId": "41875", "score": 252.0}, {"name": "chr_16_B218", "taxId": "41875", "score": 787.0}, {"name": "chr_16_B218", "taxId": "41875", "score": 159.0}, {"name": "chr_16_B218", "taxId": "70448", "score": 737.0}, {"name": "chr_16_B218", "taxId": "41875", "score": 736.0}, {"name": "chr_16_B218", "taxId": "41875", "score": 725.0}, {"name": "chr_16_B218", "taxId": "41875", "score": 717.0}, {"name": "chr_16_B218", "taxId": "41875", "score": 544.0}, {"name": "chr_16_B218", "taxId": "41875", "score": 713.0}, {"name": "chr_16_B218", "taxId": "41875", "score": 595.0}, {"name": "chr_16_B218", "taxId": "41875", "score": 532.0}, {"name": "chr_16_B218", "taxId": "41875", "score": 195.0}, {"name": "chr_16_B218", "taxId": "41875", "score": 167.0}, {"name": "chr_16_B218", "taxId": "41875", "score": 704.0}, {"name": "chr_16_B218", "taxId": "41875", "score": 699.0}, {"name": "chr_16_B218", "taxId": "41875", "score": 689.0}, {"name": "chr_16_B218", "taxId": "41875", "score": 385.0}, {"name": "chr_16_B218", "taxId": "41875", "score": 676.0}, {"name": "chr_16_B218", "taxId": "41875", "score": 603.0}, {"name": "chr_16_B218", "taxId": "41875", "score": 675.0}, {"name": "chr_16_B218", "taxId": "41875", "score": 233.0}, {"name": "chr_16_B218", "taxId": "41875", "score": 206.0}, {"name": "chr_16_B218", "taxId": "41875", "score": 675.0}, {"name": "chr_16_B218", "taxId": "41875", "score": 460.0}, {"name": "chr_16_B218", "taxId": "41875", "score": 671.0}, {"name": "chr_16_B218", "taxId": "41875", "score": 669.0}, {"name": "chr_16_B218", "taxId": "41875", "score": 652.0}, {"name": "chr_16_B218", "taxId": "41875", "score": 652.0}, {"name": "chr_16_B218", "taxId": "41875", "score": 645.0}, {"name": "chr_16_B218", "taxId": "41875", "score": 645.0}, {"name": "chr_16_B218", "taxId": "41875", "score": 595.0}, {"name": "chr_16_B218", "taxId": "41875", "score": 553.0}, {"name": "chr_16_B218", "taxId": "41875", "score": 510.0}, {"name": "chr_16_B218", "taxId": "41875", "score": 464.0}, {"name": "chr_16_B218", "taxId": "41875", "score": 462.0}, {"name": "chr_16_B218", "taxId": "41875", "score": 145.0}, {"name": "chr_16_B218", "taxId": "41875", "score": 643.0}, {"name": "chr_16_B218", "taxId": "41875", "score": 244.0}, {"name": "chr_16_B218", "taxId": "41875", "score": 616.0}, {"name": "chr_16_B218", "taxId": "436017", "score": 610.0}, {"name": "chr_16_B218", "taxId": "436017", "score": 466.0}, {"name": "chr_16_B218", "taxId": "41875", "score": 599.0}, {"name": "chr_16_B218", "taxId": "41875", "score": 597.0}, {"name": "chr_16_B218", "taxId": "41875", "score": 556.0}, {"name": "chr_16_B218", "taxId": "41875", "score": 527.0}, {"name": "chr_16_B218", "taxId": "41875", "score": 597.0}, {"name": "chr_16_B218", "taxId": "41875", "score": 597.0}, {"name": "chr_16_B218", "taxId": "41875", "score": 556.0}, {"name": "chr_16_B218", "taxId": "41875", "score": 250.0}, {"name": "chr_16_B218", "taxId": "41875", "score": 215.0}, {"name": "chr_16_B218", "taxId": "41875", "score": 595.0}, {"name": "chr_16_B218", "taxId": "41875", "score": 527.0}, {"name": "chr_16_B218", "taxId": "41875", "score": 595.0}, {"name": "chr_16_B218", "taxId": "41875", "score": 553.0}, {"name": "chr_16_B218", "taxId": "41875", "score": 590.0}, {"name": "chr_16_B218", "taxId": "41875", "score": 255.0}, {"name": "chr_16_B218", "taxId": "41875", "score": 588.0}, {"name": "chr_16_B218", "taxId": "41875", "score": 580.0}, {"name": "chr_16_B218", "taxId": "41875", "score": 580.0}, {"name": "chr_16_B218", "taxId": "41875", "score": 556.0}, {"name": "chr_16_B218", "taxId": "41875", "score": 555.0}, {"name": "chr_16_B218", "taxId": "41875", "score": 551.0}, {"name": "chr_16_B218", "taxId": "41875", "score": 544.0}, {"name": "chr_16_B218", "taxId": "41875", "score": 171.0}, {"name": "chr_16_B218", "taxId": "41875", "score": 538.0}, {"name": "chr_16_B218", "taxId": "41875", "score": 527.0}, {"name": "chr_16_B218", "taxId": "41875", "score": 516.0}, {"name": "chr_16_B218", "taxId": "41875", "score": 508.0}, {"name": "chr_16_B218", "taxId": "70448", "score": 484.0}, {"name": "chr_16_B218", "taxId": "41875", "score": 468.0}, {"name": "chr_16_B218", "taxId": "41875", "score": 394.0}, {"name": "chr_16_B218", "taxId": "41875", "score": 464.0}, {"name": "chr_16_B218", "taxId": "41875", "score": 462.0}, {"name": "chr_16_B218", "taxId": "436017", "score": 462.0}, {"name": "chr_16_B218", "taxId": "41875", "score": 435.0}, {"name": "chr_16_B218", "taxId": "41875", "score": 422.0}, {"name": "chr_16_B218", "taxId": "41875", "score": 377.0}, {"name": "chr_16_B218", "taxId": "41875", "score": 374.0}, {"name": "chr_16_B218", "taxId": "41875", "score": 318.0}, {"name": "chr_16_B218", "taxId": "41875", "score": 268.0}, {"name": "chr_16_B218", "taxId": "41875", "score": 414.0}, {"name": "chr_16_B218", "taxId": "41875", "score": 145.0}, {"name": "chr_16_B218", "taxId": "41875", "score": 388.0}, {"name": "chr_16_B218", "taxId": "41875", "score": 387.0}, {"name": "chr_16_B218", "taxId": "41875", "score": 383.0}, {"name": "chr_16_B218", "taxId": "41875", "score": 377.0}, {"name": "chr_16_B218", "taxId": "41875", "score": 366.0}, {"name": "chr_16_B218", "taxId": "41875", "score": 353.0}, {"name": "chr_16_B218", "taxId": "41875", "score": 315.0}, {"name": "chr_16_B218", "taxId": "41875", "score": 340.0}, {"name": "chr_16_B218", "taxId": "41875", "score": 305.0}, {"name": "chr_16_B218", "taxId": "41875", "score": 292.0}, {"name": "chr_16_B218", "taxId": "41875", "score": 281.0}, {"name": "chr_16_B218", "taxId": "41875", "score": 281.0}, {"name": "chr_16_B218", "taxId": "41875", "score": 259.0}, {"name": "chr_16_B218", "taxId": "41875", "score": 244.0}, {"name": "chr_16_B218", "taxId": "41875", "score": 222.0}, {"name": "chr_16_B218", "taxId": "41875", "score": 211.0}, {"name": "chr_16_B218", "taxId": "41875", "score": 211.0}, {"name": "chr_16_B218", "taxId": "41875", "score": 187.0}, {"name": "chr_16_B218", "taxId": "15368", "score": 176.0}, {"name": "chr_16_B218", "taxId": "15368", "score": 176.0}, {"name": "chr_16_B218", "taxId": "564608", "score": 176.0}, {"name": "chr_16_B218", "taxId": "169297", "score": 154.0}, {"name": "chr_16_B218", "taxId": "41875", "score": 145.0}, {"name": "chr_16_B218", "taxId": "436017", "score": 145.0}]}, "taxonomy": {"bestsum": {"species": {"tax": "Bathycoccus prasinos", "score": 1498209.0, "c_index": 5}, "genus": {"tax": "Bathycoccus", "score": 1498209.0, "c_index": 4}, "family": {"tax": "Bathycoccaceae", "score": 1501113.0, "c_index": 2}, "order": {"tax": "Mamiellales", "score": 1501289.0, "c_index": 1}, "phylum": {"tax": "Chlorophyta", "score": 1501289.0, "c_index": 1}, "superkingdom": {"tax": "Eukaryota", "score": 1501795.0, "c_index": 0}}}}, "chr_15_B218": {"name": "chr_15_B218", "length": 629083, "n_count": 0, "agct_count": 629083, "gc": 0.4721, "covs": {"bam0": 64.2715}, "read_cov": {"bam0": 269603}, "hits": {"tax0": [{"name": "chr_15_B218", "taxId": "41875", "score": 43744.0}, {"name": "chr_15_B218", "taxId": "41875", "score": 38788.0}, {"name": "chr_15_B218", "taxId": "41875", "score": 35030.0}, {"name": "chr_15_B218", "taxId": "41875", "score": 32114.0}, {"name": "chr_15_B218", "taxId": "41875", "score": 31362.0}, {"name": "chr_15_B218", "taxId": "41875", "score": 28936.0}, {"name": "chr_15_B218", "taxId": "41875", "score": 24576.0}, {"name": "chr_15_B218", "taxId": "41875", "score": 23398.0}, {"name": "chr_15_B218", "taxId": "41875", "score": 21422.0}, {"name": "chr_15_B218", "taxId": "41875", "score": 21184.0}, {"name": "chr_15_B218", "taxId": "41875", "score": 21167.0}, {"name": "chr_15_B218", "taxId": "41875", "score": 19350.0}, {"name": "chr_15_B218", "taxId": "41875", "score": 19121.0}, {"name": "chr_15_B218", "taxId": "41875", "score": 18713.0}, {"name": "chr_15_B218", "taxId": "41875", "score": 18005.0}, {"name": "chr_15_B218", "taxId": "41875", "score": 17296.0}, {"name": "chr_15_B218", "taxId": "41875", "score": 12851.0}, {"name": "chr_15_B218", "taxId": "41875", "score": 12211.0}, {"name": "chr_15_B218", "taxId": "41875", "score": 11675.0}, {"name": "chr_15_B218", "taxId": "41875", "score": 11653.0}, {"name": "chr_15_B218", "taxId": "41875", "score": 11599.0}, {"name": "chr_15_B218", "taxId": "41875", "score": 11572.0}, {"name": "chr_15_B218", "taxId": "41875", "score": 11010.0}, {"name": "chr_15_B218", "taxId": "41875", "score": 10979.0}, {"name": "chr_15_B218", "taxId": "41875", "score": 10973.0}, {"name": "chr_15_B218", "taxId": "41875", "score": 10787.0}, {"name": "chr_15_B218", "taxId": "41875", "score": 10756.0}, {"name": "chr_15_B218", "taxId": "41875", "score": 10571.0}, {"name": "chr_15_B218", "taxId": "41875", "score": 10429.0}, {"name": "chr_15_B218", "taxId": "41875", "score": 10362.0}, {"name": "chr_15_B218", "taxId": "41875", "score": 9864.0}, {"name": "chr_15_B218", "taxId": "41875", "score": 9644.0}, {"name": "chr_15_B218", "taxId": "41875", "score": 9082.0}, {"name": "chr_15_B218", "taxId": "41875", "score": 9040.0}, {"name": "chr_15_B218", "taxId": "41875", "score": 8769.0}, {"name": "chr_15_B218", "taxId": "41875", "score": 8471.0}, {"name": "chr_15_B218", "taxId": "41875", "score": 8299.0}, {"name": "chr_15_B218", "taxId": "41875", "score": 8178.0}, {"name": "chr_15_B218", "taxId": "41875", "score": 8037.0}, {"name": "chr_15_B218", "taxId": "41875", "score": 6927.0}, {"name": "chr_15_B218", "taxId": "41875", "score": 6054.0}, {"name": "chr_15_B218", "taxId": "41875", "score": 5906.0}, {"name": "chr_15_B218", "taxId": "41875", "score": 5801.0}, {"name": "chr_15_B218", "taxId": "41875", "score": 5794.0}, {"name": "chr_15_B218", "taxId": "41875", "score": 5762.0}, {"name": "chr_15_B218", "taxId": "41875", "score": 5698.0}, {"name": "chr_15_B218", "taxId": "41875", "score": 5301.0}, {"name": "chr_15_B218", "taxId": "41875", "score": 5107.0}, {"name": "chr_15_B218", "taxId": "41875", "score": 4747.0}, {"name": "chr_15_B218", "taxId": "41875", "score": 4667.0}, {"name": "chr_15_B218", "taxId": "41875", "score": 4106.0}, {"name": "chr_15_B218", "taxId": "41875", "score": 4002.0}, {"name": "chr_15_B218", "taxId": "41875", "score": 3943.0}, {"name": "chr_15_B218", "taxId": "41875", "score": 3895.0}, {"name": "chr_15_B218", "taxId": "41875", "score": 3591.0}, {"name": "chr_15_B218", "taxId": "41875", "score": 3408.0}, {"name": "chr_15_B218", "taxId": "41875", "score": 3302.0}, {"name": "chr_15_B218", "taxId": "41875", "score": 3269.0}, {"name": "chr_15_B218", "taxId": "41875", "score": 3173.0}, {"name": "chr_15_B218", "taxId": "41875", "score": 3127.0}, {"name": "chr_15_B218", "taxId": "41875", "score": 3121.0}, {"name": "chr_15_B218", "taxId": "41875", "score": 3003.0}, {"name": "chr_15_B218", "taxId": "41875", "score": 2822.0}, {"name": "chr_15_B218", "taxId": "41875", "score": 2784.0}, {"name": "chr_15_B218", "taxId": "41875", "score": 2593.0}, {"name": "chr_15_B218", "taxId": "41875", "score": 2494.0}, {"name": "chr_15_B218", "taxId": "41875", "score": 2457.0}, {"name": "chr_15_B218", "taxId": "41875", "score": 2399.0}, {"name": "chr_15_B218", "taxId": "41875", "score": 2394.0}, {"name": "chr_15_B218", "taxId": "41875", "score": 2302.0}, {"name": "chr_15_B218", "taxId": "41875", "score": 2093.0}, {"name": "chr_15_B218", "taxId": "41875", "score": 2012.0}, {"name": "chr_15_B218", "taxId": "41875", "score": 1801.0}, {"name": "chr_15_B218", "taxId": "41875", "score": 1423.0}, {"name": "chr_15_B218", "taxId": "41875", "score": 1362.0}, {"name": "chr_15_B218", "taxId": "41875", "score": 1354.0}, {"name": "chr_15_B218", "taxId": "41875", "score": 1225.0}, {"name": "chr_15_B218", "taxId": "41875", "score": 1072.0}, {"name": "chr_15_B218", "taxId": "41875", "score": 950.0}, {"name": "chr_15_B218", "taxId": "41875", "score": 865.0}, {"name": "chr_15_B218", "taxId": "41875", "score": 717.0}, {"name": "chr_15_B218", "taxId": "41875", "score": 701.0}, {"name": "chr_15_B218", "taxId": "41875", "score": 529.0}, {"name": "chr_15_B218", "taxId": "41875", "score": 520.0}, {"name": "chr_15_B218", "taxId": "41875", "score": 438.0}, {"name": "chr_15_B218", "taxId": "41875", "score": 372.0}, {"name": "chr_15_B218", "taxId": "41875", "score": 320.0}, {"name": "chr_15_B218", "taxId": "41875", "score": 313.0}, {"name": "chr_15_B218", "taxId": "41875", "score": 296.0}, {"name": "chr_15_B218", "taxId": "41875", "score": 281.0}, {"name": "chr_15_B218", "taxId": "41875", "score": 211.0}, {"name": "chr_15_B218", "taxId": "41875", "score": 195.0}, {"name": "chr_15_B218", "taxId": "41875", "score": 18932.0}, {"name": "chr_15_B218", "taxId": "41875", "score": 11575.0}, {"name": "chr_15_B218", "taxId": "41875", "score": 652.0}, {"name": "chr_15_B218", "taxId": "41875", "score": 11055.0}, {"name": "chr_15_B218", "taxId": "41875", "score": 10218.0}, {"name": "chr_15_B218", "taxId": "41875", "score": 9459.0}, {"name": "chr_15_B218", "taxId": "41875", "score": 1328.0}, {"name": "chr_15_B218", "taxId": "41875", "score": 752.0}, {"name": "chr_15_B218", "taxId": "41875", "score": 723.0}, {"name": "chr_15_B218", "taxId": "41875", "score": 688.0}, {"name": "chr_15_B218", "taxId": "41875", "score": 614.0}, {"name": "chr_15_B218", "taxId": "41875", "score": 573.0}, {"name": "chr_15_B218", "taxId": "41875", "score": 333.0}, {"name": "chr_15_B218", "taxId": "41875", "score": 303.0}, {"name": "chr_15_B218", "taxId": "41875", "score": 298.0}, {"name": "chr_15_B218", "taxId": "41875", "score": 195.0}, {"name": "chr_15_B218", "taxId": "41875", "score": 189.0}, {"name": "chr_15_B218", "taxId": "41875", "score": 9252.0}, {"name": "chr_15_B218", "taxId": "41875", "score": 9241.0}, {"name": "chr_15_B218", "taxId": "41875", "score": 9199.0}, {"name": "chr_15_B218", "taxId": "41875", "score": 8488.0}, {"name": "chr_15_B218", "taxId": "41875", "score": 8270.0}, {"name": "chr_15_B218", "taxId": "41875", "score": 8154.0}, {"name": "chr_15_B218", "taxId": "41875", "score": 7435.0}, {"name": "chr_15_B218", "taxId": "41875", "score": 7149.0}, {"name": "chr_15_B218", "taxId": "41875", "score": 6894.0}, {"name": "chr_15_B218", "taxId": "41875", "score": 6887.0}, {"name": "chr_15_B218", "taxId": "41875", "score": 1125.0}, {"name": "chr_15_B218", "taxId": "41875", "score": 6469.0}, {"name": "chr_15_B218", "taxId": "41875", "score": 6418.0}, {"name": "chr_15_B218", "taxId": "41875", "score": 6372.0}, {"name": "chr_15_B218", "taxId": "41875", "score": 274.0}, {"name": "chr_15_B218", "taxId": "41875", "score": 6259.0}, {"name": "chr_15_B218", "taxId": "41875", "score": 6000.0}, {"name": "chr_15_B218", "taxId": "41875", "score": 436.0}, {"name": "chr_15_B218", "taxId": "41875", "score": 5890.0}, {"name": "chr_15_B218", "taxId": "41875", "score": 5847.0}, {"name": "chr_15_B218", "taxId": "41875", "score": 5829.0}, {"name": "chr_15_B218", "taxId": "41875", "score": 5747.0}, {"name": "chr_15_B218", "taxId": "41875", "score": 5723.0}, {"name": "chr_15_B218", "taxId": "41875", "score": 5282.0}, {"name": "chr_15_B218", "taxId": "41875", "score": 5267.0}, {"name": "chr_15_B218", "taxId": "41875", "score": 409.0}, {"name": "chr_15_B218", "taxId": "41875", "score": 5016.0}, {"name": "chr_15_B218", "taxId": "41875", "score": 4916.0}, {"name": "chr_15_B218", "taxId": "41875", "score": 4916.0}, {"name": "chr_15_B218", "taxId": "41875", "score": 4783.0}, {"name": "chr_15_B218", "taxId": "41875", "score": 4761.0}, {"name": "chr_15_B218", "taxId": "41875", "score": 4571.0}, {"name": "chr_15_B218", "taxId": "41875", "score": 4434.0}, {"name": "chr_15_B218", "taxId": "41875", "score": 4431.0}, {"name": "chr_15_B218", "taxId": "41875", "score": 4423.0}, {"name": "chr_15_B218", "taxId": "41875", "score": 4283.0}, {"name": "chr_15_B218", "taxId": "41875", "score": 4198.0}, {"name": "chr_15_B218", "taxId": "41875", "score": 436.0}, {"name": "chr_15_B218", "taxId": "41875", "score": 4150.0}, {"name": "chr_15_B218", "taxId": "41875", "score": 4095.0}, {"name": "chr_15_B218", "taxId": "41875", "score": 4080.0}, {"name": "chr_15_B218", "taxId": "41875", "score": 4052.0}, {"name": "chr_15_B218", "taxId": "41875", "score": 4002.0}, {"name": "chr_15_B218", "taxId": "41875", "score": 3936.0}, {"name": "chr_15_B218", "taxId": "41875", "score": 3932.0}, {"name": "chr_15_B218", "taxId": "41875", "score": 3897.0}, {"name": "chr_15_B218", "taxId": "41875", "score": 3821.0}, {"name": "chr_15_B218", "taxId": "41875", "score": 3790.0}, {"name": "chr_15_B218", "taxId": "41875", "score": 3788.0}, {"name": "chr_15_B218", "taxId": "41875", "score": 3777.0}, {"name": "chr_15_B218", "taxId": "41875", "score": 3675.0}, {"name": "chr_15_B218", "taxId": "41875", "score": 3657.0}, {"name": "chr_15_B218", "taxId": "41875", "score": 3618.0}, {"name": "chr_15_B218", "taxId": "41875", "score": 3459.0}, {"name": "chr_15_B218", "taxId": "41875", "score": 259.0}, {"name": "chr_15_B218", "taxId": "41875", "score": 3456.0}, {"name": "chr_15_B218", "taxId": "41875", "score": 3454.0}, {"name": "chr_15_B218", "taxId": "41875", "score": 3398.0}, {"name": "chr_15_B218", "taxId": "41875", "score": 3376.0}, {"name": "chr_15_B218", "taxId": "41875", "score": 3356.0}, {"name": "chr_15_B218", "taxId": "41875", "score": 3321.0}, {"name": "chr_15_B218", "taxId": "41875", "score": 3314.0}, {"name": "chr_15_B218", "taxId": "41875", "score": 3293.0}, {"name": "chr_15_B218", "taxId": "41875", "score": 3280.0}, {"name": "chr_15_B218", "taxId": "41875", "score": 3271.0}, {"name": "chr_15_B218", "taxId": "41875", "score": 3264.0}, {"name": "chr_15_B218", "taxId": "41875", "score": 795.0}, {"name": "chr_15_B218", "taxId": "41875", "score": 3264.0}, {"name": "chr_15_B218", "taxId": "41875", "score": 3229.0}, {"name": "chr_15_B218", "taxId": "41875", "score": 3227.0}, {"name": "chr_15_B218", "taxId": "41875", "score": 191.0}, {"name": "chr_15_B218", "taxId": "41875", "score": 3160.0}, {"name": "chr_15_B218", "taxId": "41875", "score": 3158.0}, {"name": "chr_15_B218", "taxId": "41875", "score": 3155.0}, {"name": "chr_15_B218", "taxId": "41875", "score": 3144.0}, {"name": "chr_15_B218", "taxId": "41875", "score": 3070.0}, {"name": "chr_15_B218", "taxId": "41875", "score": 3025.0}, {"name": "chr_15_B218", "taxId": "41875", "score": 3020.0}, {"name": "chr_15_B218", "taxId": "41875", "score": 3011.0}, {"name": "chr_15_B218", "taxId": "41875", "score": 2994.0}, {"name": "chr_15_B218", "taxId": "41875", "score": 2955.0}, {"name": "chr_15_B218", "taxId": "41875", "score": 416.0}, {"name": "chr_15_B218", "taxId": "41875", "score": 2955.0}, {"name": "chr_15_B218", "taxId": "41875", "score": 551.0}, {"name": "chr_15_B218", "taxId": "41875", "score": 536.0}, {"name": "chr_15_B218", "taxId": "41875", "score": 483.0}, {"name": "chr_15_B218", "taxId": "41875", "score": 477.0}, {"name": "chr_15_B218", "taxId": "41875", "score": 477.0}, {"name": "chr_15_B218", "taxId": "41875", "score": 464.0}, {"name": "chr_15_B218", "taxId": "41875", "score": 449.0}, {"name": "chr_15_B218", "taxId": "41875", "score": 438.0}, {"name": "chr_15_B218", "taxId": "41875", "score": 425.0}, {"name": "chr_15_B218", "taxId": "41875", "score": 420.0}, {"name": "chr_15_B218", "taxId": "41875", "score": 416.0}, {"name": "chr_15_B218", "taxId": "41875", "score": 411.0}, {"name": "chr_15_B218", "taxId": "41875", "score": 407.0}, {"name": "chr_15_B218", "taxId": "41875", "score": 394.0}, {"name": "chr_15_B218", "taxId": "41875", "score": 331.0}, {"name": "chr_15_B218", "taxId": "41875", "score": 329.0}, {"name": "chr_15_B218", "taxId": "41875", "score": 305.0}, {"name": "chr_15_B218", "taxId": "41875", "score": 303.0}, {"name": "chr_15_B218", "taxId": "41875", "score": 2953.0}, {"name": "chr_15_B218", "taxId": "41875", "score": 2939.0}, {"name": "chr_15_B218", "taxId": "41875", "score": 2915.0}, {"name": "chr_15_B218", "taxId": "41875", "score": 2896.0}, {"name": "chr_15_B218", "taxId": "41875", "score": 2850.0}, {"name": "chr_15_B218", "taxId": "41875", "score": 2843.0}, {"name": "chr_15_B218", "taxId": "41875", "score": 2832.0}, {"name": "chr_15_B218", "taxId": "41875", "score": 2822.0}, {"name": "chr_15_B218", "taxId": "41875", "score": 2778.0}, {"name": "chr_15_B218", "taxId": "41875", "score": 202.0}, {"name": "chr_15_B218", "taxId": "41875", "score": 2776.0}, {"name": "chr_15_B218", "taxId": "41875", "score": 2767.0}, {"name": "chr_15_B218", "taxId": "41875", "score": 2765.0}, {"name": "chr_15_B218", "taxId": "41875", "score": 2752.0}, {"name": "chr_15_B218", "taxId": "41875", "score": 2728.0}, {"name": "chr_15_B218", "taxId": "41875", "score": 2728.0}, {"name": "chr_15_B218", "taxId": "41875", "score": 2721.0}, {"name": "chr_15_B218", "taxId": "41875", "score": 2669.0}, {"name": "chr_15_B218", "taxId": "41875", "score": 2649.0}, {"name": "chr_15_B218", "taxId": "41875", "score": 2639.0}, {"name": "chr_15_B218", "taxId": "41875", "score": 2627.0}, {"name": "chr_15_B218", "taxId": "41875", "score": 2606.0}, {"name": "chr_15_B218", "taxId": "41875", "score": 2584.0}, {"name": "chr_15_B218", "taxId": "41875", "score": 2562.0}, {"name": "chr_15_B218", "taxId": "41875", "score": 2547.0}, {"name": "chr_15_B218", "taxId": "41875", "score": 2529.0}, {"name": "chr_15_B218", "taxId": "41875", "score": 2525.0}, {"name": "chr_15_B218", "taxId": "41875", "score": 2481.0}, {"name": "chr_15_B218", "taxId": "41875", "score": 455.0}, {"name": "chr_15_B218", "taxId": "41875", "score": 2473.0}, {"name": "chr_15_B218", "taxId": "41875", "score": 2438.0}, {"name": "chr_15_B218", "taxId": "41875", "score": 2423.0}, {"name": "chr_15_B218", "taxId": "41875", "score": 2399.0}, {"name": "chr_15_B218", "taxId": "41875", "score": 2379.0}, {"name": "chr_15_B218", "taxId": "41875", "score": 1428.0}, {"name": "chr_15_B218", "taxId": "41875", "score": 2375.0}, {"name": "chr_15_B218", "taxId": "41875", "score": 195.0}, {"name": "chr_15_B218", "taxId": "41875", "score": 2344.0}, {"name": "chr_15_B218", "taxId": "41875", "score": 2340.0}, {"name": "chr_15_B218", "taxId": "41875", "score": 2311.0}, {"name": "chr_15_B218", "taxId": "41875", "score": 226.0}, {"name": "chr_15_B218", "taxId": "41875", "score": 163.0}, {"name": "chr_15_B218", "taxId": "41875", "score": 2309.0}, {"name": "chr_15_B218", "taxId": "41875", "score": 2290.0}, {"name": "chr_15_B218", "taxId": "41875", "score": 2283.0}, {"name": "chr_15_B218", "taxId": "41875", "score": 2276.0}, {"name": "chr_15_B218", "taxId": "41875", "score": 2272.0}, {"name": "chr_15_B218", "taxId": "41875", "score": 2263.0}, {"name": "chr_15_B218", "taxId": "41875", "score": 2233.0}, {"name": "chr_15_B218", "taxId": "41875", "score": 2222.0}, {"name": "chr_15_B218", "taxId": "41875", "score": 390.0}, {"name": "chr_15_B218", "taxId": "41875", "score": 2200.0}, {"name": "chr_15_B218", "taxId": "41875", "score": 2167.0}, {"name": "chr_15_B218", "taxId": "41875", "score": 2148.0}, {"name": "chr_15_B218", "taxId": "41875", "score": 466.0}, {"name": "chr_15_B218", "taxId": "41875", "score": 2145.0}, {"name": "chr_15_B218", "taxId": "41875", "score": 2141.0}, {"name": "chr_15_B218", "taxId": "41875", "score": 2141.0}, {"name": "chr_15_B218", "taxId": "41875", "score": 1901.0}, {"name": "chr_15_B218", "taxId": "41875", "score": 494.0}, {"name": "chr_15_B218", "taxId": "41875", "score": 2139.0}, {"name": "chr_15_B218", "taxId": "41875", "score": 2130.0}, {"name": "chr_15_B218", "taxId": "41875", "score": 2100.0}, {"name": "chr_15_B218", "taxId": "41875", "score": 2093.0}, {"name": "chr_15_B218", "taxId": "41875", "score": 486.0}, {"name": "chr_15_B218", "taxId": "41875", "score": 2080.0}, {"name": "chr_15_B218", "taxId": "41875", "score": 2056.0}, {"name": "chr_15_B218", "taxId": "41875", "score": 2039.0}, {"name": "chr_15_B218", "taxId": "41875", "score": 2034.0}, {"name": "chr_15_B218", "taxId": "41875", "score": 2017.0}, {"name": "chr_15_B218", "taxId": "41875", "score": 1997.0}, {"name": "chr_15_B218", "taxId": "41875", "score": 1991.0}, {"name": "chr_15_B218", "taxId": "41875", "score": 1986.0}, {"name": "chr_15_B218", "taxId": "41875", "score": 1984.0}, {"name": "chr_15_B218", "taxId": "41875", "score": 1967.0}, {"name": "chr_15_B218", "taxId": "41875", "score": 1967.0}, {"name": "chr_15_B218", "taxId": "41875", "score": 1956.0}, {"name": "chr_15_B218", "taxId": "41875", "score": 1954.0}, {"name": "chr_15_B218", "taxId": "41875", "score": 1943.0}, {"name": "chr_15_B218", "taxId": "41875", "score": 1934.0}, {"name": "chr_15_B218", "taxId": "41875", "score": 1916.0}, {"name": "chr_15_B218", "taxId": "41875", "score": 1912.0}, {"name": "chr_15_B218", "taxId": "41875", "score": 1897.0}, {"name": "chr_15_B218", "taxId": "41875", "score": 1895.0}, {"name": "chr_15_B218", "taxId": "41875", "score": 1890.0}, {"name": "chr_15_B218", "taxId": "41875", "score": 1890.0}, {"name": "chr_15_B218", "taxId": "41875", "score": 1888.0}, {"name": "chr_15_B218", "taxId": "41875", "score": 1869.0}, {"name": "chr_15_B218", "taxId": "41875", "score": 1847.0}, {"name": "chr_15_B218", "taxId": "41875", "score": 1831.0}, {"name": "chr_15_B218", "taxId": "41875", "score": 1831.0}, {"name": "chr_15_B218", "taxId": "41875", "score": 1808.0}, {"name": "chr_15_B218", "taxId": "41875", "score": 1790.0}, {"name": "chr_15_B218", "taxId": "41875", "score": 1779.0}, {"name": "chr_15_B218", "taxId": "41875", "score": 1731.0}, {"name": "chr_15_B218", "taxId": "41875", "score": 1724.0}, {"name": "chr_15_B218", "taxId": "41875", "score": 1724.0}, {"name": "chr_15_B218", "taxId": "41875", "score": 1247.0}, {"name": "chr_15_B218", "taxId": "41875", "score": 1722.0}, {"name": "chr_15_B218", "taxId": "41875", "score": 1718.0}, {"name": "chr_15_B218", "taxId": "41875", "score": 1718.0}, {"name": "chr_15_B218", "taxId": "41875", "score": 1712.0}, {"name": "chr_15_B218", "taxId": "41875", "score": 1698.0}, {"name": "chr_15_B218", "taxId": "41875", "score": 1681.0}, {"name": "chr_15_B218", "taxId": "41875", "score": 1681.0}, {"name": "chr_15_B218", "taxId": "41875", "score": 1670.0}, {"name": "chr_15_B218", "taxId": "41875", "score": 1664.0}, {"name": "chr_15_B218", "taxId": "41875", "score": 1635.0}, {"name": "chr_15_B218", "taxId": "41875", "score": 1613.0}, {"name": "chr_15_B218", "taxId": "41875", "score": 1613.0}, {"name": "chr_15_B218", "taxId": "41875", "score": 1598.0}, {"name": "chr_15_B218", "taxId": "41875", "score": 1596.0}, {"name": "chr_15_B218", "taxId": "41875", "score": 1585.0}, {"name": "chr_15_B218", "taxId": "41875", "score": 1297.0}, {"name": "chr_15_B218", "taxId": "41875", "score": 202.0}, {"name": "chr_15_B218", "taxId": "41875", "score": 1552.0}, {"name": "chr_15_B218", "taxId": "41875", "score": 1546.0}, {"name": "chr_15_B218", "taxId": "41875", "score": 1543.0}, {"name": "chr_15_B218", "taxId": "41875", "score": 1541.0}, {"name": "chr_15_B218", "taxId": "41875", "score": 1531.0}, {"name": "chr_15_B218", "taxId": "41875", "score": 1524.0}, {"name": "chr_15_B218", "taxId": "41875", "score": 424.0}, {"name": "chr_15_B218", "taxId": "41875", "score": 1519.0}, {"name": "chr_15_B218", "taxId": "41875", "score": 1513.0}, {"name": "chr_15_B218", "taxId": "41875", "score": 1493.0}, {"name": "chr_15_B218", "taxId": "41875", "score": 686.0}, {"name": "chr_15_B218", "taxId": "41875", "score": 1487.0}, {"name": "chr_15_B218", "taxId": "41875", "score": 1485.0}, {"name": "chr_15_B218", "taxId": "41875", "score": 1471.0}, {"name": "chr_15_B218", "taxId": "41875", "score": 1465.0}, {"name": "chr_15_B218", "taxId": "41875", "score": 1452.0}, {"name": "chr_15_B218", "taxId": "41875", "score": 1437.0}, {"name": "chr_15_B218", "taxId": "41875", "score": 1417.0}, {"name": "chr_15_B218", "taxId": "41875", "score": 1411.0}, {"name": "chr_15_B218", "taxId": "41875", "score": 894.0}, {"name": "chr_15_B218", "taxId": "41875", "score": 1410.0}, {"name": "chr_15_B218", "taxId": "41875", "score": 1399.0}, {"name": "chr_15_B218", "taxId": "41875", "score": 1380.0}, {"name": "chr_15_B218", "taxId": "41875", "score": 1371.0}, {"name": "chr_15_B218", "taxId": "41875", "score": 1369.0}, {"name": "chr_15_B218", "taxId": "41875", "score": 1363.0}, {"name": "chr_15_B218", "taxId": "41875", "score": 1349.0}, {"name": "chr_15_B218", "taxId": "41875", "score": 1325.0}, {"name": "chr_15_B218", "taxId": "41875", "score": 145.0}, {"name": "chr_15_B218", "taxId": "41875", "score": 1314.0}, {"name": "chr_15_B218", "taxId": "41875", "score": 1242.0}, {"name": "chr_15_B218", "taxId": "41875", "score": 507.0}, {"name": "chr_15_B218", "taxId": "41875", "score": 327.0}, {"name": "chr_15_B218", "taxId": "41875", "score": 285.0}, {"name": "chr_15_B218", "taxId": "41875", "score": 1314.0}, {"name": "chr_15_B218", "taxId": "41875", "score": 1242.0}, {"name": "chr_15_B218", "taxId": "41875", "score": 894.0}, {"name": "chr_15_B218", "taxId": "41875", "score": 856.0}, {"name": "chr_15_B218", "taxId": "41875", "score": 845.0}, {"name": "chr_15_B218", "taxId": "41875", "score": 821.0}, {"name": "chr_15_B218", "taxId": "41875", "score": 817.0}, {"name": "chr_15_B218", "taxId": "41875", "score": 815.0}, {"name": "chr_15_B218", "taxId": "41875", "score": 795.0}, {"name": "chr_15_B218", "taxId": "41875", "score": 774.0}, {"name": "chr_15_B218", "taxId": "41875", "score": 773.0}, {"name": "chr_15_B218", "taxId": "41875", "score": 763.0}, {"name": "chr_15_B218", "taxId": "41875", "score": 763.0}, {"name": "chr_15_B218", "taxId": "41875", "score": 693.0}, {"name": "chr_15_B218", "taxId": "41875", "score": 665.0}, {"name": "chr_15_B218", "taxId": "41875", "score": 621.0}, {"name": "chr_15_B218", "taxId": "41875", "score": 610.0}, {"name": "chr_15_B218", "taxId": "41875", "score": 592.0}, {"name": "chr_15_B218", "taxId": "41875", "score": 508.0}, {"name": "chr_15_B218", "taxId": "41875", "score": 507.0}, {"name": "chr_15_B218", "taxId": "41875", "score": 505.0}, {"name": "chr_15_B218", "taxId": "41875", "score": 503.0}, {"name": "chr_15_B218", "taxId": "41875", "score": 464.0}, {"name": "chr_15_B218", "taxId": "41875", "score": 460.0}, {"name": "chr_15_B218", "taxId": "41875", "score": 449.0}, {"name": "chr_15_B218", "taxId": "41875", "score": 435.0}, {"name": "chr_15_B218", "taxId": "41875", "score": 431.0}, {"name": "chr_15_B218", "taxId": "41875", "score": 427.0}, {"name": "chr_15_B218", "taxId": "41875", "score": 416.0}, {"name": "chr_15_B218", "taxId": "41875", "score": 409.0}, {"name": "chr_15_B218", "taxId": "41875", "score": 387.0}, {"name": "chr_15_B218", "taxId": "41875", "score": 385.0}, {"name": "chr_15_B218", "taxId": "41875", "score": 381.0}, {"name": "chr_15_B218", "taxId": "41875", "score": 364.0}, {"name": "chr_15_B218", "taxId": "41875", "score": 353.0}, {"name": "chr_15_B218", "taxId": "41875", "score": 350.0}, {"name": "chr_15_B218", "taxId": "41875", "score": 348.0}, {"name": "chr_15_B218", "taxId": "41875", "score": 327.0}, {"name": "chr_15_B218", "taxId": "41875", "score": 324.0}, {"name": "chr_15_B218", "taxId": "41875", "score": 307.0}, {"name": "chr_15_B218", "taxId": "41875", "score": 298.0}, {"name": "chr_15_B218", "taxId": "41875", "score": 285.0}, {"name": "chr_15_B218", "taxId": "41875", "score": 270.0}, {"name": "chr_15_B218", "taxId": "41875", "score": 259.0}, {"name": "chr_15_B218", "taxId": "41875", "score": 254.0}, {"name": "chr_15_B218", "taxId": "41875", "score": 207.0}, {"name": "chr_15_B218", "taxId": "41875", "score": 200.0}, {"name": "chr_15_B218", "taxId": "41875", "score": 195.0}, {"name": "chr_15_B218", "taxId": "41875", "score": 169.0}, {"name": "chr_15_B218", "taxId": "41875", "score": 1310.0}, {"name": "chr_15_B218", "taxId": "41875", "score": 1308.0}, {"name": "chr_15_B218", "taxId": "41875", "score": 1291.0}, {"name": "chr_15_B218", "taxId": "41875", "score": 1271.0}, {"name": "chr_15_B218", "taxId": "41875", "score": 1251.0}, {"name": "chr_15_B218", "taxId": "41875", "score": 1247.0}, {"name": "chr_15_B218", "taxId": "41875", "score": 1216.0}, {"name": "chr_15_B218", "taxId": "41875", "score": 1214.0}, {"name": "chr_15_B218", "taxId": "41875", "score": 795.0}, {"name": "chr_15_B218", "taxId": "41875", "score": 676.0}, {"name": "chr_15_B218", "taxId": "41875", "score": 645.0}, {"name": "chr_15_B218", "taxId": "41875", "score": 579.0}, {"name": "chr_15_B218", "taxId": "41875", "score": 566.0}, {"name": "chr_15_B218", "taxId": "41875", "score": 529.0}, {"name": "chr_15_B218", "taxId": "41875", "score": 457.0}, {"name": "chr_15_B218", "taxId": "41875", "score": 425.0}, {"name": "chr_15_B218", "taxId": "41875", "score": 394.0}, {"name": "chr_15_B218", "taxId": "41875", "score": 313.0}, {"name": "chr_15_B218", "taxId": "41875", "score": 257.0}, {"name": "chr_15_B218", "taxId": "41875", "score": 1195.0}, {"name": "chr_15_B218", "taxId": "41875", "score": 1192.0}, {"name": "chr_15_B218", "taxId": "41875", "score": 1186.0}, {"name": "chr_15_B218", "taxId": "41875", "score": 1182.0}, {"name": "chr_15_B218", "taxId": "41875", "score": 1038.0}, {"name": "chr_15_B218", "taxId": "41875", "score": 732.0}, {"name": "chr_15_B218", "taxId": "41875", "score": 455.0}, {"name": "chr_15_B218", "taxId": "41875", "score": 392.0}, {"name": "chr_15_B218", "taxId": "41875", "score": 372.0}, {"name": "chr_15_B218", "taxId": "41875", "score": 222.0}, {"name": "chr_15_B218", "taxId": "41875", "score": 1181.0}, {"name": "chr_15_B218", "taxId": "41875", "score": 1160.0}, {"name": "chr_15_B218", "taxId": "41875", "score": 1149.0}, {"name": "chr_15_B218", "taxId": "41875", "score": 593.0}, {"name": "chr_15_B218", "taxId": "41875", "score": 381.0}, {"name": "chr_15_B218", "taxId": "41875", "score": 379.0}, {"name": "chr_15_B218", "taxId": "41875", "score": 377.0}, {"name": "chr_15_B218", "taxId": "41875", "score": 342.0}, {"name": "chr_15_B218", "taxId": "41875", "score": 289.0}, {"name": "chr_15_B218", "taxId": "41875", "score": 285.0}, {"name": "chr_15_B218", "taxId": "41875", "score": 169.0}, {"name": "chr_15_B218", "taxId": "41875", "score": 141.0}, {"name": "chr_15_B218", "taxId": "41875", "score": 1138.0}, {"name": "chr_15_B218", "taxId": "41875", "score": 1098.0}, {"name": "chr_15_B218", "taxId": "41875", "score": 1092.0}, {"name": "chr_15_B218", "taxId": "41875", "score": 1088.0}, {"name": "chr_15_B218", "taxId": "41875", "score": 1086.0}, {"name": "chr_15_B218", "taxId": "41875", "score": 1075.0}, {"name": "chr_15_B218", "taxId": "41875", "score": 889.0}, {"name": "chr_15_B218", "taxId": "41875", "score": 392.0}, {"name": "chr_15_B218", "taxId": "41875", "score": 372.0}, {"name": "chr_15_B218", "taxId": "41875", "score": 1072.0}, {"name": "chr_15_B218", "taxId": "41875", "score": 1062.0}, {"name": "chr_15_B218", "taxId": "41875", "score": 1048.0}, {"name": "chr_15_B218", "taxId": "41875", "score": 1046.0}, {"name": "chr_15_B218", "taxId": "41875", "score": 287.0}, {"name": "chr_15_B218", "taxId": "41875", "score": 1027.0}, {"name": "chr_15_B218", "taxId": "41875", "score": 1016.0}, {"name": "chr_15_B218", "taxId": "41875", "score": 1014.0}, {"name": "chr_15_B218", "taxId": "41875", "score": 1000.0}, {"name": "chr_15_B218", "taxId": "41875", "score": 998.0}, {"name": "chr_15_B218", "taxId": "41875", "score": 998.0}, {"name": "chr_15_B218", "taxId": "41875", "score": 998.0}, {"name": "chr_15_B218", "taxId": "41875", "score": 976.0}, {"name": "chr_15_B218", "taxId": "41875", "score": 974.0}, {"name": "chr_15_B218", "taxId": "41875", "score": 857.0}, {"name": "chr_15_B218", "taxId": "41875", "score": 726.0}, {"name": "chr_15_B218", "taxId": "41875", "score": 593.0}, {"name": "chr_15_B218", "taxId": "41875", "score": 568.0}, {"name": "chr_15_B218", "taxId": "41875", "score": 387.0}, {"name": "chr_15_B218", "taxId": "41875", "score": 289.0}, {"name": "chr_15_B218", "taxId": "41875", "score": 276.0}, {"name": "chr_15_B218", "taxId": "41875", "score": 195.0}, {"name": "chr_15_B218", "taxId": "41875", "score": 955.0}, {"name": "chr_15_B218", "taxId": "41875", "score": 953.0}, {"name": "chr_15_B218", "taxId": "41875", "score": 296.0}, {"name": "chr_15_B218", "taxId": "41875", "score": 944.0}, {"name": "chr_15_B218", "taxId": "41875", "score": 944.0}, {"name": "chr_15_B218", "taxId": "41875", "score": 929.0}, {"name": "chr_15_B218", "taxId": "41875", "score": 928.0}, {"name": "chr_15_B218", "taxId": "41875", "score": 926.0}, {"name": "chr_15_B218", "taxId": "41875", "score": 920.0}, {"name": "chr_15_B218", "taxId": "41875", "score": 222.0}, {"name": "chr_15_B218", "taxId": "41875", "score": 894.0}, {"name": "chr_15_B218", "taxId": "41875", "score": 894.0}, {"name": "chr_15_B218", "taxId": "41875", "score": 894.0}, {"name": "chr_15_B218", "taxId": "41875", "score": 859.0}, {"name": "chr_15_B218", "taxId": "41875", "score": 675.0}, {"name": "chr_15_B218", "taxId": "41875", "score": 665.0}, {"name": "chr_15_B218", "taxId": "41875", "score": 601.0}, {"name": "chr_15_B218", "taxId": "41875", "score": 880.0}, {"name": "chr_15_B218", "taxId": "41875", "score": 880.0}, {"name": "chr_15_B218", "taxId": "41875", "score": 725.0}, {"name": "chr_15_B218", "taxId": "41875", "score": 870.0}, {"name": "chr_15_B218", "taxId": "41875", "score": 869.0}, {"name": "chr_15_B218", "taxId": "41875", "score": 869.0}, {"name": "chr_15_B218", "taxId": "41875", "score": 569.0}, {"name": "chr_15_B218", "taxId": "41875", "score": 545.0}, {"name": "chr_15_B218", "taxId": "41875", "score": 407.0}, {"name": "chr_15_B218", "taxId": "41875", "score": 346.0}, {"name": "chr_15_B218", "taxId": "41875", "score": 326.0}, {"name": "chr_15_B218", "taxId": "41875", "score": 320.0}, {"name": "chr_15_B218", "taxId": "41875", "score": 867.0}, {"name": "chr_15_B218", "taxId": "41875", "score": 859.0}, {"name": "chr_15_B218", "taxId": "41875", "score": 859.0}, {"name": "chr_15_B218", "taxId": "41875", "score": 368.0}, {"name": "chr_15_B218", "taxId": "41875", "score": 859.0}, {"name": "chr_15_B218", "taxId": "41875", "score": 857.0}, {"name": "chr_15_B218", "taxId": "41875", "score": 857.0}, {"name": "chr_15_B218", "taxId": "41875", "score": 521.0}, {"name": "chr_15_B218", "taxId": "41875", "score": 320.0}, {"name": "chr_15_B218", "taxId": "41875", "score": 856.0}, {"name": "chr_15_B218", "taxId": "41875", "score": 845.0}, {"name": "chr_15_B218", "taxId": "41875", "score": 815.0}, {"name": "chr_15_B218", "taxId": "41875", "score": 785.0}, {"name": "chr_15_B218", "taxId": "41875", "score": 774.0}, {"name": "chr_15_B218", "taxId": "41875", "score": 763.0}, {"name": "chr_15_B218", "taxId": "41875", "score": 763.0}, {"name": "chr_15_B218", "taxId": "41875", "score": 621.0}, {"name": "chr_15_B218", "taxId": "41875", "score": 440.0}, {"name": "chr_15_B218", "taxId": "41875", "score": 307.0}, {"name": "chr_15_B218", "taxId": "41875", "score": 200.0}, {"name": "chr_15_B218", "taxId": "41875", "score": 828.0}, {"name": "chr_15_B218", "taxId": "41875", "score": 826.0}, {"name": "chr_15_B218", "taxId": "41875", "score": 798.0}, {"name": "chr_15_B218", "taxId": "41875", "score": 159.0}, {"name": "chr_15_B218", "taxId": "41875", "score": 793.0}, {"name": "chr_15_B218", "taxId": "41875", "score": 793.0}, {"name": "chr_15_B218", "taxId": "41875", "score": 784.0}, {"name": "chr_15_B218", "taxId": "41875", "score": 771.0}, {"name": "chr_15_B218", "taxId": "41875", "score": 760.0}, {"name": "chr_15_B218", "taxId": "41875", "score": 734.0}, {"name": "chr_15_B218", "taxId": "41875", "score": 726.0}, {"name": "chr_15_B218", "taxId": "41875", "score": 568.0}, {"name": "chr_15_B218", "taxId": "41875", "score": 723.0}, {"name": "chr_15_B218", "taxId": "41875", "score": 224.0}, {"name": "chr_15_B218", "taxId": "41875", "score": 178.0}, {"name": "chr_15_B218", "taxId": "41875", "score": 723.0}, {"name": "chr_15_B218", "taxId": "41875", "score": 717.0}, {"name": "chr_15_B218", "taxId": "41875", "score": 708.0}, {"name": "chr_15_B218", "taxId": "41875", "score": 701.0}, {"name": "chr_15_B218", "taxId": "41875", "score": 520.0}, {"name": "chr_15_B218", "taxId": "41875", "score": 712.0}, {"name": "chr_15_B218", "taxId": "41875", "score": 693.0}, {"name": "chr_15_B218", "taxId": "41875", "score": 680.0}, {"name": "chr_15_B218", "taxId": "41875", "score": 680.0}, {"name": "chr_15_B218", "taxId": "41875", "score": 623.0}, {"name": "chr_15_B218", "taxId": "41875", "score": 296.0}, {"name": "chr_15_B218", "taxId": "41875", "score": 676.0}, {"name": "chr_15_B218", "taxId": "41875", "score": 673.0}, {"name": "chr_15_B218", "taxId": "41875", "score": 665.0}, {"name": "chr_15_B218", "taxId": "41875", "score": 665.0}, {"name": "chr_15_B218", "taxId": "41875", "score": 640.0}, {"name": "chr_15_B218", "taxId": "41875", "score": 610.0}, {"name": "chr_15_B218", "taxId": "41875", "score": 562.0}, {"name": "chr_15_B218", "taxId": "41875", "score": 652.0}, {"name": "chr_15_B218", "taxId": "41875", "score": 645.0}, {"name": "chr_15_B218", "taxId": "41875", "score": 638.0}, {"name": "chr_15_B218", "taxId": "41875", "score": 634.0}, {"name": "chr_15_B218", "taxId": "41875", "score": 586.0}, {"name": "chr_15_B218", "taxId": "41875", "score": 560.0}, {"name": "chr_15_B218", "taxId": "41875", "score": 555.0}, {"name": "chr_15_B218", "taxId": "41875", "score": 340.0}, {"name": "chr_15_B218", "taxId": "41875", "score": 272.0}, {"name": "chr_15_B218", "taxId": "41875", "score": 623.0}, {"name": "chr_15_B218", "taxId": "41875", "score": 614.0}, {"name": "chr_15_B218", "taxId": "41875", "score": 601.0}, {"name": "chr_15_B218", "taxId": "41875", "score": 599.0}, {"name": "chr_15_B218", "taxId": "41875", "score": 599.0}, {"name": "chr_15_B218", "taxId": "41875", "score": 553.0}, {"name": "chr_15_B218", "taxId": "41875", "score": 486.0}, {"name": "chr_15_B218", "taxId": "41875", "score": 424.0}, {"name": "chr_15_B218", "taxId": "41875", "score": 407.0}, {"name": "chr_15_B218", "taxId": "41875", "score": 294.0}, {"name": "chr_15_B218", "taxId": "41875", "score": 167.0}, {"name": "chr_15_B218", "taxId": "41875", "score": 593.0}, {"name": "chr_15_B218", "taxId": "41875", "score": 477.0}, {"name": "chr_15_B218", "taxId": "41875", "score": 448.0}, {"name": "chr_15_B218", "taxId": "41875", "score": 285.0}, {"name": "chr_15_B218", "taxId": "41875", "score": 272.0}, {"name": "chr_15_B218", "taxId": "41875", "score": 169.0}, {"name": "chr_15_B218", "taxId": "41875", "score": 593.0}, {"name": "chr_15_B218", "taxId": "41875", "score": 571.0}, {"name": "chr_15_B218", "taxId": "41875", "score": 348.0}, {"name": "chr_15_B218", "taxId": "41875", "score": 556.0}, {"name": "chr_15_B218", "taxId": "41875", "score": 267.0}, {"name": "chr_15_B218", "taxId": "41875", "score": 549.0}, {"name": "chr_15_B218", "taxId": "41875", "score": 547.0}, {"name": "chr_15_B218", "taxId": "41875", "score": 547.0}, {"name": "chr_15_B218", "taxId": "41875", "score": 538.0}, {"name": "chr_15_B218", "taxId": "41875", "score": 527.0}, {"name": "chr_15_B218", "taxId": "41875", "score": 520.0}, {"name": "chr_15_B218", "taxId": "41875", "score": 516.0}, {"name": "chr_15_B218", "taxId": "41875", "score": 510.0}, {"name": "chr_15_B218", "taxId": "41875", "score": 507.0}, {"name": "chr_15_B218", "taxId": "41875", "score": 486.0}, {"name": "chr_15_B218", "taxId": "436017", "score": 468.0}, {"name": "chr_15_B218", "taxId": "41875", "score": 460.0}, {"name": "chr_15_B218", "taxId": "41875", "score": 459.0}, {"name": "chr_15_B218", "taxId": "41875", "score": 449.0}, {"name": "chr_15_B218", "taxId": "41875", "score": 433.0}, {"name": "chr_15_B218", "taxId": "41875", "score": 333.0}, {"name": "chr_15_B218", "taxId": "41875", "score": 217.0}, {"name": "chr_15_B218", "taxId": "41875", "score": 195.0}, {"name": "chr_15_B218", "taxId": "436017", "score": 427.0}, {"name": "chr_15_B218", "taxId": "436017", "score": 427.0}, {"name": "chr_15_B218", "taxId": "41875", "score": 424.0}, {"name": "chr_15_B218", "taxId": "41875", "score": 322.0}, {"name": "chr_15_B218", "taxId": "436017", "score": 420.0}, {"name": "chr_15_B218", "taxId": "41875", "score": 405.0}, {"name": "chr_15_B218", "taxId": "41875", "score": 377.0}, {"name": "chr_15_B218", "taxId": "41875", "score": 399.0}, {"name": "chr_15_B218", "taxId": "41875", "score": 392.0}, {"name": "chr_15_B218", "taxId": "41875", "score": 383.0}, {"name": "chr_15_B218", "taxId": "41875", "score": 377.0}, {"name": "chr_15_B218", "taxId": "41875", "score": 228.0}, {"name": "chr_15_B218", "taxId": "41875", "score": 375.0}, {"name": "chr_15_B218", "taxId": "41875", "score": 340.0}, {"name": "chr_15_B218", "taxId": "41875", "score": 313.0}, {"name": "chr_15_B218", "taxId": "41875", "score": 294.0}, {"name": "chr_15_B218", "taxId": "41875", "score": 276.0}, {"name": "chr_15_B218", "taxId": "436017", "score": 270.0}, {"name": "chr_15_B218", "taxId": "436017", "score": 270.0}, {"name": "chr_15_B218", "taxId": "41875", "score": 196.0}, {"name": "chr_15_B218", "taxId": "296587", "score": 172.0}, {"name": "chr_15_B218", "taxId": "41875", "score": 154.0}, {"name": "chr_15_B218", "taxId": "41875", "score": 154.0}, {"name": "chr_15_B218", "taxId": "326968", "score": 148.0}, {"name": "chr_15_B218", "taxId": "7660", "score": 148.0}, {"name": "chr_15_B218", "taxId": "1230840", "score": 147.0}]}, "taxonomy": {"bestsum": {"species": {"tax": "Bathycoccus prasinos", "score": 1655924.0, "c_index": 5}, "genus": {"tax": "Bathycoccus", "score": 1655924.0, "c_index": 5}, "family": {"tax": "Bathycoccaceae", "score": 1658206.0, "c_index": 4}, "order": {"tax": "Mamiellales", "score": 1658378.0, "c_index": 3}, "phylum": {"tax": "Chlorophyta", "score": 1658378.0, "c_index": 3}, "superkingdom": {"tax": "Eukaryota", "score": 1658821.0, "c_index": 0}}}}, "chr_14_B218": {"name": "chr_14_B218", "length": 721875, "n_count": 0, "agct_count": 721875, "gc": 0.4162, "covs": {"bam0": 61.7336}, "read_cov": {"bam0": 297154}, "hits": {"tax0": [{"name": "chr_14_B218", "taxId": "41875", "score": 37113.0}, {"name": "chr_14_B218", "taxId": "41875", "score": 25470.0}, {"name": "chr_14_B218", "taxId": "41875", "score": 16262.0}, {"name": "chr_14_B218", "taxId": "41875", "score": 15684.0}, {"name": "chr_14_B218", "taxId": "41875", "score": 14657.0}, {"name": "chr_14_B218", "taxId": "41875", "score": 12822.0}, {"name": "chr_14_B218", "taxId": "41875", "score": 11804.0}, {"name": "chr_14_B218", "taxId": "41875", "score": 11747.0}, {"name": "chr_14_B218", "taxId": "41875", "score": 11459.0}, {"name": "chr_14_B218", "taxId": "41875", "score": 11020.0}, {"name": "chr_14_B218", "taxId": "41875", "score": 10981.0}, {"name": "chr_14_B218", "taxId": "41875", "score": 10682.0}, {"name": "chr_14_B218", "taxId": "41875", "score": 9952.0}, {"name": "chr_14_B218", "taxId": "41875", "score": 8715.0}, {"name": "chr_14_B218", "taxId": "41875", "score": 8311.0}, {"name": "chr_14_B218", "taxId": "41875", "score": 7932.0}, {"name": "chr_14_B218", "taxId": "41875", "score": 7923.0}, {"name": "chr_14_B218", "taxId": "41875", "score": 7417.0}, {"name": "chr_14_B218", "taxId": "41875", "score": 7173.0}, {"name": "chr_14_B218", "taxId": "41875", "score": 6702.0}, {"name": "chr_14_B218", "taxId": "41875", "score": 6684.0}, {"name": "chr_14_B218", "taxId": "41875", "score": 6300.0}, {"name": "chr_14_B218", "taxId": "41875", "score": 6146.0}, {"name": "chr_14_B218", "taxId": "41875", "score": 5533.0}, {"name": "chr_14_B218", "taxId": "41875", "score": 5422.0}, {"name": "chr_14_B218", "taxId": "41875", "score": 5223.0}, {"name": "chr_14_B218", "taxId": "41875", "score": 5192.0}, {"name": "chr_14_B218", "taxId": "41875", "score": 5182.0}, {"name": "chr_14_B218", "taxId": "41875", "score": 5116.0}, {"name": "chr_14_B218", "taxId": "41875", "score": 5036.0}, {"name": "chr_14_B218", "taxId": "41875", "score": 4979.0}, {"name": "chr_14_B218", "taxId": "41875", "score": 4977.0}, {"name": "chr_14_B218", "taxId": "41875", "score": 4887.0}, {"name": "chr_14_B218", "taxId": "41875", "score": 4863.0}, {"name": "chr_14_B218", "taxId": "41875", "score": 4761.0}, {"name": "chr_14_B218", "taxId": "41875", "score": 4547.0}, {"name": "chr_14_B218", "taxId": "41875", "score": 4414.0}, {"name": "chr_14_B218", "taxId": "41875", "score": 4361.0}, {"name": "chr_14_B218", "taxId": "41875", "score": 4289.0}, {"name": "chr_14_B218", "taxId": "41875", "score": 4248.0}, {"name": "chr_14_B218", "taxId": "41875", "score": 4239.0}, {"name": "chr_14_B218", "taxId": "41875", "score": 4196.0}, {"name": "chr_14_B218", "taxId": "41875", "score": 4080.0}, {"name": "chr_14_B218", "taxId": "41875", "score": 4061.0}, {"name": "chr_14_B218", "taxId": "41875", "score": 3927.0}, {"name": "chr_14_B218", "taxId": "41875", "score": 3727.0}, {"name": "chr_14_B218", "taxId": "41875", "score": 3616.0}, {"name": "chr_14_B218", "taxId": "41875", "score": 3563.0}, {"name": "chr_14_B218", "taxId": "41875", "score": 3555.0}, {"name": "chr_14_B218", "taxId": "41875", "score": 3452.0}, {"name": "chr_14_B218", "taxId": "41875", "score": 3363.0}, {"name": "chr_14_B218", "taxId": "41875", "score": 3280.0}, {"name": "chr_14_B218", "taxId": "41875", "score": 3267.0}, {"name": "chr_14_B218", "taxId": "41875", "score": 3197.0}, {"name": "chr_14_B218", "taxId": "41875", "score": 3184.0}, {"name": "chr_14_B218", "taxId": "41875", "score": 3173.0}, {"name": "chr_14_B218", "taxId": "41875", "score": 3046.0}, {"name": "chr_14_B218", "taxId": "41875", "score": 3044.0}, {"name": "chr_14_B218", "taxId": "41875", "score": 3013.0}, {"name": "chr_14_B218", "taxId": "41875", "score": 2669.0}, {"name": "chr_14_B218", "taxId": "41875", "score": 2364.0}, {"name": "chr_14_B218", "taxId": "41875", "score": 2145.0}, {"name": "chr_14_B218", "taxId": "41875", "score": 2137.0}, {"name": "chr_14_B218", "taxId": "41875", "score": 2132.0}, {"name": "chr_14_B218", "taxId": "41875", "score": 2047.0}, {"name": "chr_14_B218", "taxId": "41875", "score": 1927.0}, {"name": "chr_14_B218", "taxId": "41875", "score": 1639.0}, {"name": "chr_14_B218", "taxId": "41875", "score": 1544.0}, {"name": "chr_14_B218", "taxId": "41875", "score": 1277.0}, {"name": "chr_14_B218", "taxId": "41875", "score": 1249.0}, {"name": "chr_14_B218", "taxId": "41875", "score": 1157.0}, {"name": "chr_14_B218", "taxId": "41875", "score": 1035.0}, {"name": "chr_14_B218", "taxId": "41875", "score": 974.0}, {"name": "chr_14_B218", "taxId": "41875", "score": 974.0}, {"name": "chr_14_B218", "taxId": "41875", "score": 957.0}, {"name": "chr_14_B218", "taxId": "41875", "score": 926.0}, {"name": "chr_14_B218", "taxId": "41875", "score": 904.0}, {"name": "chr_14_B218", "taxId": "41875", "score": 874.0}, {"name": "chr_14_B218", "taxId": "41875", "score": 754.0}, {"name": "chr_14_B218", "taxId": "41875", "score": 704.0}, {"name": "chr_14_B218", "taxId": "41875", "score": 660.0}, {"name": "chr_14_B218", "taxId": "41875", "score": 636.0}, {"name": "chr_14_B218", "taxId": "41875", "score": 634.0}, {"name": "chr_14_B218", "taxId": "41875", "score": 599.0}, {"name": "chr_14_B218", "taxId": "41875", "score": 566.0}, {"name": "chr_14_B218", "taxId": "41875", "score": 448.0}, {"name": "chr_14_B218", "taxId": "41875", "score": 414.0}, {"name": "chr_14_B218", "taxId": "41875", "score": 326.0}, {"name": "chr_14_B218", "taxId": "41875", "score": 287.0}, {"name": "chr_14_B218", "taxId": "41875", "score": 281.0}, {"name": "chr_14_B218", "taxId": "41875", "score": 279.0}, {"name": "chr_14_B218", "taxId": "41875", "score": 259.0}, {"name": "chr_14_B218", "taxId": "41875", "score": 235.0}, {"name": "chr_14_B218", "taxId": "41875", "score": 233.0}, {"name": "chr_14_B218", "taxId": "41875", "score": 207.0}, {"name": "chr_14_B218", "taxId": "41875", "score": 171.0}, {"name": "chr_14_B218", "taxId": "41875", "score": 148.0}, {"name": "chr_14_B218", "taxId": "41875", "score": 143.0}, {"name": "chr_14_B218", "taxId": "41875", "score": 10981.0}, {"name": "chr_14_B218", "taxId": "41875", "score": 8311.0}, {"name": "chr_14_B218", "taxId": "41875", "score": 5182.0}, {"name": "chr_14_B218", "taxId": "41875", "score": 213.0}, {"name": "chr_14_B218", "taxId": "41875", "score": 7430.0}, {"name": "chr_14_B218", "taxId": "41875", "score": 7280.0}, {"name": "chr_14_B218", "taxId": "41875", "score": 7149.0}, {"name": "chr_14_B218", "taxId": "41875", "score": 6750.0}, {"name": "chr_14_B218", "taxId": "41875", "score": 6700.0}, {"name": "chr_14_B218", "taxId": "41875", "score": 6447.0}, {"name": "chr_14_B218", "taxId": "41875", "score": 6440.0}, {"name": "chr_14_B218", "taxId": "41875", "score": 6311.0}, {"name": "chr_14_B218", "taxId": "41875", "score": 5952.0}, {"name": "chr_14_B218", "taxId": "41875", "score": 5939.0}, {"name": "chr_14_B218", "taxId": "41875", "score": 5910.0}, {"name": "chr_14_B218", "taxId": "41875", "score": 5884.0}, {"name": "chr_14_B218", "taxId": "41875", "score": 3349.0}, {"name": "chr_14_B218", "taxId": "41875", "score": 3349.0}, {"name": "chr_14_B218", "taxId": "41875", "score": 3005.0}, {"name": "chr_14_B218", "taxId": "41875", "score": 3005.0}, {"name": "chr_14_B218", "taxId": "41875", "score": 872.0}, {"name": "chr_14_B218", "taxId": "41875", "score": 872.0}, {"name": "chr_14_B218", "taxId": "41875", "score": 822.0}, {"name": "chr_14_B218", "taxId": "41875", "score": 658.0}, {"name": "chr_14_B218", "taxId": "41875", "score": 555.0}, {"name": "chr_14_B218", "taxId": "41875", "score": 496.0}, {"name": "chr_14_B218", "taxId": "41875", "score": 272.0}, {"name": "chr_14_B218", "taxId": "41875", "score": 259.0}, {"name": "chr_14_B218", "taxId": "41875", "score": 5110.0}, {"name": "chr_14_B218", "taxId": "41875", "score": 4953.0}, {"name": "chr_14_B218", "taxId": "41875", "score": 4782.0}, {"name": "chr_14_B218", "taxId": "41875", "score": 4636.0}, {"name": "chr_14_B218", "taxId": "41875", "score": 4532.0}, {"name": "chr_14_B218", "taxId": "41875", "score": 4503.0}, {"name": "chr_14_B218", "taxId": "41875", "score": 4355.0}, {"name": "chr_14_B218", "taxId": "41875", "score": 4272.0}, {"name": "chr_14_B218", "taxId": "41875", "score": 4248.0}, {"name": "chr_14_B218", "taxId": "41875", "score": 4061.0}, {"name": "chr_14_B218", "taxId": "41875", "score": 3426.0}, {"name": "chr_14_B218", "taxId": "41875", "score": 621.0}, {"name": "chr_14_B218", "taxId": "41875", "score": 4065.0}, {"name": "chr_14_B218", "taxId": "41875", "score": 3940.0}, {"name": "chr_14_B218", "taxId": "41875", "score": 3687.0}, {"name": "chr_14_B218", "taxId": "41875", "score": 3587.0}, {"name": "chr_14_B218", "taxId": "41875", "score": 3565.0}, {"name": "chr_14_B218", "taxId": "41875", "score": 3559.0}, {"name": "chr_14_B218", "taxId": "41875", "score": 3404.0}, {"name": "chr_14_B218", "taxId": "41875", "score": 3389.0}, {"name": "chr_14_B218", "taxId": "41875", "score": 575.0}, {"name": "chr_14_B218", "taxId": "41875", "score": 3384.0}, {"name": "chr_14_B218", "taxId": "41875", "score": 3384.0}, {"name": "chr_14_B218", "taxId": "41875", "score": 1092.0}, {"name": "chr_14_B218", "taxId": "41875", "score": 3317.0}, {"name": "chr_14_B218", "taxId": "41875", "score": 3290.0}, {"name": "chr_14_B218", "taxId": "41875", "score": 2032.0}, {"name": "chr_14_B218", "taxId": "41875", "score": 3275.0}, {"name": "chr_14_B218", "taxId": "41875", "score": 3265.0}, {"name": "chr_14_B218", "taxId": "41875", "score": 3168.0}, {"name": "chr_14_B218", "taxId": "41875", "score": 3151.0}, {"name": "chr_14_B218", "taxId": "41875", "score": 1031.0}, {"name": "chr_14_B218", "taxId": "41875", "score": 3053.0}, {"name": "chr_14_B218", "taxId": "41875", "score": 2861.0}, {"name": "chr_14_B218", "taxId": "41875", "score": 2811.0}, {"name": "chr_14_B218", "taxId": "41875", "score": 2809.0}, {"name": "chr_14_B218", "taxId": "41875", "score": 2776.0}, {"name": "chr_14_B218", "taxId": "41875", "score": 2772.0}, {"name": "chr_14_B218", "taxId": "41875", "score": 2771.0}, {"name": "chr_14_B218", "taxId": "41875", "score": 2769.0}, {"name": "chr_14_B218", "taxId": "41875", "score": 209.0}, {"name": "chr_14_B218", "taxId": "41875", "score": 2752.0}, {"name": "chr_14_B218", "taxId": "41875", "score": 2734.0}, {"name": "chr_14_B218", "taxId": "41875", "score": 2702.0}, {"name": "chr_14_B218", "taxId": "41875", "score": 2682.0}, {"name": "chr_14_B218", "taxId": "41875", "score": 2628.0}, {"name": "chr_14_B218", "taxId": "41875", "score": 2627.0}, {"name": "chr_14_B218", "taxId": "41875", "score": 152.0}, {"name": "chr_14_B218", "taxId": "41875", "score": 2606.0}, {"name": "chr_14_B218", "taxId": "41875", "score": 2606.0}, {"name": "chr_14_B218", "taxId": "41875", "score": 2577.0}, {"name": "chr_14_B218", "taxId": "41875", "score": 2543.0}, {"name": "chr_14_B218", "taxId": "41875", "score": 2532.0}, {"name": "chr_14_B218", "taxId": "41875", "score": 353.0}, {"name": "chr_14_B218", "taxId": "41875", "score": 2519.0}, {"name": "chr_14_B218", "taxId": "41875", "score": 161.0}, {"name": "chr_14_B218", "taxId": "41875", "score": 2460.0}, {"name": "chr_14_B218", "taxId": "41875", "score": 2457.0}, {"name": "chr_14_B218", "taxId": "41875", "score": 2449.0}, {"name": "chr_14_B218", "taxId": "41875", "score": 2399.0}, {"name": "chr_14_B218", "taxId": "41875", "score": 2416.0}, {"name": "chr_14_B218", "taxId": "41875", "score": 2351.0}, {"name": "chr_14_B218", "taxId": "41875", "score": 2346.0}, {"name": "chr_14_B218", "taxId": "41875", "score": 496.0}, {"name": "chr_14_B218", "taxId": "41875", "score": 2311.0}, {"name": "chr_14_B218", "taxId": "41875", "score": 2302.0}, {"name": "chr_14_B218", "taxId": "41875", "score": 2283.0}, {"name": "chr_14_B218", "taxId": "41875", "score": 2266.0}, {"name": "chr_14_B218", "taxId": "41875", "score": 2266.0}, {"name": "chr_14_B218", "taxId": "41875", "score": 1308.0}, {"name": "chr_14_B218", "taxId": "41875", "score": 1308.0}, {"name": "chr_14_B218", "taxId": "41875", "score": 773.0}, {"name": "chr_14_B218", "taxId": "41875", "score": 773.0}, {"name": "chr_14_B218", "taxId": "41875", "score": 2266.0}, {"name": "chr_14_B218", "taxId": "41875", "score": 2266.0}, {"name": "chr_14_B218", "taxId": "41875", "score": 1308.0}, {"name": "chr_14_B218", "taxId": "41875", "score": 1308.0}, {"name": "chr_14_B218", "taxId": "41875", "score": 778.0}, {"name": "chr_14_B218", "taxId": "41875", "score": 778.0}, {"name": "chr_14_B218", "taxId": "41875", "score": 2250.0}, {"name": "chr_14_B218", "taxId": "41875", "score": 2239.0}, {"name": "chr_14_B218", "taxId": "41875", "score": 2233.0}, {"name": "chr_14_B218", "taxId": "41875", "score": 2217.0}, {"name": "chr_14_B218", "taxId": "41875", "score": 2172.0}, {"name": "chr_14_B218", "taxId": "41875", "score": 2156.0}, {"name": "chr_14_B218", "taxId": "41875", "score": 2126.0}, {"name": "chr_14_B218", "taxId": "41875", "score": 2063.0}, {"name": "chr_14_B218", "taxId": "41875", "score": 255.0}, {"name": "chr_14_B218", "taxId": "41875", "score": 2063.0}, {"name": "chr_14_B218", "taxId": "41875", "score": 2060.0}, {"name": "chr_14_B218", "taxId": "41875", "score": 2060.0}, {"name": "chr_14_B218", "taxId": "41875", "score": 2004.0}, {"name": "chr_14_B218", "taxId": "41875", "score": 307.0}, {"name": "chr_14_B218", "taxId": "41875", "score": 161.0}, {"name": "chr_14_B218", "taxId": "41875", "score": 1989.0}, {"name": "chr_14_B218", "taxId": "41875", "score": 1978.0}, {"name": "chr_14_B218", "taxId": "41875", "score": 1967.0}, {"name": "chr_14_B218", "taxId": "41875", "score": 1951.0}, {"name": "chr_14_B218", "taxId": "41875", "score": 952.0}, {"name": "chr_14_B218", "taxId": "41875", "score": 902.0}, {"name": "chr_14_B218", "taxId": "41875", "score": 776.0}, {"name": "chr_14_B218", "taxId": "41875", "score": 712.0}, {"name": "chr_14_B218", "taxId": "41875", "score": 392.0}, {"name": "chr_14_B218", "taxId": "41875", "score": 339.0}, {"name": "chr_14_B218", "taxId": "41875", "score": 237.0}, {"name": "chr_14_B218", "taxId": "41875", "score": 220.0}, {"name": "chr_14_B218", "taxId": "41875", "score": 220.0}, {"name": "chr_14_B218", "taxId": "41875", "score": 141.0}, {"name": "chr_14_B218", "taxId": "41875", "score": 1947.0}, {"name": "chr_14_B218", "taxId": "41875", "score": 279.0}, {"name": "chr_14_B218", "taxId": "41875", "score": 1932.0}, {"name": "chr_14_B218", "taxId": "41875", "score": 1916.0}, {"name": "chr_14_B218", "taxId": "41875", "score": 1923.0}, {"name": "chr_14_B218", "taxId": "41875", "score": 1842.0}, {"name": "chr_14_B218", "taxId": "41875", "score": 1816.0}, {"name": "chr_14_B218", "taxId": "41875", "score": 1803.0}, {"name": "chr_14_B218", "taxId": "41875", "score": 521.0}, {"name": "chr_14_B218", "taxId": "41875", "score": 1801.0}, {"name": "chr_14_B218", "taxId": "41875", "score": 1790.0}, {"name": "chr_14_B218", "taxId": "41875", "score": 1773.0}, {"name": "chr_14_B218", "taxId": "41875", "score": 1770.0}, {"name": "chr_14_B218", "taxId": "41875", "score": 1757.0}, {"name": "chr_14_B218", "taxId": "41875", "score": 289.0}, {"name": "chr_14_B218", "taxId": "41875", "score": 1751.0}, {"name": "chr_14_B218", "taxId": "41875", "score": 1748.0}, {"name": "chr_14_B218", "taxId": "41875", "score": 1746.0}, {"name": "chr_14_B218", "taxId": "41875", "score": 1661.0}, {"name": "chr_14_B218", "taxId": "41875", "score": 715.0}, {"name": "chr_14_B218", "taxId": "41875", "score": 217.0}, {"name": "chr_14_B218", "taxId": "41875", "score": 172.0}, {"name": "chr_14_B218", "taxId": "41875", "score": 145.0}, {"name": "chr_14_B218", "taxId": "41875", "score": 1629.0}, {"name": "chr_14_B218", "taxId": "41875", "score": 1609.0}, {"name": "chr_14_B218", "taxId": "41875", "score": 1559.0}, {"name": "chr_14_B218", "taxId": "41875", "score": 346.0}, {"name": "chr_14_B218", "taxId": "41875", "score": 1539.0}, {"name": "chr_14_B218", "taxId": "41875", "score": 1530.0}, {"name": "chr_14_B218", "taxId": "41875", "score": 259.0}, {"name": "chr_14_B218", "taxId": "41875", "score": 1524.0}, {"name": "chr_14_B218", "taxId": "41875", "score": 1519.0}, {"name": "chr_14_B218", "taxId": "41875", "score": 1502.0}, {"name": "chr_14_B218", "taxId": "41875", "score": 148.0}, {"name": "chr_14_B218", "taxId": "41875", "score": 1482.0}, {"name": "chr_14_B218", "taxId": "41875", "score": 1472.0}, {"name": "chr_14_B218", "taxId": "41875", "score": 889.0}, {"name": "chr_14_B218", "taxId": "41875", "score": 226.0}, {"name": "chr_14_B218", "taxId": "41875", "score": 1469.0}, {"name": "chr_14_B218", "taxId": "41875", "score": 1386.0}, {"name": "chr_14_B218", "taxId": "41875", "score": 1376.0}, {"name": "chr_14_B218", "taxId": "41875", "score": 1376.0}, {"name": "chr_14_B218", "taxId": "41875", "score": 1371.0}, {"name": "chr_14_B218", "taxId": "41875", "score": 1321.0}, {"name": "chr_14_B218", "taxId": "41875", "score": 1299.0}, {"name": "chr_14_B218", "taxId": "41875", "score": 1262.0}, {"name": "chr_14_B218", "taxId": "41875", "score": 1253.0}, {"name": "chr_14_B218", "taxId": "41875", "score": 540.0}, {"name": "chr_14_B218", "taxId": "41875", "score": 1245.0}, {"name": "chr_14_B218", "taxId": "41875", "score": 1214.0}, {"name": "chr_14_B218", "taxId": "41875", "score": 1182.0}, {"name": "chr_14_B218", "taxId": "41875", "score": 1147.0}, {"name": "chr_14_B218", "taxId": "41875", "score": 632.0}, {"name": "chr_14_B218", "taxId": "41875", "score": 1068.0}, {"name": "chr_14_B218", "taxId": "41875", "score": 926.0}, {"name": "chr_14_B218", "taxId": "41875", "score": 1066.0}, {"name": "chr_14_B218", "taxId": "41875", "score": 1020.0}, {"name": "chr_14_B218", "taxId": "41875", "score": 1020.0}, {"name": "chr_14_B218", "taxId": "41875", "score": 1014.0}, {"name": "chr_14_B218", "taxId": "41875", "score": 505.0}, {"name": "chr_14_B218", "taxId": "41875", "score": 1014.0}, {"name": "chr_14_B218", "taxId": "41875", "score": 974.0}, {"name": "chr_14_B218", "taxId": "41875", "score": 996.0}, {"name": "chr_14_B218", "taxId": "41875", "score": 898.0}, {"name": "chr_14_B218", "taxId": "41875", "score": 833.0}, {"name": "chr_14_B218", "taxId": "41875", "score": 808.0}, {"name": "chr_14_B218", "taxId": "41875", "score": 806.0}, {"name": "chr_14_B218", "taxId": "41875", "score": 782.0}, {"name": "chr_14_B218", "taxId": "41875", "score": 699.0}, {"name": "chr_14_B218", "taxId": "41875", "score": 632.0}, {"name": "chr_14_B218", "taxId": "41875", "score": 990.0}, {"name": "chr_14_B218", "taxId": "41875", "score": 248.0}, {"name": "chr_14_B218", "taxId": "41875", "score": 961.0}, {"name": "chr_14_B218", "taxId": "41875", "score": 920.0}, {"name": "chr_14_B218", "taxId": "41875", "score": 915.0}, {"name": "chr_14_B218", "taxId": "41875", "score": 902.0}, {"name": "chr_14_B218", "taxId": "41875", "score": 898.0}, {"name": "chr_14_B218", "taxId": "41875", "score": 894.0}, {"name": "chr_14_B218", "taxId": "41875", "score": 776.0}, {"name": "chr_14_B218", "taxId": "41875", "score": 728.0}, {"name": "chr_14_B218", "taxId": "41875", "score": 719.0}, {"name": "chr_14_B218", "taxId": "41875", "score": 586.0}, {"name": "chr_14_B218", "taxId": "41875", "score": 169.0}, {"name": "chr_14_B218", "taxId": "41875", "score": 893.0}, {"name": "chr_14_B218", "taxId": "41875", "score": 586.0}, {"name": "chr_14_B218", "taxId": "41875", "score": 887.0}, {"name": "chr_14_B218", "taxId": "41875", "score": 874.0}, {"name": "chr_14_B218", "taxId": "41875", "score": 857.0}, {"name": "chr_14_B218", "taxId": "41875", "score": 872.0}, {"name": "chr_14_B218", "taxId": "41875", "score": 867.0}, {"name": "chr_14_B218", "taxId": "41875", "score": 416.0}, {"name": "chr_14_B218", "taxId": "41875", "score": 867.0}, {"name": "chr_14_B218", "taxId": "41875", "score": 479.0}, {"name": "chr_14_B218", "taxId": "41875", "score": 416.0}, {"name": "chr_14_B218", "taxId": "41875", "score": 187.0}, {"name": "chr_14_B218", "taxId": "41875", "score": 865.0}, {"name": "chr_14_B218", "taxId": "41875", "score": 854.0}, {"name": "chr_14_B218", "taxId": "41875", "score": 854.0}, {"name": "chr_14_B218", "taxId": "41875", "score": 852.0}, {"name": "chr_14_B218", "taxId": "41875", "score": 802.0}, {"name": "chr_14_B218", "taxId": "41875", "score": 730.0}, {"name": "chr_14_B218", "taxId": "41875", "score": 673.0}, {"name": "chr_14_B218", "taxId": "41875", "score": 669.0}, {"name": "chr_14_B218", "taxId": "41875", "score": 390.0}, {"name": "chr_14_B218", "taxId": "41875", "score": 167.0}, {"name": "chr_14_B218", "taxId": "41875", "score": 159.0}, {"name": "chr_14_B218", "taxId": "41875", "score": 156.0}, {"name": "chr_14_B218", "taxId": "41875", "score": 835.0}, {"name": "chr_14_B218", "taxId": "41875", "score": 660.0}, {"name": "chr_14_B218", "taxId": "41875", "score": 828.0}, {"name": "chr_14_B218", "taxId": "41875", "score": 822.0}, {"name": "chr_14_B218", "taxId": "41875", "score": 808.0}, {"name": "chr_14_B218", "taxId": "41875", "score": 806.0}, {"name": "chr_14_B218", "taxId": "41875", "score": 782.0}, {"name": "chr_14_B218", "taxId": "41875", "score": 787.0}, {"name": "chr_14_B218", "taxId": "41875", "score": 379.0}, {"name": "chr_14_B218", "taxId": "41875", "score": 782.0}, {"name": "chr_14_B218", "taxId": "41875", "score": 571.0}, {"name": "chr_14_B218", "taxId": "41875", "score": 774.0}, {"name": "chr_14_B218", "taxId": "41875", "score": 774.0}, {"name": "chr_14_B218", "taxId": "41875", "score": 773.0}, {"name": "chr_14_B218", "taxId": "41875", "score": 763.0}, {"name": "chr_14_B218", "taxId": "41875", "score": 752.0}, {"name": "chr_14_B218", "taxId": "41875", "score": 749.0}, {"name": "chr_14_B218", "taxId": "41875", "score": 741.0}, {"name": "chr_14_B218", "taxId": "41875", "score": 392.0}, {"name": "chr_14_B218", "taxId": "41875", "score": 734.0}, {"name": "chr_14_B218", "taxId": "41875", "score": 734.0}, {"name": "chr_14_B218", "taxId": "41875", "score": 734.0}, {"name": "chr_14_B218", "taxId": "41875", "score": 684.0}, {"name": "chr_14_B218", "taxId": "41875", "score": 680.0}, {"name": "chr_14_B218", "taxId": "41875", "score": 726.0}, {"name": "chr_14_B218", "taxId": "564608", "score": 719.0}, {"name": "chr_14_B218", "taxId": "41875", "score": 708.0}, {"name": "chr_14_B218", "taxId": "41875", "score": 708.0}, {"name": "chr_14_B218", "taxId": "41875", "score": 708.0}, {"name": "chr_14_B218", "taxId": "41875", "score": 704.0}, {"name": "chr_14_B218", "taxId": "41875", "score": 695.0}, {"name": "chr_14_B218", "taxId": "296587", "score": 693.0}, {"name": "chr_14_B218", "taxId": "41875", "score": 688.0}, {"name": "chr_14_B218", "taxId": "41875", "score": 688.0}, {"name": "chr_14_B218", "taxId": "41875", "score": 684.0}, {"name": "chr_14_B218", "taxId": "41875", "score": 673.0}, {"name": "chr_14_B218", "taxId": "41875", "score": 647.0}, {"name": "chr_14_B218", "taxId": "41875", "score": 634.0}, {"name": "chr_14_B218", "taxId": "296587", "score": 634.0}, {"name": "chr_14_B218", "taxId": "296587", "score": 634.0}, {"name": "chr_14_B218", "taxId": "296587", "score": 464.0}, {"name": "chr_14_B218", "taxId": "41875", "score": 627.0}, {"name": "chr_14_B218", "taxId": "41875", "score": 326.0}, {"name": "chr_14_B218", "taxId": "41875", "score": 606.0}, {"name": "chr_14_B218", "taxId": "41875", "score": 590.0}, {"name": "chr_14_B218", "taxId": "41875", "score": 571.0}, {"name": "chr_14_B218", "taxId": "41875", "score": 568.0}, {"name": "chr_14_B218", "taxId": "41875", "score": 564.0}, {"name": "chr_14_B218", "taxId": "41875", "score": 555.0}, {"name": "chr_14_B218", "taxId": "41875", "score": 553.0}, {"name": "chr_14_B218", "taxId": "41875", "score": 505.0}, {"name": "chr_14_B218", "taxId": "41875", "score": 398.0}, {"name": "chr_14_B218", "taxId": "296587", "score": 464.0}, {"name": "chr_14_B218", "taxId": "41875", "score": 462.0}, {"name": "chr_14_B218", "taxId": "41875", "score": 448.0}, {"name": "chr_14_B218", "taxId": "296587", "score": 427.0}, {"name": "chr_14_B218", "taxId": "41875", "score": 416.0}, {"name": "chr_14_B218", "taxId": "42229", "score": 409.0}, {"name": "chr_14_B218", "taxId": "102107", "score": 381.0}, {"name": "chr_14_B218", "taxId": "41875", "score": 379.0}, {"name": "chr_14_B218", "taxId": "436017", "score": 366.0}, {"name": "chr_14_B218", "taxId": "436017", "score": 366.0}, {"name": "chr_14_B218", "taxId": "436017", "score": 263.0}, {"name": "chr_14_B218", "taxId": "41875", "score": 357.0}, {"name": "chr_14_B218", "taxId": "41875", "score": 357.0}, {"name": "chr_14_B218", "taxId": "114398", "score": 307.0}, {"name": "chr_14_B218", "taxId": "41875", "score": 287.0}, {"name": "chr_14_B218", "taxId": "41875", "score": 281.0}, {"name": "chr_14_B218", "taxId": "43146", "score": 278.0}, {"name": "chr_14_B218", "taxId": "41875", "score": 276.0}, {"name": "chr_14_B218", "taxId": "41875", "score": 254.0}, {"name": "chr_14_B218", "taxId": "1987369", "score": 272.0}, {"name": "chr_14_B218", "taxId": "436017", "score": 263.0}, {"name": "chr_14_B218", "taxId": "13443", "score": 255.0}, {"name": "chr_14_B218", "taxId": "564608", "score": 254.0}, {"name": "chr_14_B218", "taxId": "41875", "score": 250.0}, {"name": "chr_14_B218", "taxId": "41875", "score": 235.0}, {"name": "chr_14_B218", "taxId": "41875", "score": 207.0}, {"name": "chr_14_B218", "taxId": "13443", "score": 246.0}, {"name": "chr_14_B218", "taxId": "49369", "score": 244.0}, {"name": "chr_14_B218", "taxId": "13443", "score": 244.0}, {"name": "chr_14_B218", "taxId": "41875", "score": 244.0}, {"name": "chr_14_B218", "taxId": "41875", "score": 243.0}, {"name": "chr_14_B218", "taxId": "41875", "score": 200.0}, {"name": "chr_14_B218", "taxId": "41875", "score": 196.0}, {"name": "chr_14_B218", "taxId": "41875", "score": 152.0}, {"name": "chr_14_B218", "taxId": "41875", "score": 145.0}, {"name": "chr_14_B218", "taxId": "743635", "score": 241.0}, {"name": "chr_14_B218", "taxId": "43946", "score": 224.0}, {"name": "chr_14_B218", "taxId": "41875", "score": 217.0}, {"name": "chr_14_B218", "taxId": "41875", "score": 213.0}, {"name": "chr_14_B218", "taxId": "41875", "score": 191.0}, {"name": "chr_14_B218", "taxId": "41875", "score": 141.0}, {"name": "chr_14_B218", "taxId": "28849", "score": 196.0}, {"name": "chr_14_B218", "taxId": "41875", "score": 185.0}, {"name": "chr_14_B218", "taxId": "1808001", "score": 176.0}, {"name": "chr_14_B218", "taxId": "41875", "score": 176.0}, {"name": "chr_14_B218", "taxId": "70448", "score": 172.0}, {"name": "chr_14_B218", "taxId": "70448", "score": 172.0}, {"name": "chr_14_B218", "taxId": "70448", "score": 172.0}, {"name": "chr_14_B218", "taxId": "41875", "score": 169.0}, {"name": "chr_14_B218", "taxId": "441375", "score": 163.0}, {"name": "chr_14_B218", "taxId": "7460", "score": 161.0}, {"name": "chr_14_B218", "taxId": "28090", "score": 159.0}, {"name": "chr_14_B218", "taxId": "79200", "score": 159.0}, {"name": "chr_14_B218", "taxId": "41875", "score": 156.0}, {"name": "chr_14_B218", "taxId": "258330", "score": 150.0}, {"name": "chr_14_B218", "taxId": "412030", "score": 148.0}, {"name": "chr_14_B218", "taxId": "352472", "score": 148.0}, {"name": "chr_14_B218", "taxId": "41875", "score": 145.0}, {"name": "chr_14_B218", "taxId": "10224", "score": 145.0}, {"name": "chr_14_B218", "taxId": "41875", "score": 145.0}, {"name": "chr_14_B218", "taxId": "66656", "score": 141.0}, {"name": "chr_14_B218", "taxId": "66656", "score": 141.0}, {"name": "chr_14_B218", "taxId": "41875", "score": 141.0}]}, "taxonomy": {"bestsum": {"species": {"tax": "Bathycoccus prasinos", "score": 971248.0, "c_index": 24}, "genus": {"tax": "Bathycoccus", "score": 971248.0, "c_index": 19}, "family": {"tax": "Bathycoccaceae", "score": 973022.0, "c_index": 18}, "order": {"tax": "Mamiellales", "score": 977311.0, "c_index": 17}, "phylum": {"tax": "Chlorophyta", "score": 977311.0, "c_index": 10}, "superkingdom": {"tax": "Eukaryota", "score": 981723.0, "c_index": 2}}}}, "chr_13_B218": {"name": "chr_13_B218", "length": 737726, "n_count": 0, "agct_count": 737726, "gc": 0.4835, "covs": {"bam0": 66.1831}, "read_cov": {"bam0": 325567}, "hits": {"tax0": [{"name": "chr_13_B218", "taxId": "41875", "score": 65819.0}, {"name": "chr_13_B218", "taxId": "41875", "score": 46141.0}, {"name": "chr_13_B218", "taxId": "41875", "score": 35430.0}, {"name": "chr_13_B218", "taxId": "41875", "score": 35070.0}, {"name": "chr_13_B218", "taxId": "41875", "score": 27903.0}, {"name": "chr_13_B218", "taxId": "41875", "score": 27045.0}, {"name": "chr_13_B218", "taxId": "41875", "score": 21750.0}, {"name": "chr_13_B218", "taxId": "41875", "score": 20718.0}, {"name": "chr_13_B218", "taxId": "41875", "score": 20570.0}, {"name": "chr_13_B218", "taxId": "41875", "score": 19758.0}, {"name": "chr_13_B218", "taxId": "41875", "score": 19167.0}, {"name": "chr_13_B218", "taxId": "41875", "score": 18825.0}, {"name": "chr_13_B218", "taxId": "41875", "score": 18524.0}, {"name": "chr_13_B218", "taxId": "41875", "score": 18491.0}, {"name": "chr_13_B218", "taxId": "41875", "score": 18358.0}, {"name": "chr_13_B218", "taxId": "41875", "score": 18305.0}, {"name": "chr_13_B218", "taxId": "41875", "score": 17861.0}, {"name": "chr_13_B218", "taxId": "41875", "score": 17743.0}, {"name": "chr_13_B218", "taxId": "41875", "score": 17230.0}, {"name": "chr_13_B218", "taxId": "41875", "score": 17099.0}, {"name": "chr_13_B218", "taxId": "41875", "score": 16918.0}, {"name": "chr_13_B218", "taxId": "41875", "score": 16015.0}, {"name": "chr_13_B218", "taxId": "41875", "score": 15488.0}, {"name": "chr_13_B218", "taxId": "41875", "score": 15433.0}, {"name": "chr_13_B218", "taxId": "41875", "score": 15365.0}, {"name": "chr_13_B218", "taxId": "41875", "score": 15291.0}, {"name": "chr_13_B218", "taxId": "41875", "score": 14244.0}, {"name": "chr_13_B218", "taxId": "41875", "score": 14196.0}, {"name": "chr_13_B218", "taxId": "41875", "score": 13801.0}, {"name": "chr_13_B218", "taxId": "41875", "score": 12767.0}, {"name": "chr_13_B218", "taxId": "41875", "score": 12759.0}, {"name": "chr_13_B218", "taxId": "41875", "score": 12495.0}, {"name": "chr_13_B218", "taxId": "41875", "score": 12417.0}, {"name": "chr_13_B218", "taxId": "41875", "score": 11430.0}, {"name": "chr_13_B218", "taxId": "41875", "score": 11121.0}, {"name": "chr_13_B218", "taxId": "41875", "score": 10903.0}, {"name": "chr_13_B218", "taxId": "41875", "score": 10523.0}, {"name": "chr_13_B218", "taxId": "41875", "score": 10401.0}, {"name": "chr_13_B218", "taxId": "41875", "score": 10262.0}, {"name": "chr_13_B218", "taxId": "41875", "score": 9828.0}, {"name": "chr_13_B218", "taxId": "41875", "score": 9677.0}, {"name": "chr_13_B218", "taxId": "41875", "score": 9675.0}, {"name": "chr_13_B218", "taxId": "41875", "score": 9546.0}, {"name": "chr_13_B218", "taxId": "41875", "score": 8855.0}, {"name": "chr_13_B218", "taxId": "41875", "score": 8696.0}, {"name": "chr_13_B218", "taxId": "41875", "score": 8637.0}, {"name": "chr_13_B218", "taxId": "41875", "score": 8556.0}, {"name": "chr_13_B218", "taxId": "41875", "score": 8453.0}, {"name": "chr_13_B218", "taxId": "41875", "score": 8323.0}, {"name": "chr_13_B218", "taxId": "41875", "score": 8318.0}, {"name": "chr_13_B218", "taxId": "41875", "score": 7947.0}, {"name": "chr_13_B218", "taxId": "41875", "score": 7607.0}, {"name": "chr_13_B218", "taxId": "41875", "score": 7378.0}, {"name": "chr_13_B218", "taxId": "41875", "score": 7263.0}, {"name": "chr_13_B218", "taxId": "41875", "score": 6957.0}, {"name": "chr_13_B218", "taxId": "41875", "score": 6830.0}, {"name": "chr_13_B218", "taxId": "41875", "score": 6586.0}, {"name": "chr_13_B218", "taxId": "41875", "score": 6586.0}, {"name": "chr_13_B218", "taxId": "41875", "score": 6554.0}, {"name": "chr_13_B218", "taxId": "41875", "score": 6495.0}, {"name": "chr_13_B218", "taxId": "41875", "score": 6349.0}, {"name": "chr_13_B218", "taxId": "41875", "score": 6207.0}, {"name": "chr_13_B218", "taxId": "41875", "score": 6074.0}, {"name": "chr_13_B218", "taxId": "41875", "score": 6054.0}, {"name": "chr_13_B218", "taxId": "41875", "score": 6037.0}, {"name": "chr_13_B218", "taxId": "41875", "score": 5350.0}, {"name": "chr_13_B218", "taxId": "41875", "score": 4961.0}, {"name": "chr_13_B218", "taxId": "41875", "score": 4942.0}, {"name": "chr_13_B218", "taxId": "41875", "score": 4931.0}, {"name": "chr_13_B218", "taxId": "41875", "score": 4852.0}, {"name": "chr_13_B218", "taxId": "41875", "score": 4826.0}, {"name": "chr_13_B218", "taxId": "41875", "score": 4652.0}, {"name": "chr_13_B218", "taxId": "41875", "score": 4519.0}, {"name": "chr_13_B218", "taxId": "41875", "score": 4486.0}, {"name": "chr_13_B218", "taxId": "41875", "score": 4420.0}, {"name": "chr_13_B218", "taxId": "41875", "score": 4126.0}, {"name": "chr_13_B218", "taxId": "41875", "score": 3879.0}, {"name": "chr_13_B218", "taxId": "41875", "score": 3718.0}, {"name": "chr_13_B218", "taxId": "41875", "score": 3363.0}, {"name": "chr_13_B218", "taxId": "41875", "score": 3225.0}, {"name": "chr_13_B218", "taxId": "41875", "score": 3205.0}, {"name": "chr_13_B218", "taxId": "41875", "score": 3155.0}, {"name": "chr_13_B218", "taxId": "41875", "score": 2667.0}, {"name": "chr_13_B218", "taxId": "41875", "score": 2475.0}, {"name": "chr_13_B218", "taxId": "41875", "score": 2466.0}, {"name": "chr_13_B218", "taxId": "41875", "score": 2338.0}, {"name": "chr_13_B218", "taxId": "41875", "score": 2187.0}, {"name": "chr_13_B218", "taxId": "41875", "score": 2039.0}, {"name": "chr_13_B218", "taxId": "41875", "score": 1960.0}, {"name": "chr_13_B218", "taxId": "41875", "score": 1947.0}, {"name": "chr_13_B218", "taxId": "41875", "score": 1947.0}, {"name": "chr_13_B218", "taxId": "41875", "score": 1941.0}, {"name": "chr_13_B218", "taxId": "41875", "score": 1936.0}, {"name": "chr_13_B218", "taxId": "41875", "score": 1831.0}, {"name": "chr_13_B218", "taxId": "41875", "score": 1744.0}, {"name": "chr_13_B218", "taxId": "41875", "score": 1616.0}, {"name": "chr_13_B218", "taxId": "41875", "score": 1611.0}, {"name": "chr_13_B218", "taxId": "41875", "score": 1594.0}, {"name": "chr_13_B218", "taxId": "41875", "score": 1572.0}, {"name": "chr_13_B218", "taxId": "41875", "score": 1507.0}, {"name": "chr_13_B218", "taxId": "41875", "score": 1428.0}, {"name": "chr_13_B218", "taxId": "41875", "score": 1404.0}, {"name": "chr_13_B218", "taxId": "41875", "score": 1371.0}, {"name": "chr_13_B218", "taxId": "41875", "score": 1319.0}, {"name": "chr_13_B218", "taxId": "41875", "score": 1295.0}, {"name": "chr_13_B218", "taxId": "41875", "score": 1290.0}, {"name": "chr_13_B218", "taxId": "41875", "score": 1267.0}, {"name": "chr_13_B218", "taxId": "41875", "score": 1256.0}, {"name": "chr_13_B218", "taxId": "41875", "score": 1177.0}, {"name": "chr_13_B218", "taxId": "41875", "score": 1164.0}, {"name": "chr_13_B218", "taxId": "41875", "score": 1083.0}, {"name": "chr_13_B218", "taxId": "41875", "score": 1066.0}, {"name": "chr_13_B218", "taxId": "41875", "score": 1018.0}, {"name": "chr_13_B218", "taxId": "41875", "score": 1002.0}, {"name": "chr_13_B218", "taxId": "41875", "score": 972.0}, {"name": "chr_13_B218", "taxId": "41875", "score": 944.0}, {"name": "chr_13_B218", "taxId": "41875", "score": 920.0}, {"name": "chr_13_B218", "taxId": "41875", "score": 894.0}, {"name": "chr_13_B218", "taxId": "41875", "score": 865.0}, {"name": "chr_13_B218", "taxId": "41875", "score": 861.0}, {"name": "chr_13_B218", "taxId": "41875", "score": 845.0}, {"name": "chr_13_B218", "taxId": "41875", "score": 845.0}, {"name": "chr_13_B218", "taxId": "41875", "score": 824.0}, {"name": "chr_13_B218", "taxId": "41875", "score": 754.0}, {"name": "chr_13_B218", "taxId": "41875", "score": 647.0}, {"name": "chr_13_B218", "taxId": "41875", "score": 645.0}, {"name": "chr_13_B218", "taxId": "41875", "score": 641.0}, {"name": "chr_13_B218", "taxId": "41875", "score": 636.0}, {"name": "chr_13_B218", "taxId": "41875", "score": 628.0}, {"name": "chr_13_B218", "taxId": "41875", "score": 621.0}, {"name": "chr_13_B218", "taxId": "41875", "score": 608.0}, {"name": "chr_13_B218", "taxId": "41875", "score": 588.0}, {"name": "chr_13_B218", "taxId": "41875", "score": 586.0}, {"name": "chr_13_B218", "taxId": "41875", "score": 527.0}, {"name": "chr_13_B218", "taxId": "41875", "score": 520.0}, {"name": "chr_13_B218", "taxId": "41875", "score": 518.0}, {"name": "chr_13_B218", "taxId": "41875", "score": 516.0}, {"name": "chr_13_B218", "taxId": "41875", "score": 516.0}, {"name": "chr_13_B218", "taxId": "41875", "score": 473.0}, {"name": "chr_13_B218", "taxId": "41875", "score": 468.0}, {"name": "chr_13_B218", "taxId": "41875", "score": 460.0}, {"name": "chr_13_B218", "taxId": "41875", "score": 457.0}, {"name": "chr_13_B218", "taxId": "41875", "score": 451.0}, {"name": "chr_13_B218", "taxId": "41875", "score": 446.0}, {"name": "chr_13_B218", "taxId": "41875", "score": 446.0}, {"name": "chr_13_B218", "taxId": "41875", "score": 440.0}, {"name": "chr_13_B218", "taxId": "41875", "score": 436.0}, {"name": "chr_13_B218", "taxId": "41875", "score": 422.0}, {"name": "chr_13_B218", "taxId": "41875", "score": 414.0}, {"name": "chr_13_B218", "taxId": "41875", "score": 387.0}, {"name": "chr_13_B218", "taxId": "41875", "score": 383.0}, {"name": "chr_13_B218", "taxId": "41875", "score": 361.0}, {"name": "chr_13_B218", "taxId": "41875", "score": 361.0}, {"name": "chr_13_B218", "taxId": "41875", "score": 326.0}, {"name": "chr_13_B218", "taxId": "41875", "score": 324.0}, {"name": "chr_13_B218", "taxId": "41875", "score": 292.0}, {"name": "chr_13_B218", "taxId": "41875", "score": 292.0}, {"name": "chr_13_B218", "taxId": "41875", "score": 291.0}, {"name": "chr_13_B218", "taxId": "41875", "score": 291.0}, {"name": "chr_13_B218", "taxId": "41875", "score": 283.0}, {"name": "chr_13_B218", "taxId": "41875", "score": 276.0}, {"name": "chr_13_B218", "taxId": "41875", "score": 228.0}, {"name": "chr_13_B218", "taxId": "41875", "score": 220.0}, {"name": "chr_13_B218", "taxId": "41875", "score": 217.0}, {"name": "chr_13_B218", "taxId": "41875", "score": 211.0}, {"name": "chr_13_B218", "taxId": "41875", "score": 171.0}, {"name": "chr_13_B218", "taxId": "41875", "score": 169.0}, {"name": "chr_13_B218", "taxId": "41875", "score": 35430.0}, {"name": "chr_13_B218", "taxId": "41875", "score": 14196.0}, {"name": "chr_13_B218", "taxId": "41875", "score": 13801.0}, {"name": "chr_13_B218", "taxId": "41875", "score": 12153.0}, {"name": "chr_13_B218", "taxId": "41875", "score": 11430.0}, {"name": "chr_13_B218", "taxId": "41875", "score": 8453.0}, {"name": "chr_13_B218", "taxId": "41875", "score": 6586.0}, {"name": "chr_13_B218", "taxId": "41875", "score": 5086.0}, {"name": "chr_13_B218", "taxId": "41875", "score": 3363.0}, {"name": "chr_13_B218", "taxId": "41875", "score": 3225.0}, {"name": "chr_13_B218", "taxId": "41875", "score": 3205.0}, {"name": "chr_13_B218", "taxId": "41875", "score": 2466.0}, {"name": "chr_13_B218", "taxId": "41875", "score": 1611.0}, {"name": "chr_13_B218", "taxId": "41875", "score": 1594.0}, {"name": "chr_13_B218", "taxId": "41875", "score": 1371.0}, {"name": "chr_13_B218", "taxId": "41875", "score": 1295.0}, {"name": "chr_13_B218", "taxId": "41875", "score": 1290.0}, {"name": "chr_13_B218", "taxId": "41875", "score": 1264.0}, {"name": "chr_13_B218", "taxId": "41875", "score": 894.0}, {"name": "chr_13_B218", "taxId": "41875", "score": 647.0}, {"name": "chr_13_B218", "taxId": "41875", "score": 641.0}, {"name": "chr_13_B218", "taxId": "41875", "score": 636.0}, {"name": "chr_13_B218", "taxId": "41875", "score": 628.0}, {"name": "chr_13_B218", "taxId": "41875", "score": 608.0}, {"name": "chr_13_B218", "taxId": "41875", "score": 588.0}, {"name": "chr_13_B218", "taxId": "41875", "score": 527.0}, {"name": "chr_13_B218", "taxId": "41875", "score": 516.0}, {"name": "chr_13_B218", "taxId": "41875", "score": 510.0}, {"name": "chr_13_B218", "taxId": "41875", "score": 497.0}, {"name": "chr_13_B218", "taxId": "41875", "score": 468.0}, {"name": "chr_13_B218", "taxId": "41875", "score": 446.0}, {"name": "chr_13_B218", "taxId": "41875", "score": 422.0}, {"name": "chr_13_B218", "taxId": "41875", "score": 383.0}, {"name": "chr_13_B218", "taxId": "41875", "score": 294.0}, {"name": "chr_13_B218", "taxId": "41875", "score": 292.0}, {"name": "chr_13_B218", "taxId": "41875", "score": 171.0}, {"name": "chr_13_B218", "taxId": "41875", "score": 26866.0}, {"name": "chr_13_B218", "taxId": "41875", "score": 3812.0}, {"name": "chr_13_B218", "taxId": "41875", "score": 754.0}, {"name": "chr_13_B218", "taxId": "41875", "score": 520.0}, {"name": "chr_13_B218", "taxId": "41875", "score": 518.0}, {"name": "chr_13_B218", "taxId": "41875", "score": 446.0}, {"name": "chr_13_B218", "taxId": "41875", "score": 183.0}, {"name": "chr_13_B218", "taxId": "41875", "score": 174.0}, {"name": "chr_13_B218", "taxId": "41875", "score": 18391.0}, {"name": "chr_13_B218", "taxId": "41875", "score": 1085.0}, {"name": "chr_13_B218", "taxId": "41875", "score": 845.0}, {"name": "chr_13_B218", "taxId": "41875", "score": 845.0}, {"name": "chr_13_B218", "taxId": "41875", "score": 12842.0}, {"name": "chr_13_B218", "taxId": "41875", "score": 534.0}, {"name": "chr_13_B218", "taxId": "41875", "score": 12052.0}, {"name": "chr_13_B218", "taxId": "41875", "score": 10394.0}, {"name": "chr_13_B218", "taxId": "41875", "score": 9038.0}, {"name": "chr_13_B218", "taxId": "41875", "score": 8748.0}, {"name": "chr_13_B218", "taxId": "41875", "score": 6599.0}, {"name": "chr_13_B218", "taxId": "41875", "score": 8303.0}, {"name": "chr_13_B218", "taxId": "41875", "score": 7723.0}, {"name": "chr_13_B218", "taxId": "41875", "score": 7657.0}, {"name": "chr_13_B218", "taxId": "41875", "score": 7188.0}, {"name": "chr_13_B218", "taxId": "41875", "score": 6687.0}, {"name": "chr_13_B218", "taxId": "41875", "score": 6649.0}, {"name": "chr_13_B218", "taxId": "41875", "score": 6283.0}, {"name": "chr_13_B218", "taxId": "41875", "score": 6229.0}, {"name": "chr_13_B218", "taxId": "41875", "score": 4931.0}, {"name": "chr_13_B218", "taxId": "41875", "score": 1960.0}, {"name": "chr_13_B218", "taxId": "41875", "score": 1947.0}, {"name": "chr_13_B218", "taxId": "41875", "score": 1941.0}, {"name": "chr_13_B218", "taxId": "41875", "score": 1083.0}, {"name": "chr_13_B218", "taxId": "41875", "score": 1002.0}, {"name": "chr_13_B218", "taxId": "41875", "score": 479.0}, {"name": "chr_13_B218", "taxId": "41875", "score": 6187.0}, {"name": "chr_13_B218", "taxId": "41875", "score": 5819.0}, {"name": "chr_13_B218", "taxId": "41875", "score": 5777.0}, {"name": "chr_13_B218", "taxId": "41875", "score": 5762.0}, {"name": "chr_13_B218", "taxId": "41875", "score": 3195.0}, {"name": "chr_13_B218", "taxId": "41875", "score": 3195.0}, {"name": "chr_13_B218", "taxId": "41875", "score": 1345.0}, {"name": "chr_13_B218", "taxId": "41875", "score": 1325.0}, {"name": "chr_13_B218", "taxId": "41875", "score": 1192.0}, {"name": "chr_13_B218", "taxId": "41875", "score": 852.0}, {"name": "chr_13_B218", "taxId": "41875", "score": 817.0}, {"name": "chr_13_B218", "taxId": "41875", "score": 503.0}, {"name": "chr_13_B218", "taxId": "41875", "score": 466.0}, {"name": "chr_13_B218", "taxId": "41875", "score": 449.0}, {"name": "chr_13_B218", "taxId": "41875", "score": 425.0}, {"name": "chr_13_B218", "taxId": "41875", "score": 390.0}, {"name": "chr_13_B218", "taxId": "41875", "score": 377.0}, {"name": "chr_13_B218", "taxId": "41875", "score": 366.0}, {"name": "chr_13_B218", "taxId": "41875", "score": 235.0}, {"name": "chr_13_B218", "taxId": "41875", "score": 200.0}, {"name": "chr_13_B218", "taxId": "41875", "score": 5738.0}, {"name": "chr_13_B218", "taxId": "41875", "score": 1404.0}, {"name": "chr_13_B218", "taxId": "41875", "score": 1066.0}, {"name": "chr_13_B218", "taxId": "41875", "score": 621.0}, {"name": "chr_13_B218", "taxId": "41875", "score": 516.0}, {"name": "chr_13_B218", "taxId": "41875", "score": 473.0}, {"name": "chr_13_B218", "taxId": "41875", "score": 5664.0}, {"name": "chr_13_B218", "taxId": "41875", "score": 484.0}, {"name": "chr_13_B218", "taxId": "41875", "score": 5594.0}, {"name": "chr_13_B218", "taxId": "41875", "score": 5590.0}, {"name": "chr_13_B218", "taxId": "41875", "score": 5566.0}, {"name": "chr_13_B218", "taxId": "41875", "score": 5557.0}, {"name": "chr_13_B218", "taxId": "41875", "score": 5258.0}, {"name": "chr_13_B218", "taxId": "41875", "score": 5153.0}, {"name": "chr_13_B218", "taxId": "41875", "score": 5068.0}, {"name": "chr_13_B218", "taxId": "41875", "score": 4983.0}, {"name": "chr_13_B218", "taxId": "41875", "score": 4944.0}, {"name": "chr_13_B218", "taxId": "41875", "score": 4907.0}, {"name": "chr_13_B218", "taxId": "41875", "score": 4833.0}, {"name": "chr_13_B218", "taxId": "41875", "score": 4828.0}, {"name": "chr_13_B218", "taxId": "41875", "score": 4782.0}, {"name": "chr_13_B218", "taxId": "41875", "score": 4756.0}, {"name": "chr_13_B218", "taxId": "41875", "score": 4739.0}, {"name": "chr_13_B218", "taxId": "41875", "score": 4689.0}, {"name": "chr_13_B218", "taxId": "41875", "score": 4612.0}, {"name": "chr_13_B218", "taxId": "41875", "score": 4593.0}, {"name": "chr_13_B218", "taxId": "41875", "score": 4518.0}, {"name": "chr_13_B218", "taxId": "41875", "score": 4501.0}, {"name": "chr_13_B218", "taxId": "41875", "score": 4499.0}, {"name": "chr_13_B218", "taxId": "41875", "score": 4440.0}, {"name": "chr_13_B218", "taxId": "41875", "score": 4301.0}, {"name": "chr_13_B218", "taxId": "41875", "score": 4213.0}, {"name": "chr_13_B218", "taxId": "41875", "score": 2006.0}, {"name": "chr_13_B218", "taxId": "41875", "score": 4067.0}, {"name": "chr_13_B218", "taxId": "41875", "score": 4047.0}, {"name": "chr_13_B218", "taxId": "41875", "score": 237.0}, {"name": "chr_13_B218", "taxId": "41875", "score": 4036.0}, {"name": "chr_13_B218", "taxId": "41875", "score": 1306.0}, {"name": "chr_13_B218", "taxId": "41875", "score": 3947.0}, {"name": "chr_13_B218", "taxId": "41875", "score": 3864.0}, {"name": "chr_13_B218", "taxId": "41875", "score": 3853.0}, {"name": "chr_13_B218", "taxId": "41875", "score": 3847.0}, {"name": "chr_13_B218", "taxId": "41875", "score": 3749.0}, {"name": "chr_13_B218", "taxId": "41875", "score": 3720.0}, {"name": "chr_13_B218", "taxId": "41875", "score": 2630.0}, {"name": "chr_13_B218", "taxId": "41875", "score": 331.0}, {"name": "chr_13_B218", "taxId": "41875", "score": 3720.0}, {"name": "chr_13_B218", "taxId": "41875", "score": 2630.0}, {"name": "chr_13_B218", "taxId": "41875", "score": 385.0}, {"name": "chr_13_B218", "taxId": "41875", "score": 331.0}, {"name": "chr_13_B218", "taxId": "41875", "score": 220.0}, {"name": "chr_13_B218", "taxId": "41875", "score": 3675.0}, {"name": "chr_13_B218", "taxId": "41875", "score": 3663.0}, {"name": "chr_13_B218", "taxId": "41875", "score": 3657.0}, {"name": "chr_13_B218", "taxId": "41875", "score": 3620.0}, {"name": "chr_13_B218", "taxId": "41875", "score": 3615.0}, {"name": "chr_13_B218", "taxId": "41875", "score": 3607.0}, {"name": "chr_13_B218", "taxId": "41875", "score": 3605.0}, {"name": "chr_13_B218", "taxId": "41875", "score": 614.0}, {"name": "chr_13_B218", "taxId": "41875", "score": 3585.0}, {"name": "chr_13_B218", "taxId": "41875", "score": 3563.0}, {"name": "chr_13_B218", "taxId": "41875", "score": 3554.0}, {"name": "chr_13_B218", "taxId": "41875", "score": 3554.0}, {"name": "chr_13_B218", "taxId": "41875", "score": 3552.0}, {"name": "chr_13_B218", "taxId": "41875", "score": 3491.0}, {"name": "chr_13_B218", "taxId": "41875", "score": 3430.0}, {"name": "chr_13_B218", "taxId": "41875", "score": 3371.0}, {"name": "chr_13_B218", "taxId": "41875", "score": 3343.0}, {"name": "chr_13_B218", "taxId": "41875", "score": 3277.0}, {"name": "chr_13_B218", "taxId": "41875", "score": 496.0}, {"name": "chr_13_B218", "taxId": "41875", "score": 3269.0}, {"name": "chr_13_B218", "taxId": "41875", "score": 3253.0}, {"name": "chr_13_B218", "taxId": "41875", "score": 3247.0}, {"name": "chr_13_B218", "taxId": "41875", "score": 3247.0}, {"name": "chr_13_B218", "taxId": "41875", "score": 3247.0}, {"name": "chr_13_B218", "taxId": "41875", "score": 3245.0}, {"name": "chr_13_B218", "taxId": "41875", "score": 534.0}, {"name": "chr_13_B218", "taxId": "41875", "score": 3243.0}, {"name": "chr_13_B218", "taxId": "41875", "score": 3221.0}, {"name": "chr_13_B218", "taxId": "41875", "score": 593.0}, {"name": "chr_13_B218", "taxId": "41875", "score": 3216.0}, {"name": "chr_13_B218", "taxId": "41875", "score": 3214.0}, {"name": "chr_13_B218", "taxId": "41875", "score": 145.0}, {"name": "chr_13_B218", "taxId": "41875", "score": 3208.0}, {"name": "chr_13_B218", "taxId": "41875", "score": 3182.0}, {"name": "chr_13_B218", "taxId": "41875", "score": 3171.0}, {"name": "chr_13_B218", "taxId": "41875", "score": 3155.0}, {"name": "chr_13_B218", "taxId": "41875", "score": 3138.0}, {"name": "chr_13_B218", "taxId": "41875", "score": 3125.0}, {"name": "chr_13_B218", "taxId": "41875", "score": 3120.0}, {"name": "chr_13_B218", "taxId": "41875", "score": 3114.0}, {"name": "chr_13_B218", "taxId": "41875", "score": 3083.0}, {"name": "chr_13_B218", "taxId": "41875", "score": 3077.0}, {"name": "chr_13_B218", "taxId": "41875", "score": 3053.0}, {"name": "chr_13_B218", "taxId": "41875", "score": 3042.0}, {"name": "chr_13_B218", "taxId": "41875", "score": 2983.0}, {"name": "chr_13_B218", "taxId": "41875", "score": 2972.0}, {"name": "chr_13_B218", "taxId": "41875", "score": 2970.0}, {"name": "chr_13_B218", "taxId": "41875", "score": 2964.0}, {"name": "chr_13_B218", "taxId": "41875", "score": 2950.0}, {"name": "chr_13_B218", "taxId": "41875", "score": 2931.0}, {"name": "chr_13_B218", "taxId": "41875", "score": 2905.0}, {"name": "chr_13_B218", "taxId": "41875", "score": 2900.0}, {"name": "chr_13_B218", "taxId": "41875", "score": 2898.0}, {"name": "chr_13_B218", "taxId": "41875", "score": 2876.0}, {"name": "chr_13_B218", "taxId": "41875", "score": 2872.0}, {"name": "chr_13_B218", "taxId": "41875", "score": 2861.0}, {"name": "chr_13_B218", "taxId": "41875", "score": 2857.0}, {"name": "chr_13_B218", "taxId": "41875", "score": 2856.0}, {"name": "chr_13_B218", "taxId": "41875", "score": 2776.0}, {"name": "chr_13_B218", "taxId": "41875", "score": 2728.0}, {"name": "chr_13_B218", "taxId": "41875", "score": 1131.0}, {"name": "chr_13_B218", "taxId": "41875", "score": 2723.0}, {"name": "chr_13_B218", "taxId": "41875", "score": 2719.0}, {"name": "chr_13_B218", "taxId": "41875", "score": 2717.0}, {"name": "chr_13_B218", "taxId": "41875", "score": 2715.0}, {"name": "chr_13_B218", "taxId": "41875", "score": 2710.0}, {"name": "chr_13_B218", "taxId": "41875", "score": 2687.0}, {"name": "chr_13_B218", "taxId": "41875", "score": 2667.0}, {"name": "chr_13_B218", "taxId": "41875", "score": 2667.0}, {"name": "chr_13_B218", "taxId": "41875", "score": 2636.0}, {"name": "chr_13_B218", "taxId": "41875", "score": 2615.0}, {"name": "chr_13_B218", "taxId": "41875", "score": 2579.0}, {"name": "chr_13_B218", "taxId": "41875", "score": 2575.0}, {"name": "chr_13_B218", "taxId": "41875", "score": 311.0}, {"name": "chr_13_B218", "taxId": "41875", "score": 2556.0}, {"name": "chr_13_B218", "taxId": "41875", "score": 2543.0}, {"name": "chr_13_B218", "taxId": "41875", "score": 2505.0}, {"name": "chr_13_B218", "taxId": "41875", "score": 468.0}, {"name": "chr_13_B218", "taxId": "41875", "score": 2479.0}, {"name": "chr_13_B218", "taxId": "41875", "score": 2468.0}, {"name": "chr_13_B218", "taxId": "41875", "score": 2460.0}, {"name": "chr_13_B218", "taxId": "41875", "score": 2455.0}, {"name": "chr_13_B218", "taxId": "41875", "score": 2451.0}, {"name": "chr_13_B218", "taxId": "41875", "score": 2447.0}, {"name": "chr_13_B218", "taxId": "41875", "score": 2438.0}, {"name": "chr_13_B218", "taxId": "41875", "score": 2435.0}, {"name": "chr_13_B218", "taxId": "41875", "score": 2431.0}, {"name": "chr_13_B218", "taxId": "41875", "score": 2364.0}, {"name": "chr_13_B218", "taxId": "41875", "score": 2355.0}, {"name": "chr_13_B218", "taxId": "41875", "score": 2335.0}, {"name": "chr_13_B218", "taxId": "41875", "score": 1254.0}, {"name": "chr_13_B218", "taxId": "41875", "score": 2333.0}, {"name": "chr_13_B218", "taxId": "41875", "score": 2329.0}, {"name": "chr_13_B218", "taxId": "41875", "score": 2327.0}, {"name": "chr_13_B218", "taxId": "41875", "score": 2322.0}, {"name": "chr_13_B218", "taxId": "41875", "score": 2294.0}, {"name": "chr_13_B218", "taxId": "41875", "score": 2289.0}, {"name": "chr_13_B218", "taxId": "41875", "score": 2285.0}, {"name": "chr_13_B218", "taxId": "41875", "score": 1304.0}, {"name": "chr_13_B218", "taxId": "41875", "score": 774.0}, {"name": "chr_13_B218", "taxId": "41875", "score": 2285.0}, {"name": "chr_13_B218", "taxId": "41875", "score": 1304.0}, {"name": "chr_13_B218", "taxId": "41875", "score": 780.0}, {"name": "chr_13_B218", "taxId": "41875", "score": 2279.0}, {"name": "chr_13_B218", "taxId": "41875", "score": 217.0}, {"name": "chr_13_B218", "taxId": "41875", "score": 2272.0}, {"name": "chr_13_B218", "taxId": "41875", "score": 2222.0}, {"name": "chr_13_B218", "taxId": "41875", "score": 2217.0}, {"name": "chr_13_B218", "taxId": "41875", "score": 2189.0}, {"name": "chr_13_B218", "taxId": "41875", "score": 2183.0}, {"name": "chr_13_B218", "taxId": "41875", "score": 2178.0}, {"name": "chr_13_B218", "taxId": "41875", "score": 2169.0}, {"name": "chr_13_B218", "taxId": "41875", "score": 2158.0}, {"name": "chr_13_B218", "taxId": "41875", "score": 2152.0}, {"name": "chr_13_B218", "taxId": "41875", "score": 2139.0}, {"name": "chr_13_B218", "taxId": "41875", "score": 2122.0}, {"name": "chr_13_B218", "taxId": "41875", "score": 427.0}, {"name": "chr_13_B218", "taxId": "41875", "score": 2119.0}, {"name": "chr_13_B218", "taxId": "41875", "score": 2109.0}, {"name": "chr_13_B218", "taxId": "41875", "score": 1325.0}, {"name": "chr_13_B218", "taxId": "41875", "score": 1053.0}, {"name": "chr_13_B218", "taxId": "41875", "score": 739.0}, {"name": "chr_13_B218", "taxId": "41875", "score": 580.0}, {"name": "chr_13_B218", "taxId": "41875", "score": 540.0}, {"name": "chr_13_B218", "taxId": "41875", "score": 501.0}, {"name": "chr_13_B218", "taxId": "41875", "score": 501.0}, {"name": "chr_13_B218", "taxId": "41875", "score": 501.0}, {"name": "chr_13_B218", "taxId": "41875", "score": 448.0}, {"name": "chr_13_B218", "taxId": "41875", "score": 342.0}, {"name": "chr_13_B218", "taxId": "41875", "score": 327.0}, {"name": "chr_13_B218", "taxId": "41875", "score": 2080.0}, {"name": "chr_13_B218", "taxId": "41875", "score": 2036.0}, {"name": "chr_13_B218", "taxId": "41875", "score": 2030.0}, {"name": "chr_13_B218", "taxId": "41875", "score": 2028.0}, {"name": "chr_13_B218", "taxId": "41875", "score": 800.0}, {"name": "chr_13_B218", "taxId": "41875", "score": 704.0}, {"name": "chr_13_B218", "taxId": "41875", "score": 2021.0}, {"name": "chr_13_B218", "taxId": "41875", "score": 1993.0}, {"name": "chr_13_B218", "taxId": "41875", "score": 1991.0}, {"name": "chr_13_B218", "taxId": "41875", "score": 1986.0}, {"name": "chr_13_B218", "taxId": "41875", "score": 1986.0}, {"name": "chr_13_B218", "taxId": "41875", "score": 1969.0}, {"name": "chr_13_B218", "taxId": "41875", "score": 1969.0}, {"name": "chr_13_B218", "taxId": "41875", "score": 1969.0}, {"name": "chr_13_B218", "taxId": "41875", "score": 416.0}, {"name": "chr_13_B218", "taxId": "41875", "score": 169.0}, {"name": "chr_13_B218", "taxId": "41875", "score": 163.0}, {"name": "chr_13_B218", "taxId": "41875", "score": 1967.0}, {"name": "chr_13_B218", "taxId": "41875", "score": 1965.0}, {"name": "chr_13_B218", "taxId": "41875", "score": 1960.0}, {"name": "chr_13_B218", "taxId": "41875", "score": 1657.0}, {"name": "chr_13_B218", "taxId": "41875", "score": 1890.0}, {"name": "chr_13_B218", "taxId": "41875", "score": 1879.0}, {"name": "chr_13_B218", "taxId": "41875", "score": 1873.0}, {"name": "chr_13_B218", "taxId": "41875", "score": 1864.0}, {"name": "chr_13_B218", "taxId": "41875", "score": 1208.0}, {"name": "chr_13_B218", "taxId": "41875", "score": 1864.0}, {"name": "chr_13_B218", "taxId": "41875", "score": 1864.0}, {"name": "chr_13_B218", "taxId": "41875", "score": 1208.0}, {"name": "chr_13_B218", "taxId": "41875", "score": 1040.0}, {"name": "chr_13_B218", "taxId": "41875", "score": 893.0}, {"name": "chr_13_B218", "taxId": "41875", "score": 881.0}, {"name": "chr_13_B218", "taxId": "41875", "score": 701.0}, {"name": "chr_13_B218", "taxId": "41875", "score": 627.0}, {"name": "chr_13_B218", "taxId": "41875", "score": 440.0}, {"name": "chr_13_B218", "taxId": "41875", "score": 219.0}, {"name": "chr_13_B218", "taxId": "41875", "score": 1862.0}, {"name": "chr_13_B218", "taxId": "41875", "score": 1834.0}, {"name": "chr_13_B218", "taxId": "41875", "score": 1823.0}, {"name": "chr_13_B218", "taxId": "41875", "score": 1790.0}, {"name": "chr_13_B218", "taxId": "41875", "score": 1786.0}, {"name": "chr_13_B218", "taxId": "41875", "score": 1773.0}, {"name": "chr_13_B218", "taxId": "41875", "score": 1759.0}, {"name": "chr_13_B218", "taxId": "41875", "score": 1751.0}, {"name": "chr_13_B218", "taxId": "41875", "score": 1751.0}, {"name": "chr_13_B218", "taxId": "41875", "score": 1748.0}, {"name": "chr_13_B218", "taxId": "41875", "score": 1731.0}, {"name": "chr_13_B218", "taxId": "41875", "score": 1725.0}, {"name": "chr_13_B218", "taxId": "41875", "score": 1724.0}, {"name": "chr_13_B218", "taxId": "41875", "score": 1724.0}, {"name": "chr_13_B218", "taxId": "41875", "score": 1703.0}, {"name": "chr_13_B218", "taxId": "41875", "score": 1700.0}, {"name": "chr_13_B218", "taxId": "41875", "score": 917.0}, {"name": "chr_13_B218", "taxId": "41875", "score": 1698.0}, {"name": "chr_13_B218", "taxId": "41875", "score": 970.0}, {"name": "chr_13_B218", "taxId": "41875", "score": 1696.0}, {"name": "chr_13_B218", "taxId": "41875", "score": 1679.0}, {"name": "chr_13_B218", "taxId": "41875", "score": 1648.0}, {"name": "chr_13_B218", "taxId": "41875", "score": 1648.0}, {"name": "chr_13_B218", "taxId": "41875", "score": 278.0}, {"name": "chr_13_B218", "taxId": "41875", "score": 193.0}, {"name": "chr_13_B218", "taxId": "41875", "score": 1646.0}, {"name": "chr_13_B218", "taxId": "41875", "score": 1624.0}, {"name": "chr_13_B218", "taxId": "41875", "score": 1615.0}, {"name": "chr_13_B218", "taxId": "41875", "score": 1613.0}, {"name": "chr_13_B218", "taxId": "41875", "score": 1585.0}, {"name": "chr_13_B218", "taxId": "41875", "score": 1581.0}, {"name": "chr_13_B218", "taxId": "41875", "score": 316.0}, {"name": "chr_13_B218", "taxId": "41875", "score": 1561.0}, {"name": "chr_13_B218", "taxId": "41875", "score": 1541.0}, {"name": "chr_13_B218", "taxId": "41875", "score": 1389.0}, {"name": "chr_13_B218", "taxId": "41875", "score": 1509.0}, {"name": "chr_13_B218", "taxId": "41875", "score": 1507.0}, {"name": "chr_13_B218", "taxId": "41875", "score": 1496.0}, {"name": "chr_13_B218", "taxId": "41875", "score": 1493.0}, {"name": "chr_13_B218", "taxId": "41875", "score": 1491.0}, {"name": "chr_13_B218", "taxId": "41875", "score": 678.0}, {"name": "chr_13_B218", "taxId": "41875", "score": 1483.0}, {"name": "chr_13_B218", "taxId": "41875", "score": 1480.0}, {"name": "chr_13_B218", "taxId": "41875", "score": 1469.0}, {"name": "chr_13_B218", "taxId": "41875", "score": 1463.0}, {"name": "chr_13_B218", "taxId": "41875", "score": 1459.0}, {"name": "chr_13_B218", "taxId": "41875", "score": 1437.0}, {"name": "chr_13_B218", "taxId": "41875", "score": 1434.0}, {"name": "chr_13_B218", "taxId": "41875", "score": 1410.0}, {"name": "chr_13_B218", "taxId": "41875", "score": 1376.0}, {"name": "chr_13_B218", "taxId": "41875", "score": 1371.0}, {"name": "chr_13_B218", "taxId": "41875", "score": 191.0}, {"name": "chr_13_B218", "taxId": "41875", "score": 1358.0}, {"name": "chr_13_B218", "taxId": "41875", "score": 1349.0}, {"name": "chr_13_B218", "taxId": "41875", "score": 1349.0}, {"name": "chr_13_B218", "taxId": "41875", "score": 1345.0}, {"name": "chr_13_B218", "taxId": "41875", "score": 1325.0}, {"name": "chr_13_B218", "taxId": "41875", "score": 366.0}, {"name": "chr_13_B218", "taxId": "41875", "score": 1338.0}, {"name": "chr_13_B218", "taxId": "41875", "score": 1338.0}, {"name": "chr_13_B218", "taxId": "41875", "score": 1325.0}, {"name": "chr_13_B218", "taxId": "41875", "score": 1053.0}, {"name": "chr_13_B218", "taxId": "41875", "score": 501.0}, {"name": "chr_13_B218", "taxId": "41875", "score": 501.0}, {"name": "chr_13_B218", "taxId": "41875", "score": 501.0}, {"name": "chr_13_B218", "taxId": "41875", "score": 499.0}, {"name": "chr_13_B218", "taxId": "41875", "score": 448.0}, {"name": "chr_13_B218", "taxId": "41875", "score": 327.0}, {"name": "chr_13_B218", "taxId": "41875", "score": 1325.0}, {"name": "chr_13_B218", "taxId": "41875", "score": 1323.0}, {"name": "chr_13_B218", "taxId": "41875", "score": 1321.0}, {"name": "chr_13_B218", "taxId": "41875", "score": 1288.0}, {"name": "chr_13_B218", "taxId": "41875", "score": 1264.0}, {"name": "chr_13_B218", "taxId": "41875", "score": 1260.0}, {"name": "chr_13_B218", "taxId": "41875", "score": 1247.0}, {"name": "chr_13_B218", "taxId": "41875", "score": 1238.0}, {"name": "chr_13_B218", "taxId": "41875", "score": 457.0}, {"name": "chr_13_B218", "taxId": "41875", "score": 1223.0}, {"name": "chr_13_B218", "taxId": "41875", "score": 1205.0}, {"name": "chr_13_B218", "taxId": "41875", "score": 1199.0}, {"name": "chr_13_B218", "taxId": "41875", "score": 1192.0}, {"name": "chr_13_B218", "taxId": "41875", "score": 1177.0}, {"name": "chr_13_B218", "taxId": "41875", "score": 1175.0}, {"name": "chr_13_B218", "taxId": "41875", "score": 1171.0}, {"name": "chr_13_B218", "taxId": "41875", "score": 1164.0}, {"name": "chr_13_B218", "taxId": "41875", "score": 1116.0}, {"name": "chr_13_B218", "taxId": "41875", "score": 1110.0}, {"name": "chr_13_B218", "taxId": "41875", "score": 1086.0}, {"name": "chr_13_B218", "taxId": "41875", "score": 1035.0}, {"name": "chr_13_B218", "taxId": "41875", "score": 217.0}, {"name": "chr_13_B218", "taxId": "41875", "score": 1085.0}, {"name": "chr_13_B218", "taxId": "41875", "score": 1077.0}, {"name": "chr_13_B218", "taxId": "41875", "score": 1070.0}, {"name": "chr_13_B218", "taxId": "41875", "score": 1068.0}, {"name": "chr_13_B218", "taxId": "41875", "score": 1066.0}, {"name": "chr_13_B218", "taxId": "41875", "score": 1040.0}, {"name": "chr_13_B218", "taxId": "41875", "score": 165.0}, {"name": "chr_13_B218", "taxId": "41875", "score": 1031.0}, {"name": "chr_13_B218", "taxId": "41875", "score": 1027.0}, {"name": "chr_13_B218", "taxId": "41875", "score": 1020.0}, {"name": "chr_13_B218", "taxId": "41875", "score": 226.0}, {"name": "chr_13_B218", "taxId": "41875", "score": 1014.0}, {"name": "chr_13_B218", "taxId": "41875", "score": 150.0}, {"name": "chr_13_B218", "taxId": "41875", "score": 898.0}, {"name": "chr_13_B218", "taxId": "41875", "score": 893.0}, {"name": "chr_13_B218", "taxId": "41875", "score": 891.0}, {"name": "chr_13_B218", "taxId": "41875", "score": 889.0}, {"name": "chr_13_B218", "taxId": "41875", "score": 863.0}, {"name": "chr_13_B218", "taxId": "41875", "score": 845.0}, {"name": "chr_13_B218", "taxId": "41875", "score": 776.0}, {"name": "chr_13_B218", "taxId": "41875", "score": 686.0}, {"name": "chr_13_B218", "taxId": "41875", "score": 167.0}, {"name": "chr_13_B218", "taxId": "41875", "score": 878.0}, {"name": "chr_13_B218", "taxId": "41875", "score": 876.0}, {"name": "chr_13_B218", "taxId": "41875", "score": 876.0}, {"name": "chr_13_B218", "taxId": "41875", "score": 411.0}, {"name": "chr_13_B218", "taxId": "41875", "score": 398.0}, {"name": "chr_13_B218", "taxId": "41875", "score": 152.0}, {"name": "chr_13_B218", "taxId": "436017", "score": 876.0}, {"name": "chr_13_B218", "taxId": "436017", "score": 876.0}, {"name": "chr_13_B218", "taxId": "436017", "score": 630.0}, {"name": "chr_13_B218", "taxId": "436017", "score": 335.0}, {"name": "chr_13_B218", "taxId": "436017", "score": 169.0}, {"name": "chr_13_B218", "taxId": "41875", "score": 863.0}, {"name": "chr_13_B218", "taxId": "41875", "score": 863.0}, {"name": "chr_13_B218", "taxId": "41875", "score": 813.0}, {"name": "chr_13_B218", "taxId": "41875", "score": 859.0}, {"name": "chr_13_B218", "taxId": "41875", "score": 806.0}, {"name": "chr_13_B218", "taxId": "41875", "score": 857.0}, {"name": "chr_13_B218", "taxId": "41875", "score": 857.0}, {"name": "chr_13_B218", "taxId": "41875", "score": 638.0}, {"name": "chr_13_B218", "taxId": "41875", "score": 405.0}, {"name": "chr_13_B218", "taxId": "41875", "score": 854.0}, {"name": "chr_13_B218", "taxId": "41875", "score": 850.0}, {"name": "chr_13_B218", "taxId": "41875", "score": 845.0}, {"name": "chr_13_B218", "taxId": "41875", "score": 839.0}, {"name": "chr_13_B218", "taxId": "41875", "score": 466.0}, {"name": "chr_13_B218", "taxId": "41875", "score": 833.0}, {"name": "chr_13_B218", "taxId": "41875", "score": 833.0}, {"name": "chr_13_B218", "taxId": "41875", "score": 826.0}, {"name": "chr_13_B218", "taxId": "41875", "score": 826.0}, {"name": "chr_13_B218", "taxId": "41875", "score": 824.0}, {"name": "chr_13_B218", "taxId": "41875", "score": 228.0}, {"name": "chr_13_B218", "taxId": "41875", "score": 211.0}, {"name": "chr_13_B218", "taxId": "41875", "score": 191.0}, {"name": "chr_13_B218", "taxId": "41875", "score": 174.0}, {"name": "chr_13_B218", "taxId": "41875", "score": 802.0}, {"name": "chr_13_B218", "taxId": "41875", "score": 239.0}, {"name": "chr_13_B218", "taxId": "41875", "score": 193.0}, {"name": "chr_13_B218", "taxId": "41875", "score": 793.0}, {"name": "chr_13_B218", "taxId": "41875", "score": 784.0}, {"name": "chr_13_B218", "taxId": "41875", "score": 754.0}, {"name": "chr_13_B218", "taxId": "41875", "score": 754.0}, {"name": "chr_13_B218", "taxId": "41875", "score": 754.0}, {"name": "chr_13_B218", "taxId": "41875", "score": 686.0}, {"name": "chr_13_B218", "taxId": "41875", "score": 544.0}, {"name": "chr_13_B218", "taxId": "41875", "score": 499.0}, {"name": "chr_13_B218", "taxId": "41875", "score": 499.0}, {"name": "chr_13_B218", "taxId": "41875", "score": 499.0}, {"name": "chr_13_B218", "taxId": "41875", "score": 499.0}, {"name": "chr_13_B218", "taxId": "41875", "score": 398.0}, {"name": "chr_13_B218", "taxId": "41875", "score": 749.0}, {"name": "chr_13_B218", "taxId": "41875", "score": 571.0}, {"name": "chr_13_B218", "taxId": "41875", "score": 745.0}, {"name": "chr_13_B218", "taxId": "41875", "score": 741.0}, {"name": "chr_13_B218", "taxId": "41875", "score": 739.0}, {"name": "chr_13_B218", "taxId": "41875", "score": 527.0}, {"name": "chr_13_B218", "taxId": "41875", "score": 726.0}, {"name": "chr_13_B218", "taxId": "41875", "score": 723.0}, {"name": "chr_13_B218", "taxId": "41875", "score": 492.0}, {"name": "chr_13_B218", "taxId": "41875", "score": 704.0}, {"name": "chr_13_B218", "taxId": "41875", "score": 701.0}, {"name": "chr_13_B218", "taxId": "41875", "score": 686.0}, {"name": "chr_13_B218", "taxId": "41875", "score": 680.0}, {"name": "chr_13_B218", "taxId": "41875", "score": 193.0}, {"name": "chr_13_B218", "taxId": "41875", "score": 676.0}, {"name": "chr_13_B218", "taxId": "41875", "score": 671.0}, {"name": "chr_13_B218", "taxId": "41875", "score": 660.0}, {"name": "chr_13_B218", "taxId": "41875", "score": 660.0}, {"name": "chr_13_B218", "taxId": "41875", "score": 193.0}, {"name": "chr_13_B218", "taxId": "41875", "score": 658.0}, {"name": "chr_13_B218", "taxId": "41875", "score": 161.0}, {"name": "chr_13_B218", "taxId": "41875", "score": 643.0}, {"name": "chr_13_B218", "taxId": "41875", "score": 610.0}, {"name": "chr_13_B218", "taxId": "41875", "score": 638.0}, {"name": "chr_13_B218", "taxId": "41875", "score": 638.0}, {"name": "chr_13_B218", "taxId": "41875", "score": 337.0}, {"name": "chr_13_B218", "taxId": "41875", "score": 638.0}, {"name": "chr_13_B218", "taxId": "41875", "score": 638.0}, {"name": "chr_13_B218", "taxId": "41875", "score": 534.0}, {"name": "chr_13_B218", "taxId": "41875", "score": 427.0}, {"name": "chr_13_B218", "taxId": "41875", "score": 416.0}, {"name": "chr_13_B218", "taxId": "41875", "score": 399.0}, {"name": "chr_13_B218", "taxId": "41875", "score": 634.0}, {"name": "chr_13_B218", "taxId": "436017", "score": 630.0}, {"name": "chr_13_B218", "taxId": "70448", "score": 597.0}, {"name": "chr_13_B218", "taxId": "41875", "score": 590.0}, {"name": "chr_13_B218", "taxId": "41875", "score": 571.0}, {"name": "chr_13_B218", "taxId": "41875", "score": 571.0}, {"name": "chr_13_B218", "taxId": "41875", "score": 571.0}, {"name": "chr_13_B218", "taxId": "41875", "score": 571.0}, {"name": "chr_13_B218", "taxId": "41875", "score": 571.0}, {"name": "chr_13_B218", "taxId": "41875", "score": 571.0}, {"name": "chr_13_B218", "taxId": "41875", "score": 551.0}, {"name": "chr_13_B218", "taxId": "41875", "score": 544.0}, {"name": "chr_13_B218", "taxId": "41875", "score": 429.0}, {"name": "chr_13_B218", "taxId": "41875", "score": 534.0}, {"name": "chr_13_B218", "taxId": "41875", "score": 399.0}, {"name": "chr_13_B218", "taxId": "41875", "score": 178.0}, {"name": "chr_13_B218", "taxId": "41875", "score": 521.0}, {"name": "chr_13_B218", "taxId": "41875", "score": 521.0}, {"name": "chr_13_B218", "taxId": "41875", "score": 167.0}, {"name": "chr_13_B218", "taxId": "41875", "score": 516.0}, {"name": "chr_13_B218", "taxId": "41875", "score": 505.0}, {"name": "chr_13_B218", "taxId": "41875", "score": 499.0}, {"name": "chr_13_B218", "taxId": "41875", "score": 496.0}, {"name": "chr_13_B218", "taxId": "41875", "score": 494.0}, {"name": "chr_13_B218", "taxId": "41875", "score": 486.0}, {"name": "chr_13_B218", "taxId": "41875", "score": 427.0}, {"name": "chr_13_B218", "taxId": "41875", "score": 414.0}, {"name": "chr_13_B218", "taxId": "41875", "score": 411.0}, {"name": "chr_13_B218", "taxId": "70448", "score": 405.0}, {"name": "chr_13_B218", "taxId": "41875", "score": 405.0}, {"name": "chr_13_B218", "taxId": "41875", "score": 398.0}, {"name": "chr_13_B218", "taxId": "41875", "score": 263.0}, {"name": "chr_13_B218", "taxId": "41875", "score": 398.0}, {"name": "chr_13_B218", "taxId": "41875", "score": 396.0}, {"name": "chr_13_B218", "taxId": "41875", "score": 394.0}, {"name": "chr_13_B218", "taxId": "41875", "score": 387.0}, {"name": "chr_13_B218", "taxId": "41875", "score": 383.0}, {"name": "chr_13_B218", "taxId": "41875", "score": 372.0}, {"name": "chr_13_B218", "taxId": "41875", "score": 350.0}, {"name": "chr_13_B218", "taxId": "41875", "score": 346.0}, {"name": "chr_13_B218", "taxId": "436017", "score": 335.0}, {"name": "chr_13_B218", "taxId": "41875", "score": 333.0}, {"name": "chr_13_B218", "taxId": "41875", "score": 287.0}, {"name": "chr_13_B218", "taxId": "564608", "score": 278.0}, {"name": "chr_13_B218", "taxId": "41875", "score": 265.0}, {"name": "chr_13_B218", "taxId": "41875", "score": 239.0}, {"name": "chr_13_B218", "taxId": "70448", "score": 211.0}, {"name": "chr_13_B218", "taxId": "41875", "score": 195.0}, {"name": "chr_13_B218", "taxId": "41875", "score": 187.0}, {"name": "chr_13_B218", "taxId": "34126", "score": 183.0}, {"name": "chr_13_B218", "taxId": "41875", "score": 182.0}, {"name": "chr_13_B218", "taxId": "436017", "score": 159.0}, {"name": "chr_13_B218", "taxId": "41875", "score": 156.0}, {"name": "chr_13_B218", "taxId": "39947", "score": 154.0}, {"name": "chr_13_B218", "taxId": "41875", "score": 152.0}, {"name": "chr_13_B218", "taxId": "39947", "score": 148.0}]}, "taxonomy": {"bestsum": {"species": {"tax": "Bathycoccus prasinos", "score": 2210356.0, "c_index": 5}, "genus": {"tax": "Bathycoccus", "score": 2210356.0, "c_index": 4}, "family": {"tax": "Bathycoccaceae", "score": 2215579.0, "c_index": 3}, "order": {"tax": "Mamiellales", "score": 2215857.0, "c_index": 2}, "phylum": {"tax": "Chlorophyta", "score": 2216040.0, "c_index": 1}, "superkingdom": {"tax": "Eukaryota", "score": 2216342.0, "c_index": 0}}}}, "chr_12_B218": {"name": "chr_12_B218", "length": 774784, "n_count": 0, "agct_count": 774784, "gc": 0.4783, "covs": {"bam0": 64.9948}, "read_cov": {"bam0": 335782}, "hits": {"tax0": [{"name": "chr_12_B218", "taxId": "41875", "score": 45177.0}, {"name": "chr_12_B218", "taxId": "41875", "score": 43753.0}, {"name": "chr_12_B218", "taxId": "41875", "score": 37711.0}, {"name": "chr_12_B218", "taxId": "41875", "score": 35159.0}, {"name": "chr_12_B218", "taxId": "41875", "score": 35052.0}, {"name": "chr_12_B218", "taxId": "41875", "score": 29615.0}, {"name": "chr_12_B218", "taxId": "41875", "score": 28537.0}, {"name": "chr_12_B218", "taxId": "41875", "score": 28432.0}, {"name": "chr_12_B218", "taxId": "41875", "score": 26033.0}, {"name": "chr_12_B218", "taxId": "41875", "score": 24371.0}, {"name": "chr_12_B218", "taxId": "41875", "score": 23664.0}, {"name": "chr_12_B218", "taxId": "41875", "score": 23084.0}, {"name": "chr_12_B218", "taxId": "41875", "score": 22692.0}, {"name": "chr_12_B218", "taxId": "41875", "score": 21708.0}, {"name": "chr_12_B218", "taxId": "41875", "score": 20722.0}, {"name": "chr_12_B218", "taxId": "41875", "score": 20624.0}, {"name": "chr_12_B218", "taxId": "41875", "score": 20522.0}, {"name": "chr_12_B218", "taxId": "41875", "score": 19287.0}, {"name": "chr_12_B218", "taxId": "41875", "score": 19182.0}, {"name": "chr_12_B218", "taxId": "41875", "score": 18921.0}, {"name": "chr_12_B218", "taxId": "41875", "score": 18879.0}, {"name": "chr_12_B218", "taxId": "41875", "score": 18576.0}, {"name": "chr_12_B218", "taxId": "41875", "score": 16988.0}, {"name": "chr_12_B218", "taxId": "41875", "score": 16896.0}, {"name": "chr_12_B218", "taxId": "41875", "score": 16628.0}, {"name": "chr_12_B218", "taxId": "41875", "score": 16028.0}, {"name": "chr_12_B218", "taxId": "41875", "score": 15703.0}, {"name": "chr_12_B218", "taxId": "41875", "score": 15199.0}, {"name": "chr_12_B218", "taxId": "41875", "score": 15058.0}, {"name": "chr_12_B218", "taxId": "41875", "score": 14894.0}, {"name": "chr_12_B218", "taxId": "41875", "score": 13836.0}, {"name": "chr_12_B218", "taxId": "41875", "score": 13812.0}, {"name": "chr_12_B218", "taxId": "41875", "score": 13324.0}, {"name": "chr_12_B218", "taxId": "41875", "score": 13014.0}, {"name": "chr_12_B218", "taxId": "41875", "score": 12528.0}, {"name": "chr_12_B218", "taxId": "41875", "score": 12233.0}, {"name": "chr_12_B218", "taxId": "41875", "score": 11880.0}, {"name": "chr_12_B218", "taxId": "41875", "score": 11841.0}, {"name": "chr_12_B218", "taxId": "41875", "score": 11431.0}, {"name": "chr_12_B218", "taxId": "41875", "score": 11411.0}, {"name": "chr_12_B218", "taxId": "41875", "score": 11151.0}, {"name": "chr_12_B218", "taxId": "41875", "score": 10678.0}, {"name": "chr_12_B218", "taxId": "41875", "score": 10440.0}, {"name": "chr_12_B218", "taxId": "41875", "score": 10187.0}, {"name": "chr_12_B218", "taxId": "41875", "score": 9747.0}, {"name": "chr_12_B218", "taxId": "41875", "score": 9249.0}, {"name": "chr_12_B218", "taxId": "41875", "score": 9001.0}, {"name": "chr_12_B218", "taxId": "41875", "score": 8973.0}, {"name": "chr_12_B218", "taxId": "41875", "score": 8835.0}, {"name": "chr_12_B218", "taxId": "41875", "score": 8628.0}, {"name": "chr_12_B218", "taxId": "41875", "score": 8425.0}, {"name": "chr_12_B218", "taxId": "41875", "score": 8209.0}, {"name": "chr_12_B218", "taxId": "41875", "score": 8072.0}, {"name": "chr_12_B218", "taxId": "41875", "score": 7949.0}, {"name": "chr_12_B218", "taxId": "41875", "score": 7810.0}, {"name": "chr_12_B218", "taxId": "41875", "score": 7629.0}, {"name": "chr_12_B218", "taxId": "41875", "score": 7035.0}, {"name": "chr_12_B218", "taxId": "41875", "score": 6924.0}, {"name": "chr_12_B218", "taxId": "41875", "score": 6693.0}, {"name": "chr_12_B218", "taxId": "41875", "score": 6641.0}, {"name": "chr_12_B218", "taxId": "41875", "score": 5661.0}, {"name": "chr_12_B218", "taxId": "41875", "score": 5609.0}, {"name": "chr_12_B218", "taxId": "41875", "score": 5533.0}, {"name": "chr_12_B218", "taxId": "41875", "score": 5212.0}, {"name": "chr_12_B218", "taxId": "41875", "score": 5177.0}, {"name": "chr_12_B218", "taxId": "41875", "score": 5020.0}, {"name": "chr_12_B218", "taxId": "41875", "score": 4828.0}, {"name": "chr_12_B218", "taxId": "41875", "score": 4154.0}, {"name": "chr_12_B218", "taxId": "41875", "score": 3851.0}, {"name": "chr_12_B218", "taxId": "41875", "score": 3842.0}, {"name": "chr_12_B218", "taxId": "41875", "score": 3838.0}, {"name": "chr_12_B218", "taxId": "41875", "score": 3371.0}, {"name": "chr_12_B218", "taxId": "41875", "score": 3105.0}, {"name": "chr_12_B218", "taxId": "41875", "score": 2942.0}, {"name": "chr_12_B218", "taxId": "41875", "score": 2787.0}, {"name": "chr_12_B218", "taxId": "41875", "score": 2717.0}, {"name": "chr_12_B218", "taxId": "41875", "score": 2403.0}, {"name": "chr_12_B218", "taxId": "41875", "score": 1860.0}, {"name": "chr_12_B218", "taxId": "41875", "score": 1803.0}, {"name": "chr_12_B218", "taxId": "41875", "score": 1565.0}, {"name": "chr_12_B218", "taxId": "41875", "score": 1511.0}, {"name": "chr_12_B218", "taxId": "41875", "score": 1428.0}, {"name": "chr_12_B218", "taxId": "41875", "score": 1399.0}, {"name": "chr_12_B218", "taxId": "41875", "score": 1249.0}, {"name": "chr_12_B218", "taxId": "41875", "score": 1134.0}, {"name": "chr_12_B218", "taxId": "41875", "score": 1075.0}, {"name": "chr_12_B218", "taxId": "41875", "score": 1068.0}, {"name": "chr_12_B218", "taxId": "41875", "score": 1068.0}, {"name": "chr_12_B218", "taxId": "41875", "score": 861.0}, {"name": "chr_12_B218", "taxId": "41875", "score": 795.0}, {"name": "chr_12_B218", "taxId": "41875", "score": 717.0}, {"name": "chr_12_B218", "taxId": "41875", "score": 568.0}, {"name": "chr_12_B218", "taxId": "41875", "score": 492.0}, {"name": "chr_12_B218", "taxId": "41875", "score": 459.0}, {"name": "chr_12_B218", "taxId": "41875", "score": 403.0}, {"name": "chr_12_B218", "taxId": "41875", "score": 191.0}, {"name": "chr_12_B218", "taxId": "743611", "score": 13158.0}, {"name": "chr_12_B218", "taxId": "743611", "score": 5160.0}, {"name": "chr_12_B218", "taxId": "743611", "score": 4457.0}, {"name": "chr_12_B218", "taxId": "41875", "score": 12390.0}, {"name": "chr_12_B218", "taxId": "41875", "score": 11130.0}, {"name": "chr_12_B218", "taxId": "41875", "score": 10543.0}, {"name": "chr_12_B218", "taxId": "41875", "score": 614.0}, {"name": "chr_12_B218", "taxId": "41875", "score": 536.0}, {"name": "chr_12_B218", "taxId": "41875", "score": 361.0}, {"name": "chr_12_B218", "taxId": "41875", "score": 10434.0}, {"name": "chr_12_B218", "taxId": "41875", "score": 10379.0}, {"name": "chr_12_B218", "taxId": "41875", "score": 10286.0}, {"name": "chr_12_B218", "taxId": "41875", "score": 9917.0}, {"name": "chr_12_B218", "taxId": "41875", "score": 9356.0}, {"name": "chr_12_B218", "taxId": "41875", "score": 8427.0}, {"name": "chr_12_B218", "taxId": "41875", "score": 8399.0}, {"name": "chr_12_B218", "taxId": "41875", "score": 7825.0}, {"name": "chr_12_B218", "taxId": "41875", "score": 7692.0}, {"name": "chr_12_B218", "taxId": "41875", "score": 7601.0}, {"name": "chr_12_B218", "taxId": "41875", "score": 7358.0}, {"name": "chr_12_B218", "taxId": "41875", "score": 6863.0}, {"name": "chr_12_B218", "taxId": "41875", "score": 6650.0}, {"name": "chr_12_B218", "taxId": "41875", "score": 6645.0}, {"name": "chr_12_B218", "taxId": "41875", "score": 6468.0}, {"name": "chr_12_B218", "taxId": "41875", "score": 6244.0}, {"name": "chr_12_B218", "taxId": "41875", "score": 6240.0}, {"name": "chr_12_B218", "taxId": "41875", "score": 6213.0}, {"name": "chr_12_B218", "taxId": "41875", "score": 5956.0}, {"name": "chr_12_B218", "taxId": "41875", "score": 5818.0}, {"name": "chr_12_B218", "taxId": "41875", "score": 5808.0}, {"name": "chr_12_B218", "taxId": "41875", "score": 5650.0}, {"name": "chr_12_B218", "taxId": "41875", "score": 5481.0}, {"name": "chr_12_B218", "taxId": "41875", "score": 5469.0}, {"name": "chr_12_B218", "taxId": "41875", "score": 5413.0}, {"name": "chr_12_B218", "taxId": "41875", "score": 5276.0}, {"name": "chr_12_B218", "taxId": "41875", "score": 1068.0}, {"name": "chr_12_B218", "taxId": "41875", "score": 403.0}, {"name": "chr_12_B218", "taxId": "41875", "score": 403.0}, {"name": "chr_12_B218", "taxId": "41875", "score": 5236.0}, {"name": "chr_12_B218", "taxId": "41875", "score": 5182.0}, {"name": "chr_12_B218", "taxId": "41875", "score": 5173.0}, {"name": "chr_12_B218", "taxId": "41875", "score": 5160.0}, {"name": "chr_12_B218", "taxId": "41875", "score": 5055.0}, {"name": "chr_12_B218", "taxId": "41875", "score": 5049.0}, {"name": "chr_12_B218", "taxId": "41875", "score": 5042.0}, {"name": "chr_12_B218", "taxId": "41875", "score": 5007.0}, {"name": "chr_12_B218", "taxId": "41875", "score": 5005.0}, {"name": "chr_12_B218", "taxId": "41875", "score": 5001.0}, {"name": "chr_12_B218", "taxId": "41875", "score": 374.0}, {"name": "chr_12_B218", "taxId": "41875", "score": 4959.0}, {"name": "chr_12_B218", "taxId": "41875", "score": 4944.0}, {"name": "chr_12_B218", "taxId": "41875", "score": 4896.0}, {"name": "chr_12_B218", "taxId": "41875", "score": 4817.0}, {"name": "chr_12_B218", "taxId": "41875", "score": 4523.0}, {"name": "chr_12_B218", "taxId": "41875", "score": 4457.0}, {"name": "chr_12_B218", "taxId": "41875", "score": 4409.0}, {"name": "chr_12_B218", "taxId": "41875", "score": 4396.0}, {"name": "chr_12_B218", "taxId": "41875", "score": 4383.0}, {"name": "chr_12_B218", "taxId": "41875", "score": 4364.0}, {"name": "chr_12_B218", "taxId": "41875", "score": 4349.0}, {"name": "chr_12_B218", "taxId": "41875", "score": 4316.0}, {"name": "chr_12_B218", "taxId": "41875", "score": 4301.0}, {"name": "chr_12_B218", "taxId": "41875", "score": 4274.0}, {"name": "chr_12_B218", "taxId": "41875", "score": 4266.0}, {"name": "chr_12_B218", "taxId": "41875", "score": 4244.0}, {"name": "chr_12_B218", "taxId": "41875", "score": 4213.0}, {"name": "chr_12_B218", "taxId": "41875", "score": 4185.0}, {"name": "chr_12_B218", "taxId": "41875", "score": 4152.0}, {"name": "chr_12_B218", "taxId": "41875", "score": 4141.0}, {"name": "chr_12_B218", "taxId": "41875", "score": 4098.0}, {"name": "chr_12_B218", "taxId": "41875", "score": 4067.0}, {"name": "chr_12_B218", "taxId": "41875", "score": 4024.0}, {"name": "chr_12_B218", "taxId": "41875", "score": 3976.0}, {"name": "chr_12_B218", "taxId": "41875", "score": 3975.0}, {"name": "chr_12_B218", "taxId": "41875", "score": 3969.0}, {"name": "chr_12_B218", "taxId": "41875", "score": 3862.0}, {"name": "chr_12_B218", "taxId": "41875", "score": 3825.0}, {"name": "chr_12_B218", "taxId": "41875", "score": 3781.0}, {"name": "chr_12_B218", "taxId": "41875", "score": 3768.0}, {"name": "chr_12_B218", "taxId": "41875", "score": 3740.0}, {"name": "chr_12_B218", "taxId": "41875", "score": 3736.0}, {"name": "chr_12_B218", "taxId": "41875", "score": 3731.0}, {"name": "chr_12_B218", "taxId": "41875", "score": 422.0}, {"name": "chr_12_B218", "taxId": "41875", "score": 3731.0}, {"name": "chr_12_B218", "taxId": "41875", "score": 422.0}, {"name": "chr_12_B218", "taxId": "41875", "score": 401.0}, {"name": "chr_12_B218", "taxId": "41875", "score": 388.0}, {"name": "chr_12_B218", "taxId": "41875", "score": 377.0}, {"name": "chr_12_B218", "taxId": "41875", "score": 359.0}, {"name": "chr_12_B218", "taxId": "41875", "score": 3712.0}, {"name": "chr_12_B218", "taxId": "41875", "score": 3707.0}, {"name": "chr_12_B218", "taxId": "41875", "score": 3692.0}, {"name": "chr_12_B218", "taxId": "41875", "score": 3657.0}, {"name": "chr_12_B218", "taxId": "41875", "score": 3650.0}, {"name": "chr_12_B218", "taxId": "41875", "score": 148.0}, {"name": "chr_12_B218", "taxId": "41875", "score": 3618.0}, {"name": "chr_12_B218", "taxId": "41875", "score": 3559.0}, {"name": "chr_12_B218", "taxId": "41875", "score": 3548.0}, {"name": "chr_12_B218", "taxId": "41875", "score": 191.0}, {"name": "chr_12_B218", "taxId": "41875", "score": 3531.0}, {"name": "chr_12_B218", "taxId": "41875", "score": 3469.0}, {"name": "chr_12_B218", "taxId": "41875", "score": 3448.0}, {"name": "chr_12_B218", "taxId": "41875", "score": 3443.0}, {"name": "chr_12_B218", "taxId": "41875", "score": 3417.0}, {"name": "chr_12_B218", "taxId": "41875", "score": 3408.0}, {"name": "chr_12_B218", "taxId": "41875", "score": 3380.0}, {"name": "chr_12_B218", "taxId": "41875", "score": 289.0}, {"name": "chr_12_B218", "taxId": "41875", "score": 3360.0}, {"name": "chr_12_B218", "taxId": "41875", "score": 3352.0}, {"name": "chr_12_B218", "taxId": "41875", "score": 3341.0}, {"name": "chr_12_B218", "taxId": "41875", "score": 553.0}, {"name": "chr_12_B218", "taxId": "41875", "score": 551.0}, {"name": "chr_12_B218", "taxId": "41875", "score": 547.0}, {"name": "chr_12_B218", "taxId": "41875", "score": 488.0}, {"name": "chr_12_B218", "taxId": "41875", "score": 424.0}, {"name": "chr_12_B218", "taxId": "41875", "score": 359.0}, {"name": "chr_12_B218", "taxId": "41875", "score": 3326.0}, {"name": "chr_12_B218", "taxId": "41875", "score": 3310.0}, {"name": "chr_12_B218", "taxId": "41875", "score": 3306.0}, {"name": "chr_12_B218", "taxId": "41875", "score": 2697.0}, {"name": "chr_12_B218", "taxId": "41875", "score": 200.0}, {"name": "chr_12_B218", "taxId": "41875", "score": 3271.0}, {"name": "chr_12_B218", "taxId": "41875", "score": 3230.0}, {"name": "chr_12_B218", "taxId": "41875", "score": 3188.0}, {"name": "chr_12_B218", "taxId": "41875", "score": 3160.0}, {"name": "chr_12_B218", "taxId": "41875", "score": 3114.0}, {"name": "chr_12_B218", "taxId": "41875", "score": 3073.0}, {"name": "chr_12_B218", "taxId": "41875", "score": 178.0}, {"name": "chr_12_B218", "taxId": "41875", "score": 3059.0}, {"name": "chr_12_B218", "taxId": "41875", "score": 3051.0}, {"name": "chr_12_B218", "taxId": "41875", "score": 3042.0}, {"name": "chr_12_B218", "taxId": "41875", "score": 3037.0}, {"name": "chr_12_B218", "taxId": "41875", "score": 3037.0}, {"name": "chr_12_B218", "taxId": "41875", "score": 3013.0}, {"name": "chr_12_B218", "taxId": "41875", "score": 3013.0}, {"name": "chr_12_B218", "taxId": "41875", "score": 3011.0}, {"name": "chr_12_B218", "taxId": "41875", "score": 3007.0}, {"name": "chr_12_B218", "taxId": "41875", "score": 207.0}, {"name": "chr_12_B218", "taxId": "41875", "score": 2996.0}, {"name": "chr_12_B218", "taxId": "41875", "score": 449.0}, {"name": "chr_12_B218", "taxId": "41875", "score": 2992.0}, {"name": "chr_12_B218", "taxId": "41875", "score": 2966.0}, {"name": "chr_12_B218", "taxId": "41875", "score": 2950.0}, {"name": "chr_12_B218", "taxId": "41875", "score": 2948.0}, {"name": "chr_12_B218", "taxId": "41875", "score": 2935.0}, {"name": "chr_12_B218", "taxId": "41875", "score": 2928.0}, {"name": "chr_12_B218", "taxId": "41875", "score": 2916.0}, {"name": "chr_12_B218", "taxId": "41875", "score": 2905.0}, {"name": "chr_12_B218", "taxId": "41875", "score": 2904.0}, {"name": "chr_12_B218", "taxId": "41875", "score": 2887.0}, {"name": "chr_12_B218", "taxId": "41875", "score": 2887.0}, {"name": "chr_12_B218", "taxId": "41875", "score": 2878.0}, {"name": "chr_12_B218", "taxId": "41875", "score": 178.0}, {"name": "chr_12_B218", "taxId": "41875", "score": 2844.0}, {"name": "chr_12_B218", "taxId": "41875", "score": 2822.0}, {"name": "chr_12_B218", "taxId": "41875", "score": 2843.0}, {"name": "chr_12_B218", "taxId": "41875", "score": 2828.0}, {"name": "chr_12_B218", "taxId": "41875", "score": 2811.0}, {"name": "chr_12_B218", "taxId": "41875", "score": 2806.0}, {"name": "chr_12_B218", "taxId": "41875", "score": 2804.0}, {"name": "chr_12_B218", "taxId": "41875", "score": 2798.0}, {"name": "chr_12_B218", "taxId": "41875", "score": 2780.0}, {"name": "chr_12_B218", "taxId": "41875", "score": 2774.0}, {"name": "chr_12_B218", "taxId": "41875", "score": 2767.0}, {"name": "chr_12_B218", "taxId": "41875", "score": 2761.0}, {"name": "chr_12_B218", "taxId": "41875", "score": 2754.0}, {"name": "chr_12_B218", "taxId": "41875", "score": 2750.0}, {"name": "chr_12_B218", "taxId": "41875", "score": 2739.0}, {"name": "chr_12_B218", "taxId": "41875", "score": 2706.0}, {"name": "chr_12_B218", "taxId": "41875", "score": 2699.0}, {"name": "chr_12_B218", "taxId": "41875", "score": 2682.0}, {"name": "chr_12_B218", "taxId": "41875", "score": 2678.0}, {"name": "chr_12_B218", "taxId": "41875", "score": 1011.0}, {"name": "chr_12_B218", "taxId": "41875", "score": 2660.0}, {"name": "chr_12_B218", "taxId": "41875", "score": 2630.0}, {"name": "chr_12_B218", "taxId": "41875", "score": 342.0}, {"name": "chr_12_B218", "taxId": "41875", "score": 2621.0}, {"name": "chr_12_B218", "taxId": "41875", "score": 2610.0}, {"name": "chr_12_B218", "taxId": "41875", "score": 2606.0}, {"name": "chr_12_B218", "taxId": "41875", "score": 2603.0}, {"name": "chr_12_B218", "taxId": "41875", "score": 183.0}, {"name": "chr_12_B218", "taxId": "41875", "score": 2595.0}, {"name": "chr_12_B218", "taxId": "41875", "score": 2593.0}, {"name": "chr_12_B218", "taxId": "41875", "score": 2540.0}, {"name": "chr_12_B218", "taxId": "41875", "score": 2516.0}, {"name": "chr_12_B218", "taxId": "41875", "score": 2512.0}, {"name": "chr_12_B218", "taxId": "41875", "score": 2490.0}, {"name": "chr_12_B218", "taxId": "41875", "score": 2471.0}, {"name": "chr_12_B218", "taxId": "41875", "score": 2464.0}, {"name": "chr_12_B218", "taxId": "41875", "score": 285.0}, {"name": "chr_12_B218", "taxId": "41875", "score": 2440.0}, {"name": "chr_12_B218", "taxId": "41875", "score": 2436.0}, {"name": "chr_12_B218", "taxId": "41875", "score": 2392.0}, {"name": "chr_12_B218", "taxId": "41875", "score": 2383.0}, {"name": "chr_12_B218", "taxId": "41875", "score": 2348.0}, {"name": "chr_12_B218", "taxId": "41875", "score": 1707.0}, {"name": "chr_12_B218", "taxId": "41875", "score": 2331.0}, {"name": "chr_12_B218", "taxId": "41875", "score": 2263.0}, {"name": "chr_12_B218", "taxId": "41875", "score": 2259.0}, {"name": "chr_12_B218", "taxId": "41875", "score": 1430.0}, {"name": "chr_12_B218", "taxId": "41875", "score": 566.0}, {"name": "chr_12_B218", "taxId": "41875", "score": 505.0}, {"name": "chr_12_B218", "taxId": "41875", "score": 446.0}, {"name": "chr_12_B218", "taxId": "41875", "score": 377.0}, {"name": "chr_12_B218", "taxId": "41875", "score": 243.0}, {"name": "chr_12_B218", "taxId": "41875", "score": 2255.0}, {"name": "chr_12_B218", "taxId": "41875", "score": 2250.0}, {"name": "chr_12_B218", "taxId": "41875", "score": 2239.0}, {"name": "chr_12_B218", "taxId": "41875", "score": 2228.0}, {"name": "chr_12_B218", "taxId": "41875", "score": 2222.0}, {"name": "chr_12_B218", "taxId": "41875", "score": 2191.0}, {"name": "chr_12_B218", "taxId": "41875", "score": 2187.0}, {"name": "chr_12_B218", "taxId": "41875", "score": 2169.0}, {"name": "chr_12_B218", "taxId": "41875", "score": 2156.0}, {"name": "chr_12_B218", "taxId": "41875", "score": 2156.0}, {"name": "chr_12_B218", "taxId": "41875", "score": 2121.0}, {"name": "chr_12_B218", "taxId": "41875", "score": 2115.0}, {"name": "chr_12_B218", "taxId": "41875", "score": 2113.0}, {"name": "chr_12_B218", "taxId": "41875", "score": 2100.0}, {"name": "chr_12_B218", "taxId": "41875", "score": 2093.0}, {"name": "chr_12_B218", "taxId": "41875", "score": 2078.0}, {"name": "chr_12_B218", "taxId": "41875", "score": 2061.0}, {"name": "chr_12_B218", "taxId": "41875", "score": 191.0}, {"name": "chr_12_B218", "taxId": "41875", "score": 2058.0}, {"name": "chr_12_B218", "taxId": "41875", "score": 2058.0}, {"name": "chr_12_B218", "taxId": "41875", "score": 2050.0}, {"name": "chr_12_B218", "taxId": "41875", "score": 2050.0}, {"name": "chr_12_B218", "taxId": "41875", "score": 2047.0}, {"name": "chr_12_B218", "taxId": "41875", "score": 2045.0}, {"name": "chr_12_B218", "taxId": "41875", "score": 2030.0}, {"name": "chr_12_B218", "taxId": "41875", "score": 2023.0}, {"name": "chr_12_B218", "taxId": "41875", "score": 2001.0}, {"name": "chr_12_B218", "taxId": "41875", "score": 1997.0}, {"name": "chr_12_B218", "taxId": "41875", "score": 1989.0}, {"name": "chr_12_B218", "taxId": "41875", "score": 1978.0}, {"name": "chr_12_B218", "taxId": "41875", "score": 1962.0}, {"name": "chr_12_B218", "taxId": "41875", "score": 1960.0}, {"name": "chr_12_B218", "taxId": "41875", "score": 1958.0}, {"name": "chr_12_B218", "taxId": "436017", "score": 1945.0}, {"name": "chr_12_B218", "taxId": "436017", "score": 435.0}, {"name": "chr_12_B218", "taxId": "436017", "score": 388.0}, {"name": "chr_12_B218", "taxId": "436017", "score": 375.0}, {"name": "chr_12_B218", "taxId": "436017", "score": 296.0}, {"name": "chr_12_B218", "taxId": "436017", "score": 244.0}, {"name": "chr_12_B218", "taxId": "436017", "score": 1936.0}, {"name": "chr_12_B218", "taxId": "41875", "score": 1934.0}, {"name": "chr_12_B218", "taxId": "41875", "score": 1930.0}, {"name": "chr_12_B218", "taxId": "41875", "score": 1930.0}, {"name": "chr_12_B218", "taxId": "41875", "score": 1927.0}, {"name": "chr_12_B218", "taxId": "41875", "score": 501.0}, {"name": "chr_12_B218", "taxId": "41875", "score": 1921.0}, {"name": "chr_12_B218", "taxId": "41875", "score": 787.0}, {"name": "chr_12_B218", "taxId": "41875", "score": 158.0}, {"name": "chr_12_B218", "taxId": "41875", "score": 1919.0}, {"name": "chr_12_B218", "taxId": "41875", "score": 279.0}, {"name": "chr_12_B218", "taxId": "41875", "score": 1893.0}, {"name": "chr_12_B218", "taxId": "41875", "score": 1884.0}, {"name": "chr_12_B218", "taxId": "41875", "score": 1881.0}, {"name": "chr_12_B218", "taxId": "41875", "score": 1881.0}, {"name": "chr_12_B218", "taxId": "41875", "score": 1873.0}, {"name": "chr_12_B218", "taxId": "41875", "score": 1868.0}, {"name": "chr_12_B218", "taxId": "41875", "score": 1855.0}, {"name": "chr_12_B218", "taxId": "41875", "score": 1853.0}, {"name": "chr_12_B218", "taxId": "41875", "score": 1853.0}, {"name": "chr_12_B218", "taxId": "41875", "score": 1851.0}, {"name": "chr_12_B218", "taxId": "41875", "score": 1851.0}, {"name": "chr_12_B218", "taxId": "41875", "score": 1829.0}, {"name": "chr_12_B218", "taxId": "41875", "score": 1825.0}, {"name": "chr_12_B218", "taxId": "41875", "score": 169.0}, {"name": "chr_12_B218", "taxId": "41875", "score": 1825.0}, {"name": "chr_12_B218", "taxId": "41875", "score": 1823.0}, {"name": "chr_12_B218", "taxId": "41875", "score": 1821.0}, {"name": "chr_12_B218", "taxId": "41875", "score": 1820.0}, {"name": "chr_12_B218", "taxId": "41875", "score": 1820.0}, {"name": "chr_12_B218", "taxId": "41875", "score": 1816.0}, {"name": "chr_12_B218", "taxId": "41875", "score": 1773.0}, {"name": "chr_12_B218", "taxId": "41875", "score": 1764.0}, {"name": "chr_12_B218", "taxId": "41875", "score": 1762.0}, {"name": "chr_12_B218", "taxId": "41875", "score": 169.0}, {"name": "chr_12_B218", "taxId": "70448", "score": 1760.0}, {"name": "chr_12_B218", "taxId": "41875", "score": 1757.0}, {"name": "chr_12_B218", "taxId": "41875", "score": 1753.0}, {"name": "chr_12_B218", "taxId": "41875", "score": 1733.0}, {"name": "chr_12_B218", "taxId": "41875", "score": 1727.0}, {"name": "chr_12_B218", "taxId": "41875", "score": 1724.0}, {"name": "chr_12_B218", "taxId": "41875", "score": 1720.0}, {"name": "chr_12_B218", "taxId": "41875", "score": 1714.0}, {"name": "chr_12_B218", "taxId": "41875", "score": 1709.0}, {"name": "chr_12_B218", "taxId": "41875", "score": 514.0}, {"name": "chr_12_B218", "taxId": "41875", "score": 1703.0}, {"name": "chr_12_B218", "taxId": "41875", "score": 1696.0}, {"name": "chr_12_B218", "taxId": "41875", "score": 1687.0}, {"name": "chr_12_B218", "taxId": "41875", "score": 1676.0}, {"name": "chr_12_B218", "taxId": "41875", "score": 1668.0}, {"name": "chr_12_B218", "taxId": "41875", "score": 165.0}, {"name": "chr_12_B218", "taxId": "41875", "score": 1668.0}, {"name": "chr_12_B218", "taxId": "41875", "score": 1652.0}, {"name": "chr_12_B218", "taxId": "41875", "score": 1637.0}, {"name": "chr_12_B218", "taxId": "41875", "score": 1635.0}, {"name": "chr_12_B218", "taxId": "41875", "score": 1635.0}, {"name": "chr_12_B218", "taxId": "41875", "score": 1635.0}, {"name": "chr_12_B218", "taxId": "41875", "score": 1631.0}, {"name": "chr_12_B218", "taxId": "41875", "score": 171.0}, {"name": "chr_12_B218", "taxId": "41875", "score": 1618.0}, {"name": "chr_12_B218", "taxId": "41875", "score": 1618.0}, {"name": "chr_12_B218", "taxId": "41875", "score": 1615.0}, {"name": "chr_12_B218", "taxId": "41875", "score": 1609.0}, {"name": "chr_12_B218", "taxId": "41875", "score": 1609.0}, {"name": "chr_12_B218", "taxId": "41875", "score": 272.0}, {"name": "chr_12_B218", "taxId": "41875", "score": 1607.0}, {"name": "chr_12_B218", "taxId": "41875", "score": 1605.0}, {"name": "chr_12_B218", "taxId": "41875", "score": 1594.0}, {"name": "chr_12_B218", "taxId": "41875", "score": 1585.0}, {"name": "chr_12_B218", "taxId": "41875", "score": 1580.0}, {"name": "chr_12_B218", "taxId": "41875", "score": 1576.0}, {"name": "chr_12_B218", "taxId": "41875", "score": 185.0}, {"name": "chr_12_B218", "taxId": "41875", "score": 1559.0}, {"name": "chr_12_B218", "taxId": "41875", "score": 1557.0}, {"name": "chr_12_B218", "taxId": "41875", "score": 1546.0}, {"name": "chr_12_B218", "taxId": "41875", "score": 488.0}, {"name": "chr_12_B218", "taxId": "41875", "score": 1546.0}, {"name": "chr_12_B218", "taxId": "41875", "score": 1543.0}, {"name": "chr_12_B218", "taxId": "41875", "score": 1539.0}, {"name": "chr_12_B218", "taxId": "41875", "score": 1524.0}, {"name": "chr_12_B218", "taxId": "41875", "score": 1517.0}, {"name": "chr_12_B218", "taxId": "41875", "score": 1515.0}, {"name": "chr_12_B218", "taxId": "41875", "score": 837.0}, {"name": "chr_12_B218", "taxId": "41875", "score": 785.0}, {"name": "chr_12_B218", "taxId": "41875", "score": 1498.0}, {"name": "chr_12_B218", "taxId": "41875", "score": 935.0}, {"name": "chr_12_B218", "taxId": "41875", "score": 1496.0}, {"name": "chr_12_B218", "taxId": "41875", "score": 1482.0}, {"name": "chr_12_B218", "taxId": "41875", "score": 1480.0}, {"name": "chr_12_B218", "taxId": "41875", "score": 1469.0}, {"name": "chr_12_B218", "taxId": "41875", "score": 1461.0}, {"name": "chr_12_B218", "taxId": "41875", "score": 1458.0}, {"name": "chr_12_B218", "taxId": "41875", "score": 1454.0}, {"name": "chr_12_B218", "taxId": "41875", "score": 1454.0}, {"name": "chr_12_B218", "taxId": "41875", "score": 867.0}, {"name": "chr_12_B218", "taxId": "41875", "score": 774.0}, {"name": "chr_12_B218", "taxId": "41875", "score": 713.0}, {"name": "chr_12_B218", "taxId": "41875", "score": 604.0}, {"name": "chr_12_B218", "taxId": "41875", "score": 593.0}, {"name": "chr_12_B218", "taxId": "41875", "score": 490.0}, {"name": "chr_12_B218", "taxId": "41875", "score": 481.0}, {"name": "chr_12_B218", "taxId": "41875", "score": 431.0}, {"name": "chr_12_B218", "taxId": "41875", "score": 425.0}, {"name": "chr_12_B218", "taxId": "41875", "score": 219.0}, {"name": "chr_12_B218", "taxId": "41875", "score": 1448.0}, {"name": "chr_12_B218", "taxId": "41875", "score": 1443.0}, {"name": "chr_12_B218", "taxId": "41875", "score": 1435.0}, {"name": "chr_12_B218", "taxId": "41875", "score": 520.0}, {"name": "chr_12_B218", "taxId": "41875", "score": 1435.0}, {"name": "chr_12_B218", "taxId": "41875", "score": 1430.0}, {"name": "chr_12_B218", "taxId": "41875", "score": 1426.0}, {"name": "chr_12_B218", "taxId": "41875", "score": 1424.0}, {"name": "chr_12_B218", "taxId": "41875", "score": 1413.0}, {"name": "chr_12_B218", "taxId": "41875", "score": 1410.0}, {"name": "chr_12_B218", "taxId": "41875", "score": 1406.0}, {"name": "chr_12_B218", "taxId": "41875", "score": 147.0}, {"name": "chr_12_B218", "taxId": "41875", "score": 1400.0}, {"name": "chr_12_B218", "taxId": "41875", "score": 1399.0}, {"name": "chr_12_B218", "taxId": "41875", "score": 1382.0}, {"name": "chr_12_B218", "taxId": "41875", "score": 1380.0}, {"name": "chr_12_B218", "taxId": "41875", "score": 1376.0}, {"name": "chr_12_B218", "taxId": "41875", "score": 1373.0}, {"name": "chr_12_B218", "taxId": "41875", "score": 1369.0}, {"name": "chr_12_B218", "taxId": "41875", "score": 1365.0}, {"name": "chr_12_B218", "taxId": "41875", "score": 1349.0}, {"name": "chr_12_B218", "taxId": "41875", "score": 1349.0}, {"name": "chr_12_B218", "taxId": "41875", "score": 1338.0}, {"name": "chr_12_B218", "taxId": "41875", "score": 331.0}, {"name": "chr_12_B218", "taxId": "41875", "score": 1330.0}, {"name": "chr_12_B218", "taxId": "41875", "score": 1299.0}, {"name": "chr_12_B218", "taxId": "41875", "score": 1293.0}, {"name": "chr_12_B218", "taxId": "41875", "score": 1284.0}, {"name": "chr_12_B218", "taxId": "41875", "score": 1266.0}, {"name": "chr_12_B218", "taxId": "41875", "score": 1247.0}, {"name": "chr_12_B218", "taxId": "41875", "score": 1242.0}, {"name": "chr_12_B218", "taxId": "41875", "score": 1238.0}, {"name": "chr_12_B218", "taxId": "41875", "score": 1236.0}, {"name": "chr_12_B218", "taxId": "41875", "score": 1232.0}, {"name": "chr_12_B218", "taxId": "41875", "score": 1230.0}, {"name": "chr_12_B218", "taxId": "41875", "score": 1221.0}, {"name": "chr_12_B218", "taxId": "41875", "score": 1218.0}, {"name": "chr_12_B218", "taxId": "41875", "score": 255.0}, {"name": "chr_12_B218", "taxId": "41875", "score": 1212.0}, {"name": "chr_12_B218", "taxId": "41875", "score": 1205.0}, {"name": "chr_12_B218", "taxId": "41875", "score": 518.0}, {"name": "chr_12_B218", "taxId": "41875", "score": 448.0}, {"name": "chr_12_B218", "taxId": "41875", "score": 1203.0}, {"name": "chr_12_B218", "taxId": "41875", "score": 1197.0}, {"name": "chr_12_B218", "taxId": "41875", "score": 237.0}, {"name": "chr_12_B218", "taxId": "41875", "score": 1182.0}, {"name": "chr_12_B218", "taxId": "41875", "score": 1181.0}, {"name": "chr_12_B218", "taxId": "41875", "score": 1173.0}, {"name": "chr_12_B218", "taxId": "41875", "score": 1170.0}, {"name": "chr_12_B218", "taxId": "41875", "score": 1170.0}, {"name": "chr_12_B218", "taxId": "41875", "score": 248.0}, {"name": "chr_12_B218", "taxId": "41875", "score": 1164.0}, {"name": "chr_12_B218", "taxId": "41875", "score": 1164.0}, {"name": "chr_12_B218", "taxId": "41875", "score": 1147.0}, {"name": "chr_12_B218", "taxId": "41875", "score": 1146.0}, {"name": "chr_12_B218", "taxId": "41875", "score": 1142.0}, {"name": "chr_12_B218", "taxId": "41875", "score": 1142.0}, {"name": "chr_12_B218", "taxId": "41875", "score": 492.0}, {"name": "chr_12_B218", "taxId": "41875", "score": 1131.0}, {"name": "chr_12_B218", "taxId": "41875", "score": 1122.0}, {"name": "chr_12_B218", "taxId": "41875", "score": 1103.0}, {"name": "chr_12_B218", "taxId": "41875", "score": 1101.0}, {"name": "chr_12_B218", "taxId": "41875", "score": 566.0}, {"name": "chr_12_B218", "taxId": "41875", "score": 1098.0}, {"name": "chr_12_B218", "taxId": "41875", "score": 1098.0}, {"name": "chr_12_B218", "taxId": "41875", "score": 1086.0}, {"name": "chr_12_B218", "taxId": "41875", "score": 1081.0}, {"name": "chr_12_B218", "taxId": "41875", "score": 1079.0}, {"name": "chr_12_B218", "taxId": "41875", "score": 1075.0}, {"name": "chr_12_B218", "taxId": "41875", "score": 835.0}, {"name": "chr_12_B218", "taxId": "41875", "score": 1075.0}, {"name": "chr_12_B218", "taxId": "41875", "score": 1072.0}, {"name": "chr_12_B218", "taxId": "41875", "score": 270.0}, {"name": "chr_12_B218", "taxId": "41875", "score": 1066.0}, {"name": "chr_12_B218", "taxId": "41875", "score": 1059.0}, {"name": "chr_12_B218", "taxId": "41875", "score": 1051.0}, {"name": "chr_12_B218", "taxId": "41875", "score": 1044.0}, {"name": "chr_12_B218", "taxId": "41875", "score": 1042.0}, {"name": "chr_12_B218", "taxId": "41875", "score": 1013.0}, {"name": "chr_12_B218", "taxId": "41875", "score": 1003.0}, {"name": "chr_12_B218", "taxId": "41875", "score": 1000.0}, {"name": "chr_12_B218", "taxId": "41875", "score": 939.0}, {"name": "chr_12_B218", "taxId": "41875", "score": 937.0}, {"name": "chr_12_B218", "taxId": "41875", "score": 931.0}, {"name": "chr_12_B218", "taxId": "41875", "score": 926.0}, {"name": "chr_12_B218", "taxId": "41875", "score": 920.0}, {"name": "chr_12_B218", "taxId": "41875", "score": 905.0}, {"name": "chr_12_B218", "taxId": "41875", "score": 429.0}, {"name": "chr_12_B218", "taxId": "41875", "score": 904.0}, {"name": "chr_12_B218", "taxId": "41875", "score": 156.0}, {"name": "chr_12_B218", "taxId": "41875", "score": 900.0}, {"name": "chr_12_B218", "taxId": "41875", "score": 898.0}, {"name": "chr_12_B218", "taxId": "41875", "score": 891.0}, {"name": "chr_12_B218", "taxId": "41875", "score": 206.0}, {"name": "chr_12_B218", "taxId": "41875", "score": 881.0}, {"name": "chr_12_B218", "taxId": "564608", "score": 876.0}, {"name": "chr_12_B218", "taxId": "41875", "score": 872.0}, {"name": "chr_12_B218", "taxId": "41875", "score": 867.0}, {"name": "chr_12_B218", "taxId": "41875", "score": 859.0}, {"name": "chr_12_B218", "taxId": "41875", "score": 850.0}, {"name": "chr_12_B218", "taxId": "41875", "score": 848.0}, {"name": "chr_12_B218", "taxId": "41875", "score": 329.0}, {"name": "chr_12_B218", "taxId": "41875", "score": 845.0}, {"name": "chr_12_B218", "taxId": "41875", "score": 833.0}, {"name": "chr_12_B218", "taxId": "41875", "score": 307.0}, {"name": "chr_12_B218", "taxId": "41875", "score": 211.0}, {"name": "chr_12_B218", "taxId": "41875", "score": 815.0}, {"name": "chr_12_B218", "taxId": "41875", "score": 802.0}, {"name": "chr_12_B218", "taxId": "41875", "score": 802.0}, {"name": "chr_12_B218", "taxId": "41875", "score": 784.0}, {"name": "chr_12_B218", "taxId": "41875", "score": 782.0}, {"name": "chr_12_B218", "taxId": "41875", "score": 728.0}, {"name": "chr_12_B218", "taxId": "41875", "score": 436.0}, {"name": "chr_12_B218", "taxId": "41875", "score": 795.0}, {"name": "chr_12_B218", "taxId": "41875", "score": 793.0}, {"name": "chr_12_B218", "taxId": "41875", "score": 789.0}, {"name": "chr_12_B218", "taxId": "41875", "score": 787.0}, {"name": "chr_12_B218", "taxId": "41875", "score": 231.0}, {"name": "chr_12_B218", "taxId": "41875", "score": 226.0}, {"name": "chr_12_B218", "taxId": "41875", "score": 226.0}, {"name": "chr_12_B218", "taxId": "41875", "score": 785.0}, {"name": "chr_12_B218", "taxId": "41875", "score": 782.0}, {"name": "chr_12_B218", "taxId": "41875", "score": 252.0}, {"name": "chr_12_B218", "taxId": "41875", "score": 763.0}, {"name": "chr_12_B218", "taxId": "41875", "score": 749.0}, {"name": "chr_12_B218", "taxId": "41875", "score": 732.0}, {"name": "chr_12_B218", "taxId": "41875", "score": 303.0}, {"name": "chr_12_B218", "taxId": "41875", "score": 730.0}, {"name": "chr_12_B218", "taxId": "41875", "score": 728.0}, {"name": "chr_12_B218", "taxId": "41875", "score": 726.0}, {"name": "chr_12_B218", "taxId": "41875", "score": 717.0}, {"name": "chr_12_B218", "taxId": "41875", "score": 588.0}, {"name": "chr_12_B218", "taxId": "41875", "score": 715.0}, {"name": "chr_12_B218", "taxId": "41875", "score": 715.0}, {"name": "chr_12_B218", "taxId": "41875", "score": 715.0}, {"name": "chr_12_B218", "taxId": "41875", "score": 669.0}, {"name": "chr_12_B218", "taxId": "41875", "score": 377.0}, {"name": "chr_12_B218", "taxId": "41875", "score": 344.0}, {"name": "chr_12_B218", "taxId": "41875", "score": 274.0}, {"name": "chr_12_B218", "taxId": "41875", "score": 715.0}, {"name": "chr_12_B218", "taxId": "41875", "score": 608.0}, {"name": "chr_12_B218", "taxId": "41875", "score": 257.0}, {"name": "chr_12_B218", "taxId": "41875", "score": 713.0}, {"name": "chr_12_B218", "taxId": "41875", "score": 699.0}, {"name": "chr_12_B218", "taxId": "41875", "score": 691.0}, {"name": "chr_12_B218", "taxId": "41875", "score": 158.0}, {"name": "chr_12_B218", "taxId": "41875", "score": 689.0}, {"name": "chr_12_B218", "taxId": "41875", "score": 662.0}, {"name": "chr_12_B218", "taxId": "41875", "score": 521.0}, {"name": "chr_12_B218", "taxId": "41875", "score": 649.0}, {"name": "chr_12_B218", "taxId": "41875", "score": 649.0}, {"name": "chr_12_B218", "taxId": "41875", "score": 632.0}, {"name": "chr_12_B218", "taxId": "41875", "score": 632.0}, {"name": "chr_12_B218", "taxId": "41875", "score": 250.0}, {"name": "chr_12_B218", "taxId": "41875", "score": 623.0}, {"name": "chr_12_B218", "taxId": "41875", "score": 619.0}, {"name": "chr_12_B218", "taxId": "41875", "score": 174.0}, {"name": "chr_12_B218", "taxId": "41875", "score": 616.0}, {"name": "chr_12_B218", "taxId": "41875", "score": 614.0}, {"name": "chr_12_B218", "taxId": "41875", "score": 608.0}, {"name": "chr_12_B218", "taxId": "41875", "score": 604.0}, {"name": "chr_12_B218", "taxId": "41875", "score": 599.0}, {"name": "chr_12_B218", "taxId": "41875", "score": 172.0}, {"name": "chr_12_B218", "taxId": "41875", "score": 593.0}, {"name": "chr_12_B218", "taxId": "41875", "score": 593.0}, {"name": "chr_12_B218", "taxId": "41875", "score": 577.0}, {"name": "chr_12_B218", "taxId": "41875", "score": 571.0}, {"name": "chr_12_B218", "taxId": "41875", "score": 555.0}, {"name": "chr_12_B218", "taxId": "41875", "score": 555.0}, {"name": "chr_12_B218", "taxId": "70448", "score": 547.0}, {"name": "chr_12_B218", "taxId": "436017", "score": 547.0}, {"name": "chr_12_B218", "taxId": "41875", "score": 544.0}, {"name": "chr_12_B218", "taxId": "41875", "score": 544.0}, {"name": "chr_12_B218", "taxId": "41875", "score": 544.0}, {"name": "chr_12_B218", "taxId": "41875", "score": 536.0}, {"name": "chr_12_B218", "taxId": "41875", "score": 492.0}, {"name": "chr_12_B218", "taxId": "564608", "score": 529.0}, {"name": "chr_12_B218", "taxId": "41875", "score": 521.0}, {"name": "chr_12_B218", "taxId": "436017", "score": 521.0}, {"name": "chr_12_B218", "taxId": "41875", "score": 510.0}, {"name": "chr_12_B218", "taxId": "41875", "score": 507.0}, {"name": "chr_12_B218", "taxId": "41875", "score": 507.0}, {"name": "chr_12_B218", "taxId": "41875", "score": 494.0}, {"name": "chr_12_B218", "taxId": "41875", "score": 459.0}, {"name": "chr_12_B218", "taxId": "41875", "score": 455.0}, {"name": "chr_12_B218", "taxId": "41875", "score": 444.0}, {"name": "chr_12_B218", "taxId": "41875", "score": 436.0}, {"name": "chr_12_B218", "taxId": "436017", "score": 435.0}, {"name": "chr_12_B218", "taxId": "564608", "score": 409.0}, {"name": "chr_12_B218", "taxId": "41875", "score": 398.0}, {"name": "chr_12_B218", "taxId": "41875", "score": 394.0}, {"name": "chr_12_B218", "taxId": "41875", "score": 169.0}, {"name": "chr_12_B218", "taxId": "41875", "score": 392.0}, {"name": "chr_12_B218", "taxId": "436017", "score": 388.0}, {"name": "chr_12_B218", "taxId": "41875", "score": 377.0}, {"name": "chr_12_B218", "taxId": "41875", "score": 375.0}, {"name": "chr_12_B218", "taxId": "41875", "score": 154.0}, {"name": "chr_12_B218", "taxId": "436017", "score": 374.0}, {"name": "chr_12_B218", "taxId": "41875", "score": 372.0}, {"name": "chr_12_B218", "taxId": "41875", "score": 303.0}, {"name": "chr_12_B218", "taxId": "436017", "score": 303.0}, {"name": "chr_12_B218", "taxId": "41875", "score": 298.0}, {"name": "chr_12_B218", "taxId": "41875", "score": 296.0}, {"name": "chr_12_B218", "taxId": "436017", "score": 296.0}, {"name": "chr_12_B218", "taxId": "41875", "score": 279.0}, {"name": "chr_12_B218", "taxId": "41875", "score": 252.0}, {"name": "chr_12_B218", "taxId": "436017", "score": 244.0}, {"name": "chr_12_B218", "taxId": "41875", "score": 243.0}, {"name": "chr_12_B218", "taxId": "179408", "score": 222.0}, {"name": "chr_12_B218", "taxId": "41875", "score": 219.0}, {"name": "chr_12_B218", "taxId": "41875", "score": 211.0}, {"name": "chr_12_B218", "taxId": "110193", "score": 206.0}, {"name": "chr_12_B218", "taxId": "564608", "score": 189.0}, {"name": "chr_12_B218", "taxId": "1173027", "score": 156.0}]}, "taxonomy": {"bestsum": {"species": {"tax": "Bathycoccus prasinos", "score": 2163589.0, "c_index": 7}, "genus": {"tax": "Bathycoccus", "score": 2163589.0, "c_index": 6}, "family": {"tax": "Bathycoccaceae", "score": 2174623.0, "c_index": 5}, "order": {"tax": "Mamiellales", "score": 2176626.0, "c_index": 3}, "phylum": {"tax": "Chlorophyta", "score": 2176626.0, "c_index": 3}, "superkingdom": {"tax": "Eukaryota", "score": 2176832.0, "c_index": 2}}}}, "chr_11_B218": {"name": "chr_11_B218", "length": 768682, "n_count": 0, "agct_count": 768682, "gc": 0.4804, "covs": {"bam0": 64.32}, "read_cov": {"bam0": 329679}, "hits": {"tax0": [{"name": "chr_11_B218", "taxId": "41875", "score": 43116.0}, {"name": "chr_11_B218", "taxId": "41875", "score": 42363.0}, {"name": "chr_11_B218", "taxId": "41875", "score": 37358.0}, {"name": "chr_11_B218", "taxId": "41875", "score": 32821.0}, {"name": "chr_11_B218", "taxId": "41875", "score": 31772.0}, {"name": "chr_11_B218", "taxId": "41875", "score": 30461.0}, {"name": "chr_11_B218", "taxId": "41875", "score": 30315.0}, {"name": "chr_11_B218", "taxId": "41875", "score": 30083.0}, {"name": "chr_11_B218", "taxId": "41875", "score": 29689.0}, {"name": "chr_11_B218", "taxId": "41875", "score": 29660.0}, {"name": "chr_11_B218", "taxId": "41875", "score": 29625.0}, {"name": "chr_11_B218", "taxId": "41875", "score": 28965.0}, {"name": "chr_11_B218", "taxId": "41875", "score": 28938.0}, {"name": "chr_11_B218", "taxId": "41875", "score": 26391.0}, {"name": "chr_11_B218", "taxId": "41875", "score": 25573.0}, {"name": "chr_11_B218", "taxId": "41875", "score": 24411.0}, {"name": "chr_11_B218", "taxId": "41875", "score": 22905.0}, {"name": "chr_11_B218", "taxId": "41875", "score": 22849.0}, {"name": "chr_11_B218", "taxId": "41875", "score": 22639.0}, {"name": "chr_11_B218", "taxId": "41875", "score": 19915.0}, {"name": "chr_11_B218", "taxId": "41875", "score": 19581.0}, {"name": "chr_11_B218", "taxId": "41875", "score": 19376.0}, {"name": "chr_11_B218", "taxId": "41875", "score": 18508.0}, {"name": "chr_11_B218", "taxId": "41875", "score": 17422.0}, {"name": "chr_11_B218", "taxId": "41875", "score": 17123.0}, {"name": "chr_11_B218", "taxId": "41875", "score": 16822.0}, {"name": "chr_11_B218", "taxId": "41875", "score": 16393.0}, {"name": "chr_11_B218", "taxId": "41875", "score": 15769.0}, {"name": "chr_11_B218", "taxId": "41875", "score": 15029.0}, {"name": "chr_11_B218", "taxId": "41875", "score": 14838.0}, {"name": "chr_11_B218", "taxId": "41875", "score": 13616.0}, {"name": "chr_11_B218", "taxId": "41875", "score": 12881.0}, {"name": "chr_11_B218", "taxId": "41875", "score": 12665.0}, {"name": "chr_11_B218", "taxId": "41875", "score": 12663.0}, {"name": "chr_11_B218", "taxId": "41875", "score": 12569.0}, {"name": "chr_11_B218", "taxId": "41875", "score": 12013.0}, {"name": "chr_11_B218", "taxId": "41875", "score": 11343.0}, {"name": "chr_11_B218", "taxId": "41875", "score": 11092.0}, {"name": "chr_11_B218", "taxId": "41875", "score": 10984.0}, {"name": "chr_11_B218", "taxId": "41875", "score": 10905.0}, {"name": "chr_11_B218", "taxId": "41875", "score": 10905.0}, {"name": "chr_11_B218", "taxId": "41875", "score": 10787.0}, {"name": "chr_11_B218", "taxId": "41875", "score": 10626.0}, {"name": "chr_11_B218", "taxId": "41875", "score": 10161.0}, {"name": "chr_11_B218", "taxId": "41875", "score": 10035.0}, {"name": "chr_11_B218", "taxId": "41875", "score": 9878.0}, {"name": "chr_11_B218", "taxId": "41875", "score": 9784.0}, {"name": "chr_11_B218", "taxId": "41875", "score": 9745.0}, {"name": "chr_11_B218", "taxId": "41875", "score": 9668.0}, {"name": "chr_11_B218", "taxId": "41875", "score": 9256.0}, {"name": "chr_11_B218", "taxId": "41875", "score": 9247.0}, {"name": "chr_11_B218", "taxId": "41875", "score": 9162.0}, {"name": "chr_11_B218", "taxId": "41875", "score": 7489.0}, {"name": "chr_11_B218", "taxId": "41875", "score": 7371.0}, {"name": "chr_11_B218", "taxId": "41875", "score": 6966.0}, {"name": "chr_11_B218", "taxId": "41875", "score": 6144.0}, {"name": "chr_11_B218", "taxId": "41875", "score": 6010.0}, {"name": "chr_11_B218", "taxId": "41875", "score": 5951.0}, {"name": "chr_11_B218", "taxId": "41875", "score": 5891.0}, {"name": "chr_11_B218", "taxId": "41875", "score": 5842.0}, {"name": "chr_11_B218", "taxId": "41875", "score": 5674.0}, {"name": "chr_11_B218", "taxId": "41875", "score": 4905.0}, {"name": "chr_11_B218", "taxId": "41875", "score": 4761.0}, {"name": "chr_11_B218", "taxId": "41875", "score": 4747.0}, {"name": "chr_11_B218", "taxId": "41875", "score": 4538.0}, {"name": "chr_11_B218", "taxId": "41875", "score": 4525.0}, {"name": "chr_11_B218", "taxId": "41875", "score": 4346.0}, {"name": "chr_11_B218", "taxId": "41875", "score": 4235.0}, {"name": "chr_11_B218", "taxId": "41875", "score": 4019.0}, {"name": "chr_11_B218", "taxId": "41875", "score": 3729.0}, {"name": "chr_11_B218", "taxId": "41875", "score": 3576.0}, {"name": "chr_11_B218", "taxId": "41875", "score": 3478.0}, {"name": "chr_11_B218", "taxId": "41875", "score": 3374.0}, {"name": "chr_11_B218", "taxId": "41875", "score": 3136.0}, {"name": "chr_11_B218", "taxId": "41875", "score": 3077.0}, {"name": "chr_11_B218", "taxId": "41875", "score": 2802.0}, {"name": "chr_11_B218", "taxId": "41875", "score": 2767.0}, {"name": "chr_11_B218", "taxId": "41875", "score": 2712.0}, {"name": "chr_11_B218", "taxId": "41875", "score": 2617.0}, {"name": "chr_11_B218", "taxId": "41875", "score": 2344.0}, {"name": "chr_11_B218", "taxId": "41875", "score": 2324.0}, {"name": "chr_11_B218", "taxId": "41875", "score": 2298.0}, {"name": "chr_11_B218", "taxId": "41875", "score": 2259.0}, {"name": "chr_11_B218", "taxId": "41875", "score": 2098.0}, {"name": "chr_11_B218", "taxId": "41875", "score": 1818.0}, {"name": "chr_11_B218", "taxId": "41875", "score": 1784.0}, {"name": "chr_11_B218", "taxId": "41875", "score": 1687.0}, {"name": "chr_11_B218", "taxId": "41875", "score": 1661.0}, {"name": "chr_11_B218", "taxId": "41875", "score": 1395.0}, {"name": "chr_11_B218", "taxId": "41875", "score": 1205.0}, {"name": "chr_11_B218", "taxId": "41875", "score": 828.0}, {"name": "chr_11_B218", "taxId": "41875", "score": 817.0}, {"name": "chr_11_B218", "taxId": "41875", "score": 684.0}, {"name": "chr_11_B218", "taxId": "41875", "score": 521.0}, {"name": "chr_11_B218", "taxId": "41875", "score": 494.0}, {"name": "chr_11_B218", "taxId": "41875", "score": 464.0}, {"name": "chr_11_B218", "taxId": "41875", "score": 460.0}, {"name": "chr_11_B218", "taxId": "41875", "score": 455.0}, {"name": "chr_11_B218", "taxId": "41875", "score": 348.0}, {"name": "chr_11_B218", "taxId": "41875", "score": 329.0}, {"name": "chr_11_B218", "taxId": "41875", "score": 326.0}, {"name": "chr_11_B218", "taxId": "41875", "score": 202.0}, {"name": "chr_11_B218", "taxId": "41875", "score": 185.0}, {"name": "chr_11_B218", "taxId": "41875", "score": 172.0}, {"name": "chr_11_B218", "taxId": "41875", "score": 28592.0}, {"name": "chr_11_B218", "taxId": "41875", "score": 11550.0}, {"name": "chr_11_B218", "taxId": "41875", "score": 158.0}, {"name": "chr_11_B218", "taxId": "41875", "score": 10994.0}, {"name": "chr_11_B218", "taxId": "41875", "score": 9969.0}, {"name": "chr_11_B218", "taxId": "41875", "score": 8787.0}, {"name": "chr_11_B218", "taxId": "41875", "score": 8493.0}, {"name": "chr_11_B218", "taxId": "41875", "score": 8035.0}, {"name": "chr_11_B218", "taxId": "41875", "score": 7934.0}, {"name": "chr_11_B218", "taxId": "41875", "score": 7297.0}, {"name": "chr_11_B218", "taxId": "41875", "score": 7136.0}, {"name": "chr_11_B218", "taxId": "41875", "score": 6817.0}, {"name": "chr_11_B218", "taxId": "41875", "score": 6615.0}, {"name": "chr_11_B218", "taxId": "41875", "score": 6543.0}, {"name": "chr_11_B218", "taxId": "41875", "score": 4979.0}, {"name": "chr_11_B218", "taxId": "41875", "score": 6473.0}, {"name": "chr_11_B218", "taxId": "41875", "score": 6420.0}, {"name": "chr_11_B218", "taxId": "41875", "score": 6252.0}, {"name": "chr_11_B218", "taxId": "41875", "score": 6183.0}, {"name": "chr_11_B218", "taxId": "41875", "score": 6072.0}, {"name": "chr_11_B218", "taxId": "41875", "score": 5884.0}, {"name": "chr_11_B218", "taxId": "41875", "score": 5873.0}, {"name": "chr_11_B218", "taxId": "41875", "score": 5858.0}, {"name": "chr_11_B218", "taxId": "41875", "score": 5792.0}, {"name": "chr_11_B218", "taxId": "41875", "score": 5784.0}, {"name": "chr_11_B218", "taxId": "41875", "score": 5755.0}, {"name": "chr_11_B218", "taxId": "41875", "score": 5746.0}, {"name": "chr_11_B218", "taxId": "41875", "score": 1851.0}, {"name": "chr_11_B218", "taxId": "41875", "score": 1851.0}, {"name": "chr_11_B218", "taxId": "41875", "score": 1347.0}, {"name": "chr_11_B218", "taxId": "41875", "score": 1164.0}, {"name": "chr_11_B218", "taxId": "41875", "score": 730.0}, {"name": "chr_11_B218", "taxId": "41875", "score": 697.0}, {"name": "chr_11_B218", "taxId": "41875", "score": 514.0}, {"name": "chr_11_B218", "taxId": "41875", "score": 490.0}, {"name": "chr_11_B218", "taxId": "41875", "score": 490.0}, {"name": "chr_11_B218", "taxId": "41875", "score": 479.0}, {"name": "chr_11_B218", "taxId": "41875", "score": 479.0}, {"name": "chr_11_B218", "taxId": "41875", "score": 479.0}, {"name": "chr_11_B218", "taxId": "41875", "score": 479.0}, {"name": "chr_11_B218", "taxId": "41875", "score": 477.0}, {"name": "chr_11_B218", "taxId": "41875", "score": 466.0}, {"name": "chr_11_B218", "taxId": "41875", "score": 446.0}, {"name": "chr_11_B218", "taxId": "41875", "score": 444.0}, {"name": "chr_11_B218", "taxId": "41875", "score": 444.0}, {"name": "chr_11_B218", "taxId": "41875", "score": 440.0}, {"name": "chr_11_B218", "taxId": "41875", "score": 436.0}, {"name": "chr_11_B218", "taxId": "41875", "score": 436.0}, {"name": "chr_11_B218", "taxId": "41875", "score": 344.0}, {"name": "chr_11_B218", "taxId": "41875", "score": 300.0}, {"name": "chr_11_B218", "taxId": "41875", "score": 294.0}, {"name": "chr_11_B218", "taxId": "41875", "score": 255.0}, {"name": "chr_11_B218", "taxId": "41875", "score": 255.0}, {"name": "chr_11_B218", "taxId": "41875", "score": 254.0}, {"name": "chr_11_B218", "taxId": "41875", "score": 213.0}, {"name": "chr_11_B218", "taxId": "41875", "score": 5624.0}, {"name": "chr_11_B218", "taxId": "41875", "score": 5622.0}, {"name": "chr_11_B218", "taxId": "41875", "score": 5553.0}, {"name": "chr_11_B218", "taxId": "41875", "score": 5552.0}, {"name": "chr_11_B218", "taxId": "41875", "score": 5504.0}, {"name": "chr_11_B218", "taxId": "41875", "score": 5470.0}, {"name": "chr_11_B218", "taxId": "157820", "score": 5445.0}, {"name": "chr_11_B218", "taxId": "157820", "score": 5278.0}, {"name": "chr_11_B218", "taxId": "41875", "score": 5332.0}, {"name": "chr_11_B218", "taxId": "41875", "score": 5280.0}, {"name": "chr_11_B218", "taxId": "41875", "score": 5230.0}, {"name": "chr_11_B218", "taxId": "41875", "score": 5059.0}, {"name": "chr_11_B218", "taxId": "41875", "score": 5230.0}, {"name": "chr_11_B218", "taxId": "41875", "score": 5059.0}, {"name": "chr_11_B218", "taxId": "41875", "score": 5121.0}, {"name": "chr_11_B218", "taxId": "41875", "score": 5103.0}, {"name": "chr_11_B218", "taxId": "41875", "score": 5075.0}, {"name": "chr_11_B218", "taxId": "41875", "score": 959.0}, {"name": "chr_11_B218", "taxId": "41875", "score": 5044.0}, {"name": "chr_11_B218", "taxId": "41875", "score": 5035.0}, {"name": "chr_11_B218", "taxId": "41875", "score": 5003.0}, {"name": "chr_11_B218", "taxId": "41875", "score": 4946.0}, {"name": "chr_11_B218", "taxId": "41875", "score": 255.0}, {"name": "chr_11_B218", "taxId": "41875", "score": 4711.0}, {"name": "chr_11_B218", "taxId": "41875", "score": 4693.0}, {"name": "chr_11_B218", "taxId": "41875", "score": 4687.0}, {"name": "chr_11_B218", "taxId": "41875", "score": 4686.0}, {"name": "chr_11_B218", "taxId": "41875", "score": 4621.0}, {"name": "chr_11_B218", "taxId": "41875", "score": 4612.0}, {"name": "chr_11_B218", "taxId": "41875", "score": 4610.0}, {"name": "chr_11_B218", "taxId": "41875", "score": 4590.0}, {"name": "chr_11_B218", "taxId": "41875", "score": 4562.0}, {"name": "chr_11_B218", "taxId": "41875", "score": 4551.0}, {"name": "chr_11_B218", "taxId": "41875", "score": 4534.0}, {"name": "chr_11_B218", "taxId": "41875", "score": 4521.0}, {"name": "chr_11_B218", "taxId": "41875", "score": 4505.0}, {"name": "chr_11_B218", "taxId": "41875", "score": 4501.0}, {"name": "chr_11_B218", "taxId": "41875", "score": 4407.0}, {"name": "chr_11_B218", "taxId": "41875", "score": 4357.0}, {"name": "chr_11_B218", "taxId": "41875", "score": 4228.0}, {"name": "chr_11_B218", "taxId": "41875", "score": 2994.0}, {"name": "chr_11_B218", "taxId": "41875", "score": 4193.0}, {"name": "chr_11_B218", "taxId": "41875", "score": 4150.0}, {"name": "chr_11_B218", "taxId": "41875", "score": 4119.0}, {"name": "chr_11_B218", "taxId": "41875", "score": 4095.0}, {"name": "chr_11_B218", "taxId": "41875", "score": 4061.0}, {"name": "chr_11_B218", "taxId": "41875", "score": 3988.0}, {"name": "chr_11_B218", "taxId": "41875", "score": 3978.0}, {"name": "chr_11_B218", "taxId": "41875", "score": 3945.0}, {"name": "chr_11_B218", "taxId": "41875", "score": 3945.0}, {"name": "chr_11_B218", "taxId": "41875", "score": 3899.0}, {"name": "chr_11_B218", "taxId": "41875", "score": 1842.0}, {"name": "chr_11_B218", "taxId": "41875", "score": 3845.0}, {"name": "chr_11_B218", "taxId": "41875", "score": 3821.0}, {"name": "chr_11_B218", "taxId": "41875", "score": 3812.0}, {"name": "chr_11_B218", "taxId": "41875", "score": 3677.0}, {"name": "chr_11_B218", "taxId": "41875", "score": 399.0}, {"name": "chr_11_B218", "taxId": "41875", "score": 3629.0}, {"name": "chr_11_B218", "taxId": "41875", "score": 3627.0}, {"name": "chr_11_B218", "taxId": "41875", "score": 3596.0}, {"name": "chr_11_B218", "taxId": "41875", "score": 3591.0}, {"name": "chr_11_B218", "taxId": "41875", "score": 3587.0}, {"name": "chr_11_B218", "taxId": "41875", "score": 3537.0}, {"name": "chr_11_B218", "taxId": "41875", "score": 398.0}, {"name": "chr_11_B218", "taxId": "41875", "score": 3531.0}, {"name": "chr_11_B218", "taxId": "41875", "score": 3531.0}, {"name": "chr_11_B218", "taxId": "41875", "score": 3530.0}, {"name": "chr_11_B218", "taxId": "41875", "score": 3509.0}, {"name": "chr_11_B218", "taxId": "41875", "score": 3502.0}, {"name": "chr_11_B218", "taxId": "41875", "score": 3482.0}, {"name": "chr_11_B218", "taxId": "41875", "score": 3465.0}, {"name": "chr_11_B218", "taxId": "41875", "score": 3443.0}, {"name": "chr_11_B218", "taxId": "41875", "score": 3439.0}, {"name": "chr_11_B218", "taxId": "41875", "score": 3421.0}, {"name": "chr_11_B218", "taxId": "41875", "score": 3363.0}, {"name": "chr_11_B218", "taxId": "41875", "score": 3341.0}, {"name": "chr_11_B218", "taxId": "41875", "score": 3339.0}, {"name": "chr_11_B218", "taxId": "41875", "score": 3330.0}, {"name": "chr_11_B218", "taxId": "41875", "score": 3314.0}, {"name": "chr_11_B218", "taxId": "41875", "score": 331.0}, {"name": "chr_11_B218", "taxId": "41875", "score": 3264.0}, {"name": "chr_11_B218", "taxId": "41875", "score": 3260.0}, {"name": "chr_11_B218", "taxId": "41875", "score": 3241.0}, {"name": "chr_11_B218", "taxId": "41875", "score": 3227.0}, {"name": "chr_11_B218", "taxId": "41875", "score": 3203.0}, {"name": "chr_11_B218", "taxId": "41875", "score": 3188.0}, {"name": "chr_11_B218", "taxId": "41875", "score": 3186.0}, {"name": "chr_11_B218", "taxId": "41875", "score": 3184.0}, {"name": "chr_11_B218", "taxId": "41875", "score": 3182.0}, {"name": "chr_11_B218", "taxId": "41875", "score": 3181.0}, {"name": "chr_11_B218", "taxId": "41875", "score": 3162.0}, {"name": "chr_11_B218", "taxId": "41875", "score": 3114.0}, {"name": "chr_11_B218", "taxId": "41875", "score": 3110.0}, {"name": "chr_11_B218", "taxId": "41875", "score": 3081.0}, {"name": "chr_11_B218", "taxId": "41875", "score": 3061.0}, {"name": "chr_11_B218", "taxId": "41875", "score": 283.0}, {"name": "chr_11_B218", "taxId": "41875", "score": 3044.0}, {"name": "chr_11_B218", "taxId": "41875", "score": 3027.0}, {"name": "chr_11_B218", "taxId": "41875", "score": 3016.0}, {"name": "chr_11_B218", "taxId": "41875", "score": 187.0}, {"name": "chr_11_B218", "taxId": "41875", "score": 2992.0}, {"name": "chr_11_B218", "taxId": "515363", "score": 2968.0}, {"name": "chr_11_B218", "taxId": "41875", "score": 2966.0}, {"name": "chr_11_B218", "taxId": "41875", "score": 2955.0}, {"name": "chr_11_B218", "taxId": "41875", "score": 2944.0}, {"name": "chr_11_B218", "taxId": "41875", "score": 2911.0}, {"name": "chr_11_B218", "taxId": "41875", "score": 2905.0}, {"name": "chr_11_B218", "taxId": "41875", "score": 2900.0}, {"name": "chr_11_B218", "taxId": "41875", "score": 881.0}, {"name": "chr_11_B218", "taxId": "41875", "score": 2898.0}, {"name": "chr_11_B218", "taxId": "41875", "score": 2881.0}, {"name": "chr_11_B218", "taxId": "41875", "score": 2878.0}, {"name": "chr_11_B218", "taxId": "41875", "score": 2867.0}, {"name": "chr_11_B218", "taxId": "41875", "score": 2852.0}, {"name": "chr_11_B218", "taxId": "41875", "score": 2844.0}, {"name": "chr_11_B218", "taxId": "41875", "score": 2837.0}, {"name": "chr_11_B218", "taxId": "41875", "score": 2815.0}, {"name": "chr_11_B218", "taxId": "41875", "score": 2813.0}, {"name": "chr_11_B218", "taxId": "41875", "score": 2809.0}, {"name": "chr_11_B218", "taxId": "41875", "score": 2808.0}, {"name": "chr_11_B218", "taxId": "41875", "score": 2778.0}, {"name": "chr_11_B218", "taxId": "41875", "score": 2767.0}, {"name": "chr_11_B218", "taxId": "41875", "score": 1633.0}, {"name": "chr_11_B218", "taxId": "41875", "score": 601.0}, {"name": "chr_11_B218", "taxId": "41875", "score": 2750.0}, {"name": "chr_11_B218", "taxId": "41875", "score": 2745.0}, {"name": "chr_11_B218", "taxId": "41875", "score": 2728.0}, {"name": "chr_11_B218", "taxId": "41875", "score": 2726.0}, {"name": "chr_11_B218", "taxId": "41875", "score": 2715.0}, {"name": "chr_11_B218", "taxId": "41875", "score": 2712.0}, {"name": "chr_11_B218", "taxId": "41875", "score": 2704.0}, {"name": "chr_11_B218", "taxId": "41875", "score": 2693.0}, {"name": "chr_11_B218", "taxId": "41875", "score": 2686.0}, {"name": "chr_11_B218", "taxId": "41875", "score": 2649.0}, {"name": "chr_11_B218", "taxId": "41875", "score": 2643.0}, {"name": "chr_11_B218", "taxId": "41875", "score": 2121.0}, {"name": "chr_11_B218", "taxId": "41875", "score": 2641.0}, {"name": "chr_11_B218", "taxId": "41875", "score": 2617.0}, {"name": "chr_11_B218", "taxId": "41875", "score": 880.0}, {"name": "chr_11_B218", "taxId": "41875", "score": 2615.0}, {"name": "chr_11_B218", "taxId": "41875", "score": 2615.0}, {"name": "chr_11_B218", "taxId": "41875", "score": 2595.0}, {"name": "chr_11_B218", "taxId": "41875", "score": 2538.0}, {"name": "chr_11_B218", "taxId": "41875", "score": 2512.0}, {"name": "chr_11_B218", "taxId": "41875", "score": 2488.0}, {"name": "chr_11_B218", "taxId": "41875", "score": 2473.0}, {"name": "chr_11_B218", "taxId": "41875", "score": 2473.0}, {"name": "chr_11_B218", "taxId": "41875", "score": 2473.0}, {"name": "chr_11_B218", "taxId": "41875", "score": 1291.0}, {"name": "chr_11_B218", "taxId": "41875", "score": 2466.0}, {"name": "chr_11_B218", "taxId": "41875", "score": 2455.0}, {"name": "chr_11_B218", "taxId": "41875", "score": 2451.0}, {"name": "chr_11_B218", "taxId": "41875", "score": 2444.0}, {"name": "chr_11_B218", "taxId": "41875", "score": 2442.0}, {"name": "chr_11_B218", "taxId": "41875", "score": 211.0}, {"name": "chr_11_B218", "taxId": "41875", "score": 2416.0}, {"name": "chr_11_B218", "taxId": "41875", "score": 2416.0}, {"name": "chr_11_B218", "taxId": "41875", "score": 2405.0}, {"name": "chr_11_B218", "taxId": "41875", "score": 2394.0}, {"name": "chr_11_B218", "taxId": "41875", "score": 2394.0}, {"name": "chr_11_B218", "taxId": "41875", "score": 2374.0}, {"name": "chr_11_B218", "taxId": "41875", "score": 2374.0}, {"name": "chr_11_B218", "taxId": "41875", "score": 2355.0}, {"name": "chr_11_B218", "taxId": "41875", "score": 2322.0}, {"name": "chr_11_B218", "taxId": "41875", "score": 2322.0}, {"name": "chr_11_B218", "taxId": "41875", "score": 2320.0}, {"name": "chr_11_B218", "taxId": "41875", "score": 2318.0}, {"name": "chr_11_B218", "taxId": "41875", "score": 2316.0}, {"name": "chr_11_B218", "taxId": "41875", "score": 2311.0}, {"name": "chr_11_B218", "taxId": "41875", "score": 2298.0}, {"name": "chr_11_B218", "taxId": "41875", "score": 634.0}, {"name": "chr_11_B218", "taxId": "41875", "score": 252.0}, {"name": "chr_11_B218", "taxId": "41875", "score": 2287.0}, {"name": "chr_11_B218", "taxId": "41875", "score": 2283.0}, {"name": "chr_11_B218", "taxId": "41875", "score": 2228.0}, {"name": "chr_11_B218", "taxId": "41875", "score": 2194.0}, {"name": "chr_11_B218", "taxId": "41875", "score": 2194.0}, {"name": "chr_11_B218", "taxId": "41875", "score": 1308.0}, {"name": "chr_11_B218", "taxId": "41875", "score": 1308.0}, {"name": "chr_11_B218", "taxId": "41875", "score": 784.0}, {"name": "chr_11_B218", "taxId": "41875", "score": 784.0}, {"name": "chr_11_B218", "taxId": "41875", "score": 2194.0}, {"name": "chr_11_B218", "taxId": "41875", "score": 2194.0}, {"name": "chr_11_B218", "taxId": "41875", "score": 1308.0}, {"name": "chr_11_B218", "taxId": "41875", "score": 1308.0}, {"name": "chr_11_B218", "taxId": "41875", "score": 789.0}, {"name": "chr_11_B218", "taxId": "41875", "score": 789.0}, {"name": "chr_11_B218", "taxId": "41875", "score": 2189.0}, {"name": "chr_11_B218", "taxId": "41875", "score": 2183.0}, {"name": "chr_11_B218", "taxId": "41875", "score": 2178.0}, {"name": "chr_11_B218", "taxId": "41875", "score": 2163.0}, {"name": "chr_11_B218", "taxId": "41875", "score": 2148.0}, {"name": "chr_11_B218", "taxId": "41875", "score": 2145.0}, {"name": "chr_11_B218", "taxId": "41875", "score": 2134.0}, {"name": "chr_11_B218", "taxId": "41875", "score": 2122.0}, {"name": "chr_11_B218", "taxId": "41875", "score": 2102.0}, {"name": "chr_11_B218", "taxId": "41875", "score": 2091.0}, {"name": "chr_11_B218", "taxId": "41875", "score": 2084.0}, {"name": "chr_11_B218", "taxId": "41875", "score": 2084.0}, {"name": "chr_11_B218", "taxId": "41875", "score": 2080.0}, {"name": "chr_11_B218", "taxId": "41875", "score": 2074.0}, {"name": "chr_11_B218", "taxId": "41875", "score": 2071.0}, {"name": "chr_11_B218", "taxId": "41875", "score": 2069.0}, {"name": "chr_11_B218", "taxId": "41875", "score": 2050.0}, {"name": "chr_11_B218", "taxId": "41875", "score": 2047.0}, {"name": "chr_11_B218", "taxId": "41875", "score": 2045.0}, {"name": "chr_11_B218", "taxId": "41875", "score": 2025.0}, {"name": "chr_11_B218", "taxId": "41875", "score": 1110.0}, {"name": "chr_11_B218", "taxId": "41875", "score": 2019.0}, {"name": "chr_11_B218", "taxId": "41875", "score": 2013.0}, {"name": "chr_11_B218", "taxId": "41875", "score": 2012.0}, {"name": "chr_11_B218", "taxId": "41875", "score": 2002.0}, {"name": "chr_11_B218", "taxId": "41875", "score": 1995.0}, {"name": "chr_11_B218", "taxId": "41875", "score": 1980.0}, {"name": "chr_11_B218", "taxId": "41875", "score": 1980.0}, {"name": "chr_11_B218", "taxId": "41875", "score": 1980.0}, {"name": "chr_11_B218", "taxId": "41875", "score": 1975.0}, {"name": "chr_11_B218", "taxId": "41875", "score": 1971.0}, {"name": "chr_11_B218", "taxId": "41875", "score": 483.0}, {"name": "chr_11_B218", "taxId": "41875", "score": 1969.0}, {"name": "chr_11_B218", "taxId": "41875", "score": 1962.0}, {"name": "chr_11_B218", "taxId": "41875", "score": 1953.0}, {"name": "chr_11_B218", "taxId": "41875", "score": 1949.0}, {"name": "chr_11_B218", "taxId": "41875", "score": 1929.0}, {"name": "chr_11_B218", "taxId": "41875", "score": 1929.0}, {"name": "chr_11_B218", "taxId": "41875", "score": 1923.0}, {"name": "chr_11_B218", "taxId": "41875", "score": 1923.0}, {"name": "chr_11_B218", "taxId": "41875", "score": 1919.0}, {"name": "chr_11_B218", "taxId": "41875", "score": 1914.0}, {"name": "chr_11_B218", "taxId": "41875", "score": 1912.0}, {"name": "chr_11_B218", "taxId": "41875", "score": 1903.0}, {"name": "chr_11_B218", "taxId": "41875", "score": 1890.0}, {"name": "chr_11_B218", "taxId": "41875", "score": 1884.0}, {"name": "chr_11_B218", "taxId": "41875", "score": 1873.0}, {"name": "chr_11_B218", "taxId": "41875", "score": 1869.0}, {"name": "chr_11_B218", "taxId": "41875", "score": 1862.0}, {"name": "chr_11_B218", "taxId": "41875", "score": 1862.0}, {"name": "chr_11_B218", "taxId": "41875", "score": 1862.0}, {"name": "chr_11_B218", "taxId": "41875", "score": 1857.0}, {"name": "chr_11_B218", "taxId": "41875", "score": 1845.0}, {"name": "chr_11_B218", "taxId": "41875", "score": 1142.0}, {"name": "chr_11_B218", "taxId": "41875", "score": 1829.0}, {"name": "chr_11_B218", "taxId": "41875", "score": 1827.0}, {"name": "chr_11_B218", "taxId": "41875", "score": 1825.0}, {"name": "chr_11_B218", "taxId": "41875", "score": 1823.0}, {"name": "chr_11_B218", "taxId": "41875", "score": 1818.0}, {"name": "chr_11_B218", "taxId": "41875", "score": 1786.0}, {"name": "chr_11_B218", "taxId": "41875", "score": 1784.0}, {"name": "chr_11_B218", "taxId": "41875", "score": 1781.0}, {"name": "chr_11_B218", "taxId": "41875", "score": 1757.0}, {"name": "chr_11_B218", "taxId": "41875", "score": 1735.0}, {"name": "chr_11_B218", "taxId": "41875", "score": 1735.0}, {"name": "chr_11_B218", "taxId": "41875", "score": 1735.0}, {"name": "chr_11_B218", "taxId": "41875", "score": 1718.0}, {"name": "chr_11_B218", "taxId": "41875", "score": 649.0}, {"name": "chr_11_B218", "taxId": "41875", "score": 1711.0}, {"name": "chr_11_B218", "taxId": "41875", "score": 1703.0}, {"name": "chr_11_B218", "taxId": "41875", "score": 1701.0}, {"name": "chr_11_B218", "taxId": "41875", "score": 1692.0}, {"name": "chr_11_B218", "taxId": "41875", "score": 1061.0}, {"name": "chr_11_B218", "taxId": "41875", "score": 604.0}, {"name": "chr_11_B218", "taxId": "41875", "score": 1676.0}, {"name": "chr_11_B218", "taxId": "41875", "score": 1522.0}, {"name": "chr_11_B218", "taxId": "41875", "score": 1668.0}, {"name": "chr_11_B218", "taxId": "41875", "score": 1661.0}, {"name": "chr_11_B218", "taxId": "41875", "score": 1646.0}, {"name": "chr_11_B218", "taxId": "41875", "score": 1646.0}, {"name": "chr_11_B218", "taxId": "41875", "score": 1642.0}, {"name": "chr_11_B218", "taxId": "41875", "score": 1640.0}, {"name": "chr_11_B218", "taxId": "41875", "score": 1635.0}, {"name": "chr_11_B218", "taxId": "41875", "score": 1631.0}, {"name": "chr_11_B218", "taxId": "41875", "score": 1618.0}, {"name": "chr_11_B218", "taxId": "41875", "score": 1605.0}, {"name": "chr_11_B218", "taxId": "41875", "score": 1592.0}, {"name": "chr_11_B218", "taxId": "41875", "score": 1587.0}, {"name": "chr_11_B218", "taxId": "41875", "score": 1585.0}, {"name": "chr_11_B218", "taxId": "41875", "score": 1581.0}, {"name": "chr_11_B218", "taxId": "41875", "score": 1580.0}, {"name": "chr_11_B218", "taxId": "41875", "score": 1576.0}, {"name": "chr_11_B218", "taxId": "41875", "score": 1568.0}, {"name": "chr_11_B218", "taxId": "41875", "score": 1568.0}, {"name": "chr_11_B218", "taxId": "41875", "score": 1563.0}, {"name": "chr_11_B218", "taxId": "41875", "score": 540.0}, {"name": "chr_11_B218", "taxId": "41875", "score": 1559.0}, {"name": "chr_11_B218", "taxId": "41875", "score": 1489.0}, {"name": "chr_11_B218", "taxId": "41875", "score": 1557.0}, {"name": "chr_11_B218", "taxId": "41875", "score": 1554.0}, {"name": "chr_11_B218", "taxId": "41875", "score": 1548.0}, {"name": "chr_11_B218", "taxId": "41875", "score": 1543.0}, {"name": "chr_11_B218", "taxId": "41875", "score": 1524.0}, {"name": "chr_11_B218", "taxId": "41875", "score": 566.0}, {"name": "chr_11_B218", "taxId": "41875", "score": 1515.0}, {"name": "chr_11_B218", "taxId": "41875", "score": 1485.0}, {"name": "chr_11_B218", "taxId": "41875", "score": 1474.0}, {"name": "chr_11_B218", "taxId": "41875", "score": 1463.0}, {"name": "chr_11_B218", "taxId": "41875", "score": 1461.0}, {"name": "chr_11_B218", "taxId": "41875", "score": 494.0}, {"name": "chr_11_B218", "taxId": "41875", "score": 1461.0}, {"name": "chr_11_B218", "taxId": "41875", "score": 244.0}, {"name": "chr_11_B218", "taxId": "41875", "score": 1452.0}, {"name": "chr_11_B218", "taxId": "41875", "score": 1452.0}, {"name": "chr_11_B218", "taxId": "41875", "score": 1452.0}, {"name": "chr_11_B218", "taxId": "41875", "score": 1441.0}, {"name": "chr_11_B218", "taxId": "41875", "score": 1408.0}, {"name": "chr_11_B218", "taxId": "436017", "score": 1387.0}, {"name": "chr_11_B218", "taxId": "436017", "score": 1338.0}, {"name": "chr_11_B218", "taxId": "436017", "score": 863.0}, {"name": "chr_11_B218", "taxId": "436017", "score": 758.0}, {"name": "chr_11_B218", "taxId": "436017", "score": 640.0}, {"name": "chr_11_B218", "taxId": "436017", "score": 555.0}, {"name": "chr_11_B218", "taxId": "436017", "score": 538.0}, {"name": "chr_11_B218", "taxId": "436017", "score": 339.0}, {"name": "chr_11_B218", "taxId": "436017", "score": 158.0}, {"name": "chr_11_B218", "taxId": "436017", "score": 158.0}, {"name": "chr_11_B218", "taxId": "41875", "score": 1384.0}, {"name": "chr_11_B218", "taxId": "41875", "score": 1236.0}, {"name": "chr_11_B218", "taxId": "436017", "score": 1384.0}, {"name": "chr_11_B218", "taxId": "41875", "score": 1378.0}, {"name": "chr_11_B218", "taxId": "41875", "score": 1369.0}, {"name": "chr_11_B218", "taxId": "41875", "score": 1369.0}, {"name": "chr_11_B218", "taxId": "41875", "score": 1358.0}, {"name": "chr_11_B218", "taxId": "41875", "score": 335.0}, {"name": "chr_11_B218", "taxId": "41875", "score": 1356.0}, {"name": "chr_11_B218", "taxId": "41875", "score": 159.0}, {"name": "chr_11_B218", "taxId": "41875", "score": 1352.0}, {"name": "chr_11_B218", "taxId": "41875", "score": 1347.0}, {"name": "chr_11_B218", "taxId": "436017", "score": 1338.0}, {"name": "chr_11_B218", "taxId": "41875", "score": 1334.0}, {"name": "chr_11_B218", "taxId": "41875", "score": 1328.0}, {"name": "chr_11_B218", "taxId": "41875", "score": 1327.0}, {"name": "chr_11_B218", "taxId": "41875", "score": 1303.0}, {"name": "chr_11_B218", "taxId": "41875", "score": 1303.0}, {"name": "chr_11_B218", "taxId": "41875", "score": 1303.0}, {"name": "chr_11_B218", "taxId": "41875", "score": 1293.0}, {"name": "chr_11_B218", "taxId": "70448", "score": 1269.0}, {"name": "chr_11_B218", "taxId": "41875", "score": 1266.0}, {"name": "chr_11_B218", "taxId": "41875", "score": 1264.0}, {"name": "chr_11_B218", "taxId": "41875", "score": 1262.0}, {"name": "chr_11_B218", "taxId": "41875", "score": 915.0}, {"name": "chr_11_B218", "taxId": "41875", "score": 579.0}, {"name": "chr_11_B218", "taxId": "41875", "score": 529.0}, {"name": "chr_11_B218", "taxId": "41875", "score": 529.0}, {"name": "chr_11_B218", "taxId": "41875", "score": 503.0}, {"name": "chr_11_B218", "taxId": "41875", "score": 403.0}, {"name": "chr_11_B218", "taxId": "41875", "score": 351.0}, {"name": "chr_11_B218", "taxId": "41875", "score": 342.0}, {"name": "chr_11_B218", "taxId": "41875", "score": 228.0}, {"name": "chr_11_B218", "taxId": "41875", "score": 1260.0}, {"name": "chr_11_B218", "taxId": "41875", "score": 1251.0}, {"name": "chr_11_B218", "taxId": "41875", "score": 1229.0}, {"name": "chr_11_B218", "taxId": "41875", "score": 1227.0}, {"name": "chr_11_B218", "taxId": "41875", "score": 1221.0}, {"name": "chr_11_B218", "taxId": "41875", "score": 1208.0}, {"name": "chr_11_B218", "taxId": "41875", "score": 1208.0}, {"name": "chr_11_B218", "taxId": "41875", "score": 1205.0}, {"name": "chr_11_B218", "taxId": "41875", "score": 1203.0}, {"name": "chr_11_B218", "taxId": "41875", "score": 1177.0}, {"name": "chr_11_B218", "taxId": "41875", "score": 1155.0}, {"name": "chr_11_B218", "taxId": "41875", "score": 1151.0}, {"name": "chr_11_B218", "taxId": "41875", "score": 553.0}, {"name": "chr_11_B218", "taxId": "41875", "score": 1149.0}, {"name": "chr_11_B218", "taxId": "41875", "score": 558.0}, {"name": "chr_11_B218", "taxId": "41875", "score": 1142.0}, {"name": "chr_11_B218", "taxId": "41875", "score": 1142.0}, {"name": "chr_11_B218", "taxId": "41875", "score": 1131.0}, {"name": "chr_11_B218", "taxId": "41875", "score": 1127.0}, {"name": "chr_11_B218", "taxId": "41875", "score": 1127.0}, {"name": "chr_11_B218", "taxId": "41875", "score": 1118.0}, {"name": "chr_11_B218", "taxId": "41875", "score": 189.0}, {"name": "chr_11_B218", "taxId": "41875", "score": 1112.0}, {"name": "chr_11_B218", "taxId": "41875", "score": 158.0}, {"name": "chr_11_B218", "taxId": "41875", "score": 1107.0}, {"name": "chr_11_B218", "taxId": "41875", "score": 1083.0}, {"name": "chr_11_B218", "taxId": "41875", "score": 1074.0}, {"name": "chr_11_B218", "taxId": "41875", "score": 1072.0}, {"name": "chr_11_B218", "taxId": "41875", "score": 1066.0}, {"name": "chr_11_B218", "taxId": "41875", "score": 1062.0}, {"name": "chr_11_B218", "taxId": "41875", "score": 1059.0}, {"name": "chr_11_B218", "taxId": "41875", "score": 383.0}, {"name": "chr_11_B218", "taxId": "41875", "score": 1048.0}, {"name": "chr_11_B218", "taxId": "41875", "score": 1048.0}, {"name": "chr_11_B218", "taxId": "41875", "score": 1048.0}, {"name": "chr_11_B218", "taxId": "41875", "score": 1035.0}, {"name": "chr_11_B218", "taxId": "41875", "score": 998.0}, {"name": "chr_11_B218", "taxId": "41875", "score": 992.0}, {"name": "chr_11_B218", "taxId": "41875", "score": 977.0}, {"name": "chr_11_B218", "taxId": "41875", "score": 977.0}, {"name": "chr_11_B218", "taxId": "41875", "score": 822.0}, {"name": "chr_11_B218", "taxId": "41875", "score": 691.0}, {"name": "chr_11_B218", "taxId": "41875", "score": 582.0}, {"name": "chr_11_B218", "taxId": "41875", "score": 966.0}, {"name": "chr_11_B218", "taxId": "41875", "score": 490.0}, {"name": "chr_11_B218", "taxId": "41875", "score": 448.0}, {"name": "chr_11_B218", "taxId": "41875", "score": 448.0}, {"name": "chr_11_B218", "taxId": "41875", "score": 948.0}, {"name": "chr_11_B218", "taxId": "41875", "score": 946.0}, {"name": "chr_11_B218", "taxId": "41875", "score": 470.0}, {"name": "chr_11_B218", "taxId": "41875", "score": 931.0}, {"name": "chr_11_B218", "taxId": "41875", "score": 929.0}, {"name": "chr_11_B218", "taxId": "41875", "score": 920.0}, {"name": "chr_11_B218", "taxId": "41875", "score": 883.0}, {"name": "chr_11_B218", "taxId": "41875", "score": 872.0}, {"name": "chr_11_B218", "taxId": "41875", "score": 872.0}, {"name": "chr_11_B218", "taxId": "41875", "score": 863.0}, {"name": "chr_11_B218", "taxId": "41875", "score": 863.0}, {"name": "chr_11_B218", "taxId": "41875", "score": 725.0}, {"name": "chr_11_B218", "taxId": "41875", "score": 599.0}, {"name": "chr_11_B218", "taxId": "41875", "score": 448.0}, {"name": "chr_11_B218", "taxId": "41875", "score": 442.0}, {"name": "chr_11_B218", "taxId": "41875", "score": 442.0}, {"name": "chr_11_B218", "taxId": "242159", "score": 863.0}, {"name": "chr_11_B218", "taxId": "436017", "score": 863.0}, {"name": "chr_11_B218", "taxId": "70448", "score": 852.0}, {"name": "chr_11_B218", "taxId": "41875", "score": 843.0}, {"name": "chr_11_B218", "taxId": "41875", "score": 828.0}, {"name": "chr_11_B218", "taxId": "41875", "score": 588.0}, {"name": "chr_11_B218", "taxId": "41875", "score": 822.0}, {"name": "chr_11_B218", "taxId": "41875", "score": 691.0}, {"name": "chr_11_B218", "taxId": "41875", "score": 821.0}, {"name": "chr_11_B218", "taxId": "41875", "score": 739.0}, {"name": "chr_11_B218", "taxId": "41875", "score": 542.0}, {"name": "chr_11_B218", "taxId": "41875", "score": 357.0}, {"name": "chr_11_B218", "taxId": "41875", "score": 298.0}, {"name": "chr_11_B218", "taxId": "41875", "score": 265.0}, {"name": "chr_11_B218", "taxId": "41875", "score": 204.0}, {"name": "chr_11_B218", "taxId": "41875", "score": 817.0}, {"name": "chr_11_B218", "taxId": "41875", "score": 815.0}, {"name": "chr_11_B218", "taxId": "41875", "score": 811.0}, {"name": "chr_11_B218", "taxId": "41875", "score": 811.0}, {"name": "chr_11_B218", "taxId": "41875", "score": 804.0}, {"name": "chr_11_B218", "taxId": "41875", "score": 767.0}, {"name": "chr_11_B218", "taxId": "41875", "score": 736.0}, {"name": "chr_11_B218", "taxId": "41875", "score": 732.0}, {"name": "chr_11_B218", "taxId": "41875", "score": 699.0}, {"name": "chr_11_B218", "taxId": "41875", "score": 656.0}, {"name": "chr_11_B218", "taxId": "41875", "score": 143.0}, {"name": "chr_11_B218", "taxId": "41875", "score": 806.0}, {"name": "chr_11_B218", "taxId": "41875", "score": 756.0}, {"name": "chr_11_B218", "taxId": "41875", "score": 745.0}, {"name": "chr_11_B218", "taxId": "41875", "score": 477.0}, {"name": "chr_11_B218", "taxId": "41875", "score": 806.0}, {"name": "chr_11_B218", "taxId": "41875", "score": 773.0}, {"name": "chr_11_B218", "taxId": "41875", "score": 745.0}, {"name": "chr_11_B218", "taxId": "41875", "score": 477.0}, {"name": "chr_11_B218", "taxId": "41875", "score": 285.0}, {"name": "chr_11_B218", "taxId": "41875", "score": 222.0}, {"name": "chr_11_B218", "taxId": "41875", "score": 189.0}, {"name": "chr_11_B218", "taxId": "41875", "score": 804.0}, {"name": "chr_11_B218", "taxId": "41875", "score": 798.0}, {"name": "chr_11_B218", "taxId": "41875", "score": 793.0}, {"name": "chr_11_B218", "taxId": "41875", "score": 793.0}, {"name": "chr_11_B218", "taxId": "41875", "score": 784.0}, {"name": "chr_11_B218", "taxId": "41875", "score": 287.0}, {"name": "chr_11_B218", "taxId": "41875", "score": 778.0}, {"name": "chr_11_B218", "taxId": "41875", "score": 767.0}, {"name": "chr_11_B218", "taxId": "41875", "score": 699.0}, {"name": "chr_11_B218", "taxId": "41875", "score": 763.0}, {"name": "chr_11_B218", "taxId": "41875", "score": 171.0}, {"name": "chr_11_B218", "taxId": "41875", "score": 763.0}, {"name": "chr_11_B218", "taxId": "41875", "score": 472.0}, {"name": "chr_11_B218", "taxId": "41875", "score": 176.0}, {"name": "chr_11_B218", "taxId": "41875", "score": 758.0}, {"name": "chr_11_B218", "taxId": "436017", "score": 758.0}, {"name": "chr_11_B218", "taxId": "41875", "score": 736.0}, {"name": "chr_11_B218", "taxId": "41875", "score": 736.0}, {"name": "chr_11_B218", "taxId": "41875", "score": 730.0}, {"name": "chr_11_B218", "taxId": "41875", "score": 411.0}, {"name": "chr_11_B218", "taxId": "41875", "score": 399.0}, {"name": "chr_11_B218", "taxId": "41875", "score": 399.0}, {"name": "chr_11_B218", "taxId": "41875", "score": 337.0}, {"name": "chr_11_B218", "taxId": "41875", "score": 725.0}, {"name": "chr_11_B218", "taxId": "41875", "score": 710.0}, {"name": "chr_11_B218", "taxId": "41875", "score": 699.0}, {"name": "chr_11_B218", "taxId": "41875", "score": 697.0}, {"name": "chr_11_B218", "taxId": "41875", "score": 697.0}, {"name": "chr_11_B218", "taxId": "41875", "score": 695.0}, {"name": "chr_11_B218", "taxId": "41875", "score": 411.0}, {"name": "chr_11_B218", "taxId": "41875", "score": 399.0}, {"name": "chr_11_B218", "taxId": "41875", "score": 399.0}, {"name": "chr_11_B218", "taxId": "41875", "score": 662.0}, {"name": "chr_11_B218", "taxId": "41875", "score": 658.0}, {"name": "chr_11_B218", "taxId": "41875", "score": 656.0}, {"name": "chr_11_B218", "taxId": "41875", "score": 662.0}, {"name": "chr_11_B218", "taxId": "41875", "score": 658.0}, {"name": "chr_11_B218", "taxId": "41875", "score": 656.0}, {"name": "chr_11_B218", "taxId": "41875", "score": 614.0}, {"name": "chr_11_B218", "taxId": "41875", "score": 207.0}, {"name": "chr_11_B218", "taxId": "41875", "score": 143.0}, {"name": "chr_11_B218", "taxId": "41875", "score": 660.0}, {"name": "chr_11_B218", "taxId": "41875", "score": 200.0}, {"name": "chr_11_B218", "taxId": "41875", "score": 654.0}, {"name": "chr_11_B218", "taxId": "41875", "score": 649.0}, {"name": "chr_11_B218", "taxId": "41875", "score": 627.0}, {"name": "chr_11_B218", "taxId": "41875", "score": 621.0}, {"name": "chr_11_B218", "taxId": "564608", "score": 614.0}, {"name": "chr_11_B218", "taxId": "41875", "score": 612.0}, {"name": "chr_11_B218", "taxId": "41875", "score": 411.0}, {"name": "chr_11_B218", "taxId": "41875", "score": 278.0}, {"name": "chr_11_B218", "taxId": "41875", "score": 608.0}, {"name": "chr_11_B218", "taxId": "41875", "score": 597.0}, {"name": "chr_11_B218", "taxId": "41875", "score": 597.0}, {"name": "chr_11_B218", "taxId": "41875", "score": 593.0}, {"name": "chr_11_B218", "taxId": "436017", "score": 588.0}, {"name": "chr_11_B218", "taxId": "70448", "score": 582.0}, {"name": "chr_11_B218", "taxId": "41875", "score": 582.0}, {"name": "chr_11_B218", "taxId": "41875", "score": 582.0}, {"name": "chr_11_B218", "taxId": "41875", "score": 233.0}, {"name": "chr_11_B218", "taxId": "41875", "score": 582.0}, {"name": "chr_11_B218", "taxId": "41875", "score": 579.0}, {"name": "chr_11_B218", "taxId": "436017", "score": 555.0}, {"name": "chr_11_B218", "taxId": "41875", "score": 544.0}, {"name": "chr_11_B218", "taxId": "41875", "score": 165.0}, {"name": "chr_11_B218", "taxId": "41875", "score": 538.0}, {"name": "chr_11_B218", "taxId": "41875", "score": 538.0}, {"name": "chr_11_B218", "taxId": "41875", "score": 375.0}, {"name": "chr_11_B218", "taxId": "41875", "score": 529.0}, {"name": "chr_11_B218", "taxId": "41875", "score": 521.0}, {"name": "chr_11_B218", "taxId": "41875", "score": 494.0}, {"name": "chr_11_B218", "taxId": "41875", "score": 460.0}, {"name": "chr_11_B218", "taxId": "41875", "score": 494.0}, {"name": "chr_11_B218", "taxId": "41875", "score": 372.0}, {"name": "chr_11_B218", "taxId": "41875", "score": 351.0}, {"name": "chr_11_B218", "taxId": "41875", "score": 488.0}, {"name": "chr_11_B218", "taxId": "41875", "score": 484.0}, {"name": "chr_11_B218", "taxId": "41875", "score": 479.0}, {"name": "chr_11_B218", "taxId": "41875", "score": 468.0}, {"name": "chr_11_B218", "taxId": "41875", "score": 464.0}, {"name": "chr_11_B218", "taxId": "41875", "score": 460.0}, {"name": "chr_11_B218", "taxId": "41875", "score": 446.0}, {"name": "chr_11_B218", "taxId": "41875", "score": 189.0}, {"name": "chr_11_B218", "taxId": "41875", "score": 433.0}, {"name": "chr_11_B218", "taxId": "41875", "score": 414.0}, {"name": "chr_11_B218", "taxId": "41875", "score": 411.0}, {"name": "chr_11_B218", "taxId": "70448", "score": 385.0}, {"name": "chr_11_B218", "taxId": "41875", "score": 385.0}, {"name": "chr_11_B218", "taxId": "41875", "score": 150.0}, {"name": "chr_11_B218", "taxId": "41875", "score": 381.0}, {"name": "chr_11_B218", "taxId": "41875", "score": 377.0}, {"name": "chr_11_B218", "taxId": "41875", "score": 226.0}, {"name": "chr_11_B218", "taxId": "41875", "score": 372.0}, {"name": "chr_11_B218", "taxId": "41875", "score": 333.0}, {"name": "chr_11_B218", "taxId": "41875", "score": 364.0}, {"name": "chr_11_B218", "taxId": "41875", "score": 364.0}, {"name": "chr_11_B218", "taxId": "41875", "score": 355.0}, {"name": "chr_11_B218", "taxId": "41875", "score": 346.0}, {"name": "chr_11_B218", "taxId": "41875", "score": 209.0}, {"name": "chr_11_B218", "taxId": "41875", "score": 357.0}, {"name": "chr_11_B218", "taxId": "41875", "score": 340.0}, {"name": "chr_11_B218", "taxId": "436017", "score": 339.0}, {"name": "chr_11_B218", "taxId": "41875", "score": 335.0}, {"name": "chr_11_B218", "taxId": "41875", "score": 327.0}, {"name": "chr_11_B218", "taxId": "41875", "score": 163.0}, {"name": "chr_11_B218", "taxId": "41875", "score": 298.0}, {"name": "chr_11_B218", "taxId": "296587", "score": 287.0}, {"name": "chr_11_B218", "taxId": "296587", "score": 287.0}, {"name": "chr_11_B218", "taxId": "41875", "score": 285.0}, {"name": "chr_11_B218", "taxId": "41875", "score": 279.0}, {"name": "chr_11_B218", "taxId": "41875", "score": 272.0}, {"name": "chr_11_B218", "taxId": "3711", "score": 267.0}, {"name": "chr_11_B218", "taxId": "41875", "score": 254.0}, {"name": "chr_11_B218", "taxId": "41875", "score": 254.0}, {"name": "chr_11_B218", "taxId": "41875", "score": 189.0}, {"name": "chr_11_B218", "taxId": "307658", "score": 252.0}, {"name": "chr_11_B218", "taxId": "41875", "score": 252.0}, {"name": "chr_11_B218", "taxId": "8083", "score": 250.0}, {"name": "chr_11_B218", "taxId": "41875", "score": 248.0}, {"name": "chr_11_B218", "taxId": "3711", "score": 244.0}, {"name": "chr_11_B218", "taxId": "3711", "score": 241.0}, {"name": "chr_11_B218", "taxId": "41875", "score": 235.0}, {"name": "chr_11_B218", "taxId": "41875", "score": 222.0}, {"name": "chr_11_B218", "taxId": "41875", "score": 233.0}, {"name": "chr_11_B218", "taxId": "41875", "score": 178.0}, {"name": "chr_11_B218", "taxId": "41875", "score": 228.0}, {"name": "chr_11_B218", "taxId": "41875", "score": 228.0}, {"name": "chr_11_B218", "taxId": "574566", "score": 226.0}, {"name": "chr_11_B218", "taxId": "32473", "score": 222.0}, {"name": "chr_11_B218", "taxId": "59895", "score": 215.0}, {"name": "chr_11_B218", "taxId": "41875", "score": 213.0}, {"name": "chr_11_B218", "taxId": "41875", "score": 207.0}, {"name": "chr_11_B218", "taxId": "3218", "score": 204.0}, {"name": "chr_11_B218", "taxId": "41875", "score": 189.0}, {"name": "chr_11_B218", "taxId": "112090", "score": 176.0}, {"name": "chr_11_B218", "taxId": "112090", "score": 176.0}, {"name": "chr_11_B218", "taxId": "41875", "score": 176.0}, {"name": "chr_11_B218", "taxId": "1522189", "score": 172.0}, {"name": "chr_11_B218", "taxId": "1392250", "score": 172.0}, {"name": "chr_11_B218", "taxId": "2021234", "score": 167.0}, {"name": "chr_11_B218", "taxId": "2055892", "score": 165.0}, {"name": "chr_11_B218", "taxId": "253288", "score": 165.0}, {"name": "chr_11_B218", "taxId": "3726", "score": 159.0}, {"name": "chr_11_B218", "taxId": "41875", "score": 158.0}, {"name": "chr_11_B218", "taxId": "436017", "score": 158.0}, {"name": "chr_11_B218", "taxId": "436017", "score": 158.0}, {"name": "chr_11_B218", "taxId": "4442", "score": 150.0}]}, "taxonomy": {"bestsum": {"species": {"tax": "Bathycoccus prasinos", "score": 2302224.0, "c_index": 21}, "genus": {"tax": "Bathycoccus", "score": 2302224.0, "c_index": 18}, "family": {"tax": "Bathycoccaceae", "score": 2319050.0, "c_index": 15}, "order": {"tax": "Mamiellales", "score": 2320238.0, "c_index": 14}, "phylum": {"tax": "Chlorophyta", "score": 2331187.0, "c_index": 7}, "superkingdom": {"tax": "Eukaryota", "score": 2337220.0, "c_index": 1}}}}, "chr_10_B218": {"name": "chr_10_B218", "length": 791567, "n_count": 0, "agct_count": 791567, "gc": 0.4802, "covs": {"bam0": 64.5453}, "read_cov": {"bam0": 340683}, "hits": {"tax0": [{"name": "chr_10_B218", "taxId": "41875", "score": 47325.0}, {"name": "chr_10_B218", "taxId": "41875", "score": 42821.0}, {"name": "chr_10_B218", "taxId": "41875", "score": 40852.0}, {"name": "chr_10_B218", "taxId": "41875", "score": 39085.0}, {"name": "chr_10_B218", "taxId": "41875", "score": 38396.0}, {"name": "chr_10_B218", "taxId": "41875", "score": 37187.0}, {"name": "chr_10_B218", "taxId": "41875", "score": 36008.0}, {"name": "chr_10_B218", "taxId": "41875", "score": 29344.0}, {"name": "chr_10_B218", "taxId": "41875", "score": 25462.0}, {"name": "chr_10_B218", "taxId": "41875", "score": 25374.0}, {"name": "chr_10_B218", "taxId": "41875", "score": 25028.0}, {"name": "chr_10_B218", "taxId": "41875", "score": 23846.0}, {"name": "chr_10_B218", "taxId": "41875", "score": 22875.0}, {"name": "chr_10_B218", "taxId": "41875", "score": 22631.0}, {"name": "chr_10_B218", "taxId": "41875", "score": 22504.0}, {"name": "chr_10_B218", "taxId": "41875", "score": 21867.0}, {"name": "chr_10_B218", "taxId": "41875", "score": 21494.0}, {"name": "chr_10_B218", "taxId": "41875", "score": 20343.0}, {"name": "chr_10_B218", "taxId": "41875", "score": 20308.0}, {"name": "chr_10_B218", "taxId": "41875", "score": 19662.0}, {"name": "chr_10_B218", "taxId": "41875", "score": 19171.0}, {"name": "chr_10_B218", "taxId": "41875", "score": 19012.0}, {"name": "chr_10_B218", "taxId": "41875", "score": 18835.0}, {"name": "chr_10_B218", "taxId": "41875", "score": 17946.0}, {"name": "chr_10_B218", "taxId": "41875", "score": 17494.0}, {"name": "chr_10_B218", "taxId": "41875", "score": 16475.0}, {"name": "chr_10_B218", "taxId": "41875", "score": 16355.0}, {"name": "chr_10_B218", "taxId": "41875", "score": 15621.0}, {"name": "chr_10_B218", "taxId": "41875", "score": 15106.0}, {"name": "chr_10_B218", "taxId": "41875", "score": 14401.0}, {"name": "chr_10_B218", "taxId": "41875", "score": 14312.0}, {"name": "chr_10_B218", "taxId": "41875", "score": 13926.0}, {"name": "chr_10_B218", "taxId": "41875", "score": 13437.0}, {"name": "chr_10_B218", "taxId": "41875", "score": 13326.0}, {"name": "chr_10_B218", "taxId": "41875", "score": 12875.0}, {"name": "chr_10_B218", "taxId": "41875", "score": 12552.0}, {"name": "chr_10_B218", "taxId": "41875", "score": 12427.0}, {"name": "chr_10_B218", "taxId": "41875", "score": 12323.0}, {"name": "chr_10_B218", "taxId": "41875", "score": 11899.0}, {"name": "chr_10_B218", "taxId": "41875", "score": 11254.0}, {"name": "chr_10_B218", "taxId": "41875", "score": 11239.0}, {"name": "chr_10_B218", "taxId": "41875", "score": 10554.0}, {"name": "chr_10_B218", "taxId": "41875", "score": 10528.0}, {"name": "chr_10_B218", "taxId": "41875", "score": 10514.0}, {"name": "chr_10_B218", "taxId": "41875", "score": 10464.0}, {"name": "chr_10_B218", "taxId": "41875", "score": 10451.0}, {"name": "chr_10_B218", "taxId": "41875", "score": 10388.0}, {"name": "chr_10_B218", "taxId": "41875", "score": 10364.0}, {"name": "chr_10_B218", "taxId": "41875", "score": 10298.0}, {"name": "chr_10_B218", "taxId": "41875", "score": 10148.0}, {"name": "chr_10_B218", "taxId": "41875", "score": 9686.0}, {"name": "chr_10_B218", "taxId": "41875", "score": 9478.0}, {"name": "chr_10_B218", "taxId": "41875", "score": 9274.0}, {"name": "chr_10_B218", "taxId": "41875", "score": 9086.0}, {"name": "chr_10_B218", "taxId": "41875", "score": 9023.0}, {"name": "chr_10_B218", "taxId": "41875", "score": 8953.0}, {"name": "chr_10_B218", "taxId": "41875", "score": 7956.0}, {"name": "chr_10_B218", "taxId": "41875", "score": 7332.0}, {"name": "chr_10_B218", "taxId": "41875", "score": 7289.0}, {"name": "chr_10_B218", "taxId": "41875", "score": 6698.0}, {"name": "chr_10_B218", "taxId": "41875", "score": 6545.0}, {"name": "chr_10_B218", "taxId": "41875", "score": 6501.0}, {"name": "chr_10_B218", "taxId": "41875", "score": 6481.0}, {"name": "chr_10_B218", "taxId": "41875", "score": 6301.0}, {"name": "chr_10_B218", "taxId": "41875", "score": 6266.0}, {"name": "chr_10_B218", "taxId": "41875", "score": 6106.0}, {"name": "chr_10_B218", "taxId": "41875", "score": 5786.0}, {"name": "chr_10_B218", "taxId": "41875", "score": 5742.0}, {"name": "chr_10_B218", "taxId": "41875", "score": 5722.0}, {"name": "chr_10_B218", "taxId": "41875", "score": 5221.0}, {"name": "chr_10_B218", "taxId": "41875", "score": 5190.0}, {"name": "chr_10_B218", "taxId": "41875", "score": 4974.0}, {"name": "chr_10_B218", "taxId": "41875", "score": 4957.0}, {"name": "chr_10_B218", "taxId": "41875", "score": 4820.0}, {"name": "chr_10_B218", "taxId": "41875", "score": 4335.0}, {"name": "chr_10_B218", "taxId": "41875", "score": 4154.0}, {"name": "chr_10_B218", "taxId": "41875", "score": 4098.0}, {"name": "chr_10_B218", "taxId": "41875", "score": 3262.0}, {"name": "chr_10_B218", "taxId": "41875", "score": 2987.0}, {"name": "chr_10_B218", "taxId": "41875", "score": 2926.0}, {"name": "chr_10_B218", "taxId": "41875", "score": 2656.0}, {"name": "chr_10_B218", "taxId": "41875", "score": 2263.0}, {"name": "chr_10_B218", "taxId": "41875", "score": 1916.0}, {"name": "chr_10_B218", "taxId": "41875", "score": 1903.0}, {"name": "chr_10_B218", "taxId": "41875", "score": 1840.0}, {"name": "chr_10_B218", "taxId": "41875", "score": 1792.0}, {"name": "chr_10_B218", "taxId": "41875", "score": 1576.0}, {"name": "chr_10_B218", "taxId": "41875", "score": 1408.0}, {"name": "chr_10_B218", "taxId": "41875", "score": 1085.0}, {"name": "chr_10_B218", "taxId": "41875", "score": 863.0}, {"name": "chr_10_B218", "taxId": "41875", "score": 302.0}, {"name": "chr_10_B218", "taxId": "41875", "score": 13921.0}, {"name": "chr_10_B218", "taxId": "41875", "score": 12440.0}, {"name": "chr_10_B218", "taxId": "41875", "score": 9352.0}, {"name": "chr_10_B218", "taxId": "41875", "score": 9315.0}, {"name": "chr_10_B218", "taxId": "41875", "score": 8765.0}, {"name": "chr_10_B218", "taxId": "41875", "score": 8200.0}, {"name": "chr_10_B218", "taxId": "41875", "score": 7736.0}, {"name": "chr_10_B218", "taxId": "41875", "score": 7633.0}, {"name": "chr_10_B218", "taxId": "41875", "score": 7570.0}, {"name": "chr_10_B218", "taxId": "41875", "score": 7478.0}, {"name": "chr_10_B218", "taxId": "41875", "score": 7457.0}, {"name": "chr_10_B218", "taxId": "41875", "score": 7090.0}, {"name": "chr_10_B218", "taxId": "41875", "score": 7060.0}, {"name": "chr_10_B218", "taxId": "41875", "score": 6800.0}, {"name": "chr_10_B218", "taxId": "41875", "score": 6610.0}, {"name": "chr_10_B218", "taxId": "41875", "score": 6517.0}, {"name": "chr_10_B218", "taxId": "41875", "score": 6322.0}, {"name": "chr_10_B218", "taxId": "41875", "score": 6296.0}, {"name": "chr_10_B218", "taxId": "41875", "score": 6039.0}, {"name": "chr_10_B218", "taxId": "41875", "score": 5891.0}, {"name": "chr_10_B218", "taxId": "41875", "score": 5803.0}, {"name": "chr_10_B218", "taxId": "41875", "score": 5751.0}, {"name": "chr_10_B218", "taxId": "41875", "score": 5714.0}, {"name": "chr_10_B218", "taxId": "41875", "score": 5659.0}, {"name": "chr_10_B218", "taxId": "41875", "score": 5565.0}, {"name": "chr_10_B218", "taxId": "41875", "score": 5544.0}, {"name": "chr_10_B218", "taxId": "41875", "score": 5491.0}, {"name": "chr_10_B218", "taxId": "41875", "score": 5489.0}, {"name": "chr_10_B218", "taxId": "41875", "score": 291.0}, {"name": "chr_10_B218", "taxId": "41875", "score": 5481.0}, {"name": "chr_10_B218", "taxId": "41875", "score": 5445.0}, {"name": "chr_10_B218", "taxId": "41875", "score": 5430.0}, {"name": "chr_10_B218", "taxId": "41875", "score": 5347.0}, {"name": "chr_10_B218", "taxId": "41875", "score": 5304.0}, {"name": "chr_10_B218", "taxId": "41875", "score": 5280.0}, {"name": "chr_10_B218", "taxId": "41875", "score": 695.0}, {"name": "chr_10_B218", "taxId": "41875", "score": 5278.0}, {"name": "chr_10_B218", "taxId": "41875", "score": 5219.0}, {"name": "chr_10_B218", "taxId": "41875", "score": 5175.0}, {"name": "chr_10_B218", "taxId": "41875", "score": 5169.0}, {"name": "chr_10_B218", "taxId": "41875", "score": 5103.0}, {"name": "chr_10_B218", "taxId": "41875", "score": 4992.0}, {"name": "chr_10_B218", "taxId": "41875", "score": 4920.0}, {"name": "chr_10_B218", "taxId": "41875", "score": 459.0}, {"name": "chr_10_B218", "taxId": "41875", "score": 4852.0}, {"name": "chr_10_B218", "taxId": "41875", "score": 4475.0}, {"name": "chr_10_B218", "taxId": "41875", "score": 4830.0}, {"name": "chr_10_B218", "taxId": "41875", "score": 4793.0}, {"name": "chr_10_B218", "taxId": "41875", "score": 4734.0}, {"name": "chr_10_B218", "taxId": "41875", "score": 4732.0}, {"name": "chr_10_B218", "taxId": "41875", "score": 4566.0}, {"name": "chr_10_B218", "taxId": "41875", "score": 427.0}, {"name": "chr_10_B218", "taxId": "41875", "score": 4540.0}, {"name": "chr_10_B218", "taxId": "41875", "score": 4499.0}, {"name": "chr_10_B218", "taxId": "41875", "score": 4499.0}, {"name": "chr_10_B218", "taxId": "41875", "score": 4488.0}, {"name": "chr_10_B218", "taxId": "41875", "score": 4338.0}, {"name": "chr_10_B218", "taxId": "41875", "score": 4250.0}, {"name": "chr_10_B218", "taxId": "41875", "score": 4246.0}, {"name": "chr_10_B218", "taxId": "41875", "score": 4222.0}, {"name": "chr_10_B218", "taxId": "41875", "score": 307.0}, {"name": "chr_10_B218", "taxId": "41875", "score": 4207.0}, {"name": "chr_10_B218", "taxId": "41875", "score": 4172.0}, {"name": "chr_10_B218", "taxId": "41875", "score": 4084.0}, {"name": "chr_10_B218", "taxId": "41875", "score": 4074.0}, {"name": "chr_10_B218", "taxId": "41875", "score": 4036.0}, {"name": "chr_10_B218", "taxId": "41875", "score": 4012.0}, {"name": "chr_10_B218", "taxId": "41875", "score": 4012.0}, {"name": "chr_10_B218", "taxId": "41875", "score": 4002.0}, {"name": "chr_10_B218", "taxId": "41875", "score": 4000.0}, {"name": "chr_10_B218", "taxId": "41875", "score": 3986.0}, {"name": "chr_10_B218", "taxId": "41875", "score": 3962.0}, {"name": "chr_10_B218", "taxId": "41875", "score": 3945.0}, {"name": "chr_10_B218", "taxId": "41875", "score": 3892.0}, {"name": "chr_10_B218", "taxId": "41875", "score": 3875.0}, {"name": "chr_10_B218", "taxId": "41875", "score": 1456.0}, {"name": "chr_10_B218", "taxId": "41875", "score": 3845.0}, {"name": "chr_10_B218", "taxId": "41875", "score": 3819.0}, {"name": "chr_10_B218", "taxId": "41875", "score": 3786.0}, {"name": "chr_10_B218", "taxId": "41875", "score": 3753.0}, {"name": "chr_10_B218", "taxId": "41875", "score": 3751.0}, {"name": "chr_10_B218", "taxId": "41875", "score": 3727.0}, {"name": "chr_10_B218", "taxId": "41875", "score": 3712.0}, {"name": "chr_10_B218", "taxId": "41875", "score": 3698.0}, {"name": "chr_10_B218", "taxId": "41875", "score": 627.0}, {"name": "chr_10_B218", "taxId": "41875", "score": 3696.0}, {"name": "chr_10_B218", "taxId": "41875", "score": 3677.0}, {"name": "chr_10_B218", "taxId": "41875", "score": 145.0}, {"name": "chr_10_B218", "taxId": "41875", "score": 3674.0}, {"name": "chr_10_B218", "taxId": "41875", "score": 3661.0}, {"name": "chr_10_B218", "taxId": "41875", "score": 3639.0}, {"name": "chr_10_B218", "taxId": "41875", "score": 3618.0}, {"name": "chr_10_B218", "taxId": "41875", "score": 3607.0}, {"name": "chr_10_B218", "taxId": "41875", "score": 3568.0}, {"name": "chr_10_B218", "taxId": "41875", "score": 3520.0}, {"name": "chr_10_B218", "taxId": "41875", "score": 3518.0}, {"name": "chr_10_B218", "taxId": "41875", "score": 3518.0}, {"name": "chr_10_B218", "taxId": "41875", "score": 3515.0}, {"name": "chr_10_B218", "taxId": "41875", "score": 3489.0}, {"name": "chr_10_B218", "taxId": "41875", "score": 3454.0}, {"name": "chr_10_B218", "taxId": "41875", "score": 300.0}, {"name": "chr_10_B218", "taxId": "41875", "score": 3441.0}, {"name": "chr_10_B218", "taxId": "41875", "score": 3349.0}, {"name": "chr_10_B218", "taxId": "41875", "score": 3326.0}, {"name": "chr_10_B218", "taxId": "41875", "score": 3312.0}, {"name": "chr_10_B218", "taxId": "41875", "score": 3310.0}, {"name": "chr_10_B218", "taxId": "41875", "score": 3306.0}, {"name": "chr_10_B218", "taxId": "41875", "score": 3302.0}, {"name": "chr_10_B218", "taxId": "41875", "score": 3291.0}, {"name": "chr_10_B218", "taxId": "41875", "score": 3290.0}, {"name": "chr_10_B218", "taxId": "41875", "score": 3282.0}, {"name": "chr_10_B218", "taxId": "41875", "score": 3273.0}, {"name": "chr_10_B218", "taxId": "41875", "score": 3267.0}, {"name": "chr_10_B218", "taxId": "41875", "score": 3227.0}, {"name": "chr_10_B218", "taxId": "41875", "score": 3216.0}, {"name": "chr_10_B218", "taxId": "41875", "score": 3114.0}, {"name": "chr_10_B218", "taxId": "41875", "score": 3092.0}, {"name": "chr_10_B218", "taxId": "41875", "score": 285.0}, {"name": "chr_10_B218", "taxId": "41875", "score": 239.0}, {"name": "chr_10_B218", "taxId": "41875", "score": 3077.0}, {"name": "chr_10_B218", "taxId": "41875", "score": 3066.0}, {"name": "chr_10_B218", "taxId": "41875", "score": 588.0}, {"name": "chr_10_B218", "taxId": "41875", "score": 3064.0}, {"name": "chr_10_B218", "taxId": "41875", "score": 3064.0}, {"name": "chr_10_B218", "taxId": "41875", "score": 1696.0}, {"name": "chr_10_B218", "taxId": "41875", "score": 302.0}, {"name": "chr_10_B218", "taxId": "41875", "score": 3064.0}, {"name": "chr_10_B218", "taxId": "41875", "score": 3049.0}, {"name": "chr_10_B218", "taxId": "41875", "score": 3031.0}, {"name": "chr_10_B218", "taxId": "41875", "score": 2981.0}, {"name": "chr_10_B218", "taxId": "41875", "score": 2961.0}, {"name": "chr_10_B218", "taxId": "41875", "score": 2959.0}, {"name": "chr_10_B218", "taxId": "41875", "score": 2942.0}, {"name": "chr_10_B218", "taxId": "41875", "score": 2926.0}, {"name": "chr_10_B218", "taxId": "41875", "score": 2924.0}, {"name": "chr_10_B218", "taxId": "41875", "score": 2913.0}, {"name": "chr_10_B218", "taxId": "41875", "score": 2907.0}, {"name": "chr_10_B218", "taxId": "41875", "score": 2905.0}, {"name": "chr_10_B218", "taxId": "41875", "score": 2878.0}, {"name": "chr_10_B218", "taxId": "41875", "score": 2878.0}, {"name": "chr_10_B218", "taxId": "41875", "score": 2859.0}, {"name": "chr_10_B218", "taxId": "41875", "score": 2837.0}, {"name": "chr_10_B218", "taxId": "41875", "score": 2804.0}, {"name": "chr_10_B218", "taxId": "41875", "score": 2784.0}, {"name": "chr_10_B218", "taxId": "41875", "score": 2772.0}, {"name": "chr_10_B218", "taxId": "41875", "score": 2765.0}, {"name": "chr_10_B218", "taxId": "41875", "score": 2760.0}, {"name": "chr_10_B218", "taxId": "41875", "score": 2754.0}, {"name": "chr_10_B218", "taxId": "41875", "score": 1258.0}, {"name": "chr_10_B218", "taxId": "41875", "score": 2750.0}, {"name": "chr_10_B218", "taxId": "41875", "score": 2748.0}, {"name": "chr_10_B218", "taxId": "41875", "score": 2739.0}, {"name": "chr_10_B218", "taxId": "41875", "score": 2732.0}, {"name": "chr_10_B218", "taxId": "41875", "score": 2721.0}, {"name": "chr_10_B218", "taxId": "41875", "score": 2719.0}, {"name": "chr_10_B218", "taxId": "41875", "score": 2706.0}, {"name": "chr_10_B218", "taxId": "41875", "score": 2687.0}, {"name": "chr_10_B218", "taxId": "41875", "score": 2684.0}, {"name": "chr_10_B218", "taxId": "41875", "score": 2678.0}, {"name": "chr_10_B218", "taxId": "41875", "score": 2673.0}, {"name": "chr_10_B218", "taxId": "41875", "score": 2651.0}, {"name": "chr_10_B218", "taxId": "41875", "score": 2634.0}, {"name": "chr_10_B218", "taxId": "41875", "score": 2612.0}, {"name": "chr_10_B218", "taxId": "41875", "score": 2588.0}, {"name": "chr_10_B218", "taxId": "41875", "score": 2582.0}, {"name": "chr_10_B218", "taxId": "41875", "score": 2579.0}, {"name": "chr_10_B218", "taxId": "41875", "score": 2566.0}, {"name": "chr_10_B218", "taxId": "41875", "score": 2560.0}, {"name": "chr_10_B218", "taxId": "41875", "score": 2538.0}, {"name": "chr_10_B218", "taxId": "41875", "score": 374.0}, {"name": "chr_10_B218", "taxId": "41875", "score": 2525.0}, {"name": "chr_10_B218", "taxId": "41875", "score": 2499.0}, {"name": "chr_10_B218", "taxId": "41875", "score": 2495.0}, {"name": "chr_10_B218", "taxId": "41875", "score": 2494.0}, {"name": "chr_10_B218", "taxId": "41875", "score": 2483.0}, {"name": "chr_10_B218", "taxId": "41875", "score": 2481.0}, {"name": "chr_10_B218", "taxId": "41875", "score": 396.0}, {"name": "chr_10_B218", "taxId": "41875", "score": 2477.0}, {"name": "chr_10_B218", "taxId": "41875", "score": 2466.0}, {"name": "chr_10_B218", "taxId": "41875", "score": 2460.0}, {"name": "chr_10_B218", "taxId": "41875", "score": 2459.0}, {"name": "chr_10_B218", "taxId": "41875", "score": 2446.0}, {"name": "chr_10_B218", "taxId": "41875", "score": 2423.0}, {"name": "chr_10_B218", "taxId": "41875", "score": 2407.0}, {"name": "chr_10_B218", "taxId": "41875", "score": 2388.0}, {"name": "chr_10_B218", "taxId": "41875", "score": 2374.0}, {"name": "chr_10_B218", "taxId": "41875", "score": 2368.0}, {"name": "chr_10_B218", "taxId": "41875", "score": 2361.0}, {"name": "chr_10_B218", "taxId": "41875", "score": 2351.0}, {"name": "chr_10_B218", "taxId": "41875", "score": 2346.0}, {"name": "chr_10_B218", "taxId": "41875", "score": 2344.0}, {"name": "chr_10_B218", "taxId": "41875", "score": 2338.0}, {"name": "chr_10_B218", "taxId": "41875", "score": 2314.0}, {"name": "chr_10_B218", "taxId": "41875", "score": 2296.0}, {"name": "chr_10_B218", "taxId": "41875", "score": 2292.0}, {"name": "chr_10_B218", "taxId": "41875", "score": 2274.0}, {"name": "chr_10_B218", "taxId": "41875", "score": 2246.0}, {"name": "chr_10_B218", "taxId": "41875", "score": 2239.0}, {"name": "chr_10_B218", "taxId": "41875", "score": 2222.0}, {"name": "chr_10_B218", "taxId": "41875", "score": 2215.0}, {"name": "chr_10_B218", "taxId": "41875", "score": 2207.0}, {"name": "chr_10_B218", "taxId": "41875", "score": 2207.0}, {"name": "chr_10_B218", "taxId": "41875", "score": 2206.0}, {"name": "chr_10_B218", "taxId": "41875", "score": 2206.0}, {"name": "chr_10_B218", "taxId": "41875", "score": 2204.0}, {"name": "chr_10_B218", "taxId": "41875", "score": 2202.0}, {"name": "chr_10_B218", "taxId": "41875", "score": 2200.0}, {"name": "chr_10_B218", "taxId": "41875", "score": 2189.0}, {"name": "chr_10_B218", "taxId": "41875", "score": 2176.0}, {"name": "chr_10_B218", "taxId": "41875", "score": 2169.0}, {"name": "chr_10_B218", "taxId": "41875", "score": 2163.0}, {"name": "chr_10_B218", "taxId": "41875", "score": 2152.0}, {"name": "chr_10_B218", "taxId": "41875", "score": 2128.0}, {"name": "chr_10_B218", "taxId": "41875", "score": 2128.0}, {"name": "chr_10_B218", "taxId": "41875", "score": 2124.0}, {"name": "chr_10_B218", "taxId": "41875", "score": 2122.0}, {"name": "chr_10_B218", "taxId": "41875", "score": 2117.0}, {"name": "chr_10_B218", "taxId": "41875", "score": 2108.0}, {"name": "chr_10_B218", "taxId": "41875", "score": 2106.0}, {"name": "chr_10_B218", "taxId": "41875", "score": 2098.0}, {"name": "chr_10_B218", "taxId": "41875", "score": 2097.0}, {"name": "chr_10_B218", "taxId": "41875", "score": 2089.0}, {"name": "chr_10_B218", "taxId": "41875", "score": 2084.0}, {"name": "chr_10_B218", "taxId": "41875", "score": 2071.0}, {"name": "chr_10_B218", "taxId": "41875", "score": 2045.0}, {"name": "chr_10_B218", "taxId": "41875", "score": 2041.0}, {"name": "chr_10_B218", "taxId": "41875", "score": 2030.0}, {"name": "chr_10_B218", "taxId": "41875", "score": 2012.0}, {"name": "chr_10_B218", "taxId": "41875", "score": 2001.0}, {"name": "chr_10_B218", "taxId": "41875", "score": 1995.0}, {"name": "chr_10_B218", "taxId": "41875", "score": 1982.0}, {"name": "chr_10_B218", "taxId": "41875", "score": 1969.0}, {"name": "chr_10_B218", "taxId": "41875", "score": 281.0}, {"name": "chr_10_B218", "taxId": "41875", "score": 1962.0}, {"name": "chr_10_B218", "taxId": "41875", "score": 1958.0}, {"name": "chr_10_B218", "taxId": "41875", "score": 1951.0}, {"name": "chr_10_B218", "taxId": "41875", "score": 1951.0}, {"name": "chr_10_B218", "taxId": "41875", "score": 1945.0}, {"name": "chr_10_B218", "taxId": "41875", "score": 1940.0}, {"name": "chr_10_B218", "taxId": "41875", "score": 1923.0}, {"name": "chr_10_B218", "taxId": "41875", "score": 1903.0}, {"name": "chr_10_B218", "taxId": "41875", "score": 1903.0}, {"name": "chr_10_B218", "taxId": "41875", "score": 1895.0}, {"name": "chr_10_B218", "taxId": "41875", "score": 1890.0}, {"name": "chr_10_B218", "taxId": "41875", "score": 1886.0}, {"name": "chr_10_B218", "taxId": "41875", "score": 1873.0}, {"name": "chr_10_B218", "taxId": "41875", "score": 1869.0}, {"name": "chr_10_B218", "taxId": "41875", "score": 1864.0}, {"name": "chr_10_B218", "taxId": "41875", "score": 1864.0}, {"name": "chr_10_B218", "taxId": "41875", "score": 1862.0}, {"name": "chr_10_B218", "taxId": "41875", "score": 1857.0}, {"name": "chr_10_B218", "taxId": "41875", "score": 1853.0}, {"name": "chr_10_B218", "taxId": "41875", "score": 1847.0}, {"name": "chr_10_B218", "taxId": "41875", "score": 1845.0}, {"name": "chr_10_B218", "taxId": "41875", "score": 1816.0}, {"name": "chr_10_B218", "taxId": "41875", "score": 1842.0}, {"name": "chr_10_B218", "taxId": "41875", "score": 281.0}, {"name": "chr_10_B218", "taxId": "41875", "score": 1831.0}, {"name": "chr_10_B218", "taxId": "41875", "score": 1829.0}, {"name": "chr_10_B218", "taxId": "41875", "score": 1829.0}, {"name": "chr_10_B218", "taxId": "41875", "score": 1818.0}, {"name": "chr_10_B218", "taxId": "41875", "score": 1814.0}, {"name": "chr_10_B218", "taxId": "41875", "score": 1805.0}, {"name": "chr_10_B218", "taxId": "41875", "score": 1801.0}, {"name": "chr_10_B218", "taxId": "41875", "score": 1783.0}, {"name": "chr_10_B218", "taxId": "41875", "score": 1781.0}, {"name": "chr_10_B218", "taxId": "41875", "score": 1781.0}, {"name": "chr_10_B218", "taxId": "41875", "score": 1781.0}, {"name": "chr_10_B218", "taxId": "41875", "score": 1781.0}, {"name": "chr_10_B218", "taxId": "41875", "score": 1779.0}, {"name": "chr_10_B218", "taxId": "41875", "score": 1777.0}, {"name": "chr_10_B218", "taxId": "41875", "score": 1775.0}, {"name": "chr_10_B218", "taxId": "41875", "score": 1751.0}, {"name": "chr_10_B218", "taxId": "41875", "score": 1742.0}, {"name": "chr_10_B218", "taxId": "41875", "score": 1735.0}, {"name": "chr_10_B218", "taxId": "41875", "score": 1731.0}, {"name": "chr_10_B218", "taxId": "41875", "score": 1711.0}, {"name": "chr_10_B218", "taxId": "41875", "score": 1711.0}, {"name": "chr_10_B218", "taxId": "41875", "score": 1709.0}, {"name": "chr_10_B218", "taxId": "41875", "score": 1709.0}, {"name": "chr_10_B218", "taxId": "41875", "score": 1690.0}, {"name": "chr_10_B218", "taxId": "41875", "score": 1674.0}, {"name": "chr_10_B218", "taxId": "41875", "score": 1674.0}, {"name": "chr_10_B218", "taxId": "41875", "score": 1668.0}, {"name": "chr_10_B218", "taxId": "41875", "score": 1663.0}, {"name": "chr_10_B218", "taxId": "41875", "score": 1659.0}, {"name": "chr_10_B218", "taxId": "41875", "score": 1657.0}, {"name": "chr_10_B218", "taxId": "41875", "score": 1657.0}, {"name": "chr_10_B218", "taxId": "41875", "score": 1653.0}, {"name": "chr_10_B218", "taxId": "41875", "score": 1648.0}, {"name": "chr_10_B218", "taxId": "41875", "score": 1648.0}, {"name": "chr_10_B218", "taxId": "41875", "score": 1648.0}, {"name": "chr_10_B218", "taxId": "41875", "score": 1637.0}, {"name": "chr_10_B218", "taxId": "41875", "score": 1618.0}, {"name": "chr_10_B218", "taxId": "41875", "score": 756.0}, {"name": "chr_10_B218", "taxId": "41875", "score": 252.0}, {"name": "chr_10_B218", "taxId": "41875", "score": 1613.0}, {"name": "chr_10_B218", "taxId": "41875", "score": 1613.0}, {"name": "chr_10_B218", "taxId": "41875", "score": 350.0}, {"name": "chr_10_B218", "taxId": "41875", "score": 1602.0}, {"name": "chr_10_B218", "taxId": "41875", "score": 1592.0}, {"name": "chr_10_B218", "taxId": "41875", "score": 1591.0}, {"name": "chr_10_B218", "taxId": "41875", "score": 1587.0}, {"name": "chr_10_B218", "taxId": "41875", "score": 1585.0}, {"name": "chr_10_B218", "taxId": "41875", "score": 1581.0}, {"name": "chr_10_B218", "taxId": "41875", "score": 1580.0}, {"name": "chr_10_B218", "taxId": "41875", "score": 350.0}, {"name": "chr_10_B218", "taxId": "41875", "score": 1570.0}, {"name": "chr_10_B218", "taxId": "41875", "score": 1559.0}, {"name": "chr_10_B218", "taxId": "41875", "score": 1557.0}, {"name": "chr_10_B218", "taxId": "41875", "score": 1557.0}, {"name": "chr_10_B218", "taxId": "41875", "score": 1537.0}, {"name": "chr_10_B218", "taxId": "41875", "score": 215.0}, {"name": "chr_10_B218", "taxId": "41875", "score": 1506.0}, {"name": "chr_10_B218", "taxId": "41875", "score": 1502.0}, {"name": "chr_10_B218", "taxId": "41875", "score": 1496.0}, {"name": "chr_10_B218", "taxId": "41875", "score": 1491.0}, {"name": "chr_10_B218", "taxId": "41875
[truncated: 1,079,870 more chars]
