# Supplementary material for: Biological and genomic resources for the cosmopolitan phytoplankton Bathycoccus: insights into genetic diversity and function of outlier chromosomes
Source: Plant J. 2026 Jun 7;126(5):e70982. doi: 10.1111/tpj.70982 (PMC13242883; doi:10.1111/tpj.70982)
Supplement: Supplementary file 2 — Data S2. Taxonomic partitioning of assembled contigs. [file TPJ-126-0-s002.zip › blobtoolsB218/BLOBTOOLS.blobDB.json.bestsum.phylum.p8.span.100.blobplot.stats.txt]

## 1.1.1
## bam0=/media/francois/Data/Bathycoccus/MixGenomes/FinalMix/blobtoolsB218/B218.complete.ilmnaMapped.SORTED.bam
# name	colour	count_visible	count_visible_perc	span_visible	span_visible_perc	n50	gc_mean	gc_std	bam0_mean	bam0_std	bam0_read_map	bam0_read_map_p
all	None	27	100.0%	24,778,423	100.0%	1,094,624	0.46	0.046	69.3	38.9	7,819,416	98.9%
Chlorophyta	#1f77b4	23	100.0%	15,851,695	100.0%	984,013	0.46	0.029	77.4	35.3	7,124,198	90.1%
Bacteroidetes	#ff7f0e	1	100.0%	4,539,962	100.0%	4,539,962	0.34	0.0	5.9	0.0	177,575	2.2%
Proteobacteria	#d62728	2	100.0%	3,994,013	100.0%	3,751,004	0.54	0.028	11.7	1.8	354,223	4.5%
Nucleocytoviricota	#9467bd	1	100.0%	392,753	100.0%	392,753	0.36	0.0	62.4	0.0	163,420	2.1%
