# Supplementary material for: Biological and genomic resources for the cosmopolitan phytoplankton Bathycoccus: insights into genetic diversity and function of outlier chromosomes
Source: Plant J. 2026 Jun 7;126(5):e70982. doi: 10.1111/tpj.70982 (PMC13242883; doi:10.1111/tpj.70982)
Supplement: Supplementary file 2 — Data S2. Taxonomic partitioning of assembled contigs. [file TPJ-126-0-s002.zip › blobtoolsB218/BLOBTOOLS.blobDB.table.txt]

## 1.1.1
## assembly	: /media/francois/Data/Bathycoccus/MixGenomes/FinalMix/B218.complete.fasta
## coverage	 bam0 - /media/francois/Data/Bathycoccus/MixGenomes/FinalMix/blobtoolsB218/B218.complete.ilmnaMapped.SORTED.bam
## taxonomy	 tax0 - /media/francois/Data/Bathycoccus/MixGenomes/FinalMix/blobtoolsB218/B218.complete.bln.tsv
## nodesDB	: None
## taxrule	: bestsum
## min_score	: 0.0
## min_diff	: 0.0
## tax_collision_random	: False
##
# name	length	GC	N	bam0	phylum.t.6%s	phylum.s.7%s	phylum.c.8
chr_Mito_B218	33775	0.3948	0	208.7357	Chlorophyta	97113.0	6
chr_Chlo_B218	67979	0.4122	0	166.1046	Chlorophyta	228463.0	5
chr_19_B218	47970	0.4186	5228	63.7637	Chlorophyta	28448.0	0
chr_18_B218	317272	0.467	0	66.6459	Chlorophyta	890514.0	4
chr_17_B218	427001	0.473	0	64.3759	Chlorophyta	1105161.0	1
chr_16_B218	514227	0.4766	0	66.2346	Chlorophyta	1501289.0	1
chr_15_B218	629083	0.4721	0	64.2715	Chlorophyta	1658378.0	3
chr_14_B218	721875	0.4162	0	61.7336	Chlorophyta	977311.0	10
chr_13_B218	737726	0.4835	0	66.1831	Chlorophyta	2216040.0	1
chr_12_B218	774784	0.4783	0	64.9948	Chlorophyta	2176626.0	3
chr_11_B218	768682	0.4804	0	64.32	Chlorophyta	2331187.0	7
chr_10_B218	791567	0.4802	0	64.5453	Chlorophyta	2310795.0	3
chr_9_B218	883539	0.4827	0	65.6009	Chlorophyta	2627328.0	0
chr_8_B218	946052	0.4815	0	64.3622	Chlorophyta	2798327.0	0
chr_7_B218	1094624	0.4777	0	65.1642	Chlorophyta	3254414.0	0
chr_6_B218	984013	0.4797	70018	64.4629	Chlorophyta	2726191.0	0
chr_5_B218	1096016	0.4788	3520	64.5905	Chlorophyta	3120868.0	0
chr_4_B218	1033768	0.4802	0	98.6796	Chlorophyta	3044981.0	0
chr_3_B218	1088367	0.4839	0	64.7735	Chlorophyta	3147658.0	1
chr_2_B218	1351320	0.4779	100	64.9959	Chlorophyta	3690829.0	0
chr_1_B218	1393337	0.4857	0	64.9068	Chlorophyta	3878021.0	0
B218_bacterial_contigs_Contig1	146507	0.4121	0	63.6944	Chlorophyta	155076.0	0
B218_bacterial_contigs_Contig2	392753	0.3567	0	62.4004	Nucleocytoviricota	698708.0	1
B218_bacterial_contigs_Contig3	3751004	0.5655	0	13.5204	Proteobacteria	10093697.0	6
B218_bacterial_contigs_Contig4	4539962	0.3436	0	5.8659	Bacteroidetes	9197787.0	5
B218_bacterial_contigs_Contig5	243009	0.5096	0	9.9069	Proteobacteria	124291.0	0
B218_bacterial_contigs_Contig6	2211	0.4509	0	77.5281	Chlorophyta	5181.0	0
