# Supplementary material for: Biological and genomic resources for the cosmopolitan phytoplankton Bathycoccus: insights into genetic diversity and function of outlier chromosomes
Source: Plant J. 2026 Jun 7;126(5):e70982. doi: 10.1111/tpj.70982 (PMC13242883; doi:10.1111/tpj.70982)
Supplement: Supplementary file 2 — Data S2. Taxonomic partitioning of assembled contigs. [file TPJ-126-0-s002.zip › blobtoolsB518/BLOBTOOLS.blobDB.json]

{"title": "BLOBTOOLS.blobDB.json", "assembly_f": "/media/francois/Data/Bathycoccus/MixGenomes/FinalMix/B518.complete.fasta", "lineages": {"74033": {"species": "Antarctobacter heliothermus", "genus": "Antarctobacter", "family": "Rhodobacteraceae", "order": "Rhodobacterales", "phylum": "Proteobacteria", "superkingdom": "Bacteria"}, "590998": {"species": "Cellulomonas fimi", "genus": "Cellulomonas", "family": "Cellulomonadaceae", "order": "Micrococcales", "phylum": "Actinobacteria", "superkingdom": "Bacteria"}, "359": {"species": "Agrobacterium rhizogenes", "genus": "Agrobacterium", "family": "Rhizobiaceae", "order": "Rhizobiales", "phylum": "Proteobacteria", "superkingdom": "Bacteria"}, "1717717": {"species": "Labilibaculum antarcticum", "genus": "Labilibaculum", "family": "Marinifilaceae", "order": "Marinilabiliales", "phylum": "Bacteroidetes", "superkingdom": "Bacteria"}, "1316593": {"species": "Capnocytophaga sp. oral taxon 864", "genus": "Capnocytophaga", "family": "Flavobacteriaceae", "order": "Flavobacteriales", "phylum": "Bacteroidetes", "superkingdom": "Bacteria"}, "1528099": {"species": "Lawsonella clevelandensis", "genus": "Lawsonella", "family": "Corynebacteriales-undef", "order": "Corynebacteriales", "phylum": "Actinobacteria", "superkingdom": "Bacteria"}, "1896175": {"species": "Polaribacter sp. KT 15", "genus": "Polaribacter", "family": "Flavobacteriaceae", "order": "Flavobacteriales", "phylum": "Bacteroidetes", "superkingdom": "Bacteria"}, "1803846": {"species": "Flavivirga eckloniae", "genus": "Flavivirga", "family": "Flavobacteriaceae", "order": "Flavobacteriales", "phylum": "Bacteroidetes", "superkingdom": "Bacteria"}, "68203": {"species": "Streptomyces fungicidicus", "genus": "Streptomyces", "family": "Streptomycetaceae", "order": "Streptomycetales", "phylum": "Actinobacteria", "superkingdom": "Bacteria"}, "1758689": {"species": "Serinicoccus hydrothermalis", "genus": "Serinicoccus", "family": "Intrasporangiaceae", "order": "Micrococcales", "phylum": "Actinobacteria", "superkingdom": "Bacteria"}, "946333": {"species": "Rhizobacter gummiphilus", "genus": "Rhizobacter", "family": "Burkholderiales-undef", "order": "Burkholderiales", "phylum": "Proteobacteria", "superkingdom": "Bacteria"}, "1906738": {"species": "Hyphomonas sp. Mor2", "genus": "Hyphomonas", "family": "Hyphomonadaceae", "order": "Rhodobacterales", "phylum": "Proteobacteria", "superkingdom": "Bacteria"}, "1877": {"species": "Micromonospora echinospora", "genus": "Micromonospora", "family": "Micromonosporaceae", "order": "Micromonosporales", "phylum": "Actinobacteria", "superkingdom": "Bacteria"}, "1096868": {"species": "Pseudonocardia sp. EC080625-04", "genus": "Pseudonocardia", "family": "Pseudonocardiaceae", "order": "Pseudonocardiales", "phylum": "Actinobacteria", "superkingdom": "Bacteria"}, "1226968": {"species": "Azospirillum humicireducens", "genus": "Azospirillum", "family": "Rhodospirillaceae", "order": "Rhodospirillales", "phylum": "Proteobacteria", "superkingdom": "Bacteria"}, "34270": {"species": "Syringa vulgaris", "genus": "Syringa", "family": "Oleaceae", "order": "Lamiales", "phylum": "Streptophyta", "superkingdom": "Eukaryota"}, "471852": {"species": "Thermomonospora curvata", "genus": "Thermomonospora", "family": "Thermomonosporaceae", "order": "Streptosporangiales", "phylum": "Actinobacteria", "superkingdom": "Bacteria"}, "1178778": {"species": "Maribacter cobaltidurans", "genus": "Maribacter", "family": "Flavobacteriaceae", "order": "Flavobacteriales", "phylum": "Bacteroidetes", "superkingdom": "Bacteria"}, "1112204": {"species": "Gordonia polyisoprenivorans", "genus": "Gordonia", "family": "Gordoniaceae", "order": "Corynebacteriales", "phylum": "Actinobacteria", "superkingdom": "Bacteria"}, "1255295": {"species": "Goniomonas avonlea", "genus": "Goniomonas", "family": "Goniomonadaceae", "order": "Cyathomonadacea", "phylum": "Eukaryota-undef", "superkingdom": "Eukaryota"}, "880591": {"species": "Ketogulonicigenium vulgare", "genus": "Ketogulonicigenium", "family": "Rhodobacteraceae", "order": "Rhodobacterales", "phylum": "Proteobacteria", "superkingdom": "Bacteria"}, "953739": {"species": "Streptomyces venezuelae", "genus": "Streptomyces", "family": "Streptomycetaceae", "order": "Streptomycetales", "phylum": "Actinobacteria", "superkingdom": "Bacteria"}, "554055": {"species": "Micractinium conductrix", "genus": "Micractinium", "family": "Chlorellaceae", "order": "Chlorellales", "phylum": "Chlorophyta", "superkingdom": "Eukaryota"}, "542412": {"species": "uncultured bacterium ARCTIC24_B_12", "genus": "Bacteria-undef", "family": "Bacteria-undef", "order": "Bacteria-undef", "phylum": "Bacteria-undef", "superkingdom": "Bacteria"}, "55564": {"species": "Chara vulgaris", "genus": "Chara", "family": "Characeae", "order": "Charales", "phylum": "Streptophyta", "superkingdom": "Eukaryota"}, "215447": {"species": "undef", "genus": "undef", "family": "undef", "order": "undef", "phylum": "undef", "superkingdom": "undef"}, "280463": {"species": "Emiliania huxleyi", "genus": "Emiliania", "family": "Noelaerhabdaceae", "order": "Isochrysidales", "phylum": "Haptista", "superkingdom": "Eukaryota"}, "1241978": {"species": "Chryseobacterium bernardetii", "genus": "Chryseobacterium", "family": "Weeksellaceae", "order": "Flavobacteriales", "phylum": "Bacteroidetes", "superkingdom": "Bacteria"}, "76758": {"species": "Pseudomonas orientalis", "genus": "Pseudomonas", "family": "Pseudomonadaceae", "order": "Pseudomonadales", "phylum": "Proteobacteria", "superkingdom": "Bacteria"}, "1678128": {"species": "Limnohabitans sp. 63ED37-2", "genus": "Limnohabitans", "family": "Comamonadaceae", "order": "Burkholderiales", "phylum": "Proteobacteria", "superkingdom": "Bacteria"}, "1172567": {"species": "Streptomyces globisporus", "genus": "Streptomyces", "family": "Streptomycetaceae", "order": "Streptomycetales", "phylum": "Actinobacteria", "superkingdom": "Bacteria"}, "1109743": {"species": "undef", "genus": "undef", "family": "undef", "order": "undef", "phylum": "undef", "superkingdom": "undef"}, "402612": {"species": "Flavobacterium psychrophilum", "genus": "Flavobacterium", "family": "Flavobacteriaceae", "order": "Flavobacteriales", "phylum": "Bacteroidetes", "superkingdom": "Bacteria"}, "28189": {"species": "Capnocytophaga cynodegmi", "genus": "Capnocytophaga", "family": "Flavobacteriaceae", "order": "Flavobacteriales", "phylum": "Bacteroidetes", "superkingdom": "Bacteria"}, "996": {"species": "Flavobacterium columnare", "genus": "Flavobacterium", "family": "Flavobacteriaceae", "order": "Flavobacteriales", "phylum": "Bacteroidetes", "superkingdom": "Bacteria"}, "2483401": {"species": "Microbacterium sp. 10M-3C3", "genus": "Microbacterium", "family": "Microbacteriaceae", "order": "Micrococcales", "phylum": "Actinobacteria", "superkingdom": "Bacteria"}, "1806885": {"species": "Sphingorhabdus sp. M41", "genus": "Sphingorhabdus", "family": "Sphingomonadaceae", "order": "Sphingomonadales", "phylum": "Proteobacteria", "superkingdom": "Bacteria"}, "645517": {"species": "Altererythrobacter namhicola", "genus": "Altererythrobacter", "family": "Erythrobacteraceae", "order": "Sphingomonadales", "phylum": "Proteobacteria", "superkingdom": "Bacteria"}, "77133": {"species": "uncultured bacterium", "genus": "Bacteria-undef", "family": "Bacteria-undef", "order": "Bacteria-undef", "phylum": "Bacteria-undef", "superkingdom": "Bacteria"}, "104268": {"species": "Tenacibaculum mesophilum", "genus": "Tenacibaculum", "family": "Flavobacteriaceae", "order": "Flavobacteriales", "phylum": "Bacteroidetes", "superkingdom": "Bacteria"}, "1581011": {"species": "Sulfurospirillum sp. UCH001", "genus": "Sulfurospirillum", "family": "Campylobacteraceae", "order": "Campylobacterales", "phylum": "Proteobacteria", "superkingdom": "Bacteria"}, "209053": {"species": "Capnocytophaga sp. ChDC OS43", "genus": "Capnocytophaga", "family": "Flavobacteriaceae", "order": "Flavobacteriales", "phylum": "Bacteroidetes", "superkingdom": "Bacteria"}, "1710": {"species": "Cellulosimicrobium cellulans", "genus": "Cellulosimicrobium", "family": "Promicromonosporaceae", "order": "Micrococcales", "phylum": "Actinobacteria", "superkingdom": "Bacteria"}, "1608957": {"species": "Euzebya sp. DY32-46", "genus": "Euzebya", "family": "Euzebyaceae", "order": "Euzebyales", "phylum": "Actinobacteria", "superkingdom": "Bacteria"}, "68179": {"species": "Streptomyces bacillaris", "genus": "Streptomyces", "family": "Streptomycetaceae", "order": "Streptomycetales", "phylum": "Actinobacteria", "superkingdom": "Bacteria"}, "57704": {"species": "Tsukamurella tyrosinosolvens", "genus": "Tsukamurella", "family": "Tsukamurellaceae", "order": "Corynebacteriales", "phylum": "Actinobacteria", "superkingdom": "Bacteria"}, "1453352": {"species": "Sediminicola sp. YIK13", "genus": "Sediminicola", "family": "Flavobacteriaceae", "order": "Flavobacteriales", "phylum": "Bacteroidetes", "superkingdom": "Bacteria"}, "219049": {"species": "uncultured Arctic sea ice bacterium", "genus": "Bacteria-undef", "family": "Bacteria-undef", "order": "Bacteria-undef", "phylum": "Bacteria-undef", "superkingdom": "Bacteria"}, "164608": {"species": "Novosphingobium sp. KA1", "genus": "Novosphingobium", "family": "Sphingomonadaceae", "order": "Sphingomonadales", "phylum": "Proteobacteria", "superkingdom": "Bacteria"}, "1328866": {"species": "Rathayibacter festucae", "genus": "Rathayibacter", "family": "Microbacteriaceae", "order": "Micrococcales", "phylum": "Actinobacteria", "superkingdom": "Bacteria"}, "65058": {"species": "Corynebacterium ulcerans", "genus": "Corynebacterium", "family": "Corynebacteriaceae", "order": "Corynebacteriales", "phylum": "Actinobacteria", "superkingdom": "Bacteria"}, "487521": {"species": "Mycobacterium intracellulare", "genus": "Mycobacterium", "family": "Mycobacteriaceae", "order": "Corynebacteriales", "phylum": "Actinobacteria", "superkingdom": "Bacteria"}, "2185142": {"species": "Altererythrobacter sp. ZODW24", "genus": "Altererythrobacter", "family": "Erythrobacteraceae", "order": "Sphingomonadales", "phylum": "Proteobacteria", "superkingdom": "Bacteria"}, "1848904": {"species": "Capnocytophaga stomatis", "genus": "Capnocytophaga", "family": "Flavobacteriaceae", "order": "Flavobacteriales", "phylum": "Bacteroidetes", "superkingdom": "Bacteria"}, "2108470": {"species": "Plantactinospora sp. BC1", "genus": "Plantactinospora", "family": "Micromonosporaceae", "order": "Micromonosporales", "phylum": "Actinobacteria", "superkingdom": "Bacteria"}, "1906742": {"species": "Microbacterium sp. BH-3-3-3", "genus": "Microbacterium", "family": "Microbacteriaceae", "order": "Micrococcales", "phylum": "Actinobacteria", "superkingdom": "Bacteria"}, "644": {"species": "Aeromonas hydrophila", "genus": "Aeromonas", "family": "Aeromonadaceae", "order": "Aeromonadales", "phylum": "Proteobacteria", "superkingdom": "Bacteria"}, "370526": {"species": "Mycolicibacterium rutilum", "genus": "Mycolicibacterium", "family": "Mycobacteriaceae", "order": "Corynebacteriales", "phylum": "Actinobacteria", "superkingdom": "Bacteria"}, "2027857": {"species": "Mariniflexile sp. TRM1-10", "genus": "Mariniflexile", "family": "Flavobacteriaceae", "order": "Flavobacteriales", "phylum": "Bacteroidetes", "superkingdom": "Bacteria"}, "1306519": {"species": "Flavobacterium commune", "genus": "Flavobacterium", "family": "Flavobacteriaceae", "order": "Flavobacteriales", "phylum": "Bacteroidetes", "superkingdom": "Bacteria"}, "1094466": {"species": "Flavobacterium indicum", "genus": "Flavobacterium", "family": "Flavobacteriaceae", "order": "Flavobacteriales", "phylum": "Bacteroidetes", "superkingdom": "Bacteria"}, "152682": {"species": "Sphingomonas melonis", "genus": "Sphingomonas", "family": "Sphingomonadaceae", "order": "Sphingomonadales", "phylum": "Proteobacteria", "superkingdom": "Bacteria"}, "310515": {"species": "Sphingomonas sp. 14DN-61", "genus": "Sphingomonas", "family": "Sphingomonadaceae", "order": "Sphingomonadales", "phylum": "Proteobacteria", "superkingdom": "Bacteria"}, "59538": {"species": "Pantholops hodgsonii", "genus": "Pantholops", "family": "Bovidae", "order": "Artiodactyla", "phylum": "Chordata", "superkingdom": "Eukaryota"}, "1914992": {"species": "Streptomyces sp. DUT11", "genus": "Streptomyces", "family": "Streptomycetaceae", "order": "Streptomycetales", "phylum": "Actinobacteria", "superkingdom": "Bacteria"}, "76947": {"species": "Sphingobium herbicidovorans", "genus": "Sphingobium", "family": "Sphingomonadaceae", "order": "Sphingomonadales", "phylum": "Proteobacteria", "superkingdom": "Bacteria"}, "1256581": {"species": "uncultured bacterium A1Q1_fos_515", "genus": "Bacteria-undef", "family": "Bacteria-undef", "order": "Bacteria-undef", "phylum": "Bacteria-undef", "superkingdom": "Bacteria"}, "1708": {"species": "Cellulomonas fimi", "genus": "Cellulomonas", "family": "Cellulomonadaceae", "order": "Micrococcales", "phylum": "Actinobacteria", "superkingdom": "Bacteria"}, "441209": {"species": "Rhodobaca barguzinensis", "genus": "Rhodobaca", "family": "Rhodobacteraceae", "order": "Rhodobacterales", "phylum": "Proteobacteria", "superkingdom": "Bacteria"}, "1977865": {"species": "Candidatus Pelagibacter sp. RS40", "genus": "Candidatus Pelagibacter", "family": "Pelagibacteraceae", "order": "Pelagibacterales", "phylum": "Proteobacteria", "superkingdom": "Bacteria"}, "1435356": {"species": "Rhodococcus pyridinivorans", "genus": "Rhodococcus", "family": "Nocardiaceae", "order": "Corynebacteriales", "phylum": "Actinobacteria", "superkingdom": "Bacteria"}, "1312072": {"species": "Polaribacter sp. SA4-12", "genus": "Polaribacter", "family": "Flavobacteriaceae", "order": "Flavobacteriales", "phylum": "Bacteroidetes", "superkingdom": "Bacteria"}, "331271": {"species": "Burkholderia cenocepacia", "genus": "Burkholderia", "family": "Burkholderiaceae", "order": "Burkholderiales", "phylum": "Proteobacteria", "superkingdom": "Bacteria"}, "1658671": {"species": "Arsenicicoccus sp. oral taxon 190", "genus": "Arsenicicoccus", "family": "Intrasporangiaceae", "order": "Micrococcales", "phylum": "Actinobacteria", "superkingdom": "Bacteria"}, "1827305": {"species": "Stenotrophomonas sp. MYb57", "genus": "Stenotrophomonas", "family": "Xanthomonadaceae", "order": "Xanthomonadales", "phylum": "Proteobacteria", "superkingdom": "Bacteria"}, "626418": {"species": "Burkholderia glumae", "genus": "Burkholderia", "family": "Burkholderiaceae", "order": "Burkholderiales", "phylum": "Proteobacteria", "superkingdom": "Bacteria"}, "1807790": {"species": "Rhodococcus sp. BH4", "genus": "Rhodococcus", "family": "Nocardiaceae", "order": "Corynebacteriales", "phylum": "Actinobacteria", "superkingdom": "Bacteria"}, "1088721": {"species": "Novosphingobium pentaromativorans", "genus": "Novosphingobium", "family": "Sphingomonadaceae", "order": "Sphingomonadales", "phylum": "Proteobacteria", "superkingdom": "Bacteria"}, "380": {"species": "Sinorhizobium fredii", "genus": "Sinorhizobium", "family": "Rhizobiaceae", "order": "Rhizobiales", "phylum": "Proteobacteria", "superkingdom": "Bacteria"}, "1446794": {"species": "Frondihabitans sp. 762G35", "genus": "Frondihabitans", "family": "Microbacteriaceae", "order": "Micrococcales", "phylum": "Actinobacteria", "superkingdom": "Bacteria"}, "1926494": {"species": "Paraburkholderia sp. SOS3", "genus": "Paraburkholderia", "family": "Burkholderiaceae", "order": "Burkholderiales", "phylum": "Proteobacteria", "superkingdom": "Bacteria"}, "43767": {"species": "Rhodococcus hoagii", "genus": "Rhodococcus", "family": "Nocardiaceae", "order": "Corynebacteriales", "phylum": "Actinobacteria", "superkingdom": "Bacteria"}, "502682": {"species": "Erythrobacter gangjinensis", "genus": "Erythrobacter", "family": "Erythrobacteraceae", "order": "Sphingomonadales", "phylum": "Proteobacteria", "superkingdom": "Bacteria"}, "1714373": {"species": "Microbacterium sp. No. 7", "genus": "Microbacterium", "family": "Microbacteriaceae", "order": "Micrococcales", "phylum": "Actinobacteria", "superkingdom": "Bacteria"}, "3726": {"species": "Raphanus sativus", "genus": "Raphanus", "family": "Brassicaceae", "order": "Brassicales", "phylum": "Streptophyta", "superkingdom": "Eukaryota"}, "310752": {"species": "Balaenoptera acutorostrata", "genus": "Balaenoptera", "family": "Balaenopteridae", "order": "Artiodactyla", "phylum": "Chordata", "superkingdom": "Eukaryota"}, "1682113": {"species": "Mycobacterium sp. YC-RL4", "genus": "Mycobacterium", "family": "Mycobacteriaceae", "order": "Corynebacteriales", "phylum": "Actinobacteria", "superkingdom": "Bacteria"}, "858337": {"species": "uncultured Choricystis", "genus": "Chlorophyta-undef", "family": "Chlorophyta-undef", "order": "Chlorophyta-undef", "phylum": "Chlorophyta", "superkingdom": "Eukaryota"}, "536019": {"species": "Mesorhizobium opportunistum", "genus": "Mesorhizobium", "family": "Phyllobacteriaceae", "order": "Rhizobiales", "phylum": "Proteobacteria", "superkingdom": "Bacteria"}, "1303692": {"species": "Streptomyces fulvissimus", "genus": "Streptomyces", "family": "Streptomycetaceae", "order": "Streptomycetales", "phylum": "Actinobacteria", "superkingdom": "Bacteria"}, "717785": {"species": "Hyphomicrobium sp. MC1", "genus": "Hyphomicrobium", "family": "Hyphomicrobiaceae", "order": "Rhizobiales", "phylum": "Proteobacteria", "superkingdom": "Bacteria"}, "73025": {"species": "Eutreptiella gymnastica", "genus": "Eutreptiella", "family": "Eutreptiales-undef", "order": "Eutreptiales", "phylum": "Euglenozoa", "superkingdom": "Eukaryota"}, "1648404": {"species": "Erythrobacter atlanticus", "genus": "Erythrobacter", "family": "Erythrobacteraceae", "order": "Sphingomonadales", "phylum": "Proteobacteria", "superkingdom": "Bacteria"}, "288000": {"species": "Bradyrhizobium sp. BTAi1", "genus": "Bradyrhizobium", "family": "Bradyrhizobiaceae", "order": "Rhizobiales", "phylum": "Proteobacteria", "superkingdom": "Bacteria"}, "1836467": {"species": "Maribacter sp. T28", "genus": "Maribacter", "family": "Flavobacteriaceae", "order": "Flavobacteriales", "phylum": "Bacteroidetes", "superkingdom": "Bacteria"}, "1274631": {"species": "Bradyrhizobium icense", "genus": "Bradyrhizobium", "family": "Bradyrhizobiaceae", "order": "Rhizobiales", "phylum": "Proteobacteria", "superkingdom": "Bacteria"}, "1205677": {"species": "Mycobacterium canettii", "genus": "Mycobacterium", "family": "Mycobacteriaceae", "order": "Corynebacteriales", "phylum": "Actinobacteria", "superkingdom": "Bacteria"}, "1850246": {"species": "Urechidicola croceus", "genus": "Urechidicola", "family": "Flavobacteriaceae", "order": "Flavobacteriales", "phylum": "Bacteroidetes", "superkingdom": "Bacteria"}, "1829": {"species": "Rhodococcus rhodochrous", "genus": "Rhodococcus", "family": "Nocardiaceae", "order": "Corynebacteriales", "phylum": "Actinobacteria", "superkingdom": "Bacteria"}, "703222": {"species": "Kibdelosporangium sp. MJ126-NF4", "genus": "Kibdelosporangium", "family": "Pseudonocardiaceae", "order": "Pseudonocardiales", "phylum": "Actinobacteria", "superkingdom": "Bacteria"}, "1229726": {"species": "Gramella flava", "genus": "Gramella", "family": "Flavobacteriaceae", "order": "Flavobacteriales", "phylum": "Bacteroidetes", "superkingdom": "Bacteria"}, "557599": {"species": "Mycobacterium kansasii", "genus": "Mycobacterium", "family": "Mycobacteriaceae", "order": "Corynebacteriales", "phylum": "Actinobacteria", "superkingdom": "Bacteria"}, "307658": {"species": "Monomorium pharaonis", "genus": "Monomorium", "family": "Formicidae", "order": "Hymenoptera", "phylum": "Arthropoda", "superkingdom": "Eukaryota"}, "1437881": {"species": "Xanthomonas citri", "genus": "Xanthomonas", "family": "Xanthomonadaceae", "order": "Xanthomonadales", "phylum": "Proteobacteria", "superkingdom": "Bacteria"}, "1984801": {"species": "Streptomyces sp. CLI2509", "genus": "Streptomyces", "family": "Streptomycetaceae", "order": "Streptomycetales", "phylum": "Actinobacteria", "superkingdom": "Bacteria"}, "413404": {"species": "Candidatus Ruthia magnifica", "genus": "Candidatus Ruthia", "family": "Proteobacteria-undef", "order": "Proteobacteria-undef", "phylum": "Proteobacteria", "superkingdom": "Bacteria"}, "794846": {"species": "Sinorhizobium sp. CCBAU 05631", "genus": "Sinorhizobium", "family": "Rhizobiaceae", "order": "Rhizobiales", "phylum": "Proteobacteria", "superkingdom": "Bacteria"}, "1622118": {"species": "Lutibacter profundi", "genus": "Lutibacter", "family": "Flavobacteriaceae", "order": "Flavobacteriales", "phylum": "Bacteroidetes", "superkingdom": "Bacteria"}, "860235": {"species": "Kibdelosporangium phytohabitans", "genus": "Kibdelosporangium", "family": "Pseudonocardiaceae", "order": "Pseudonocardiales", "phylum": "Actinobacteria", "superkingdom": "Bacteria"}, "41875": {"species": "Bathycoccus prasinos", "genus": "Bathycoccus", "family": "Bathycoccaceae", "order": "Mamiellales", "phylum": "Chlorophyta", "superkingdom": "Eukaryota"}, "2202148": {"species": "Azospirillum thermophilum", "genus": "Azospirillum", "family": "Rhodospirillaceae", "order": "Rhodospirillales", "phylum": "Proteobacteria", "superkingdom": "Bacteria"}, "55601": {"species": "Vibrio anguillarum", "genus": "Vibrio", "family": "Vibrionaceae", "order": "Vibrionales", "phylum": "Proteobacteria", "superkingdom": "Bacteria"}, "946334": {"species": "Actinoplanes sp. OR16", "genus": "Actinoplanes", "family": "Micromonosporaceae", "order": "Micromonosporales", "phylum": "Actinobacteria", "superkingdom": "Bacteria"}, "476282": {"species": "Bradyrhizobium japonicum", "genus": "Bradyrhizobium", "family": "Bradyrhizobiaceae", "order": "Rhizobiales", "phylum": "Proteobacteria", "superkingdom": "Bacteria"}, "639283": {"species": "Starkeya novella", "genus": "Starkeya", "family": "Xanthobacteraceae", "order": "Rhizobiales", "phylum": "Proteobacteria", "superkingdom": "Bacteria"}, "1250153": {"species": "Maribacter sp. MAR_2009_60", "genus": "Maribacter", "family": "Flavobacteriaceae", "order": "Flavobacteriales", "phylum": "Bacteroidetes", "superkingdom": "Bacteria"}, "1909395": {"species": "Nonomuraea sp. ATCC 55076", "genus": "Nonomuraea", "family": "Streptosporangiaceae", "order": "Streptosporangiales", "phylum": "Actinobacteria", "superkingdom": "Bacteria"}, "2080742": {"species": "Agromyces sp. MF30-A", "genus": "Agromyces", "family": "Microbacteriaceae", "order": "Micrococcales", "phylum": "Actinobacteria", "superkingdom": "Bacteria"}, "935199": {"species": "Rhodococcus sp. p52", "genus": "Rhodococcus", "family": "Nocardiaceae", "order": "Corynebacteriales", "phylum": "Actinobacteria", "superkingdom": "Bacteria"}, "1223566": {"species": "Bradyrhizobium sp. CCGE-LA001", "genus": "Bradyrhizobium", "family": "Bradyrhizobiaceae", "order": "Rhizobiales", "phylum": "Proteobacteria", "superkingdom": "Bacteria"}, "2184053": {"species": "Streptomyces sp. ZFG47", "genus": "Streptomyces", "family": "Streptomycetaceae", "order": "Streptomycetales", "phylum": "Actinobacteria", "superkingdom": "Bacteria"}, "1133850": {"species": "Streptomyces hygroscopicus", "genus": "Streptomyces", "family": "Streptomycetaceae", "order": "Streptomycetales", "phylum": "Actinobacteria", "superkingdom": "Bacteria"}, "1705617": {"species": "Capnocytophaga sp. oral taxon 323", "genus": "Capnocytophaga", "family": "Flavobacteriaceae", "order": "Flavobacteriales", "phylum": "Bacteroidetes", "superkingdom": "Bacteria"}, "516051": {"species": "Muricauda lutaonensis", "genus": "Muricauda", "family": "Flavobacteriaceae", "order": "Flavobacteriales", "phylum": "Bacteroidetes", "superkingdom": "Bacteria"}, "36809": {"species": "Mycobacteroides abscessus", "genus": "Mycobacteroides", "family": "Mycobacteriaceae", "order": "Corynebacteriales", "phylum": "Actinobacteria", "superkingdom": "Bacteria"}, "453304": {"species": "Agromyces aureus", "genus": "Agromyces", "family": "Microbacteriaceae", "order": "Micrococcales", "phylum": "Actinobacteria", "superkingdom": "Bacteria"}, "1300343": {"species": "Dokdonia donghaensis", "genus": "Dokdonia", "family": "Flavobacteriaceae", "order": "Flavobacteriales", "phylum": "Bacteroidetes", "superkingdom": "Bacteria"}, "106592": {"species": "Ensifer adhaerens", "genus": "Ensifer", "family": "Rhizobiaceae", "order": "Rhizobiales", "phylum": "Proteobacteria", "superkingdom": "Bacteria"}, "1042878": {"species": "Cupriavidus necator", "genus": "Cupriavidus", "family": "Burkholderiaceae", "order": "Burkholderiales", "phylum": "Proteobacteria", "superkingdom": "Bacteria"}, "544580": {"species": "Actinomyces oris", "genus": "Actinomyces", "family": "Actinomycetaceae", "order": "Actinomycetales", "phylum": "Actinobacteria", "superkingdom": "Bacteria"}, "640132": {"species": "Segniliparus rotundus", "genus": "Segniliparus", "family": "Segniliparaceae", "order": "Corynebacteriales", "phylum": "Actinobacteria", "superkingdom": "Bacteria"}, "476157": {"species": "Altererythrobacter ishigakiensis", "genus": "Altererythrobacter", "family": "Erythrobacteraceae", "order": "Sphingomonadales", "phylum": "Proteobacteria", "superkingdom": "Bacteria"}, "1930532": {"species": "Pseudomonas sp. CC6-YY-74", "genus": "Pseudomonas", "family": "Pseudomonadaceae", "order": "Pseudomonadales", "phylum": "Proteobacteria", "superkingdom": "Bacteria"}, "53458": {"species": "Janibacter limosus", "genus": "Janibacter", "family": "Intrasporangiaceae", "order": "Micrococcales", "phylum": "Actinobacteria", "superkingdom": "Bacteria"}, "314565": {"species": "Xanthomonas campestris", "genus": "Xanthomonas", "family": "Xanthomonadaceae", "order": "Xanthomonadales", "phylum": "Proteobacteria", "superkingdom": "Bacteria"}, "32473": {"species": "Xiphophorus couchianus", "genus": "Xiphophorus", "family": "Poeciliidae", "order": "Cyprinodontiformes", "phylum": "Chordata", "superkingdom": "Eukaryota"}, "131460": {"species": "uncultured bacterium SIC.B8018", "genus": "Bacteria-undef", "family": "Bacteria-undef", "order": "Bacteria-undef", "phylum": "Bacteria-undef", "superkingdom": "Bacteria"}, "143223": {"species": "Salegentibacter salegens", "genus": "Salegentibacter", "family": "Flavobacteriaceae", "order": "Flavobacteriales", "phylum": "Bacteroidetes", "superkingdom": "Bacteria"}, "443906": {"species": "Clavibacter michiganensis", "genus": "Clavibacter", "family": "Microbacteriaceae", "order": "Micrococcales", "phylum": "Actinobacteria", "superkingdom": "Bacteria"}, "985043": {"species": "Polaribacter sejongensis", "genus": "Polaribacter", "family": "Flavobacteriaceae", "order": "Flavobacteriales", "phylum": "Bacteroidetes", "superkingdom": "Bacteria"}, "216393": {"species": "marine bacterium P99-3", "genus": "Bacteroidetes-undef", "family": "Bacteroidetes-undef", "order": "Bacteroidetes-undef", "phylum": "Bacteroidetes", "superkingdom": "Bacteria"}, "291594": {"species": "Micromonospora rifamycinica", "genus": "Micromonospora", "family": "Micromonosporaceae", "order": "Micromonosporales", "phylum": "Actinobacteria", "superkingdom": "Bacteria"}, "2493681": {"species": "Mesorhizobium sp. M7A.F.Ce.TU.012.03.2.1", "genus": "Mesorhizobium", "family": "Phyllobacteriaceae", "order": "Rhizobiales", "phylum": "Proteobacteria", "superkingdom": "Bacteria"}, "1355015": {"species": "Streptomyces pluripotens", "genus": "Streptomyces", "family": "Streptomycetaceae", "order": "Streptomycetales", "phylum": "Actinobacteria", "superkingdom": "Bacteria"}, "356852": {"species": "Micromonospora coxensis", "genus": "Micromonospora", "family": "Micromonosporaceae", "order": "Micromonosporales", "phylum": "Actinobacteria", "superkingdom": "Bacteria"}, "157820": {"species": "uncultured prasinophyte", "genus": "Chlorophyta-undef", "family": "Chlorophyta-undef", "order": "Chlorophyta-undef", "phylum": "Chlorophyta", "superkingdom": "Eukaryota"}, "59737": {"species": "Rathayibacter iranicus", "genus": "Rathayibacter", "family": "Microbacteriaceae", "order": "Micrococcales", "phylum": "Actinobacteria", "superkingdom": "Bacteria"}, "2023229": {"species": "Porphyrobacter sp. HT-58-2", "genus": "Porphyrobacter", "family": "Erythrobacteraceae", "order": "Sphingomonadales", "phylum": "Proteobacteria", "superkingdom": "Bacteria"}, "1903704": {"species": "Tumebacillus avium", "genus": "Tumebacillus", "family": "Alicyclobacillaceae", "order": "Bacillales", "phylum": "Firmicutes", "superkingdom": "Bacteria"}, "1896196": {"species": "Porphyrobacter sp. LM 6", "genus": "Porphyrobacter", "family": "Erythrobacteraceae", "order": "Sphingomonadales", "phylum": "Proteobacteria", "superkingdom": "Bacteria"}, "1793721": {"species": "Stenotrophomonas sp. KCTC 12332", "genus": "Stenotrophomonas", "family": "Xanthomonadaceae", "order": "Xanthomonadales", "phylum": "Proteobacteria", "superkingdom": "Bacteria"}, "169297": {"species": "Aegilops tauschii", "genus": "Aegilops", "family": "Poaceae", "order": "Poales", "phylum": "Streptophyta", "superkingdom": "Eukaryota"}, "1389011": {"species": "Sulfitobacter sp. SK025", "genus": "Sulfitobacter", "family": "Rhodobacteraceae", "order": "Rhodobacterales", "phylum": "Proteobacteria", "superkingdom": "Bacteria"}, "212767": {"species": "Mycobacterium sp. JS623", "genus": "Mycobacterium", "family": "Mycobacteriaceae", "order": "Corynebacteriales", "phylum": "Actinobacteria", "superkingdom": "Bacteria"}, "1837283": {"species": "Streptomyces sp. S8", "genus": "Streptomyces", "family": "Streptomycetaceae", "order": "Streptomycetales", "phylum": "Actinobacteria", "superkingdom": "Bacteria"}, "1893": {"species": "Streptomyces atratus", "genus": "Streptomyces", "family": "Streptomycetaceae", "order": "Streptomycetales", "phylum": "Actinobacteria", "superkingdom": "Bacteria"}, "2033844": {"species": "Actinoplanes sp. SE50", "genus": "Actinoplanes", "family": "Micromonosporaceae", "order": "Micromonosporales", "phylum": "Actinobacteria", "superkingdom": "Bacteria"}, "691883": {"species": "Fonticula alba", "genus": "Fonticula", "family": "Fonticulaceae", "order": "Rotosphaerida", "phylum": "Eukaryota-undef", "superkingdom": "Eukaryota"}, "2182384": {"species": "Erythrobacter aureus", "genus": "Erythrobacter", "family": "Erythrobacteraceae", "order": "Sphingomonadales", "phylum": "Proteobacteria", "superkingdom": "Bacteria"}, "426355": {"species": "Methylobacterium radiotolerans", "genus": "Methylobacterium", "family": "Methylobacteriaceae", "order": "Rhizobiales", "phylum": "Proteobacteria", "superkingdom": "Bacteria"}, "1982042": {"species": "Altererythrobacter mangrovi", "genus": "Altererythrobacter", "family": "Erythrobacteraceae", "order": "Sphingomonadales", "phylum": "Proteobacteria", "superkingdom": "Bacteria"}, "1938607": {"species": "Sphingomonas sp. LM7", "genus": "Sphingomonas", "family": "Sphingomonadaceae", "order": "Sphingomonadales", "phylum": "Proteobacteria", "superkingdom": "Bacteria"}, "1096856": {"species": "Pseudonocardia sp. EC080619-01", "genus": "Pseudonocardia", "family": "Pseudonocardiaceae", "order": "Pseudonocardiales", "phylum": "Actinobacteria", "superkingdom": "Bacteria"}, "1004901": {"species": "Gordonia iterans", "genus": "Gordonia", "family": "Gordoniaceae", "order": "Corynebacteriales", "phylum": "Actinobacteria", "superkingdom": "Bacteria"}, "8083": {"species": "Xiphophorus maculatus", "genus": "Xiphophorus", "family": "Poeciliidae", "order": "Cyprinodontiformes", "phylum": "Chordata", "superkingdom": "Eukaryota"}, "1411117": {"species": "Actinomadura amylolytica", "genus": "Actinomadura", "family": "Thermomonosporaceae", "order": "Streptosporangiales", "phylum": "Actinobacteria", "superkingdom": "Bacteria"}, "1166950": {"species": "Candidatus Thiodictyon syntrophicum", "genus": "Thiodictyon", "family": "Chromatiaceae", "order": "Chromatiales", "phylum": "Proteobacteria", "superkingdom": "Bacteria"}, "331648": {"species": "Nonlabens spongiae", "genus": "Nonlabens", "family": "Flavobacteriaceae", "order": "Flavobacteriales", "phylum": "Bacteroidetes", "superkingdom": "Bacteria"}, "979": {"species": "Cellulophaga lytica", "genus": "Cellulophaga", "family": "Flavobacteriaceae", "order": "Flavobacteriales", "phylum": "Bacteroidetes", "superkingdom": "Bacteria"}, "2018025": {"species": "Kitasatospora sp. MMS16-BH015", "genus": "Kitasatospora", "family": "Streptomycetaceae", "order": "Streptomycetales", "phylum": "Actinobacteria", "superkingdom": "Bacteria"}, "50719": {"species": "Vibrio diabolicus", "genus": "Vibrio", "family": "Vibrionaceae", "order": "Vibrionales", "phylum": "Proteobacteria", "superkingdom": "Bacteria"}, "1097677": {"species": "Clavibacter michiganensis", "genus": "Clavibacter", "family": "Microbacteriaceae", "order": "Micrococcales", "phylum": "Actinobacteria", "superkingdom": "Bacteria"}, "1476901": {"species": "Nonlabens sp. MIC269", "genus": "Nonlabens", "family": "Flavobacteriaceae", "order": "Flavobacteriales", "phylum": "Bacteroidetes", "superkingdom": "Bacteria"}, "4442": {"species": "Camellia sinensis", "genus": "Camellia", "family": "Theaceae", "order": "Ericales", "phylum": "Streptophyta", "superkingdom": "Eukaryota"}, "450851": {"species": "Phenylobacterium zucineum", "genus": "Phenylobacterium", "family": "Caulobacteraceae", "order": "Caulobacterales", "phylum": "Proteobacteria", "superkingdom": "Bacteria"}, "1748": {"species": "Acidipropionibacterium acidipropionici", "genus": "Acidipropionibacterium", "family": "Propionibacteriaceae", "order": "Propionibacteriales", "phylum": "Actinobacteria", "superkingdom": "Bacteria"}, "749414": {"species": "Streptomyces bingchenggensis", "genus": "Streptomyces", "family": "Streptomycetaceae", "order": "Streptomycetales", "phylum": "Actinobacteria", "superkingdom": "Bacteria"}, "1922225": {"species": "Erythrobacter sp. Alg231-14", "genus": "Erythrobacter", "family": "Erythrobacteraceae", "order": "Sphingomonadales", "phylum": "Proteobacteria", "superkingdom": "Bacteria"}, "350058": {"species": "Mycolicibacterium vanbaalenii", "genus": "Mycolicibacterium", "family": "Mycobacteriaceae", "order": "Corynebacteriales", "phylum": "Actinobacteria", "superkingdom": "Bacteria"}, "2483798": {"species": "Nocardioides sp. 603", "genus": "Nocardioides", "family": "Nocardioidaceae", "order": "Propionibacteriales", "phylum": "Actinobacteria", "superkingdom": "Bacteria"}, "2493673": {"species": "Mesorhizobium sp. M1B.F.Ca.ET.045.04.1.1", "genus": "Mesorhizobium", "family": "Phyllobacteriaceae", "order": "Rhizobiales", "phylum": "Proteobacteria", "superkingdom": "Bacteria"}, "1776": {"species": "Mycolicibacterium flavescens", "genus": "Mycolicibacterium", "family": "Mycobacteriaceae", "order": "Corynebacteriales", "phylum": "Actinobacteria", "superkingdom": "Bacteria"}, "587753": {"species": "Pseudomonas chlororaphis", "genus": "Pseudomonas", "family": "Pseudomonadaceae", "order": "Pseudomonadales", "phylum": "Proteobacteria", "superkingdom": "Bacteria"}, "674703": {"species": "Rhodoplanes sp. Z2-YC6860", "genus": "Rhodoplanes", "family": "Hyphomicrobiaceae", "order": "Rhizobiales", "phylum": "Proteobacteria", "superkingdom": "Bacteria"}, "1223515": {"species": "Corynebacterium humireducens", "genus": "Corynebacterium", "family": "Corynebacteriaceae", "order": "Corynebacteriales", "phylum": "Actinobacteria", "superkingdom": "Bacteria"}, "1914525": {"species": "Sphingopyxis sp. FD7", "genus": "Sphingopyxis", "family": "Sphingomonadaceae", "order": "Sphingomonadales", "phylum": "Proteobacteria", "superkingdom": "Bacteria"}, "217203": {"species": "Achromobacter spanius", "genus": "Achromobacter", "family": "Alcaligenaceae", "order": "Burkholderiales", "phylum": "Proteobacteria", "superkingdom": "Bacteria"}, "1784719": {"species": "Leucobacter triazinivorans", "genus": "Leucobacter", "family": "Microbacteriaceae", "order": "Micrococcales", "phylum": "Actinobacteria", "superkingdom": "Bacteria"}, "1458492": {"species": "Myroides sp. ZB35", "genus": "Myroides", "family": "Flavobacteriaceae", "order": "Flavobacteriales", "phylum": "Bacteroidetes", "superkingdom": "Bacteria"}, "2061": {"species": "Tsukamurella paurometabola", "genus": "Tsukamurella", "family": "Tsukamurellaceae", "order": "Corynebacteriales", "phylum": "Actinobacteria", "superkingdom": "Bacteria"}, "191292": {"species": "Rhodococcus aetherivorans", "genus": "Rhodococcus", "family": "Nocardiaceae", "order": "Corynebacteriales", "phylum": "Actinobacteria", "superkingdom": "Bacteria"}, "754417": {"species": "Winogradskyella sp. PC-19", "genus": "Winogradskyella", "family": "Flavobacteriaceae", "order": "Flavobacteriales", "phylum": "Bacteroidetes", "superkingdom": "Bacteria"}, "2079793": {"species": "Aeromicrobium sp. 592", "genus": "Aeromicrobium", "family": "Nocardioidaceae", "order": "Propionibacteriales", "phylum": "Actinobacteria", "superkingdom": "Bacteria"}, "33888": {"species": "Rathayibacter tritici", "genus": "Rathayibacter", "family": "Microbacteriaceae", "order": "Micrococcales", "phylum": "Actinobacteria", "superkingdom": "Bacteria"}, "167468": {"species": "Bradyrhizobium sp. ORS 3257", "genus": "Bradyrhizobium", "family": "Bradyrhizobiaceae", "order": "Rhizobiales", "phylum": "Proteobacteria", "superkingdom": "Bacteria"}, "39947": {"species": "Oryza sativa", "genus": "Oryza", "family": "Poaceae", "order": "Poales", "phylum": "Streptophyta", "superkingdom": "Eukaryota"}, "1176492": {"species": "Burkholderia glumae", "genus": "Burkholderia", "family": "Burkholderiaceae", "order": "Burkholderiales", "phylum": "Proteobacteria", "superkingdom": "Bacteria"}, "1881": {"species": "Micromonospora viridifaciens", "genus": "Micromonospora", "family": "Micromonosporaceae", "order": "Micromonosporales", "phylum": "Actinobacteria", "superkingdom": "Bacteria"}, "2003551": {"species": "Cellulomonas sp. PSBB021", "genus": "Cellulomonas", "family": "Cellulomonadaceae", "order": "Micrococcales", "phylum": "Actinobacteria", "superkingdom": "Bacteria"}, "279238": {"species": "Novosphingobium aromaticivorans", "genus": "Novosphingobium", "family": "Sphingomonadaceae", "order": "Sphingomonadales", "phylum": "Proteobacteria", "superkingdom": "Bacteria"}, "1454201": {"species": "Nonlabens marinus", "genus": "Nonlabens", "family": "Flavobacteriaceae", "order": "Flavobacteriales", "phylum": "Bacteroidetes", "superkingdom": "Bacteria"}, "2493672": {"species": "Mesorhizobium sp. M1E.F.Ca.ET.045.02.1.1", "genus": "Mesorhizobium", "family": "Phyllobacteriaceae", "order": "Rhizobiales", "phylum": "Proteobacteria", "superkingdom": "Bacteria"}, "321332": {"species": "Synechococcus sp. JA-2-3B'a(2-13)", "genus": "Synechococcus", "family": "Synechococcaceae", "order": "Synechococcales", "phylum": "Cyanobacteria", "superkingdom": "Bacteria"}, "1136497": {"species": "Brevibacterium siliguriense", "genus": "Brevibacterium", "family": "Brevibacteriaceae", "order": "Micrococcales", "phylum": "Actinobacteria", "superkingdom": "Bacteria"}, "52035": {"species": "Lobochlamys segnis", "genus": "Lobochlamys", "family": "Chlamydomonadaceae", "order": "Chlamydomonadales", "phylum": "Chlorophyta", "superkingdom": "Eukaryota"}, "1526658": {"species": "Bosea vaviloviae", "genus": "Bosea", "family": "Bradyrhizobiaceae", "order": "Rhizobiales", "phylum": "Proteobacteria", "superkingdom": "Bacteria"}, "2249356": {"species": "Flavobacterium sp. HYN0086", "genus": "Flavobacterium", "family": "Flavobacteriaceae", "order": "Flavobacteriales", "phylum": "Bacteroidetes", "superkingdom": "Bacteria"}, "419479": {"species": "Jiangella alkaliphila", "genus": "Jiangella", "family": "Jiangellaceae", "order": "Jiangellales", "phylum": "Actinobacteria", "superkingdom": "Bacteria"}, "40318": {"species": "Streptomyces nodosus", "genus": "Streptomyces", "family": "Streptomycetaceae", "order": "Streptomycetales", "phylum": "Actinobacteria", "superkingdom": "Bacteria"}, "1156394": {"species": "Saprolegnia diclina", "genus": "Saprolegnia", "family": "Saprolegniaceae", "order": "Saprolegniales", "phylum": "Eukaryota-undef", "superkingdom": "Eukaryota"}, "1392250": {"species": "Aspergillus steynii", "genus": "Aspergillus", "family": "Aspergillaceae", "order": "Eurotiales", "phylum": "Ascomycota", "superkingdom": "Eukaryota"}, "1842533": {"species": "Acidovorax sp. RAC01", "genus": "Acidovorax", "family": "Comamonadaceae", "order": "Burkholderiales", "phylum": "Proteobacteria", "superkingdom": "Bacteria"}, "164851": {"species": "uncultured soil bacterium", "genus": "Bacteria-undef", "family": "Bacteria-undef", "order": "Bacteria-undef", "phylum": "Bacteria-undef", "superkingdom": "Bacteria"}, "627192": {"species": "Sphingobium sp. SYK-6", "genus": "Sphingobium", "family": "Sphingomonadaceae", "order": "Sphingomonadales", "phylum": "Proteobacteria", "superkingdom": "Bacteria"}, "1146883": {"species": "Blastococcus saxobsidens", "genus": "Blastococcus", "family": "Geodermatophilaceae", "order": "Geodermatophilales", "phylum": "Actinobacteria", "superkingdom": "Bacteria"}, "2040586": {"species": "Stenotrophomonas sp. Pemsol", "genus": "Stenotrophomonas", "family": "Xanthomonadaceae", "order": "Xanthomonadales", "phylum": "Proteobacteria", "superkingdom": "Bacteria"}, "392499": {"species": "Sphingomonas wittichii", "genus": "Sphingomonas", "family": "Sphingomonadaceae", "order": "Sphingomonadales", "phylum": "Proteobacteria", "superkingdom": "Bacteria"}, "1658665": {"species": "Mitsuaria sp. 7", "genus": "Mitsuaria", "family": "Burkholderiales-undef", "order": "Burkholderiales", "phylum": "Proteobacteria", "superkingdom": "Bacteria"}, "1855519": {"species": "Sphingobium sp. EP60837", "genus": "Sphingobium", "family": "Sphingomonadaceae", "order": "Sphingomonadales", "phylum": "Proteobacteria", "superkingdom": "Bacteria"}, "412627": {"species": "Zalieutes elater", "genus": "Zalieutes", "family": "Ogcocephalidae", "order": "Lophiiformes", "phylum": "Chordata", "superkingdom": "Eukaryota"}, "1434191": {"species": "Glycocaulis alkaliphilus", "genus": "Glycocaulis", "family": "Hyphomonadaceae", "order": "Rhodobacterales", "phylum": "Proteobacteria", "superkingdom": "Bacteria"}, "285944": {"species": "Agrobacterium luteum", "genus": "Sphingomonadaceae-undef", "family": "Sphingomonadaceae", "order": "Sphingomonadales", "phylum": "Proteobacteria", "superkingdom": "Bacteria"}, "2006110": {"species": "Luteimonas chenhongjianii", "genus": "Luteimonas", "family": "Xanthomonadaceae", "order": "Xanthomonadales", "phylum": "Proteobacteria", "superkingdom": "Bacteria"}, "469371": {"species": "Thermobispora bispora", "genus": "Thermobispora", "family": "Actinobacteria-undef", "order": "Actinobacteria-undef", "phylum": "Actinobacteria", "superkingdom": "Bacteria"}, "1128334": {"species": "Sinorhizobium fredii", "genus": "Sinorhizobium", "family": "Rhizobiaceae", "order": "Rhizobiales", "phylum": "Proteobacteria", "superkingdom": "Bacteria"}, "313598": {"species": "Polaribacter sp. MED152", "genus": "Polaribacter", "family": "Flavobacteriaceae", "order": "Flavobacteriales", "phylum": "Bacteroidetes", "superkingdom": "Bacteria"}, "1283312": {"species": "Sphingomonas wittichii", "genus": "Sphingomonas", "family": "Sphingomonadaceae", "order": "Sphingomonadales", "phylum": "Proteobacteria", "superkingdom": "Bacteria"}, "675864": {"species": "Auraticoccus monumenti", "genus": "Auraticoccus", "family": "Propionibacteriaceae", "order": "Propionibacteriales", "phylum": "Actinobacteria", "superkingdom": "Bacteria"}, "13689": {"species": "Sphingomonas paucimobilis", "genus": "Sphingomonas", "family": "Sphingomonadaceae", "order": "Sphingomonadales", "phylum": "Proteobacteria", "superkingdom": "Bacteria"}, "1882747": {"species": "Afipia sp. GAS231", "genus": "Afipia", "family": "Bradyrhizobiaceae", "order": "Rhizobiales", "phylum": "Proteobacteria", "superkingdom": "Bacteria"}, "1945662": {"species": "Paracoccus contaminans", "genus": "Paracoccus", "family": "Rhodobacteraceae", "order": "Rhodobacterales", "phylum": "Proteobacteria", "superkingdom": "Bacteria"}, "1336796": {"species": "Gillisia sp. Hel1_33_143", "genus": "Gillisia", "family": "Flavobacteriaceae", "order": "Flavobacteriales", "phylum": "Bacteroidetes", "superkingdom": "Bacteria"}, "1641402": {"species": "Pseudonocardia sp. HH130629-09", "genus": "Pseudonocardia", "family": "Pseudonocardiaceae", "order": "Pseudonocardiales", "phylum": "Actinobacteria", "superkingdom": "Bacteria"}, "2496865": {"species": "Maribacter sp. MJ134", "genus": "Maribacter", "family": "Flavobacteriaceae", "order": "Flavobacteriales", "phylum": "Bacteroidetes", "superkingdom": "Bacteria"}, "480520": {"species": "Myroides profundi", "genus": "Myroides", "family": "Flavobacteriaceae", "order": "Flavobacteriales", "phylum": "Bacteroidetes", "superkingdom": "Bacteria"}, "88036": {"species": "Selaginella moellendorffii", "genus": "Selaginella", "family": "Selaginellaceae", "order": "Selaginellales", "phylum": "Streptophyta", "superkingdom": "Eukaryota"}, "119219": {"species": "Cupriavidus metallidurans", "genus": "Cupriavidus", "family": "Burkholderiaceae", "order": "Burkholderiales", "phylum": "Proteobacteria", "superkingdom": "Bacteria"}, "2057741": {"species": "Bradyrhizobium sp. SK17", "genus": "Bradyrhizobium", "family": "Bradyrhizobiaceae", "order": "Rhizobiales", "phylum": "Proteobacteria", "superkingdom": "Bacteria"}, "1241982": {"species": "Chryseobacterium nakagawai", "genus": "Chryseobacterium", "family": "Weeksellaceae", "order": "Flavobacteriales", "phylum": "Bacteroidetes", "superkingdom": "Bacteria"}, "1879023": {"species": "Mycobacterium sp. djl-10", "genus": "Mycobacterium", "family": "Mycobacteriaceae", "order": "Corynebacteriales", "phylum": "Actinobacteria", "superkingdom": "Bacteria"}, "1796921": {"species": "Ereboglobus luteus", "genus": "Ereboglobus", "family": "Opitutaceae", "order": "Opitutales", "phylum": "Verrucomicrobia", "superkingdom": "Bacteria"}, "519": {"species": "Bordetella parapertussis", "genus": "Bordetella", "family": "Alcaligenaceae", "order": "Burkholderiales", "phylum": "Proteobacteria", "superkingdom": "Bacteria"}, "988812": {"species": "Marinovum algicola", "genus": "Marinovum", "family": "Rhodobacteraceae", "order": "Rhodobacterales", "phylum": "Proteobacteria", "superkingdom": "Bacteria"}, "454594": {"species": "Xanthomonas citri", "genus": "Xanthomonas", "family": "Xanthomonadaceae", "order": "Xanthomonadales", "phylum": "Proteobacteria", "superkingdom": "Bacteria"}, "1655": {"species": "Actinomyces naeslundii", "genus": "Actinomyces", "family": "Actinomycetaceae", "order": "Actinomycetales", "phylum": "Actinobacteria", "superkingdom": "Bacteria"}, "1240678": {"species": "Streptomyces natalensis", "genus": "Streptomyces", "family": "Streptomycetaceae", "order": "Streptomycetales", "phylum": "Actinobacteria", "superkingdom": "Bacteria"}, "2282170": {"species": "Kordia sp. SMS9", "genus": "Kordia", "family": "Flavobacteriaceae", "order": "Flavobacteriales", "phylum": "Bacteroidetes", "superkingdom": "Bacteria"}, "1416941": {"species": "Closterium baillyanum", "genus": "Closterium", "family": "Closteriaceae", "order": "Desmidiales", "phylum": "Streptophyta", "superkingdom": "Eukaryota"}, "2174846": {"species": "Streptomyces tirandamycinicus", "genus": "Streptomyces", "family": "Streptomycetaceae", "order": "Streptomycetales", "phylum": "Actinobacteria", "superkingdom": "Bacteria"}, "1894": {"species": "Kitasatospora aureofaciens", "genus": "Kitasatospora", "family": "Streptomycetaceae", "order": "Streptomycetales", "phylum": "Actinobacteria", "superkingdom": "Bacteria"}, "1181549": {"species": "uncultured bacterium contig00068", "genus": "Bacteria-undef", "family": "Bacteria-undef", "order": "Bacteria-undef", "phylum": "Bacteria-undef", "superkingdom": "Bacteria"}, "1033922": {"species": "Rhodococcus sp. WB1", "genus": "Rhodococcus", "family": "Nocardiaceae", "order": "Corynebacteriales", "phylum": "Actinobacteria", "superkingdom": "Bacteria"}, "2055892": {"species": "Idiomarina sp. X4", "genus": "Idiomarina", "family": "Idiomarinaceae", "order": "Alteromonadales", "phylum": "Proteobacteria", "superkingdom": "Bacteria"}, "1776965": {"species": "uncultured bacterium UPO38", "genus": "Bacteria-undef", "family": "Bacteria-undef", "order": "Bacteria-undef", "phylum": "Bacteria-undef", "superkingdom": "Bacteria"}, "1661694": {"species": "Streptomyces sp. Tue 6075", "genus": "Streptomyces", "family": "Streptomycetaceae", "order": "Streptomycetales", "phylum": "Actinobacteria", "superkingdom": "Bacteria"}, "1842727": {"species": "Rhodoferax koreense", "genus": "Rhodoferax", "family": "Comamonadaceae", "order": "Burkholderiales", "phylum": "Proteobacteria", "superkingdom": "Bacteria"}, "1523415": {"species": "Sphingomonas sp. AAP5", "genus": "Sphingomonas", "family": "Sphingomonadaceae", "order": "Sphingomonadales", "phylum": "Proteobacteria", "superkingdom": "Bacteria"}, "584609": {"species": "Tenacibaculum jejuense", "genus": "Tenacibaculum", "family": "Flavobacteriaceae", "order": "Flavobacteriales", "phylum": "Bacteroidetes", "superkingdom": "Bacteria"}, "50452": {"species": "Arabis alpina", "genus": "Arabis", "family": "Brassicaceae", "order": "Brassicales", "phylum": "Streptophyta", "superkingdom": "Eukaryota"}, "1404367": {"species": "Bradyrhizobium symbiodeficiens", "genus": "Bradyrhizobium", "family": "Bradyrhizobiaceae", "order": "Rhizobiales", "phylum": "Proteobacteria", "superkingdom": "Bacteria"}, "644283": {"species": "Micromonospora aurantiaca", "genus": "Micromonospora", "family": "Micromonosporaceae", "order": "Micromonosporales", "phylum": "Actinobacteria", "superkingdom": "Bacteria"}, "34126": {"species": "Cladophora albida", "genus": "Cladophora", "family": "Cladophoraceae", "order": "Cladophorales", "phylum": "Chlorophyta", "superkingdom": "Eukaryota"}, "273677": {"species": "Microbacterium oleivorans", "genus": "Microbacterium", "family": "Microbacteriaceae", "order": "Micrococcales", "phylum": "Actinobacteria", "superkingdom": "Bacteria"}, "502025": {"species": "Haliangium ochraceum", "genus": "Haliangium", "family": "Kofleriaceae", "order": "Myxococcales", "phylum": "Proteobacteria", "superkingdom": "Bacteria"}, "2211210": {"species": "Arthrobacter dokdonellae", "genus": "Arthrobacter", "family": "Micrococcaceae", "order": "Micrococcales", "phylum": "Actinobacteria", "superkingdom": "Bacteria"}, "1653478": {"species": "Rhodococcus sp. PBTS 1", "genus": "Rhodococcus", "family": "Nocardiaceae", "order": "Corynebacteriales", "phylum": "Actinobacteria", "superkingdom": "Bacteria"}, "1752": {"species": "Propionibacterium freudenreichii", "genus": "Propionibacterium", "family": "Propionibacteriaceae", "order": "Propionibacteriales", "phylum": "Actinobacteria", "superkingdom": "Bacteria"}, "1690484": {"species": "Hyphomonadaceae bacterium UKL13-1", "genus": "Hyphomonadaceae-undef", "family": "Hyphomonadaceae", "order": "Rhodobacterales", "phylum": "Proteobacteria", "superkingdom": "Bacteria"}, "208439": {"species": "Amycolatopsis japonica", "genus": "Amycolatopsis", "family": "Pseudonocardiaceae", "order": "Pseudonocardiales", "phylum": "Actinobacteria", "superkingdom": "Bacteria"}, "457428": {"species": "Streptomyces lividans", "genus": "Streptomyces", "family": "Streptomycetaceae", "order": "Streptomycetales", "phylum": "Actinobacteria", "superkingdom": "Bacteria"}, "1885": {"species": "Streptomyces actuosus", "genus": "Streptomyces", "family": "Streptomycetaceae", "order": "Streptomycetales", "phylum": "Actinobacteria", "superkingdom": "Bacteria"}, "129921": {"species": "Amycolatopsis keratiniphila", "genus": "Amycolatopsis", "family": "Pseudonocardiaceae", "order": "Pseudonocardiales", "phylum": "Actinobacteria", "superkingdom": "Bacteria"}, "656061": {"species": "Tuber melanosporum", "genus": "Tuber", "family": "Tuberaceae", "order": "Pezizales", "phylum": "Ascomycota", "superkingdom": "Eukaryota"}, "710696": {"species": "Intrasporangium calvum", "genus": "Intrasporangium", "family": "Intrasporangiaceae", "order": "Micrococcales", "phylum": "Actinobacteria", "superkingdom": "Bacteria"}, "1077935": {"species": "Paracoccus zhejiangensis", "genus": "Paracoccus", "family": "Rhodobacteraceae", "order": "Rhodobacterales", "phylum": "Proteobacteria", "superkingdom": "Bacteria"}, "1670831": {"species": "Egibacter rhizosphaerae", "genus": "Egibacter", "family": "Egibacteraceae", "order": "Egibacterales", "phylum": "Actinobacteria", "superkingdom": "Bacteria"}, "152500": {"species": "Burkholderia dolosa", "genus": "Burkholderia", "family": "Burkholderiaceae", "order": "Burkholderiales", "phylum": "Proteobacteria", "superkingdom": "Bacteria"}, "642926": {"species": "Ostreococcus tauri virus 1", "genus": "Prasinovirus", "family": "Phycodnaviridae", "order": "Algavirales", "phylum": "Nucleocytoviricota", "superkingdom": "Viruses"}, "2020312": {"species": "Rhizobium sp. CIAT894", "genus": "Rhizobium", "family": "Rhizobiaceae", "order": "Rhizobiales", "phylum": "Proteobacteria", "superkingdom": "Bacteria"}, "525909": {"species": "Acidimicrobium ferrooxidans", "genus": "Acidimicrobium", "family": "Acidimicrobiaceae", "order": "Acidimicrobiales", "phylum": "Actinobacteria", "superkingdom": "Bacteria"}, "1297617": {"species": "Intestinimonas butyriciproducens", "genus": "Intestinimonas", "family": "Clostridiales-undef", "order": "Clostridiales", "phylum": "Firmicutes", "superkingdom": "Bacteria"}, "1141622": {"species": "uncultured picoeukaryote", "genus": "Eukaryota-undef", "family": "Eukaryota-undef", "order": "Eukaryota-undef", "phylum": "Eukaryota-undef", "superkingdom": "Eukaryota"}, "1090615": {"species": "Nakamurella panacisegetis", "genus": "Nakamurella", "family": "Nakamurellaceae", "order": "Nakamurellales", "phylum": "Actinobacteria", "superkingdom": "Bacteria"}, "261654": {"species": "Micromonospora auratinigra", "genus": "Micromonospora", "family": "Micromonosporaceae", "order": "Micromonosporales", "phylum": "Actinobacteria", "superkingdom": "Bacteria"}, "1348584": {"species": "Cellulophaga baltica", "genus": "Cellulophaga", "family": "Flavobacteriaceae", "order": "Flavobacteriales", "phylum": "Bacteroidetes", "superkingdom": "Bacteria"}, "155892": {"species": "Caulobacter vibrioides", "genus": "Caulobacter", "family": "Caulobacteraceae", "order": "Caulobacterales", "phylum": "Proteobacteria", "superkingdom": "Bacteria"}, "754409": {"species": "Winogradskyella sp. PG-2", "genus": "Winogradskyella", "family": "Flavobacteriaceae", "order": "Flavobacteriales", "phylum": "Bacteroidetes", "superkingdom": "Bacteria"}, "1437360": {"species": "Bradyrhizobium erythrophlei", "genus": "Bradyrhizobium", "family": "Bradyrhizobiaceae", "order": "Rhizobiales", "phylum": "Proteobacteria", "superkingdom": "Bacteria"}, "1790137": {"species": "Wenyingzhuangia fucanilytica", "genus": "Wenyingzhuangia", "family": "Flavobacteriaceae", "order": "Flavobacteriales", "phylum": "Bacteroidetes", "superkingdom": "Bacteria"}, "2126553": {"species": "Gramella fulva", "genus": "Gramella", "family": "Flavobacteriaceae", "order": "Flavobacteriales", "phylum": "Bacteroidetes", "superkingdom": "Bacteria"}, "1827580": {"species": "Streptomyces nigra", "genus": "Streptomyces", "family": "Streptomycetaceae", "order": "Streptomycetales", "phylum": "Actinobacteria", "superkingdom": "Bacteria"}, "526644": {"species": "uncultured bacterium AD12-A11", "genus": "Bacteria-undef", "family": "Bacteria-undef", "order": "Bacteria-undef", "phylum": "Bacteria-undef", "superkingdom": "Bacteria"}, "75293": {"species": "Streptomyces autolyticus", "genus": "Streptomyces", "family": "Streptomycetaceae", "order": "Streptomycetales", "phylum": "Actinobacteria", "superkingdom": "Bacteria"}, "36894": {"species": "Pyramimonas parkeae", "genus": "Pyramimonas", "family": "Pyramimonadaceae", "order": "Pyramimonadales", "phylum": "Chlorophyta", "superkingdom": "Eukaryota"}, "67263": {"species": "Streptomyces griseus", "genus": "Streptomyces", "family": "Streptomycetaceae", "order": "Streptomycetales", "phylum": "Actinobacteria", "superkingdom": "Bacteria"}, "33011": {"species": "Cutibacterium granulosum", "genus": "Cutibacterium", "family": "Propionibacteriaceae", "order": "Propionibacteriales", "phylum": "Actinobacteria", "superkingdom": "Bacteria"}, "1892855": {"species": "Sphingosinicella sp. BN140058", "genus": "Sphingosinicella", "family": "Sphingomonadaceae", "order": "Sphingomonadales", "phylum": "Proteobacteria", "superkingdom": "Bacteria"}, "314225": {"species": "Erythrobacter litoralis", "genus": "Erythrobacter", "family": "Erythrobacteraceae", "order": "Sphingomonadales", "phylum": "Proteobacteria", "superkingdom": "Bacteria"}, "1447247": {"species": "uncultured bacterium lac82", "genus": "Bacteria-undef", "family": "Bacteria-undef", "order": "Bacteria-undef", "phylum": "Bacteria-undef", "superkingdom": "Bacteria"}, "250": {"species": "Chryseobacterium gleum", "genus": "Chryseobacterium", "family": "Weeksellaceae", "order": "Flavobacteriales", "phylum": "Bacteroidetes", "superkingdom": "Bacteria"}, "1300347": {"species": "Nocardioides dokdonensis", "genus": "Nocardioides", "family": "Nocardioidaceae", "order": "Propionibacteriales", "phylum": "Actinobacteria", "superkingdom": "Bacteria"}, "1885025": {"species": "Pleomorphomonas sp. SM30", "genus": "Pleomorphomonas", "family": "Methylocystaceae", "order": "Rhizobiales", "phylum": "Proteobacteria", "superkingdom": "Bacteria"}, "1978566": {"species": "Cryobacterium sp. LW097", "genus": "Cryobacterium", "family": "Microbacteriaceae", "order": "Micrococcales", "phylum": "Actinobacteria", "superkingdom": "Bacteria"}, "38310": {"species": "Rhodococcus coprophilus", "genus": "Rhodococcus", "family": "Nocardiaceae", "order": "Corynebacteriales", "phylum": "Actinobacteria", "superkingdom": "Bacteria"}, "362257": {"species": "Streptomyces vietnamensis", "genus": "Streptomyces", "family": "Streptomycetaceae", "order": "Streptomycetales", "phylum": "Actinobacteria", "superkingdom": "Bacteria"}, "1936081": {"species": "Seonamhaeicola sp. S2-3", "genus": "Seonamhaeicola", "family": "Flavobacteriaceae", "order": "Flavobacteriales", "phylum": "Bacteroidetes", "superkingdom": "Bacteria"}, "313596": {"species": "Robiginitalea biformata", "genus": "Robiginitalea", "family": "Flavobacteriaceae", "order": "Flavobacteriales", "phylum": "Bacteroidetes", "superkingdom": "Bacteria"}, "907261": {"species": "Ralstonia syzygii", "genus": "Ralstonia", "family": "Burkholderiaceae", "order": "Burkholderiales", "phylum": "Proteobacteria", "superkingdom": "Bacteria"}, "334542": {"species": "Rhodococcus qingshengii", "genus": "Rhodococcus", "family": "Nocardiaceae", "order": "Corynebacteriales", "phylum": "Actinobacteria", "superkingdom": "Bacteria"}, "1798225": {"species": "Formosa sp. Hel1_31_208", "genus": "Formosa", "family": "Flavobacteriaceae", "order": "Flavobacteriales", "phylum": "Bacteroidetes", "superkingdom": "Bacteria"}, "644966": {"species": "Thermaerobacter marianensis", "genus": "Thermaerobacter", "family": "Clostridiales Family XVII. Incertae Sedis", "order": "Clostridiales", "phylum": "Firmicutes", "superkingdom": "Bacteria"}, "128390": {"species": "Nipponia nippon", "genus": "Nipponia", "family": "Threskiornithidae", "order": "Pelecaniformes", "phylum": "Chordata", "superkingdom": "Eukaryota"}, "292": {"species": "Burkholderia cepacia", "genus": "Burkholderia", "family": "Burkholderiaceae", "order": "Burkholderiales", "phylum": "Proteobacteria", "superkingdom": "Bacteria"}, "368407": {"species": "Methanoculleus marisnigri", "genus": "Methanoculleus", "family": "Methanomicrobiaceae", "order": "Methanomicrobiales", "phylum": "Euryarchaeota", "superkingdom": "Archaea"}, "212695": {"species": "uncultured Flavobacteriia bacterium", "genus": "Bacteroidetes-undef", "family": "Bacteroidetes-undef", "order": "Bacteroidetes-undef", "phylum": "Bacteroidetes", "superkingdom": "Bacteria"}, "1336804": {"species": "Polaribacter sp. Hel1_33_78", "genus": "Polaribacter", "family": "Flavobacteriaceae", "order": "Flavobacteriales", "phylum": "Bacteroidetes", "superkingdom": "Bacteria"}, "643867": {"species": "Marivirga tractuosa", "genus": "Marivirga", "family": "Marivirgaceae", "order": "Cytophagales", "phylum": "Bacteroidetes", "superkingdom": "Bacteria"}, "569860": {"species": "Methylovirgula ligni", "genus": "Methylovirgula", "family": "Beijerinckiaceae", "order": "Rhizobiales", "phylum": "Proteobacteria", "superkingdom": "Bacteria"}, "2305220": {"species": "Streptomyces sp. W1SF4", "genus": "Streptomyces", "family": "Streptomycetaceae", "order": "Streptomycetales", "phylum": "Actinobacteria", "superkingdom": "Bacteria"}, "741978": {"species": "blood disease bacterium R229", "genus": "Ralstonia", "family": "Burkholderiaceae", "order": "Burkholderiales", "phylum": "Proteobacteria", "superkingdom": "Bacteria"}, "546874": {"species": "Friedmanniella sagamiharensis", "genus": "Friedmanniella", "family": "Nocardioidaceae", "order": "Propionibacteriales", "phylum": "Actinobacteria", "superkingdom": "Bacteria"}, "1355330": {"species": "Flavobacterium faecale", "genus": "Flavobacterium", "family": "Flavobacteriaceae", "order": "Flavobacteriales", "phylum": "Bacteroidetes", "superkingdom": "Bacteria"}, "34004": {"species": "Paracoccus aminovorans", "genus": "Paracoccus", "family": "Rhodobacteraceae", "order": "Rhodobacterales", "phylum": "Proteobacteria", "superkingdom": "Bacteria"}, "38300": {"species": "Streptomyces pristinaespiralis", "genus": "Streptomyces", "family": "Streptomycetaceae", "order": "Streptomycetales", "phylum": "Actinobacteria", "superkingdom": "Bacteria"}, "258594": {"species": "Rhodopseudomonas palustris", "genus": "Rhodopseudomonas", "family": "Bradyrhizobiaceae", "order": "Rhizobiales", "phylum": "Proteobacteria", "superkingdom": "Bacteria"}, "1136941": {"species": "Gordonia phthalatica", "genus": "Gordonia", "family": "Gordoniaceae", "order": "Corynebacteriales", "phylum": "Actinobacteria", "superkingdom": "Bacteria"}, "93944": {"species": "Nonomuraea gerenzanensis", "genus": "Nonomuraea", "family": "Streptosporangiaceae", "order": "Streptosporangiales", "phylum": "Actinobacteria", "superkingdom": "Bacteria"}, "658642": {"species": "Pseudomonas sp. R4-34-07", "genus": "Pseudomonas", "family": "Pseudomonadaceae", "order": "Pseudomonadales", "phylum": "Proteobacteria", "superkingdom": "Bacteria"}, "1041522": {"species": "Mycobacterium colombiense", "genus": "Mycobacterium", "family": "Mycobacteriaceae", "order": "Corynebacteriales", "phylum": "Actinobacteria", "superkingdom": "Bacteria"}, "31958": {"species": "Amycolatopsis orientalis", "genus": "Amycolatopsis", "family": "Pseudonocardiaceae", "order": "Pseudonocardiales", "phylum": "Actinobacteria", "superkingdom": "Bacteria"}, "983548": {"species": "Dokdonia sp. 4H-3-7-5", "genus": "Dokdonia", "family": "Flavobacteriaceae", "order": "Flavobacteriales", "phylum": "Bacteroidetes", "superkingdom": "Bacteria"}, "412690": {"species": "Microterricola viridarii", "genus": "Microterricola", "family": "Microbacteriaceae", "order": "Micrococcales", "phylum": "Actinobacteria", "superkingdom": "Bacteria"}, "1792508": {"species": "Yangia sp. CCB-MM3", "genus": "Salipiger", "family": "Rhodobacteraceae", "order": "Rhodobacterales", "phylum": "Proteobacteria", "superkingdom": "Bacteria"}, "2496866": {"species": "Nonlabens sp. MJ115", "genus": "Nonlabens", "family": "Flavobacteriaceae", "order": "Flavobacteriales", "phylum": "Bacteroidetes", "superkingdom": "Bacteria"}, "2478552": {"species": "Flavobacterium sp. 140616W15", "genus": "Flavobacterium", "family": "Flavobacteriaceae", "order": "Flavobacteriales", "phylum": "Bacteroidetes", "superkingdom": "Bacteria"}, "542402": {"species": "uncultured bacterium ARCTIC13_E_12", "genus": "Bacteria-undef", "family": "Bacteria-undef", "order": "Bacteria-undef", "phylum": "Bacteria-undef", "superkingdom": "Bacteria"}, "1907575": {"species": "Jatrophihabitans sp. GAS493", "genus": "Jatrophihabitans", "family": "Frankiaceae", "order": "Frankiales", "phylum": "Actinobacteria", "superkingdom": "Bacteria"}, "308754": {"species": "Rhodovulum sp. MB263", "genus": "Rhodovulum", "family": "Rhodobacteraceae", "order": "Rhodobacterales", "phylum": "Proteobacteria", "superkingdom": "Bacteria"}, "134676": {"species": "Actinoplanes sp. SE50/110", "genus": "Actinoplanes", "family": "Micromonosporaceae", "order": "Micromonosporales", "phylum": "Actinobacteria", "superkingdom": "Bacteria"}, "1487956": {"species": "Corynebacterium sp. ATCC 6931", "genus": "Corynebacterium", "family": "Corynebacteriaceae", "order": "Corynebacteriales", "phylum": "Actinobacteria", "superkingdom": "Bacteria"}, "1784713": {"species": "Flavobacterium arcticum", "genus": "Flavobacterium", "family": "Flavobacteriaceae", "order": "Flavobacteriales", "phylum": "Bacteroidetes", "superkingdom": "Bacteria"}, "1033991": {"species": "Rhizobium leguminosarum", "genus": "Rhizobium", "family": "Rhizobiaceae", "order": "Rhizobiales", "phylum": "Proteobacteria", "superkingdom": "Bacteria"}, "1714849": {"species": "Aquimarina sp. AD10", "genus": "Aquimarina", "family": "Flavobacteriaceae", "order": "Flavobacteriales", "phylum": "Bacteroidetes", "superkingdom": "Bacteria"}, "2021234": {"species": "Ahniella affigens", "genus": "Ahniella", "family": "Rhodanobacteraceae", "order": "Xanthomonadales", "phylum": "Proteobacteria", "superkingdom": "Bacteria"}, "1855352": {"species": "Streptomyces sp. TLI_053", "genus": "Streptomyces", "family": "Streptomycetaceae", "order": "Streptomycetales", "phylum": "Actinobacteria", "superkingdom": "Bacteria"}, "246200": {"species": "Ruegeria pomeroyi", "genus": "Ruegeria", "family": "Rhodobacteraceae", "order": "Rhodobacterales", "phylum": "Proteobacteria", "superkingdom": "Bacteria"}, "93222": {"species": "Pandoraea sputorum", "genus": "Pandoraea", "family": "Burkholderiaceae", "order": "Burkholderiales", "phylum": "Proteobacteria", "superkingdom": "Bacteria"}, "1756988": {"species": "Nitratireductor sp. OM-1", "genus": "Nitratireductor", "family": "Phyllobacteriaceae", "order": "Rhizobiales", "phylum": "Proteobacteria", "superkingdom": "Bacteria"}, "1230840": {"species": "Orycteropus afer", "genus": "Orycteropus", "family": "Orycteropodidae", "order": "Tubulidentata", "phylum": "Chordata", "superkingdom": "Eukaryota"}, "859655": {"species": "Ralstonia solanacearum", "genus": "Ralstonia", "family": "Burkholderiaceae", "order": "Burkholderiales", "phylum": "Proteobacteria", "superkingdom": "Bacteria"}, "1771": {"species": "Mycolicibacterium phlei", "genus": "Mycolicibacterium", "family": "Mycobacteriaceae", "order": "Corynebacteriales", "phylum": "Actinobacteria", "superkingdom": "Bacteria"}, "1659": {"species": "Actinomyces israelii", "genus": "Actinomyces", "family": "Actinomycetaceae", "order": "Actinomycetales", "phylum": "Actinobacteria", "superkingdom": "Bacteria"}, "2048898": {"species": "Microbacterium sp. Y-01", "genus": "Microbacterium", "family": "Microbacteriaceae", "order": "Micrococcales", "phylum": "Actinobacteria", "superkingdom": "Bacteria"}, "712270": {"species": "Dietzia sp. oral taxon 368", "genus": "Dietzia", "family": "Dietziaceae", "order": "Corynebacteriales", "phylum": "Actinobacteria", "superkingdom": "Bacteria"}, "2358479": {"species": "Tenacibaculum sp. DSM 106434", "genus": "Tenacibaculum", "family": "Flavobacteriaceae", "order": "Flavobacteriales", "phylum": "Bacteroidetes", "superkingdom": "Bacteria"}, "1041826": {"species": "Flavobacterium columnare", "genus": "Flavobacterium", "family": "Flavobacteriaceae", "order": "Flavobacteriales", "phylum": "Bacteroidetes", "superkingdom": "Bacteria"}, "70448": {"species": "Ostreococcus tauri", "genus": "Ostreococcus", "family": "Bathycoccaceae", "order": "Mamiellales", "phylum": "Chlorophyta", "superkingdom": "Eukaryota"}, "4558": {"species": "Sorghum bicolor", "genus": "Sorghum", "family": "Poaceae", "order": "Poales", "phylum": "Streptophyta", "superkingdom": "Eukaryota"}, "1703": {"species": "Brevibacterium linens", "genus": "Brevibacterium", "family": "Brevibacteriaceae", "order": "Micrococcales", "phylum": "Actinobacteria", "superkingdom": "Bacteria"}, "1886": {"species": "Streptomyces albidoflavus", "genus": "Streptomyces", "family": "Streptomycetaceae", "order": "Streptomycetales", "phylum": "Actinobacteria", "superkingdom": "Bacteria"}, "588932": {"species": "Brevundimonas naejangsanensis", "genus": "Brevundimonas", "family": "Caulobacteraceae", "order": "Caulobacterales", "phylum": "Proteobacteria", "superkingdom": "Bacteria"}, "479433": {"species": "Catenulispora acidiphila", "genus": "Catenulispora", "family": "Catenulisporaceae", "order": "Catenulisporales", "phylum": "Actinobacteria", "superkingdom": "Bacteria"}, "196162": {"species": "Nocardioides sp. JS614", "genus": "Nocardioides", "family": "Nocardioidaceae", "order": "Propionibacteriales", "phylum": "Actinobacteria", "superkingdom": "Bacteria"}, "31964": {"species": "Clavibacter michiganensis", "genus": "Clavibacter", "family": "Microbacteriaceae", "order": "Micrococcales", "phylum": "Actinobacteria", "superkingdom": "Bacteria"}, "2319844": {"species": "Sphingomonas sp. YZ-8", "genus": "Sphingomonas", "family": "Sphingomonadaceae", "order": "Sphingomonadales", "phylum": "Proteobacteria", "superkingdom": "Bacteria"}, "469383": {"species": "Conexibacter woesei", "genus": "Conexibacter", "family": "Conexibacteraceae", "order": "Solirubrobacterales", "phylum": "Actinobacteria", "superkingdom": "Bacteria"}, "1849967": {"species": "Streptomyces sp. SAT1", "genus": "Streptomyces", "family": "Streptomycetaceae", "order": "Streptomycetales", "phylum": "Actinobacteria", "superkingdom": "Bacteria"}, "278153": {"species": "Mesorhizobium sp. WSM1497", "genus": "Mesorhizobium", "family": "Phyllobacteriaceae", "order": "Rhizobiales", "phylum": "Proteobacteria", "superkingdom": "Bacteria"}, "1761453": {"species": "Euzebyella marina", "genus": "Euzebyella", "family": "Flavobacteriaceae", "order": "Flavobacteriales", "phylum": "Bacteroidetes", "superkingdom": "Bacteria"}, "2060312": {"species": "Altererythrobacter sp. B11", "genus": "Altererythrobacter", "family": "Erythrobacteraceae", "order": "Sphingomonadales", "phylum": "Proteobacteria", "superkingdom": "Bacteria"}, "1841249": {"species": "Streptomyces sp. RTd22", "genus": "Streptomyces", "family": "Streptomycetaceae", "order": "Streptomycetales", "phylum": "Actinobacteria", "superkingdom": "Bacteria"}, "1788": {"species": "Mycolicibacter terrae", "genus": "Mycolicibacter", "family": "Mycobacteriaceae", "order": "Corynebacteriales", "phylum": "Actinobacteria", "superkingdom": "Bacteria"}, "101510": {"species": "Rhodococcus jostii", "genus": "Rhodococcus", "family": "Nocardiaceae", "order": "Corynebacteriales", "phylum": "Actinobacteria", "superkingdom": "Bacteria"}, "2500547": {"species": "Apibacter raozihei", "genus": "Apibacter", "family": "Weeksellaceae", "order": "Flavobacteriales", "phylum": "Bacteroidetes", "superkingdom": "Bacteria"}, "96345": {"species": "Flavobacterium psychrophilum", "genus": "Flavobacterium", "family": "Flavobacteriaceae", "order": "Flavobacteriales", "phylum": "Bacteroidetes", "superkingdom": "Bacteria"}, "42256": {"species": "Rubrobacter radiotolerans", "genus": "Rubrobacter", "family": "Rubrobacteraceae", "order": "Rubrobacterales", "phylum": "Actinobacteria", "superkingdom": "Bacteria"}, "1019": {"species": "Capnocytophaga sputigena", "genus": "Capnocytophaga", "family": "Flavobacteriaceae", "order": "Flavobacteriales", "phylum": "Bacteroidetes", "superkingdom": "Bacteria"}, "633838": {"species": "Bathycoccus virus BpV82", "genus": "Phycodnaviridae-undef", "family": "Phycodnaviridae", "order": "Algavirales", "phylum": "Nucleocytoviricota", "superkingdom": "Viruses"}, "266951": {"species": "Erythrobacter seohaensis", "genus": "Erythrobacter", "family": "Erythrobacteraceae", "order": "Sphingomonadales", "phylum": "Proteobacteria", "superkingdom": "Bacteria"}, "1150461": {"species": "Bifidobacterium scardovii", "genus": "Bifidobacterium", "family": "Bifidobacteriaceae", "order": "Bifidobacteriales", "phylum": "Actinobacteria", "superkingdom": "Bacteria"}, "1763535": {"species": "Hydrogenophaga crassostreae", "genus": "Hydrogenophaga", "family": "Comamonadaceae", "order": "Burkholderiales", "phylum": "Proteobacteria", "superkingdom": "Bacteria"}, "2185111": {"species": "Sphingobium sp. LF-16", "genus": "Sphingobium", "family": "Sphingomonadaceae", "order": "Sphingomonadales", "phylum": "Proteobacteria", "superkingdom": "Bacteria"}, "2172536": {"species": "undef", "genus": "undef", "family": "undef", "order": "undef", "phylum": "undef", "superkingdom": "undef"}, "417311": {"species": "uncultured bacterium CBNPD1 BAC clone 2089", "genus": "Bacteria-undef", "family": "Bacteria-undef", "order": "Bacteria-undef", "phylum": "Bacteria-undef", "superkingdom": "Bacteria"}, "2498135": {"species": "Streptomonospora sp. M2", "genus": "Streptomonospora", "family": "Nocardiopsaceae", "order": "Streptosporangiales", "phylum": "Actinobacteria", "superkingdom": "Bacteria"}, "1348585": {"species": "Cellulophaga baltica", "genus": "Cellulophaga", "family": "Flavobacteriaceae", "order": "Flavobacteriales", "phylum": "Bacteroidetes", "superkingdom": "Bacteria"}, "592029": {"species": "Nonlabens dokdonensis", "genus": "Nonlabens", "family": "Flavobacteriaceae", "order": "Flavobacteriales", "phylum": "Bacteroidetes", "superkingdom": "Bacteria"}, "2162713": {"species": "Flavobacterium magnum", "genus": "Flavobacterium", "family": "Flavobacteriaceae", "order": "Flavobacteriales", "phylum": "Bacteroidetes", "superkingdom": "Bacteria"}, "47858": {"species": "Micromonospora echinofusca", "genus": "Micromonospora", "family": "Micromonosporaceae", "order": "Micromonosporales", "phylum": "Actinobacteria", "superkingdom": "Bacteria"}, "47857": {"species": "Micromonospora echinaurantiaca", "genus": "Micromonospora", "family": "Micromonosporaceae", "order": "Micromonosporales", "phylum": "Actinobacteria", "superkingdom": "Bacteria"}, "1688404": {"species": "Pseudonocardia sp. EC080610-09", "genus": "Pseudonocardia", "family": "Pseudonocardiaceae", "order": "Pseudonocardiales", "phylum": "Actinobacteria", "superkingdom": "Bacteria"}, "1795630": {"species": "Frondihabitans sp. PAMC 28766", "genus": "Frondihabitans", "family": "Microbacteriaceae", "order": "Micrococcales", "phylum": "Actinobacteria", "superkingdom": "Bacteria"}, "1725411": {"species": "Streptomyces sp. CdTB01", "genus": "Streptomyces", "family": "Streptomycetaceae", "order": "Streptomycetales", "phylum": "Actinobacteria", "superkingdom": "Bacteria"}, "2079792": {"species": "Mycetocola sp. 449", "genus": "Mycetocola", "family": "Microbacteriaceae", "order": "Micrococcales", "phylum": "Actinobacteria", "superkingdom": "Bacteria"}, "546871": {"species": "Friedmanniella luteola", "genus": "Friedmanniella", "family": "Nocardioidaceae", "order": "Propionibacteriales", "phylum": "Actinobacteria", "superkingdom": "Bacteria"}, "2493674": {"species": "Mesorhizobium sp. M2A.F.Ca.ET.046.03.2.1", "genus": "Mesorhizobium", "family": "Phyllobacteriaceae", "order": "Rhizobiales", "phylum": "Proteobacteria", "superkingdom": "Bacteria"}, "3105": {"species": "Pediastrum duplex", "genus": "Pediastrum", "family": "Hydrodictyaceae", "order": "Sphaeropleales", "phylum": "Chlorophyta", "superkingdom": "Eukaryota"}, "257313": {"species": "Bordetella pertussis", "genus": "Bordetella", "family": "Alcaligenaceae", "order": "Burkholderiales", "phylum": "Proteobacteria", "superkingdom": "Bacteria"}, "224911": {"species": "Bradyrhizobium diazoefficiens", "genus": "Bradyrhizobium", "family": "Bradyrhizobiaceae", "order": "Rhizobiales", "phylum": "Proteobacteria", "superkingdom": "Bacteria"}, "1127134": {"species": "Nocardia cyriacigeorgica", "genus": "Nocardia", "family": "Nocardiaceae", "order": "Corynebacteriales", "phylum": "Actinobacteria", "superkingdom": "Bacteria"}, "473426": {"species": "Xanthomonas citri", "genus": "Xanthomonas", "family": "Xanthomonadaceae", "order": "Xanthomonadales", "phylum": "Proteobacteria", "superkingdom": "Bacteria"}, "376": {"species": "Bradyrhizobium sp.", "genus": "Bradyrhizobium", "family": "Bradyrhizobiaceae", "order": "Rhizobiales", "phylum": "Proteobacteria", "superkingdom": "Bacteria"}, "1685010": {"species": "Chryseobacterium glaciei", "genus": "Chryseobacterium", "family": "Weeksellaceae", "order": "Flavobacteriales", "phylum": "Bacteroidetes", "superkingdom": "Bacteria"}, "82380": {"species": "Microbacterium oxydans", "genus": "Microbacterium", "family": "Microbacteriaceae", "order": "Micrococcales", "phylum": "Actinobacteria", "superkingdom": "Bacteria"}, "2058657": {"species": "Zhihengliuella sp. ISTPL4", "genus": "Zhihengliuella", "family": "Micrococcaceae", "order": "Micrococcales", "phylum": "Actinobacteria", "superkingdom": "Bacteria"}, "941907": {"species": "Sphingomonas indica", "genus": "Sphingomonas", "family": "Sphingomonadaceae", "order": "Sphingomonadales", "phylum": "Proteobacteria", "superkingdom": "Bacteria"}, "2069432": {"species": "Tamlana sp. UJ94", "genus": "Tamlana", "family": "Flavobacteriaceae", "order": "Flavobacteriales", "phylum": "Bacteroidetes", "superkingdom": "Bacteria"}, "1944648": {"species": "blood disease bacterium A2-HR MARDI", "genus": "Ralstonia", "family": "Burkholderiaceae", "order": "Burkholderiales", "phylum": "Proteobacteria", "superkingdom": "Bacteria"}, "93064": {"species": "Sphingomonas koreensis", "genus": "Sphingomonas", "family": "Sphingomonadaceae", "order": "Sphingomonadales", "phylum": "Proteobacteria", "superkingdom": "Bacteria"}, "405948": {"species": "Saccharopolyspora erythraea", "genus": "Saccharopolyspora", "family": "Pseudonocardiaceae", "order": "Pseudonocardiales", "phylum": "Actinobacteria", "superkingdom": "Bacteria"}, "2094021": {"species": "Streptomyces sp. WAC00288", "genus": "Streptomyces", "family": "Streptomycetaceae", "order": "Streptomycetales", "phylum": "Actinobacteria", "superkingdom": "Bacteria"}, "100225": {"species": "Austwickia chelonae", "genus": "Austwickia", "family": "Dermatophilaceae", "order": "Micrococcales", "phylum": "Actinobacteria", "superkingdom": "Bacteria"}, "1609977": {"species": "Sphingomonas hengshuiensis", "genus": "Sphingomonas", "family": "Sphingomonadaceae", "order": "Sphingomonadales", "phylum": "Proteobacteria", "superkingdom": "Bacteria"}, "179408": {"species": "Oscillatoria nigro-viridis", "genus": "Oscillatoria", "family": "Oscillatoriaceae", "order": "Oscillatoriales", "phylum": "Cyanobacteria", "superkingdom": "Bacteria"}, "60552": {"species": "Burkholderia vietnamiensis", "genus": "Burkholderia", "family": "Burkholderiaceae", "order": "Burkholderiales", "phylum": "Proteobacteria", "superkingdom": "Bacteria"}, "512565": {"species": "Actinoplanes missouriensis", "genus": "Actinoplanes", "family": "Micromonosporaceae", "order": "Micromonosporales", "phylum": "Actinobacteria", "superkingdom": "Bacteria"}, "188344": {"species": "Leptosomus discolor", "genus": "Leptosomus", "family": "Leptosomidae", "order": "Coraciiformes", "phylum": "Chordata", "superkingdom": "Eukaryota"}, "2202828": {"species": "Methylobacterium sp. 17Sr1-43", "genus": "Methylobacterium", "family": "Methylobacteriaceae", "order": "Rhizobiales", "phylum": "Proteobacteria", "superkingdom": "Bacteria"}, "103721": {"species": "Actinosynnema pretiosum", "genus": "Actinosynnema", "family": "Pseudonocardiaceae", "order": "Pseudonocardiales", "phylum": "Actinobacteria", "superkingdom": "Bacteria"}, "63186": {"species": "Zobellia galactanivorans", "genus": "Zobellia", "family": "Flavobacteriaceae", "order": "Flavobacteriales", "phylum": "Bacteroidetes", "superkingdom": "Bacteria"}, "649831": {"species": "Actinoplanes sp. N902-109", "genus": "Actinoplanes", "family": "Micromonosporaceae", "order": "Micromonosporales", "phylum": "Actinobacteria", "superkingdom": "Bacteria"}, "68223": {"species": "Streptomyces katrae", "genus": "Streptomyces", "family": "Streptomycetaceae", "order": "Streptomycetales", "phylum": "Actinobacteria", "superkingdom": "Bacteria"}, "1223802": {"species": "Sulfuritalea hydrogenivorans", "genus": "Sulfuritalea", "family": "Sterolibacteriaceae", "order": "Nitrosomonadales", "phylum": "Proteobacteria", "superkingdom": "Bacteria"}, "1261556": {"species": "Xanthomonas translucens", "genus": "Xanthomonas", "family": "Xanthomonadaceae", "order": "Xanthomonadales", "phylum": "Proteobacteria", "superkingdom": "Bacteria"}, "1520": {"species": "Clostridium beijerinckii", "genus": "Clostridium", "family": "Clostridiaceae", "order": "Clostridiales", "phylum": "Firmicutes", "superkingdom": "Bacteria"}, "2508307": {"species": "Leisingera sp. NJS204", "genus": "Leisingera", "family": "Rhodobacteraceae", "order": "Rhodobacterales", "phylum": "Proteobacteria", "superkingdom": "Bacteria"}, "1334629": {"species": "Myxococcus fulvus", "genus": "Myxococcus", "family": "Myxococcaceae", "order": "Myxococcales", "phylum": "Proteobacteria", "superkingdom": "Bacteria"}, "33050": {"species": "Sphingopyxis macrogoltabida", "genus": "Sphingopyxis", "family": "Sphingomonadaceae", "order": "Sphingomonadales", "phylum": "Proteobacteria", "superkingdom": "Bacteria"}, "2478662": {"species": "Acidovorax sp. 1608163", "genus": "Acidovorax", "family": "Comamonadaceae", "order": "Burkholderiales", "phylum": "Proteobacteria", "superkingdom": "Bacteria"}, "2014534": {"species": "Microbacterium sp. PM5", "genus": "Microbacterium", "family": "Microbacteriaceae", "order": "Micrococcales", "phylum": "Actinobacteria", "superkingdom": "Bacteria"}, "867900": {"species": "Cellulophaga lytica", "genus": "Cellulophaga", "family": "Flavobacteriaceae", "order": "Flavobacteriales", "phylum": "Bacteroidetes", "superkingdom": "Bacteria"}, "270351": {"species": "Methylobacterium aquaticum", "genus": "Methylobacterium", "family": "Methylobacteriaceae", "order": "Rhizobiales", "phylum": "Proteobacteria", "superkingdom": "Bacteria"}, "2201999": {"species": "Micromonospora sp. B006", "genus": "Micromonospora", "family": "Micromonosporaceae", "order": "Micromonosporales", "phylum": "Actinobacteria", "superkingdom": "Bacteria"}, "574566": {"species": "Coccomyxa subellipsoidea", "genus": "Coccomyxa", "family": "Chlorophyta-undef", "order": "Chlorophyta-undef", "phylum": "Chlorophyta", "superkingdom": "Eukaryota"}, "931866": {"species": "Bradyrhizobium ottawaense", "genus": "Bradyrhizobium", "family": "Bradyrhizobiaceae", "order": "Rhizobiales", "phylum": "Proteobacteria", "superkingdom": "Bacteria"}, "2202249": {"species": "Streptosporangium sp. 'caverna'", "genus": "Streptosporangium", "family": "Streptosporangiaceae", "order": "Streptosporangiales", "phylum": "Actinobacteria", "superkingdom": "Bacteria"}, "1315974": {"species": "Sphingobium sp. TKS", "genus": "Sphingobium", "family": "Sphingomonadaceae", "order": "Sphingomonadales", "phylum": "Proteobacteria", "superkingdom": "Bacteria"}, "1357915": {"species": "Arthrobacter sp. QXT-31", "genus": "Arthrobacter", "family": "Micrococcaceae", "order": "Micrococcales", "phylum": "Actinobacteria", "superkingdom": "Bacteria"}, "1824": {"species": "Nocardia asteroides", "genus": "Nocardia", "family": "Nocardiaceae", "order": "Corynebacteriales", "phylum": "Actinobacteria", "superkingdom": "Bacteria"}, "298654": {"species": "Frankia inefficax", "genus": "Frankia", "family": "Frankiaceae", "order": "Frankiales", "phylum": "Actinobacteria", "superkingdom": "Bacteria"}, "878220": {"species": "Chryseobacterium sp. StRB126", "genus": "Chryseobacterium", "family": "Weeksellaceae", "order": "Flavobacteriales", "phylum": "Bacteroidetes", "superkingdom": "Bacteria"}, "1517757": {"species": "Dokdonia sp. HMF2319", "genus": "Dokdonia", "family": "Flavobacteriaceae", "order": "Flavobacteriales", "phylum": "Bacteroidetes", "superkingdom": "Bacteria"}, "247156": {"species": "Nocardia farcinica", "genus": "Nocardia", "family": "Nocardiaceae", "order": "Corynebacteriales", "phylum": "Actinobacteria", "superkingdom": "Bacteria"}, "1855912": {"species": "Luteitalea pratensis", "genus": "Luteitalea", "family": "Vicinamibacteraceae", "order": "Acidobacteria-undef", "phylum": "Acidobacteria", "superkingdom": "Bacteria"}, "1128330": {"species": "Sinorhizobium fredii", "genus": "Sinorhizobium", "family": "Rhizobiaceae", "order": "Rhizobiales", "phylum": "Proteobacteria", "superkingdom": "Bacteria"}, "542410": {"species": "uncultured bacterium ARCTIC23_B_12", "genus": "Bacteria-undef", "family": "Bacteria-undef", "order": "Bacteria-undef", "phylum": "Bacteria-undef", "superkingdom": "Bacteria"}, "133788": {"species": "uncultured prasinophyte clone OM5", "genus": "Chlorophyta-undef", "family": "Chlorophyta-undef", "order": "Chlorophyta-undef", "phylum": "Chlorophyta", "superkingdom": "Eukaryota"}, "2045": {"species": "Pimelobacter simplex", "genus": "Pimelobacter", "family": "Nocardioidaceae", "order": "Propionibacteriales", "phylum": "Actinobacteria", "superkingdom": "Bacteria"}, "323450": {"species": "Pontibacter actiniarum", "genus": "Pontibacter", "family": "Hymenobacteraceae", "order": "Cytophagales", "phylum": "Bacteroidetes", "superkingdom": "Bacteria"}, "1922226": {"species": "Anderseniella sp. Alg231-50", "genus": "Anderseniella", "family": "Rhodobiaceae", "order": "Rhizobiales", "phylum": "Proteobacteria", "superkingdom": "Bacteria"}, "420662": {"species": "Methylibium petroleiphilum", "genus": "Methylibium", "family": "Burkholderiales-undef", "order": "Burkholderiales", "phylum": "Proteobacteria", "superkingdom": "Bacteria"}, "335406": {"species": "Sphingosinicella microcystinivorans", "genus": "Sphingosinicella", "family": "Sphingomonadaceae", "order": "Sphingomonadales", "phylum": "Proteobacteria", "superkingdom": "Bacteria"}, "1492898": {"species": "Flavisolibacter tropicus", "genus": "Flavisolibacter", "family": "Chitinophagaceae", "order": "Chitinophagales", "phylum": "Bacteroidetes", "superkingdom": "Bacteria"}, "564608": {"species": "Micromonas pusilla", "genus": "Micromonas", "family": "Mamiellaceae", "order": "Mamiellales", "phylum": "Chlorophyta", "superkingdom": "Eukaryota"}, "1294385": {"species": "Saccharomyces cerevisiae", "genus": "Saccharomyces", "family": "Saccharomycetaceae", "order": "Saccharomycetales", "phylum": "Ascomycota", "superkingdom": "Eukaryota"}, "1577075": {"species": "Streptomyces sp. PBH53", "genus": "Streptomyces", "family": "Streptomycetaceae", "order": "Streptomycetales", "phylum": "Actinobacteria", "superkingdom": "Bacteria"}, "56765": {"species": "uncultured marine bacterium", "genus": "Bacteria-undef", "family": "Bacteria-undef", "order": "Bacteria-undef", "phylum": "Bacteria-undef", "superkingdom": "Bacteria"}, "1202541": {"species": "Botryococcus braunii", "genus": "Botryococcus", "family": "Chlorophyta-undef", "order": "Chlorophyta-undef", "phylum": "Chlorophyta", "superkingdom": "Eukaryota"}, "307121": {"species": "Micromonospora krabiensis", "genus": "Micromonospora", "family": "Micromonosporaceae", "order": "Micromonosporales", "phylum": "Actinobacteria", "superkingdom": "Bacteria"}, "1821621": {"species": "Marinobacterium aestuarii", "genus": "Marinobacterium", "family": "Oceanospirillaceae", "order": "Oceanospirillales", "phylum": "Proteobacteria", "superkingdom": "Bacteria"}, "253288": {"species": "Malassezia yamatoensis", "genus": "Malassezia", "family": "Malasseziaceae", "order": "Malasseziales", "phylum": "Basidiomycota", "superkingdom": "Eukaryota"}, "861208": {"species": "Agrobacterium sp. H13-3", "genus": "Agrobacterium", "family": "Rhizobiaceae", "order": "Rhizobiales", "phylum": "Proteobacteria", "superkingdom": "Bacteria"}, "2094025": {"species": "Aureitalea sp. RR4-38", "genus": "Aureitalea", "family": "Flavobacteriaceae", "order": "Flavobacteriales", "phylum": "Bacteroidetes", "superkingdom": "Bacteria"}, "1030157": {"species": "Sphingomonas sp. KC8", "genus": "Sphingomonas", "family": "Sphingomonadaceae", "order": "Sphingomonadales", "phylum": "Proteobacteria", "superkingdom": "Bacteria"}, "722472": {"species": "Bradyrhizobium lablabi", "genus": "Bradyrhizobium", "family": "Bradyrhizobiaceae", "order": "Rhizobiales", "phylum": "Proteobacteria", "superkingdom": "Bacteria"}, "1849032": {"species": "Arthrobacter sp. U41", "genus": "Arthrobacter", "family": "Micrococcaceae", "order": "Micrococcales", "phylum": "Actinobacteria", "superkingdom": "Bacteria"}, "1515612": {"species": "Sphingopyxis fribergensis", "genus": "Sphingopyxis", "family": "Sphingomonadaceae", "order": "Sphingomonadales", "phylum": "Proteobacteria", "superkingdom": "Bacteria"}, "56460": {"species": "Xanthomonas vesicatoria", "genus": "Xanthomonas", "family": "Xanthomonadaceae", "order": "Xanthomonadales", "phylum": "Proteobacteria", "superkingdom": "Bacteria"}, "487010": {"species": "uncultured Leeuwenhoekiella sp.", "genus": "Leeuwenhoekiella", "family": "Flavobacteriaceae", "order": "Flavobacteriales", "phylum": "Bacteroidetes", "superkingdom": "Bacteria"}, "169864": {"species": "unknown phycodnavirus", "genus": "Phycodnaviridae-undef", "family": "Phycodnaviridae", "order": "Algavirales", "phylum": "Nucleocytoviricota", "superkingdom": "Viruses"}, "103816": {"species": "Rhodococcus pyridinivorans", "genus": "Rhodococcus", "family": "Nocardiaceae", "order": "Corynebacteriales", "phylum": "Actinobacteria", "superkingdom": "Bacteria"}, "1325095": {"species": "Bradyrhizobium guangzhouense", "genus": "Bradyrhizobium", "family": "Bradyrhizobiaceae", "order": "Rhizobiales", "phylum": "Proteobacteria", "superkingdom": "Bacteria"}, "1389192": {"species": "Cupriavidus sp. USMAHM13", "genus": "Cupriavidus", "family": "Burkholderiaceae", "order": "Burkholderiales", "phylum": "Proteobacteria", "superkingdom": "Bacteria"}, "879968": {"species": "uncultured Ilumatobacter sp.", "genus": "Ilumatobacter", "family": "Ilumatobacteraceae", "order": "Acidimicrobiales", "phylum": "Actinobacteria", "superkingdom": "Bacteria"}, "3708": {"species": "Brassica napus", "genus": "Brassica", "family": "Brassicaceae", "order": "Brassicales", "phylum": "Streptophyta", "superkingdom": "Eukaryota"}, "526225": {"species": "Geodermatophilus obscurus", "genus": "Geodermatophilus", "family": "Geodermatophilaceae", "order": "Geodermatophilales", "phylum": "Actinobacteria", "superkingdom": "Bacteria"}, "1628086": {"species": "Pseudomonas kribbensis", "genus": "Pseudomonas", "family": "Pseudomonadaceae", "order": "Pseudomonadales", "phylum": "Proteobacteria", "superkingdom": "Bacteria"}, "1205910": {"species": "Nocardiopsis alba", "genus": "Nocardiopsis", "family": "Nocardiopsaceae", "order": "Streptosporangiales", "phylum": "Actinobacteria", "superkingdom": "Bacteria"}, "571913": {"species": "Luteipulveratus mongoliensis", "genus": "Luteipulveratus", "family": "Dermacoccaceae", "order": "Micrococcales", "phylum": "Actinobacteria", "superkingdom": "Bacteria"}, "1804986": {"species": "Amycolatopsis albispora", "genus": "Amycolatopsis", "family": "Pseudonocardiaceae", "order": "Pseudonocardiales", "phylum": "Actinobacteria", "superkingdom": "Bacteria"}, "860228": {"species": "Capnocytophaga canimorsus", "genus": "Capnocytophaga", "family": "Flavobacteriaceae", "order": "Flavobacteriales", "phylum": "Bacteroidetes", "superkingdom": "Bacteria"}, "43146": {"species": "Rhopalosiphum maidis", "genus": "Rhopalosiphum", "family": "Aphididae", "order": "Hemiptera", "phylum": "Arthropoda", "superkingdom": "Eukaryota"}, "2053669": {"species": "Cobetia sp. ICG0124", "genus": "Cobetia", "family": "Halomonadaceae", "order": "Oceanospirillales", "phylum": "Proteobacteria", "superkingdom": "Bacteria"}, "658632": {"species": "Pseudomonas sp. R11-23-07", "genus": "Pseudomonas", "family": "Pseudomonadaceae", "order": "Pseudomonadales", "phylum": "Proteobacteria", "superkingdom": "Bacteria"}, "95486": {"species": "Burkholderia cenocepacia", "genus": "Burkholderia", "family": "Burkholderiaceae", "order": "Burkholderiales", "phylum": "Proteobacteria", "superkingdom": "Bacteria"}, "145388": {"species": "Monoraphidium neglectum", "genus": "Monoraphidium", "family": "Selenastraceae", "order": "Sphaeropleales", "phylum": "Chlorophyta", "superkingdom": "Eukaryota"}, "1141883": {"species": "Massilia putida", "genus": "Massilia", "family": "Oxalobacteraceae", "order": "Burkholderiales", "phylum": "Proteobacteria", "superkingdom": "Bacteria"}, "1408224": {"species": "Sinorhizobium americanum", "genus": "Sinorhizobium", "family": "Rhizobiaceae", "order": "Rhizobiales", "phylum": "Proteobacteria", "superkingdom": "Bacteria"}, "1435057": {"species": "Agrobacterium tumefaciens", "genus": "Agrobacterium", "family": "Rhizobiaceae", "order": "Rhizobiales", "phylum": "Proteobacteria", "superkingdom": "Bacteria"}, "234612": {"species": "Streptomyces sp. TN58", "genus": "Streptomyces", "family": "Streptomycetaceae", "order": "Streptomycetales", "phylum": "Actinobacteria", "superkingdom": "Bacteria"}, "1173027": {"species": "Microcoleus sp. PCC 7113", "genus": "Microcoleus", "family": "Microcoleaceae", "order": "Oscillatoriales", "phylum": "Cyanobacteria", "superkingdom": "Bacteria"}, "1973480": {"species": "Sphaerospermopsis kisseleviana", "genus": "Sphaerospermopsis", "family": "Aphanizomenonaceae", "order": "Nostocales", "phylum": "Cyanobacteria", "superkingdom": "Bacteria"}, "68209": {"species": "Streptomyces globosus", "genus": "Streptomyces", "family": "Streptomycetaceae", "order": "Streptomycetales", "phylum": "Actinobacteria", "superkingdom": "Bacteria"}, "690566": {"species": "Sphingobium chlorophenolicum", "genus": "Sphingobium", "family": "Sphingomonadaceae", "order": "Sphingomonadales", "phylum": "Proteobacteria", "superkingdom": "Bacteria"}, "263358": {"species": "Verrucosispora maris", "genus": "Verrucosispora", "family": "Micromonosporaceae", "order": "Micromonosporales", "phylum": "Actinobacteria", "superkingdom": "Bacteria"}, "1896961": {"species": "Amycolatopsis sp. AA4", "genus": "Amycolatopsis", "family": "Pseudonocardiaceae", "order": "Pseudonocardiales", "phylum": "Actinobacteria", "superkingdom": "Bacteria"}, "110365": {"species": "Gregarina niphandrodes", "genus": "Gregarina", "family": "Gregarinidae", "order": "Eugregarinorida", "phylum": "Apicomplexa", "superkingdom": "Eukaryota"}, "416344": {"species": "Burkholderia sp. KJ006", "genus": "Burkholderia", "family": "Burkholderiaceae", "order": "Burkholderiales", "phylum": "Proteobacteria", "superkingdom": "Bacteria"}, "2306165": {"species": "Streptomyces sp. CC0208", "genus": "Streptomyces", "family": "Streptomycetaceae", "order": "Streptomycetales", "phylum": "Actinobacteria", "superkingdom": "Bacteria"}, "39960": {"species": "Erythrobacter litoralis", "genus": "Erythrobacter", "family": "Erythrobacteraceae", "order": "Sphingomonadales", "phylum": "Proteobacteria", "superkingdom": "Bacteria"}, "13690": {"species": "Sphingobium yanoikuyae", "genus": "Sphingobium", "family": "Sphingomonadaceae", "order": "Sphingomonadales", "phylum": "Proteobacteria", "superkingdom": "Bacteria"}, "92945": {"species": "Ketogulonicigenium vulgare", "genus": "Ketogulonicigenium", "family": "Rhodobacteraceae", "order": "Rhodobacterales", "phylum": "Proteobacteria", "superkingdom": "Bacteria"}, "395492": {"species": "Rhizobium leguminosarum", "genus": "Rhizobium", "family": "Rhizobiaceae", "order": "Rhizobiales", "phylum": "Proteobacteria", "superkingdom": "Bacteria"}, "679318": {"species": "Rhodococcus sp. WMMA185", "genus": "Rhodococcus", "family": "Nocardiaceae", "order": "Corynebacteriales", "phylum": "Actinobacteria", "superkingdom": "Bacteria"}, "999541": {"species": "Burkholderia gladioli", "genus": "Burkholderia", "family": "Burkholderiaceae", "order": "Burkholderiales", "phylum": "Proteobacteria", "superkingdom": "Bacteria"}, "2493677": {"species": "Mesorhizobium sp. M6A.T.Cr.TU.016.01.1.1", "genus": "Mesorhizobium", "family": "Phyllobacteriaceae", "order": "Rhizobiales", "phylum": "Proteobacteria", "superkingdom": "Bacteria"}, "402626": {"species": "Ralstonia pickettii", "genus": "Ralstonia", "family": "Burkholderiaceae", "order": "Burkholderiales", "phylum": "Proteobacteria", "superkingdom": "Bacteria"}, "192": {"species": "Azospirillum brasilense", "genus": "Azospirillum", "family": "Rhodospirillaceae", "order": "Rhodospirillales", "phylum": "Proteobacteria", "superkingdom": "Bacteria"}, "1302308": {"species": "Rhodococcus sp. P1Y", "genus": "Rhodococcus", "family": "Nocardiaceae", "order": "Corynebacteriales", "phylum": "Actinobacteria", "superkingdom": "Bacteria"}, "1882757": {"species": "Streptomyces sp. 3214.6", "genus": "Streptomyces", "family": "Streptomycetaceae", "order": "Streptomycetales", "phylum": "Actinobacteria", "superkingdom": "Bacteria"}, "1245471": {"species": "Pseudomonas resinovorans", "genus": "Pseudomonas", "family": "Pseudomonadaceae", "order": "Pseudomonadales", "phylum": "Proteobacteria", "superkingdom": "Bacteria"}, "56": {"species": "Sorangium cellulosum", "genus": "Sorangium", "family": "Polyangiaceae", "order": "Myxococcales", "phylum": "Proteobacteria", "superkingdom": "Bacteria"}, "285665": {"species": "Micromonospora coriariae", "genus": "Micromonospora", "family": "Micromonosporaceae", "order": "Micromonosporales", "phylum": "Actinobacteria", "superkingdom": "Bacteria"}, "1842535": {"species": "Blastomonas sp. RAC04", "genus": "Blastomonas", "family": "Sphingomonadaceae", "order": "Sphingomonadales", "phylum": "Proteobacteria", "superkingdom": "Bacteria"}, "886377": {"species": "Muricauda ruestringensis", "genus": "Muricauda", "family": "Flavobacteriaceae", "order": "Flavobacteriales", "phylum": "Bacteroidetes", "superkingdom": "Bacteria"}, "262324": {"species": "Lysobacter gummosus", "genus": "Lysobacter", "family": "Xanthomonadaceae", "order": "Xanthomonadales", "phylum": "Proteobacteria", "superkingdom": "Bacteria"}, "1729720": {"species": "Salegentibacter sp. T436", "genus": "Salegentibacter", "family": "Flavobacteriaceae", "order": "Flavobacteriales", "phylum": "Bacteroidetes", "superkingdom": "Bacteria"}, "33014": {"species": "Clavibacter michiganensis", "genus": "Clavibacter", "family": "Microbacteriaceae", "order": "Micrococcales", "phylum": "Actinobacteria", "superkingdom": "Bacteria"}, "2072505": {"species": "Streptomyces sp. Go-475", "genus": "Streptomyces", "family": "Streptomycetaceae", "order": "Streptomycetales", "phylum": "Actinobacteria", "superkingdom": "Bacteria"}, "1908": {"species": "Streptomyces globisporus", "genus": "Streptomyces", "family": "Streptomycetaceae", "order": "Streptomycetales", "phylum": "Actinobacteria", "superkingdom": "Bacteria"}, "1549858": {"species": "Sphingomonas taxi", "genus": "Sphingomonas", "family": "Sphingomonadaceae", "order": "Sphingomonadales", "phylum": "Proteobacteria", "superkingdom": "Bacteria"}, "1736674": {"species": "Algibacter alginicilyticus", "genus": "Algibacter", "family": "Flavobacteriaceae", "order": "Flavobacteriales", "phylum": "Bacteroidetes", "superkingdom": "Bacteria"}, "83617": {"species": "Stenotrophomonas nitritireducens", "genus": "Stenotrophomonas", "family": "Xanthomonadaceae", "order": "Xanthomonadales", "phylum": "Proteobacteria", "superkingdom": "Bacteria"}, "876364": {"species": "Cupriavidus sp. USMAA2-4", "genus": "Cupriavidus", "family": "Burkholderiaceae", "order": "Burkholderiales", "phylum": "Proteobacteria", "superkingdom": "Bacteria"}, "1332264": {"species": "Tessaracoccus aquimaris", "genus": "Tessaracoccus", "family": "Propionibacteriaceae", "order": "Propionibacteriales", "phylum": "Actinobacteria", "superkingdom": "Bacteria"}, "1961362": {"species": "Sphingomonas sp. NIC1", "genus": "Sphingomonas", "family": "Sphingomonadaceae", "order": "Sphingomonadales", "phylum": "Proteobacteria", "superkingdom": "Bacteria"}, "582402": {"species": "Hirschia baltica", "genus": "Hirschia", "family": "Hyphomonadaceae", "order": "Rhodobacterales", "phylum": "Proteobacteria", "superkingdom": "Bacteria"}, "68173": {"species": "Kitasatospora albolonga", "genus": "Kitasatospora", "family": "Streptomycetaceae", "order": "Streptomycetales", "phylum": "Actinobacteria", "superkingdom": "Bacteria"}, "1766": {"species": "Mycolicibacterium fortuitum", "genus": "Mycolicibacterium", "family": "Mycobacteriaceae", "order": "Corynebacteriales", "phylum": "Actinobacteria", "superkingdom": "Bacteria"}, "24": {"species": "Shewanella putrefaciens", "genus": "Shewanella", "family": "Shewanellaceae", "order": "Alteromonadales", "phylum": "Proteobacteria", "superkingdom": "Bacteria"}, "7660": {"species": "Psammechinus miliaris", "genus": "Psammechinus", "family": "Parechinidae", "order": "Camarodonta", "phylum": "Echinodermata", "superkingdom": "Eukaryota"}, "479432": {"species": "Streptosporangium roseum", "genus": "Streptosporangium", "family": "Streptosporangiaceae", "order": "Streptosporangiales", "phylum": "Actinobacteria", "superkingdom": "Bacteria"}, "181804": {"species": "Nitella hyalina", "genus": "Nitella", "family": "Characeae", "order": "Charales", "phylum": "Streptophyta", "superkingdom": "Eukaryota"}, "1792": {"species": "Mycolicibacterium chitae", "genus": "Mycolicibacterium", "family": "Mycobacteriaceae", "order": "Corynebacteriales", "phylum": "Actinobacteria", "superkingdom": "Bacteria"}, "745310": {"species": "Sphingomonas sp. MM-1", "genus": "Sphingomonas", "family": "Sphingomonadaceae", "order": "Sphingomonadales", "phylum": "Proteobacteria", "superkingdom": "Bacteria"}, "1486034": {"species": "Lacinutrix venerupis", "genus": "Lacinutrix", "family": "Flavobacteriaceae", "order": "Flavobacteriales", "phylum": "Bacteroidetes", "superkingdom": "Bacteria"}, "2005885": {"species": "Streptomyces sp. S063", "genus": "Streptomyces", "family": "Streptomycetaceae", "order": "Streptomycetales", "phylum": "Actinobacteria", "superkingdom": "Bacteria"}, "2014": {"species": "Nocardiopsis dassonvillei", "genus": "Nocardiopsis", "family": "Nocardiopsaceae", "order": "Streptosporangiales", "phylum": "Actinobacteria", "superkingdom": "Bacteria"}, "1915": {"species": "Streptomyces lincolnensis", "genus": "Streptomyces", "family": "Streptomycetaceae", "order": "Streptomycetales", "phylum": "Actinobacteria", "superkingdom": "Bacteria"}, "1041932": {"species": "Saccharina japonica x Saccharina latissima", "genus": "Saccharina", "family": "Laminariaceae", "order": "Laminariales", "phylum": "Eukaryota-undef", "superkingdom": "Eukaryota"}, "83291": {"species": "Streptomyces armeniacus", "genus": "Streptomyces", "family": "Streptomycetaceae", "order": "Streptomycetales", "phylum": "Actinobacteria", "superkingdom": "Bacteria"}, "358220": {"species": "Acidovorax sp. KKS102", "genus": "Acidovorax", "family": "Comamonadaceae", "order": "Burkholderiales", "phylum": "Proteobacteria", "superkingdom": "Bacteria"}, "2072408": {"species": "Stenotrophomonas sp. YAU14A_MKIMI4_1", "genus": "Stenotrophomonas", "family": "Xanthomonadaceae", "order": "Xanthomonadales", "phylum": "Proteobacteria", "superkingdom": "Bacteria"}, "484429": {"species": "Sphingobium sp. YBL2", "genus": "Sphingobium", "family": "Sphingomonadaceae", "order": "Sphingomonadales", "phylum": "Proteobacteria", "superkingdom": "Bacteria"}, "80868": {"species": "Acidovorax cattleyae", "genus": "Acidovorax", "family": "Comamonadaceae", "order": "Burkholderiales", "phylum": "Proteobacteria", "superkingdom": "Bacteria"}, "1068978": {"species": "Amycolatopsis methanolica", "genus": "Amycolatopsis", "family": "Pseudonocardiaceae", "order": "Pseudonocardiales", "phylum": "Actinobacteria", "superkingdom": "Bacteria"}, "1249933": {"species": "Winogradskyella sp. RHA_55", "genus": "Winogradskyella", "family": "Flavobacteriaceae", "order": "Flavobacteriales", "phylum": "Bacteroidetes", "superkingdom": "Bacteria"}, "1349785": {"species": "Tenacibaculum maritimum", "genus": "Tenacibaculum", "family": "Flavobacteriaceae", "order": "Flavobacteriales", "phylum": "Bacteroidetes", "superkingdom": "Bacteria"}, "1492737": {"species": "Flavobacterium gilvum", "genus": "Flavobacterium", "family": "Flavobacteriaceae", "order": "Flavobacteriales", "phylum": "Bacteroidetes", "superkingdom": "Bacteria"}, "593907": {"species": "Cellulomonas gilvus", "genus": "Cellulomonas", "family": "Cellulomonadaceae", "order": "Micrococcales", "phylum": "Actinobacteria", "superkingdom": "Bacteria"}, "2183896": {"species": "Flavobacterium crocinum", "genus": "Flavobacterium", "family": "Flavobacteriaceae", "order": "Flavobacteriales", "phylum": "Bacteroidetes", "superkingdom": "Bacteria"}, "95485": {"species": "Burkholderia stabilis", "genus": "Burkholderia", "family": "Burkholderiaceae", "order": "Burkholderiales", "phylum": "Proteobacteria", "superkingdom": "Bacteria"}, "83485": {"species": "Linepithema humile", "genus": "Linepithema", "family": "Formicidae", "order": "Hymenoptera", "phylum": "Arthropoda", "superkingdom": "Eukaryota"}, "52965": {"species": "Phacotus lenticularis", "genus": "Phacotus", "family": "Phacotaceae", "order": "Chlamydomonadales", "phylum": "Chlorophyta", "superkingdom": "Eukaryota"}, "746697": {"species": "Aequorivita sublithincola", "genus": "Aequorivita", "family": "Flavobacteriaceae", "order": "Flavobacteriales", "phylum": "Bacteroidetes", "superkingdom": "Bacteria"}, "883": {"species": "Desulfovibrio vulgaris", "genus": "Desulfovibrio", "family": "Desulfovibrionaceae", "order": "Desulfovibrionales", "phylum": "Proteobacteria", "superkingdom": "Bacteria"}, "621456": {"species": "Sphingomonas melonis", "genus": "Sphingomonas", "family": "Sphingomonadaceae", "order": "Sphingomonadales", "phylum": "Proteobacteria", "superkingdom": "Bacteria"}, "82633": {"species": "Cupriavidus pauculus", "genus": "Cupriavidus", "family": "Burkholderiaceae", "order": "Burkholderiales", "phylum": "Proteobacteria", "superkingdom": "Bacteria"}, "1866325": {"species": "Sphingopyxis sp. MG", "genus": "Sphingopyxis", "family": "Sphingomonadaceae", "order": "Sphingomonadales", "phylum": "Proteobacteria", "superkingdom": "Bacteria"}, "1531429": {"species": "Coriobacteriaceae bacterium 68-1-3", "genus": "Coriobacteriaceae-undef", "family": "Coriobacteriaceae", "order": "Coriobacteriales", "phylum": "Actinobacteria", "superkingdom": "Bacteria"}, "546160": {"species": "Dietzia lutea", "genus": "Dietzia", "family": "Dietziaceae", "order": "Corynebacteriales", "phylum": "Actinobacteria", "superkingdom": "Bacteria"}, "1389713": {"species": "Mycobacterium paragordonae", "genus": "Mycobacterium", "family": "Mycobacteriaceae", "order": "Corynebacteriales", "phylum": "Actinobacteria", "superkingdom": "Bacteria"}, "192812": {"species": "Erythrobacter flavus", "genus": "Erythrobacter", "family": "Erythrobacteraceae", "order": "Sphingomonadales", "phylum": "Proteobacteria", "superkingdom": "Bacteria"}, "303": {"species": "Pseudomonas putida", "genus": "Pseudomonas", "family": "Pseudomonadaceae", "order": "Pseudomonadales", "phylum": "Proteobacteria", "superkingdom": "Bacteria"}, "1774273": {"species": "Polaribacter vadi", "genus": "Polaribacter", "family": "Flavobacteriaceae", "order": "Flavobacteriales", "phylum": "Bacteroidetes", "superkingdom": "Bacteria"}, "1702043": {"species": "Kocuria sp. BT304", "genus": "Kocuria", "family": "Micrococcaceae", "order": "Micrococcales", "phylum": "Actinobacteria", "superkingdom": "Bacteria"}, "366602": {"species": "Caulobacter sp. K31", "genus": "Caulobacter", "family": "Caulobacteraceae", "order": "Caulobacterales", "phylum": "Proteobacteria", "superkingdom": "Bacteria"}, "1437453": {"species": "Streptomyces leeuwenhoekii", "genus": "Streptomyces", "family": "Streptomycetaceae", "order": "Streptomycetales", "phylum": "Actinobacteria", "superkingdom": "Bacteria"}, "2419774": {"species": "Protaetiibacter intestinalis", "genus": "Protaetiibacter", "family": "Microbacteriaceae", "order": "Micrococcales", "phylum": "Actinobacteria", "superkingdom": "Bacteria"}, "266812": {"species": "Parasphingorhabdus flavimaris", "genus": "Parasphingorhabdus", "family": "Sphingomonadaceae", "order": "Sphingomonadales", "phylum": "Proteobacteria", "superkingdom": "Bacteria"}, "556499": {"species": "Propionibacterium acidifaciens", "genus": "Propionibacterium", "family": "Propionibacteriaceae", "order": "Propionibacteriales", "phylum": "Actinobacteria", "superkingdom": "Bacteria"}, "1250205": {"species": "Gramella sp. MAR_2010_147", "genus": "Gramella", "family": "Flavobacteriaceae", "order": "Flavobacteriales", "phylum": "Bacteroidetes", "superkingdom": "Bacteria"}, "1429399": {"species": "Ralstonia solanacearum", "genus": "Ralstonia", "family": "Burkholderiaceae", "order": "Burkholderiales", "phylum": "Proteobacteria", "superkingdom": "Bacteria"}, "461633": {"species": "Stephania japonica", "genus": "Stephania", "family": "Menispermaceae", "order": "Ranunculales", "phylum": "Streptophyta", "superkingdom": "Eukaryota"}, "1239505": {"species": "uncultured bacterium contig00185", "genus": "Bacteria-undef", "family": "Bacteria-undef", "order": "Bacteria-undef", "phylum": "Bacteria-undef", "superkingdom": "Bacteria"}, "2213200": {"species": "Nocardia mangyaensis", "genus": "Nocardia", "family": "Nocardiaceae", "order": "Corynebacteriales", "phylum": "Actinobacteria", "superkingdom": "Bacteria"}, "478801": {"species": "Kytococcus sedentarius", "genus": "Kytococcus", "family": "Dermacoccaceae", "order": "Micrococcales", "phylum": "Actinobacteria", "superkingdom": "Bacteria"}, "79604": {"species": "Denitrobacterium detoxificans", "genus": "Denitrobacterium", "family": "Eggerthellaceae", "order": "Eggerthellales", "phylum": "Actinobacteria", "superkingdom": "Bacteria"}, "38289": {"species": "Corynebacterium jeikeium", "genus": "Corynebacterium", "family": "Corynebacteriaceae", "order": "Corynebacteriales", "phylum": "Actinobacteria", "superkingdom": "Bacteria"}, "2493675": {"species": "Mesorhizobium sp. M4B.F.Ca.ET.058.02.1.1", "genus": "Mesorhizobium", "family": "Phyllobacteriaceae", "order": "Rhizobiales", "phylum": "Proteobacteria", "superkingdom": "Bacteria"}, "2108445": {"species": "Mesorhizobium sp. DCY119", "genus": "Mesorhizobium", "family": "Phyllobacteriaceae", "order": "Rhizobiales", "phylum": "Proteobacteria", "superkingdom": "Bacteria"}, "1850250": {"species": "Rhodobacter sp. LPB0142", "genus": "Rhodobacter", "family": "Rhodobacteraceae", "order": "Rhodobacterales", "phylum": "Proteobacteria", "superkingdom": "Bacteria"}, "47763": {"species": "Streptomyces lydicus", "genus": "Streptomyces", "family": "Streptomycetaceae", "order": "Streptomycetales", "phylum": "Actinobacteria", "superkingdom": "Bacteria"}, "2201181": {"species": "Flavobacterium sediminis", "genus": "Flavobacterium", "family": "Flavobacteriaceae", "order": "Flavobacteriales", "phylum": "Bacteroidetes", "superkingdom": "Bacteria"}, "521097": {"species": "Capnocytophaga ochracea", "genus": "Capnocytophaga", "family": "Flavobacteriaceae", "order": "Flavobacteriales", "phylum": "Bacteroidetes", "superkingdom": "Bacteria"}, "313603": {"species": "Maribacter sp. HTCC2170", "genus": "Maribacter", "family": "Flavobacteriaceae", "order": "Flavobacteriales", "phylum": "Bacteroidetes", "superkingdom": "Bacteria"}, "28095": {"species": "Burkholderia gladioli", "genus": "Burkholderia", "family": "Burkholderiaceae", "order": "Burkholderiales", "phylum": "Proteobacteria", "superkingdom": "Bacteria"}, "135719": {"species": "Sphingobium amiense", "genus": "Sphingobium", "family": "Sphingomonadaceae", "order": "Sphingomonadales", "phylum": "Proteobacteria", "superkingdom": "Bacteria"}, "165436": {"species": "uncultured Flavobacteriaceae bacterium", "genus": "Flavobacteriaceae-undef", "family": "Flavobacteriaceae", "order": "Flavobacteriales", "phylum": "Bacteroidetes", "superkingdom": "Bacteria"}, "1670800": {"species": "Mesorhizobium oceanicum", "genus": "Mesorhizobium", "family": "Phyllobacteriaceae", "order": "Rhizobiales", "phylum": "Proteobacteria", "superkingdom": "Bacteria"}, "84753": {"species": "Moesziomyces antarcticus", "genus": "Moesziomyces", "family": "Ustilaginaceae", "order": "Ustilaginales", "phylum": "Basidiomycota", "superkingdom": "Eukaryota"}, "1915078": {"species": "Thioclava nitratireducens", "genus": "Thioclava", "family": "Rhodobacteraceae", "order": "Rhodobacterales", "phylum": "Proteobacteria", "superkingdom": "Bacteria"}, "1250231": {"species": "Gramella sp. MAR_2010_102", "genus": "Gramella", "family": "Flavobacteriaceae", "order": "Flavobacteriales", "phylum": "Bacteroidetes", "superkingdom": "Bacteria"}, "927083": {"species": "Sandaracinus amylolyticus", "genus": "Sandaracinus", "family": "Sandaracinaceae", "order": "Myxococcales", "phylum": "Proteobacteria", "superkingdom": "Bacteria"}, "1390395": {"species": "Sphingomonas sp. LK11", "genus": "Sphingomonas", "family": "Sphingomonadaceae", "order": "Sphingomonadales", "phylum": "Proteobacteria", "superkingdom": "Bacteria"}, "266835": {"species": "Mesorhizobium japonicum", "genus": "Mesorhizobium", "family": "Phyllobacteriaceae", "order": "Rhizobiales", "phylum": "Proteobacteria", "superkingdom": "Bacteria"}, "3711": {"species": "Brassica rapa", "genus": "Brassica", "family": "Brassicaceae", "order": "Brassicales", "phylum": "Streptophyta", "superkingdom": "Eukaryota"}, "2502843": {"species": "Erythrobacter sp. HKB08", "genus": "Erythrobacter", "family": "Erythrobacteraceae", "order": "Sphingomonadales", "phylum": "Proteobacteria", "superkingdom": "Bacteria"}, "1091046": {"species": "Mycobacteroides abscessus", "genus": "Mycobacteroides", "family": "Mycobacteriaceae", "order": "Corynebacteriales", "phylum": "Actinobacteria", "superkingdom": "Bacteria"}, "1855336": {"species": "Polaribacter sp. KT25b", "genus": "Polaribacter", "family": "Flavobacteriaceae", "order": "Flavobacteriales", "phylum": "Bacteroidetes", "superkingdom": "Bacteria"}, "1274": {"species": "Dermacoccus nishinomiyaensis", "genus": "Dermacoccus", "family": "Dermacoccaceae", "order": "Micrococcales", "phylum": "Actinobacteria", "superkingdom": "Bacteria"}, "137722": {"species": "Azospirillum lipoferum", "genus": "Azospirillum", "family": "Rhodospirillaceae", "order": "Rhodospirillales", "phylum": "Proteobacteria", "superkingdom": "Bacteria"}, "316057": {"species": "Rhodopseudomonas palustris", "genus": "Rhodopseudomonas", "family": "Bradyrhizobiaceae", "order": "Rhizobiales", "phylum": "Proteobacteria", "superkingdom": "Bacteria"}, "712122": {"species": "Actinomyces sp. oral taxon 414", "genus": "Actinomyces", "family": "Actinomycetaceae", "order": "Actinomycetales", "phylum": "Actinobacteria", "superkingdom": "Bacteria"}, "1402135": {"species": "Sulfitobacter pseudonitzschiae", "genus": "Sulfitobacter", "family": "Rhodobacteraceae", "order": "Rhodobacterales", "phylum": "Proteobacteria", "superkingdom": "Bacteria"}, "1224746": {"species": "Gluconobacter oxydans", "genus": "Gluconobacter", "family": "Acetobacteraceae", "order": "Rhodospirillales", "phylum": "Proteobacteria", "superkingdom": "Bacteria"}, "356837": {"species": "Azoarcus sp. DN11", "genus": "Azoarcus", "family": "Zoogloeaceae", "order": "Rhodocyclales", "phylum": "Proteobacteria", "superkingdom": "Bacteria"}, "1239415": {"species": "Dokdonia sp. PRO95", "genus": "Dokdonia", "family": "Flavobacteriaceae", "order": "Flavobacteriales", "phylum": "Bacteroidetes", "superkingdom": "Bacteria"}, "319236": {"species": "Nonlabens sediminis", "genus": "Nonlabens", "family": "Flavobacteriaceae", "order": "Flavobacteriales", "phylum": "Bacteroidetes", "superkingdom": "Bacteria"}, "2492837": {"species": "Sphingomonas sp. C8-2", "genus": "Sphingomonas", "family": "Sphingomonadaceae", "order": "Sphingomonadales", "phylum": "Proteobacteria", "superkingdom": "Bacteria"}, "1239494": {"species": "uncultured bacterium contig00156", "genus": "Bacteria-undef", "family": "Bacteria-undef", "order": "Bacteria-undef", "phylum": "Bacteria-undef", "superkingdom": "Bacteria"}, "1010": {"species": "Sphingobacterium mizutaii", "genus": "Sphingobacterium", "family": "Sphingobacteriaceae", "order": "Sphingobacteriales", "phylum": "Bacteroidetes", "superkingdom": "Bacteria"}, "206662": {"species": "Streptomyces sp. FR-008", "genus": "Streptomyces", "family": "Streptomycetaceae", "order": "Streptomycetales", "phylum": "Actinobacteria", "superkingdom": "Bacteria"}, "446468": {"species": "Nocardiopsis dassonvillei", "genus": "Nocardiopsis", "family": "Nocardiopsaceae", "order": "Streptosporangiales", "phylum": "Actinobacteria", "superkingdom": "Bacteria"}, "227882": {"species": "Streptomyces avermitilis", "genus": "Streptomyces", "family": "Streptomycetaceae", "order": "Streptomycetales", "phylum": "Actinobacteria", "superkingdom": "Bacteria"}, "702113": {"species": "Novosphingobium sp. PP1Y", "genus": "Novosphingobium", "family": "Sphingomonadaceae", "order": "Sphingomonadales", "phylum": "Proteobacteria", "superkingdom": "Bacteria"}, "742013": {"species": "Delftia sp. Cs1-4", "genus": "Delftia", "family": "Comamonadaceae", "order": "Burkholderiales", "phylum": "Proteobacteria", "superkingdom": "Bacteria"}, "1679497": {"species": "Caulobacter flavus", "genus": "Caulobacter", "family": "Caulobacteraceae", "order": "Caulobacterales", "phylum": "Proteobacteria", "superkingdom": "Bacteria"}, "49451": {"species": "Nicotiana attenuata", "genus": "Nicotiana", "family": "Solanaceae", "order": "Solanales", "phylum": "Streptophyta", "superkingdom": "Eukaryota"}, "1256537": {"species": "uncultured bacterium A1Q1_fos_1025", "genus": "Bacteria-undef", "family": "Bacteria-undef", "order": "Bacteria-undef", "phylum": "Bacteria-undef", "superkingdom": "Bacteria"}, "2074": {"species": "Pseudonocardia autotrophica", "genus": "Pseudonocardia", "family": "Pseudonocardiaceae", "order": "Pseudonocardiales", "phylum": "Actinobacteria", "superkingdom": "Bacteria"}, "53431": {"species": "Nocardia salmonicida", "genus": "Nocardia", "family": "Nocardiaceae", "order": "Corynebacteriales", "phylum": "Actinobacteria", "superkingdom": "Bacteria"}, "452652": {"species": "Kitasatospora setae", "genus": "Kitasatospora", "family": "Streptomycetaceae", "order": "Streptomycetales", "phylum": "Actinobacteria", "superkingdom": "Bacteria"}, "530584": {"species": "Prauserella marina", "genus": "Prauserella", "family": "Pseudonocardiaceae", "order": "Pseudonocardiales", "phylum": "Actinobacteria", "superkingdom": "Bacteria"}, "2099584": {"species": "Streptomyces sp. ICC4", "genus": "Streptomyces", "family": "Streptomycetaceae", "order": "Streptomycetales", "phylum": "Actinobacteria", "superkingdom": "Bacteria"}, "1850252": {"species": "Tenacibaculum todarodis", "genus": "Tenacibaculum", "family": "Flavobacteriaceae", "order": "Flavobacteriales", "phylum": "Bacteroidetes", "superkingdom": "Bacteria"}, "1690815": {"species": "Pseudonocardia sp. HH130630-07", "genus": "Pseudonocardia", "family": "Pseudonocardiaceae", "order": "Pseudonocardiales", "phylum": "Actinobacteria", "superkingdom": "Bacteria"}, "1763534": {"species": "Flavobacterium crassostreae", "genus": "Flavobacterium", "family": "Flavobacteriaceae", "order": "Flavobacteriales", "phylum": "Bacteroidetes", "superkingdom": "Bacteria"}, "173366": {"species": "Methylocystis rosea", "genus": "Methylocystis", "family": "Methylocystaceae", "order": "Rhizobiales", "phylum": "Proteobacteria", "superkingdom": "Bacteria"}, "1239504": {"species": "uncultured bacterium contig00182", "genus": "Bacteria-undef", "family": "Bacteria-undef", "order": "Bacteria-undef", "phylum": "Bacteria-undef", "superkingdom": "Bacteria"}, "1325107": {"species": "Bradyrhizobium zhanjiangense", "genus": "Bradyrhizobium", "family": "Bradyrhizobiaceae", "order": "Rhizobiales", "phylum": "Proteobacteria", "superkingdom": "Bacteria"}, "1980001": {"species": "Cellulosimicrobium sp. TH-20", "genus": "Cellulosimicrobium", "family": "Promicromonosporaceae", "order": "Micrococcales", "phylum": "Actinobacteria", "superkingdom": "Bacteria"}, "1737359": {"species": "Gordonia sp. 1D", "genus": "Gordonia", "family": "Gordoniaceae", "order": "Corynebacteriales", "phylum": "Actinobacteria", "superkingdom": "Bacteria"}, "446471": {"species": "Xylanimonas cellulosilytica", "genus": "Xylanimonas", "family": "Promicromonosporaceae", "order": "Micrococcales", "phylum": "Actinobacteria", "superkingdom": "Bacteria"}, "642780": {"species": "Marmoricola scoriae", "genus": "Marmoricola", "family": "Nocardioidaceae", "order": "Propionibacteriales", "phylum": "Actinobacteria", "superkingdom": "Bacteria"}, "1725": {"species": "Corynebacterium xerosis", "genus": "Corynebacterium", "family": "Corynebacteriaceae", "order": "Corynebacteriales", "phylum": "Actinobacteria", "superkingdom": "Bacteria"}, "1736691": {"species": "Aeromicrobium choanae", "genus": "Aeromicrobium", "family": "Nocardioidaceae", "order": "Propionibacteriales", "phylum": "Actinobacteria", "superkingdom": "Bacteria"}, "413882": {"species": "[Polyangium] brachysporum", "genus": "Burkholderiales-undef", "family": "Burkholderiales-undef", "order": "Burkholderiales", "phylum": "Proteobacteria", "superkingdom": "Bacteria"}, "2065379": {"species": "Paracoccus jeotgali", "genus": "Paracoccus", "family": "Rhodobacteraceae", "order": "Rhodobacterales", "phylum": "Proteobacteria", "superkingdom": "Bacteria"}, "990315": {"species": "Xanthomonas campestris", "genus": "Xanthomonas", "family": "Xanthomonadaceae", "order": "Xanthomonadales", "phylum": "Proteobacteria", "superkingdom": "Bacteria"}, "656024": {"species": "undef", "genus": "undef", "family": "undef", "order": "undef", "phylum": "undef", "superkingdom": "undef"}, "996801": {"species": "Polaribacter reichenbachii", "genus": "Polaribacter", "family": "Flavobacteriaceae", "order": "Flavobacteriales", "phylum": "Bacteroidetes", "superkingdom": "Bacteria"}, "1383885": {"species": "Flagellimonas maritima", "genus": "Flagellimonas", "family": "Flavobacteriaceae", "order": "Flavobacteriales", "phylum": "Bacteroidetes", "superkingdom": "Bacteria"}, "13146": {"species": "Melopsittacus undulatus", "genus": "Melopsittacus", "family": "Psittaculidae", "order": "Psittaciformes", "phylum": "Chordata", "superkingdom": "Eukaryota"}, "2163011": {"species": "Algicoccus marinus", "genus": "Algicoccus", "family": "Alcaligenaceae", "order": "Burkholderiales", "phylum": "Proteobacteria", "superkingdom": "Bacteria"}, "1535768": {"species": "Streptomyces lunaelactis", "genus": "Streptomyces", "family": "Streptomycetaceae", "order": "Streptomycetales", "phylum": "Actinobacteria", "superkingdom": "Bacteria"}, "1714848": {"species": "Aquimarina sp. AD1", "genus": "Aquimarina", "family": "Flavobacteriaceae", "order": "Flavobacteriales", "phylum": "Bacteroidetes", "superkingdom": "Bacteria"}, "28258": {"species": "Cobetia marina", "genus": "Cobetia", "family": "Halomonadaceae", "order": "Oceanospirillales", "phylum": "Proteobacteria", "superkingdom": "Bacteria"}, "211114": {"species": "Allokutzneria albata", "genus": "Allokutzneria", "family": "Pseudonocardiaceae", "order": "Pseudonocardiales", "phylum": "Actinobacteria", "superkingdom": "Bacteria"}, "1628059": {"species": "Sphingomonas sp. JE1", "genus": "Sphingomonas", "family": "Sphingomonadaceae", "order": "Sphingomonadales", "phylum": "Proteobacteria", "superkingdom": "Bacteria"}, "2058134": {"species": "Nonlabens sp. MB-3u-79", "genus": "Nonlabens", "family": "Flavobacteriaceae", "order": "Flavobacteriales", "phylum": "Bacteroidetes", "superkingdom": "Bacteria"}, "80870": {"species": "Acidovorax avenae", "genus": "Acidovorax", "family": "Comamonadaceae", "order": "Burkholderiales", "phylum": "Proteobacteria", "superkingdom": "Bacteria"}, "1336794": {"species": "Formosa sp. Hel1_33_131", "genus": "Formosa", "family": "Flavobacteriaceae", "order": "Flavobacteriales", "phylum": "Bacteroidetes", "superkingdom": "Bacteria"}, "1348774": {"species": "Croceicoccus naphthovorans", "genus": "Croceicoccus", "family": "Erythrobacteraceae", "order": "Sphingomonadales", "phylum": "Proteobacteria", "superkingdom": "Bacteria"}, "1327635": {"species": "Sphingomonas sp. Cra20", "genus": "Sphingomonas", "family": "Sphingomonadaceae", "order": "Sphingomonadales", "phylum": "Proteobacteria", "superkingdom": "Bacteria"}, "92644": {"species": "Streptomyces malaysiensis", "genus": "Streptomyces", "family": "Streptomycetaceae", "order": "Streptomycetales", "phylum": "Actinobacteria", "superkingdom": "Bacteria"}, "1529069": {"species": "Polaribacter sp. BM10", "genus": "Polaribacter", "family": "Flavobacteriaceae", "order": "Flavobacteriales", "phylum": "Bacteroidetes", "superkingdom": "Bacteria"}, "1913577": {"species": "Gramella salexigens", "genus": "Gramella", "family": "Flavobacteriaceae", "order": "Flavobacteriales", "phylum": "Bacteroidetes", "superkingdom": "Bacteria"}, "2303750": {"species": "Stenotrophomonas sp. G4", "genus": "Stenotrophomonas", "family": "Xanthomonadaceae", "order": "Xanthomonadales", "phylum": "Proteobacteria", "superkingdom": "Bacteria"}, "2494373": {"species": "Flammeovirga pectinis", "genus": "Flammeovirga", "family": "Flammeovirgaceae", "order": "Cytophagales", "phylum": "Bacteroidetes", "superkingdom": "Bacteria"}, "100226": {"species": "Streptomyces coelicolor", "genus": "Streptomyces", "family": "Streptomycetaceae", "order": "Streptomycetales", "phylum": "Actinobacteria", "superkingdom": "Bacteria"}, "164546": {"species": "Cupriavidus taiwanensis", "genus": "Cupriavidus", "family": "Burkholderiaceae", "order": "Burkholderiales", "phylum": "Proteobacteria", "superkingdom": "Bacteria"}, "1250295": {"species": "Flavobacteriaceae bacterium MAR_2010_188", "genus": "Flavobacteriaceae-undef", "family": "Flavobacteriaceae", "order": "Flavobacteriales", "phylum": "Bacteroidetes", "superkingdom": "Bacteria"}, "1945892": {"species": "Cytophagales bacterium TFI 002", "genus": "Cytophagales-undef", "family": "Cytophagales-undef", "order": "Cytophagales", "phylum": "Bacteroidetes", "superkingdom": "Bacteria"}, "1049583": {"species": "Kocuria indica", "genus": "Kocuria", "family": "Micrococcaceae", "order": "Micrococcales", "phylum": "Actinobacteria", "superkingdom": "Bacteria"}, "1862950": {"species": "Rhizobiales bacterium NRL2", "genus": "Rhizobiales-undef", "family": "Rhizobiales-undef", "order": "Rhizobiales", "phylum": "Proteobacteria", "superkingdom": "Bacteria"}, "1034889": {"species": "Variovorax sp. HW608", "genus": "Variovorax", "family": "Comamonadaceae", "order": "Burkholderiales", "phylum": "Proteobacteria", "superkingdom": "Bacteria"}, "2483033": {"species": "Parasedimentitalea marina", "genus": "Parasedimentitalea", "family": "Rhodobacteraceae", "order": "Rhodobacterales", "phylum": "Proteobacteria", "superkingdom": "Bacteria"}, "1300342": {"species": "Dokdonella koreensis", "genus": "Dokdonella", "family": "Rhodanobacteraceae", "order": "Xanthomonadales", "phylum": "Proteobacteria", "superkingdom": "Bacteria"}, "1112": {"species": "Porphyrobacter neustonensis", "genus": "Porphyrobacter", "family": "Erythrobacteraceae", "order": "Sphingomonadales", "phylum": "Proteobacteria", "superkingdom": "Bacteria"}, "639310": {"species": "Olleya aquimaris", "genus": "Olleya", "family": "Flavobacteriaceae", "order": "Flavobacteriales", "phylum": "Bacteroidetes", "superkingdom": "Bacteria"}, "446462": {"species": "Actinosynnema mirum", "genus": "Actinosynnema", "family": "Pseudonocardiaceae", "order": "Pseudonocardiales", "phylum": "Actinobacteria", "superkingdom": "Bacteria"}, "1798193": {"species": "Erythrobacter sp. HL-111", "genus": "Erythrobacter", "family": "Erythrobacteraceae", "order": "Sphingomonadales", "phylum": "Proteobacteria", "superkingdom": "Bacteria"}, "1241981": {"species": "Chryseobacterium lactis", "genus": "Epilithonimonas", "family": "Weeksellaceae", "order": "Flavobacteriales", "phylum": "Bacteroidetes", "superkingdom": "Bacteria"}, "1774": {"species": "Mycobacteroides chelonae", "genus": "Mycobacteroides", "family": "Mycobacteriaceae", "order": "Corynebacteriales", "phylum": "Actinobacteria", "superkingdom": "Bacteria"}, "1888": {"species": "Streptomyces albus", "genus": "Streptomyces", "family": "Streptomycetaceae", "order": "Streptomycetales", "phylum": "Actinobacteria", "superkingdom": "Bacteria"}, "1267766": {"species": "Altererythrobacter atlanticus", "genus": "Altererythrobacter", "family": "Erythrobacteraceae", "order": "Sphingomonadales", "phylum": "Proteobacteria", "superkingdom": "Bacteria"}, "1583100": {"species": "Myroides sp. A21", "genus": "Myroides", "family": "Flavobacteriaceae", "order": "Flavobacteriales", "phylum": "Bacteroidetes", "superkingdom": "Bacteria"}, "1642299": {"species": "Streptomyces alfalfae", "genus": "Streptomyces", "family": "Streptomycetaceae", "order": "Streptomycetales", "phylum": "Actinobacteria", "superkingdom": "Bacteria"}, "1034807": {"species": "Flavobacterium branchiophilum", "genus": "Flavobacterium", "family": "Flavobacteriaceae", "order": "Flavobacteriales", "phylum": "Bacteroidetes", "superkingdom": "Bacteria"}, "1045808": {"species": "Rhodococcus sp. YL-1", "genus": "Rhodococcus", "family": "Nocardiaceae", "order": "Corynebacteriales", "phylum": "Actinobacteria", "superkingdom": "Bacteria"}, "1313172": {"species": "Ilumatobacter coccineus", "genus": "Ilumatobacter", "family": "Ilumatobacteraceae", "order": "Acidimicrobiales", "phylum": "Actinobacteria", "superkingdom": "Bacteria"}, "42197": {"species": "Actinosynnema pretiosum", "genus": "Actinosynnema", "family": "Pseudonocardiaceae", "order": "Pseudonocardiales", "phylum": "Actinobacteria", "superkingdom": "Bacteria"}, "1571833": {"species": "Arthrobacter sp. MN05-02", "genus": "Arthrobacter", "family": "Micrococcaceae", "order": "Micrococcales", "phylum": "Actinobacteria", "superkingdom": "Bacteria"}, "559305": {"species": "Trichophyton rubrum", "genus": "Trichophyton", "family": "Arthrodermataceae", "order": "Onygenales", "phylum": "Ascomycota", "superkingdom": "Eukaryota"}, "305": {"species": "Ralstonia solanacearum", "genus": "Ralstonia", "family": "Burkholderiaceae", "order": "Burkholderiales", "phylum": "Proteobacteria", "superkingdom": "Bacteria"}, "1751294": {"species": "Streptomyces sp. 4F", "genus": "Streptomyces", "family": "Streptomycetaceae", "order": "Streptomycetales", "phylum": "Actinobacteria", "superkingdom": "Bacteria"}, "28090": {"species": "Acinetobacter lwoffii", "genus": "Acinetobacter", "family": "Moraxellaceae", "order": "Pseudomonadales", "phylum": "Proteobacteria", "superkingdom": "Bacteria"}, "47872": {"species": "Micromonospora purpureochromogenes", "genus": "Micromonospora", "family": "Micromonosporaceae", "order": "Micromonosporales", "phylum": "Actinobacteria", "superkingdom": "Bacteria"}, "114615": {"species": "Bradyrhizobium sp. ORS 278", "genus": "Bradyrhizobium", "family": "Bradyrhizobiaceae", "order": "Rhizobiales", "phylum": "Proteobacteria", "superkingdom": "Bacteria"}, "164757": {"species": "Mycobacterium sp. JLS", "genus": "Mycobacterium", "family": "Mycobacteriaceae", "order": "Corynebacteriales", "phylum": "Actinobacteria", "superkingdom": "Bacteria"}, "41977": {"species": "Azoarcus communis", "genus": "Azoarcus", "family": "Zoogloeaceae", "order": "Rhodocyclales", "phylum": "Proteobacteria", "superkingdom": "Bacteria"}, "1793722": {"species": "Curtobacterium sp. 9128", "genus": "Curtobacterium", "family": "Microbacteriaceae", "order": "Micrococcales", "phylum": "Actinobacteria", "superkingdom": "Bacteria"}, "1076": {"species": "Rhodopseudomonas palustris", "genus": "Rhodopseudomonas", "family": "Bradyrhizobiaceae", "order": "Rhizobiales", "phylum": "Proteobacteria", "superkingdom": "Bacteria"}, "1586287": {"species": "Lentzea guizhouensis", "genus": "Lentzea", "family": "Pseudonocardiaceae", "order": "Pseudonocardiales", "phylum": "Actinobacteria", "superkingdom": "Bacteria"}, "60890": {"species": "Phaeobacter gallaeciensis", "genus": "Phaeobacter", "family": "Rhodobacteraceae", "order": "Rhodobacterales", "phylum": "Proteobacteria", "superkingdom": "Bacteria"}, "350701": {"species": "Burkholderia dolosa", "genus": "Burkholderia", "family": "Burkholderiaceae", "order": "Burkholderiales", "phylum": "Proteobacteria", "superkingdom": "Bacteria"}, "2099583": {"species": "Streptomyces sp. ICC1", "genus": "Streptomyces", "family": "Streptomycetaceae", "order": "Streptomycetales", "phylum": "Actinobacteria", "superkingdom": "Bacteria"}, "1663591": {"species": "Magnetospirillum sp. XM-1", "genus": "Magnetospirillum", "family": "Rhodospirillaceae", "order": "Rhodospirillales", "phylum": "Proteobacteria", "superkingdom": "Bacteria"}, "92643": {"species": "Frankia sp. ACN14a/ts-r", "genus": "Frankia", "family": "Frankiaceae", "order": "Frankiales", "phylum": "Actinobacteria", "superkingdom": "Bacteria"}, "479978": {"species": "Micromonospora tulbaghiae", "genus": "Micromonospora", "family": "Micromonosporaceae", "order": "Micromonosporales", "phylum": "Actinobacteria", "superkingdom": "Bacteria"}, "267128": {"species": "Sphingopyxis granuli", "genus": "Sphingopyxis", "family": "Sphingomonadaceae", "order": "Sphingomonadales", "phylum": "Proteobacteria", "superkingdom": "Bacteria"}, "1906": {"species": "Streptomyces fradiae", "genus": "Streptomyces", "family": "Streptomycetaceae", "order": "Streptomycetales", "phylum": "Actinobacteria", "superkingdom": "Bacteria"}, "1123269": {"species": "Sphingomonas sanxanigenens", "genus": "Sphingomonas", "family": "Sphingomonadaceae", "order": "Sphingomonadales", "phylum": "Proteobacteria", "superkingdom": "Bacteria"}, "292913": {"species": "Sphingopyxis sp. 113P3", "genus": "Sphingopyxis", "family": "Sphingomonadaceae", "order": "Sphingomonadales", "phylum": "Proteobacteria", "superkingdom": "Bacteria"}, "2173169": {"species": "Dokdonia sp. Dokd-P16", "genus": "Dokdonia", "family": "Flavobacteriaceae", "order": "Flavobacteriales", "phylum": "Bacteroidetes", "superkingdom": "Bacteria"}, "358": {"species": "Agrobacterium tumefaciens", "genus": "Agrobacterium", "family": "Rhizobiaceae", "order": "Rhizobiales", "phylum": "Proteobacteria", "superkingdom": "Bacteria"}, "1357916": {"species": "Sphingopyxis sp. QXT-31", "genus": "Sphingopyxis", "family": "Sphingomonadaceae", "order": "Sphingomonadales", "phylum": "Proteobacteria", "superkingdom": "Bacteria"}, "37326": {"species": "Nocardia brasiliensis", "genus": "Nocardia", "family": "Nocardiaceae", "order": "Corynebacteriales", "phylum": "Actinobacteria", "superkingdom": "Bacteria"}, "1181584": {"species": "uncultured bacterium contig00142", "genus": "Bacteria-undef", "family": "Bacteria-undef", "order": "Bacteria-undef", "phylum": "Bacteria-undef", "superkingdom": "Bacteria"}, "2211357": {"species": "Streptomyces sp. ETH9427", "genus": "Streptomyces", "family": "Streptomycetaceae", "order": "Streptomycetales", "phylum": "Actinobacteria", "superkingdom": "Bacteria"}, "1653479": {"species": "Rhodococcus sp. PBTS 2", "genus": "Rhodococcus", "family": "Nocardiaceae", "order": "Corynebacteriales", "phylum": "Actinobacteria", "superkingdom": "Bacteria"}, "1911175": {"species": "Amycolatopsis sp. BJA-103", "genus": "Amycolatopsis", "family": "Pseudonocardiaceae", "order": "Pseudonocardiales", "phylum": "Actinobacteria", "superkingdom": "Bacteria"}, "13443": {"species": "Coffea arabica", "genus": "Coffea", "family": "Rubiaceae", "order": "Gentianales", "phylum": "Streptophyta", "superkingdom": "Eukaryota"}, "1316596": {"species": "Capnocytophaga sp. oral taxon 878", "genus": "Capnocytophaga", "family": "Flavobacteriaceae", "order": "Flavobacteriales", "phylum": "Bacteroidetes", "superkingdom": "Bacteria"}, "313595": {"species": "Psychroflexus torquis", "genus": "Psychroflexus", "family": "Flavobacteriaceae", "order": "Flavobacteriales", "phylum": "Bacteroidetes", "superkingdom": "Bacteria"}, "1670830": {"species": "Egicoccus halophilus", "genus": "Egicoccus", "family": "Egicoccaceae", "order": "Egicoccales", "phylum": "Actinobacteria", "superkingdom": "Bacteria"}, "2338327": {"species": "Altererythrobacter amylolyticus", "genus": "Altererythrobacter", "family": "Erythrobacteraceae", "order": "Sphingomonadales", "phylum": "Proteobacteria", "superkingdom": "Bacteria"}, "326968": {"species": "Ziziphus jujuba", "genus": "Ziziphus", "family": "Rhamnaceae", "order": "Rosales", "phylum": "Streptophyta", "superkingdom": "Eukaryota"}, "69332": {"species": "Chara braunii", "genus": "Chara", "family": "Characeae", "order": "Charales", "phylum": "Streptophyta", "superkingdom": "Eukaryota"}, "188770": {"species": "Streptomyces koyangensis", "genus": "Streptomyces", "family": "Streptomycetaceae", "order": "Streptomycetales", "phylum": "Actinobacteria", "superkingdom": "Bacteria"}, "459526": {"species": "Flavobacterium anhuiense", "genus": "Flavobacterium", "family": "Flavobacteriaceae", "order": "Flavobacteriales", "phylum": "Bacteroidetes", "superkingdom": "Bacteria"}, "158500": {"species": "Novosphingobium resinovorum", "genus": "Novosphingobium", "family": "Sphingomonadaceae", "order": "Sphingomonadales", "phylum": "Proteobacteria", "superkingdom": "Bacteria"}, "2294119": {"species": "Flavobacterium sp. CJ74", "genus": "Flavobacterium", "family": "Flavobacteriaceae", "order": "Flavobacteriales", "phylum": "Bacteroidetes", "superkingdom": "Bacteria"}, "479434": {"species": "Sphaerobacter thermophilus", "genus": "Sphaerobacter", "family": "Sphaerobacteraceae", "order": "Sphaerobacterales", "phylum": "Chloroflexi", "superkingdom": "Bacteria"}, "692370": {"species": "Altererythrobacter dongtanensis", "genus": "Altererythrobacter", "family": "Erythrobacteraceae", "order": "Sphingomonadales", "phylum": "Proteobacteria", "superkingdom": "Bacteria"}, "1798224": {"species": "Jiangella sp. DSM 45060", "genus": "Jiangella", "family": "Jiangellaceae", "order": "Jiangellales", "phylum": "Actinobacteria", "superkingdom": "Bacteria"}, "675635": {"species": "Pseudonocardia dioxanivorans", "genus": "Pseudonocardia", "family": "Pseudonocardiaceae", "order": "Pseudonocardiales", "phylum": "Actinobacteria", "superkingdom": "Bacteria"}, "443156": {"species": "Phycicoccus dokdonensis", "genus": "Phycicoccus", "family": "Intrasporangiaceae", "order": "Micrococcales", "phylum": "Actinobacteria", "superkingdom": "Bacteria"}, "1336795": {"species": "Formosa sp. Hel3_A1_48", "genus": "Formosa", "family": "Flavobacteriaceae", "order": "Flavobacteriales", "phylum": "Bacteroidetes", "superkingdom": "Bacteria"}, "115808": {"species": "Bradyrhizobium sp. ORS 285", "genus": "Bradyrhizobium", "family": "Bradyrhizobiaceae", "order": "Rhizobiales", "phylum": "Proteobacteria", "superkingdom": "Bacteria"}, "1736675": {"species": "Devosia sp. A16", "genus": "Devosia", "family": "Hyphomicrobiaceae", "order": "Rhizobiales", "phylum": "Proteobacteria", "superkingdom": "Bacteria"}, "2282738": {"species": "Streptomyces paludis", "genus": "Streptomyces", "family": "Streptomycetaceae", "order": "Streptomycetales", "phylum": "Actinobacteria", "superkingdom": "Bacteria"}, "381": {"species": "Mesorhizobium loti", "genus": "Mesorhizobium", "family": "Phyllobacteriaceae", "order": "Rhizobiales", "phylum": "Proteobacteria", "superkingdom": "Bacteria"}, "700508": {"species": "Mycolicibacterium neoaurum", "genus": "Mycolicibacterium", "family": "Mycobacteriaceae", "order": "Corynebacteriales", "phylum": "Actinobacteria", "superkingdom": "Bacteria"}, "1347342": {"species": "Formosa agariphila", "genus": "Formosa", "family": "Flavobacteriaceae", "order": "Flavobacteriales", "phylum": "Bacteroidetes", "superkingdom": "Bacteria"}, "102107": {"species": "Prunus mume", "genus": "Prunus", "family": "Rosaceae", "order": "Rosales", "phylum": "Streptophyta", "superkingdom": "Eukaryota"}, "663331": {"species": "Trichophyton benhamiae", "genus": "Trichophyton", "family": "Arthrodermataceae", "order": "Onygenales", "phylum": "Ascomycota", "superkingdom": "Eukaryota"}, "40324": {"species": "Stenotrophomonas maltophilia", "genus": "Stenotrophomonas", "family": "Xanthomonadaceae", "order": "Xanthomonadales", "phylum": "Proteobacteria", "superkingdom": "Bacteria"}, "880159": {"species": "Bathycoccus sp. RCC1105 virus BpV", "genus": "Prasinovirus", "family": "Phycodnaviridae", "order": "Algavirales", "phylum": "Nucleocytoviricota", "superkingdom": "Viruses"}, "1038929": {"species": "Streptomyces xinghaiensis", "genus": "Streptomyces", "family": "Streptomycetaceae", "order": "Streptomycetales", "phylum": "Actinobacteria", "superkingdom": "Bacteria"}, "1336802": {"species": "Nonlabens sp. Hel1_33_55", "genus": "Nonlabens", "family": "Flavobacteriaceae", "order": "Flavobacteriales", "phylum": "Bacteroidetes", "superkingdom": "Bacteria"}, "38626": {"species": "Phascolarctos cinereus", "genus": "Phascolarctos", "family": "Phascolarctidae", "order": "Diprotodontia", "phylum": "Chordata", "superkingdom": "Eukaryota"}, "880160": {"species": "Bathycoccus sp. RCC1105 virus BpV", "genus": "Prasinovirus", "family": "Phycodnaviridae", "order": "Algavirales", "phylum": "Nucleocytoviricota", "superkingdom": "Viruses"}, "1922222": {"species": "Sphingorhabdus sp. Alg231-15", "genus": "Sphingorhabdus", "family": "Sphingomonadaceae", "order": "Sphingomonadales", "phylum": "Proteobacteria", "superkingdom": "Bacteria"}, "1163399": {"species": "Stenotrophomonas maltophilia", "genus": "Stenotrophomonas", "family": "Xanthomonadaceae", "order": "Xanthomonadales", "phylum": "Proteobacteria", "superkingdom": "Bacteria"}, "446466": {"species": "Cellulomonas flavigena", "genus": "Cellulomonas", "family": "Cellulomonadaceae", "order": "Micrococcales", "phylum": "Actinobacteria", "superkingdom": "Bacteria"}, "1920667": {"species": "Mycobacterium sp. WY10", "genus": "Mycobacterium", "family": "Mycobacteriaceae", "order": "Corynebacteriales", "phylum": "Actinobacteria", "superkingdom": "Bacteria"}, "1256586": {"species": "uncultured bacterium A1Q1_fos_568", "genus": "Bacteria-undef", "family": "Bacteria-undef", "order": "Bacteria-undef", "phylum": "Bacteria-undef", "superkingdom": "Bacteria"}, "1016987": {"species": "Novosphingobium sp. THN1", "genus": "Novosphingobium", "family": "Sphingomonadaceae", "order": "Sphingomonadales", "phylum": "Proteobacteria", "superkingdom": "Bacteria"}, "1188256": {"species": "Rhodovulum sulfidophilum", "genus": "Rhodovulum", "family": "Rhodobacteraceae", "order": "Rhodobacterales", "phylum": "Proteobacteria", "superkingdom": "Bacteria"}, "78245": {"species": "Xanthobacter autotrophicus", "genus": "Xanthobacter", "family": "Xanthobacteraceae", "order": "Rhizobiales", "phylum": "Proteobacteria", "superkingdom": "Bacteria"}, "68214": {"species": "Streptomyces griseochromogenes", "genus": "Streptomyces", "family": "Streptomycetaceae", "order": "Streptomycetales", "phylum": "Actinobacteria", "superkingdom": "Bacteria"}, "1045855": {"species": "Pseudoxanthomonas spadix", "genus": "Pseudoxanthomonas", "family": "Xanthomonadaceae", "order": "Xanthomonadales", "phylum": "Proteobacteria", "superkingdom": "Bacteria"}, "2507582": {"species": "Rhodococcus sp. ABRD24", "genus": "Rhodococcus", "family": "Nocardiaceae", "order": "Corynebacteriales", "phylum": "Actinobacteria", "superkingdom": "Bacteria"}, "114398": {"species": "Parasteatoda tepidariorum", "genus": "Parasteatoda", "family": "Theridiidae", "order": "Araneae", "phylum": "Arthropoda", "superkingdom": "Eukaryota"}, "215221": {"species": "Komagataeibacter rhaeticus", "genus": "Komagataeibacter", "family": "Acetobacteraceae", "order": "Rhodospirillales", "phylum": "Proteobacteria", "superkingdom": "Bacteria"}, "1650658": {"species": "Actinobacteria bacterium IMCC26256", "genus": "Actinobacteria-undef", "family": "Actinobacteria-undef", "order": "Actinobacteria-undef", "phylum": "Actinobacteria", "superkingdom": "Bacteria"}, "445576": {"species": "Pseudonocardia sp. AL041005-10", "genus": "Pseudonocardia", "family": "Pseudonocardiaceae", "order": "Pseudonocardiales", "phylum": "Actinobacteria", "superkingdom": "Bacteria"}, "1690221": {"species": "Streptomyces spongiicola", "genus": "Streptomyces", "family": "Streptomycetaceae", "order": "Streptomycetales", "phylum": "Actinobacteria", "superkingdom": "Bacteria"}, "1219058": {"species": "Sphingopyxis terrae", "genus": "Sphingopyxis", "family": "Sphingomonadaceae", "order": "Sphingomonadales", "phylum": "Proteobacteria", "superkingdom": "Bacteria"}, "361183": {"species": "Altererythrobacter epoxidivorans", "genus": "Altererythrobacter", "family": "Erythrobacteraceae", "order": "Sphingomonadales", "phylum": "Proteobacteria", "superkingdom": "Bacteria"}, "695850": {"species": "Saprolegnia parasitica", "genus": "Saprolegnia", "family": "Saprolegniaceae", "order": "Saprolegniales", "phylum": "Eukaryota-undef", "superkingdom": "Eukaryota"}, "2183582": {"species": "Saliniradius amylolyticus", "genus": "Saliniradius", "family": "Alteromonadaceae", "order": "Alteromonadales", "phylum": "Proteobacteria", "superkingdom": "Bacteria"}, "1791": {"species": "Mycolicibacterium aurum", "genus": "Mycolicibacterium", "family": "Mycobacteriaceae", "order": "Corynebacteriales", "phylum": "Actinobacteria", "superkingdom": "Bacteria"}, "1871037": {"species": "Flavobacteriaceae bacterium", "genus": "Flavobacteriaceae-undef", "family": "Flavobacteriaceae", "order": "Flavobacteriales", "phylum": "Bacteroidetes", "superkingdom": "Bacteria"}, "109376": {"species": "Brassica oleracea", "genus": "Brassica", "family": "Brassicaceae", "order": "Brassicales", "phylum": "Streptophyta", "superkingdom": "Eukaryota"}, "117157": {"species": "Actinopolymorpha singaporensis", "genus": "Actinopolymorpha", "family": "Nocardioidaceae", "order": "Propionibacteriales", "phylum": "Actinobacteria", "superkingdom": "Bacteria"}, "266779": {"species": "Chelativorans sp. BNC1", "genus": "Chelativorans", "family": "Phyllobacteriaceae", "order": "Rhizobiales", "phylum": "Proteobacteria", "superkingdom": "Bacteria"}, "407020": {"species": "Sphingobium sp. MI1205", "genus": "Sphingobium", "family": "Sphingomonadaceae", "order": "Sphingomonadales", "phylum": "Proteobacteria", "superkingdom": "Bacteria"}, "404380": {"species": "Geobacter bemidjiensis", "genus": "Geobacter", "family": "Geobacteraceae", "order": "Desulfuromonadales", "phylum": "Proteobacteria", "superkingdom": "Bacteria"}, "45398": {"species": "Streptomyces griseoviridis", "genus": "Streptomyces", "family": "Streptomycetaceae", "order": "Streptomycetales", "phylum": "Actinobacteria", "superkingdom": "Bacteria"}, "31312": {"species": "Nephroselmis olivacea", "genus": "Nephroselmis", "family": "Nephroselmidaceae", "order": "Nephroselmidales", "phylum": "Chlorophyta", "superkingdom": "Eukaryota"}, "1604141": {"species": "Antrophyum semicostatum", "genus": "Antrophyum", "family": "Pteridaceae", "order": "Polypodiales", "phylum": "Streptophyta", "superkingdom": "Eukaryota"}, "423618": {"species": "Rhodococcus sp. YYL", "genus": "Rhodococcus", "family": "Nocardiaceae", "order": "Corynebacteriales", "phylum": "Actinobacteria", "superkingdom": "Bacteria"}, "69666": {"species": "Caulobacter mirabilis", "genus": "Caulobacter", "family": "Caulobacteraceae", "order": "Caulobacterales", "phylum": "Proteobacteria", "superkingdom": "Bacteria"}, "542405": {"species": "uncultured bacterium ARCTIC16_F_12", "genus": "Bacteria-undef", "family": "Bacteria-undef", "order": "Bacteria-undef", "phylum": "Bacteria-undef", "superkingdom": "Bacteria"}, "37329": {"species": "Nocardia farcinica", "genus": "Nocardia", "family": "Nocardiaceae", "order": "Corynebacteriales", "phylum": "Actinobacteria", "superkingdom": "Bacteria"}, "1452724": {"species": "Flavobacterium psychrophilum", "genus": "Flavobacterium", "family": "Flavobacteriaceae", "order": "Flavobacteriales", "phylum": "Bacteroidetes", "superkingdom": "Bacteria"}, "694315": {"species": "Kofleria flava", "genus": "Kofleria", "family": "Kofleriaceae", "order": "Myxococcales", "phylum": "Proteobacteria", "superkingdom": "Bacteria"}, "1522189": {"species": "Ceraceosorus guamensis", "genus": "Ceraceosorus", "family": "Ceraceosoraceae", "order": "Ceraceosorales", "phylum": "Basidiomycota", "superkingdom": "Eukaryota"}, "754423": {"species": "Tenacibaculum sp. SZ-18", "genus": "Tenacibaculum", "family": "Flavobacteriaceae", "order": "Flavobacteriales", "phylum": "Bacteroidetes", "superkingdom": "Bacteria"}, "2041": {"species": "Aeromicrobium erythreum", "genus": "Aeromicrobium", "family": "Nocardioidaceae", "order": "Propionibacteriales", "phylum": "Actinobacteria", "superkingdom": "Bacteria"}, "1355477": {"species": "Bradyrhizobium diazoefficiens", "genus": "Bradyrhizobium", "family": "Bradyrhizobiaceae", "order": "Rhizobiales", "phylum": "Proteobacteria", "superkingdom": "Bacteria"}, "1570939": {"species": "Rhodococcus sp. 2G", "genus": "Rhodococcus", "family": "Nocardiaceae", "order": "Corynebacteriales", "phylum": "Actinobacteria", "superkingdom": "Bacteria"}, "360281": {"species": "uncultured marine organism", "genus": "undef", "family": "undef", "order": "undef", "phylum": "undef", "superkingdom": "undef"}, "2268026": {"species": "Runella sp. SP2", "genus": "Runella", "family": "Cytophagaceae", "order": "Cytophagales", "phylum": "Bacteroidetes", "superkingdom": "Bacteria"}, "542417": {"species": "uncultured bacterium ARCTIC29_C_07", "genus": "Bacteria-undef", "family": "Bacteria-undef", "order": "Bacteria-undef", "phylum": "Bacteria-undef", "superkingdom": "Bacteria"}, "367825": {"species": "Cupriavidus malaysiensis", "genus": "Cupriavidus", "family": "Burkholderiaceae", "order": "Burkholderiales", "phylum": "Proteobacteria", "superkingdom": "Bacteria"}, "1691571": {"species": "Nocardia rhizosphaerae", "genus": "Nocardia", "family": "Nocardiaceae", "order": "Corynebacteriales", "phylum": "Actinobacteria", "superkingdom": "Bacteria"}, "1181578": {"species": "uncultured bacterium contig00117", "genus": "Bacteria-undef", "family": "Bacteria-undef", "order": "Bacteria-undef", "phylum": "Bacteria-undef", "superkingdom": "Bacteria"}, "316284": {"species": "Streptomyces noursei", "genus": "Streptomyces", "family": "Streptomycetaceae", "order": "Streptomycetales", "phylum": "Actinobacteria", "superkingdom": "Bacteria"}, "589382": {"species": "Agromyces flavus", "genus": "Agromyces", "family": "Microbacteriaceae", "order": "Micrococcales", "phylum": "Actinobacteria", "superkingdom": "Bacteria"}, "135487": {"species": "Nocardia cyriacigeorgica", "genus": "Nocardia", "family": "Nocardiaceae", "order": "Corynebacteriales", "phylum": "Actinobacteria", "superkingdom": "Bacteria"}, "1224164": {"species": "Corynebacterium vitaeruminis", "genus": "Corynebacterium", "family": "Corynebacteriaceae", "order": "Corynebacteriales", "phylum": "Actinobacteria", "superkingdom": "Bacteria"}, "983544": {"species": "Lacinutrix sp. 5H-3-7-4", "genus": "Lacinutrix", "family": "Flavobacteriaceae", "order": "Flavobacteriales", "phylum": "Bacteroidetes", "superkingdom": "Bacteria"}, "616991": {"species": "Arenibacter algicola", "genus": "Arenibacter", "family": "Flavobacteriaceae", "order": "Flavobacteriales", "phylum": "Bacteroidetes", "superkingdom": "Bacteria"}, "69": {"species": "Lysobacter enzymogenes", "genus": "Lysobacter", "family": "Xanthomonadaceae", "order": "Xanthomonadales", "phylum": "Proteobacteria", "superkingdom": "Bacteria"}, "285473": {"species": "Streptomyces rubrolavendulae", "genus": "Streptomyces", "family": "Streptomycetaceae", "order": "Streptomycetales", "phylum": "Actinobacteria", "superkingdom": "Bacteria"}, "479431": {"species": "Nakamurella multipartita", "genus": "Nakamurella", "family": "Nakamurellaceae", "order": "Nakamurellales", "phylum": "Actinobacteria", "superkingdom": "Bacteria"}, "1504981": {"species": "Halomonas sp. KO116", "genus": "Halomonas", "family": "Halomonadaceae", "order": "Oceanospirillales", "phylum": "Proteobacteria", "superkingdom": "Bacteria"}, "2493670": {"species": "Mesorhizobium sp. M2A.F.Ca.ET.043.02.1.1", "genus": "Mesorhizobium", "family": "Phyllobacteriaceae", "order": "Rhizobiales", "phylum": "Proteobacteria", "superkingdom": "Bacteria"}, "1874061": {"species": "Sphingopyxis sp. EG6", "genus": "Sphingopyxis", "family": "Sphingomonadaceae", "order": "Sphingomonadales", "phylum": "Proteobacteria", "superkingdom": "Bacteria"}, "2003315": {"species": "Porphyrobacter sp. CACIAM 03H1", "genus": "Porphyrobacter", "family": "Erythrobacteraceae", "order": "Sphingomonadales", "phylum": "Proteobacteria", "superkingdom": "Bacteria"}, "2175091": {"species": "Flavobacterium album", "genus": "Flavobacterium", "family": "Flavobacteriaceae", "order": "Flavobacteriales", "phylum": "Bacteroidetes", "superkingdom": "Bacteria"}, "1936080": {"species": "Winogradskyella sp. J14-2", "genus": "Winogradskyella", "family": "Flavobacteriaceae", "order": "Flavobacteriales", "phylum": "Bacteroidetes", "superkingdom": "Bacteria"}, "436017": {"species": "Ostreococcus sp. 'lucimarinus'", "genus": "Ostreococcus", "family": "Bathycoccaceae", "order": "Mamiellales", "phylum": "Chlorophyta", "superkingdom": "Eukaryota"}, "101571": {"species": "Burkholderia ubonensis", "genus": "Burkholderia", "family": "Burkholderiaceae", "order": "Burkholderiales", "phylum": "Proteobacteria", "superkingdom": "Bacteria"}, "47671": {"species": "Lautropia mirabilis", "genus": "Lautropia", "family": "Burkholderiaceae", "order": "Burkholderiales", "phylum": "Proteobacteria", "superkingdom": "Bacteria"}, "435897": {"species": "Lysobacter capsici", "genus": "Lysobacter", "family": "Xanthomonadaceae", "order": "Xanthomonadales", "phylum": "Proteobacteria", "superkingdom": "Bacteria"}, "110193": {"species": "Nicrophorus vespilloides", "genus": "Nicrophorus", "family": "Silphidae", "order": "Coleoptera", "phylum": "Arthropoda", "superkingdom": "Eukaryota"}, "669041": {"species": "Tenacibaculum dicentrarchi", "genus": "Tenacibaculum", "family": "Flavobacteriaceae", "order": "Flavobacteriales", "phylum": "Bacteroidetes", "superkingdom": "Bacteria"}, "710421": {"species": "Mycolicibacterium chubuense", "genus": "Mycolicibacterium", "family": "Mycobacteriaceae", "order": "Corynebacteriales", "phylum": "Actinobacteria", "superkingdom": "Bacteria"}, "1921510": {"species": "Tardibacter chloracetimidivorans", "genus": "Tardibacter", "family": "Sphingomonadaceae", "order": "Sphingomonadales", "phylum": "Proteobacteria", "superkingdom": "Bacteria"}, "2213057": {"species": "Pseudomonas sp. R2A2", "genus": "Pseudomonas", "family": "Pseudomonadaceae", "order": "Pseudomonadales", "phylum": "Proteobacteria", "superkingdom": "Bacteria"}, "3218": {"species": "Physcomitrium patens", "genus": "Physcomitrium", "family": "Funariaceae", "order": "Funariales", "phylum": "Streptophyta", "superkingdom": "Eukaryota"}, "1241979": {"species": "Chryseobacterium carnis", "genus": "Kaistella", "family": "Weeksellaceae", "order": "Flavobacteriales", "phylum": "Bacteroidetes", "superkingdom": "Bacteria"}, "1150389": {"species": "Flavobacteriaceae bacterium UJ101", "genus": "Flavobacteriaceae-undef", "family": "Flavobacteriaceae", "order": "Flavobacteriales", "phylum": "Bacteroidetes", "superkingdom": "Bacteria"}, "1721091": {"species": "Chryseobacterium sp. IHB B 17019", "genus": "Chryseobacterium", "family": "Weeksellaceae", "order": "Flavobacteriales", "phylum": "Bacteroidetes", "superkingdom": "Bacteria"}, "2787": {"species": "Porphyra purpurea", "genus": "Porphyra", "family": "Bangiaceae", "order": "Bangiales", "phylum": "Rhodophyta", "superkingdom": "Eukaryota"}, "69401": {"species": "Carteria cerasiformis", "genus": "Carteria", "family": "Chlamydomonadaceae", "order": "Chlamydomonadales", "phylum": "Chlorophyta", "superkingdom": "Eukaryota"}, "2126319": {"species": "Variovorax sp. PMC12", "genus": "Variovorax", "family": "Comamonadaceae", "order": "Burkholderiales", "phylum": "Proteobacteria", "superkingdom": "Bacteria"}, "28188": {"species": "Capnocytophaga canimorsus", "genus": "Capnocytophaga", "family": "Flavobacteriaceae", "order": "Flavobacteriales", "phylum": "Bacteroidetes", "superkingdom": "Bacteria"}, "364197": {"species": "Pseudomonas pohangensis", "genus": "Pseudomonas", "family": "Pseudomonadaceae", "order": "Pseudomonadales", "phylum": "Proteobacteria", "superkingdom": "Bacteria"}, "331272": {"species": "Burkholderia cenocepacia", "genus": "Burkholderia", "family": "Burkholderiaceae", "order": "Burkholderiales", "phylum": "Proteobacteria", "superkingdom": "Bacteria"}, "47850": {"species": "Micromonospora aurantiaca", "genus": "Micromonospora", "family": "Micromonosporaceae", "order": "Micromonosporales", "phylum": "Actinobacteria", "superkingdom": "Bacteria"}, "15368": {"species": "Brachypodium distachyon", "genus": "Brachypodium", "family": "Poaceae", "order": "Poales", "phylum": "Streptophyta", "superkingdom": "Eukaryota"}, "2508168": {"species": "Luteimonas sp. YGD11-2", "genus": "Luteimonas", "family": "Xanthomonadaceae", "order": "Xanthomonadales", "phylum": "Proteobacteria", "superkingdom": "Bacteria"}, "739141": {"species": "Methylobacterium sp. XJLW", "genus": "Methylobacterium", "family": "Methylobacteriaceae", "order": "Rhizobiales", "phylum": "Proteobacteria", "superkingdom": "Bacteria"}, "983917": {"species": "Rubrivivax gelatinosus", "genus": "Rubrivivax", "family": "Burkholderiales-undef", "order": "Burkholderiales", "phylum": "Proteobacteria", "superkingdom": "Bacteria"}, "1913578": {"species": "Sphingopyxis sp. LPB0140", "genus": "Sphingopyxis", "family": "Sphingomonadaceae", "order": "Sphingomonadales", "phylum": "Proteobacteria", "superkingdom": "Bacteria"}, "1079985": {"species": "Streptomyces chartreusis", "genus": "Streptomyces", "family": "Streptomycetaceae", "order": "Streptomycetales", "phylum": "Actinobacteria", "superkingdom": "Bacteria"}, "1852022": {"species": "Roseitalea porphyridii", "genus": "Roseitalea", "family": "Phyllobacteriaceae", "order": "Rhizobiales", "phylum": "Proteobacteria", "superkingdom": "Bacteria"}, "2057808": {"species": "Lacinutrix sp. Bg11-31", "genus": "Lacinutrix", "family": "Flavobacteriaceae", "order": "Flavobacteriales", "phylum": "Bacteroidetes", "superkingdom": "Bacteria"}, "472569": {"species": "Devriesea agamarum", "genus": "Devriesea", "family": "Dermabacteraceae", "order": "Micrococcales", "phylum": "Actinobacteria", "superkingdom": "Bacteria"}, "1392005": {"species": "Comamonas testosteroni", "genus": "Comamonas", "family": "Comamonadaceae", "order": "Burkholderiales", "phylum": "Proteobacteria", "superkingdom": "Bacteria"}, "477245": {"species": "Streptomyces cyaneogriseus", "genus": "Streptomyces", "family": "Streptomycetaceae", "order": "Streptomycetales", "phylum": "Actinobacteria", "superkingdom": "Bacteria"}, "1811807": {"species": "Sulfuriflexus mobilis", "genus": "Sulfuriflexus", "family": "Granulosicoccaceae", "order": "Chromatiales", "phylum": "Proteobacteria", "superkingdom": "Bacteria"}, "67258": {"species": "Streptomyces cavourensis", "genus": "Streptomyces", "family": "Streptomycetaceae", "order": "Streptomycetales", "phylum": "Actinobacteria", "superkingdom": "Bacteria"}, "104336": {"species": "Microbacterium foliorum", "genus": "Microbacterium", "family": "Microbacteriaceae", "order": "Micrococcales", "phylum": "Actinobacteria", "superkingdom": "Bacteria"}, "206008": {"species": "Panicum hallii", "genus": "Panicum", "family": "Poaceae", "order": "Poales", "phylum": "Streptophyta", "superkingdom": "Eukaryota"}, "1077946": {"species": "Streptomyces hundungensis", "genus": "Streptomyces", "family": "Streptomycetaceae", "order": "Streptomycetales", "phylum": "Actinobacteria", "superkingdom": "Bacteria"}, "1441467": {"species": "Nitrospirillum amazonense", "genus": "Nitrospirillum", "family": "Rhodospirillaceae", "order": "Rhodospirillales", "phylum": "Proteobacteria", "superkingdom": "Bacteria"}, "2007176": {"species": "Dipterocladia arabiensis", "genus": "Dipterocladia", "family": "Dasyaceae", "order": "Ceramiales", "phylum": "Rhodophyta", "superkingdom": "Eukaryota"}, "88149": {"species": "Saccharina japonica", "genus": "Saccharina", "family": "Laminariaceae", "order": "Laminariales", "phylum": "Eukaryota-undef", "superkingdom": "Eukaryota"}, "743721": {"species": "Pseudoxanthomonas suwonensis", "genus": "Pseudoxanthomonas", "family": "Xanthomonadaceae", "order": "Xanthomonadales", "phylum": "Proteobacteria", "superkingdom": "Bacteria"}, "1634516": {"species": "Citromicrobium sp. JL477", "genus": "Citromicrobium", "family": "Sphingomonadaceae", "order": "Sphingomonadales", "phylum": "Proteobacteria", "superkingdom": "Bacteria"}, "1550728": {"species": "Blastomonas fulva", "genus": "Blastomonas", "family": "Sphingomonadaceae", "order": "Sphingomonadales", "phylum": "Proteobacteria", "superkingdom": "Bacteria"}, "1560345": {"species": "Sphingomonas panacis", "genus": "Sphingomonas", "family": "Sphingomonadaceae", "order": "Sphingomonadales", "phylum": "Proteobacteria", "superkingdom": "Bacteria"}, "2058137": {"species": "Polaribacter sp. ALD11", "genus": "Polaribacter", "family": "Flavobacteriaceae", "order": "Flavobacteriales", "phylum": "Bacteroidetes", "superkingdom": "Bacteria"}, "1385664": {"species": "Hymenobacter sp. DG25B", "genus": "Hymenobacter", "family": "Hymenobacteraceae", "order": "Cytophagales", "phylum": "Bacteroidetes", "superkingdom": "Bacteria"}, "75385": {"species": "Micropruina glycogenica", "genus": "Micropruina", "family": "Nocardioidaceae", "order": "Propionibacteriales", "phylum": "Actinobacteria", "superkingdom": "Bacteria"}, "1064539": {"species": "Azospirillum baldaniorum", "genus": "Azospirillum", "family": "Rhodospirillaceae", "order": "Rhodospirillales", "phylum": "Proteobacteria", "superkingdom": "Bacteria"}, "1842540": {"species": "Methyloversatilis sp. RAC08", "genus": "Methyloversatilis", "family": "Sterolibacteriaceae", "order": "Nitrosomonadales", "phylum": "Proteobacteria", "superkingdom": "Bacteria"}, "688270": {"species": "Cellulophaga algicola", "genus": "Cellulophaga", "family": "Flavobacteriaceae", "order": "Flavobacteriales", "phylum": "Bacteroidetes", "superkingdom": "Bacteria"}, "762376": {"species": "Achromobacter xylosoxidans", "genus": "Achromobacter", "family": "Alcaligenaceae", "order": "Burkholderiales", "phylum": "Proteobacteria", "superkingdom": "Bacteria"}, "2497863": {"species": "Janthinobacterium sp. 17J80-10", "genus": "Janthinobacterium", "family": "Oxalobacteraceae", "order": "Burkholderiales", "phylum": "Proteobacteria", "superkingdom": "Bacteria"}, "591167": {"species": "Streptomyces pratensis", "genus": "Streptomyces", "family": "Streptomycetaceae", "order": "Streptomycetales", "phylum": "Actinobacteria", "superkingdom": "Bacteria"}, "376686": {"species": "Flavobacterium johnsoniae", "genus": "Flavobacterium", "family": "Flavobacteriaceae", "order": "Flavobacteriales", "phylum": "Bacteroidetes", "superkingdom": "Bacteria"}, "3074": {"species": "Parachlorella kessleri", "genus": "Parachlorella", "family": "Chlorellaceae", "order": "Chlorellales", "phylum": "Chlorophyta", "superkingdom": "Eukaryota"}, "1808001": {"species": "Acinetobacter sp. LoGeW2-3", "genus": "Acinetobacter", "family": "Moraxellaceae", "order": "Pseudomonadales", "phylum": "Proteobacteria", "superkingdom": "Bacteria"}, "680198": {"species": "Streptomyces scabiei", "genus": "Streptomyces", "family": "Streptomycetaceae", "order": "Streptomycetales", "phylum": "Actinobacteria", "superkingdom": "Bacteria"}, "2201350": {"species": "Phenylobacterium sp. HYN0004", "genus": "Phenylobacterium", "family": "Caulobacteraceae", "order": "Caulobacterales", "phylum": "Proteobacteria", "superkingdom": "Bacteria"}, "1500843": {"species": "Rhodococcus biphenylivorans", "genus": "Rhodococcus", "family": "Nocardiaceae", "order": "Corynebacteriales", "phylum": "Actinobacteria", "superkingdom": "Bacteria"}, "1415166": {"species": "Nocardia nova", "genus": "Nocardia", "family": "Nocardiaceae", "order": "Corynebacteriales", "phylum": "Actinobacteria", "superkingdom": "Bacteria"}, "526226": {"species": "Gordonia bronchialis", "genus": "Gordonia", "family": "Gordoniaceae", "order": "Corynebacteriales", "phylum": "Actinobacteria", "superkingdom": "Bacteria"}, "360424": {"species": "uncultured marine bacterium Ant4E12", "genus": "Bacteria-undef", "family": "Bacteria-undef", "order": "Bacteria-undef", "phylum": "Bacteria-undef", "superkingdom": "Bacteria"}, "296587": {"species": "Micromonas commoda", "genus": "Micromonas", "family": "Mamiellaceae", "order": "Mamiellales", "phylum": "Chlorophyta", "superkingdom": "Eukaryota"}, "2060726": {"species": "Neorhizobium sp. SOG26", "genus": "Neorhizobium", "family": "Rhizobiaceae", "order": "Rhizobiales", "phylum": "Proteobacteria", "superkingdom": "Bacteria"}, "1663209": {"species": "Ostreococcus lucimarinus virus 7", "genus": "Prasinovirus", "family": "Phycodnaviridae", "order": "Algavirales", "phylum": "Nucleocytoviricota", "superkingdom": "Viruses"}, "269482": {"species": "Burkholderia vietnamiensis", "genus": "Burkholderia", "family": "Burkholderiaceae", "order": "Burkholderiales", "phylum": "Proteobacteria", "superkingdom": "Bacteria"}, "1644130": {"species": "Maribacter sp. 1_2014MBL_MicDiv", "genus": "Maribacter", "family": "Flavobacteriaceae", "order": "Flavobacteriales", "phylum": "Bacteroidetes", "superkingdom": "Bacteria"}, "1235441": {"species": "Nocardiopsis gilva", "genus": "Nocardiopsis", "family": "Nocardiopsaceae", "order": "Streptosporangiales", "phylum": "Actinobacteria", "superkingdom": "Bacteria"}, "58340": {"species": "Streptomyces lavendulae", "genus": "Streptomyces", "family": "Streptomycetaceae", "order": "Streptomycetales", "phylum": "Actinobacteria", "superkingdom": "Bacteria"}, "146827": {"species": "Corynebacterium simulans", "genus": "Corynebacterium", "family": "Corynebacteriaceae", "order": "Corynebacteriales", "phylum": "Actinobacteria", "superkingdom": "Bacteria"}, "558173": {"species": "Corynebacterium doosanense", "genus": "Corynebacterium", "family": "Corynebacteriaceae", "order": "Corynebacteriales", "phylum": "Actinobacteria", "superkingdom": "Bacteria"}, "313590": {"species": "Dokdonia sp. MED134", "genus": "Dokdonia", "family": "Flavobacteriaceae", "order": "Flavobacteriales", "phylum": "Bacteroidetes", "superkingdom": "Bacteria"}, "1744": {"species": "Propionibacterium freudenreichii", "genus": "Propionibacterium", "family": "Propionibacteriaceae", "order": "Propionibacteriales", "phylum": "Actinobacteria", "superkingdom": "Bacteria"}, "1702325": {"species": "Chelatococcus sp. CO-6", "genus": "Chelatococcus", "family": "Chelatococcaceae", "order": "Rhizobiales", "phylum": "Proteobacteria", "superkingdom": "Bacteria"}, "655815": {"species": "Zunongwangia profunda", "genus": "Zunongwangia", "family": "Flavobacteriaceae", "order": "Flavobacteriales", "phylum": "Bacteroidetes", "superkingdom": "Bacteria"}, "2494375": {"species": "Aequorivita sp. H23M31", "genus": "Aequorivita", "family": "Flavobacteriaceae", "order": "Flavobacteriales", "phylum": "Bacteroidetes", "superkingdom": "Bacteria"}, "1940": {"species": "Streptomyces albireticuli", "genus": "Streptomyces", "family": "Streptomycetaceae", "order": "Streptomycetales", "phylum": "Actinobacteria", "superkingdom": "Bacteria"}, "69373": {"species": "Curtobacterium pusillum", "genus": "Curtobacterium", "family": "Microbacteriaceae", "order": "Micrococcales", "phylum": "Actinobacteria", "superkingdom": "Bacteria"}, "450378": {"species": "Croceicoccus marinus", "genus": "Croceicoccus", "family": "Erythrobacteraceae", "order": "Sphingomonadales", "phylum": "Proteobacteria", "superkingdom": "Bacteria"}, "1451189": {"species": "Corynebacterium falsenii", "genus": "Corynebacterium", "family": "Corynebacteriaceae", "order": "Corynebacteriales", "phylum": "Actinobacteria", "superkingdom": "Bacteria"}, "294": {"species": "Pseudomonas fluorescens", "genus": "Pseudomonas", "family": "Pseudomonadaceae", "order": "Pseudomonadales", "phylum": "Proteobacteria", "superkingdom": "Bacteria"}, "1335048": {"species": "Defluviimonas alba", "genus": "Defluviimonas", "family": "Rhodobacteraceae", "order": "Rhodobacterales", "phylum": "Proteobacteria", "superkingdom": "Bacteria"}, "1532023": {"species": "Qipengyuania sediminis", "genus": "Qipengyuania", "family": "Erythrobacteraceae", "order": "Sphingomonadales", "phylum": "Proteobacteria", "superkingdom": "Bacteria"}, "2509457": {"species": "Xylanimicrobium sp. FW10M-9", "genus": "Xylanimicrobium", "family": "Promicromonosporaceae", "order": "Micrococcales", "phylum": "Actinobacteria", "superkingdom": "Bacteria"}, "1219035": {"species": "Novosphingobium tardaugens", "genus": "Novosphingobium", "family": "Sphingomonadaceae", "order": "Sphingomonadales", "phylum": "Proteobacteria", "superkingdom": "Bacteria"}, "542413": {"species": "uncultured bacterium ARCTIC24_F_09", "genus": "Bacteria-undef", "family": "Bacteria-undef", "order": "Bacteria-undef", "phylum": "Bacteria-undef", "superkingdom": "Bacteria"}, "2039870": {"species": "Micromonospora sp. WMMA2032", "genus": "Micromonospora", "family": "Micromonosporaceae", "order": "Micromonosporales", "phylum": "Actinobacteria", "superkingdom": "Bacteria"}, "131310": {"species": "Parastrongyloides trichosuri", "genus": "Parastrongyloides", "family": "Strongyloididae", "order": "Rhabditida", "phylum": "Nematoda", "superkingdom": "Eukaryota"}, "754397": {"species": "Polaribacter sp. SA4-10", "genus": "Polaribacter", "family": "Flavobacteriaceae", "order": "Flavobacteriales", "phylum": "Bacteroidetes", "superkingdom": "Bacteria"}, "2219696": {"species": "Sphingomonas sp. FARSPH", "genus": "Sphingomonas", "family": "Sphingomonadaceae", "order": "Sphingomonadales", "phylum": "Proteobacteria", "superkingdom": "Bacteria"}, "404589": {"species": "Anaeromyxobacter sp. Fw109-5", "genus": "Anaeromyxobacter", "family": "Anaeromyxobacteraceae", "order": "Myxococcales", "phylum": "Proteobacteria", "superkingdom": "Bacteria"}, "60550": {"species": "Burkholderia pyrrocinia", "genus": "Burkholderia", "family": "Burkholderiaceae", "order": "Burkholderiales", "phylum": "Proteobacteria", "superkingdom": "Bacteria"}, "240015": {"species": "Acidobacterium capsulatum", "genus": "Acidobacterium", "family": "Acidobacteriaceae", "order": "Acidobacteriales", "phylum": "Acidobacteria", "superkingdom": "Bacteria"}, "1767": {"species": "Mycobacterium intracellulare", "genus": "Mycobacterium", "family": "Mycobacteriaceae", "order": "Corynebacteriales", "phylum": "Actinobacteria", "superkingdom": "Bacteria"}, "418223": {"species": "Methylobacterium phyllosphaerae", "genus": "Methylobacterium", "family": "Methylobacteriaceae", "order": "Rhizobiales", "phylum": "Proteobacteria", "superkingdom": "Bacteria"}, "1785753": {"species": "Ostreococcus tauri virus OtV5", "genus": "Prasinovirus", "family": "Phycodnaviridae", "order": "Algavirales", "phylum": "Nucleocytoviricota", "superkingdom": "Viruses"}, "1663210": {"species": "Ostreococcus mediterraneus virus 1", "genus": "Prasinovirus", "family": "Phycodnaviridae", "order": "Algavirales", "phylum": "Nucleocytoviricota", "superkingdom": "Viruses"}, "1454006": {"species": "Siansivirga zeaxanthinifaciens", "genus": "Siansivirga", "family": "Flavobacteriaceae", "order": "Flavobacteriales", "phylum": "Bacteroidetes", "superkingdom": "Bacteria"}, "446470": {"species": "Stackebrandtia nassauensis", "genus": "Stackebrandtia", "family": "Glycomycetaceae", "order": "Glycomycetales", "phylum": "Actinobacteria", "superkingdom": "Bacteria"}, "1003195": {"species": "Streptomyces cattleya", "genus": "Streptomyces", "family": "Streptomycetaceae", "order": "Streptomycetales", "phylum": "Actinobacteria", "superkingdom": "Bacteria"}, "53358": {"species": "Intrasporangium calvum", "genus": "Intrasporangium", "family": "Intrasporangiaceae", "order": "Micrococcales", "phylum": "Actinobacteria", "superkingdom": "Bacteria"}, "1570328": {"species": "Mycobacterium sp. NRRL B-3805", "genus": "Mycobacterium", "family": "Mycobacteriaceae", "order": "Corynebacteriales", "phylum": "Actinobacteria", "superkingdom": "Bacteria"}, "1842536": {"species": "Agrobacterium sp. RAC06", "genus": "Agrobacterium", "family": "Rhizobiaceae", "order": "Rhizobiales", "phylum": "Proteobacteria", "superkingdom": "Bacteria"}, "1795874": {"species": "Burkholderia sp. PAMC 28687", "genus": "Burkholderia", "family": "Burkholderiaceae", "order": "Burkholderiales", "phylum": "Proteobacteria", "superkingdom": "Bacteria"}, "120107": {"species": "Sphingobium cloacae", "genus": "Sphingobium", "family": "Sphingomonadaceae", "order": "Sphingomonadales", "phylum": "Proteobacteria", "superkingdom": "Bacteria"}, "1312183": {"species": "Rhizobium jaguaris", "genus": "Rhizobium", "family": "Rhizobiaceae", "order": "Rhizobiales", "phylum": "Proteobacteria", "superkingdom": "Bacteria"}, "67267": {"species": "Streptomyces alboflavus", "genus": "Streptomyces", "family": "Streptomycetaceae", "order": "Streptomycetales", "phylum": "Actinobacteria", "superkingdom": "Bacteria"}, "64793": {"species": "Wasmannia auropunctata", "genus": "Wasmannia", "family": "Formicidae", "order": "Hymenoptera", "phylum": "Arthropoda", "superkingdom": "Eukaryota"}, "1575": {"species": "Leifsonia xyli", "genus": "Leifsonia", "family": "Microbacteriaceae", "order": "Micrococcales", "phylum": "Actinobacteria", "superkingdom": "Bacteria"}, "1486262": {"species": "Martelella endophytica", "genus": "Martelella", "family": "Aurantimonadaceae", "order": "Rhizobiales", "phylum": "Proteobacteria", "superkingdom": "Bacteria"}, "190485": {"species": "Xanthomonas campestris", "genus": "Xanthomonas", "family": "Xanthomonadaceae", "order": "Xanthomonadales", "phylum": "Proteobacteria", "superkingdom": "Bacteria"}, "1257021": {"species": "Flammeovirgaceae bacterium 311", "genus": "Flammeovirgaceae-undef", "family": "Flammeovirgaceae", "order": "Cytophagales", "phylum": "Bacteroidetes", "superkingdom": "Bacteria"}, "2508882": {"species": "Ornithinimicrobium sp. HY006", "genus": "Ornithinimicrobium", "family": "Intrasporangiaceae", "order": "Micrococcales", "phylum": "Actinobacteria", "superkingdom": "Bacteria"}, "2496836": {"species": "Streptomyces cyaneochromogenes", "genus": "Streptomyces", "family": "Streptomycetaceae", "order": "Streptomycetales", "phylum": "Actinobacteria", "superkingdom": "Bacteria"}, "106370": {"species": "Frankia casuarinae", "genus": "Frankia", "family": "Frankiaceae", "order": "Frankiales", "phylum": "Actinobacteria", "superkingdom": "Bacteria"}, "633837": {"species": "Bathycoccus virus BpV178", "genus": "Phycodnaviridae-undef", "family": "Phycodnaviridae", "order": "Algavirales", "phylum": "Nucleocytoviricota", "superkingdom": "Viruses"}, "2135430": {"species": "Streptomyces sp. P3", "genus": "Streptomyces", "family": "Streptomycetaceae", "order": "Streptomycetales", "phylum": "Actinobacteria", "superkingdom": "Bacteria"}, "1254432": {"species": "Sorangium cellulosum", "genus": "Sorangium", "family": "Polyangiaceae", "order": "Myxococcales", "phylum": "Proteobacteria", "superkingdom": "Bacteria"}, "2058135": {"species": "Olleya sp. Bg11-27", "genus": "Olleya", "family": "Flavobacteriaceae", "order": "Flavobacteriales", "phylum": "Bacteroidetes", "superkingdom": "Bacteria"}, "1768": {"species": "Mycobacterium kansasii", "genus": "Mycobacterium", "family": "Mycobacteriaceae", "order": "Corynebacteriales", "phylum": "Actinobacteria", "superkingdom": "Bacteria"}, "2015316": {"species": "Bosea sp. AS-1", "genus": "Bosea", "family": "Bradyrhizobiaceae", "order": "Rhizobiales", "phylum": "Proteobacteria", "superkingdom": "Bacteria"}, "2172098": {"species": "Flavobacterium pallidum", "genus": "Flavobacterium", "family": "Flavobacteriaceae", "order": "Flavobacteriales", "phylum": "Bacteroidetes", "superkingdom": "Bacteria"}, "37919": {"species": "Rhodococcus opacus", "genus": "Rhodococcus", "family": "Nocardiaceae", "order": "Corynebacteriales", "phylum": "Actinobacteria", "superkingdom": "Bacteria"}, "543877": {"species": "Altererythrobacter marensis", "genus": "Altererythrobacter", "family": "Erythrobacteraceae", "order": "Sphingomonadales", "phylum": "Proteobacteria", "superkingdom": "Bacteria"}, "4555": {"species": "Setaria italica", "genus": "Setaria", "family": "Poaceae", "order": "Poales", "phylum": "Streptophyta", "superkingdom": "Eukaryota"}, "758796": {"species": "Burkholderia sp. RPE67", "genus": "Burkholderia", "family": "Burkholderiaceae", "order": "Burkholderiales", "phylum": "Proteobacteria", "superkingdom": "Bacteria"}, "1938334": {"species": "Microbacterium sp. TPU 3598", "genus": "Microbacterium", "family": "Microbacteriaceae", "order": "Micrococcales", "phylum": "Actinobacteria", "superkingdom": "Bacteria"}, "1673076": {"species": "Sphingobium hydrophobicum", "genus": "Sphingobium", "family": "Sphingomonadaceae", "order": "Sphingomonadales", "phylum": "Proteobacteria", "superkingdom": "Bacteria"}, "2003188": {"species": "Parolsenella catena", "genus": "Parolsenella", "family": "Atopobiaceae", "order": "Coriobacteriales", "phylum": "Actinobacteria", "superkingdom": "Bacteria"}, "652103": {"species": "Rhodopseudomonas palustris", "genus": "Rhodopseudomonas", "family": "Bradyrhizobiaceae", "order": "Rhizobiales", "phylum": "Proteobacteria", "superkingdom": "Bacteria"}, "216778": {"species": "Stenotrophomonas rhizophila", "genus": "Stenotrophomonas", "family": "Xanthomonadaceae", "order": "Xanthomonadales", "phylum": "Proteobacteria", "superkingdom": "Bacteria"}, "76802": {"species": "Xanthomonas citri", "genus": "Xanthomonas", "family": "Xanthomonadaceae", "order": "Xanthomonadales", "phylum": "Proteobacteria", "superkingdom": "Bacteria"}, "246196": {"species": "Mycolicibacterium smegmatis", "genus": "Mycolicibacterium", "family": "Mycobacteriaceae", "order": "Corynebacteriales", "phylum": "Actinobacteria", "superkingdom": "Bacteria"}, "32009": {"species": "Burkholderia gladioli", "genus": "Burkholderia", "family": "Burkholderiaceae", "order": "Burkholderiales", "phylum": "Proteobacteria", "superkingdom": "Bacteria"}, "1678728": {"species": "Flavobacterium kingsejongi", "genus": "Flavobacterium", "family": "Flavobacteriaceae", "order": "Flavobacteriales", "phylum": "Bacteroidetes", "superkingdom": "Bacteria"}, "2547394": {"species": "Flavobacterium nackdongense", "genus": "Flavobacterium", "family": "Flavobacteriaceae", "order": "Flavobacteriales", "phylum": "Bacteroidetes", "superkingdom": "Bacteria"}, "326424": {"species": "Frankia alni", "genus": "Frankia", "family": "Frankiaceae", "order": "Frankiales", "phylum": "Actinobacteria", "superkingdom": "Bacteria"}, "743611": {"species": "uncultured organism MedDCM-OCT-S04-C161", "genus": "undef", "family": "undef", "order": "undef", "phylum": "undef", "superkingdom": "undef"}, "2072409": {"species": "Stenotrophomonas sp. SAU14A_NAIMI4_8", "genus": "Stenotrophomonas", "family": "Xanthomonadaceae", "order": "Xanthomonadales", "phylum": "Proteobacteria", "superkingdom": "Bacteria"}, "1123016": {"species": "Pseudomonas balearica", "genus": "Pseudomonas", "family": "Pseudomonadaceae", "order": "Pseudomonadales", "phylum": "Proteobacteria", "superkingdom": "Bacteria"}, "477641": {"species": "Modestobacter marinus", "genus": "Modestobacter", "family": "Geodermatophilaceae", "order": "Geodermatophilales", "phylum": "Actinobacteria", "superkingdom": "Bacteria"}, "310581": {"species": "uncultured Sphingopyxis sp.", "genus": "Sphingopyxis", "family": "Sphingomonadaceae", "order": "Sphingomonadales", "phylum": "Proteobacteria", "superkingdom": "Bacteria"}, "529884": {"species": "Rhodoluna lacicola", "genus": "Rhodoluna", "family": "Microbacteriaceae", "order": "Micrococcales", "phylum": "Actinobacteria", "superkingdom": "Bacteria"}, "2072936": {"species": "Sphingobium sp. SCG-1", "genus": "Sphingobium", "family": "Sphingomonadaceae", "order": "Sphingomonadales", "phylum": "Proteobacteria", "superkingdom": "Bacteria"}, "479435": {"species": "Kribbella flavida", "genus": "Kribbella", "family": "Nocardioidaceae", "order": "Propionibacteriales", "phylum": "Actinobacteria", "superkingdom": "Bacteria"}, "131110": {"species": "Schaalia radingae", "genus": "Schaalia", "family": "Actinomycetaceae", "order": "Actinomycetales", "phylum": "Actinobacteria", "superkingdom": "Bacteria"}, "37927": {"species": "Sinomonas atrocyanea", "genus": "Sinomonas", "family": "Micrococcaceae", "order": "Micrococcales", "phylum": "Actinobacteria", "superkingdom": "Bacteria"}, "1772": {"species": "Mycolicibacterium smegmatis", "genus": "Mycolicibacterium", "family": "Mycobacteriaceae", "order": "Corynebacteriales", "phylum": "Actinobacteria", "superkingdom": "Bacteria"}, "152509": {"species": "uncultured Bacteroidetes bacterium", "genus": "Bacteroidetes-undef", "family": "Bacteroidetes-undef", "order": "Bacteroidetes-undef", "phylum": "Bacteroidetes", "superkingdom": "Bacteria"}, "88150": {"species": "Saccharina religiosa", "genus": "Saccharina", "family": "Laminariaceae", "order": "Laminariales", "phylum": "Eukaryota-undef", "superkingdom": "Eukaryota"}, "320787": {"species": "Cyclobacterium amurskyense", "genus": "Cyclobacterium", "family": "Cyclobacteriaceae", "order": "Cytophagales", "phylum": "Bacteroidetes", "superkingdom": "Bacteria"}, "2419771": {"species": "Gryllotalpicola protaetiae", "genus": "Gryllotalpicola", "family": "Microbacteriaceae", "order": "Micrococcales", "phylum": "Actinobacteria", "superkingdom": "Bacteria"}, "880071": {"species": "Bernardetia litoralis", "genus": "Bernardetia", "family": "Bernardetiaceae", "order": "Cytophagales", "phylum": "Bacteroidetes", "superkingdom": "Bacteria"}, "1032745": {"species": "Trachydiscus minutus", "genus": "Trachydiscus", "family": "Goniochloridales-undef", "order": "Goniochloridales", "phylum": "Eukaryota-undef", "superkingdom": "Eukaryota"}, "1300344": {"species": "Isoptericola dokdonensis", "genus": "Isoptericola", "family": "Promicromonosporaceae", "order": "Micrococcales", "phylum": "Actinobacteria", "superkingdom": "Bacteria"}, "1783515": {"species": "Streptomyces qaidamensis", "genus": "Streptomyces", "family": "Streptomycetaceae", "order": "Streptomycetales", "phylum": "Actinobacteria", "superkingdom": "Bacteria"}, "1850238": {"species": "Rhizorhabdus dicambivorans", "genus": "Rhizorhabdus", "family": "Sphingomonadaceae", "order": "Sphingomonadales", "phylum": "Proteobacteria", "superkingdom": "Bacteria"}, "444103": {"species": "Streptomyces sp. CNQ-509", "genus": "Streptomyces", "family": "Streptomycetaceae", "order": "Streptomycetales", "phylum": "Actinobacteria", "superkingdom": "Bacteria"}, "54571": {"species": "Streptomyces venezuelae", "genus": "Streptomyces", "family": "Streptomycetaceae", "order": "Streptomycetales", "phylum": "Actinobacteria", "superkingdom": "Bacteria"}, "84096": {"species": "Gordonia alkanivorans", "genus": "Gordonia", "family": "Gordoniaceae", "order": "Corynebacteriales", "phylum": "Actinobacteria", "superkingdom": "Bacteria"}, "204992": {"species": "Golenkinia longispicula", "genus": "Golenkinia", "family": "Golenkiniaceae", "order": "Chlamydomonadales", "phylum": "Chlorophyta", "superkingdom": "Eukaryota"}, "5480": {"species": "Candida parapsilosis", "genus": "Candida", "family": "Debaryomycetaceae", "order": "Saccharomycetales", "phylum": "Ascomycota", "superkingdom": "Eukaryota"}, "1138382": {"species": "Mycobacterium intracellulare", "genus": "Mycobacterium", "family": "Mycobacteriaceae", "order": "Corynebacteriales", "phylum": "Actinobacteria", "superkingdom": "Bacteria"}, "47716": {"species": "Streptomyces olivaceus", "genus": "Streptomyces", "family": "Streptomycetaceae", "order": "Streptomycetales", "phylum": "Actinobacteria", "superkingdom": "Bacteria"}, "1873716": {"species": "Hyphomonas sp. CACIAM 19H1", "genus": "Hyphomonas", "family": "Hyphomonadaceae", "order": "Rhodobacterales", "phylum": "Proteobacteria", "superkingdom": "Bacteria"}, "3649": {"species": "Carica papaya", "genus": "Carica", "family": "Caricaceae", "order": "Brassicales", "phylum": "Streptophyta", "superkingdom": "Eukaryota"}, "743718": {"species": "Isoptericola variabilis", "genus": "Isoptericola", "family": "Promicromonosporaceae", "order": "Micrococcales", "phylum": "Actinobacteria", "superkingdom": "Bacteria"}, "759362": {"species": "Ketogulonicigenium vulgare", "genus": "Ketogulonicigenium", "family": "Rhodobacteraceae", "order": "Rhodobacterales", "phylum": "Proteobacteria", "superkingdom": "Bacteria"}, "1945657": {"species": "Capnocytophaga sp. H2931", "genus": "Capnocytophaga", "family": "Flavobacteriaceae", "order": "Flavobacteriales", "phylum": "Bacteroidetes", "superkingdom": "Bacteria"}, "446469": {"species": "Sanguibacter keddieii", "genus": "Sanguibacter", "family": "Sanguibacteraceae", "order": "Micrococcales", "phylum": "Actinobacteria", "superkingdom": "Bacteria"}, "455432": {"species": "Nocardia terpenica", "genus": "Nocardia", "family": "Nocardiaceae", "order": "Corynebacteriales", "phylum": "Actinobacteria", "superkingdom": "Bacteria"}, "754429": {"species": "Gilvibacter sp. SZ-19", "genus": "Gilvibacter", "family": "Flavobacteriaceae", "order": "Flavobacteriales", "phylum": "Bacteroidetes", "superkingdom": "Bacteria"}, "411154": {"species": "Gramella forsetii", "genus": "Gramella", "family": "Flavobacteriaceae", "order": "Flavobacteriales", "phylum": "Bacteroidetes", "superkingdom": "Bacteria"}, "1437875": {"species": "Corynebacterium frankenforstense", "genus": "Corynebacterium", "family": "Corynebacteriaceae", "order": "Corynebacteriales", "phylum": "Actinobacteria", "superkingdom": "Bacteria"}, "1639348": {"species": "Magnetospirillum sp. ME-1", "genus": "Magnetospirillum", "family": "Rhodospirillaceae", "order": "Rhodospirillales", "phylum": "Proteobacteria", "superkingdom": "Bacteria"}, "1434306": {"species": "Streptomyces albulus", "genus": "Streptomyces", "family": "Streptomycetaceae", "order": "Streptomycetales", "phylum": "Actinobacteria", "superkingdom": "Bacteria"}, "187491": {"species": "Corynebacterium glaucum", "genus": "Corynebacterium", "family": "Corynebacteriaceae", "order": "Corynebacteriales", "phylum": "Actinobacteria", "superkingdom": "Bacteria"}, "36822": {"species": "Gordonia rubripertincta", "genus": "Gordonia", "family": "Gordoniaceae", "order": "Corynebacteriales", "phylum": "Actinobacteria", "superkingdom": "Bacteria"}, "1072463": {"species": "Microbacterium lemovicicum", "genus": "Microbacterium", "family": "Microbacteriaceae", "order": "Micrococcales", "phylum": "Actinobacteria", "superkingdom": "Bacteria"}, "755732": {"species": "Fluviicola taffensis", "genus": "Fluviicola", "family": "Crocinitomicaceae", "order": "Flavobacteriales", "phylum": "Bacteroidetes", "superkingdom": "Bacteria"}, "112090": {"species": "Aphanomyces astaci", "genus": "Aphanomyces", "family": "Saprolegniaceae", "order": "Saprolegniales", "phylum": "Eukaryota-undef", "superkingdom": "Eukaryota"}, "2507538": {"species": "Muriicola sp. MMS17-SY002", "genus": "Muriicola", "family": "Flavobacteriaceae", "order": "Flavobacteriales", "phylum": "Bacteroidetes", "superkingdom": "Bacteria"}, "54821": {"species": "Silene antirrhina", "genus": "Silene", "family": "Caryophyllaceae", "order": "Caryophyllales", "phylum": "Streptophyta", "superkingdom": "Eukaryota"}, "2051552": {"species": "Mycobacterium sp. PYR15", "genus": "Mycobacterium", "family": "Mycobacteriaceae", "order": "Corynebacteriales", "phylum": "Actinobacteria", "superkingdom": "Bacteria"}, "113562": {"species": "Actinoplanes derwentensis", "genus": "Actinoplanes", "family": "Micromonosporaceae", "order": "Micromonosporales", "phylum": "Actinobacteria", "superkingdom": "Bacteria"}, "1301098": {"species": "Pseudomonas knackmussii", "genus": "Pseudomonas", "family": "Pseudomonadaceae", "order": "Pseudomonadales", "phylum": "Proteobacteria", "superkingdom": "Bacteria"}, "1926": {"species": "Streptomyces reticuli", "genus": "Streptomyces", "family": "Streptomycetaceae", "order": "Streptomycetales", "phylum": "Actinobacteria", "superkingdom": "Bacteria"}, "316056": {"species": "Rhodopseudomonas palustris", "genus": "Rhodopseudomonas", "family": "Bradyrhizobiaceae", "order": "Rhizobiales", "phylum": "Proteobacteria", "superkingdom": "Bacteria"}, "2059875": {"species": "Gordonia sp. YC-JH1", "genus": "Gordonia", "family": "Gordoniaceae", "order": "Corynebacteriales", "phylum": "Actinobacteria", "superkingdom": "Bacteria"}, "228405": {"species": "Hyphomonas neptunium", "genus": "Hyphomonas", "family": "Hyphomonadaceae", "order": "Rhodobacterales", "phylum": "Proteobacteria", "superkingdom": "Bacteria"}, "1495638": {"species": "Streptomyces sp. M56", "genus": "Streptomyces", "family": "Streptomycetaceae", "order": "Streptomycetales", "phylum": "Actinobacteria", "superkingdom": "Bacteria"}, "1609966": {"species": "Confluentimicrobium sp. EMB200-NS6", "genus": "Confluentimicrobium", "family": "Rhodobacteraceae", "order": "Rhodobacterales", "phylum": "Proteobacteria", "superkingdom": "Bacteria"}, "242159": {"species": "Ostreococcus sp. 'lucimarinus'", "genus": "Ostreococcus", "family": "Bathycoccaceae", "order": "Mamiellales", "phylum": "Chlorophyta", "superkingdom": "Eukaryota"}, "163309": {"species": "Geminella minor", "genus": "Geminella", "family": "Chlorellaceae", "order": "Chlorellales", "phylum": "Chlorophyta", "superkingdom": "Eukaryota"}, "71743": {"species": "Chlorogonium capillatum", "genus": "Chlorogonium", "family": "Haematococcaceae", "order": "Chlamydomonadales", "phylum": "Chlorophyta", "superkingdom": "Eukaryota"}, "2107713": {"species": "Aeromicrobium sp. A1-2", "genus": "Aeromicrobium", "family": "Nocardioidaceae", "order": "Propionibacteriales", "phylum": "Actinobacteria", "superkingdom": "Bacteria"}, "1265601": {"species": "Streptomyces sp. PAMC 26508", "genus": "Streptomyces", "family": "Streptomycetaceae", "order": "Streptomycetales", "phylum": "Actinobacteria", "superkingdom": "Bacteria"}, "76832": {"species": "Myroides odoratimimus", "genus": "Myroides", "family": "Flavobacteriaceae", "order": "Flavobacteriales", "phylum": "Bacteroidetes", "superkingdom": "Bacteria"}, "1714860": {"species": "Aquimarina sp. BL5", "genus": "Aquimarina", "family": "Flavobacteriaceae", "order": "Flavobacteriales", "phylum": "Bacteroidetes", "superkingdom": "Bacteria"}, "79200": {"species": "Daucus carota", "genus": "Daucus", "family": "Apiaceae", "order": "Apiales", "phylum": "Streptophyta", "superkingdom": "Eukaryota"}, "861109": {"species": "Sphingobium indicum", "genus": "Sphingobium", "family": "Sphingomonadaceae", "order": "Sphingomonadales", "phylum": "Proteobacteria", "superkingdom": "Bacteria"}, "299152": {"species": "Micromonospora siamensis", "genus": "Micromonospora", "family": "Micromonosporaceae", "order": "Micromonosporales", "phylum": "Actinobacteria", "superkingdom": "Bacteria"}, "1138383": {"species": "Mycobacterium paraintracellulare", "genus": "Mycobacterium", "family": "Mycobacteriaceae", "order": "Corynebacteriales", "phylum": "Actinobacteria", "superkingdom": "Bacteria"}, "575653": {"species": "uncultured Dokdonia sp.", "genus": "Dokdonia", "family": "Flavobacteriaceae", "order": "Flavobacteriales", "phylum": "Bacteroidetes", "superkingdom": "Bacteria"}, "1256590": {"species": "uncultured bacterium A1Q1_fos_862", "genus": "Bacteria-undef", "family": "Bacteria-undef", "order": "Bacteria-undef", "phylum": "Bacteria-undef", "superkingdom": "Bacteria"}, "452662": {"species": "Sphingobium japonicum", "genus": "Sphingobium", "family": "Sphingomonadaceae", "order": "Sphingomonadales", "phylum": "Proteobacteria", "superkingdom": "Bacteria"}, "216432": {"species": "Croceibacter atlanticus", "genus": "Croceibacter", "family": "Flavobacteriaceae", "order": "Flavobacteriales", "phylum": "Bacteroidetes", "superkingdom": "Bacteria"}, "1830": {"species": "Rhodococcus ruber", "genus": "Rhodococcus", "family": "Nocardiaceae", "order": "Corynebacteriales", "phylum": "Actinobacteria", "superkingdom": "Bacteria"}, "2082188": {"species": "Sphingobium sp. YG1", "genus": "Sphingobium", "family": "Sphingomonadaceae", "order": "Sphingomonadales", "phylum": "Proteobacteria", "superkingdom": "Bacteria"}, "2282656": {"species": "Humibacter sp. BT305", "genus": "Humibacter", "family": "Microbacteriaceae", "order": "Micrococcales", "phylum": "Actinobacteria", "superkingdom": "Bacteria"}, "1843368": {"species": "Sphingobium sp. RAC03", "genus": "Sphingobium", "family": "Sphingomonadaceae", "order": "Sphingomonadales", "phylum": "Proteobacteria", "superkingdom": "Bacteria"}, "648999": {"species": "Micromonospora sp. L5", "genus": "Micromonospora", "family": "Micromonosporaceae", "order": "Micromonosporales", "phylum": "Actinobacteria", "superkingdom": "Bacteria"}, "743720": {"species": "Pseudomonas fulva", "genus": "Pseudomonas", "family": "Pseudomonadaceae", "order": "Pseudomonadales", "phylum": "Proteobacteria", "superkingdom": "Bacteria"}, "646637": {"species": "Streptomyces sp. M2", "genus": "Streptomyces", "family": "Streptomycetaceae", "order": "Streptomycetales", "phylum": "Actinobacteria", "superkingdom": "Bacteria"}, "1643450": {"species": "Devosia sp. H5989", "genus": "Devosia", "family": "Hyphomicrobiaceae", "order": "Rhizobiales", "phylum": "Proteobacteria", "superkingdom": "Bacteria"}, "2498704": {"species": "Agromyces sp. LHK192", "genus": "Agromyces", "family": "Microbacteriaceae", "order": "Micrococcales", "phylum": "Actinobacteria", "superkingdom": "Bacteria"}, "42229": {"species": "Prunus avium", "genus": "Prunus", "family": "Rosaceae", "order": "Rosales", "phylum": "Streptophyta", "superkingdom": "Eukaryota"}, "1332080": {"species": "Sphingobium baderi", "genus": "Sphingobium", "family": "Sphingomonadaceae", "order": "Sphingomonadales", "phylum": "Proteobacteria", "superkingdom": "Bacteria"}, "443143": {"species": "Geobacter sp. M18", "genus": "Geobacter", "family": "Geobacteraceae", "order": "Desulfuromonadales", "phylum": "Proteobacteria", "superkingdom": "Bacteria"}, "2011159": {"species": "Erythrobacter sp. KY5", "genus": "Erythrobacter", "family": "Erythrobacteraceae", "order": "Sphingomonadales", "phylum": "Proteobacteria", "superkingdom": "Bacteria"}, "66425": {"species": "Streptomyces luteoverticillatus", "genus": "Streptomyces", "family": "Streptomycetaceae", "order": "Streptomycetales", "phylum": "Actinobacteria", "superkingdom": "Bacteria"}, "542383": {"species": "uncultured bacterium ARCTIC02_G_04", "genus": "Bacteria-undef", "family": "Bacteria-undef", "order": "Bacteria-undef", "phylum": "Bacteria-undef", "superkingdom": "Bacteria"}, "317655": {"species": "Sphingopyxis alaskensis", "genus": "Sphingopyxis", "family": "Sphingomonadaceae", "order": "Sphingomonadales", "phylum": "Proteobacteria", "superkingdom": "Bacteria"}, "1416753": {"species": "Ensifer adhaerens", "genus": "Ensifer", "family": "Rhizobiaceae", "order": "Rhizobiales", "phylum": "Proteobacteria", "superkingdom": "Bacteria"}, "857417": {"species": "Janibacter indicus", "genus": "Janibacter", "family": "Intrasporangiaceae", "order": "Micrococcales", "phylum": "Actinobacteria", "superkingdom": "Bacteria"}, "59895": {"species": "Cynara cardunculus", "genus": "Cynara", "family": "Asteraceae", "order": "Asterales", "phylum": "Streptophyta", "superkingdom": "Eukaryota"}, "633836": {"species": "Bathycoccus virus BpV161", "genus": "Phycodnaviridae-undef", "family": "Phycodnaviridae", "order": "Algavirales", "phylum": "Nucleocytoviricota", "superkingdom": "Viruses"}, "1579979": {"species": "Wenzhouxiangella marina", "genus": "Wenzhouxiangella", "family": "Wenzhouxiangellaceae", "order": "Chromatiales", "phylum": "Proteobacteria", "superkingdom": "Bacteria"}, "1538644": {"species": "Sphingobacterium sp. ML3W", "genus": "Sphingobacterium", "family": "Sphingobacteriaceae", "order": "Sphingobacteriales", "phylum": "Bacteroidetes", "superkingdom": "Bacteria"}, "1882833": {"species": "Frankineae bacterium MT45", "genus": "Frankiales-undef", "family": "Frankiales-undef", "order": "Frankiales", "phylum": "Actinobacteria", "superkingdom": "Bacteria"}}, "order_of_blobs": ["chr_Mito_B518", "chr_Chlo_B518", "chr_19_B518", "chr_18_B518", "chr_17_B518", "chr_16_B518", "chr_15_B518", "chr_14_B518", "chr_13_B518", "chr_12_B518", "chr_11_B518", "chr_10_B518", "chr_9_B518", "chr_8_B518", "chr_7_B518", "chr_6_B518", "chr_5_B518", "chr_4_B518", "chr_3_B518", "chr_2_B518", "chr_1_B518", "B518_bacterial_contigs_Contig1", "B518_bacterial_contigs_Contig2", "B518_bacterial_contigs_Contig3", "B518_bacterial_contigs_Contig4", "B518_bacterial_contigs_Contig5", "B518_bacterial_contigs_Contig6", "B518_bacterial_contigs_Contig7", "B518_bacterial_contigs_Contig8", "B518_bacterial_contigs_Contig9", "B518_bacterial_contigs_Contig10", "B518_bacterial_contigs_Contig11", "B518_bacterial_contigs_Contig12", "B518_bacterial_contigs_Contig13", "B518_bacterial_contigs_Contig14", "B518_bacterial_contigs_Contig15", "B518_bacterial_contigs_Contig16", "B518_bacterial_contigs_Contig17", "B518_bacterial_contigs_Contig18", "B518_bacterial_contigs_Contig19", "B518_bacterial_contigs_Contig20", "B518_bacterial_contigs_Contig21", "B518_bacterial_contigs_Contig22", "B518_bacterial_contigs_Contig23", "B518_bacterial_contigs_Contig24", "B518_bacterial_contigs_Contig25", "B518_bacterial_contigs_Contig26", "B518_bacterial_contigs_Contig27", "B518_bacterial_contigs_Contig28", "B518_bacterial_contigs_Contig29", "B518_bacterial_contigs_Contig30", "B518_bacterial_contigs_Contig31", "B518_bacterial_contigs_Contig32", "B518_bacterial_contigs_Contig33", "B518_bacterial_contigs_Contig34", "B518_bacterial_contigs_Contig35", "B518_bacterial_contigs_Contig36", "B518_bacterial_contigs_Contig37", "B518_bacterial_contigs_Contig38", "B518_bacterial_contigs_Contig39", "B518_bacterial_contigs_Contig40", "B518_bacterial_contigs_Contig41", "B518_bacterial_contigs_Contig42", "B518_bacterial_contigs_Contig43", "B518_bacterial_contigs_Contig44", "B518_bacterial_contigs_Contig45", "B518_bacterial_contigs_Contig46", "B518_bacterial_contigs_Contig47", "B518_bacterial_contigs_Contig48", "B518_bacterial_contigs_Contig49", "B518_bacterial_contigs_Contig50", "B518_bacterial_contigs_Contig51", "B518_bacterial_contigs_Contig52", "B518_bacterial_contigs_Contig53", "B518_bacterial_contigs_Contig54", "B518_bacterial_contigs_Contig55", "B518_bacterial_contigs_Contig56", "B518_bacterial_contigs_Contig57", "B518_bacterial_contigs_Contig58", "B518_bacterial_contigs_Contig59", "B518_bacterial_contigs_Contig60", "B518_bacterial_contigs_Contig61", "B518_bacterial_contigs_Contig62", "B518_bacterial_contigs_Contig63", "B518_bacterial_contigs_Contig64", "B518_bacterial_contigs_Contig65", "B518_bacterial_contigs_Contig66", "B518_bacterial_contigs_Contig67", "B518_bacterial_contigs_Contig68", "B518_bacterial_contigs_Contig69", "B518_bacterial_contigs_Contig70", "B518_bacterial_contigs_Contig71", "B518_bacterial_contigs_Contig72", "B518_bacterial_contigs_Contig73", "B518_bacterial_contigs_Contig74", "B518_bacterial_contigs_Contig75", "B518_bacterial_contigs_Contig76", "B518_bacterial_contigs_Contig77", "B518_bacterial_contigs_Contig78", "B518_bacterial_contigs_Contig79", "B518_bacterial_contigs_Contig80", "B518_bacterial_contigs_Contig81", "B518_bacterial_contigs_Contig82", "B518_bacterial_contigs_Contig83", "B518_bacterial_contigs_Contig84", "B518_bacterial_contigs_Contig85", "B518_bacterial_contigs_Contig86", "B518_bacterial_contigs_Contig87", "B518_bacterial_contigs_Contig88", "B518_bacterial_contigs_Contig89", "B518_bacterial_contigs_Contig90", "B518_bacterial_contigs_Contig91", "B518_bacterial_contigs_Contig92", "B518_bacterial_contigs_Contig93", "B518_bacterial_contigs_Contig94", "B518_bacterial_contigs_Contig95", "B518_bacterial_contigs_Contig96", "B518_bacterial_contigs_Contig97", "B518_bacterial_contigs_Contig98", "B518_bacterial_contigs_Contig99", "B518_bacterial_contigs_Contig100", "B518_bacterial_contigs_Contig101", "B518_bacterial_contigs_Contig102", "B518_bacterial_contigs_Contig103", "B518_bacterial_contigs_Contig104", "B518_bacterial_contigs_Contig105", "B518_bacterial_contigs_Contig106", "B518_bacterial_contigs_Contig107", "B518_bacterial_contigs_Contig108", "B518_bacterial_contigs_Contig109", "B518_bacterial_contigs_Contig110", "B518_bacterial_contigs_Contig111", "B518_bacterial_contigs_Contig112", "B518_bacterial_contigs_Contig113", "B518_bacterial_contigs_Contig114", "B518_bacterial_contigs_Contig115", "B518_bacterial_contigs_Contig116", "B518_bacterial_contigs_Contig117", "B518_bacterial_contigs_Contig118", "B518_bacterial_contigs_Contig119", "B518_bacterial_contigs_Contig120", "B518_bacterial_contigs_Contig121", "B518_bacterial_contigs_Contig122", "B518_bacterial_contigs_Contig123", "B518_bacterial_contigs_Contig124", "B518_bacterial_contigs_Contig125", "B518_bacterial_contigs_Contig126", "B518_bacterial_contigs_Contig127", "B518_bacterial_contigs_Contig128", "B518_bacterial_contigs_Contig129", "B518_bacterial_contigs_Contig130", "B518_bacterial_contigs_Contig131", "B518_bacterial_contigs_Contig132", "B518_bacterial_contigs_Contig133", "B518_bacterial_contigs_Contig134", "B518_bacterial_contigs_Contig135", "B518_bacterial_contigs_Contig136", "B518_bacterial_contigs_Contig137", "B518_bacterial_contigs_Contig138", "B518_bacterial_contigs_Contig139", "B518_bacterial_contigs_Contig140", "B518_bacterial_contigs_Contig141", "B518_bacterial_contigs_Contig142", "B518_bacterial_contigs_Contig143", "B518_bacterial_contigs_Contig144", "B518_bacterial_contigs_Contig145", "B518_bacterial_contigs_Contig146", "B518_bacterial_contigs_Contig147", "B518_bacterial_contigs_Contig148", "B518_bacterial_contigs_Contig149", "B518_bacterial_contigs_Contig150", "B518_bacterial_contigs_Contig151", "B518_bacterial_contigs_Contig152", "B518_bacterial_contigs_Contig153", "B518_bacterial_contigs_Contig154", "B518_bacterial_contigs_Contig155", "B518_bacterial_contigs_Contig156", "B518_bacterial_contigs_Contig157", "B518_bacterial_contigs_Contig158", "B518_bacterial_contigs_Contig159", "B518_bacterial_contigs_Contig160", "B518_bacterial_contigs_Contig161", "B518_bacterial_contigs_Contig162", "B518_bacterial_contigs_Contig163", "B518_bacterial_contigs_Contig164", "B518_bacterial_contigs_Contig165", "B518_bacterial_contigs_Contig166", "B518_bacterial_contigs_Contig167", "B518_bacterial_contigs_Contig168", "B518_bacterial_contigs_Contig169", "B518_bacterial_contigs_Contig170", "B518_bacterial_contigs_Contig171", "B518_bacterial_contigs_Contig172", "B518_bacterial_contigs_Contig173", "B518_bacterial_contigs_Contig174", "B518_bacterial_contigs_Contig175", "B518_bacterial_contigs_Contig176", "B518_bacterial_contigs_Contig177", "B518_bacterial_contigs_Contig178", "B518_bacterial_contigs_Contig179", "B518_bacterial_contigs_Contig180", "B518_bacterial_contigs_Contig181", "B518_bacterial_contigs_Contig182", "B518_bacterial_contigs_Contig183", "B518_bacterial_contigs_Contig184", "B518_bacterial_contigs_Contig185", "B518_bacterial_contigs_Contig186", "B518_bacterial_contigs_Contig187", "B518_bacterial_contigs_Contig188", "B518_bacterial_contigs_Contig189", "B518_bacterial_contigs_Contig190", "B518_bacterial_contigs_Contig191", "B518_bacterial_contigs_Contig192", "B518_bacterial_contigs_Contig193", "B518_bacterial_contigs_Contig194", "B518_bacterial_contigs_Contig195", "B518_bacterial_contigs_Contig196", "B518_bacterial_contigs_Contig197", "B518_bacterial_contigs_Contig198", "B518_bacterial_contigs_Contig199", "B518_bacterial_contigs_Contig200", "B518_bacterial_contigs_Contig201", "B518_bacterial_contigs_Contig202", "B518_bacterial_contigs_Contig203", "B518_bacterial_contigs_Contig204", "B518_bacterial_contigs_Contig205", "B518_bacterial_contigs_Contig206", "B518_bacterial_contigs_Contig207", "B518_bacterial_contigs_Contig208", "B518_bacterial_contigs_Contig209", "B518_bacterial_contigs_Contig210", "B518_bacterial_contigs_Contig211", "B518_bacterial_contigs_Contig212", "B518_bacterial_contigs_Contig213", "B518_bacterial_contigs_Contig214", "B518_bacterial_contigs_Contig215", "B518_bacterial_contigs_Contig216", "B518_bacterial_contigs_Contig217", "B518_bacterial_contigs_Contig218", "B518_bacterial_contigs_Contig219", "B518_bacterial_contigs_Contig220", "B518_bacterial_contigs_Contig221", "B518_bacterial_contigs_Contig222", "B518_bacterial_contigs_Contig223", "B518_bacterial_contigs_Contig224", "B518_bacterial_contigs_Contig225", "B518_bacterial_contigs_Contig226", "B518_bacterial_contigs_Contig227", "B518_bacterial_contigs_Contig228", "B518_bacterial_contigs_Contig229", "B518_bacterial_contigs_Contig230", "B518_bacterial_contigs_Contig231"], "dict_of_blobs": {"chr_Mito_B518": {"name": "chr_Mito_B518", "length": 33857, "n_count": 0, "agct_count": 33857, "gc": 0.3946, "covs": {"bam0": 211.5726}, "read_cov": {"bam0": 47790}, "hits": {"tax0": [{"name": "chr_Mito_B518", "taxId": "41875", "score": 35669.0}, {"name": "chr_Mito_B518", "taxId": "41875", "score": 24674.0}, {"name": "chr_Mito_B518", "taxId": "41875", "score": 14530.0}, {"name": "chr_Mito_B518", "taxId": "41875", "score": 2675.0}, {"name": "chr_Mito_B518", "taxId": "70448", "score": 2170.0}, {"name": "chr_Mito_B518", "taxId": "70448", "score": 728.0}, {"name": "chr_Mito_B518", "taxId": "70448", "score": 728.0}, {"name": "chr_Mito_B518", "taxId": "70448", "score": 2170.0}, {"name": "chr_Mito_B518", "taxId": "70448", "score": 2170.0}, {"name": "chr_Mito_B518", "taxId": "70448", "score": 169.0}, {"name": "chr_Mito_B518", "taxId": "1141622", "score": 1147.0}, {"name": "chr_Mito_B518", "taxId": "1141622", "score": 1144.0}, {"name": "chr_Mito_B518", "taxId": "1141622", "score": 1142.0}, {"name": "chr_Mito_B518", "taxId": "296587", "score": 976.0}, {"name": "chr_Mito_B518", "taxId": "296587", "score": 889.0}, {"name": "chr_Mito_B518", "taxId": "296587", "score": 889.0}, {"name": "chr_Mito_B518", "taxId": "296587", "score": 327.0}, {"name": "chr_Mito_B518", "taxId": "70448", "score": 937.0}, {"name": "chr_Mito_B518", "taxId": "70448", "score": 937.0}, {"name": "chr_Mito_B518", "taxId": "70448", "score": 937.0}, {"name": "chr_Mito_B518", "taxId": "70448", "score": 723.0}, {"name": "chr_Mito_B518", "taxId": "70448", "score": 684.0}, {"name": "chr_Mito_B518", "taxId": "70448", "score": 289.0}, {"name": "chr_Mito_B518", "taxId": "70448", "score": 257.0}, {"name": "chr_Mito_B518", "taxId": "70448", "score": 684.0}, {"name": "chr_Mito_B518", "taxId": "70448", "score": 289.0}, {"name": "chr_Mito_B518", "taxId": "70448", "score": 257.0}, {"name": "chr_Mito_B518", "taxId": "554055", "score": 601.0}, {"name": "chr_Mito_B518", "taxId": "1032745", "score": 398.0}, {"name": "chr_Mito_B518", "taxId": "54821", "score": 322.0}, {"name": "chr_Mito_B518", "taxId": "34270", "score": 300.0}, {"name": "chr_Mito_B518", "taxId": "70448", "score": 294.0}, {"name": "chr_Mito_B518", "taxId": "70448", "score": 169.0}, {"name": "chr_Mito_B518", "taxId": "70448", "score": 289.0}, {"name": "chr_Mito_B518", "taxId": "70448", "score": 257.0}, {"name": "chr_Mito_B518", "taxId": "1255295", "score": 276.0}, {"name": "chr_Mito_B518", "taxId": "70448", "score": 257.0}, {"name": "chr_Mito_B518", "taxId": "70448", "score": 169.0}, {"name": "chr_Mito_B518", "taxId": "1041932", "score": 248.0}, {"name": "chr_Mito_B518", "taxId": "88150", "score": 246.0}, {"name": "chr_Mito_B518", "taxId": "88149", "score": 246.0}, {"name": "chr_Mito_B518", "taxId": "2787", "score": 228.0}, {"name": "chr_Mito_B518", "taxId": "413404", "score": 217.0}, {"name": "chr_Mito_B518", "taxId": "31312", "score": 193.0}, {"name": "chr_Mito_B518", "taxId": "215447", "score": 174.0}, {"name": "chr_Mito_B518", "taxId": "70448", "score": 169.0}, {"name": "chr_Mito_B518", "taxId": "1977865", "score": 154.0}, {"name": "chr_Mito_B518", "taxId": "412627", "score": 152.0}, {"name": "chr_Mito_B518", "taxId": "69332", "score": 141.0}, {"name": "chr_Mito_B518", "taxId": "1416941", "score": 141.0}, {"name": "chr_Mito_B518", "taxId": "181804", "score": 141.0}, {"name": "chr_Mito_B518", "taxId": "55564", "score": 141.0}]}, "taxonomy": {"bestsum": {"species": {"tax": "Bathycoccus prasinos", "score": 77548.0, "c_index": 21}, "genus": {"tax": "Bathycoccus", "score": 77548.0, "c_index": 18}, "family": {"tax": "Bathycoccaceae", "score": 93281.0, "c_index": 16}, "order": {"tax": "Mamiellales", "score": 96362.0, "c_index": 15}, "phylum": {"tax": "Chlorophyta", "score": 97156.0, "c_index": 6}, "superkingdom": {"tax": "Eukaryota", "score": 103569.0, "c_index": 2}}}}, "chr_Chlo_B518": {"name": "chr_Chlo_B518", "length": 67991, "n_count": 0, "agct_count": 67991, "gc": 0.4124, "covs": {"bam0": 188.4976}, "read_cov": {"bam0": 85504}, "hits": {"tax0": [{"name": "chr_Chlo_B518", "taxId": "41875", "score": 21064.0}, {"name": "chr_Chlo_B518", "taxId": "41875", "score": 17821.0}, {"name": "chr_Chlo_B518", "taxId": "41875", "score": 16534.0}, {"name": "chr_Chlo_B518", "taxId": "41875", "score": 13629.0}, {"name": "chr_Chlo_B518", "taxId": "41875", "score": 9718.0}, {"name": "chr_Chlo_B518", "taxId": "41875", "score": 4270.0}, {"name": "chr_Chlo_B518", "taxId": "41875", "score": 3616.0}, {"name": "chr_Chlo_B518", "taxId": "41875", "score": 1905.0}, {"name": "chr_Chlo_B518", "taxId": "41875", "score": 294.0}, {"name": "chr_Chlo_B518", "taxId": "41875", "score": 6866.0}, {"name": "chr_Chlo_B518", "taxId": "296587", "score": 6353.0}, {"name": "chr_Chlo_B518", "taxId": "296587", "score": 6353.0}, {"name": "chr_Chlo_B518", "taxId": "296587", "score": 5367.0}, {"name": "chr_Chlo_B518", "taxId": "296587", "score": 3238.0}, {"name": "chr_Chlo_B518", "taxId": "296587", "score": 1932.0}, {"name": "chr_Chlo_B518", "taxId": "296587", "score": 1895.0}, {"name": "chr_Chlo_B518", "taxId": "296587", "score": 1604.0}, {"name": "chr_Chlo_B518", "taxId": "296587", "score": 1604.0}, {"name": "chr_Chlo_B518", "taxId": "296587", "score": 798.0}, {"name": "chr_Chlo_B518", "taxId": "296587", "score": 599.0}, {"name": "chr_Chlo_B518", "taxId": "296587", "score": 510.0}, {"name": "chr_Chlo_B518", "taxId": "296587", "score": 326.0}, {"name": "chr_Chlo_B518", "taxId": "296587", "score": 318.0}, {"name": "chr_Chlo_B518", "taxId": "296587", "score": 244.0}, {"name": "chr_Chlo_B518", "taxId": "296587", "score": 226.0}, {"name": "chr_Chlo_B518", "taxId": "296587", "score": 148.0}, {"name": "chr_Chlo_B518", "taxId": "296587", "score": 143.0}, {"name": "chr_Chlo_B518", "taxId": "296587", "score": 141.0}, {"name": "chr_Chlo_B518", "taxId": "564608", "score": 5306.0}, {"name": "chr_Chlo_B518", "taxId": "564608", "score": 1901.0}, {"name": "chr_Chlo_B518", "taxId": "564608", "score": 1609.0}, {"name": "chr_Chlo_B518", "taxId": "564608", "score": 1609.0}, {"name": "chr_Chlo_B518", "taxId": "564608", "score": 479.0}, {"name": "chr_Chlo_B518", "taxId": "564608", "score": 158.0}, {"name": "chr_Chlo_B518", "taxId": "564608", "score": 148.0}, {"name": "chr_Chlo_B518", "taxId": "70448", "score": 4920.0}, {"name": "chr_Chlo_B518", "taxId": "70448", "score": 1537.0}, {"name": "chr_Chlo_B518", "taxId": "70448", "score": 4920.0}, {"name": "chr_Chlo_B518", "taxId": "70448", "score": 3181.0}, {"name": "chr_Chlo_B518", "taxId": "70448", "score": 1537.0}, {"name": "chr_Chlo_B518", "taxId": "70448", "score": 1157.0}, {"name": "chr_Chlo_B518", "taxId": "70448", "score": 878.0}, {"name": "chr_Chlo_B518", "taxId": "70448", "score": 852.0}, {"name": "chr_Chlo_B518", "taxId": "70448", "score": 425.0}, {"name": "chr_Chlo_B518", "taxId": "70448", "score": 235.0}, {"name": "chr_Chlo_B518", "taxId": "70448", "score": 4920.0}, {"name": "chr_Chlo_B518", "taxId": "70448", "score": 3181.0}, {"name": "chr_Chlo_B518", "taxId": "70448", "score": 1901.0}, {"name": "chr_Chlo_B518", "taxId": "70448", "score": 1890.0}, {"name": "chr_Chlo_B518", "taxId": "70448", "score": 1694.0}, {"name": "chr_Chlo_B518", "taxId": "70448", "score": 1179.0}, {"name": "chr_Chlo_B518", "taxId": "70448", "score": 878.0}, {"name": "chr_Chlo_B518", "taxId": "70448", "score": 795.0}, {"name": "chr_Chlo_B518", "taxId": "70448", "score": 780.0}, {"name": "chr_Chlo_B518", "taxId": "70448", "score": 425.0}, {"name": "chr_Chlo_B518", "taxId": "70448", "score": 409.0}, {"name": "chr_Chlo_B518", "taxId": "70448", "score": 363.0}, {"name": "chr_Chlo_B518", "taxId": "70448", "score": 326.0}, {"name": "chr_Chlo_B518", "taxId": "70448", "score": 237.0}, {"name": "chr_Chlo_B518", "taxId": "70448", "score": 235.0}, {"name": "chr_Chlo_B518", "taxId": "70448", "score": 204.0}, {"name": "chr_Chlo_B518", "taxId": "70448", "score": 139.0}, {"name": "chr_Chlo_B518", "taxId": "70448", "score": 4217.0}, {"name": "chr_Chlo_B518", "taxId": "70448", "score": 1895.0}, {"name": "chr_Chlo_B518", "taxId": "70448", "score": 1884.0}, {"name": "chr_Chlo_B518", "taxId": "70448", "score": 1688.0}, {"name": "chr_Chlo_B518", "taxId": "70448", "score": 1179.0}, {"name": "chr_Chlo_B518", "taxId": "70448", "score": 872.0}, {"name": "chr_Chlo_B518", "taxId": "70448", "score": 852.0}, {"name": "chr_Chlo_B518", "taxId": "70448", "score": 795.0}, {"name": "chr_Chlo_B518", "taxId": "70448", "score": 780.0}, {"name": "chr_Chlo_B518", "taxId": "70448", "score": 425.0}, {"name": "chr_Chlo_B518", "taxId": "70448", "score": 409.0}, {"name": "chr_Chlo_B518", "taxId": "70448", "score": 363.0}, {"name": "chr_Chlo_B518", "taxId": "70448", "score": 335.0}, {"name": "chr_Chlo_B518", "taxId": "70448", "score": 326.0}, {"name": "chr_Chlo_B518", "taxId": "70448", "score": 302.0}, {"name": "chr_Chlo_B518", "taxId": "70448", "score": 237.0}, {"name": "chr_Chlo_B518", "taxId": "70448", "score": 230.0}, {"name": "chr_Chlo_B518", "taxId": "70448", "score": 204.0}, {"name": "chr_Chlo_B518", "taxId": "70448", "score": 139.0}, {"name": "chr_Chlo_B518", "taxId": "70448", "score": 3181.0}, {"name": "chr_Chlo_B518", "taxId": "70448", "score": 1700.0}, {"name": "chr_Chlo_B518", "taxId": "133788", "score": 2704.0}, {"name": "chr_Chlo_B518", "taxId": "70448", "score": 1895.0}, {"name": "chr_Chlo_B518", "taxId": "70448", "score": 1884.0}, {"name": "chr_Chlo_B518", "taxId": "70448", "score": 1179.0}, {"name": "chr_Chlo_B518", "taxId": "70448", "score": 852.0}, {"name": "chr_Chlo_B518", "taxId": "70448", "score": 795.0}, {"name": "chr_Chlo_B518", "taxId": "70448", "score": 780.0}, {"name": "chr_Chlo_B518", "taxId": "70448", "score": 425.0}, {"name": "chr_Chlo_B518", "taxId": "70448", "score": 409.0}, {"name": "chr_Chlo_B518", "taxId": "70448", "score": 363.0}, {"name": "chr_Chlo_B518", "taxId": "70448", "score": 230.0}, {"name": "chr_Chlo_B518", "taxId": "70448", "score": 204.0}, {"name": "chr_Chlo_B518", "taxId": "70448", "score": 1884.0}, {"name": "chr_Chlo_B518", "taxId": "70448", "score": 1688.0}, {"name": "chr_Chlo_B518", "taxId": "70448", "score": 1179.0}, {"name": "chr_Chlo_B518", "taxId": "70448", "score": 1151.0}, {"name": "chr_Chlo_B518", "taxId": "70448", "score": 872.0}, {"name": "chr_Chlo_B518", "taxId": "70448", "score": 852.0}, {"name": "chr_Chlo_B518", "taxId": "70448", "score": 795.0}, {"name": "chr_Chlo_B518", "taxId": "70448", "score": 780.0}, {"name": "chr_Chlo_B518", "taxId": "70448", "score": 425.0}, {"name": "chr_Chlo_B518", "taxId": "70448", "score": 409.0}, {"name": "chr_Chlo_B518", "taxId": "70448", "score": 363.0}, {"name": "chr_Chlo_B518", "taxId": "70448", "score": 335.0}, {"name": "chr_Chlo_B518", "taxId": "70448", "score": 326.0}, {"name": "chr_Chlo_B518", "taxId": "70448", "score": 302.0}, {"name": "chr_Chlo_B518", "taxId": "70448", "score": 237.0}, {"name": "chr_Chlo_B518", "taxId": "70448", "score": 230.0}, {"name": "chr_Chlo_B518", "taxId": "70448", "score": 204.0}, {"name": "chr_Chlo_B518", "taxId": "70448", "score": 139.0}, {"name": "chr_Chlo_B518", "taxId": "542402", "score": 1703.0}, {"name": "chr_Chlo_B518", "taxId": "542402", "score": 518.0}, {"name": "chr_Chlo_B518", "taxId": "542402", "score": 472.0}, {"name": "chr_Chlo_B518", "taxId": "542402", "score": 366.0}, {"name": "chr_Chlo_B518", "taxId": "542402", "score": 143.0}, {"name": "chr_Chlo_B518", "taxId": "542402", "score": 137.0}, {"name": "chr_Chlo_B518", "taxId": "70448", "score": 1700.0}, {"name": "chr_Chlo_B518", "taxId": "70448", "score": 1537.0}, {"name": "chr_Chlo_B518", "taxId": "70448", "score": 1537.0}, {"name": "chr_Chlo_B518", "taxId": "69401", "score": 363.0}, {"name": "chr_Chlo_B518", "taxId": "163309", "score": 346.0}, {"name": "chr_Chlo_B518", "taxId": "36894", "score": 340.0}, {"name": "chr_Chlo_B518", "taxId": "70448", "score": 331.0}, {"name": "chr_Chlo_B518", "taxId": "70448", "score": 331.0}, {"name": "chr_Chlo_B518", "taxId": "858337", "score": 316.0}, {"name": "chr_Chlo_B518", "taxId": "52965", "score": 267.0}, {"name": "chr_Chlo_B518", "taxId": "71743", "score": 261.0}, {"name": "chr_Chlo_B518", "taxId": "52035", "score": 248.0}, {"name": "chr_Chlo_B518", "taxId": "3105", "score": 217.0}, {"name": "chr_Chlo_B518", "taxId": "3105", "score": 217.0}, {"name": "chr_Chlo_B518", "taxId": "461633", "score": 195.0}, {"name": "chr_Chlo_B518", "taxId": "1202541", "score": 182.0}, {"name": "chr_Chlo_B518", "taxId": "542413", "score": 158.0}, {"name": "chr_Chlo_B518", "taxId": "2007176", "score": 148.0}, {"name": "chr_Chlo_B518", "taxId": "204992", "score": 147.0}, {"name": "chr_Chlo_B518", "taxId": "1604141", "score": 145.0}, {"name": "chr_Chlo_B518", "taxId": "1604141", "score": 145.0}, {"name": "chr_Chlo_B518", "taxId": "3074", "score": 145.0}, {"name": "chr_Chlo_B518", "taxId": "3074", "score": 145.0}, {"name": "chr_Chlo_B518", "taxId": "73025", "score": 139.0}, {"name": "chr_Chlo_B518", "taxId": "1973480", "score": 137.0}]}, "taxonomy": {"bestsum": {"species": {"tax": "Bathycoccus prasinos", "score": 95717.0, "c_index": 22}, "genus": {"tax": "Bathycoccus", "score": 95717.0, "c_index": 19}, "family": {"tax": "Bathycoccaceae", "score": 183551.0, "c_index": 15}, "order": {"tax": "Mamiellales", "score": 226560.0, "c_index": 11}, "phylum": {"tax": "Chlorophyta", "score": 232458.0, "c_index": 5}, "superkingdom": {"tax": "Eukaryota", "score": 233230.0, "c_index": 1}}}}, "chr_19_B518": {"name": "chr_19_B518", "length": 161572, "n_count": 48954, "agct_count": 112618, "gc": 0.4179, "covs": {"bam0": 34.5755}, "read_cov": {"bam0": 25978}, "hits": {"tax0": [{"name": "chr_19_B518", "taxId": "41875", "score": 12275.0}, {"name": "chr_19_B518", "taxId": "41875", "score": 5712.0}, {"name": "chr_19_B518", "taxId": "41875", "score": 3733.0}, {"name": "chr_19_B518", "taxId": "41875", "score": 2928.0}, {"name": "chr_19_B518", "taxId": "41875", "score": 2340.0}, {"name": "chr_19_B518", "taxId": "41875", "score": 1768.0}, {"name": "chr_19_B518", "taxId": "41875", "score": 1090.0}, {"name": "chr_19_B518", "taxId": "41875", "score": 604.0}, {"name": "chr_19_B518", "taxId": "41875", "score": 532.0}, {"name": "chr_19_B518", "taxId": "41875", "score": 505.0}, {"name": "chr_19_B518", "taxId": "41875", "score": 490.0}, {"name": "chr_19_B518", "taxId": "41875", "score": 444.0}, {"name": "chr_19_B518", "taxId": "41875", "score": 433.0}, {"name": "chr_19_B518", "taxId": "41875", "score": 405.0}, {"name": "chr_19_B518", "taxId": "41875", "score": 396.0}, {"name": "chr_19_B518", "taxId": "41875", "score": 366.0}, {"name": "chr_19_B518", "taxId": "41875", "score": 353.0}, {"name": "chr_19_B518", "taxId": "41875", "score": 348.0}, {"name": "chr_19_B518", "taxId": "41875", "score": 335.0}, {"name": "chr_19_B518", "taxId": "41875", "score": 335.0}, {"name": "chr_19_B518", "taxId": "41875", "score": 333.0}, {"name": "chr_19_B518", "taxId": "41875", "score": 324.0}, {"name": "chr_19_B518", "taxId": "41875", "score": 315.0}, {"name": "chr_19_B518", "taxId": "41875", "score": 309.0}, {"name": "chr_19_B518", "taxId": "41875", "score": 309.0}, {"name": "chr_19_B518", "taxId": "41875", "score": 283.0}, {"name": "chr_19_B518", "taxId": "41875", "score": 272.0}, {"name": "chr_19_B518", "taxId": "41875", "score": 270.0}, {"name": "chr_19_B518", "taxId": "41875", "score": 268.0}, {"name": "chr_19_B518", "taxId": "41875", "score": 265.0}, {"name": "chr_19_B518", "taxId": "41875", "score": 261.0}, {"name": "chr_19_B518", "taxId": "41875", "score": 261.0}, {"name": "chr_19_B518", "taxId": "41875", "score": 261.0}, {"name": "chr_19_B518", "taxId": "41875", "score": 257.0}, {"name": "chr_19_B518", "taxId": "41875", "score": 255.0}, {"name": "chr_19_B518", "taxId": "41875", "score": 255.0}, {"name": "chr_19_B518", "taxId": "41875", "score": 250.0}, {"name": "chr_19_B518", "taxId": "41875", "score": 230.0}, {"name": "chr_19_B518", "taxId": "41875", "score": 230.0}, {"name": "chr_19_B518", "taxId": "41875", "score": 222.0}, {"name": "chr_19_B518", "taxId": "41875", "score": 202.0}, {"name": "chr_19_B518", "taxId": "41875", "score": 200.0}, {"name": "chr_19_B518", "taxId": "41875", "score": 198.0}, {"name": "chr_19_B518", "taxId": "41875", "score": 195.0}, {"name": "chr_19_B518", "taxId": "41875", "score": 191.0}, {"name": "chr_19_B518", "taxId": "41875", "score": 189.0}, {"name": "chr_19_B518", "taxId": "41875", "score": 189.0}, {"name": "chr_19_B518", "taxId": "41875", "score": 185.0}, {"name": "chr_19_B518", "taxId": "41875", "score": 176.0}, {"name": "chr_19_B518", "taxId": "41875", "score": 172.0}, {"name": "chr_19_B518", "taxId": "41875", "score": 165.0}, {"name": "chr_19_B518", "taxId": "41875", "score": 165.0}, {"name": "chr_19_B518", "taxId": "41875", "score": 143.0}, {"name": "chr_19_B518", "taxId": "41875", "score": 139.0}, {"name": "chr_19_B518", "taxId": "41875", "score": 139.0}, {"name": "chr_19_B518", "taxId": "41875", "score": 9535.0}, {"name": "chr_19_B518", "taxId": "41875", "score": 9396.0}, {"name": "chr_19_B518", "taxId": "41875", "score": 6183.0}, {"name": "chr_19_B518", "taxId": "41875", "score": 6122.0}, {"name": "chr_19_B518", "taxId": "41875", "score": 6026.0}, {"name": "chr_19_B518", "taxId": "41875", "score": 5794.0}, {"name": "chr_19_B518", "taxId": "41875", "score": 3919.0}, {"name": "chr_19_B518", "taxId": "41875", "score": 3626.0}, {"name": "chr_19_B518", "taxId": "41875", "score": 1840.0}, {"name": "chr_19_B518", "taxId": "41875", "score": 1840.0}, {"name": "chr_19_B518", "taxId": "41875", "score": 1195.0}, {"name": "chr_19_B518", "taxId": "41875", "score": 1195.0}, {"name": "chr_19_B518", "taxId": "41875", "score": 569.0}, {"name": "chr_19_B518", "taxId": "41875", "score": 531.0}, {"name": "chr_19_B518", "taxId": "41875", "score": 392.0}, {"name": "chr_19_B518", "taxId": "41875", "score": 377.0}, {"name": "chr_19_B518", "taxId": "41875", "score": 377.0}, {"name": "chr_19_B518", "taxId": "41875", "score": 292.0}, {"name": "chr_19_B518", "taxId": "41875", "score": 292.0}, {"name": "chr_19_B518", "taxId": "41875", "score": 279.0}, {"name": "chr_19_B518", "taxId": "41875", "score": 268.0}, {"name": "chr_19_B518", "taxId": "41875", "score": 268.0}, {"name": "chr_19_B518", "taxId": "41875", "score": 231.0}, {"name": "chr_19_B518", "taxId": "41875", "score": 198.0}, {"name": "chr_19_B518", "taxId": "41875", "score": 189.0}, {"name": "chr_19_B518", "taxId": "41875", "score": 4457.0}, {"name": "chr_19_B518", "taxId": "41875", "score": 4444.0}, {"name": "chr_19_B518", "taxId": "41875", "score": 1090.0}, {"name": "chr_19_B518", "taxId": "41875", "score": 3530.0}, {"name": "chr_19_B518", "taxId": "41875", "score": 340.0}, {"name": "chr_19_B518", "taxId": "41875", "score": 3315.0}, {"name": "chr_19_B518", "taxId": "41875", "score": 3301.0}, {"name": "chr_19_B518", "taxId": "41875", "score": 172.0}, {"name": "chr_19_B518", "taxId": "41875", "score": 2699.0}, {"name": "chr_19_B518", "taxId": "41875", "score": 412.0}, {"name": "chr_19_B518", "taxId": "41875", "score": 377.0}, {"name": "chr_19_B518", "taxId": "41875", "score": 2697.0}, {"name": "chr_19_B518", "taxId": "41875", "score": 176.0}, {"name": "chr_19_B518", "taxId": "41875", "score": 2582.0}, {"name": "chr_19_B518", "taxId": "41875", "score": 2422.0}, {"name": "chr_19_B518", "taxId": "41875", "score": 1814.0}, {"name": "chr_19_B518", "taxId": "41875", "score": 1181.0}, {"name": "chr_19_B518", "taxId": "41875", "score": 193.0}, {"name": "chr_19_B518", "taxId": "41875", "score": 2327.0}, {"name": "chr_19_B518", "taxId": "41875", "score": 2294.0}, {"name": "chr_19_B518", "taxId": "41875", "score": 2278.0}, {"name": "chr_19_B518", "taxId": "41875", "score": 1336.0}, {"name": "chr_19_B518", "taxId": "41875", "score": 1330.0}, {"name": "chr_19_B518", "taxId": "41875", "score": 1271.0}, {"name": "chr_19_B518", "taxId": "41875", "score": 795.0}, {"name": "chr_19_B518", "taxId": "41875", "score": 785.0}, {"name": "chr_19_B518", "taxId": "41875", "score": 773.0}, {"name": "chr_19_B518", "taxId": "41875", "score": 2327.0}, {"name": "chr_19_B518", "taxId": "41875", "score": 2294.0}, {"name": "chr_19_B518", "taxId": "41875", "score": 2278.0}, {"name": "chr_19_B518", "taxId": "41875", "score": 1336.0}, {"name": "chr_19_B518", "taxId": "41875", "score": 1330.0}, {"name": "chr_19_B518", "taxId": "41875", "score": 1271.0}, {"name": "chr_19_B518", "taxId": "41875", "score": 789.0}, {"name": "chr_19_B518", "taxId": "41875", "score": 780.0}, {"name": "chr_19_B518", "taxId": "41875", "score": 778.0}, {"name": "chr_19_B518", "taxId": "41875", "score": 2128.0}, {"name": "chr_19_B518", "taxId": "41875", "score": 1978.0}, {"name": "chr_19_B518", "taxId": "41875", "score": 1489.0}, {"name": "chr_19_B518", "taxId": "41875", "score": 1075.0}, {"name": "chr_19_B518", "taxId": "41875", "score": 1068.0}, {"name": "chr_19_B518", "taxId": "41875", "score": 704.0}, {"name": "chr_19_B518", "taxId": "41875", "score": 350.0}, {"name": "chr_19_B518", "taxId": "41875", "score": 174.0}, {"name": "chr_19_B518", "taxId": "41875", "score": 2117.0}, {"name": "chr_19_B518", "taxId": "41875", "score": 2087.0}, {"name": "chr_19_B518", "taxId": "41875", "score": 1949.0}, {"name": "chr_19_B518", "taxId": "41875", "score": 1489.0}, {"name": "chr_19_B518", "taxId": "41875", "score": 1068.0}, {"name": "chr_19_B518", "taxId": "41875", "score": 174.0}, {"name": "chr_19_B518", "taxId": "41875", "score": 2067.0}, {"name": "chr_19_B518", "taxId": "41875", "score": 1984.0}, {"name": "chr_19_B518", "taxId": "41875", "score": 1055.0}, {"name": "chr_19_B518", "taxId": "41875", "score": 1011.0}, {"name": "chr_19_B518", "taxId": "41875", "score": 726.0}, {"name": "chr_19_B518", "taxId": "41875", "score": 481.0}, {"name": "chr_19_B518", "taxId": "41875", "score": 472.0}, {"name": "chr_19_B518", "taxId": "41875", "score": 455.0}, {"name": "chr_19_B518", "taxId": "41875", "score": 265.0}, {"name": "chr_19_B518", "taxId": "41875", "score": 143.0}, {"name": "chr_19_B518", "taxId": "41875", "score": 448.0}, {"name": "chr_19_B518", "taxId": "41875", "score": 414.0}, {"name": "chr_19_B518", "taxId": "41875", "score": 409.0}, {"name": "chr_19_B518", "taxId": "41875", "score": 300.0}, {"name": "chr_19_B518", "taxId": "41875", "score": 398.0}, {"name": "chr_19_B518", "taxId": "41875", "score": 381.0}, {"name": "chr_19_B518", "taxId": "41875", "score": 287.0}, {"name": "chr_19_B518", "taxId": "41875", "score": 255.0}, {"name": "chr_19_B518", "taxId": "41875", "score": 322.0}, {"name": "chr_19_B518", "taxId": "41875", "score": 322.0}, {"name": "chr_19_B518", "taxId": "41875", "score": 322.0}, {"name": "chr_19_B518", "taxId": "41875", "score": 313.0}, {"name": "chr_19_B518", "taxId": "41875", "score": 313.0}, {"name": "chr_19_B518", "taxId": "41875", "score": 274.0}, {"name": "chr_19_B518", "taxId": "41875", "score": 300.0}, {"name": "chr_19_B518", "taxId": "41875", "score": 261.0}, {"name": "chr_19_B518", "taxId": "41875", "score": 263.0}, {"name": "chr_19_B518", "taxId": "41875", "score": 261.0}, {"name": "chr_19_B518", "taxId": "41875", "score": 261.0}, {"name": "chr_19_B518", "taxId": "41875", "score": 254.0}, {"name": "chr_19_B518", "taxId": "41875", "score": 231.0}, {"name": "chr_19_B518", "taxId": "41875", "score": 163.0}]}, "taxonomy": {"bestsum": {"species": {"tax": "Bathycoccus prasinos", "score": 199239.0, "c_index": 0}, "genus": {"tax": "Bathycoccus", "score": 199239.0, "c_index": 0}, "family": {"tax": "Bathycoccaceae", "score": 199239.0, "c_index": 0}, "order": {"tax": "Mamiellales", "score": 199239.0, "c_index": 0}, "phylum": {"tax": "Chlorophyta", "score": 199239.0, "c_index": 0}, "superkingdom": {"tax": "Eukaryota", "score": 199239.0, "c_index": 0}}}}, "chr_18_B518": {"name": "chr_18_B518", "length": 317601, "n_count": 0, "agct_count": 317601, "gc": 0.4672, "covs": {"bam0": 59.2746}, "read_cov": {"bam0": 125597}, "hits": {"tax0": [{"name": "chr_18_B518", "taxId": "41875", "score": 54272.0}, {"name": "chr_18_B518", "taxId": "41875", "score": 48226.0}, {"name": "chr_18_B518", "taxId": "41875", "score": 32489.0}, {"name": "chr_18_B518", "taxId": "41875", "score": 32173.0}, {"name": "chr_18_B518", "taxId": "41875", "score": 27789.0}, {"name": "chr_18_B518", "taxId": "41875", "score": 21920.0}, {"name": "chr_18_B518", "taxId": "41875", "score": 17954.0}, {"name": "chr_18_B518", "taxId": "41875", "score": 17433.0}, {"name": "chr_18_B518", "taxId": "41875", "score": 16454.0}, {"name": "chr_18_B518", "taxId": "41875", "score": 12054.0}, {"name": "chr_18_B518", "taxId": "41875", "score": 11649.0}, {"name": "chr_18_B518", "taxId": "41875", "score": 11625.0}, {"name": "chr_18_B518", "taxId": "41875", "score": 11561.0}, {"name": "chr_18_B518", "taxId": "41875", "score": 11435.0}, {"name": "chr_18_B518", "taxId": "41875", "score": 11106.0}, {"name": "chr_18_B518", "taxId": "41875", "score": 10133.0}, {"name": "chr_18_B518", "taxId": "41875", "score": 9856.0}, {"name": "chr_18_B518", "taxId": "41875", "score": 8364.0}, {"name": "chr_18_B518", "taxId": "41875", "score": 8261.0}, {"name": "chr_18_B518", "taxId": "41875", "score": 7385.0}, {"name": "chr_18_B518", "taxId": "41875", "score": 6831.0}, {"name": "chr_18_B518", "taxId": "41875", "score": 5627.0}, {"name": "chr_18_B518", "taxId": "41875", "score": 5273.0}, {"name": "chr_18_B518", "taxId": "41875", "score": 4898.0}, {"name": "chr_18_B518", "taxId": "41875", "score": 4145.0}, {"name": "chr_18_B518", "taxId": "41875", "score": 3941.0}, {"name": "chr_18_B518", "taxId": "41875", "score": 3740.0}, {"name": "chr_18_B518", "taxId": "41875", "score": 3504.0}, {"name": "chr_18_B518", "taxId": "41875", "score": 3094.0}, {"name": "chr_18_B518", "taxId": "41875", "score": 2852.0}, {"name": "chr_18_B518", "taxId": "41875", "score": 2734.0}, {"name": "chr_18_B518", "taxId": "41875", "score": 2488.0}, {"name": "chr_18_B518", "taxId": "41875", "score": 2313.0}, {"name": "chr_18_B518", "taxId": "41875", "score": 2063.0}, {"name": "chr_18_B518", "taxId": "41875", "score": 1810.0}, {"name": "chr_18_B518", "taxId": "41875", "score": 1554.0}, {"name": "chr_18_B518", "taxId": "41875", "score": 1280.0}, {"name": "chr_18_B518", "taxId": "41875", "score": 1009.0}, {"name": "chr_18_B518", "taxId": "41875", "score": 970.0}, {"name": "chr_18_B518", "taxId": "41875", "score": 885.0}, {"name": "chr_18_B518", "taxId": "41875", "score": 811.0}, {"name": "chr_18_B518", "taxId": "41875", "score": 789.0}, {"name": "chr_18_B518", "taxId": "41875", "score": 750.0}, {"name": "chr_18_B518", "taxId": "41875", "score": 719.0}, {"name": "chr_18_B518", "taxId": "41875", "score": 715.0}, {"name": "chr_18_B518", "taxId": "41875", "score": 680.0}, {"name": "chr_18_B518", "taxId": "41875", "score": 651.0}, {"name": "chr_18_B518", "taxId": "41875", "score": 645.0}, {"name": "chr_18_B518", "taxId": "41875", "score": 514.0}, {"name": "chr_18_B518", "taxId": "41875", "score": 385.0}, {"name": "chr_18_B518", "taxId": "41875", "score": 12604.0}, {"name": "chr_18_B518", "taxId": "41875", "score": 196.0}, {"name": "chr_18_B518", "taxId": "41875", "score": 8239.0}, {"name": "chr_18_B518", "taxId": "41875", "score": 1057.0}, {"name": "chr_18_B518", "taxId": "41875", "score": 7731.0}, {"name": "chr_18_B518", "taxId": "41875", "score": 6649.0}, {"name": "chr_18_B518", "taxId": "41875", "score": 6597.0}, {"name": "chr_18_B518", "taxId": "41875", "score": 6305.0}, {"name": "chr_18_B518", "taxId": "41875", "score": 6264.0}, {"name": "chr_18_B518", "taxId": "41875", "score": 6209.0}, {"name": "chr_18_B518", "taxId": "41875", "score": 309.0}, {"name": "chr_18_B518", "taxId": "41875", "score": 6207.0}, {"name": "chr_18_B518", "taxId": "41875", "score": 6054.0}, {"name": "chr_18_B518", "taxId": "41875", "score": 5816.0}, {"name": "chr_18_B518", "taxId": "41875", "score": 302.0}, {"name": "chr_18_B518", "taxId": "41875", "score": 5779.0}, {"name": "chr_18_B518", "taxId": "41875", "score": 5596.0}, {"name": "chr_18_B518", "taxId": "41875", "score": 5339.0}, {"name": "chr_18_B518", "taxId": "41875", "score": 5070.0}, {"name": "chr_18_B518", "taxId": "41875", "score": 5304.0}, {"name": "chr_18_B518", "taxId": "41875", "score": 5238.0}, {"name": "chr_18_B518", "taxId": "41875", "score": 5075.0}, {"name": "chr_18_B518", "taxId": "41875", "score": 4865.0}, {"name": "chr_18_B518", "taxId": "41875", "score": 4819.0}, {"name": "chr_18_B518", "taxId": "41875", "score": 4804.0}, {"name": "chr_18_B518", "taxId": "41875", "score": 4793.0}, {"name": "chr_18_B518", "taxId": "41875", "score": 4721.0}, {"name": "chr_18_B518", "taxId": "41875", "score": 4711.0}, {"name": "chr_18_B518", "taxId": "41875", "score": 4676.0}, {"name": "chr_18_B518", "taxId": "41875", "score": 4588.0}, {"name": "chr_18_B518", "taxId": "41875", "score": 4562.0}, {"name": "chr_18_B518", "taxId": "41875", "score": 4440.0}, {"name": "chr_18_B518", "taxId": "41875", "score": 4272.0}, {"name": "chr_18_B518", "taxId": "41875", "score": 361.0}, {"name": "chr_18_B518", "taxId": "41875", "score": 4229.0}, {"name": "chr_18_B518", "taxId": "41875", "score": 4111.0}, {"name": "chr_18_B518", "taxId": "41875", "score": 4004.0}, {"name": "chr_18_B518", "taxId": "41875", "score": 3858.0}, {"name": "chr_18_B518", "taxId": "41875", "score": 3720.0}, {"name": "chr_18_B518", "taxId": "41875", "score": 3705.0}, {"name": "chr_18_B518", "taxId": "41875", "score": 1410.0}, {"name": "chr_18_B518", "taxId": "41875", "score": 3607.0}, {"name": "chr_18_B518", "taxId": "41875", "score": 3596.0}, {"name": "chr_18_B518", "taxId": "41875", "score": 3591.0}, {"name": "chr_18_B518", "taxId": "41875", "score": 3443.0}, {"name": "chr_18_B518", "taxId": "41875", "score": 3443.0}, {"name": "chr_18_B518", "taxId": "41875", "score": 3369.0}, {"name": "chr_18_B518", "taxId": "41875", "score": 859.0}, {"name": "chr_18_B518", "taxId": "41875", "score": 3338.0}, {"name": "chr_18_B518", "taxId": "41875", "score": 3240.0}, {"name": "chr_18_B518", "taxId": "41875", "score": 3188.0}, {"name": "chr_18_B518", "taxId": "41875", "score": 3142.0}, {"name": "chr_18_B518", "taxId": "70448", "score": 3099.0}, {"name": "chr_18_B518", "taxId": "41875", "score": 3097.0}, {"name": "chr_18_B518", "taxId": "41875", "score": 3064.0}, {"name": "chr_18_B518", "taxId": "41875", "score": 2998.0}, {"name": "chr_18_B518", "taxId": "41875", "score": 2937.0}, {"name": "chr_18_B518", "taxId": "41875", "score": 2922.0}, {"name": "chr_18_B518", "taxId": "41875", "score": 2909.0}, {"name": "chr_18_B518", "taxId": "41875", "score": 2817.0}, {"name": "chr_18_B518", "taxId": "41875", "score": 2785.0}, {"name": "chr_18_B518", "taxId": "41875", "score": 2754.0}, {"name": "chr_18_B518", "taxId": "41875", "score": 2643.0}, {"name": "chr_18_B518", "taxId": "41875", "score": 2543.0}, {"name": "chr_18_B518", "taxId": "41875", "score": 2512.0}, {"name": "chr_18_B518", "taxId": "41875", "score": 2409.0}, {"name": "chr_18_B518", "taxId": "41875", "score": 2368.0}, {"name": "chr_18_B518", "taxId": "41875", "score": 2344.0}, {"name": "chr_18_B518", "taxId": "41875", "score": 2333.0}, {"name": "chr_18_B518", "taxId": "41875", "score": 2294.0}, {"name": "chr_18_B518", "taxId": "41875", "score": 2276.0}, {"name": "chr_18_B518", "taxId": "41875", "score": 359.0}, {"name": "chr_18_B518", "taxId": "41875", "score": 2266.0}, {"name": "chr_18_B518", "taxId": "41875", "score": 2239.0}, {"name": "chr_18_B518", "taxId": "41875", "score": 2230.0}, {"name": "chr_18_B518", "taxId": "41875", "score": 2220.0}, {"name": "chr_18_B518", "taxId": "41875", "score": 2185.0}, {"name": "chr_18_B518", "taxId": "41875", "score": 2172.0}, {"name": "chr_18_B518", "taxId": "41875", "score": 497.0}, {"name": "chr_18_B518", "taxId": "41875", "score": 2165.0}, {"name": "chr_18_B518", "taxId": "41875", "score": 2159.0}, {"name": "chr_18_B518", "taxId": "41875", "score": 475.0}, {"name": "chr_18_B518", "taxId": "41875", "score": 2117.0}, {"name": "chr_18_B518", "taxId": "41875", "score": 2100.0}, {"name": "chr_18_B518", "taxId": "41875", "score": 2017.0}, {"name": "chr_18_B518", "taxId": "88036", "score": 2008.0}, {"name": "chr_18_B518", "taxId": "41875", "score": 1986.0}, {"name": "chr_18_B518", "taxId": "41875", "score": 1945.0}, {"name": "chr_18_B518", "taxId": "41875", "score": 1930.0}, {"name": "chr_18_B518", "taxId": "41875", "score": 1917.0}, {"name": "chr_18_B518", "taxId": "41875", "score": 399.0}, {"name": "chr_18_B518", "taxId": "41875", "score": 1917.0}, {"name": "chr_18_B518", "taxId": "41875", "score": 1914.0}, {"name": "chr_18_B518", "taxId": "41875", "score": 1912.0}, {"name": "chr_18_B518", "taxId": "41875", "score": 145.0}, {"name": "chr_18_B518", "taxId": "41875", "score": 1888.0}, {"name": "chr_18_B518", "taxId": "41875", "score": 867.0}, {"name": "chr_18_B518", "taxId": "41875", "score": 1881.0}, {"name": "chr_18_B518", "taxId": "41875", "score": 867.0}, {"name": "chr_18_B518", "taxId": "41875", "score": 1879.0}, {"name": "chr_18_B518", "taxId": "41875", "score": 1860.0}, {"name": "chr_18_B518", "taxId": "41875", "score": 1834.0}, {"name": "chr_18_B518", "taxId": "41875", "score": 1773.0}, {"name": "chr_18_B518", "taxId": "64793", "score": 1768.0}, {"name": "chr_18_B518", "taxId": "41875", "score": 1659.0}, {"name": "chr_18_B518", "taxId": "41875", "score": 1587.0}, {"name": "chr_18_B518", "taxId": "41875", "score": 1580.0}, {"name": "chr_18_B518", "taxId": "41875", "score": 1570.0}, {"name": "chr_18_B518", "taxId": "41875", "score": 1546.0}, {"name": "chr_18_B518", "taxId": "41875", "score": 1546.0}, {"name": "chr_18_B518", "taxId": "41875", "score": 1520.0}, {"name": "chr_18_B518", "taxId": "41875", "score": 1507.0}, {"name": "chr_18_B518", "taxId": "41875", "score": 1474.0}, {"name": "chr_18_B518", "taxId": "41875", "score": 189.0}, {"name": "chr_18_B518", "taxId": "41875", "score": 165.0}, {"name": "chr_18_B518", "taxId": "41875", "score": 156.0}, {"name": "chr_18_B518", "taxId": "41875", "score": 1386.0}, {"name": "chr_18_B518", "taxId": "41875", "score": 1358.0}, {"name": "chr_18_B518", "taxId": "41875", "score": 1354.0}, {"name": "chr_18_B518", "taxId": "41875", "score": 1352.0}, {"name": "chr_18_B518", "taxId": "41875", "score": 1351.0}, {"name": "chr_18_B518", "taxId": "41875", "score": 379.0}, {"name": "chr_18_B518", "taxId": "41875", "score": 1347.0}, {"name": "chr_18_B518", "taxId": "41875", "score": 169.0}, {"name": "chr_18_B518", "taxId": "41875", "score": 1336.0}, {"name": "chr_18_B518", "taxId": "41875", "score": 1330.0}, {"name": "chr_18_B518", "taxId": "41875", "score": 1312.0}, {"name": "chr_18_B518", "taxId": "41875", "score": 1306.0}, {"name": "chr_18_B518", "taxId": "41875", "score": 1288.0}, {"name": "chr_18_B518", "taxId": "41875", "score": 771.0}, {"name": "chr_18_B518", "taxId": "41875", "score": 1273.0}, {"name": "chr_18_B518", "taxId": "41875", "score": 1271.0}, {"name": "chr_18_B518", "taxId": "41875", "score": 1258.0}, {"name": "chr_18_B518", "taxId": "41875", "score": 1247.0}, {"name": "chr_18_B518", "taxId": "41875", "score": 353.0}, {"name": "chr_18_B518", "taxId": "41875", "score": 1238.0}, {"name": "chr_18_B518", "taxId": "41875", "score": 1205.0}, {"name": "chr_18_B518", "taxId": "41875", "score": 1218.0}, {"name": "chr_18_B518", "taxId": "41875", "score": 1216.0}, {"name": "chr_18_B518", "taxId": "41875", "score": 1197.0}, {"name": "chr_18_B518", "taxId": "41875", "score": 1170.0}, {"name": "chr_18_B518", "taxId": "41875", "score": 1162.0}, {"name": "chr_18_B518", "taxId": "41875", "score": 276.0}, {"name": "chr_18_B518", "taxId": "41875", "score": 1114.0}, {"name": "chr_18_B518", "taxId": "41875", "score": 1107.0}, {"name": "chr_18_B518", "taxId": "41875", "score": 374.0}, {"name": "chr_18_B518", "taxId": "41875", "score": 1099.0}, {"name": "chr_18_B518", "taxId": "41875", "score": 1099.0}, {"name": "chr_18_B518", "taxId": "41875", "score": 664.0}, {"name": "chr_18_B518", "taxId": "41875", "score": 1050.0}, {"name": "chr_18_B518", "taxId": "41875", "score": 1033.0}, {"name": "chr_18_B518", "taxId": "41875", "score": 1029.0}, {"name": "chr_18_B518", "taxId": "41875", "score": 782.0}, {"name": "chr_18_B518", "taxId": "41875", "score": 776.0}, {"name": "chr_18_B518", "taxId": "41875", "score": 776.0}, {"name": "chr_18_B518", "taxId": "41875", "score": 494.0}, {"name": "chr_18_B518", "taxId": "41875", "score": 171.0}, {"name": "chr_18_B518", "taxId": "41875", "score": 1031.0}, {"name": "chr_18_B518", "taxId": "41875", "score": 985.0}, {"name": "chr_18_B518", "taxId": "41875", "score": 983.0}, {"name": "chr_18_B518", "taxId": "41875", "score": 935.0}, {"name": "chr_18_B518", "taxId": "41875", "score": 891.0}, {"name": "chr_18_B518", "taxId": "41875", "score": 845.0}, {"name": "chr_18_B518", "taxId": "41875", "score": 833.0}, {"name": "chr_18_B518", "taxId": "41875", "score": 756.0}, {"name": "chr_18_B518", "taxId": "41875", "score": 756.0}, {"name": "chr_18_B518", "taxId": "41875", "score": 843.0}, {"name": "chr_18_B518", "taxId": "41875", "score": 364.0}, {"name": "chr_18_B518", "taxId": "41875", "score": 841.0}, {"name": "chr_18_B518", "taxId": "41875", "score": 651.0}, {"name": "chr_18_B518", "taxId": "41875", "score": 841.0}, {"name": "chr_18_B518", "taxId": "41875", "score": 839.0}, {"name": "chr_18_B518", "taxId": "41875", "score": 833.0}, {"name": "chr_18_B518", "taxId": "41875", "score": 754.0}, {"name": "chr_18_B518", "taxId": "41875", "score": 833.0}, {"name": "chr_18_B518", "taxId": "41875", "score": 289.0}, {"name": "chr_18_B518", "taxId": "41875", "score": 804.0}, {"name": "chr_18_B518", "taxId": "41875", "score": 784.0}, {"name": "chr_18_B518", "taxId": "41875", "score": 784.0}, {"name": "chr_18_B518", "taxId": "41875", "score": 778.0}, {"name": "chr_18_B518", "taxId": "41875", "score": 769.0}, {"name": "chr_18_B518", "taxId": "41875", "score": 778.0}, {"name": "chr_18_B518", "taxId": "41875", "score": 715.0}, {"name": "chr_18_B518", "taxId": "41875", "score": 776.0}, {"name": "chr_18_B518", "taxId": "41875", "score": 776.0}, {"name": "chr_18_B518", "taxId": "41875", "score": 769.0}, {"name": "chr_18_B518", "taxId": "41875", "score": 765.0}, {"name": "chr_18_B518", "taxId": "41875", "score": 765.0}, {"name": "chr_18_B518", "taxId": "41875", "score": 756.0}, {"name": "chr_18_B518", "taxId": "41875", "score": 147.0}, {"name": "chr_18_B518", "taxId": "41875", "score": 756.0}, {"name": "chr_18_B518", "taxId": "41875", "score": 756.0}, {"name": "chr_18_B518", "taxId": "41875", "score": 752.0}, {"name": "chr_18_B518", "taxId": "41875", "score": 750.0}, {"name": "chr_18_B518", "taxId": "41875", "score": 741.0}, {"name": "chr_18_B518", "taxId": "41875", "score": 739.0}, {"name": "chr_18_B518", "taxId": "41875", "score": 737.0}, {"name": "chr_18_B518", "taxId": "41875", "score": 726.0}, {"name": "chr_18_B518", "taxId": "564608", "score": 726.0}, {"name": "chr_18_B518", "taxId": "41875", "score": 723.0}, {"name": "chr_18_B518", "taxId": "41875", "score": 723.0}, {"name": "chr_18_B518", "taxId": "41875", "score": 586.0}, {"name": "chr_18_B518", "taxId": "41875", "score": 300.0}, {"name": "chr_18_B518", "taxId": "41875", "score": 719.0}, {"name": "chr_18_B518", "taxId": "41875", "score": 676.0}, {"name": "chr_18_B518", "taxId": "41875", "score": 704.0}, {"name": "chr_18_B518", "taxId": "41875", "score": 664.0}, {"name": "chr_18_B518", "taxId": "41875", "score": 660.0}, {"name": "chr_18_B518", "taxId": "41875", "score": 568.0}, {"name": "chr_18_B518", "taxId": "41875", "score": 551.0}, {"name": "chr_18_B518", "taxId": "41875", "score": 420.0}, {"name": "chr_18_B518", "taxId": "41875", "score": 337.0}, {"name": "chr_18_B518", "taxId": "41875", "score": 656.0}, {"name": "chr_18_B518", "taxId": "41875", "score": 643.0}, {"name": "chr_18_B518", "taxId": "41875", "score": 625.0}, {"name": "chr_18_B518", "taxId": "41875", "score": 593.0}, {"name": "chr_18_B518", "taxId": "41875", "score": 573.0}, {"name": "chr_18_B518", "taxId": "41875", "score": 568.0}, {"name": "chr_18_B518", "taxId": "41875", "score": 551.0}, {"name": "chr_18_B518", "taxId": "41875", "score": 525.0}, {"name": "chr_18_B518", "taxId": "41875", "score": 518.0}, {"name": "chr_18_B518", "taxId": "41875", "score": 401.0}, {"name": "chr_18_B518", "taxId": "41875", "score": 510.0}, {"name": "chr_18_B518", "taxId": "41875", "score": 475.0}, {"name": "chr_18_B518", "taxId": "41875", "score": 431.0}, {"name": "chr_18_B518", "taxId": "41875", "score": 185.0}, {"name": "chr_18_B518", "taxId": "41875", "score": 420.0}, {"name": "chr_18_B518", "taxId": "41875", "score": 412.0}, {"name": "chr_18_B518", "taxId": "41875", "score": 407.0}, {"name": "chr_18_B518", "taxId": "41875", "score": 407.0}, {"name": "chr_18_B518", "taxId": "41875", "score": 375.0}, {"name": "chr_18_B518", "taxId": "41875", "score": 375.0}, {"name": "chr_18_B518", "taxId": "41875", "score": 361.0}, {"name": "chr_18_B518", "taxId": "70448", "score": 353.0}, {"name": "chr_18_B518", "taxId": "41875", "score": 337.0}, {"name": "chr_18_B518", "taxId": "41875", "score": 326.0}, {"name": "chr_18_B518", "taxId": "41875", "score": 311.0}, {"name": "chr_18_B518", "taxId": "41875", "score": 311.0}, {"name": "chr_18_B518", "taxId": "145388", "score": 303.0}, {"name": "chr_18_B518", "taxId": "41875", "score": 294.0}, {"name": "chr_18_B518", "taxId": "41875", "score": 268.0}, {"name": "chr_18_B518", "taxId": "41875", "score": 250.0}, {"name": "chr_18_B518", "taxId": "41875", "score": 244.0}, {"name": "chr_18_B518", "taxId": "41875", "score": 244.0}, {"name": "chr_18_B518", "taxId": "41875", "score": 196.0}, {"name": "chr_18_B518", "taxId": "41875", "score": 178.0}, {"name": "chr_18_B518", "taxId": "5480", "score": 196.0}, {"name": "chr_18_B518", "taxId": "41875", "score": 183.0}, {"name": "chr_18_B518", "taxId": "656061", "score": 154.0}, {"name": "chr_18_B518", "taxId": "280463", "score": 148.0}, {"name": "chr_18_B518", "taxId": "41875", "score": 147.0}]}, "taxonomy": {"bestsum": {"species": {"tax": "Bathycoccus prasinos", "score": 887681.0, "c_index": 8}, "genus": {"tax": "Bathycoccus", "score": 887681.0, "c_index": 8}, "family": {"tax": "Bathycoccaceae", "score": 891133.0, "c_index": 7}, "order": {"tax": "Mamiellales", "score": 891859.0, "c_index": 6}, "phylum": {"tax": "Chlorophyta", "score": 892162.0, "c_index": 4}, "superkingdom": {"tax": "Eukaryota", "score": 896436.0, "c_index": 0}}}}, "chr_17_B518": {"name": "chr_17_B518", "length": 473020, "n_count": 100, "agct_count": 472920, "gc": 0.4739, "covs": {"bam0": 57.2671}, "read_cov": {"bam0": 180685}, "hits": {"tax0": [{"name": "chr_17_B518", "taxId": "41875", "score": 49249.0}, {"name": "chr_17_B518", "taxId": "41875", "score": 37635.0}, {"name": "chr_17_B518", "taxId": "41875", "score": 31008.0}, {"name": "chr_17_B518", "taxId": "41875", "score": 25455.0}, {"name": "chr_17_B518", "taxId": "41875", "score": 24406.0}, {"name": "chr_17_B518", "taxId": "41875", "score": 23523.0}, {"name": "chr_17_B518", "taxId": "41875", "score": 20493.0}, {"name": "chr_17_B518", "taxId": "41875", "score": 18977.0}, {"name": "chr_17_B518", "taxId": "41875", "score": 17538.0}, {"name": "chr_17_B518", "taxId": "41875", "score": 17509.0}, {"name": "chr_17_B518", "taxId": "41875", "score": 17062.0}, {"name": "chr_17_B518", "taxId": "41875", "score": 16127.0}, {"name": "chr_17_B518", "taxId": "41875", "score": 15649.0}, {"name": "chr_17_B518", "taxId": "41875", "score": 14907.0}, {"name": "chr_17_B518", "taxId": "41875", "score": 12909.0}, {"name": "chr_17_B518", "taxId": "41875", "score": 12802.0}, {"name": "chr_17_B518", "taxId": "41875", "score": 12541.0}, {"name": "chr_17_B518", "taxId": "41875", "score": 12128.0}, {"name": "chr_17_B518", "taxId": "41875", "score": 12028.0}, {"name": "chr_17_B518", "taxId": "41875", "score": 11149.0}, {"name": "chr_17_B518", "taxId": "41875", "score": 10111.0}, {"name": "chr_17_B518", "taxId": "41875", "score": 9912.0}, {"name": "chr_17_B518", "taxId": "41875", "score": 9696.0}, {"name": "chr_17_B518", "taxId": "41875", "score": 9502.0}, {"name": "chr_17_B518", "taxId": "41875", "score": 9494.0}, {"name": "chr_17_B518", "taxId": "41875", "score": 9134.0}, {"name": "chr_17_B518", "taxId": "41875", "score": 8194.0}, {"name": "chr_17_B518", "taxId": "41875", "score": 8141.0}, {"name": "chr_17_B518", "taxId": "41875", "score": 8045.0}, {"name": "chr_17_B518", "taxId": "41875", "score": 7904.0}, {"name": "chr_17_B518", "taxId": "41875", "score": 7751.0}, {"name": "chr_17_B518", "taxId": "41875", "score": 7461.0}, {"name": "chr_17_B518", "taxId": "41875", "score": 7406.0}, {"name": "chr_17_B518", "taxId": "41875", "score": 7009.0}, {"name": "chr_17_B518", "taxId": "41875", "score": 6887.0}, {"name": "chr_17_B518", "taxId": "41875", "score": 6625.0}, {"name": "chr_17_B518", "taxId": "41875", "score": 6519.0}, {"name": "chr_17_B518", "taxId": "41875", "score": 6006.0}, {"name": "chr_17_B518", "taxId": "41875", "score": 5840.0}, {"name": "chr_17_B518", "taxId": "41875", "score": 5572.0}, {"name": "chr_17_B518", "taxId": "41875", "score": 5293.0}, {"name": "chr_17_B518", "taxId": "41875", "score": 4595.0}, {"name": "chr_17_B518", "taxId": "41875", "score": 4492.0}, {"name": "chr_17_B518", "taxId": "41875", "score": 4488.0}, {"name": "chr_17_B518", "taxId": "41875", "score": 4477.0}, {"name": "chr_17_B518", "taxId": "41875", "score": 4375.0}, {"name": "chr_17_B518", "taxId": "41875", "score": 4320.0}, {"name": "chr_17_B518", "taxId": "41875", "score": 4272.0}, {"name": "chr_17_B518", "taxId": "41875", "score": 4015.0}, {"name": "chr_17_B518", "taxId": "41875", "score": 3934.0}, {"name": "chr_17_B518", "taxId": "41875", "score": 3790.0}, {"name": "chr_17_B518", "taxId": "41875", "score": 3666.0}, {"name": "chr_17_B518", "taxId": "41875", "score": 3602.0}, {"name": "chr_17_B518", "taxId": "41875", "score": 3454.0}, {"name": "chr_17_B518", "taxId": "41875", "score": 3345.0}, {"name": "chr_17_B518", "taxId": "41875", "score": 3016.0}, {"name": "chr_17_B518", "taxId": "41875", "score": 2606.0}, {"name": "chr_17_B518", "taxId": "41875", "score": 2553.0}, {"name": "chr_17_B518", "taxId": "41875", "score": 1509.0}, {"name": "chr_17_B518", "taxId": "41875", "score": 1445.0}, {"name": "chr_17_B518", "taxId": "41875", "score": 1345.0}, {"name": "chr_17_B518", "taxId": "41875", "score": 1286.0}, {"name": "chr_17_B518", "taxId": "41875", "score": 1282.0}, {"name": "chr_17_B518", "taxId": "41875", "score": 1205.0}, {"name": "chr_17_B518", "taxId": "41875", "score": 1142.0}, {"name": "chr_17_B518", "taxId": "41875", "score": 1133.0}, {"name": "chr_17_B518", "taxId": "41875", "score": 913.0}, {"name": "chr_17_B518", "taxId": "41875", "score": 870.0}, {"name": "chr_17_B518", "taxId": "41875", "score": 869.0}, {"name": "chr_17_B518", "taxId": "41875", "score": 865.0}, {"name": "chr_17_B518", "taxId": "41875", "score": 372.0}, {"name": "chr_17_B518", "taxId": "41875", "score": 357.0}, {"name": "chr_17_B518", "taxId": "41875", "score": 285.0}, {"name": "chr_17_B518", "taxId": "41875", "score": 215.0}, {"name": "chr_17_B518", "taxId": "41875", "score": 209.0}, {"name": "chr_17_B518", "taxId": "41875", "score": 206.0}, {"name": "chr_17_B518", "taxId": "41875", "score": 178.0}, {"name": "chr_17_B518", "taxId": "41875", "score": 174.0}, {"name": "chr_17_B518", "taxId": "41875", "score": 171.0}, {"name": "chr_17_B518", "taxId": "41875", "score": 159.0}, {"name": "chr_17_B518", "taxId": "41875", "score": 156.0}, {"name": "chr_17_B518", "taxId": "41875", "score": 154.0}, {"name": "chr_17_B518", "taxId": "41875", "score": 154.0}, {"name": "chr_17_B518", "taxId": "41875", "score": 12772.0}, {"name": "chr_17_B518", "taxId": "41875", "score": 9531.0}, {"name": "chr_17_B518", "taxId": "41875", "score": 9527.0}, {"name": "chr_17_B518", "taxId": "41875", "score": 8080.0}, {"name": "chr_17_B518", "taxId": "41875", "score": 704.0}, {"name": "chr_17_B518", "taxId": "41875", "score": 425.0}, {"name": "chr_17_B518", "taxId": "41875", "score": 259.0}, {"name": "chr_17_B518", "taxId": "41875", "score": 8080.0}, {"name": "chr_17_B518", "taxId": "41875", "score": 929.0}, {"name": "chr_17_B518", "taxId": "41875", "score": 704.0}, {"name": "chr_17_B518", "taxId": "41875", "score": 638.0}, {"name": "chr_17_B518", "taxId": "41875", "score": 425.0}, {"name": "chr_17_B518", "taxId": "41875", "score": 259.0}, {"name": "chr_17_B518", "taxId": "41875", "score": 165.0}, {"name": "chr_17_B518", "taxId": "41875", "score": 7749.0}, {"name": "chr_17_B518", "taxId": "41875", "score": 207.0}, {"name": "chr_17_B518", "taxId": "41875", "score": 7600.0}, {"name": "chr_17_B518", "taxId": "41875", "score": 6758.0}, {"name": "chr_17_B518", "taxId": "41875", "score": 6704.0}, {"name": "chr_17_B518", "taxId": "41875", "score": 6383.0}, {"name": "chr_17_B518", "taxId": "41875", "score": 6383.0}, {"name": "chr_17_B518", "taxId": "41875", "score": 372.0}, {"name": "chr_17_B518", "taxId": "41875", "score": 6089.0}, {"name": "chr_17_B518", "taxId": "41875", "score": 215.0}, {"name": "chr_17_B518", "taxId": "41875", "score": 206.0}, {"name": "chr_17_B518", "taxId": "41875", "score": 154.0}, {"name": "chr_17_B518", "taxId": "41875", "score": 5980.0}, {"name": "chr_17_B518", "taxId": "41875", "score": 5838.0}, {"name": "chr_17_B518", "taxId": "41875", "score": 5548.0}, {"name": "chr_17_B518", "taxId": "41875", "score": 5428.0}, {"name": "chr_17_B518", "taxId": "41875", "score": 254.0}, {"name": "chr_17_B518", "taxId": "41875", "score": 5389.0}, {"name": "chr_17_B518", "taxId": "41875", "score": 5251.0}, {"name": "chr_17_B518", "taxId": "41875", "score": 5387.0}, {"name": "chr_17_B518", "taxId": "41875", "score": 5275.0}, {"name": "chr_17_B518", "taxId": "41875", "score": 697.0}, {"name": "chr_17_B518", "taxId": "41875", "score": 5223.0}, {"name": "chr_17_B518", "taxId": "41875", "score": 5105.0}, {"name": "chr_17_B518", "taxId": "41875", "score": 4946.0}, {"name": "chr_17_B518", "taxId": "41875", "score": 4870.0}, {"name": "chr_17_B518", "taxId": "41875", "score": 357.0}, {"name": "chr_17_B518", "taxId": "41875", "score": 4843.0}, {"name": "chr_17_B518", "taxId": "41875", "score": 4674.0}, {"name": "chr_17_B518", "taxId": "41875", "score": 4660.0}, {"name": "chr_17_B518", "taxId": "41875", "score": 4654.0}, {"name": "chr_17_B518", "taxId": "41875", "score": 948.0}, {"name": "chr_17_B518", "taxId": "41875", "score": 887.0}, {"name": "chr_17_B518", "taxId": "41875", "score": 821.0}, {"name": "chr_17_B518", "taxId": "41875", "score": 527.0}, {"name": "chr_17_B518", "taxId": "41875", "score": 248.0}, {"name": "chr_17_B518", "taxId": "41875", "score": 4582.0}, {"name": "chr_17_B518", "taxId": "41875", "score": 4516.0}, {"name": "chr_17_B518", "taxId": "41875", "score": 4436.0}, {"name": "chr_17_B518", "taxId": "41875", "score": 4416.0}, {"name": "chr_17_B518", "taxId": "41875", "score": 4294.0}, {"name": "chr_17_B518", "taxId": "41875", "score": 4274.0}, {"name": "chr_17_B518", "taxId": "41875", "score": 4272.0}, {"name": "chr_17_B518", "taxId": "41875", "score": 4165.0}, {"name": "chr_17_B518", "taxId": "41875", "score": 4100.0}, {"name": "chr_17_B518", "taxId": "41875", "score": 4048.0}, {"name": "chr_17_B518", "taxId": "41875", "score": 3941.0}, {"name": "chr_17_B518", "taxId": "41875", "score": 213.0}, {"name": "chr_17_B518", "taxId": "41875", "score": 3932.0}, {"name": "chr_17_B518", "taxId": "41875", "score": 3930.0}, {"name": "chr_17_B518", "taxId": "41875", "score": 3877.0}, {"name": "chr_17_B518", "taxId": "41875", "score": 3362.0}, {"name": "chr_17_B518", "taxId": "41875", "score": 3868.0}, {"name": "chr_17_B518", "taxId": "41875", "score": 3814.0}, {"name": "chr_17_B518", "taxId": "41875", "score": 3797.0}, {"name": "chr_17_B518", "taxId": "41875", "score": 3629.0}, {"name": "chr_17_B518", "taxId": "41875", "score": 204.0}, {"name": "chr_17_B518", "taxId": "41875", "score": 3629.0}, {"name": "chr_17_B518", "taxId": "41875", "score": 3496.0}, {"name": "chr_17_B518", "taxId": "41875", "score": 3480.0}, {"name": "chr_17_B518", "taxId": "41875", "score": 3465.0}, {"name": "chr_17_B518", "taxId": "41875", "score": 3413.0}, {"name": "chr_17_B518", "taxId": "41875", "score": 3408.0}, {"name": "chr_17_B518", "taxId": "41875", "score": 3395.0}, {"name": "chr_17_B518", "taxId": "41875", "score": 3393.0}, {"name": "chr_17_B518", "taxId": "41875", "score": 3382.0}, {"name": "chr_17_B518", "taxId": "41875", "score": 3345.0}, {"name": "chr_17_B518", "taxId": "41875", "score": 1474.0}, {"name": "chr_17_B518", "taxId": "41875", "score": 3330.0}, {"name": "chr_17_B518", "taxId": "41875", "score": 3258.0}, {"name": "chr_17_B518", "taxId": "41875", "score": 3258.0}, {"name": "chr_17_B518", "taxId": "41875", "score": 3254.0}, {"name": "chr_17_B518", "taxId": "41875", "score": 3230.0}, {"name": "chr_17_B518", "taxId": "41875", "score": 3225.0}, {"name": "chr_17_B518", "taxId": "41875", "score": 3212.0}, {"name": "chr_17_B518", "taxId": "41875", "score": 3210.0}, {"name": "chr_17_B518", "taxId": "41875", "score": 3162.0}, {"name": "chr_17_B518", "taxId": "41875", "score": 490.0}, {"name": "chr_17_B518", "taxId": "41875", "score": 429.0}, {"name": "chr_17_B518", "taxId": "41875", "score": 3155.0}, {"name": "chr_17_B518", "taxId": "41875", "score": 3127.0}, {"name": "chr_17_B518", "taxId": "41875", "score": 3120.0}, {"name": "chr_17_B518", "taxId": "41875", "score": 3022.0}, {"name": "chr_17_B518", "taxId": "41875", "score": 2981.0}, {"name": "chr_17_B518", "taxId": "41875", "score": 196.0}, {"name": "chr_17_B518", "taxId": "41875", "score": 2977.0}, {"name": "chr_17_B518", "taxId": "41875", "score": 2944.0}, {"name": "chr_17_B518", "taxId": "41875", "score": 2940.0}, {"name": "chr_17_B518", "taxId": "41875", "score": 2911.0}, {"name": "chr_17_B518", "taxId": "41875", "score": 226.0}, {"name": "chr_17_B518", "taxId": "41875", "score": 2881.0}, {"name": "chr_17_B518", "taxId": "41875", "score": 2852.0}, {"name": "chr_17_B518", "taxId": "41875", "score": 2848.0}, {"name": "chr_17_B518", "taxId": "41875", "score": 2824.0}, {"name": "chr_17_B518", "taxId": "41875", "score": 2813.0}, {"name": "chr_17_B518", "taxId": "41875", "score": 322.0}, {"name": "chr_17_B518", "taxId": "41875", "score": 2804.0}, {"name": "chr_17_B518", "taxId": "41875", "score": 2776.0}, {"name": "chr_17_B518", "taxId": "41875", "score": 2699.0}, {"name": "chr_17_B518", "taxId": "41875", "score": 2638.0}, {"name": "chr_17_B518", "taxId": "41875", "score": 2623.0}, {"name": "chr_17_B518", "taxId": "41875", "score": 2591.0}, {"name": "chr_17_B518", "taxId": "41875", "score": 2555.0}, {"name": "chr_17_B518", "taxId": "41875", "score": 2531.0}, {"name": "chr_17_B518", "taxId": "41875", "score": 828.0}, {"name": "chr_17_B518", "taxId": "41875", "score": 824.0}, {"name": "chr_17_B518", "taxId": "41875", "score": 763.0}, {"name": "chr_17_B518", "taxId": "41875", "score": 750.0}, {"name": "chr_17_B518", "taxId": "41875", "score": 749.0}, {"name": "chr_17_B518", "taxId": "41875", "score": 2527.0}, {"name": "chr_17_B518", "taxId": "41875", "score": 2519.0}, {"name": "chr_17_B518", "taxId": "41875", "score": 2516.0}, {"name": "chr_17_B518", "taxId": "41875", "score": 2512.0}, {"name": "chr_17_B518", "taxId": "41875", "score": 2488.0}, {"name": "chr_17_B518", "taxId": "41875", "score": 2479.0}, {"name": "chr_17_B518", "taxId": "41875", "score": 294.0}, {"name": "chr_17_B518", "taxId": "41875", "score": 2470.0}, {"name": "chr_17_B518", "taxId": "41875", "score": 2466.0}, {"name": "chr_17_B518", "taxId": "41875", "score": 2457.0}, {"name": "chr_17_B518", "taxId": "41875", "score": 1085.0}, {"name": "chr_17_B518", "taxId": "41875", "score": 2407.0}, {"name": "chr_17_B518", "taxId": "41875", "score": 2398.0}, {"name": "chr_17_B518", "taxId": "41875", "score": 370.0}, {"name": "chr_17_B518", "taxId": "41875", "score": 2383.0}, {"name": "chr_17_B518", "taxId": "41875", "score": 2375.0}, {"name": "chr_17_B518", "taxId": "41875", "score": 2368.0}, {"name": "chr_17_B518", "taxId": "41875", "score": 407.0}, {"name": "chr_17_B518", "taxId": "41875", "score": 2366.0}, {"name": "chr_17_B518", "taxId": "41875", "score": 2351.0}, {"name": "chr_17_B518", "taxId": "41875", "score": 2350.0}, {"name": "chr_17_B518", "taxId": "41875", "score": 2302.0}, {"name": "chr_17_B518", "taxId": "41875", "score": 2274.0}, {"name": "chr_17_B518", "taxId": "41875", "score": 2255.0}, {"name": "chr_17_B518", "taxId": "41875", "score": 2239.0}, {"name": "chr_17_B518", "taxId": "41875", "score": 2217.0}, {"name": "chr_17_B518", "taxId": "41875", "score": 2196.0}, {"name": "chr_17_B518", "taxId": "41875", "score": 1607.0}, {"name": "chr_17_B518", "taxId": "41875", "score": 2189.0}, {"name": "chr_17_B518", "taxId": "41875", "score": 2185.0}, {"name": "chr_17_B518", "taxId": "41875", "score": 2178.0}, {"name": "chr_17_B518", "taxId": "41875", "score": 2169.0}, {"name": "chr_17_B518", "taxId": "41875", "score": 2163.0}, {"name": "chr_17_B518", "taxId": "41875", "score": 2158.0}, {"name": "chr_17_B518", "taxId": "41875", "score": 2158.0}, {"name": "chr_17_B518", "taxId": "41875", "score": 2156.0}, {"name": "chr_17_B518", "taxId": "41875", "score": 2119.0}, {"name": "chr_17_B518", "taxId": "41875", "score": 2089.0}, {"name": "chr_17_B518", "taxId": "41875", "score": 2084.0}, {"name": "chr_17_B518", "taxId": "41875", "score": 2063.0}, {"name": "chr_17_B518", "taxId": "41875", "score": 2030.0}, {"name": "chr_17_B518", "taxId": "41875", "score": 2026.0}, {"name": "chr_17_B518", "taxId": "41875", "score": 1999.0}, {"name": "chr_17_B518", "taxId": "41875", "score": 1995.0}, {"name": "chr_17_B518", "taxId": "41875", "score": 1991.0}, {"name": "chr_17_B518", "taxId": "41875", "score": 1989.0}, {"name": "chr_17_B518", "taxId": "41875", "score": 1986.0}, {"name": "chr_17_B518", "taxId": "41875", "score": 1986.0}, {"name": "chr_17_B518", "taxId": "41875", "score": 1984.0}, {"name": "chr_17_B518", "taxId": "41875", "score": 1980.0}, {"name": "chr_17_B518", "taxId": "41875", "score": 1978.0}, {"name": "chr_17_B518", "taxId": "41875", "score": 1978.0}, {"name": "chr_17_B518", "taxId": "41875", "score": 1973.0}, {"name": "chr_17_B518", "taxId": "41875", "score": 1969.0}, {"name": "chr_17_B518", "taxId": "41875", "score": 276.0}, {"name": "chr_17_B518", "taxId": "41875", "score": 1953.0}, {"name": "chr_17_B518", "taxId": "41875", "score": 1951.0}, {"name": "chr_17_B518", "taxId": "41875", "score": 1923.0}, {"name": "chr_17_B518", "taxId": "41875", "score": 1917.0}, {"name": "chr_17_B518", "taxId": "41875", "score": 1897.0}, {"name": "chr_17_B518", "taxId": "41875", "score": 1879.0}, {"name": "chr_17_B518", "taxId": "41875", "score": 1866.0}, {"name": "chr_17_B518", "taxId": "41875", "score": 1853.0}, {"name": "chr_17_B518", "taxId": "41875", "score": 1829.0}, {"name": "chr_17_B518", "taxId": "41875", "score": 1801.0}, {"name": "chr_17_B518", "taxId": "41875", "score": 1784.0}, {"name": "chr_17_B518", "taxId": "41875", "score": 1779.0}, {"name": "chr_17_B518", "taxId": "41875", "score": 1724.0}, {"name": "chr_17_B518", "taxId": "41875", "score": 1722.0}, {"name": "chr_17_B518", "taxId": "41875", "score": 1720.0}, {"name": "chr_17_B518", "taxId": "41875", "score": 1707.0}, {"name": "chr_17_B518", "taxId": "41875", "score": 1677.0}, {"name": "chr_17_B518", "taxId": "41875", "score": 1676.0}, {"name": "chr_17_B518", "taxId": "41875", "score": 1648.0}, {"name": "chr_17_B518", "taxId": "41875", "score": 1639.0}, {"name": "chr_17_B518", "taxId": "41875", "score": 1611.0}, {"name": "chr_17_B518", "taxId": "41875", "score": 1557.0}, {"name": "chr_17_B518", "taxId": "41875", "score": 1548.0}, {"name": "chr_17_B518", "taxId": "41875", "score": 1535.0}, {"name": "chr_17_B518", "taxId": "41875", "score": 1524.0}, {"name": "chr_17_B518", "taxId": "41875", "score": 1519.0}, {"name": "chr_17_B518", "taxId": "41875", "score": 1513.0}, {"name": "chr_17_B518", "taxId": "41875", "score": 885.0}, {"name": "chr_17_B518", "taxId": "41875", "score": 1474.0}, {"name": "chr_17_B518", "taxId": "41875", "score": 1432.0}, {"name": "chr_17_B518", "taxId": "41875", "score": 1430.0}, {"name": "chr_17_B518", "taxId": "41875", "score": 1417.0}, {"name": "chr_17_B518", "taxId": "41875", "score": 1375.0}, {"name": "chr_17_B518", "taxId": "41875", "score": 1375.0}, {"name": "chr_17_B518", "taxId": "41875", "score": 1363.0}, {"name": "chr_17_B518", "taxId": "41875", "score": 1347.0}, {"name": "chr_17_B518", "taxId": "41875", "score": 1330.0}, {"name": "chr_17_B518", "taxId": "41875", "score": 1323.0}, {"name": "chr_17_B518", "taxId": "41875", "score": 638.0}, {"name": "chr_17_B518", "taxId": "41875", "score": 1308.0}, {"name": "chr_17_B518", "taxId": "41875", "score": 1295.0}, {"name": "chr_17_B518", "taxId": "41875", "score": 1286.0}, {"name": "chr_17_B518", "taxId": "41875", "score": 1275.0}, {"name": "chr_17_B518", "taxId": "41875", "score": 1271.0}, {"name": "chr_17_B518", "taxId": "41875", "score": 1262.0}, {"name": "chr_17_B518", "taxId": "41875", "score": 1260.0}, {"name": "chr_17_B518", "taxId": "41875", "score": 1229.0}, {"name": "chr_17_B518", "taxId": "41875", "score": 1214.0}, {"name": "chr_17_B518", "taxId": "41875", "score": 1199.0}, {"name": "chr_17_B518", "taxId": "41875", "score": 1175.0}, {"name": "chr_17_B518", "taxId": "41875", "score": 1134.0}, {"name": "chr_17_B518", "taxId": "41875", "score": 1098.0}, {"name": "chr_17_B518", "taxId": "41875", "score": 1096.0}, {"name": "chr_17_B518", "taxId": "436017", "score": 1086.0}, {"name": "chr_17_B518", "taxId": "436017", "score": 896.0}, {"name": "chr_17_B518", "taxId": "436017", "score": 662.0}, {"name": "chr_17_B518", "taxId": "41875", "score": 1077.0}, {"name": "chr_17_B518", "taxId": "436017", "score": 1042.0}, {"name": "chr_17_B518", "taxId": "436017", "score": 1040.0}, {"name": "chr_17_B518", "taxId": "41875", "score": 1026.0}, {"name": "chr_17_B518", "taxId": "70448", "score": 1014.0}, {"name": "chr_17_B518", "taxId": "41875", "score": 994.0}, {"name": "chr_17_B518", "taxId": "41875", "score": 959.0}, {"name": "chr_17_B518", "taxId": "41875", "score": 953.0}, {"name": "chr_17_B518", "taxId": "41875", "score": 178.0}, {"name": "chr_17_B518", "taxId": "41875", "score": 942.0}, {"name": "chr_17_B518", "taxId": "41875", "score": 937.0}, {"name": "chr_17_B518", "taxId": "41875", "score": 869.0}, {"name": "chr_17_B518", "taxId": "41875", "score": 931.0}, {"name": "chr_17_B518", "taxId": "41875", "score": 917.0}, {"name": "chr_17_B518", "taxId": "41875", "score": 915.0}, {"name": "chr_17_B518", "taxId": "41875", "score": 904.0}, {"name": "chr_17_B518", "taxId": "41875", "score": 171.0}, {"name": "chr_17_B518", "taxId": "41875", "score": 900.0}, {"name": "chr_17_B518", "taxId": "41875", "score": 887.0}, {"name": "chr_17_B518", "taxId": "41875", "score": 883.0}, {"name": "chr_17_B518", "taxId": "41875", "score": 883.0}, {"name": "chr_17_B518", "taxId": "41875", "score": 848.0}, {"name": "chr_17_B518", "taxId": "41875", "score": 841.0}, {"name": "chr_17_B518", "taxId": "41875", "score": 819.0}, {"name": "chr_17_B518", "taxId": "41875", "score": 815.0}, {"name": "chr_17_B518", "taxId": "41875", "score": 737.0}, {"name": "chr_17_B518", "taxId": "41875", "score": 351.0}, {"name": "chr_17_B518", "taxId": "41875", "score": 178.0}, {"name": "chr_17_B518", "taxId": "41875", "score": 163.0}, {"name": "chr_17_B518", "taxId": "41875", "score": 145.0}, {"name": "chr_17_B518", "taxId": "41875", "score": 876.0}, {"name": "chr_17_B518", "taxId": "41875", "score": 843.0}, {"name": "chr_17_B518", "taxId": "41875", "score": 303.0}, {"name": "chr_17_B518", "taxId": "41875", "score": 237.0}, {"name": "chr_17_B518", "taxId": "41875", "score": 870.0}, {"name": "chr_17_B518", "taxId": "41875", "score": 850.0}, {"name": "chr_17_B518", "taxId": "41875", "score": 276.0}, {"name": "chr_17_B518", "taxId": "41875", "score": 841.0}, {"name": "chr_17_B518", "taxId": "41875", "score": 839.0}, {"name": "chr_17_B518", "taxId": "41875", "score": 743.0}, {"name": "chr_17_B518", "taxId": "41875", "score": 837.0}, {"name": "chr_17_B518", "taxId": "41875", "score": 837.0}, {"name": "chr_17_B518", "taxId": "41875", "score": 837.0}, {"name": "chr_17_B518", "taxId": "41875", "score": 497.0}, {"name": "chr_17_B518", "taxId": "41875", "score": 150.0}, {"name": "chr_17_B518", "taxId": "41875", "score": 824.0}, {"name": "chr_17_B518", "taxId": "41875", "score": 819.0}, {"name": "chr_17_B518", "taxId": "564608", "score": 798.0}, {"name": "chr_17_B518", "taxId": "41875", "score": 776.0}, {"name": "chr_17_B518", "taxId": "41875", "score": 171.0}, {"name": "chr_17_B518", "taxId": "41875", "score": 763.0}, {"name": "chr_17_B518", "taxId": "41875", "score": 756.0}, {"name": "chr_17_B518", "taxId": "41875", "score": 750.0}, {"name": "chr_17_B518", "taxId": "41875", "score": 749.0}, {"name": "chr_17_B518", "taxId": "41875", "score": 749.0}, {"name": "chr_17_B518", "taxId": "41875", "score": 747.0}, {"name": "chr_17_B518", "taxId": "41875", "score": 743.0}, {"name": "chr_17_B518", "taxId": "41875", "score": 649.0}, {"name": "chr_17_B518", "taxId": "41875", "score": 710.0}, {"name": "chr_17_B518", "taxId": "41875", "score": 688.0}, {"name": "chr_17_B518", "taxId": "41875", "score": 676.0}, {"name": "chr_17_B518", "taxId": "436017", "score": 676.0}, {"name": "chr_17_B518", "taxId": "41875", "score": 675.0}, {"name": "chr_17_B518", "taxId": "41875", "score": 671.0}, {"name": "chr_17_B518", "taxId": "41875", "score": 665.0}, {"name": "chr_17_B518", "taxId": "41875", "score": 671.0}, {"name": "chr_17_B518", "taxId": "41875", "score": 636.0}, {"name": "chr_17_B518", "taxId": "41875", "score": 632.0}, {"name": "chr_17_B518", "taxId": "436017", "score": 612.0}, {"name": "chr_17_B518", "taxId": "436017", "score": 612.0}, {"name": "chr_17_B518", "taxId": "436017", "score": 512.0}, {"name": "chr_17_B518", "taxId": "436017", "score": 610.0}, {"name": "chr_17_B518", "taxId": "70448", "score": 595.0}, {"name": "chr_17_B518", "taxId": "41875", "score": 586.0}, {"name": "chr_17_B518", "taxId": "41875", "score": 580.0}, {"name": "chr_17_B518", "taxId": "41875", "score": 577.0}, {"name": "chr_17_B518", "taxId": "41875", "score": 577.0}, {"name": "chr_17_B518", "taxId": "41875", "score": 246.0}, {"name": "chr_17_B518", "taxId": "41875", "score": 158.0}, {"name": "chr_17_B518", "taxId": "41875", "score": 575.0}, {"name": "chr_17_B518", "taxId": "41875", "score": 575.0}, {"name": "chr_17_B518", "taxId": "41875", "score": 562.0}, {"name": "chr_17_B518", "taxId": "41875", "score": 544.0}, {"name": "chr_17_B518", "taxId": "41875", "score": 527.0}, {"name": "chr_17_B518", "taxId": "41875", "score": 523.0}, {"name": "chr_17_B518", "taxId": "436017", "score": 510.0}, {"name": "chr_17_B518", "taxId": "41875", "score": 497.0}, {"name": "chr_17_B518", "taxId": "41875", "score": 496.0}, {"name": "chr_17_B518", "taxId": "41875", "score": 488.0}, {"name": "chr_17_B518", "taxId": "41875", "score": 468.0}, {"name": "chr_17_B518", "taxId": "41875", "score": 307.0}, {"name": "chr_17_B518", "taxId": "41875", "score": 466.0}, {"name": "chr_17_B518", "taxId": "41875", "score": 457.0}, {"name": "chr_17_B518", "taxId": "41875", "score": 422.0}, {"name": "chr_17_B518", "taxId": "41875", "score": 176.0}, {"name": "chr_17_B518", "taxId": "41875", "score": 167.0}, {"name": "chr_17_B518", "taxId": "41875", "score": 156.0}, {"name": "chr_17_B518", "taxId": "41875", "score": 364.0}, {"name": "chr_17_B518", "taxId": "41875", "score": 217.0}, {"name": "chr_17_B518", "taxId": "41875", "score": 353.0}, {"name": "chr_17_B518", "taxId": "41875", "score": 344.0}, {"name": "chr_17_B518", "taxId": "41875", "score": 344.0}, {"name": "chr_17_B518", "taxId": "41875", "score": 335.0}, {"name": "chr_17_B518", "taxId": "41875", "score": 305.0}, {"name": "chr_17_B518", "taxId": "41875", "score": 303.0}, {"name": "chr_17_B518", "taxId": "41875", "score": 303.0}, {"name": "chr_17_B518", "taxId": "41875", "score": 303.0}, {"name": "chr_17_B518", "taxId": "3218", "score": 263.0}, {"name": "chr_17_B518", "taxId": "41875", "score": 248.0}, {"name": "chr_17_B518", "taxId": "41875", "score": 243.0}, {"name": "chr_17_B518", "taxId": "564608", "score": 233.0}, {"name": "chr_17_B518", "taxId": "702113", "score": 219.0}, {"name": "chr_17_B518", "taxId": "41875", "score": 174.0}, {"name": "chr_17_B518", "taxId": "436017", "score": 147.0}, {"name": "chr_17_B518", "taxId": "41875", "score": 143.0}]}, "taxonomy": {"bestsum": {"species": {"tax": "Bathycoccus prasinos", "score": 1297717.0, "c_index": 5}, "genus": {"tax": "Bathycoccus", "score": 1297717.0, "c_index": 4}, "family": {"tax": "Bathycoccaceae", "score": 1307731.0, "c_index": 3}, "order": {"tax": "Mamiellales", "score": 1308762.0, "c_index": 2}, "phylum": {"tax": "Chlorophyta", "score": 1308762.0, "c_index": 2}, "superkingdom": {"tax": "Eukaryota", "score": 1309025.0, "c_index": 1}}}}, "chr_16_B518": {"name": "chr_16_B518", "length": 527350, "n_count": 1594, "agct_count": 525756, "gc": 0.475, "covs": {"bam0": 59.1745}, "read_cov": {"bam0": 207562}, "hits": {"tax0": [{"name": "chr_16_B518", "taxId": "41875", "score": 58298.0}, {"name": "chr_16_B518", "taxId": "41875", "score": 33787.0}, {"name": "chr_16_B518", "taxId": "41875", "score": 30579.0}, {"name": "chr_16_B518", "taxId": "41875", "score": 27368.0}, {"name": "chr_16_B518", "taxId": "41875", "score": 24123.0}, {"name": "chr_16_B518", "taxId": "41875", "score": 22722.0}, {"name": "chr_16_B518", "taxId": "41875", "score": 21837.0}, {"name": "chr_16_B518", "taxId": "41875", "score": 20053.0}, {"name": "chr_16_B518", "taxId": "41875", "score": 19769.0}, {"name": "chr_16_B518", "taxId": "41875", "score": 19662.0}, {"name": "chr_16_B518", "taxId": "41875", "score": 18870.0}, {"name": "chr_16_B518", "taxId": "41875", "score": 18547.0}, {"name": "chr_16_B518", "taxId": "41875", "score": 18292.0}, {"name": "chr_16_B518", "taxId": "41875", "score": 17632.0}, {"name": "chr_16_B518", "taxId": "41875", "score": 16574.0}, {"name": "chr_16_B518", "taxId": "41875", "score": 15662.0}, {"name": "chr_16_B518", "taxId": "41875", "score": 15291.0}, {"name": "chr_16_B518", "taxId": "41875", "score": 14896.0}, {"name": "chr_16_B518", "taxId": "41875", "score": 13782.0}, {"name": "chr_16_B518", "taxId": "41875", "score": 13629.0}, {"name": "chr_16_B518", "taxId": "41875", "score": 13108.0}, {"name": "chr_16_B518", "taxId": "41875", "score": 12615.0}, {"name": "chr_16_B518", "taxId": "41875", "score": 11640.0}, {"name": "chr_16_B518", "taxId": "41875", "score": 11548.0}, {"name": "chr_16_B518", "taxId": "41875", "score": 11428.0}, {"name": "chr_16_B518", "taxId": "41875", "score": 10617.0}, {"name": "chr_16_B518", "taxId": "41875", "score": 10240.0}, {"name": "chr_16_B518", "taxId": "41875", "score": 9847.0}, {"name": "chr_16_B518", "taxId": "41875", "score": 9522.0}, {"name": "chr_16_B518", "taxId": "41875", "score": 9092.0}, {"name": "chr_16_B518", "taxId": "41875", "score": 8972.0}, {"name": "chr_16_B518", "taxId": "41875", "score": 8021.0}, {"name": "chr_16_B518", "taxId": "41875", "score": 7987.0}, {"name": "chr_16_B518", "taxId": "41875", "score": 7786.0}, {"name": "chr_16_B518", "taxId": "41875", "score": 7618.0}, {"name": "chr_16_B518", "taxId": "41875", "score": 7134.0}, {"name": "chr_16_B518", "taxId": "41875", "score": 7018.0}, {"name": "chr_16_B518", "taxId": "41875", "score": 6887.0}, {"name": "chr_16_B518", "taxId": "41875", "score": 6850.0}, {"name": "chr_16_B518", "taxId": "41875", "score": 6778.0}, {"name": "chr_16_B518", "taxId": "41875", "score": 6372.0}, {"name": "chr_16_B518", "taxId": "41875", "score": 6185.0}, {"name": "chr_16_B518", "taxId": "41875", "score": 5910.0}, {"name": "chr_16_B518", "taxId": "41875", "score": 5746.0}, {"name": "chr_16_B518", "taxId": "41875", "score": 5557.0}, {"name": "chr_16_B518", "taxId": "41875", "score": 5481.0}, {"name": "chr_16_B518", "taxId": "41875", "score": 5446.0}, {"name": "chr_16_B518", "taxId": "41875", "score": 5367.0}, {"name": "chr_16_B518", "taxId": "41875", "score": 5164.0}, {"name": "chr_16_B518", "taxId": "41875", "score": 4975.0}, {"name": "chr_16_B518", "taxId": "41875", "score": 4903.0}, {"name": "chr_16_B518", "taxId": "41875", "score": 4549.0}, {"name": "chr_16_B518", "taxId": "41875", "score": 4464.0}, {"name": "chr_16_B518", "taxId": "41875", "score": 4181.0}, {"name": "chr_16_B518", "taxId": "41875", "score": 3629.0}, {"name": "chr_16_B518", "taxId": "41875", "score": 3280.0}, {"name": "chr_16_B518", "taxId": "41875", "score": 3278.0}, {"name": "chr_16_B518", "taxId": "41875", "score": 3064.0}, {"name": "chr_16_B518", "taxId": "41875", "score": 2377.0}, {"name": "chr_16_B518", "taxId": "41875", "score": 2338.0}, {"name": "chr_16_B518", "taxId": "41875", "score": 2074.0}, {"name": "chr_16_B518", "taxId": "41875", "score": 1716.0}, {"name": "chr_16_B518", "taxId": "41875", "score": 1694.0}, {"name": "chr_16_B518", "taxId": "41875", "score": 1096.0}, {"name": "chr_16_B518", "taxId": "41875", "score": 941.0}, {"name": "chr_16_B518", "taxId": "41875", "score": 900.0}, {"name": "chr_16_B518", "taxId": "41875", "score": 636.0}, {"name": "chr_16_B518", "taxId": "41875", "score": 375.0}, {"name": "chr_16_B518", "taxId": "41875", "score": 355.0}, {"name": "chr_16_B518", "taxId": "41875", "score": 281.0}, {"name": "chr_16_B518", "taxId": "41875", "score": 241.0}, {"name": "chr_16_B518", "taxId": "41875", "score": 231.0}, {"name": "chr_16_B518", "taxId": "41875", "score": 159.0}, {"name": "chr_16_B518", "taxId": "41875", "score": 145.0}, {"name": "chr_16_B518", "taxId": "41875", "score": 10552.0}, {"name": "chr_16_B518", "taxId": "41875", "score": 1048.0}, {"name": "chr_16_B518", "taxId": "41875", "score": 7651.0}, {"name": "chr_16_B518", "taxId": "41875", "score": 7459.0}, {"name": "chr_16_B518", "taxId": "41875", "score": 6684.0}, {"name": "chr_16_B518", "taxId": "41875", "score": 235.0}, {"name": "chr_16_B518", "taxId": "41875", "score": 6543.0}, {"name": "chr_16_B518", "taxId": "41875", "score": 6349.0}, {"name": "chr_16_B518", "taxId": "41875", "score": 6349.0}, {"name": "chr_16_B518", "taxId": "41875", "score": 6340.0}, {"name": "chr_16_B518", "taxId": "41875", "score": 6300.0}, {"name": "chr_16_B518", "taxId": "41875", "score": 6233.0}, {"name": "chr_16_B518", "taxId": "41875", "score": 6228.0}, {"name": "chr_16_B518", "taxId": "41875", "score": 6192.0}, {"name": "chr_16_B518", "taxId": "41875", "score": 6013.0}, {"name": "chr_16_B518", "taxId": "41875", "score": 6000.0}, {"name": "chr_16_B518", "taxId": "41875", "score": 5692.0}, {"name": "chr_16_B518", "taxId": "41875", "score": 5513.0}, {"name": "chr_16_B518", "taxId": "41875", "score": 226.0}, {"name": "chr_16_B518", "taxId": "41875", "score": 145.0}, {"name": "chr_16_B518", "taxId": "41875", "score": 5472.0}, {"name": "chr_16_B518", "taxId": "41875", "score": 5131.0}, {"name": "chr_16_B518", "taxId": "41875", "score": 5051.0}, {"name": "chr_16_B518", "taxId": "41875", "score": 4909.0}, {"name": "chr_16_B518", "taxId": "41875", "score": 4887.0}, {"name": "chr_16_B518", "taxId": "41875", "score": 4831.0}, {"name": "chr_16_B518", "taxId": "41875", "score": 4745.0}, {"name": "chr_16_B518", "taxId": "41875", "score": 4745.0}, {"name": "chr_16_B518", "taxId": "41875", "score": 4717.0}, {"name": "chr_16_B518", "taxId": "41875", "score": 2392.0}, {"name": "chr_16_B518", "taxId": "41875", "score": 1218.0}, {"name": "chr_16_B518", "taxId": "41875", "score": 4717.0}, {"name": "chr_16_B518", "taxId": "41875", "score": 2392.0}, {"name": "chr_16_B518", "taxId": "41875", "score": 1218.0}, {"name": "chr_16_B518", "taxId": "41875", "score": 669.0}, {"name": "chr_16_B518", "taxId": "41875", "score": 645.0}, {"name": "chr_16_B518", "taxId": "41875", "score": 551.0}, {"name": "chr_16_B518", "taxId": "41875", "score": 4615.0}, {"name": "chr_16_B518", "taxId": "41875", "score": 4573.0}, {"name": "chr_16_B518", "taxId": "41875", "score": 4556.0}, {"name": "chr_16_B518", "taxId": "41875", "score": 4397.0}, {"name": "chr_16_B518", "taxId": "41875", "score": 457.0}, {"name": "chr_16_B518", "taxId": "41875", "score": 204.0}, {"name": "chr_16_B518", "taxId": "41875", "score": 4497.0}, {"name": "chr_16_B518", "taxId": "41875", "score": 4468.0}, {"name": "chr_16_B518", "taxId": "41875", "score": 4346.0}, {"name": "chr_16_B518", "taxId": "41875", "score": 287.0}, {"name": "chr_16_B518", "taxId": "41875", "score": 243.0}, {"name": "chr_16_B518", "taxId": "41875", "score": 4344.0}, {"name": "chr_16_B518", "taxId": "41875", "score": 577.0}, {"name": "chr_16_B518", "taxId": "41875", "score": 4294.0}, {"name": "chr_16_B518", "taxId": "41875", "score": 4279.0}, {"name": "chr_16_B518", "taxId": "41875", "score": 4277.0}, {"name": "chr_16_B518", "taxId": "41875", "score": 4255.0}, {"name": "chr_16_B518", "taxId": "41875", "score": 222.0}, {"name": "chr_16_B518", "taxId": "41875", "score": 4202.0}, {"name": "chr_16_B518", "taxId": "41875", "score": 4185.0}, {"name": "chr_16_B518", "taxId": "41875", "score": 4169.0}, {"name": "chr_16_B518", "taxId": "41875", "score": 4133.0}, {"name": "chr_16_B518", "taxId": "41875", "score": 4021.0}, {"name": "chr_16_B518", "taxId": "41875", "score": 3025.0}, {"name": "chr_16_B518", "taxId": "41875", "score": 3967.0}, {"name": "chr_16_B518", "taxId": "41875", "score": 3917.0}, {"name": "chr_16_B518", "taxId": "41875", "score": 3873.0}, {"name": "chr_16_B518", "taxId": "41875", "score": 3858.0}, {"name": "chr_16_B518", "taxId": "41875", "score": 3832.0}, {"name": "chr_16_B518", "taxId": "41875", "score": 3825.0}, {"name": "chr_16_B518", "taxId": "41875", "score": 3812.0}, {"name": "chr_16_B518", "taxId": "41875", "score": 3797.0}, {"name": "chr_16_B518", "taxId": "41875", "score": 3781.0}, {"name": "chr_16_B518", "taxId": "41875", "score": 3668.0}, {"name": "chr_16_B518", "taxId": "41875", "score": 3637.0}, {"name": "chr_16_B518", "taxId": "41875", "score": 593.0}, {"name": "chr_16_B518", "taxId": "41875", "score": 3615.0}, {"name": "chr_16_B518", "taxId": "41875", "score": 3596.0}, {"name": "chr_16_B518", "taxId": "41875", "score": 3576.0}, {"name": "chr_16_B518", "taxId": "41875", "score": 3531.0}, {"name": "chr_16_B518", "taxId": "41875", "score": 143.0}, {"name": "chr_16_B518", "taxId": "41875", "score": 3493.0}, {"name": "chr_16_B518", "taxId": "41875", "score": 3439.0}, {"name": "chr_16_B518", "taxId": "41875", "score": 3430.0}, {"name": "chr_16_B518", "taxId": "41875", "score": 3398.0}, {"name": "chr_16_B518", "taxId": "41875", "score": 3395.0}, {"name": "chr_16_B518", "taxId": "41875", "score": 246.0}, {"name": "chr_16_B518", "taxId": "41875", "score": 3380.0}, {"name": "chr_16_B518", "taxId": "41875", "score": 3328.0}, {"name": "chr_16_B518", "taxId": "41875", "score": 3301.0}, {"name": "chr_16_B518", "taxId": "41875", "score": 3293.0}, {"name": "chr_16_B518", "taxId": "41875", "score": 1275.0}, {"name": "chr_16_B518", "taxId": "41875", "score": 3293.0}, {"name": "chr_16_B518", "taxId": "41875", "score": 2486.0}, {"name": "chr_16_B518", "taxId": "41875", "score": 1275.0}, {"name": "chr_16_B518", "taxId": "41875", "score": 1230.0}, {"name": "chr_16_B518", "taxId": "41875", "score": 1177.0}, {"name": "chr_16_B518", "taxId": "41875", "score": 1122.0}, {"name": "chr_16_B518", "taxId": "41875", "score": 824.0}, {"name": "chr_16_B518", "taxId": "41875", "score": 673.0}, {"name": "chr_16_B518", "taxId": "41875", "score": 516.0}, {"name": "chr_16_B518", "taxId": "41875", "score": 3284.0}, {"name": "chr_16_B518", "taxId": "41875", "score": 3264.0}, {"name": "chr_16_B518", "taxId": "41875", "score": 3197.0}, {"name": "chr_16_B518", "taxId": "41875", "score": 1365.0}, {"name": "chr_16_B518", "taxId": "41875", "score": 3149.0}, {"name": "chr_16_B518", "taxId": "41875", "score": 3133.0}, {"name": "chr_16_B518", "taxId": "41875", "score": 355.0}, {"name": "chr_16_B518", "taxId": "41875", "score": 3114.0}, {"name": "chr_16_B518", "taxId": "41875", "score": 3083.0}, {"name": "chr_16_B518", "taxId": "41875", "score": 3059.0}, {"name": "chr_16_B518", "taxId": "41875", "score": 3048.0}, {"name": "chr_16_B518", "taxId": "41875", "score": 3042.0}, {"name": "chr_16_B518", "taxId": "41875", "score": 3022.0}, {"name": "chr_16_B518", "taxId": "41875", "score": 466.0}, {"name": "chr_16_B518", "taxId": "41875", "score": 3016.0}, {"name": "chr_16_B518", "taxId": "41875", "score": 305.0}, {"name": "chr_16_B518", "taxId": "41875", "score": 3003.0}, {"name": "chr_16_B518", "taxId": "41875", "score": 3003.0}, {"name": "chr_16_B518", "taxId": "41875", "score": 3003.0}, {"name": "chr_16_B518", "taxId": "41875", "score": 2998.0}, {"name": "chr_16_B518", "taxId": "41875", "score": 2987.0}, {"name": "chr_16_B518", "taxId": "41875", "score": 2981.0}, {"name": "chr_16_B518", "taxId": "41875", "score": 845.0}, {"name": "chr_16_B518", "taxId": "41875", "score": 2979.0}, {"name": "chr_16_B518", "taxId": "41875", "score": 145.0}, {"name": "chr_16_B518", "taxId": "41875", "score": 2953.0}, {"name": "chr_16_B518", "taxId": "41875", "score": 2872.0}, {"name": "chr_16_B518", "taxId": "41875", "score": 2859.0}, {"name": "chr_16_B518", "taxId": "41875", "score": 2852.0}, {"name": "chr_16_B518", "taxId": "41875", "score": 752.0}, {"name": "chr_16_B518", "taxId": "41875", "score": 2850.0}, {"name": "chr_16_B518", "taxId": "41875", "score": 2832.0}, {"name": "chr_16_B518", "taxId": "41875", "score": 2824.0}, {"name": "chr_16_B518", "taxId": "41875", "score": 2822.0}, {"name": "chr_16_B518", "taxId": "41875", "score": 302.0}, {"name": "chr_16_B518", "taxId": "41875", "score": 2817.0}, {"name": "chr_16_B518", "taxId": "41875", "score": 2789.0}, {"name": "chr_16_B518", "taxId": "41875", "score": 2785.0}, {"name": "chr_16_B518", "taxId": "41875", "score": 2782.0}, {"name": "chr_16_B518", "taxId": "41875", "score": 2761.0}, {"name": "chr_16_B518", "taxId": "41875", "score": 259.0}, {"name": "chr_16_B518", "taxId": "41875", "score": 2750.0}, {"name": "chr_16_B518", "taxId": "41875", "score": 2745.0}, {"name": "chr_16_B518", "taxId": "41875", "score": 2726.0}, {"name": "chr_16_B518", "taxId": "41875", "score": 2721.0}, {"name": "chr_16_B518", "taxId": "41875", "score": 2700.0}, {"name": "chr_16_B518", "taxId": "41875", "score": 2689.0}, {"name": "chr_16_B518", "taxId": "41875", "score": 2682.0}, {"name": "chr_16_B518", "taxId": "41875", "score": 2656.0}, {"name": "chr_16_B518", "taxId": "41875", "score": 2577.0}, {"name": "chr_16_B518", "taxId": "41875", "score": 2556.0}, {"name": "chr_16_B518", "taxId": "41875", "score": 2553.0}, {"name": "chr_16_B518", "taxId": "41875", "score": 2518.0}, {"name": "chr_16_B518", "taxId": "41875", "score": 2495.0}, {"name": "chr_16_B518", "taxId": "41875", "score": 2418.0}, {"name": "chr_16_B518", "taxId": "41875", "score": 2386.0}, {"name": "chr_16_B518", "taxId": "41875", "score": 2383.0}, {"name": "chr_16_B518", "taxId": "41875", "score": 573.0}, {"name": "chr_16_B518", "taxId": "41875", "score": 2366.0}, {"name": "chr_16_B518", "taxId": "41875", "score": 2366.0}, {"name": "chr_16_B518", "taxId": "41875", "score": 2362.0}, {"name": "chr_16_B518", "taxId": "41875", "score": 2351.0}, {"name": "chr_16_B518", "taxId": "41875", "score": 2350.0}, {"name": "chr_16_B518", "taxId": "41875", "score": 2348.0}, {"name": "chr_16_B518", "taxId": "41875", "score": 2342.0}, {"name": "chr_16_B518", "taxId": "41875", "score": 2327.0}, {"name": "chr_16_B518", "taxId": "41875", "score": 2322.0}, {"name": "chr_16_B518", "taxId": "41875", "score": 2287.0}, {"name": "chr_16_B518", "taxId": "41875", "score": 2276.0}, {"name": "chr_16_B518", "taxId": "41875", "score": 2257.0}, {"name": "chr_16_B518", "taxId": "41875", "score": 2255.0}, {"name": "chr_16_B518", "taxId": "41875", "score": 2207.0}, {"name": "chr_16_B518", "taxId": "41875", "score": 2163.0}, {"name": "chr_16_B518", "taxId": "41875", "score": 2139.0}, {"name": "chr_16_B518", "taxId": "41875", "score": 2119.0}, {"name": "chr_16_B518", "taxId": "41875", "score": 2111.0}, {"name": "chr_16_B518", "taxId": "41875", "score": 2111.0}, {"name": "chr_16_B518", "taxId": "41875", "score": 195.0}, {"name": "chr_16_B518", "taxId": "41875", "score": 2093.0}, {"name": "chr_16_B518", "taxId": "41875", "score": 2065.0}, {"name": "chr_16_B518", "taxId": "41875", "score": 2030.0}, {"name": "chr_16_B518", "taxId": "41875", "score": 159.0}, {"name": "chr_16_B518", "taxId": "41875", "score": 2012.0}, {"name": "chr_16_B518", "taxId": "41875", "score": 2010.0}, {"name": "chr_16_B518", "taxId": "41875", "score": 2006.0}, {"name": "chr_16_B518", "taxId": "41875", "score": 1989.0}, {"name": "chr_16_B518", "taxId": "41875", "score": 1973.0}, {"name": "chr_16_B518", "taxId": "41875", "score": 1967.0}, {"name": "chr_16_B518", "taxId": "41875", "score": 1958.0}, {"name": "chr_16_B518", "taxId": "41875", "score": 1945.0}, {"name": "chr_16_B518", "taxId": "41875", "score": 1943.0}, {"name": "chr_16_B518", "taxId": "41875", "score": 1938.0}, {"name": "chr_16_B518", "taxId": "41875", "score": 1927.0}, {"name": "chr_16_B518", "taxId": "41875", "score": 1914.0}, {"name": "chr_16_B518", "taxId": "41875", "score": 1912.0}, {"name": "chr_16_B518", "taxId": "41875", "score": 1895.0}, {"name": "chr_16_B518", "taxId": "41875", "score": 1892.0}, {"name": "chr_16_B518", "taxId": "41875", "score": 1892.0}, {"name": "chr_16_B518", "taxId": "41875", "score": 1890.0}, {"name": "chr_16_B518", "taxId": "41875", "score": 1868.0}, {"name": "chr_16_B518", "taxId": "41875", "score": 1862.0}, {"name": "chr_16_B518", "taxId": "41875", "score": 1858.0}, {"name": "chr_16_B518", "taxId": "41875", "score": 1849.0}, {"name": "chr_16_B518", "taxId": "41875", "score": 1803.0}, {"name": "chr_16_B518", "taxId": "41875", "score": 1801.0}, {"name": "chr_16_B518", "taxId": "41875", "score": 1784.0}, {"name": "chr_16_B518", "taxId": "41875", "score": 1779.0}, {"name": "chr_16_B518", "taxId": "41875", "score": 1362.0}, {"name": "chr_16_B518", "taxId": "41875", "score": 1773.0}, {"name": "chr_16_B518", "taxId": "41875", "score": 821.0}, {"name": "chr_16_B518", "taxId": "41875", "score": 717.0}, {"name": "chr_16_B518", "taxId": "41875", "score": 623.0}, {"name": "chr_16_B518", "taxId": "41875", "score": 276.0}, {"name": "chr_16_B518", "taxId": "41875", "score": 1759.0}, {"name": "chr_16_B518", "taxId": "41875", "score": 1759.0}, {"name": "chr_16_B518", "taxId": "41875", "score": 1714.0}, {"name": "chr_16_B518", "taxId": "41875", "score": 1712.0}, {"name": "chr_16_B518", "taxId": "41875", "score": 1703.0}, {"name": "chr_16_B518", "taxId": "41875", "score": 1668.0}, {"name": "chr_16_B518", "taxId": "41875", "score": 1664.0}, {"name": "chr_16_B518", "taxId": "41875", "score": 1653.0}, {"name": "chr_16_B518", "taxId": "41875", "score": 1648.0}, {"name": "chr_16_B518", "taxId": "41875", "score": 1637.0}, {"name": "chr_16_B518", "taxId": "41875", "score": 298.0}, {"name": "chr_16_B518", "taxId": "41875", "score": 1631.0}, {"name": "chr_16_B518", "taxId": "41875", "score": 1581.0}, {"name": "chr_16_B518", "taxId": "41875", "score": 1570.0}, {"name": "chr_16_B518", "taxId": "41875", "score": 1565.0}, {"name": "chr_16_B518", "taxId": "41875", "score": 1563.0}, {"name": "chr_16_B518", "taxId": "41875", "score": 1557.0}, {"name": "chr_16_B518", "taxId": "41875", "score": 1546.0}, {"name": "chr_16_B518", "taxId": "41875", "score": 1517.0}, {"name": "chr_16_B518", "taxId": "41875", "score": 1509.0}, {"name": "chr_16_B518", "taxId": "41875", "score": 1507.0}, {"name": "chr_16_B518", "taxId": "41875", "score": 1498.0}, {"name": "chr_16_B518", "taxId": "41875", "score": 1485.0}, {"name": "chr_16_B518", "taxId": "41875", "score": 1467.0}, {"name": "chr_16_B518", "taxId": "41875", "score": 1463.0}, {"name": "chr_16_B518", "taxId": "41875", "score": 1456.0}, {"name": "chr_16_B518", "taxId": "41875", "score": 717.0}, {"name": "chr_16_B518", "taxId": "41875", "score": 1448.0}, {"name": "chr_16_B518", "taxId": "41875", "score": 1404.0}, {"name": "chr_16_B518", "taxId": "41875", "score": 1375.0}, {"name": "chr_16_B518", "taxId": "41875", "score": 1362.0}, {"name": "chr_16_B518", "taxId": "41875", "score": 804.0}, {"name": "chr_16_B518", "taxId": "41875", "score": 551.0}, {"name": "chr_16_B518", "taxId": "41875", "score": 525.0}, {"name": "chr_16_B518", "taxId": "41875", "score": 268.0}, {"name": "chr_16_B518", "taxId": "41875", "score": 1360.0}, {"name": "chr_16_B518", "taxId": "41875", "score": 1352.0}, {"name": "chr_16_B518", "taxId": "41875", "score": 1332.0}, {"name": "chr_16_B518", "taxId": "41875", "score": 1319.0}, {"name": "chr_16_B518", "taxId": "41875", "score": 143.0}, {"name": "chr_16_B518", "taxId": "41875", "score": 1319.0}, {"name": "chr_16_B518", "taxId": "41875", "score": 1286.0}, {"name": "chr_16_B518", "taxId": "41875", "score": 1266.0}, {"name": "chr_16_B518", "taxId": "41875", "score": 1249.0}, {"name": "chr_16_B518", "taxId": "41875", "score": 1236.0}, {"name": "chr_16_B518", "taxId": "41875", "score": 1225.0}, {"name": "chr_16_B518", "taxId": "41875", "score": 1205.0}, {"name": "chr_16_B518", "taxId": "41875", "score": 1181.0}, {"name": "chr_16_B518", "taxId": "41875", "score": 1171.0}, {"name": "chr_16_B518", "taxId": "41875", "score": 1160.0}, {"name": "chr_16_B518", "taxId": "41875", "score": 1157.0}, {"name": "chr_16_B518", "taxId": "41875", "score": 592.0}, {"name": "chr_16_B518", "taxId": "41875", "score": 407.0}, {"name": "chr_16_B518", "taxId": "41875", "score": 1147.0}, {"name": "chr_16_B518", "taxId": "41875", "score": 1133.0}, {"name": "chr_16_B518", "taxId": "41875", "score": 1092.0}, {"name": "chr_16_B518", "taxId": "41875", "score": 1086.0}, {"name": "chr_16_B518", "taxId": "41875", "score": 837.0}, {"name": "chr_16_B518", "taxId": "41875", "score": 736.0}, {"name": "chr_16_B518", "taxId": "41875", "score": 669.0}, {"name": "chr_16_B518", "taxId": "41875", "score": 654.0}, {"name": "chr_16_B518", "taxId": "41875", "score": 350.0}, {"name": "chr_16_B518", "taxId": "41875", "score": 1079.0}, {"name": "chr_16_B518", "taxId": "41875", "score": 843.0}, {"name": "chr_16_B518", "taxId": "41875", "score": 1044.0}, {"name": "chr_16_B518", "taxId": "41875", "score": 1033.0}, {"name": "chr_16_B518", "taxId": "41875", "score": 388.0}, {"name": "chr_16_B518", "taxId": "41875", "score": 1000.0}, {"name": "chr_16_B518", "taxId": "41875", "score": 976.0}, {"name": "chr_16_B518", "taxId": "41875", "score": 972.0}, {"name": "chr_16_B518", "taxId": "41875", "score": 959.0}, {"name": "chr_16_B518", "taxId": "41875", "score": 950.0}, {"name": "chr_16_B518", "taxId": "41875", "score": 937.0}, {"name": "chr_16_B518", "taxId": "41875", "score": 907.0}, {"name": "chr_16_B518", "taxId": "41875", "score": 904.0}, {"name": "chr_16_B518", "taxId": "41875", "score": 900.0}, {"name": "chr_16_B518", "taxId": "41875", "score": 636.0}, {"name": "chr_16_B518", "taxId": "41875", "score": 416.0}, {"name": "chr_16_B518", "taxId": "41875", "score": 900.0}, {"name": "chr_16_B518", "taxId": "41875", "score": 894.0}, {"name": "chr_16_B518", "taxId": "41875", "score": 701.0}, {"name": "chr_16_B518", "taxId": "41875", "score": 841.0}, {"name": "chr_16_B518", "taxId": "41875", "score": 837.0}, {"name": "chr_16_B518", "taxId": "41875", "score": 669.0}, {"name": "chr_16_B518", "taxId": "41875", "score": 832.0}, {"name": "chr_16_B518", "taxId": "41875", "score": 832.0}, {"name": "chr_16_B518", "taxId": "41875", "score": 828.0}, {"name": "chr_16_B518", "taxId": "41875", "score": 808.0}, {"name": "chr_16_B518", "taxId": "41875", "score": 804.0}, {"name": "chr_16_B518", "taxId": "41875", "score": 802.0}, {"name": "chr_16_B518", "taxId": "41875", "score": 704.0}, {"name": "chr_16_B518", "taxId": "41875", "score": 640.0}, {"name": "chr_16_B518", "taxId": "41875", "score": 387.0}, {"name": "chr_16_B518", "taxId": "41875", "score": 372.0}, {"name": "chr_16_B518", "taxId": "41875", "score": 350.0}, {"name": "chr_16_B518", "taxId": "41875", "score": 787.0}, {"name": "chr_16_B518", "taxId": "41875", "score": 159.0}, {"name": "chr_16_B518", "taxId": "41875", "score": 785.0}, {"name": "chr_16_B518", "taxId": "41875", "score": 628.0}, {"name": "chr_16_B518", "taxId": "41875", "score": 785.0}, {"name": "chr_16_B518", "taxId": "41875", "score": 725.0}, {"name": "chr_16_B518", "taxId": "41875", "score": 628.0}, {"name": "chr_16_B518", "taxId": "41875", "score": 457.0}, {"name": "chr_16_B518", "taxId": "41875", "score": 453.0}, {"name": "chr_16_B518", "taxId": "41875", "score": 451.0}, {"name": "chr_16_B518", "taxId": "41875", "score": 442.0}, {"name": "chr_16_B518", "taxId": "41875", "score": 431.0}, {"name": "chr_16_B518", "taxId": "41875", "score": 409.0}, {"name": "chr_16_B518", "taxId": "41875", "score": 392.0}, {"name": "chr_16_B518", "taxId": "41875", "score": 379.0}, {"name": "chr_16_B518", "taxId": "41875", "score": 359.0}, {"name": "chr_16_B518", "taxId": "41875", "score": 313.0}, {"name": "chr_16_B518", "taxId": "41875", "score": 139.0}, {"name": "chr_16_B518", "taxId": "41875", "score": 778.0}, {"name": "chr_16_B518", "taxId": "41875", "score": 778.0}, {"name": "chr_16_B518", "taxId": "41875", "score": 763.0}, {"name": "chr_16_B518", "taxId": "41875", "score": 645.0}, {"name": "chr_16_B518", "taxId": "41875", "score": 608.0}, {"name": "chr_16_B518", "taxId": "41875", "score": 584.0}, {"name": "chr_16_B518", "taxId": "41875", "score": 580.0}, {"name": "chr_16_B518", "taxId": "41875", "score": 551.0}, {"name": "chr_16_B518", "taxId": "41875", "score": 145.0}, {"name": "chr_16_B518", "taxId": "70448", "score": 737.0}, {"name": "chr_16_B518", "taxId": "41875", "score": 736.0}, {"name": "chr_16_B518", "taxId": "41875", "score": 725.0}, {"name": "chr_16_B518", "taxId": "41875", "score": 717.0}, {"name": "chr_16_B518", "taxId": "41875", "score": 544.0}, {"name": "chr_16_B518", "taxId": "41875", "score": 713.0}, {"name": "chr_16_B518", "taxId": "41875", "score": 606.0}, {"name": "chr_16_B518", "taxId": "41875", "score": 553.0}, {"name": "chr_16_B518", "taxId": "41875", "score": 531.0}, {"name": "chr_16_B518", "taxId": "41875", "score": 470.0}, {"name": "chr_16_B518", "taxId": "41875", "score": 183.0}, {"name": "chr_16_B518", "taxId": "41875", "score": 704.0}, {"name": "chr_16_B518", "taxId": "41875", "score": 704.0}, {"name": "chr_16_B518", "taxId": "41875", "score": 689.0}, {"name": "chr_16_B518", "taxId": "41875", "score": 385.0}, {"name": "chr_16_B518", "taxId": "41875", "score": 680.0}, {"name": "chr_16_B518", "taxId": "41875", "score": 233.0}, {"name": "chr_16_B518", "taxId": "41875", "score": 206.0}, {"name": "chr_16_B518", "taxId": "41875", "score": 675.0}, {"name": "chr_16_B518", "taxId": "41875", "score": 460.0}, {"name": "chr_16_B518", "taxId": "41875", "score": 671.0}, {"name": "chr_16_B518", "taxId": "41875", "score": 603.0}, {"name": "chr_16_B518", "taxId": "41875", "score": 669.0}, {"name": "chr_16_B518", "taxId": "41875", "score": 660.0}, {"name": "chr_16_B518", "taxId": "41875", "score": 654.0}, {"name": "chr_16_B518", "taxId": "41875", "score": 652.0}, {"name": "chr_16_B518", "taxId": "41875", "score": 643.0}, {"name": "chr_16_B518", "taxId": "41875", "score": 244.0}, {"name": "chr_16_B518", "taxId": "41875", "score": 640.0}, {"name": "chr_16_B518", "taxId": "41875", "score": 616.0}, {"name": "chr_16_B518", "taxId": "436017", "score": 610.0}, {"name": "chr_16_B518", "taxId": "436017", "score": 466.0}, {"name": "chr_16_B518", "taxId": "41875", "score": 608.0}, {"name": "chr_16_B518", "taxId": "41875", "score": 599.0}, {"name": "chr_16_B518", "taxId": "41875", "score": 592.0}, {"name": "chr_16_B518", "taxId": "41875", "score": 590.0}, {"name": "chr_16_B518", "taxId": "41875", "score": 255.0}, {"name": "chr_16_B518", "taxId": "41875", "score": 588.0}, {"name": "chr_16_B518", "taxId": "41875", "score": 586.0}, {"name": "chr_16_B518", "taxId": "41875", "score": 580.0}, {"name": "chr_16_B518", "taxId": "41875", "score": 551.0}, {"name": "chr_16_B518", "taxId": "41875", "score": 556.0}, {"name": "chr_16_B518", "taxId": "41875", "score": 555.0}, {"name": "chr_16_B518", "taxId": "41875", "score": 553.0}, {"name": "chr_16_B518", "taxId": "41875", "score": 525.0}, {"name": "chr_16_B518", "taxId": "41875", "score": 268.0}, {"name": "chr_16_B518", "taxId": "41875", "score": 553.0}, {"name": "chr_16_B518", "taxId": "41875", "score": 553.0}, {"name": "chr_16_B518", "taxId": "41875", "score": 329.0}, {"name": "chr_16_B518", "taxId": "41875", "score": 268.0}, {"name": "chr_16_B518", "taxId": "41875", "score": 215.0}, {"name": "chr_16_B518", "taxId": "41875", "score": 551.0}, {"name": "chr_16_B518", "taxId": "41875", "score": 544.0}, {"name": "chr_16_B518", "taxId": "41875", "score": 171.0}, {"name": "chr_16_B518", "taxId": "41875", "score": 538.0}, {"name": "chr_16_B518", "taxId": "41875", "score": 532.0}, {"name": "chr_16_B518", "taxId": "41875", "score": 525.0}, {"name": "chr_16_B518", "taxId": "41875", "score": 268.0}, {"name": "chr_16_B518", "taxId": "41875", "score": 510.0}, {"name": "chr_16_B518", "taxId": "41875", "score": 508.0}, {"name": "chr_16_B518", "taxId": "70448", "score": 484.0}, {"name": "chr_16_B518", "taxId": "41875", "score": 477.0}, {"name": "chr_16_B518", "taxId": "41875", "score": 459.0}, {"name": "chr_16_B518", "taxId": "41875", "score": 455.0}, {"name": "chr_16_B518", "taxId": "41875", "score": 422.0}, {"name": "chr_16_B518", "taxId": "41875", "score": 366.0}, {"name": "chr_16_B518", "taxId": "41875", "score": 355.0}, {"name": "chr_16_B518", "taxId": "41875", "score": 344.0}, {"name": "chr_16_B518", "taxId": "41875", "score": 333.0}, {"name": "chr_16_B518", "taxId": "41875", "score": 255.0}, {"name": "chr_16_B518", "taxId": "41875", "score": 468.0}, {"name": "chr_16_B518", "taxId": "41875", "score": 394.0}, {"name": "chr_16_B518", "taxId": "436017", "score": 462.0}, {"name": "chr_16_B518", "taxId": "41875", "score": 435.0}, {"name": "chr_16_B518", "taxId": "41875", "score": 414.0}, {"name": "chr_16_B518", "taxId": "41875", "score": 145.0}, {"name": "chr_16_B518", "taxId": "41875", "score": 388.0}, {"name": "chr_16_B518", "taxId": "41875", "score": 387.0}, {"name": "chr_16_B518", "taxId": "41875", "score": 383.0}, {"name": "chr_16_B518", "taxId": "41875", "score": 372.0}, {"name": "chr_16_B518", "taxId": "41875", "score": 366.0}, {"name": "chr_16_B518", "taxId": "41875", "score": 353.0}, {"name": "chr_16_B518", "taxId": "41875", "score": 315.0}, {"name": "chr_16_B518", "taxId": "41875", "score": 340.0}, {"name": "chr_16_B518", "taxId": "41875", "score": 322.0}, {"name": "chr_16_B518", "taxId": "41875", "score": 187.0}, {"name": "chr_16_B518", "taxId": "41875", "score": 322.0}, {"name": "chr_16_B518", "taxId": "41875", "score": 313.0}, {"name": "chr_16_B518", "taxId": "41875", "score": 305.0}, {"name": "chr_16_B518", "taxId": "41875", "score": 281.0}, {"name": "chr_16_B518", "taxId": "41875", "score": 281.0}, {"name": "chr_16_B518", "taxId": "41875", "score": 259.0}, {"name": "chr_16_B518", "taxId": "41875", "score": 244.0}, {"name": "chr_16_B518", "taxId": "41875", "score": 222.0}, {"name": "chr_16_B518", "taxId": "41875", "score": 220.0}, {"name": "chr_16_B518", "taxId": "41875", "score": 211.0}, {"name": "chr_16_B518", "taxId": "41875", "score": 211.0}, {"name": "chr_16_B518", "taxId": "15368", "score": 176.0}, {"name": "chr_16_B518", "taxId": "15368", "score": 176.0}, {"name": "chr_16_B518", "taxId": "564608", "score": 176.0}, {"name": "chr_16_B518", "taxId": "169297", "score": 154.0}, {"name": "chr_16_B518", "taxId": "41875", "score": 145.0}, {"name": "chr_16_B518", "taxId": "436017", "score": 145.0}]}, "taxonomy": {"bestsum": {"species": {"tax": "Bathycoccus prasinos", "score": 1478712.0, "c_index": 5}, "genus": {"tax": "Bathycoccus", "score": 1478712.0, "c_index": 4}, "family": {"tax": "Bathycoccaceae", "score": 1481616.0, "c_index": 2}, "order": {"tax": "Mamiellales", "score": 1481792.0, "c_index": 1}, "phylum": {"tax": "Chlorophyta", "score": 1481792.0, "c_index": 1}, "superkingdom": {"tax": "Eukaryota", "score": 1482298.0, "c_index": 0}}}}, "chr_15_B518": {"name": "chr_15_B518", "length": 531826, "n_count": 100, "agct_count": 531726, "gc": 0.4782, "covs": {"bam0": 58.3455}, "read_cov": {"bam0": 206978}, "hits": {"tax0": [{"name": "chr_15_B518", "taxId": "41875", "score": 50431.0}, {"name": "chr_15_B518", "taxId": "41875", "score": 40535.0}, {"name": "chr_15_B518", "taxId": "41875", "score": 35043.0}, {"name": "chr_15_B518", "taxId": "41875", "score": 33407.0}, {"name": "chr_15_B518", "taxId": "41875", "score": 32151.0}, {"name": "chr_15_B518", "taxId": "41875", "score": 31410.0}, {"name": "chr_15_B518", "taxId": "41875", "score": 28915.0}, {"name": "chr_15_B518", "taxId": "41875", "score": 24456.0}, {"name": "chr_15_B518", "taxId": "41875", "score": 21618.0}, {"name": "chr_15_B518", "taxId": "41875", "score": 21455.0}, {"name": "chr_15_B518", "taxId": "41875", "score": 21174.0}, {"name": "chr_15_B518", "taxId": "41875", "score": 19171.0}, {"name": "chr_15_B518", "taxId": "41875", "score": 18711.0}, {"name": "chr_15_B518", "taxId": "41875", "score": 17989.0}, {"name": "chr_15_B518", "taxId": "41875", "score": 17555.0}, {"name": "chr_15_B518", "taxId": "41875", "score": 17315.0}, {"name": "chr_15_B518", "taxId": "41875", "score": 11666.0}, {"name": "chr_15_B518", "taxId": "41875", "score": 11616.0}, {"name": "chr_15_B518", "taxId": "41875", "score": 11605.0}, {"name": "chr_15_B518", "taxId": "41875", "score": 11564.0}, {"name": "chr_15_B518", "taxId": "41875", "score": 11021.0}, {"name": "chr_15_B518", "taxId": "41875", "score": 11012.0}, {"name": "chr_15_B518", "taxId": "41875", "score": 10979.0}, {"name": "chr_15_B518", "taxId": "41875", "score": 10787.0}, {"name": "chr_15_B518", "taxId": "41875", "score": 10744.0}, {"name": "chr_15_B518", "taxId": "41875", "score": 10467.0}, {"name": "chr_15_B518", "taxId": "41875", "score": 10373.0}, {"name": "chr_15_B518", "taxId": "41875", "score": 10370.0}, {"name": "chr_15_B518", "taxId": "41875", "score": 9852.0}, {"name": "chr_15_B518", "taxId": "41875", "score": 9644.0}, {"name": "chr_15_B518", "taxId": "41875", "score": 9077.0}, {"name": "chr_15_B518", "taxId": "41875", "score": 9038.0}, {"name": "chr_15_B518", "taxId": "41875", "score": 8769.0}, {"name": "chr_15_B518", "taxId": "41875", "score": 8471.0}, {"name": "chr_15_B518", "taxId": "41875", "score": 8322.0}, {"name": "chr_15_B518", "taxId": "41875", "score": 8167.0}, {"name": "chr_15_B518", "taxId": "41875", "score": 8008.0}, {"name": "chr_15_B518", "taxId": "41875", "score": 7557.0}, {"name": "chr_15_B518", "taxId": "41875", "score": 6933.0}, {"name": "chr_15_B518", "taxId": "41875", "score": 6054.0}, {"name": "chr_15_B518", "taxId": "41875", "score": 5967.0}, {"name": "chr_15_B518", "taxId": "41875", "score": 5823.0}, {"name": "chr_15_B518", "taxId": "41875", "score": 5805.0}, {"name": "chr_15_B518", "taxId": "41875", "score": 5768.0}, {"name": "chr_15_B518", "taxId": "41875", "score": 5701.0}, {"name": "chr_15_B518", "taxId": "41875", "score": 5674.0}, {"name": "chr_15_B518", "taxId": "41875", "score": 5317.0}, {"name": "chr_15_B518", "taxId": "41875", "score": 5097.0}, {"name": "chr_15_B518", "taxId": "41875", "score": 4747.0}, {"name": "chr_15_B518", "taxId": "41875", "score": 4104.0}, {"name": "chr_15_B518", "taxId": "41875", "score": 4002.0}, {"name": "chr_15_B518", "taxId": "41875", "score": 3927.0}, {"name": "chr_15_B518", "taxId": "41875", "score": 3890.0}, {"name": "chr_15_B518", "taxId": "41875", "score": 3607.0}, {"name": "chr_15_B518", "taxId": "41875", "score": 3363.0}, {"name": "chr_15_B518", "taxId": "41875", "score": 3302.0}, {"name": "chr_15_B518", "taxId": "41875", "score": 3297.0}, {"name": "chr_15_B518", "taxId": "41875", "score": 3168.0}, {"name": "chr_15_B518", "taxId": "41875", "score": 3121.0}, {"name": "chr_15_B518", "taxId": "41875", "score": 3014.0}, {"name": "chr_15_B518", "taxId": "41875", "score": 2974.0}, {"name": "chr_15_B518", "taxId": "41875", "score": 2868.0}, {"name": "chr_15_B518", "taxId": "41875", "score": 2784.0}, {"name": "chr_15_B518", "taxId": "41875", "score": 2507.0}, {"name": "chr_15_B518", "taxId": "41875", "score": 2457.0}, {"name": "chr_15_B518", "taxId": "41875", "score": 2414.0}, {"name": "chr_15_B518", "taxId": "41875", "score": 2388.0}, {"name": "chr_15_B518", "taxId": "41875", "score": 2087.0}, {"name": "chr_15_B518", "taxId": "41875", "score": 2017.0}, {"name": "chr_15_B518", "taxId": "41875", "score": 1973.0}, {"name": "chr_15_B518", "taxId": "41875", "score": 1879.0}, {"name": "chr_15_B518", "taxId": "41875", "score": 1434.0}, {"name": "chr_15_B518", "taxId": "41875", "score": 1434.0}, {"name": "chr_15_B518", "taxId": "41875", "score": 1391.0}, {"name": "chr_15_B518", "taxId": "41875", "score": 1360.0}, {"name": "chr_15_B518", "taxId": "41875", "score": 1225.0}, {"name": "chr_15_B518", "taxId": "41875", "score": 1072.0}, {"name": "chr_15_B518", "taxId": "41875", "score": 950.0}, {"name": "chr_15_B518", "taxId": "41875", "score": 948.0}, {"name": "chr_15_B518", "taxId": "41875", "score": 865.0}, {"name": "chr_15_B518", "taxId": "41875", "score": 804.0}, {"name": "chr_15_B518", "taxId": "41875", "score": 712.0}, {"name": "chr_15_B518", "taxId": "41875", "score": 689.0}, {"name": "chr_15_B518", "taxId": "41875", "score": 586.0}, {"name": "chr_15_B518", "taxId": "41875", "score": 534.0}, {"name": "chr_15_B518", "taxId": "41875", "score": 457.0}, {"name": "chr_15_B518", "taxId": "41875", "score": 438.0}, {"name": "chr_15_B518", "taxId": "41875", "score": 372.0}, {"name": "chr_15_B518", "taxId": "41875", "score": 318.0}, {"name": "chr_15_B518", "taxId": "41875", "score": 296.0}, {"name": "chr_15_B518", "taxId": "41875", "score": 281.0}, {"name": "chr_15_B518", "taxId": "41875", "score": 211.0}, {"name": "chr_15_B518", "taxId": "41875", "score": 195.0}, {"name": "chr_15_B518", "taxId": "41875", "score": 18960.0}, {"name": "chr_15_B518", "taxId": "41875", "score": 11520.0}, {"name": "chr_15_B518", "taxId": "41875", "score": 658.0}, {"name": "chr_15_B518", "taxId": "41875", "score": 11071.0}, {"name": "chr_15_B518", "taxId": "41875", "score": 10312.0}, {"name": "chr_15_B518", "taxId": "41875", "score": 9310.0}, {"name": "chr_15_B518", "taxId": "41875", "score": 9158.0}, {"name": "chr_15_B518", "taxId": "41875", "score": 8499.0}, {"name": "chr_15_B518", "taxId": "41875", "score": 8292.0}, {"name": "chr_15_B518", "taxId": "41875", "score": 7446.0}, {"name": "chr_15_B518", "taxId": "41875", "score": 7143.0}, {"name": "chr_15_B518", "taxId": "41875", "score": 6900.0}, {"name": "chr_15_B518", "taxId": "41875", "score": 6885.0}, {"name": "chr_15_B518", "taxId": "41875", "score": 1125.0}, {"name": "chr_15_B518", "taxId": "41875", "score": 6488.0}, {"name": "chr_15_B518", "taxId": "41875", "score": 6372.0}, {"name": "chr_15_B518", "taxId": "41875", "score": 274.0}, {"name": "chr_15_B518", "taxId": "41875", "score": 6259.0}, {"name": "chr_15_B518", "taxId": "41875", "score": 6240.0}, {"name": "chr_15_B518", "taxId": "41875", "score": 5895.0}, {"name": "chr_15_B518", "taxId": "41875", "score": 5854.0}, {"name": "chr_15_B518", "taxId": "41875", "score": 5742.0}, {"name": "chr_15_B518", "taxId": "41875", "score": 5740.0}, {"name": "chr_15_B518", "taxId": "41875", "score": 5288.0}, {"name": "chr_15_B518", "taxId": "41875", "score": 5203.0}, {"name": "chr_15_B518", "taxId": "41875", "score": 409.0}, {"name": "chr_15_B518", "taxId": "41875", "score": 5145.0}, {"name": "chr_15_B518", "taxId": "41875", "score": 2974.0}, {"name": "chr_15_B518", "taxId": "41875", "score": 5033.0}, {"name": "chr_15_B518", "taxId": "41875", "score": 4933.0}, {"name": "chr_15_B518", "taxId": "41875", "score": 4922.0}, {"name": "chr_15_B518", "taxId": "41875", "score": 4789.0}, {"name": "chr_15_B518", "taxId": "41875", "score": 4761.0}, {"name": "chr_15_B518", "taxId": "41875", "score": 4582.0}, {"name": "chr_15_B518", "taxId": "41875", "score": 4446.0}, {"name": "chr_15_B518", "taxId": "41875", "score": 4444.0}, {"name": "chr_15_B518", "taxId": "41875", "score": 4431.0}, {"name": "chr_15_B518", "taxId": "41875", "score": 4289.0}, {"name": "chr_15_B518", "taxId": "41875", "score": 4187.0}, {"name": "chr_15_B518", "taxId": "41875", "score": 436.0}, {"name": "chr_15_B518", "taxId": "41875", "score": 4119.0}, {"name": "chr_15_B518", "taxId": "41875", "score": 4106.0}, {"name": "chr_15_B518", "taxId": "41875", "score": 4078.0}, {"name": "chr_15_B518", "taxId": "41875", "score": 4074.0}, {"name": "chr_15_B518", "taxId": "41875", "score": 4008.0}, {"name": "chr_15_B518", "taxId": "41875", "score": 3967.0}, {"name": "chr_15_B518", "taxId": "41875", "score": 3930.0}, {"name": "chr_15_B518", "taxId": "41875", "score": 3892.0}, {"name": "chr_15_B518", "taxId": "41875", "score": 3821.0}, {"name": "chr_15_B518", "taxId": "41875", "score": 3794.0}, {"name": "chr_15_B518", "taxId": "41875", "score": 3773.0}, {"name": "chr_15_B518", "taxId": "41875", "score": 3771.0}, {"name": "chr_15_B518", "taxId": "41875", "score": 3675.0}, {"name": "chr_15_B518", "taxId": "41875", "score": 3668.0}, {"name": "chr_15_B518", "taxId": "41875", "score": 3635.0}, {"name": "chr_15_B518", "taxId": "41875", "score": 3496.0}, {"name": "chr_15_B518", "taxId": "41875", "score": 3456.0}, {"name": "chr_15_B518", "taxId": "41875", "score": 3443.0}, {"name": "chr_15_B518", "taxId": "41875", "score": 259.0}, {"name": "chr_15_B518", "taxId": "41875", "score": 3393.0}, {"name": "chr_15_B518", "taxId": "41875", "score": 3376.0}, {"name": "chr_15_B518", "taxId": "41875", "score": 3362.0}, {"name": "chr_15_B518", "taxId": "41875", "score": 3326.0}, {"name": "chr_15_B518", "taxId": "41875", "score": 3319.0}, {"name": "chr_15_B518", "taxId": "41875", "score": 3282.0}, {"name": "chr_15_B518", "taxId": "41875", "score": 3271.0}, {"name": "chr_15_B518", "taxId": "41875", "score": 3265.0}, {"name": "chr_15_B518", "taxId": "41875", "score": 3258.0}, {"name": "chr_15_B518", "taxId": "41875", "score": 800.0}, {"name": "chr_15_B518", "taxId": "41875", "score": 3258.0}, {"name": "chr_15_B518", "taxId": "41875", "score": 3229.0}, {"name": "chr_15_B518", "taxId": "41875", "score": 3227.0}, {"name": "chr_15_B518", "taxId": "41875", "score": 191.0}, {"name": "chr_15_B518", "taxId": "41875", "score": 3166.0}, {"name": "chr_15_B518", "taxId": "41875", "score": 3164.0}, {"name": "chr_15_B518", "taxId": "41875", "score": 3155.0}, {"name": "chr_15_B518", "taxId": "41875", "score": 3149.0}, {"name": "chr_15_B518", "taxId": "41875", "score": 3070.0}, {"name": "chr_15_B518", "taxId": "41875", "score": 3025.0}, {"name": "chr_15_B518", "taxId": "41875", "score": 3022.0}, {"name": "chr_15_B518", "taxId": "41875", "score": 3020.0}, {"name": "chr_15_B518", "taxId": "41875", "score": 3000.0}, {"name": "chr_15_B518", "taxId": "41875", "score": 2955.0}, {"name": "chr_15_B518", "taxId": "41875", "score": 2953.0}, {"name": "chr_15_B518", "taxId": "41875", "score": 2909.0}, {"name": "chr_15_B518", "taxId": "41875", "score": 2896.0}, {"name": "chr_15_B518", "taxId": "41875", "score": 2844.0}, {"name": "chr_15_B518", "taxId": "41875", "score": 2843.0}, {"name": "chr_15_B518", "taxId": "41875", "score": 2843.0}, {"name": "chr_15_B518", "taxId": "41875", "score": 2822.0}, {"name": "chr_15_B518", "taxId": "41875", "score": 2798.0}, {"name": "chr_15_B518", "taxId": "41875", "score": 2784.0}, {"name": "chr_15_B518", "taxId": "41875", "score": 207.0}, {"name": "chr_15_B518", "taxId": "41875", "score": 2778.0}, {"name": "chr_15_B518", "taxId": "41875", "score": 2767.0}, {"name": "chr_15_B518", "taxId": "41875", "score": 2760.0}, {"name": "chr_15_B518", "taxId": "41875", "score": 2732.0}, {"name": "chr_15_B518", "taxId": "41875", "score": 2728.0}, {"name": "chr_15_B518", "taxId": "41875", "score": 2717.0}, {"name": "chr_15_B518", "taxId": "41875", "score": 2654.0}, {"name": "chr_15_B518", "taxId": "41875", "score": 2649.0}, {"name": "chr_15_B518", "taxId": "41875", "score": 2639.0}, {"name": "chr_15_B518", "taxId": "41875", "score": 2638.0}, {"name": "chr_15_B518", "taxId": "41875", "score": 2601.0}, {"name": "chr_15_B518", "taxId": "41875", "score": 2584.0}, {"name": "chr_15_B518", "taxId": "41875", "score": 2556.0}, {"name": "chr_15_B518", "taxId": "41875", "score": 2547.0}, {"name": "chr_15_B518", "taxId": "41875", "score": 2534.0}, {"name": "chr_15_B518", "taxId": "41875", "score": 2525.0}, {"name": "chr_15_B518", "taxId": "41875", "score": 2481.0}, {"name": "chr_15_B518", "taxId": "41875", "score": 449.0}, {"name": "chr_15_B518", "taxId": "41875", "score": 2479.0}, {"name": "chr_15_B518", "taxId": "41875", "score": 2427.0}, {"name": "chr_15_B518", "taxId": "41875", "score": 2423.0}, {"name": "chr_15_B518", "taxId": "41875", "score": 2385.0}, {"name": "chr_15_B518", "taxId": "41875", "score": 1428.0}, {"name": "chr_15_B518", "taxId": "41875", "score": 2381.0}, {"name": "chr_15_B518", "taxId": "41875", "score": 195.0}, {"name": "chr_15_B518", "taxId": "41875", "score": 2377.0}, {"name": "chr_15_B518", "taxId": "41875", "score": 2344.0}, {"name": "chr_15_B518", "taxId": "41875", "score": 2329.0}, {"name": "chr_15_B518", "taxId": "41875", "score": 2311.0}, {"name": "chr_15_B518", "taxId": "41875", "score": 220.0}, {"name": "chr_15_B518", "taxId": "41875", "score": 163.0}, {"name": "chr_15_B518", "taxId": "41875", "score": 2296.0}, {"name": "chr_15_B518", "taxId": "41875", "score": 2296.0}, {"name": "chr_15_B518", "taxId": "41875", "score": 2296.0}, {"name": "chr_15_B518", "taxId": "41875", "score": 2276.0}, {"name": "chr_15_B518", "taxId": "41875", "score": 2266.0}, {"name": "chr_15_B518", "taxId": "41875", "score": 2228.0}, {"name": "chr_15_B518", "taxId": "41875", "score": 2222.0}, {"name": "chr_15_B518", "taxId": "41875", "score": 390.0}, {"name": "chr_15_B518", "taxId": "41875", "score": 2206.0}, {"name": "chr_15_B518", "taxId": "41875", "score": 2167.0}, {"name": "chr_15_B518", "taxId": "41875", "score": 2159.0}, {"name": "chr_15_B518", "taxId": "41875", "score": 466.0}, {"name": "chr_15_B518", "taxId": "41875", "score": 2150.0}, {"name": "chr_15_B518", "taxId": "41875", "score": 2146.0}, {"name": "chr_15_B518", "taxId": "41875", "score": 1901.0}, {"name": "chr_15_B518", "taxId": "41875", "score": 494.0}, {"name": "chr_15_B518", "taxId": "41875", "score": 2145.0}, {"name": "chr_15_B518", "taxId": "41875", "score": 2141.0}, {"name": "chr_15_B518", "taxId": "41875", "score": 2137.0}, {"name": "chr_15_B518", "taxId": "41875", "score": 2130.0}, {"name": "chr_15_B518", "taxId": "41875", "score": 2100.0}, {"name": "chr_15_B518", "taxId": "41875", "score": 2093.0}, {"name": "chr_15_B518", "taxId": "41875", "score": 486.0}, {"name": "chr_15_B518", "taxId": "41875", "score": 2080.0}, {"name": "chr_15_B518", "taxId": "41875", "score": 2056.0}, {"name": "chr_15_B518", "taxId": "41875", "score": 2034.0}, {"name": "chr_15_B518", "taxId": "41875", "score": 2028.0}, {"name": "chr_15_B518", "taxId": "41875", "score": 2028.0}, {"name": "chr_15_B518", "taxId": "41875", "score": 1997.0}, {"name": "chr_15_B518", "taxId": "41875", "score": 1997.0}, {"name": "chr_15_B518", "taxId": "41875", "score": 1984.0}, {"name": "chr_15_B518", "taxId": "41875", "score": 1984.0}, {"name": "chr_15_B518", "taxId": "41875", "score": 1975.0}, {"name": "chr_15_B518", "taxId": "41875", "score": 1973.0}, {"name": "chr_15_B518", "taxId": "41875", "score": 1962.0}, {"name": "chr_15_B518", "taxId": "41875", "score": 1954.0}, {"name": "chr_15_B518", "taxId": "41875", "score": 1949.0}, {"name": "chr_15_B518", "taxId": "41875", "score": 1929.0}, {"name": "chr_15_B518", "taxId": "41875", "score": 1921.0}, {"name": "chr_15_B518", "taxId": "41875", "score": 1917.0}, {"name": "chr_15_B518", "taxId": "41875", "score": 1903.0}, {"name": "chr_15_B518", "taxId": "41875", "score": 1899.0}, {"name": "chr_15_B518", "taxId": "41875", "score": 1895.0}, {"name": "chr_15_B518", "taxId": "41875", "score": 1890.0}, {"name": "chr_15_B518", "taxId": "41875", "score": 1884.0}, {"name": "chr_15_B518", "taxId": "41875", "score": 1864.0}, {"name": "chr_15_B518", "taxId": "41875", "score": 1847.0}, {"name": "chr_15_B518", "taxId": "41875", "score": 1836.0}, {"name": "chr_15_B518", "taxId": "41875", "score": 1831.0}, {"name": "chr_15_B518", "taxId": "41875", "score": 1825.0}, {"name": "chr_15_B518", "taxId": "41875", "score": 1790.0}, {"name": "chr_15_B518", "taxId": "41875", "score": 1779.0}, {"name": "chr_15_B518", "taxId": "41875", "score": 1740.0}, {"name": "chr_15_B518", "taxId": "41875", "score": 1736.0}, {"name": "chr_15_B518", "taxId": "41875", "score": 1724.0}, {"name": "chr_15_B518", "taxId": "41875", "score": 1247.0}, {"name": "chr_15_B518", "taxId": "41875", "score": 1722.0}, {"name": "chr_15_B518", "taxId": "41875", "score": 1718.0}, {"name": "chr_15_B518", "taxId": "41875", "score": 1716.0}, {"name": "chr_15_B518", "taxId": "41875", "score": 1714.0}, {"name": "chr_15_B518", "taxId": "41875", "score": 1696.0}, {"name": "chr_15_B518", "taxId": "41875", "score": 1676.0}, {"name": "chr_15_B518", "taxId": "41875", "score": 1670.0}, {"name": "chr_15_B518", "taxId": "41875", "score": 1664.0}, {"name": "chr_15_B518", "taxId": "41875", "score": 1640.0}, {"name": "chr_15_B518", "taxId": "41875", "score": 1611.0}, {"name": "chr_15_B518", "taxId": "41875", "score": 1607.0}, {"name": "chr_15_B518", "taxId": "41875", "score": 1607.0}, {"name": "chr_15_B518", "taxId": "41875", "score": 1602.0}, {"name": "chr_15_B518", "taxId": "41875", "score": 1598.0}, {"name": "chr_15_B518", "taxId": "41875", "score": 1585.0}, {"name": "chr_15_B518", "taxId": "41875", "score": 1297.0}, {"name": "chr_15_B518", "taxId": "41875", "score": 202.0}, {"name": "chr_15_B518", "taxId": "41875", "score": 1552.0}, {"name": "chr_15_B518", "taxId": "41875", "score": 1546.0}, {"name": "chr_15_B518", "taxId": "41875", "score": 1541.0}, {"name": "chr_15_B518", "taxId": "41875", "score": 1537.0}, {"name": "chr_15_B518", "taxId": "41875", "score": 1531.0}, {"name": "chr_15_B518", "taxId": "41875", "score": 1524.0}, {"name": "chr_15_B518", "taxId": "41875", "score": 424.0}, {"name": "chr_15_B518", "taxId": "41875", "score": 1519.0}, {"name": "chr_15_B518", "taxId": "41875", "score": 1519.0}, {"name": "chr_15_B518", "taxId": "41875", "score": 1487.0}, {"name": "chr_15_B518", "taxId": "41875", "score": 1485.0}, {"name": "chr_15_B518", "taxId": "41875", "score": 1482.0}, {"name": "chr_15_B518", "taxId": "41875", "score": 1463.0}, {"name": "chr_15_B518", "taxId": "41875", "score": 1459.0}, {"name": "chr_15_B518", "taxId": "41875", "score": 1437.0}, {"name": "chr_15_B518", "taxId": "41875", "score": 1417.0}, {"name": "chr_15_B518", "taxId": "41875", "score": 1411.0}, {"name": "chr_15_B518", "taxId": "41875", "score": 894.0}, {"name": "chr_15_B518", "taxId": "41875", "score": 1410.0}, {"name": "chr_15_B518", "taxId": "41875", "score": 1399.0}, {"name": "chr_15_B518", "taxId": "41875", "score": 1380.0}, {"name": "chr_15_B518", "taxId": "41875", "score": 1375.0}, {"name": "chr_15_B518", "taxId": "41875", "score": 1371.0}, {"name": "chr_15_B518", "taxId": "41875", "score": 1369.0}, {"name": "chr_15_B518", "taxId": "41875", "score": 1349.0}, {"name": "chr_15_B518", "taxId": "41875", "score": 1325.0}, {"name": "chr_15_B518", "taxId": "41875", "score": 1319.0}, {"name": "chr_15_B518", "taxId": "41875", "score": 1310.0}, {"name": "chr_15_B518", "taxId": "41875", "score": 1297.0}, {"name": "chr_15_B518", "taxId": "41875", "score": 1282.0}, {"name": "chr_15_B518", "taxId": "41875", "score": 1262.0}, {"name": "chr_15_B518", "taxId": "41875", "score": 1247.0}, {"name": "chr_15_B518", "taxId": "41875", "score": 1216.0}, {"name": "chr_15_B518", "taxId": "41875", "score": 1195.0}, {"name": "chr_15_B518", "taxId": "41875", "score": 1192.0}, {"name": "chr_15_B518", "taxId": "41875", "score": 1192.0}, {"name": "chr_15_B518", "taxId": "41875", "score": 1186.0}, {"name": "chr_15_B518", "taxId": "41875", "score": 1160.0}, {"name": "chr_15_B518", "taxId": "41875", "score": 1149.0}, {"name": "chr_15_B518", "taxId": "41875", "score": 1144.0}, {"name": "chr_15_B518", "taxId": "41875", "score": 1144.0}, {"name": "chr_15_B518", "taxId": "41875", "score": 1096.0}, {"name": "chr_15_B518", "taxId": "41875", "score": 1086.0}, {"name": "chr_15_B518", "taxId": "41875", "score": 1086.0}, {"name": "chr_15_B518", "taxId": "41875", "score": 1077.0}, {"name": "chr_15_B518", "taxId": "41875", "score": 1057.0}, {"name": "chr_15_B518", "taxId": "41875", "score": 1055.0}, {"name": "chr_15_B518", "taxId": "41875", "score": 1048.0}, {"name": "chr_15_B518", "taxId": "41875", "score": 1046.0}, {"name": "chr_15_B518", "taxId": "41875", "score": 287.0}, {"name": "chr_15_B518", "taxId": "41875", "score": 1044.0}, {"name": "chr_15_B518", "taxId": "41875", "score": 922.0}, {"name": "chr_15_B518", "taxId": "41875", "score": 455.0}, {"name": "chr_15_B518", "taxId": "41875", "score": 392.0}, {"name": "chr_15_B518", "taxId": "41875", "score": 372.0}, {"name": "chr_15_B518", "taxId": "41875", "score": 366.0}, {"name": "chr_15_B518", "taxId": "41875", "score": 222.0}, {"name": "chr_15_B518", "taxId": "41875", "score": 1016.0}, {"name": "chr_15_B518", "taxId": "41875", "score": 1014.0}, {"name": "chr_15_B518", "taxId": "41875", "score": 1000.0}, {"name": "chr_15_B518", "taxId": "41875", "score": 998.0}, {"name": "chr_15_B518", "taxId": "41875", "score": 998.0}, {"name": "chr_15_B518", "taxId": "41875", "score": 998.0}, {"name": "chr_15_B518", "taxId": "41875", "score": 976.0}, {"name": "chr_15_B518", "taxId": "41875", "score": 974.0}, {"name": "chr_15_B518", "taxId": "41875", "score": 874.0}, {"name": "chr_15_B518", "taxId": "41875", "score": 732.0}, {"name": "chr_15_B518", "taxId": "41875", "score": 394.0}, {"name": "chr_15_B518", "taxId": "41875", "score": 961.0}, {"name": "chr_15_B518", "taxId": "41875", "score": 959.0}, {"name": "chr_15_B518", "taxId": "41875", "score": 296.0}, {"name": "chr_15_B518", "taxId": "41875", "score": 955.0}, {"name": "chr_15_B518", "taxId": "41875", "score": 946.0}, {"name": "chr_15_B518", "taxId": "41875", "score": 946.0}, {"name": "chr_15_B518", "taxId": "41875", "score": 686.0}, {"name": "chr_15_B518", "taxId": "41875", "score": 584.0}, {"name": "chr_15_B518", "taxId": "41875", "score": 944.0}, {"name": "chr_15_B518", "taxId": "41875", "score": 926.0}, {"name": "chr_15_B518", "taxId": "41875", "score": 922.0}, {"name": "chr_15_B518", "taxId": "41875", "score": 894.0}, {"name": "chr_15_B518", "taxId": "41875", "score": 392.0}, {"name": "chr_15_B518", "taxId": "41875", "score": 372.0}, {"name": "chr_15_B518", "taxId": "41875", "score": 259.0}, {"name": "chr_15_B518", "taxId": "41875", "score": 920.0}, {"name": "chr_15_B518", "taxId": "41875", "score": 228.0}, {"name": "chr_15_B518", "taxId": "41875", "score": 911.0}, {"name": "chr_15_B518", "taxId": "41875", "score": 911.0}, {"name": "chr_15_B518", "taxId": "41875", "score": 848.0}, {"name": "chr_15_B518", "taxId": "41875", "score": 669.0}, {"name": "chr_15_B518", "taxId": "41875", "score": 649.0}, {"name": "chr_15_B518", "taxId": "41875", "score": 577.0}, {"name": "chr_15_B518", "taxId": "41875", "score": 555.0}, {"name": "chr_15_B518", "taxId": "41875", "score": 900.0}, {"name": "chr_15_B518", "taxId": "41875", "score": 900.0}, {"name": "chr_15_B518", "taxId": "41875", "score": 822.0}, {"name": "chr_15_B518", "taxId": "41875", "score": 747.0}, {"name": "chr_15_B518", "taxId": "41875", "score": 660.0}, {"name": "chr_15_B518", "taxId": "41875", "score": 604.0}, {"name": "chr_15_B518", "taxId": "41875", "score": 396.0}, {"name": "chr_15_B518", "taxId": "41875", "score": 387.0}, {"name": "chr_15_B518", "taxId": "41875", "score": 292.0}, {"name": "chr_15_B518", "taxId": "41875", "score": 254.0}, {"name": "chr_15_B518", "taxId": "41875", "score": 169.0}, {"name": "chr_15_B518", "taxId": "41875", "score": 880.0}, {"name": "chr_15_B518", "taxId": "41875", "score": 880.0}, {"name": "chr_15_B518", "taxId": "41875", "score": 730.0}, {"name": "chr_15_B518", "taxId": "41875", "score": 874.0}, {"name": "chr_15_B518", "taxId": "41875", "score": 870.0}, {"name": "chr_15_B518", "taxId": "41875", "score": 869.0}, {"name": "chr_15_B518", "taxId": "41875", "score": 869.0}, {"name": "chr_15_B518", "taxId": "41875", "score": 575.0}, {"name": "chr_15_B518", "taxId": "41875", "score": 551.0}, {"name": "chr_15_B518", "taxId": "41875", "score": 867.0}, {"name": "chr_15_B518", "taxId": "41875", "score": 863.0}, {"name": "chr_15_B518", "taxId": "41875", "score": 527.0}, {"name": "chr_15_B518", "taxId": "41875", "score": 318.0}, {"name": "chr_15_B518", "taxId": "41875", "score": 859.0}, {"name": "chr_15_B518", "taxId": "41875", "score": 859.0}, {"name": "chr_15_B518", "taxId": "41875", "score": 368.0}, {"name": "chr_15_B518", "taxId": "41875", "score": 859.0}, {"name": "chr_15_B518", "taxId": "41875", "score": 544.0}, {"name": "chr_15_B518", "taxId": "41875", "score": 837.0}, {"name": "chr_15_B518", "taxId": "41875", "score": 828.0}, {"name": "chr_15_B518", "taxId": "41875", "score": 795.0}, {"name": "chr_15_B518", "taxId": "41875", "score": 793.0}, {"name": "chr_15_B518", "taxId": "41875", "score": 793.0}, {"name": "chr_15_B518", "taxId": "41875", "score": 159.0}, {"name": "chr_15_B518", "taxId": "41875", "score": 793.0}, {"name": "chr_15_B518", "taxId": "41875", "score": 765.0}, {"name": "chr_15_B518", "taxId": "41875", "score": 765.0}, {"name": "chr_15_B518", "taxId": "41875", "score": 758.0}, {"name": "chr_15_B518", "taxId": "41875", "score": 739.0}, {"name": "chr_15_B518", "taxId": "41875", "score": 732.0}, {"name": "chr_15_B518", "taxId": "41875", "score": 728.0}, {"name": "chr_15_B518", "taxId": "41875", "score": 723.0}, {"name": "chr_15_B518", "taxId": "41875", "score": 719.0}, {"name": "chr_15_B518", "taxId": "41875", "score": 712.0}, {"name": "chr_15_B518", "taxId": "41875", "score": 689.0}, {"name": "chr_15_B518", "taxId": "41875", "score": 586.0}, {"name": "chr_15_B518", "taxId": "41875", "score": 712.0}, {"name": "chr_15_B518", "taxId": "41875", "score": 693.0}, {"name": "chr_15_B518", "taxId": "41875", "score": 688.0}, {"name": "chr_15_B518", "taxId": "41875", "score": 660.0}, {"name": "chr_15_B518", "taxId": "41875", "score": 651.0}, {"name": "chr_15_B518", "taxId": "41875", "score": 604.0}, {"name": "chr_15_B518", "taxId": "41875", "score": 686.0}, {"name": "chr_15_B518", "taxId": "41875", "score": 686.0}, {"name": "chr_15_B518", "taxId": "41875", "score": 617.0}, {"name": "chr_15_B518", "taxId": "41875", "score": 296.0}, {"name": "chr_15_B518", "taxId": "41875", "score": 673.0}, {"name": "chr_15_B518", "taxId": "41875", "score": 671.0}, {"name": "chr_15_B518", "taxId": "41875", "score": 671.0}, {"name": "chr_15_B518", "taxId": "41875", "score": 348.0}, {"name": "chr_15_B518", "taxId": "41875", "score": 645.0}, {"name": "chr_15_B518", "taxId": "41875", "score": 638.0}, {"name": "chr_15_B518", "taxId": "41875", "score": 628.0}, {"name": "chr_15_B518", "taxId": "41875", "score": 580.0}, {"name": "chr_15_B518", "taxId": "41875", "score": 566.0}, {"name": "chr_15_B518", "taxId": "41875", "score": 555.0}, {"name": "chr_15_B518", "taxId": "41875", "score": 617.0}, {"name": "chr_15_B518", "taxId": "41875", "score": 296.0}, {"name": "chr_15_B518", "taxId": "41875", "score": 593.0}, {"name": "chr_15_B518", "taxId": "41875", "score": 593.0}, {"name": "chr_15_B518", "taxId": "41875", "score": 553.0}, {"name": "chr_15_B518", "taxId": "41875", "score": 490.0}, {"name": "chr_15_B518", "taxId": "41875", "score": 486.0}, {"name": "chr_15_B518", "taxId": "41875", "score": 289.0}, {"name": "chr_15_B518", "taxId": "41875", "score": 167.0}, {"name": "chr_15_B518", "taxId": "41875", "score": 577.0}, {"name": "chr_15_B518", "taxId": "41875", "score": 555.0}, {"name": "chr_15_B518", "taxId": "41875", "score": 556.0}, {"name": "chr_15_B518", "taxId": "41875", "score": 261.0}, {"name": "chr_15_B518", "taxId": "41875", "score": 553.0}, {"name": "chr_15_B518", "taxId": "41875", "score": 547.0}, {"name": "chr_15_B518", "taxId": "41875", "score": 544.0}, {"name": "chr_15_B518", "taxId": "41875", "score": 538.0}, {"name": "chr_15_B518", "taxId": "41875", "score": 532.0}, {"name": "chr_15_B518", "taxId": "41875", "score": 527.0}, {"name": "chr_15_B518", "taxId": "41875", "score": 527.0}, {"name": "chr_15_B518", "taxId": "41875", "score": 516.0}, {"name": "chr_15_B518", "taxId": "41875", "score": 507.0}, {"name": "chr_15_B518", "taxId": "41875", "score": 490.0}, {"name": "chr_15_B518", "taxId": "41875", "score": 322.0}, {"name": "chr_15_B518", "taxId": "41875", "score": 486.0}, {"name": "chr_15_B518", "taxId": "41875", "score": 148.0}, {"name": "chr_15_B518", "taxId": "436017", "score": 468.0}, {"name": "chr_15_B518", "taxId": "41875", "score": 460.0}, {"name": "chr_15_B518", "taxId": "41875", "score": 449.0}, {"name": "chr_15_B518", "taxId": "41875", "score": 436.0}, {"name": "chr_15_B518", "taxId": "436017", "score": 422.0}, {"name": "chr_15_B518", "taxId": "436017", "score": 422.0}, {"name": "chr_15_B518", "taxId": "436017", "score": 420.0}, {"name": "chr_15_B518", "taxId": "41875", "score": 399.0}, {"name": "chr_15_B518", "taxId": "41875", "score": 392.0}, {"name": "chr_15_B518", "taxId": "41875", "score": 383.0}, {"name": "chr_15_B518", "taxId": "41875", "score": 381.0}, {"name": "chr_15_B518", "taxId": "41875", "score": 377.0}, {"name": "chr_15_B518", "taxId": "41875", "score": 228.0}, {"name": "chr_15_B518", "taxId": "41875", "score": 320.0}, {"name": "chr_15_B518", "taxId": "41875", "score": 313.0}, {"name": "chr_15_B518", "taxId": "436017", "score": 270.0}, {"name": "chr_15_B518", "taxId": "436017", "score": 270.0}, {"name": "chr_15_B518", "taxId": "41875", "score": 191.0}, {"name": "chr_15_B518", "taxId": "296587", "score": 167.0}, {"name": "chr_15_B518", "taxId": "41875", "score": 154.0}, {"name": "chr_15_B518", "taxId": "326968", "score": 148.0}, {"name": "chr_15_B518", "taxId": "41875", "score": 148.0}, {"name": "chr_15_B518", "taxId": "7660", "score": 148.0}, {"name": "chr_15_B518", "taxId": "1230840", "score": 147.0}]}, "taxonomy": {"bestsum": {"species": {"tax": "Bathycoccus prasinos", "score": 1554155.0, "c_index": 5}, "genus": {"tax": "Bathycoccus", "score": 1554155.0, "c_index": 5}, "family": {"tax": "Bathycoccaceae", "score": 1556427.0, "c_index": 4}, "order": {"tax": "Mamiellales", "score": 1556594.0, "c_index": 3}, "phylum": {"tax": "Chlorophyta", "score": 1556594.0, "c_index": 3}, "superkingdom": {"tax": "Eukaryota", "score": 1557037.0, "c_index": 0}}}}, "chr_14_B518": {"name": "chr_14_B518", "length": 688818, "n_count": 19338, "agct_count": 669480, "gc": 0.4195, "covs": {"bam0": 55.7229}, "read_cov": {"bam0": 248886}, "hits": {"tax0": [{"name": "chr_14_B518", "taxId": "41875", "score": 112000.0}, {"name": "chr_14_B518", "taxId": "41875", "score": 87201.0}, {"name": "chr_14_B518", "taxId": "41875", "score": 64992.0}, {"name": "chr_14_B518", "taxId": "41875", "score": 50686.0}, {"name": "chr_14_B518", "taxId": "41875", "score": 48761.0}, {"name": "chr_14_B518", "taxId": "41875", "score": 47140.0}, {"name": "chr_14_B518", "taxId": "41875", "score": 40195.0}, {"name": "chr_14_B518", "taxId": "41875", "score": 35986.0}, {"name": "chr_14_B518", "taxId": "41875", "score": 35519.0}, {"name": "chr_14_B518", "taxId": "41875", "score": 28151.0}, {"name": "chr_14_B518", "taxId": "41875", "score": 25510.0}, {"name": "chr_14_B518", "taxId": "41875", "score": 23773.0}, {"name": "chr_14_B518", "taxId": "41875", "score": 23407.0}, {"name": "chr_14_B518", "taxId": "41875", "score": 20299.0}, {"name": "chr_14_B518", "taxId": "41875", "score": 17270.0}, {"name": "chr_14_B518", "taxId": "41875", "score": 16517.0}, {"name": "chr_14_B518", "taxId": "41875", "score": 16336.0}, {"name": "chr_14_B518", "taxId": "41875", "score": 15675.0}, {"name": "chr_14_B518", "taxId": "41875", "score": 14550.0}, {"name": "chr_14_B518", "taxId": "41875", "score": 13664.0}, {"name": "chr_14_B518", "taxId": "41875", "score": 13405.0}, {"name": "chr_14_B518", "taxId": "41875", "score": 12700.0}, {"name": "chr_14_B518", "taxId": "41875", "score": 11976.0}, {"name": "chr_14_B518", "taxId": "41875", "score": 11799.0}, {"name": "chr_14_B518", "taxId": "41875", "score": 11777.0}, {"name": "chr_14_B518", "taxId": "41875", "score": 11472.0}, {"name": "chr_14_B518", "taxId": "41875", "score": 11010.0}, {"name": "chr_14_B518", "taxId": "41875", "score": 10730.0}, {"name": "chr_14_B518", "taxId": "41875", "score": 9980.0}, {"name": "chr_14_B518", "taxId": "41875", "score": 9492.0}, {"name": "chr_14_B518", "taxId": "41875", "score": 9121.0}, {"name": "chr_14_B518", "taxId": "41875", "score": 8722.0}, {"name": "chr_14_B518", "taxId": "41875", "score": 8299.0}, {"name": "chr_14_B518", "taxId": "41875", "score": 7926.0}, {"name": "chr_14_B518", "taxId": "41875", "score": 7882.0}, {"name": "chr_14_B518", "taxId": "41875", "score": 7452.0}, {"name": "chr_14_B518", "taxId": "41875", "score": 7422.0}, {"name": "chr_14_B518", "taxId": "41875", "score": 6591.0}, {"name": "chr_14_B518", "taxId": "41875", "score": 6152.0}, {"name": "chr_14_B518", "taxId": "41875", "score": 6131.0}, {"name": "chr_14_B518", "taxId": "41875", "score": 5629.0}, {"name": "chr_14_B518", "taxId": "41875", "score": 5570.0}, {"name": "chr_14_B518", "taxId": "41875", "score": 5319.0}, {"name": "chr_14_B518", "taxId": "41875", "score": 5245.0}, {"name": "chr_14_B518", "taxId": "41875", "score": 5121.0}, {"name": "chr_14_B518", "taxId": "41875", "score": 5001.0}, {"name": "chr_14_B518", "taxId": "41875", "score": 4778.0}, {"name": "chr_14_B518", "taxId": "41875", "score": 4691.0}, {"name": "chr_14_B518", "taxId": "41875", "score": 4547.0}, {"name": "chr_14_B518", "taxId": "41875", "score": 4440.0}, {"name": "chr_14_B518", "taxId": "41875", "score": 4305.0}, {"name": "chr_14_B518", "taxId": "41875", "score": 4244.0}, {"name": "chr_14_B518", "taxId": "41875", "score": 3807.0}, {"name": "chr_14_B518", "taxId": "41875", "score": 3542.0}, {"name": "chr_14_B518", "taxId": "41875", "score": 3374.0}, {"name": "chr_14_B518", "taxId": "41875", "score": 3267.0}, {"name": "chr_14_B518", "taxId": "41875", "score": 3229.0}, {"name": "chr_14_B518", "taxId": "41875", "score": 3064.0}, {"name": "chr_14_B518", "taxId": "41875", "score": 3038.0}, {"name": "chr_14_B518", "taxId": "41875", "score": 3007.0}, {"name": "chr_14_B518", "taxId": "41875", "score": 2808.0}, {"name": "chr_14_B518", "taxId": "41875", "score": 2377.0}, {"name": "chr_14_B518", "taxId": "41875", "score": 2145.0}, {"name": "chr_14_B518", "taxId": "41875", "score": 2134.0}, {"name": "chr_14_B518", "taxId": "41875", "score": 2128.0}, {"name": "chr_14_B518", "taxId": "41875", "score": 2047.0}, {"name": "chr_14_B518", "taxId": "41875", "score": 1772.0}, {"name": "chr_14_B518", "taxId": "41875", "score": 1544.0}, {"name": "chr_14_B518", "taxId": "41875", "score": 1277.0}, {"name": "chr_14_B518", "taxId": "41875", "score": 1256.0}, {"name": "chr_14_B518", "taxId": "41875", "score": 972.0}, {"name": "chr_14_B518", "taxId": "41875", "score": 931.0}, {"name": "chr_14_B518", "taxId": "41875", "score": 904.0}, {"name": "chr_14_B518", "taxId": "41875", "score": 878.0}, {"name": "chr_14_B518", "taxId": "41875", "score": 865.0}, {"name": "chr_14_B518", "taxId": "41875", "score": 754.0}, {"name": "chr_14_B518", "taxId": "41875", "score": 662.0}, {"name": "chr_14_B518", "taxId": "41875", "score": 638.0}, {"name": "chr_14_B518", "taxId": "41875", "score": 619.0}, {"name": "chr_14_B518", "taxId": "41875", "score": 560.0}, {"name": "chr_14_B518", "taxId": "41875", "score": 425.0}, {"name": "chr_14_B518", "taxId": "41875", "score": 388.0}, {"name": "chr_14_B518", "taxId": "41875", "score": 339.0}, {"name": "chr_14_B518", "taxId": "41875", "score": 326.0}, {"name": "chr_14_B518", "taxId": "41875", "score": 289.0}, {"name": "chr_14_B518", "taxId": "41875", "score": 287.0}, {"name": "chr_14_B518", "taxId": "41875", "score": 281.0}, {"name": "chr_14_B518", "taxId": "41875", "score": 252.0}, {"name": "chr_14_B518", "taxId": "41875", "score": 233.0}, {"name": "chr_14_B518", "taxId": "41875", "score": 202.0}, {"name": "chr_14_B518", "taxId": "41875", "score": 17270.0}, {"name": "chr_14_B518", "taxId": "41875", "score": 4554.0}, {"name": "chr_14_B518", "taxId": "41875", "score": 621.0}, {"name": "chr_14_B518", "taxId": "41875", "score": 388.0}, {"name": "chr_14_B518", "taxId": "41875", "score": 339.0}, {"name": "chr_14_B518", "taxId": "41875", "score": 13690.0}, {"name": "chr_14_B518", "taxId": "41875", "score": 10953.0}, {"name": "chr_14_B518", "taxId": "41875", "score": 8299.0}, {"name": "chr_14_B518", "taxId": "41875", "score": 5245.0}, {"name": "chr_14_B518", "taxId": "41875", "score": 213.0}, {"name": "chr_14_B518", "taxId": "41875", "score": 7812.0}, {"name": "chr_14_B518", "taxId": "41875", "score": 7435.0}, {"name": "chr_14_B518", "taxId": "41875", "score": 7275.0}, {"name": "chr_14_B518", "taxId": "41875", "score": 7199.0}, {"name": "chr_14_B518", "taxId": "41875", "score": 6709.0}, {"name": "chr_14_B518", "taxId": "41875", "score": 6709.0}, {"name": "chr_14_B518", "taxId": "41875", "score": 6445.0}, {"name": "chr_14_B518", "taxId": "41875", "score": 6442.0}, {"name": "chr_14_B518", "taxId": "41875", "score": 6316.0}, {"name": "chr_14_B518", "taxId": "41875", "score": 6259.0}, {"name": "chr_14_B518", "taxId": "41875", "score": 6255.0}, {"name": "chr_14_B518", "taxId": "41875", "score": 6189.0}, {"name": "chr_14_B518", "taxId": "41875", "score": 283.0}, {"name": "chr_14_B518", "taxId": "41875", "score": 5779.0}, {"name": "chr_14_B518", "taxId": "41875", "score": 5182.0}, {"name": "chr_14_B518", "taxId": "41875", "score": 305.0}, {"name": "chr_14_B518", "taxId": "41875", "score": 211.0}, {"name": "chr_14_B518", "taxId": "41875", "score": 204.0}, {"name": "chr_14_B518", "taxId": "41875", "score": 150.0}, {"name": "chr_14_B518", "taxId": "41875", "score": 143.0}, {"name": "chr_14_B518", "taxId": "41875", "score": 5132.0}, {"name": "chr_14_B518", "taxId": "41875", "score": 5075.0}, {"name": "chr_14_B518", "taxId": "41875", "score": 4966.0}, {"name": "chr_14_B518", "taxId": "41875", "score": 4859.0}, {"name": "chr_14_B518", "taxId": "41875", "score": 409.0}, {"name": "chr_14_B518", "taxId": "41875", "score": 364.0}, {"name": "chr_14_B518", "taxId": "41875", "score": 4798.0}, {"name": "chr_14_B518", "taxId": "41875", "score": 4543.0}, {"name": "chr_14_B518", "taxId": "41875", "score": 4484.0}, {"name": "chr_14_B518", "taxId": "41875", "score": 4416.0}, {"name": "chr_14_B518", "taxId": "41875", "score": 4407.0}, {"name": "chr_14_B518", "taxId": "41875", "score": 4277.0}, {"name": "chr_14_B518", "taxId": "41875", "score": 4255.0}, {"name": "chr_14_B518", "taxId": "41875", "score": 4132.0}, {"name": "chr_14_B518", "taxId": "41875", "score": 4100.0}, {"name": "chr_14_B518", "taxId": "41875", "score": 4054.0}, {"name": "chr_14_B518", "taxId": "41875", "score": 3978.0}, {"name": "chr_14_B518", "taxId": "41875", "score": 3967.0}, {"name": "chr_14_B518", "taxId": "41875", "score": 3965.0}, {"name": "chr_14_B518", "taxId": "41875", "score": 3910.0}, {"name": "chr_14_B518", "taxId": "41875", "score": 3884.0}, {"name": "chr_14_B518", "taxId": "41875", "score": 3807.0}, {"name": "chr_14_B518", "taxId": "41875", "score": 833.0}, {"name": "chr_14_B518", "taxId": "41875", "score": 3794.0}, {"name": "chr_14_B518", "taxId": "41875", "score": 3768.0}, {"name": "chr_14_B518", "taxId": "41875", "score": 3692.0}, {"name": "chr_14_B518", "taxId": "41875", "score": 3657.0}, {"name": "chr_14_B518", "taxId": "41875", "score": 3587.0}, {"name": "chr_14_B518", "taxId": "41875", "score": 3581.0}, {"name": "chr_14_B518", "taxId": "41875", "score": 3568.0}, {"name": "chr_14_B518", "taxId": "41875", "score": 3554.0}, {"name": "chr_14_B518", "taxId": "41875", "score": 3552.0}, {"name": "chr_14_B518", "taxId": "41875", "score": 3446.0}, {"name": "chr_14_B518", "taxId": "41875", "score": 3400.0}, {"name": "chr_14_B518", "taxId": "41875", "score": 3382.0}, {"name": "chr_14_B518", "taxId": "41875", "score": 3373.0}, {"name": "chr_14_B518", "taxId": "41875", "score": 1103.0}, {"name": "chr_14_B518", "taxId": "41875", "score": 3356.0}, {"name": "chr_14_B518", "taxId": "41875", "score": 640.0}, {"name": "chr_14_B518", "taxId": "41875", "score": 399.0}, {"name": "chr_14_B518", "taxId": "41875", "score": 3284.0}, {"name": "chr_14_B518", "taxId": "41875", "score": 2034.0}, {"name": "chr_14_B518", "taxId": "41875", "score": 3282.0}, {"name": "chr_14_B518", "taxId": "41875", "score": 3269.0}, {"name": "chr_14_B518", "taxId": "41875", "score": 3264.0}, {"name": "chr_14_B518", "taxId": "41875", "score": 3262.0}, {"name": "chr_14_B518", "taxId": "41875", "score": 3230.0}, {"name": "chr_14_B518", "taxId": "41875", "score": 983.0}, {"name": "chr_14_B518", "taxId": "41875", "score": 3212.0}, {"name": "chr_14_B518", "taxId": "41875", "score": 782.0}, {"name": "chr_14_B518", "taxId": "41875", "score": 3160.0}, {"name": "chr_14_B518", "taxId": "41875", "score": 3147.0}, {"name": "chr_14_B518", "taxId": "41875", "score": 2992.0}, {"name": "chr_14_B518", "taxId": "41875", "score": 2964.0}, {"name": "chr_14_B518", "taxId": "41875", "score": 2920.0}, {"name": "chr_14_B518", "taxId": "41875", "score": 2865.0}, {"name": "chr_14_B518", "taxId": "41875", "score": 2848.0}, {"name": "chr_14_B518", "taxId": "41875", "score": 2833.0}, {"name": "chr_14_B518", "taxId": "41875", "score": 2828.0}, {"name": "chr_14_B518", "taxId": "41875", "score": 508.0}, {"name": "chr_14_B518", "taxId": "41875", "score": 459.0}, {"name": "chr_14_B518", "taxId": "41875", "score": 2826.0}, {"name": "chr_14_B518", "taxId": "41875", "score": 2811.0}, {"name": "chr_14_B518", "taxId": "41875", "score": 2809.0}, {"name": "chr_14_B518", "taxId": "41875", "score": 2795.0}, {"name": "chr_14_B518", "taxId": "41875", "score": 2772.0}, {"name": "chr_14_B518", "taxId": "41875", "score": 623.0}, {"name": "chr_14_B518", "taxId": "41875", "score": 2771.0}, {"name": "chr_14_B518", "taxId": "41875", "score": 2769.0}, {"name": "chr_14_B518", "taxId": "41875", "score": 209.0}, {"name": "chr_14_B518", "taxId": "41875", "score": 2763.0}, {"name": "chr_14_B518", "taxId": "41875", "score": 2756.0}, {"name": "chr_14_B518", "taxId": "41875", "score": 2743.0}, {"name": "chr_14_B518", "taxId": "41875", "score": 2734.0}, {"name": "chr_14_B518", "taxId": "41875", "score": 2693.0}, {"name": "chr_14_B518", "taxId": "41875", "score": 2693.0}, {"name": "chr_14_B518", "taxId": "41875", "score": 2682.0}, {"name": "chr_14_B518", "taxId": "41875", "score": 2667.0}, {"name": "chr_14_B518", "taxId": "41875", "score": 2632.0}, {"name": "chr_14_B518", "taxId": "41875", "score": 152.0}, {"name": "chr_14_B518", "taxId": "41875", "score": 2627.0}, {"name": "chr_14_B518", "taxId": "41875", "score": 2623.0}, {"name": "chr_14_B518", "taxId": "41875", "score": 2601.0}, {"name": "chr_14_B518", "taxId": "41875", "score": 2590.0}, {"name": "chr_14_B518", "taxId": "41875", "score": 2579.0}, {"name": "chr_14_B518", "taxId": "41875", "score": 2571.0}, {"name": "chr_14_B518", "taxId": "41875", "score": 2543.0}, {"name": "chr_14_B518", "taxId": "41875", "score": 2529.0}, {"name": "chr_14_B518", "taxId": "41875", "score": 1984.0}, {"name": "chr_14_B518", "taxId": "41875", "score": 645.0}, {"name": "chr_14_B518", "taxId": "41875", "score": 610.0}, {"name": "chr_14_B518", "taxId": "41875", "score": 608.0}, {"name": "chr_14_B518", "taxId": "41875", "score": 399.0}, {"name": "chr_14_B518", "taxId": "41875", "score": 182.0}, {"name": "chr_14_B518", "taxId": "41875", "score": 2527.0}, {"name": "chr_14_B518", "taxId": "41875", "score": 353.0}, {"name": "chr_14_B518", "taxId": "41875", "score": 2527.0}, {"name": "chr_14_B518", "taxId": "41875", "score": 2525.0}, {"name": "chr_14_B518", "taxId": "41875", "score": 161.0}, {"name": "chr_14_B518", "taxId": "41875", "score": 2492.0}, {"name": "chr_14_B518", "taxId": "41875", "score": 2468.0}, {"name": "chr_14_B518", "taxId": "41875", "score": 2466.0}, {"name": "chr_14_B518", "taxId": "41875", "score": 2460.0}, {"name": "chr_14_B518", "taxId": "41875", "score": 2457.0}, {"name": "chr_14_B518", "taxId": "41875", "score": 2422.0}, {"name": "chr_14_B518", "taxId": "41875", "score": 2370.0}, {"name": "chr_14_B518", "taxId": "41875", "score": 2361.0}, {"name": "chr_14_B518", "taxId": "41875", "score": 2350.0}, {"name": "chr_14_B518", "taxId": "41875", "score": 2346.0}, {"name": "chr_14_B518", "taxId": "41875", "score": 501.0}, {"name": "chr_14_B518", "taxId": "41875", "score": 2344.0}, {"name": "chr_14_B518", "taxId": "41875", "score": 2344.0}, {"name": "chr_14_B518", "taxId": "41875", "score": 2333.0}, {"name": "chr_14_B518", "taxId": "41875", "score": 2307.0}, {"name": "chr_14_B518", "taxId": "41875", "score": 2305.0}, {"name": "chr_14_B518", "taxId": "41875", "score": 2300.0}, {"name": "chr_14_B518", "taxId": "41875", "score": 2289.0}, {"name": "chr_14_B518", "taxId": "41875", "score": 2272.0}, {"name": "chr_14_B518", "taxId": "41875", "score": 2261.0}, {"name": "chr_14_B518", "taxId": "41875", "score": 2239.0}, {"name": "chr_14_B518", "taxId": "41875", "score": 2233.0}, {"name": "chr_14_B518", "taxId": "41875", "score": 2233.0}, {"name": "chr_14_B518", "taxId": "41875", "score": 2224.0}, {"name": "chr_14_B518", "taxId": "41875", "score": 152.0}, {"name": "chr_14_B518", "taxId": "41875", "score": 2189.0}, {"name": "chr_14_B518", "taxId": "41875", "score": 2189.0}, {"name": "chr_14_B518", "taxId": "41875", "score": 2178.0}, {"name": "chr_14_B518", "taxId": "41875", "score": 2176.0}, {"name": "chr_14_B518", "taxId": "41875", "score": 2126.0}, {"name": "chr_14_B518", "taxId": "41875", "score": 2113.0}, {"name": "chr_14_B518", "taxId": "41875", "score": 2111.0}, {"name": "chr_14_B518", "taxId": "41875", "score": 2084.0}, {"name": "chr_14_B518", "taxId": "41875", "score": 566.0}, {"name": "chr_14_B518", "taxId": "41875", "score": 553.0}, {"name": "chr_14_B518", "taxId": "41875", "score": 398.0}, {"name": "chr_14_B518", "taxId": "41875", "score": 364.0}, {"name": "chr_14_B518", "taxId": "41875", "score": 324.0}, {"name": "chr_14_B518", "taxId": "41875", "score": 213.0}, {"name": "chr_14_B518", "taxId": "41875", "score": 204.0}, {"name": "chr_14_B518", "taxId": "41875", "score": 187.0}, {"name": "chr_14_B518", "taxId": "41875", "score": 2073.0}, {"name": "chr_14_B518", "taxId": "41875", "score": 2069.0}, {"name": "chr_14_B518", "taxId": "41875", "score": 2069.0}, {"name": "chr_14_B518", "taxId": "41875", "score": 171.0}, {"name": "chr_14_B518", "taxId": "41875", "score": 2060.0}, {"name": "chr_14_B518", "taxId": "41875", "score": 2058.0}, {"name": "chr_14_B518", "taxId": "41875", "score": 255.0}, {"name": "chr_14_B518", "taxId": "41875", "score": 2052.0}, {"name": "chr_14_B518", "taxId": "41875", "score": 2034.0}, {"name": "chr_14_B518", "taxId": "41875", "score": 1995.0}, {"name": "chr_14_B518", "taxId": "41875", "score": 1988.0}, {"name": "chr_14_B518", "taxId": "41875", "score": 307.0}, {"name": "chr_14_B518", "taxId": "41875", "score": 1978.0}, {"name": "chr_14_B518", "taxId": "41875", "score": 1978.0}, {"name": "chr_14_B518", "taxId": "41875", "score": 1962.0}, {"name": "chr_14_B518", "taxId": "41875", "score": 1962.0}, {"name": "chr_14_B518", "taxId": "41875", "score": 1941.0}, {"name": "chr_14_B518", "taxId": "41875", "score": 279.0}, {"name": "chr_14_B518", "taxId": "41875", "score": 1941.0}, {"name": "chr_14_B518", "taxId": "41875", "score": 1929.0}, {"name": "chr_14_B518", "taxId": "41875", "score": 1923.0}, {"name": "chr_14_B518", "taxId": "41875", "score": 1923.0}, {"name": "chr_14_B518", "taxId": "41875", "score": 1116.0}, {"name": "chr_14_B518", "taxId": "41875", "score": 1916.0}, {"name": "chr_14_B518", "taxId": "41875", "score": 1912.0}, {"name": "chr_14_B518", "taxId": "41875", "score": 1884.0}, {"name": "chr_14_B518", "taxId": "41875", "score": 1862.0}, {"name": "chr_14_B518", "taxId": "41875", "score": 1847.0}, {"name": "chr_14_B518", "taxId": "41875", "score": 1834.0}, {"name": "chr_14_B518", "taxId": "41875", "score": 706.0}, {"name": "chr_14_B518", "taxId": "41875", "score": 1812.0}, {"name": "chr_14_B518", "taxId": "41875", "score": 1810.0}, {"name": "chr_14_B518", "taxId": "41875", "score": 1796.0}, {"name": "chr_14_B518", "taxId": "41875", "score": 1796.0}, {"name": "chr_14_B518", "taxId": "41875", "score": 1784.0}, {"name": "chr_14_B518", "taxId": "41875", "score": 1770.0}, {"name": "chr_14_B518", "taxId": "41875", "score": 1751.0}, {"name": "chr_14_B518", "taxId": "41875", "score": 289.0}, {"name": "chr_14_B518", "taxId": "41875", "score": 1748.0}, {"name": "chr_14_B518", "taxId": "41875", "score": 1748.0}, {"name": "chr_14_B518", "taxId": "41875", "score": 1740.0}, {"name": "chr_14_B518", "taxId": "41875", "score": 1740.0}, {"name": "chr_14_B518", "taxId": "41875", "score": 1731.0}, {"name": "chr_14_B518", "taxId": "41875", "score": 1424.0}, {"name": "chr_14_B518", "taxId": "41875", "score": 1685.0}, {"name": "chr_14_B518", "taxId": "41875", "score": 1674.0}, {"name": "chr_14_B518", "taxId": "41875", "score": 710.0}, {"name": "chr_14_B518", "taxId": "41875", "score": 222.0}, {"name": "chr_14_B518", "taxId": "41875", "score": 167.0}, {"name": "chr_14_B518", "taxId": "41875", "score": 145.0}, {"name": "chr_14_B518", "taxId": "41875", "score": 1648.0}, {"name": "chr_14_B518", "taxId": "41875", "score": 527.0}, {"name": "chr_14_B518", "taxId": "41875", "score": 1624.0}, {"name": "chr_14_B518", "taxId": "41875", "score": 1624.0}, {"name": "chr_14_B518", "taxId": "41875", "score": 1618.0}, {"name": "chr_14_B518", "taxId": "41875", "score": 1615.0}, {"name": "chr_14_B518", "taxId": "41875", "score": 1602.0}, {"name": "chr_14_B518", "taxId": "41875", "score": 204.0}, {"name": "chr_14_B518", "taxId": "41875", "score": 1580.0}, {"name": "chr_14_B518", "taxId": "41875", "score": 1568.0}, {"name": "chr_14_B518", "taxId": "41875", "score": 1559.0}, {"name": "chr_14_B518", "taxId": "41875", "score": 346.0}, {"name": "chr_14_B518", "taxId": "41875", "score": 1537.0}, {"name": "chr_14_B518", "taxId": "41875", "score": 285.0}, {"name": "chr_14_B518", "taxId": "41875", "score": 1535.0}, {"name": "chr_14_B518", "taxId": "41875", "score": 196.0}, {"name": "chr_14_B518", "taxId": "41875", "score": 1533.0}, {"name": "chr_14_B518", "taxId": "41875", "score": 355.0}, {"name": "chr_14_B518", "taxId": "41875", "score": 1530.0}, {"name": "chr_14_B518", "taxId": "41875", "score": 252.0}, {"name": "chr_14_B518", "taxId": "41875", "score": 1524.0}, {"name": "chr_14_B518", "taxId": "41875", "score": 839.0}, {"name": "chr_14_B518", "taxId": "41875", "score": 1524.0}, {"name": "chr_14_B518", "taxId": "41875", "score": 1517.0}, {"name": "chr_14_B518", "taxId": "41875", "score": 180.0}, {"name": "chr_14_B518", "taxId": "41875", "score": 1513.0}, {"name": "chr_14_B518", "taxId": "41875", "score": 1506.0}, {"name": "chr_14_B518", "taxId": "41875", "score": 1496.0}, {"name": "chr_14_B518", "taxId": "41875", "score": 420.0}, {"name": "chr_14_B518", "taxId": "41875", "score": 1491.0}, {"name": "chr_14_B518", "taxId": "41875", "score": 1482.0}, {"name": "chr_14_B518", "taxId": "41875", "score": 1480.0}, {"name": "chr_14_B518", "taxId": "41875", "score": 1472.0}, {"name": "chr_14_B518", "taxId": "41875", "score": 883.0}, {"name": "chr_14_B518", "taxId": "41875", "score": 226.0}, {"name": "chr_14_B518", "taxId": "41875", "score": 1459.0}, {"name": "chr_14_B518", "taxId": "41875", "score": 1452.0}, {"name": "chr_14_B518", "taxId": "41875", "score": 1423.0}, {"name": "chr_14_B518", "taxId": "41875", "score": 1389.0}, {"name": "chr_14_B518", "taxId": "41875", "score": 1380.0}, {"name": "chr_14_B518", "taxId": "41875", "score": 1376.0}, {"name": "chr_14_B518", "taxId": "41875", "score": 1365.0}, {"name": "chr_14_B518", "taxId": "41875", "score": 1321.0}, {"name": "chr_14_B518", "taxId": "41875", "score": 1301.0}, {"name": "chr_14_B518", "taxId": "41875", "score": 353.0}, {"name": "chr_14_B518", "taxId": "41875", "score": 302.0}, {"name": "chr_14_B518", "taxId": "41875", "score": 296.0}, {"name": "chr_14_B518", "taxId": "41875", "score": 292.0}, {"name": "chr_14_B518", "taxId": "41875", "score": 287.0}, {"name": "chr_14_B518", "taxId": "41875", "score": 1293.0}, {"name": "chr_14_B518", "taxId": "41875", "score": 1277.0}, {"name": "chr_14_B518", "taxId": "41875", "score": 1269.0}, {"name": "chr_14_B518", "taxId": "41875", "score": 1262.0}, {"name": "chr_14_B518", "taxId": "41875", "score": 1260.0}, {"name": "chr_14_B518", "taxId": "41875", "score": 243.0}, {"name": "chr_14_B518", "taxId": "41875", "score": 1258.0}, {"name": "chr_14_B518", "taxId": "41875", "score": 540.0}, {"name": "chr_14_B518", "taxId": "41875", "score": 1253.0}, {"name": "chr_14_B518", "taxId": "41875", "score": 1251.0}, {"name": "chr_14_B518", "taxId": "41875", "score": 1251.0}, {"name": "chr_14_B518", "taxId": "41875", "score": 1242.0}, {"name": "chr_14_B518", "taxId": "41875", "score": 1236.0}, {"name": "chr_14_B518", "taxId": "41875", "score": 1230.0}, {"name": "chr_14_B518", "taxId": "41875", "score": 1186.0}, {"name": "chr_14_B518", "taxId": "41875", "score": 1182.0}, {"name": "chr_14_B518", "taxId": "41875", "score": 1162.0}, {"name": "chr_14_B518", "taxId": "41875", "score": 403.0}, {"name": "chr_14_B518", "taxId": "41875", "score": 148.0}, {"name": "chr_14_B518", "taxId": "41875", "score": 1153.0}, {"name": "chr_14_B518", "taxId": "41875", "score": 636.0}, {"name": "chr_14_B518", "taxId": "41875", "score": 1120.0}, {"name": "chr_14_B518", "taxId": "41875", "score": 1103.0}, {"name": "chr_14_B518", "taxId": "41875", "score": 1088.0}, {"name": "chr_14_B518", "taxId": "41875", "score": 279.0}, {"name": "chr_14_B518", "taxId": "41875", "score": 237.0}, {"name": "chr_14_B518", "taxId": "41875", "score": 1066.0}, {"name": "chr_14_B518", "taxId": "41875", "score": 1042.0}, {"name": "chr_14_B518", "taxId": "41875", "score": 462.0}, {"name": "chr_14_B518", "taxId": "41875", "score": 228.0}, {"name": "chr_14_B518", "taxId": "41875", "score": 1037.0}, {"name": "chr_14_B518", "taxId": "41875", "score": 1031.0}, {"name": "chr_14_B518", "taxId": "41875", "score": 1026.0}, {"name": "chr_14_B518", "taxId": "41875", "score": 1014.0}, {"name": "chr_14_B518", "taxId": "41875", "score": 1009.0}, {"name": "chr_14_B518", "taxId": "41875", "score": 505.0}, {"name": "chr_14_B518", "taxId": "41875", "score": 1009.0}, {"name": "chr_14_B518", "taxId": "41875", "score": 1002.0}, {"name": "chr_14_B518", "taxId": "41875", "score": 248.0}, {"name": "chr_14_B518", "taxId": "41875", "score": 996.0}, {"name": "chr_14_B518", "taxId": "41875", "score": 904.0}, {"name": "chr_14_B518", "taxId": "41875", "score": 824.0}, {"name": "chr_14_B518", "taxId": "41875", "score": 806.0}, {"name": "chr_14_B518", "taxId": "41875", "score": 776.0}, {"name": "chr_14_B518", "taxId": "41875", "score": 704.0}, {"name": "chr_14_B518", "taxId": "41875", "score": 632.0}, {"name": "chr_14_B518", "taxId": "41875", "score": 972.0}, {"name": "chr_14_B518", "taxId": "41875", "score": 961.0}, {"name": "chr_14_B518", "taxId": "41875", "score": 950.0}, {"name": "chr_14_B518", "taxId": "41875", "score": 913.0}, {"name": "chr_14_B518", "taxId": "41875", "score": 950.0}, {"name": "chr_14_B518", "taxId": "41875", "score": 913.0}, {"name": "chr_14_B518", "taxId": "41875", "score": 771.0}, {"name": "chr_14_B518", "taxId": "41875", "score": 706.0}, {"name": "chr_14_B518", "taxId": "41875", "score": 392.0}, {"name": "chr_14_B518", "taxId": "41875", "score": 172.0}, {"name": "chr_14_B518", "taxId": "41875", "score": 937.0}, {"name": "chr_14_B518", "taxId": "41875", "score": 931.0}, {"name": "chr_14_B518", "taxId": "41875", "score": 920.0}, {"name": "chr_14_B518", "taxId": "41875", "score": 917.0}, {"name": "chr_14_B518", "taxId": "41875", "score": 292.0}, {"name": "chr_14_B518", "taxId": "41875", "score": 909.0}, {"name": "chr_14_B518", "taxId": "41875", "score": 909.0}, {"name": "chr_14_B518", "taxId": "41875", "score": 904.0}, {"name": "chr_14_B518", "taxId": "41875", "score": 902.0}, {"name": "chr_14_B518", "taxId": "41875", "score": 161.0}, {"name": "chr_14_B518", "taxId": "41875", "score": 889.0}, {"name": "chr_14_B518", "taxId": "41875", "score": 776.0}, {"name": "chr_14_B518", "taxId": "41875", "score": 728.0}, {"name": "chr_14_B518", "taxId": "41875", "score": 719.0}, {"name": "chr_14_B518", "taxId": "41875", "score": 586.0}, {"name": "chr_14_B518", "taxId": "41875", "score": 169.0}, {"name": "chr_14_B518", "taxId": "41875", "score": 887.0}, {"name": "chr_14_B518", "taxId": "41875", "score": 586.0}, {"name": "chr_14_B518", "taxId": "41875", "score": 887.0}, {"name": "chr_14_B518", "taxId": "41875", "score": 883.0}, {"name": "chr_14_B518", "taxId": "41875", "score": 416.0}, {"name": "chr_14_B518", "taxId": "41875", "score": 883.0}, {"name": "chr_14_B518", "taxId": "41875", "score": 846.0}, {"name": "chr_14_B518", "taxId": "41875", "score": 490.0}, {"name": "chr_14_B518", "taxId": "41875", "score": 416.0}, {"name": "chr_14_B518", "taxId": "41875", "score": 878.0}, {"name": "chr_14_B518", "taxId": "41875", "score": 878.0}, {"name": "chr_14_B518", "taxId": "41875", "score": 859.0}, {"name": "chr_14_B518", "taxId": "41875", "score": 857.0}, {"name": "chr_14_B518", "taxId": "41875", "score": 797.0}, {"name": "chr_14_B518", "taxId": "41875", "score": 736.0}, {"name": "chr_14_B518", "taxId": "41875", "score": 688.0}, {"name": "chr_14_B518", "taxId": "41875", "score": 675.0}, {"name": "chr_14_B518", "taxId": "41875", "score": 390.0}, {"name": "chr_14_B518", "taxId": "41875", "score": 156.0}, {"name": "chr_14_B518", "taxId": "41875", "score": 872.0}, {"name": "chr_14_B518", "taxId": "41875", "score": 867.0}, {"name": "chr_14_B518", "taxId": "41875", "score": 822.0}, {"name": "chr_14_B518", "taxId": "41875", "score": 658.0}, {"name": "chr_14_B518", "taxId": "41875", "score": 544.0}, {"name": "chr_14_B518", "taxId": "41875", "score": 496.0}, {"name": "chr_14_B518", "taxId": "41875", "score": 340.0}, {"name": "chr_14_B518", "taxId": "41875", "score": 867.0}, {"name": "chr_14_B518", "taxId": "41875", "score": 316.0}, {"name": "chr_14_B518", "taxId": "41875", "score": 867.0}, {"name": "chr_14_B518", "taxId": "41875", "score": 865.0}, {"name": "chr_14_B518", "taxId": "41875", "score": 863.0}, {"name": "chr_14_B518", "taxId": "41875", "score": 859.0}, {"name": "chr_14_B518", "taxId": "41875", "score": 850.0}, {"name": "chr_14_B518", "taxId": "41875", "score": 848.0}, {"name": "chr_14_B518", "taxId": "41875", "score": 839.0}, {"name": "chr_14_B518", "taxId": "41875", "score": 833.0}, {"name": "chr_14_B518", "taxId": "41875", "score": 830.0}, {"name": "chr_14_B518", "taxId": "41875", "score": 662.0}, {"name": "chr_14_B518", "taxId": "41875", "score": 824.0}, {"name": "chr_14_B518", "taxId": "41875", "score": 822.0}, {"name": "chr_14_B518", "taxId": "41875", "score": 822.0}, {"name": "chr_14_B518", "taxId": "41875", "score": 206.0}, {"name": "chr_14_B518", "taxId": "41875", "score": 822.0}, {"name": "chr_14_B518", "taxId": "41875", "score": 178.0}, {"name": "chr_14_B518", "taxId": "41875", "score": 815.0}, {"name": "chr_14_B518", "taxId": "41875", "score": 809.0}, {"name": "chr_14_B518", "taxId": "41875", "score": 808.0}, {"name": "chr_14_B518", "taxId": "41875", "score": 569.0}, {"name": "chr_14_B518", "taxId": "41875", "score": 195.0}, {"name": "chr_14_B518", "taxId": "41875", "score": 806.0}, {"name": "chr_14_B518", "taxId": "41875", "score": 776.0}, {"name": "chr_14_B518", "taxId": "41875", "score": 806.0}, {"name": "chr_14_B518", "taxId": "41875", "score": 407.0}, {"name": "chr_14_B518", "taxId": "41875", "score": 782.0}, {"name": "chr_14_B518", "taxId": "41875", "score": 782.0}, {"name": "chr_14_B518", "taxId": "41875", "score": 776.0}, {"name": "chr_14_B518", "taxId": "41875", "score": 499.0}, {"name": "chr_14_B518", "taxId": "41875", "score": 444.0}, {"name": "chr_14_B518", "taxId": "41875", "score": 305.0}, {"name": "chr_14_B518", "taxId": "41875", "score": 246.0}, {"name": "chr_14_B518", "taxId": "41875", "score": 235.0}, {"name": "chr_14_B518", "taxId": "41875", "score": 154.0}, {"name": "chr_14_B518", "taxId": "41875", "score": 145.0}, {"name": "chr_14_B518", "taxId": "41875", "score": 145.0}, {"name": "chr_14_B518", "taxId": "41875", "score": 776.0}, {"name": "chr_14_B518", "taxId": "41875", "score": 776.0}, {"name": "chr_14_B518", "taxId": "41875", "score": 571.0}, {"name": "chr_14_B518", "taxId": "41875", "score": 771.0}, {"name": "chr_14_B518", "taxId": "41875", "score": 769.0}, {"name": "chr_14_B518", "taxId": "41875", "score": 769.0}, {"name": "chr_14_B518", "taxId": "41875", "score": 281.0}, {"name": "chr_14_B518", "taxId": "41875", "score": 767.0}, {"name": "chr_14_B518", "taxId": "41875", "score": 758.0}, {"name": "chr_14_B518", "taxId": "41875", "score": 758.0}, {"name": "chr_14_B518", "taxId": "41875", "score": 749.0}, {"name": "chr_14_B518", "taxId": "41875", "score": 739.0}, {"name": "chr_14_B518", "taxId": "41875", "score": 736.0}, {"name": "chr_14_B518", "taxId": "41875", "score": 392.0}, {"name": "chr_14_B518", "taxId": "41875", "score": 734.0}, {"name": "chr_14_B518", "taxId": "41875", "score": 734.0}, {"name": "chr_14_B518", "taxId": "41875", "score": 686.0}, {"name": "chr_14_B518", "taxId": "41875", "score": 684.0}, {"name": "chr_14_B518", "taxId": "41875", "score": 732.0}, {"name": "chr_14_B518", "taxId": "564608", "score": 713.0}, {"name": "chr_14_B518", "taxId": "41875", "score": 710.0}, {"name": "chr_14_B518", "taxId": "41875", "score": 708.0}, {"name": "chr_14_B518", "taxId": "41875", "score": 708.0}, {"name": "chr_14_B518", "taxId": "41875", "score": 702.0}, {"name": "chr_14_B518", "taxId": "41875", "score": 695.0}, {"name": "chr_14_B518", "taxId": "296587", "score": 693.0}, {"name": "chr_14_B518", "taxId": "41875", "score": 688.0}, {"name": "chr_14_B518", "taxId": "41875", "score": 688.0}, {"name": "chr_14_B518", "taxId": "41875", "score": 688.0}, {"name": "chr_14_B518", "taxId": "41875", "score": 688.0}, {"name": "chr_14_B518", "taxId": "41875", "score": 686.0}, {"name": "chr_14_B518", "taxId": "41875", "score": 425.0}, {"name": "chr_14_B518", "taxId": "41875", "score": 684.0}, {"name": "chr_14_B518", "taxId": "41875", "score": 671.0}, {"name": "chr_14_B518", "taxId": "41875", "score": 377.0}, {"name": "chr_14_B518", "taxId": "41875", "score": 364.0}, {"name": "chr_14_B518", "taxId": "41875", "score": 171.0}, {"name": "chr_14_B518", "taxId": "41875", "score": 647.0}, {"name": "chr_14_B518", "taxId": "41875", "score": 202.0}, {"name": "chr_14_B518", "taxId": "41875", "score": 647.0}, {"name": "chr_14_B518", "taxId": "41875", "score": 641.0}, {"name": "chr_14_B518", "taxId": "41875", "score": 427.0}, {"name": "chr_14_B518", "taxId": "41875", "score": 405.0}, {"name": "chr_14_B518", "taxId": "41875", "score": 298.0}, {"name": "chr_14_B518", "taxId": "41875", "score": 287.0}, {"name": "chr_14_B518", "taxId": "41875", "score": 255.0}, {"name": "chr_14_B518", "taxId": "41875", "score": 183.0}, {"name": "chr_14_B518", "taxId": "41875", "score": 178.0}, {"name": "chr_14_B518", "taxId": "41875", "score": 148.0}, {"name": "chr_14_B518", "taxId": "41875", "score": 145.0}, {"name": "chr_14_B518", "taxId": "41875", "score": 143.0}, {"name": "chr_14_B518", "taxId": "296587", "score": 640.0}, {"name": "chr_14_B518", "taxId": "296587", "score": 640.0}, {"name": "chr_14_B518", "taxId": "296587", "score": 459.0}, {"name": "chr_14_B518", "taxId": "41875", "score": 627.0}, {"name": "chr_14_B518", "taxId": "41875", "score": 326.0}, {"name": "chr_14_B518", "taxId": "41875", "score": 606.0}, {"name": "chr_14_B518", "taxId": "41875", "score": 593.0}, {"name": "chr_14_B518", "taxId": "41875", "score": 285.0}, {"name": "chr_14_B518", "taxId": "41875", "score": 263.0}, {"name": "chr_14_B518", "taxId": "41875", "score": 590.0}, {"name": "chr_14_B518", "taxId": "41875", "score": 577.0}, {"name": "chr_14_B518", "taxId": "41875", "score": 457.0}, {"name": "chr_14_B518", "taxId": "41875", "score": 339.0}, {"name": "chr_14_B518", "taxId": "41875", "score": 276.0}, {"name": "chr_14_B518", "taxId": "41875", "score": 571.0}, {"name": "chr_14_B518", "taxId": "41875", "score": 569.0}, {"name": "chr_14_B518", "taxId": "41875", "score": 564.0}, {"name": "chr_14_B518", "taxId": "41875", "score": 429.0}, {"name": "chr_14_B518", "taxId": "41875", "score": 165.0}, {"name": "chr_14_B518", "taxId": "41875", "score": 568.0}, {"name": "chr_14_B518", "taxId": "41875", "score": 566.0}, {"name": "chr_14_B518", "taxId": "41875", "score": 562.0}, {"name": "chr_14_B518", "taxId": "41875", "score": 536.0}, {"name": "chr_14_B518", "taxId": "41875", "score": 562.0}, {"name": "chr_14_B518", "taxId": "41875", "score": 327.0}, {"name": "chr_14_B518", "taxId": "41875", "score": 217.0}, {"name": "chr_14_B518", "taxId": "41875", "score": 211.0}, {"name": "chr_14_B518", "taxId": "41875", "score": 189.0}, {"name": "chr_14_B518", "taxId": "41875", "score": 143.0}, {"name": "chr_14_B518", "taxId": "41875", "score": 555.0}, {"name": "chr_14_B518", "taxId": "41875", "score": 551.0}, {"name": "chr_14_B518", "taxId": "41875", "score": 372.0}, {"name": "chr_14_B518", "taxId": "41875", "score": 335.0}, {"name": "chr_14_B518", "taxId": "41875", "score": 233.0}, {"name": "chr_14_B518", "taxId": "41875", "score": 206.0}, {"name": "chr_14_B518", "taxId": "41875", "score": 158.0}, {"name": "chr_14_B518", "taxId": "41875", "score": 156.0}, {"name": "chr_14_B518", "taxId": "41875", "score": 547.0}, {"name": "chr_14_B518", "taxId": "41875", "score": 510.0}, {"name": "chr_14_B518", "taxId": "41875", "score": 398.0}, {"name": "chr_14_B518", "taxId": "41875", "score": 547.0}, {"name": "chr_14_B518", "taxId": "41875", "score": 390.0}, {"name": "chr_14_B518", "taxId": "41875", "score": 316.0}, {"name": "chr_14_B518", "taxId": "41875", "score": 252.0}, {"name": "chr_14_B518", "taxId": "41875", "score": 204.0}, {"name": "chr_14_B518", "taxId": "41875", "score": 189.0}, {"name": "chr_14_B518", "taxId": "41875", "score": 156.0}, {"name": "chr_14_B518", "taxId": "41875", "score": 544.0}, {"name": "chr_14_B518", "taxId": "41875", "score": 542.0}, {"name": "chr_14_B518", "taxId": "41875", "score": 472.0}, {"name": "chr_14_B518", "taxId": "41875", "score": 350.0}, {"name": "chr_14_B518", "taxId": "41875", "score": 348.0}, {"name": "chr_14_B518", "taxId": "41875", "score": 248.0}, {"name": "chr_14_B518", "taxId": "41875", "score": 215.0}, {"name": "chr_14_B518", "taxId": "41875", "score": 202.0}, {"name": "chr_14_B518", "taxId": "41875", "score": 195.0}, {"name": "chr_14_B518", "taxId": "41875", "score": 195.0}, {"name": "chr_14_B518", "taxId": "41875", "score": 189.0}, {"name": "chr_14_B518", "taxId": "41875", "score": 185.0}, {"name": "chr_14_B518", "taxId": "41875", "score": 147.0}, {"name": "chr_14_B518", "taxId": "41875", "score": 538.0}, {"name": "chr_14_B518", "taxId": "41875", "score": 534.0}, {"name": "chr_14_B518", "taxId": "41875", "score": 477.0}, {"name": "chr_14_B518", "taxId": "41875", "score": 344.0}, {"name": "chr_14_B518", "taxId": "41875", "score": 298.0}, {"name": "chr_14_B518", "taxId": "41875", "score": 252.0}, {"name": "chr_14_B518", "taxId": "41875", "score": 200.0}, {"name": "chr_14_B518", "taxId": "41875", "score": 532.0}, {"name": "chr_14_B518", "taxId": "41875", "score": 505.0}, {"name": "chr_14_B518", "taxId": "41875", "score": 462.0}, {"name": "chr_14_B518", "taxId": "41875", "score": 161.0}, {"name": "chr_14_B518", "taxId": "41875", "score": 492.0}, {"name": "chr_14_B518", "taxId": "41875", "score": 399.0}, {"name": "chr_14_B518", "taxId": "41875", "score": 486.0}, {"name": "chr_14_B518", "taxId": "41875", "score": 189.0}, {"name": "chr_14_B518", "taxId": "41875", "score": 171.0}, {"name": "chr_14_B518", "taxId": "41875", "score": 481.0}, {"name": "chr_14_B518", "taxId": "41875", "score": 470.0}, {"name": "chr_14_B518", "taxId": "41875", "score": 462.0}, {"name": "chr_14_B518", "taxId": "41875", "score": 353.0}, {"name": "chr_14_B518", "taxId": "41875", "score": 311.0}, {"name": "chr_14_B518", "taxId": "41875", "score": 470.0}, {"name": "chr_14_B518", "taxId": "41875", "score": 274.0}, {"name": "chr_14_B518", "taxId": "41875", "score": 204.0}, {"name": "chr_14_B518", "taxId": "41875", "score": 167.0}, {"name": "chr_14_B518", "taxId": "41875", "score": 466.0}, {"name": "chr_14_B518", "taxId": "41875", "score": 267.0}, {"name": "chr_14_B518", "taxId": "41875", "score": 220.0}, {"name": "chr_14_B518", "taxId": "41875", "score": 462.0}, {"name": "chr_14_B518", "taxId": "296587", "score": 459.0}, {"name": "chr_14_B518", "taxId": "41875", "score": 455.0}, {"name": "chr_14_B518", "taxId": "41875", "score": 337.0}, {"name": "chr_14_B518", "taxId": "41875", "score": 233.0}, {"name": "chr_14_B518", "taxId": "41875", "score": 224.0}, {"name": "chr_14_B518", "taxId": "41875", "score": 215.0}, {"name": "chr_14_B518", "taxId": "41875", "score": 200.0}, {"name": "chr_14_B518", "taxId": "41875", "score": 453.0}, {"name": "chr_14_B518", "taxId": "41875", "score": 287.0}, {"name": "chr_14_B518", "taxId": "41875", "score": 451.0}, {"name": "chr_14_B518", "taxId": "41875", "score": 331.0}, {"name": "chr_14_B518", "taxId": "41875", "score": 289.0}, {"name": "chr_14_B518", "taxId": "41875", "score": 278.0}, {"name": "chr_14_B518", "taxId": "41875", "score": 200.0}, {"name": "chr_14_B518", "taxId": "41875", "score": 195.0}, {"name": "chr_14_B518", "taxId": "41875", "score": 451.0}, {"name": "chr_14_B518", "taxId": "41875", "score": 427.0}, {"name": "chr_14_B518", "taxId": "41875", "score": 366.0}, {"name": "chr_14_B518", "taxId": "41875", "score": 320.0}, {"name": "chr_14_B518", "taxId": "41875", "score": 302.0}, {"name": "chr_14_B518", "taxId": "41875", "score": 219.0}, {"name": "chr_14_B518", "taxId": "41875", "score": 189.0}, {"name": "chr_14_B518", "taxId": "41875", "score": 189.0}, {"name": "chr_14_B518", "taxId": "41875", "score": 185.0}, {"name": "chr_14_B518", "taxId": "41875", "score": 161.0}, {"name": "chr_14_B518", "taxId": "41875", "score": 444.0}, {"name": "chr_14_B518", "taxId": "41875", "score": 150.0}, {"name": "chr_14_B518", "taxId": "41875", "score": 438.0}, {"name": "chr_14_B518", "taxId": "41875", "score": 435.0}, {"name": "chr_14_B518", "taxId": "41875", "score": 252.0}, {"name": "chr_14_B518", "taxId": "41875", "score": 235.0}, {"name": "chr_14_B518", "taxId": "296587", "score": 433.0}, {"name": "chr_14_B518", "taxId": "41875", "score": 431.0}, {"name": "chr_14_B518", "taxId": "41875", "score": 424.0}, {"name": "chr_14_B518", "taxId": "41875", "score": 237.0}, {"name": "chr_14_B518", "taxId": "41875", "score": 150.0}, {"name": "chr_14_B518", "taxId": "41875", "score": 422.0}, {"name": "chr_14_B518", "taxId": "41875", "score": 422.0}, {"name": "chr_14_B518", "taxId": "41875", "score": 420.0}, {"name": "chr_14_B518", "taxId": "41875", "score": 305.0}, {"name": "chr_14_B518", "taxId": "41875", "score": 217.0}, {"name": "chr_14_B518", "taxId": "41875", "score": 416.0}, {"name": "chr_14_B518", "taxId": "41875", "score": 411.0}, {"name": "chr_14_B518", "taxId": "41875", "score": 279.0}, {"name": "chr_14_B518", "taxId": "41875", "score": 255.0}, {"name": "chr_14_B518", "taxId": "41875", "score": 239.0}, {"name": "chr_14_B518", "taxId": "41875", "score": 237.0}, {"name": "chr_14_B518", "taxId": "41875", "score": 228.0}, {"name": "chr_14_B518", "taxId": "41875", "score": 180.0}, {"name": "chr_14_B518", "taxId": "41875", "score": 152.0}, {"name": "chr_14_B518", "taxId": "41875", "score": 147.0}, {"name": "chr_14_B518", "taxId": "41875", "score": 411.0}, {"name": "chr_14_B518", "taxId": "42229", "score": 403.0}, {"name": "chr_14_B518", "taxId": "102107", "score": 387.0}, {"name": "chr_14_B518", "taxId": "41875", "score": 383.0}, {"name": "chr_14_B518", "taxId": "41875", "score": 379.0}, {"name": "chr_14_B518", "taxId": "41875", "score": 377.0}, {"name": "chr_14_B518", "taxId": "41875", "score": 372.0}, {"name": "chr_14_B518", "taxId": "436017", "score": 372.0}, {"name": "chr_14_B518", "taxId": "436017", "score": 372.0}, {"name": "chr_14_B518", "taxId": "41875", "score": 361.0}, {"name": "chr_14_B518", "taxId": "41875", "score": 361.0}, {"name": "chr_14_B518", "taxId": "41875", "score": 267.0}, {"name": "chr_14_B518", "taxId": "41875", "score": 263.0}, {"name": "chr_14_B518", "taxId": "41875", "score": 359.0}, {"name": "chr_14_B518", "taxId": "41875", "score": 267.0}, {"name": "chr_14_B518", "taxId": "41875", "score": 257.0}, {"name": "chr_14_B518", "taxId": "41875", "score": 233.0}, {"name": "chr_14_B518", "taxId": "41875", "score": 215.0}, {"name": "chr_14_B518", "taxId": "41875", "score": 357.0}, {"name": "chr_14_B518", "taxId": "41875", "score": 357.0}, {"name": "chr_14_B518", "taxId": "41875", "score": 351.0}, {"name": "chr_14_B518", "taxId": "41875", "score": 233.0}, {"name": "chr_14_B518", "taxId": "41875", "score": 220.0}, {"name": "chr_14_B518", "taxId": "41875", "score": 213.0}, {"name": "chr_14_B518", "taxId": "41875", "score": 187.0}, {"name": "chr_14_B518", "taxId": "41875", "score": 185.0}, {"name": "chr_14_B518", "taxId": "41875", "score": 178.0}, {"name": "chr_14_B518", "taxId": "41875", "score": 167.0}, {"name": "chr_14_B518", "taxId": "41875", "score": 143.0}, {"name": "chr_14_B518", "taxId": "41875", "score": 337.0}, {"name": "chr_14_B518", "taxId": "41875", "score": 322.0}, {"name": "chr_14_B518", "taxId": "41875", "score": 311.0}, {"name": "chr_14_B518", "taxId": "114398", "score": 307.0}, {"name": "chr_14_B518", "taxId": "41875", "score": 307.0}, {"name": "chr_14_B518", "taxId": "41875", "score": 276.0}, {"name": "chr_14_B518", "taxId": "41875", "score": 265.0}, {"name": "chr_14_B518", "taxId": "41875", "score": 255.0}, {"name": "chr_14_B518", "taxId": "41875", "score": 217.0}, {"name": "chr_14_B518", "taxId": "41875", "score": 207.0}, {"name": "chr_14_B518", "taxId": "41875", "score": 202.0}, {"name": "chr_14_B518", "taxId": "41875", "score": 195.0}, {"name": "chr_14_B518", "taxId": "41875", "score": 150.0}, {"name": "chr_14_B518", "taxId": "41875", "score": 302.0}, {"name": "chr_14_B518", "taxId": "41875", "score": 294.0}, {"name": "chr_14_B518", "taxId": "41875", "score": 278.0}, {"name": "chr_14_B518", "taxId": "41875", "score": 294.0}, {"name": "chr_14_B518", "taxId": "41875", "score": 289.0}, {"name": "chr_14_B518", "taxId": "43146", "score": 283.0}, {"name": "chr_14_B518", "taxId": "41875", "score": 283.0}, {"name": "chr_14_B518", "taxId": "41875", "score": 198.0}, {"name": "chr_14_B518", "taxId": "41875", "score": 283.0}, {"name": "chr_14_B518", "taxId": "41875", "score": 143.0}, {"name": "chr_14_B518", "taxId": "41875", "score": 283.0}, {"name": "chr_14_B518", "taxId": "41875", "score": 239.0}, {"name": "chr_14_B518", "taxId": "41875", "score": 176.0}, {"name": "chr_14_B518", "taxId": "41875", "score": 281.0}, {"name": "chr_14_B518", "taxId": "41875", "score": 279.0}, {"name": "chr_14_B518", "taxId": "41875", "score": 237.0}, {"name": "chr_14_B518", "taxId": "41875", "score": 195.0}, {"name": "chr_14_B518", "taxId": "41875", "score": 187.0}, {"name": "chr_14_B518", "taxId": "41875", "score": 178.0}, {"name": "chr_14_B518", "taxId": "41875", "score": 172.0}, {"name": "chr_14_B518", "taxId": "41875", "score": 158.0}, {"name": "chr_14_B518", "taxId": "41875", "score": 158.0}, {"name": "chr_14_B518", "taxId": "41875", "score": 150.0}, {"name": "chr_14_B518", "taxId": "41875", "score": 259.0}, {"name": "chr_14_B518", "taxId": "41875", "score": 209.0}, {"name": "chr_14_B518", "taxId": "41875", "score": 161.0}, {"name": "chr_14_B518", "taxId": "41875", "score": 154.0}, {"name": "chr_14_B518", "taxId": "41875", "score": 257.0}, {"name": "chr_14_B518", "taxId": "41875", "score": 230.0}, {"name": "chr_14_B518", "taxId": "41875", "score": 220.0}, {"name": "chr_14_B518", "taxId": "41875", "score": 204.0}, {"name": "chr_14_B518", "taxId": "41875", "score": 165.0}, {"name": "chr_14_B518", "taxId": "564608", "score": 254.0}, {"name": "chr_14_B518", "taxId": "41875", "score": 252.0}, {"name": "chr_14_B518", "taxId": "41875", "score": 161.0}, {"name": "chr_14_B518", "taxId": "41875", "score": 154.0}, {"name": "chr_14_B518", "taxId": "41875", "score": 250.0}, {"name": "chr_14_B518", "taxId": "41875", "score": 235.0}, {"name": "chr_14_B518", "taxId": "41875", "score": 207.0}, {"name": "chr_14_B518", "taxId": "13443", "score": 246.0}, {"name": "chr_14_B518", "taxId": "3711", "score": 237.0}, {"name": "chr_14_B518", "taxId": "3649", "score": 237.0}, {"name": "chr_14_B518", "taxId": "1294385", "score": 233.0}, {"name": "chr_14_B518", "taxId": "559305", "score": 233.0}, {"name": "chr_14_B518", "taxId": "3708", "score": 231.0}, {"name": "chr_14_B518", "taxId": "109376", "score": 231.0}, {"name": "chr_14_B518", "taxId": "41875", "score": 226.0}, {"name": "chr_14_B518", "taxId": "663331", "score": 222.0}, {"name": "chr_14_B518", "taxId": "41875", "score": 213.0}, {"name": "chr_14_B518", "taxId": "41875", "score": 191.0}, {"name": "chr_14_B518", "taxId": "41875", "score": 141.0}, {"name": "chr_14_B518", "taxId": "310752", "score": 211.0}, {"name": "chr_14_B518", "taxId": "310752", "score": 211.0}, {"name": "chr_14_B518", "taxId": "41875", "score": 211.0}, {"name": "chr_14_B518", "taxId": "38626", "score": 204.0}, {"name": "chr_14_B518", "taxId": "128390", "score": 191.0}, {"name": "chr_14_B518", "taxId": "41875", "score": 191.0}, {"name": "chr_14_B518", "taxId": "188344", "score": 187.0}, {"name": "chr_14_B518", "taxId": "41875", "score": 180.0}, {"name": "chr_14_B518", "taxId": "41875", "score": 163.0}, {"name": "chr_14_B518", "taxId": "206008", "score": 176.0}, {"name": "chr_14_B518", "taxId": "1808001", "score": 176.0}, {"name": "chr_14_B518", "taxId": "13146", "score": 176.0}, {"name": "chr_14_B518", "taxId": "70448", "score": 172.0}, {"name": "chr_14_B518", "taxId": "70448", "score": 172.0}, {"name": "chr_14_B518", "taxId": "41875", "score": 169.0}, {"name": "chr_14_B518", "taxId": "41875", "score": 169.0}, {"name": "chr_14_B518", "taxId": "41875", "score": 167.0}, {"name": "chr_14_B518", "taxId": "41875", "score": 165.0}, {"name": "chr_14_B518", "taxId": "41875", "score": 145.0}, {"name": "chr_14_B518", "taxId": "4558", "score": 165.0}, {"name": "chr_14_B518", "taxId": "4555", "score": 161.0}, {"name": "chr_14_B518", "taxId": "28090", "score": 159.0}, {"name": "chr_14_B518", "taxId": "79200", "score": 159.0}, {"name": "chr_14_B518", "taxId": "41875", "score": 156.0}, {"name": "chr_14_B518", "taxId": "41875", "score": 156.0}, {"name": "chr_14_B518", "taxId": "50452", "score": 148.0}, {"name": "chr_14_B518", "taxId": "49451", "score": 148.0}, {"name": "chr_14_B518", "taxId": "41875", "score": 145.0}, {"name": "chr_14_B518", "taxId": "41875", "score": 145.0}]}, "taxonomy": {"bestsum": {"species": {"tax": "Bathycoccus prasinos", "score": 1874650.0, "c_index": 29}, "genus": {"tax": "Bathycoccus", "score": 1874650.0, "c_index": 22}, "family": {"tax": "Bathycoccaceae", "score": 1875738.0, "c_index": 18}, "order": {"tax": "Mamiellales", "score": 1880029.0, "c_index": 16}, "phylum": {"tax": "Chlorophyta", "score": 1880029.0, "c_index": 5}, "superkingdom": {"tax": "Eukaryota", "score": 1885416.0, "c_index": 1}}}}, "chr_13_B518": {"name": "chr_13_B518", "length": 783349, "n_count": 23100, "agct_count": 760249, "gc": 0.485, "covs": {"bam0": 58.4911}, "read_cov": {"bam0": 296671}, "hits": {"tax0": [{"name": "chr_13_B518", "taxId": "41875", "score": 46237.0}, {"name": "chr_13_B518", "taxId": "41875", "score": 43279.0}, {"name": "chr_13_B518", "taxId": "41875", "score": 42523.0}, {"name": "chr_13_B518", "taxId": "41875", "score": 35342.0}, {"name": "chr_13_B518", "taxId": "41875", "score": 27870.0}, {"name": "chr_13_B518", "taxId": "41875", "score": 23300.0}, {"name": "chr_13_B518", "taxId": "41875", "score": 22482.0}, {"name": "chr_13_B518", "taxId": "41875", "score": 22149.0}, {"name": "chr_13_B518", "taxId": "41875", "score": 21752.0}, {"name": "chr_13_B518", "taxId": "41875", "score": 20718.0}, {"name": "chr_13_B518", "taxId": "41875", "score": 20591.0}, {"name": "chr_13_B518", "taxId": "41875", "score": 19946.0}, {"name": "chr_13_B518", "taxId": "41875", "score": 19751.0}, {"name": "chr_13_B518", "taxId": "41875", "score": 18859.0}, {"name": "chr_13_B518", "taxId": "41875", "score": 18530.0}, {"name": "chr_13_B518", "taxId": "41875", "score": 18502.0}, {"name": "chr_13_B518", "taxId": "41875", "score": 18358.0}, {"name": "chr_13_B518", "taxId": "41875", "score": 18299.0}, {"name": "chr_13_B518", "taxId": "41875", "score": 17856.0}, {"name": "chr_13_B518", "taxId": "41875", "score": 17749.0}, {"name": "chr_13_B518", "taxId": "41875", "score": 17230.0}, {"name": "chr_13_B518", "taxId": "41875", "score": 17128.0}, {"name": "chr_13_B518", "taxId": "41875", "score": 16011.0}, {"name": "chr_13_B518", "taxId": "41875", "score": 15320.0}, {"name": "chr_13_B518", "taxId": "41875", "score": 14940.0}, {"name": "chr_13_B518", "taxId": "41875", "score": 14257.0}, {"name": "chr_13_B518", "taxId": "41875", "score": 13272.0}, {"name": "chr_13_B518", "taxId": "41875", "score": 12779.0}, {"name": "chr_13_B518", "taxId": "41875", "score": 12774.0}, {"name": "chr_13_B518", "taxId": "41875", "score": 12652.0}, {"name": "chr_13_B518", "taxId": "41875", "score": 12501.0}, {"name": "chr_13_B518", "taxId": "41875", "score": 12307.0}, {"name": "chr_13_B518", "taxId": "41875", "score": 12222.0}, {"name": "chr_13_B518", "taxId": "41875", "score": 11424.0}, {"name": "chr_13_B518", "taxId": "41875", "score": 11199.0}, {"name": "chr_13_B518", "taxId": "41875", "score": 11117.0}, {"name": "chr_13_B518", "taxId": "41875", "score": 11068.0}, {"name": "chr_13_B518", "taxId": "41875", "score": 10914.0}, {"name": "chr_13_B518", "taxId": "41875", "score": 10689.0}, {"name": "chr_13_B518", "taxId": "41875", "score": 10414.0}, {"name": "chr_13_B518", "taxId": "41875", "score": 10323.0}, {"name": "chr_13_B518", "taxId": "41875", "score": 9840.0}, {"name": "chr_13_B518", "taxId": "41875", "score": 9686.0}, {"name": "chr_13_B518", "taxId": "41875", "score": 9651.0}, {"name": "chr_13_B518", "taxId": "41875", "score": 9561.0}, {"name": "chr_13_B518", "taxId": "41875", "score": 9354.0}, {"name": "chr_13_B518", "taxId": "41875", "score": 8913.0}, {"name": "chr_13_B518", "taxId": "41875", "score": 8708.0}, {"name": "chr_13_B518", "taxId": "41875", "score": 8637.0}, {"name": "chr_13_B518", "taxId": "41875", "score": 8556.0}, {"name": "chr_13_B518", "taxId": "41875", "score": 8360.0}, {"name": "chr_13_B518", "taxId": "41875", "score": 8019.0}, {"name": "chr_13_B518", "taxId": "41875", "score": 7926.0}, {"name": "chr_13_B518", "taxId": "41875", "score": 7659.0}, {"name": "chr_13_B518", "taxId": "41875", "score": 7646.0}, {"name": "chr_13_B518", "taxId": "41875", "score": 7376.0}, {"name": "chr_13_B518", "taxId": "41875", "score": 7258.0}, {"name": "chr_13_B518", "taxId": "41875", "score": 6957.0}, {"name": "chr_13_B518", "taxId": "41875", "score": 6597.0}, {"name": "chr_13_B518", "taxId": "41875", "score": 6538.0}, {"name": "chr_13_B518", "taxId": "41875", "score": 6484.0}, {"name": "chr_13_B518", "taxId": "41875", "score": 6207.0}, {"name": "chr_13_B518", "taxId": "41875", "score": 6052.0}, {"name": "chr_13_B518", "taxId": "41875", "score": 6043.0}, {"name": "chr_13_B518", "taxId": "41875", "score": 5361.0}, {"name": "chr_13_B518", "taxId": "41875", "score": 5005.0}, {"name": "chr_13_B518", "taxId": "41875", "score": 4979.0}, {"name": "chr_13_B518", "taxId": "41875", "score": 4970.0}, {"name": "chr_13_B518", "taxId": "41875", "score": 4931.0}, {"name": "chr_13_B518", "taxId": "41875", "score": 4929.0}, {"name": "chr_13_B518", "taxId": "41875", "score": 4900.0}, {"name": "chr_13_B518", "taxId": "41875", "score": 4863.0}, {"name": "chr_13_B518", "taxId": "41875", "score": 4831.0}, {"name": "chr_13_B518", "taxId": "41875", "score": 4652.0}, {"name": "chr_13_B518", "taxId": "41875", "score": 4641.0}, {"name": "chr_13_B518", "taxId": "41875", "score": 4405.0}, {"name": "chr_13_B518", "taxId": "41875", "score": 4359.0}, {"name": "chr_13_B518", "taxId": "41875", "score": 4253.0}, {"name": "chr_13_B518", "taxId": "41875", "score": 4174.0}, {"name": "chr_13_B518", "taxId": "41875", "score": 3718.0}, {"name": "chr_13_B518", "taxId": "41875", "score": 3349.0}, {"name": "chr_13_B518", "taxId": "41875", "score": 3317.0}, {"name": "chr_13_B518", "taxId": "41875", "score": 3241.0}, {"name": "chr_13_B518", "taxId": "41875", "score": 3221.0}, {"name": "chr_13_B518", "taxId": "41875", "score": 3155.0}, {"name": "chr_13_B518", "taxId": "41875", "score": 2610.0}, {"name": "chr_13_B518", "taxId": "41875", "score": 2449.0}, {"name": "chr_13_B518", "taxId": "41875", "score": 2344.0}, {"name": "chr_13_B518", "taxId": "41875", "score": 2278.0}, {"name": "chr_13_B518", "taxId": "41875", "score": 2178.0}, {"name": "chr_13_B518", "taxId": "41875", "score": 2143.0}, {"name": "chr_13_B518", "taxId": "41875", "score": 2128.0}, {"name": "chr_13_B518", "taxId": "41875", "score": 2063.0}, {"name": "chr_13_B518", "taxId": "41875", "score": 2034.0}, {"name": "chr_13_B518", "taxId": "41875", "score": 1965.0}, {"name": "chr_13_B518", "taxId": "41875", "score": 1943.0}, {"name": "chr_13_B518", "taxId": "41875", "score": 1941.0}, {"name": "chr_13_B518", "taxId": "41875", "score": 1836.0}, {"name": "chr_13_B518", "taxId": "41875", "score": 1831.0}, {"name": "chr_13_B518", "taxId": "41875", "score": 1808.0}, {"name": "chr_13_B518", "taxId": "41875", "score": 1605.0}, {"name": "chr_13_B518", "taxId": "41875", "score": 1589.0}, {"name": "chr_13_B518", "taxId": "41875", "score": 1567.0}, {"name": "chr_13_B518", "taxId": "41875", "score": 1544.0}, {"name": "chr_13_B518", "taxId": "41875", "score": 1502.0}, {"name": "chr_13_B518", "taxId": "41875", "score": 1434.0}, {"name": "chr_13_B518", "taxId": "41875", "score": 1325.0}, {"name": "chr_13_B518", "taxId": "41875", "score": 1290.0}, {"name": "chr_13_B518", "taxId": "41875", "score": 1267.0}, {"name": "chr_13_B518", "taxId": "41875", "score": 1258.0}, {"name": "chr_13_B518", "taxId": "41875", "score": 1177.0}, {"name": "chr_13_B518", "taxId": "41875", "score": 1168.0}, {"name": "chr_13_B518", "taxId": "41875", "score": 1166.0}, {"name": "chr_13_B518", "taxId": "41875", "score": 1155.0}, {"name": "chr_13_B518", "taxId": "41875", "score": 1147.0}, {"name": "chr_13_B518", "taxId": "41875", "score": 1127.0}, {"name": "chr_13_B518", "taxId": "41875", "score": 1127.0}, {"name": "chr_13_B518", "taxId": "41875", "score": 1116.0}, {"name": "chr_13_B518", "taxId": "41875", "score": 1112.0}, {"name": "chr_13_B518", "taxId": "41875", "score": 1103.0}, {"name": "chr_13_B518", "taxId": "41875", "score": 1099.0}, {"name": "chr_13_B518", "taxId": "41875", "score": 1024.0}, {"name": "chr_13_B518", "taxId": "41875", "score": 1016.0}, {"name": "chr_13_B518", "taxId": "41875", "score": 972.0}, {"name": "chr_13_B518", "taxId": "41875", "score": 972.0}, {"name": "chr_13_B518", "taxId": "41875", "score": 965.0}, {"name": "chr_13_B518", "taxId": "41875", "score": 963.0}, {"name": "chr_13_B518", "taxId": "41875", "score": 937.0}, {"name": "chr_13_B518", "taxId": "41875", "score": 933.0}, {"name": "chr_13_B518", "taxId": "41875", "score": 878.0}, {"name": "chr_13_B518", "taxId": "41875", "score": 876.0}, {"name": "chr_13_B518", "taxId": "41875", "score": 865.0}, {"name": "chr_13_B518", "taxId": "41875", "score": 839.0}, {"name": "chr_13_B518", "taxId": "41875", "score": 832.0}, {"name": "chr_13_B518", "taxId": "41875", "score": 813.0}, {"name": "chr_13_B518", "taxId": "41875", "score": 795.0}, {"name": "chr_13_B518", "taxId": "41875", "score": 776.0}, {"name": "chr_13_B518", "taxId": "41875", "score": 756.0}, {"name": "chr_13_B518", "taxId": "41875", "score": 754.0}, {"name": "chr_13_B518", "taxId": "41875", "score": 745.0}, {"name": "chr_13_B518", "taxId": "41875", "score": 649.0}, {"name": "chr_13_B518", "taxId": "41875", "score": 649.0}, {"name": "chr_13_B518", "taxId": "41875", "score": 645.0}, {"name": "chr_13_B518", "taxId": "41875", "score": 641.0}, {"name": "chr_13_B518", "taxId": "41875", "score": 641.0}, {"name": "chr_13_B518", "taxId": "41875", "score": 636.0}, {"name": "chr_13_B518", "taxId": "41875", "score": 634.0}, {"name": "chr_13_B518", "taxId": "41875", "score": 627.0}, {"name": "chr_13_B518", "taxId": "41875", "score": 619.0}, {"name": "chr_13_B518", "taxId": "41875", "score": 608.0}, {"name": "chr_13_B518", "taxId": "41875", "score": 606.0}, {"name": "chr_13_B518", "taxId": "41875", "score": 588.0}, {"name": "chr_13_B518", "taxId": "41875", "score": 586.0}, {"name": "chr_13_B518", "taxId": "41875", "score": 544.0}, {"name": "chr_13_B518", "taxId": "41875", "score": 531.0}, {"name": "chr_13_B518", "taxId": "41875", "score": 527.0}, {"name": "chr_13_B518", "taxId": "41875", "score": 518.0}, {"name": "chr_13_B518", "taxId": "41875", "score": 516.0}, {"name": "chr_13_B518", "taxId": "41875", "score": 481.0}, {"name": "chr_13_B518", "taxId": "41875", "score": 473.0}, {"name": "chr_13_B518", "taxId": "41875", "score": 468.0}, {"name": "chr_13_B518", "taxId": "41875", "score": 460.0}, {"name": "chr_13_B518", "taxId": "41875", "score": 457.0}, {"name": "chr_13_B518", "taxId": "41875", "score": 453.0}, {"name": "chr_13_B518", "taxId": "41875", "score": 451.0}, {"name": "chr_13_B518", "taxId": "41875", "score": 451.0}, {"name": "chr_13_B518", "taxId": "41875", "score": 442.0}, {"name": "chr_13_B518", "taxId": "41875", "score": 436.0}, {"name": "chr_13_B518", "taxId": "41875", "score": 433.0}, {"name": "chr_13_B518", "taxId": "41875", "score": 431.0}, {"name": "chr_13_B518", "taxId": "41875", "score": 431.0}, {"name": "chr_13_B518", "taxId": "41875", "score": 425.0}, {"name": "chr_13_B518", "taxId": "41875", "score": 422.0}, {"name": "chr_13_B518", "taxId": "41875", "score": 416.0}, {"name": "chr_13_B518", "taxId": "41875", "score": 387.0}, {"name": "chr_13_B518", "taxId": "41875", "score": 383.0}, {"name": "chr_13_B518", "taxId": "41875", "score": 368.0}, {"name": "chr_13_B518", "taxId": "41875", "score": 361.0}, {"name": "chr_13_B518", "taxId": "41875", "score": 326.0}, {"name": "chr_13_B518", "taxId": "41875", "score": 324.0}, {"name": "chr_13_B518", "taxId": "41875", "score": 292.0}, {"name": "chr_13_B518", "taxId": "41875", "score": 292.0}, {"name": "chr_13_B518", "taxId": "41875", "score": 291.0}, {"name": "chr_13_B518", "taxId": "41875", "score": 287.0}, {"name": "chr_13_B518", "taxId": "41875", "score": 276.0}, {"name": "chr_13_B518", "taxId": "41875", "score": 265.0}, {"name": "chr_13_B518", "taxId": "41875", "score": 228.0}, {"name": "chr_13_B518", "taxId": "41875", "score": 220.0}, {"name": "chr_13_B518", "taxId": "41875", "score": 213.0}, {"name": "chr_13_B518", "taxId": "41875", "score": 211.0}, {"name": "chr_13_B518", "taxId": "41875", "score": 198.0}, {"name": "chr_13_B518", "taxId": "41875", "score": 196.0}, {"name": "chr_13_B518", "taxId": "41875", "score": 193.0}, {"name": "chr_13_B518", "taxId": "41875", "score": 193.0}, {"name": "chr_13_B518", "taxId": "41875", "score": 193.0}, {"name": "chr_13_B518", "taxId": "41875", "score": 193.0}, {"name": "chr_13_B518", "taxId": "41875", "score": 187.0}, {"name": "chr_13_B518", "taxId": "41875", "score": 182.0}, {"name": "chr_13_B518", "taxId": "41875", "score": 143.0}, {"name": "chr_13_B518", "taxId": "41875", "score": 35342.0}, {"name": "chr_13_B518", "taxId": "41875", "score": 12043.0}, {"name": "chr_13_B518", "taxId": "41875", "score": 11424.0}, {"name": "chr_13_B518", "taxId": "41875", "score": 9354.0}, {"name": "chr_13_B518", "taxId": "41875", "score": 4641.0}, {"name": "chr_13_B518", "taxId": "41875", "score": 3241.0}, {"name": "chr_13_B518", "taxId": "41875", "score": 3221.0}, {"name": "chr_13_B518", "taxId": "41875", "score": 2449.0}, {"name": "chr_13_B518", "taxId": "41875", "score": 1605.0}, {"name": "chr_13_B518", "taxId": "41875", "score": 1589.0}, {"name": "chr_13_B518", "taxId": "41875", "score": 1290.0}, {"name": "chr_13_B518", "taxId": "41875", "score": 1258.0}, {"name": "chr_13_B518", "taxId": "41875", "score": 641.0}, {"name": "chr_13_B518", "taxId": "41875", "score": 641.0}, {"name": "chr_13_B518", "taxId": "41875", "score": 636.0}, {"name": "chr_13_B518", "taxId": "41875", "score": 634.0}, {"name": "chr_13_B518", "taxId": "41875", "score": 608.0}, {"name": "chr_13_B518", "taxId": "41875", "score": 588.0}, {"name": "chr_13_B518", "taxId": "41875", "score": 527.0}, {"name": "chr_13_B518", "taxId": "41875", "score": 516.0}, {"name": "chr_13_B518", "taxId": "41875", "score": 510.0}, {"name": "chr_13_B518", "taxId": "41875", "score": 497.0}, {"name": "chr_13_B518", "taxId": "41875", "score": 468.0}, {"name": "chr_13_B518", "taxId": "41875", "score": 451.0}, {"name": "chr_13_B518", "taxId": "41875", "score": 433.0}, {"name": "chr_13_B518", "taxId": "41875", "score": 422.0}, {"name": "chr_13_B518", "taxId": "41875", "score": 383.0}, {"name": "chr_13_B518", "taxId": "41875", "score": 294.0}, {"name": "chr_13_B518", "taxId": "41875", "score": 292.0}, {"name": "chr_13_B518", "taxId": "41875", "score": 213.0}, {"name": "chr_13_B518", "taxId": "41875", "score": 26832.0}, {"name": "chr_13_B518", "taxId": "41875", "score": 2878.0}, {"name": "chr_13_B518", "taxId": "41875", "score": 972.0}, {"name": "chr_13_B518", "taxId": "41875", "score": 183.0}, {"name": "chr_13_B518", "taxId": "41875", "score": 174.0}, {"name": "chr_13_B518", "taxId": "41875", "score": 22149.0}, {"name": "chr_13_B518", "taxId": "41875", "score": 8741.0}, {"name": "chr_13_B518", "taxId": "41875", "score": 7659.0}, {"name": "chr_13_B518", "taxId": "41875", "score": 6052.0}, {"name": "chr_13_B518", "taxId": "41875", "score": 4970.0}, {"name": "chr_13_B518", "taxId": "41875", "score": 4931.0}, {"name": "chr_13_B518", "taxId": "41875", "score": 4239.0}, {"name": "chr_13_B518", "taxId": "41875", "score": 3349.0}, {"name": "chr_13_B518", "taxId": "41875", "score": 2610.0}, {"name": "chr_13_B518", "taxId": "41875", "score": 1965.0}, {"name": "chr_13_B518", "taxId": "41875", "score": 1127.0}, {"name": "chr_13_B518", "taxId": "41875", "score": 1127.0}, {"name": "chr_13_B518", "taxId": "41875", "score": 1112.0}, {"name": "chr_13_B518", "taxId": "41875", "score": 1099.0}, {"name": "chr_13_B518", "taxId": "41875", "score": 1016.0}, {"name": "chr_13_B518", "taxId": "41875", "score": 745.0}, {"name": "chr_13_B518", "taxId": "41875", "score": 723.0}, {"name": "chr_13_B518", "taxId": "41875", "score": 701.0}, {"name": "chr_13_B518", "taxId": "41875", "score": 651.0}, {"name": "chr_13_B518", "taxId": "41875", "score": 649.0}, {"name": "chr_13_B518", "taxId": "41875", "score": 649.0}, {"name": "chr_13_B518", "taxId": "41875", "score": 606.0}, {"name": "chr_13_B518", "taxId": "41875", "score": 431.0}, {"name": "chr_13_B518", "taxId": "41875", "score": 431.0}, {"name": "chr_13_B518", "taxId": "41875", "score": 196.0}, {"name": "chr_13_B518", "taxId": "41875", "score": 193.0}, {"name": "chr_13_B518", "taxId": "41875", "score": 18402.0}, {"name": "chr_13_B518", "taxId": "41875", "score": 1085.0}, {"name": "chr_13_B518", "taxId": "41875", "score": 839.0}, {"name": "chr_13_B518", "taxId": "41875", "score": 832.0}, {"name": "chr_13_B518", "taxId": "41875", "score": 12842.0}, {"name": "chr_13_B518", "taxId": "41875", "score": 532.0}, {"name": "chr_13_B518", "taxId": "41875", "score": 12190.0}, {"name": "chr_13_B518", "taxId": "41875", "score": 3819.0}, {"name": "chr_13_B518", "taxId": "41875", "score": 1557.0}, {"name": "chr_13_B518", "taxId": "41875", "score": 1149.0}, {"name": "chr_13_B518", "taxId": "41875", "score": 761.0}, {"name": "chr_13_B518", "taxId": "41875", "score": 494.0}, {"name": "chr_13_B518", "taxId": "41875", "score": 438.0}, {"name": "chr_13_B518", "taxId": "41875", "score": 353.0}, {"name": "chr_13_B518", "taxId": "41875", "score": 333.0}, {"name": "chr_13_B518", "taxId": "41875", "score": 220.0}, {"name": "chr_13_B518", "taxId": "41875", "score": 178.0}, {"name": "chr_13_B518", "taxId": "41875", "score": 12046.0}, {"name": "chr_13_B518", "taxId": "41875", "score": 11446.0}, {"name": "chr_13_B518", "taxId": "41875", "score": 3114.0}, {"name": "chr_13_B518", "taxId":
[truncated: 1,344,842 more chars]
