# Supplementary material for: Biological and genomic resources for the cosmopolitan phytoplankton Bathycoccus: insights into genetic diversity and function of outlier chromosomes
Source: Plant J. 2026 Jun 7;126(5):e70982. doi: 10.1111/tpj.70982 (PMC13242883; doi:10.1111/tpj.70982)
Supplement: Supplementary file 2 — Data S2. Taxonomic partitioning of assembled contigs. [file TPJ-126-0-s002.zip › blobtoolsB518/BLOBTOOLS.blobDB.json.bestsum.phylum.p8.span.100.blobplot.stats.txt]

## 1.1.1
## bam0=/media/francois/Data/Bathycoccus/MixGenomes/FinalMix/blobtoolsB518/B518.complete.ilmnaMapped.SORTED.bam
# name	colour	count_visible	count_visible_perc	span_visible	span_visible_perc	n50	gc_mean	gc_std	bam0_mean	bam0_std	bam0_read_map	bam0_read_map_p
all	None	252	100.0%	25,636,215	100.0%	783,349	0.52	0.076	34.6	121.1	7,071,699	98.3%
Chlorophyta	#1f77b4	73	100.0%	15,882,190	100.0%	917,852	0.44	0.04	99.6	210.2	6,232,378	86.6%
Bacteroidetes	#ff7f0e	6	100.0%	3,793,404	100.0%	997,686	0.39	0.011	11.5	0.6	292,391	4.1%
Actinobacteria	#d62728	27	100.0%	3,238,710	100.0%	241,215	0.62	0.0062	12.8	2.1	283,402	3.9%
Proteobacteria	#9467bd	130	100.0%	2,447,781	100.0%	26,338	0.57	0.023	4.5	0.8	73,779	1.0%
Nucleocytoviricota	#e377c2	1	100.0%	177,718	100.0%	177,718	0.35	0.0	148.5	0.0	176,030	2.4%
no-hit	#d3d3d3	15	100.0%	96,412	100.0%	13,896	0.45	0.057	20.8	23.4	13,719	0.2%
