# Supplementary material for: Biological and genomic resources for the cosmopolitan phytoplankton Bathycoccus: insights into genetic diversity and function of outlier chromosomes
Source: Plant J. 2026 Jun 7;126(5):e70982. doi: 10.1111/tpj.70982 (PMC13242883; doi:10.1111/tpj.70982)
Supplement: Supplementary file 2 — Data S2. Taxonomic partitioning of assembled contigs. [file TPJ-126-0-s002.zip › blobtoolsB518/BLOBTOOLS.blobDB.table.txt]

## 1.1.1
## assembly	: /media/francois/Data/Bathycoccus/MixGenomes/FinalMix/B518.complete.fasta
## coverage	 bam0 - /media/francois/Data/Bathycoccus/MixGenomes/FinalMix/blobtoolsB518/B518.complete.ilmnaMapped.SORTED.bam
## taxonomy	 tax0 - /media/francois/Data/Bathycoccus/MixGenomes/FinalMix/blobtoolsB518/B518.complete.bln.tsv
## nodesDB	: None
## taxrule	: bestsum
## min_score	: 0.0
## min_diff	: 0.0
## tax_collision_random	: False
##
# name	length	GC	N	bam0	phylum.t.6%s	phylum.s.7%s	phylum.c.8
chr_Mito_B518	33857	0.3946	0	211.5726	Chlorophyta	97156.0	6
chr_Chlo_B518	67991	0.4124	0	188.4976	Chlorophyta	232458.0	5
chr_19_B518	161572	0.4179	48954	34.5755	Chlorophyta	199239.0	0
chr_18_B518	317601	0.4672	0	59.2746	Chlorophyta	892162.0	4
chr_17_B518	473020	0.4739	100	57.2671	Chlorophyta	1308762.0	2
chr_16_B518	527350	0.475	1594	59.1745	Chlorophyta	1481792.0	1
chr_15_B518	531826	0.4782	100	58.3455	Chlorophyta	1556594.0	3
chr_14_B518	688818	0.4195	19338	55.7229	Chlorophyta	1880029.0	5
chr_13_B518	783349	0.485	23100	58.4911	Chlorophyta	2324970.0	1
chr_12_B518	715053	0.4779	21877	58.8265	Chlorophyta	1989610.0	2
chr_11_B518	738945	0.4826	200	57.604	Chlorophyta	2211767.0	7
chr_10_B518	777642	0.4817	206	57.768	Chlorophyta	2298753.0	3
chr_9_B518	888554	0.4828	0	58.649	Chlorophyta	2643873.0	0
chr_8_B518	917852	0.4827	3399	58.0153	Chlorophyta	2692330.0	0
chr_7_B518	1043668	0.4792	400	56.4776	Chlorophyta	3045147.0	1
chr_6_B518	988276	0.481	0	57.6045	Chlorophyta	2923454.0	0
chr_5_B518	1049310	0.4801	0	57.8469	Chlorophyta	3062154.0	0
chr_4_B518	1038315	0.4803	200	58.7266	Chlorophyta	3119540.0	0
chr_3_B518	1073283	0.4849	1566	57.7399	Chlorophyta	3149525.0	1
chr_2_B518	1136833	0.4824	100	58.509	Chlorophyta	3226063.0	0
chr_1_B518	1436564	0.4845	200	57.8229	Chlorophyta	3900072.0	0
B518_bacterial_contigs_Contig1	68259	0.4997	0	4.7848	Proteobacteria	7733.0	0
B518_bacterial_contigs_Contig2	30069	0.5281	0	4.4714	Proteobacteria	51287.0	0
B518_bacterial_contigs_Contig3	11039	0.6066	0	4.3314	Proteobacteria	38654.0	0
B518_bacterial_contigs_Contig4	997686	0.3769	0	10.5677	Bacteroidetes	424655.0	1
B518_bacterial_contigs_Contig5	410094	0.3739	0	11.0483	Bacteroidetes	162789.0	1
B518_bacterial_contigs_Contig6	81698	0.6157	0	11.9914	Actinobacteria	24729.0	2
B518_bacterial_contigs_Contig7	11988	0.6168	0	11.6406	Actinobacteria	1805.0	1
B518_bacterial_contigs_Contig8	61721	0.5397	0	4.3179	Proteobacteria	147323.0	1
B518_bacterial_contigs_Contig9	6912	0.5819	0	4.2937	Proteobacteria	15685.0	0
B518_bacterial_contigs_Contig10	34203	0.5614	0	4.5226	Proteobacteria	94316.0	1
B518_bacterial_contigs_Contig11	177718	0.3549	0	148.4657	Nucleocytoviricota	337175.0	1
B518_bacterial_contigs_Contig12	20390	0.5478	0	4.0284	Proteobacteria	62099.0	0
B518_bacterial_contigs_Contig13	80000	0.4025	0	17.85	Chlorophyta	26042.0	1
B518_bacterial_contigs_Contig14	19070	0.6256	0	13.0318	Actinobacteria	1158.0	1
B518_bacterial_contigs_Contig15	2519	0.3906	0	21.3023	Chlorophyta	1092.0	0
B518_bacterial_contigs_Contig16	202671	0.6231	0	13.3026	Actinobacteria	34691.0	2
B518_bacterial_contigs_Contig17	50855	0.5671	0	5.1019	Proteobacteria	135201.0	0
B518_bacterial_contigs_Contig18	5802	0.6186	0	11.677	Proteobacteria	1847.0	1
B518_bacterial_contigs_Contig19	694712	0.6178	0	14.5084	Actinobacteria	187754.0	5
B518_bacterial_contigs_Contig20	7687	0.6393	0	12.3429	Actinobacteria	2614.0	0
B518_bacterial_contigs_Contig21	59408	0.5523	0	4.5062	Proteobacteria	132352.0	0
B518_bacterial_contigs_Contig22	20428	0.5735	0	5.3343	Proteobacteria	70184.0	0
B518_bacterial_contigs_Contig23	14824	0.5644	0	3.4378	Proteobacteria	12764.0	0
B518_bacterial_contigs_Contig24	6710	0.5785	0	3.7081	Proteobacteria	23478.0	0
B518_bacterial_contigs_Contig25	2469	0.4111	0	17.1805	Chlorophyta	2098.0	0
B518_bacterial_contigs_Contig26	9219	0.423	0	54.6782	Chlorophyta	39301.0	0
B518_bacterial_contigs_Contig27	21325	0.4639	0	58.9366	no-hit	0.0	0
B518_bacterial_contigs_Contig28	6860	0.5213	0	36.1832	Chlorophyta	7570.0	0
B518_bacterial_contigs_Contig29	5489	0.4999	0	68.9508	Chlorophyta	8125.0	0
B518_bacterial_contigs_Contig30	3156	0.52	0	8.6913	Chlorophyta	3911.0	0
B518_bacterial_contigs_Contig31	27010	0.5753	0	4.5783	Proteobacteria	116667.0	0
B518_bacterial_contigs_Contig32	18111	0.5587	0	3.9891	Proteobacteria	57126.0	0
B518_bacterial_contigs_Contig33	50580	0.5758	0	4.1932	Proteobacteria	160860.0	0
B518_bacterial_contigs_Contig34	20393	0.5627	0	4.1822	Proteobacteria	53279.0	0
B518_bacterial_contigs_Contig35	11614	0.4606	0	42.0475	Chlorophyta	24117.0	0
B518_bacterial_contigs_Contig36	7434	0.5702	0	4.3551	Proteobacteria	25482.0	0
B518_bacterial_contigs_Contig37	26338	0.5654	0	4.6837	Proteobacteria	39832.0	0
B518_bacterial_contigs_Contig38	4400	0.397	0	22.7219	no-hit	0.0	0
B518_bacterial_contigs_Contig39	34750	0.4994	0	4.6239	Proteobacteria	4489.0	0
B518_bacterial_contigs_Contig40	45797	0.5209	0	4.5133	Proteobacteria	56834.0	0
B518_bacterial_contigs_Contig41	3902	0.3924	0	13.9057	no-hit	0.0	0
B518_bacterial_contigs_Contig42	17773	0.5663	0	4.318	Proteobacteria	51526.0	0
B518_bacterial_contigs_Contig43	19582	0.5781	0	4.5008	Proteobacteria	43411.0	0
B518_bacterial_contigs_Contig44	31233	0.5638	0	5.1014	Proteobacteria	53246.0	0
B518_bacterial_contigs_Contig45	6080	0.4408	0	16.2955	Chlorophyta	4735.0	0
B518_bacterial_contigs_Contig46	18400	0.5709	0	4.4967	Proteobacteria	52059.0	0
B518_bacterial_contigs_Contig47	15950	0.4162	0	38.1819	Chlorophyta	6296.0	0
B518_bacterial_contigs_Contig48	9177	0.5758	0	3.3646	Proteobacteria	17602.0	0
B518_bacterial_contigs_Contig49	16377	0.5886	0	4.622	Proteobacteria	30018.0	0
B518_bacterial_contigs_Contig50	32740	0.5798	0	4.1066	Proteobacteria	60922.0	1
B518_bacterial_contigs_Contig51	13896	0.5443	0	4.0126	no-hit	0.0	0
B518_bacterial_contigs_Contig52	11665	0.5843	0	4.266	Proteobacteria	23872.0	0
B518_bacterial_contigs_Contig53	13637	0.5315	0	4.1108	Proteobacteria	1994.0	0
B518_bacterial_contigs_Contig54	20810	0.5718	0	4.048	Proteobacteria	61598.0	0
B518_bacterial_contigs_Contig55	17662	0.5699	0	4.2687	Proteobacteria	46609.0	0
B518_bacterial_contigs_Contig56	28845	0.5615	0	3.6323	Proteobacteria	72100.0	1
B518_bacterial_contigs_Contig57	72973	0.621	0	13.1191	Actinobacteria	12279.0	3
B518_bacterial_contigs_Contig58	25881	0.5911	0	5.0907	Proteobacteria	79101.0	0
B518_bacterial_contigs_Contig59	14271	0.5808	0	3.8441	Proteobacteria	37132.0	0
B518_bacterial_contigs_Contig60	25887	0.5715	0	4.2558	Proteobacteria	84483.0	0
B518_bacterial_contigs_Contig61	17545	0.5801	0	4.545	Proteobacteria	60823.0	0
B518_bacterial_contigs_Contig62	33402	0.5513	0	4.7612	Proteobacteria	9871.0	1
B518_bacterial_contigs_Contig63	38745	0.5196	0	4.77	Proteobacteria	35057.0	0
B518_bacterial_contigs_Contig64	55155	0.6233	0	12.6287	Actinobacteria	10838.0	1
B518_bacterial_contigs_Contig65	2467	0.6024	0	4.0708	Proteobacteria	4003.0	0
B518_bacterial_contigs_Contig66	1331	0.4831	0	86.1498	no-hit	0.0	0
B518_bacterial_contigs_Contig67	8992	0.572	0	4.3673	Proteobacteria	30764.0	0
B518_bacterial_contigs_Contig68	2285	0.414	0	18.1048	Chlorophyta	4778.0	0
B518_bacterial_contigs_Contig69	9254	0.5287	0	5.8634	Proteobacteria	462.0	0
B518_bacterial_contigs_Contig70	10240	0.5894	0	3.9814	Proteobacteria	38642.0	0
B518_bacterial_contigs_Contig71	9615	0.5752	0	3.8349	Proteobacteria	30829.0	0
B518_bacterial_contigs_Contig72	15618	0.5535	0	4.5395	Proteobacteria	30340.0	0
B518_bacterial_contigs_Contig73	20800	0.5294	0	5.5056	Proteobacteria	13435.0	0
B518_bacterial_contigs_Contig74	11652	0.5274	0	4.5795	Proteobacteria	27386.0	0
B518_bacterial_contigs_Contig75	22064	0.5346	0	4.8912	Proteobacteria	41211.0	0
B518_bacterial_contigs_Contig76	10958	0.5328	0	4.6781	Proteobacteria	661.0	0
B518_bacterial_contigs_Contig77	7032	0.5666	0	4.0712	Proteobacteria	12902.0	0
B518_bacterial_contigs_Contig78	5394	0.4405	0	48.5737	Chlorophyta	10731.0	0
B518_bacterial_contigs_Contig79	3698	0.4951	0	16.2941	Chlorophyta	18011.0	0
B518_bacterial_contigs_Contig80	10460	0.5597	0	4.4566	Proteobacteria	27629.0	0
B518_bacterial_contigs_Contig81	14227	0.5102	0	4.3723	Proteobacteria	6452.0	0
B518_bacterial_contigs_Contig82	9406	0.5741	0	4.9559	Proteobacteria	23347.0	0
B518_bacterial_contigs_Contig83	13364	0.5786	0	3.8807	Proteobacteria	44606.0	0
B518_bacterial_contigs_Contig84	18863	0.5618	0	4.2592	Proteobacteria	74762.0	0
B518_bacterial_contigs_Contig85	12565	0.561	0	4.211	Proteobacteria	47923.0	0
B518_bacterial_contigs_Contig86	5501	0.5426	0	4.1961	Proteobacteria	16387.0	0
B518_bacterial_contigs_Contig87	10145	0.536	0	4.196	Proteobacteria	18674.0	0
B518_bacterial_contigs_Contig88	2272	0.5973	0	4.9479	Proteobacteria	9389.0	0
B518_bacterial_contigs_Contig89	36943	0.5779	0	4.9459	Proteobacteria	73712.0	0
B518_bacterial_contigs_Contig90	10924	0.5687	0	4.1301	Proteobacteria	37357.0	0
B518_bacterial_contigs_Contig91	11366	0.6059	0	4.5365	Proteobacteria	57251.0	0
B518_bacterial_contigs_Contig92	3992	0.5704	0	4.3931	Proteobacteria	11076.0	0
B518_bacterial_contigs_Contig93	14387	0.5898	0	5.0633	Proteobacteria	54894.0	0
B518_bacterial_contigs_Contig94	26577	0.5765	0	4.3652	Proteobacteria	49185.0	0
B518_bacterial_contigs_Contig95	5803	0.5826	0	3.5645	Proteobacteria	19024.0	0
B518_bacterial_contigs_Contig96	3790	0.4158	0	27.0908	Chlorophyta	4365.0	0
B518_bacterial_contigs_Contig97	4071	0.5881	0	5.3387	Proteobacteria	14917.0	0
B518_bacterial_contigs_Contig98	9136	0.4136	0	19.4745	Chlorophyta	143.0	0
B518_bacterial_contigs_Contig99	4894	0.585	0	5.4516	Proteobacteria	21446.0	0
B518_bacterial_contigs_Contig100	13679	0.5883	0	3.7694	Proteobacteria	38611.0	0
B518_bacterial_contigs_Contig101	6724	0.5993	0	3.6113	Proteobacteria	16381.0	0
B518_bacterial_contigs_Contig102	16207	0.5824	0	4.6612	Proteobacteria	52511.0	0
B518_bacterial_contigs_Contig103	21412	0.547	0	4.3122	Proteobacteria	18583.0	0
B518_bacterial_contigs_Contig104	10703	0.5861	0	3.8652	Proteobacteria	18276.0	0
B518_bacterial_contigs_Contig105	8391	0.428	0	44.8186	Chlorophyta	11513.0	0
B518_bacterial_contigs_Contig106	43506	0.453	0	65.6838	Chlorophyta	64114.0	1
B518_bacterial_contigs_Contig107	14092	0.5668	0	3.9993	Proteobacteria	38784.0	0
B518_bacterial_contigs_Contig108	20138	0.5458	0	4.7413	Proteobacteria	37742.0	0
B518_bacterial_contigs_Contig109	2998	0.443	0	26.6981	Chlorophyta	16629.0	0
B518_bacterial_contigs_Contig110	2334	0.4109	0	23.8898	Chlorophyta	2860.0	0
B518_bacterial_contigs_Contig111	9804	0.5814	0	4.7853	Proteobacteria	25001.0	0
B518_bacterial_contigs_Contig112	4771	0.5997	0	4.147	Proteobacteria	17062.0	0
B518_bacterial_contigs_Contig113	2562	0.5882	0	11.1159	no-hit	0.0	0
B518_bacterial_contigs_Contig114	6600	0.5483	0	4.5648	Proteobacteria	12690.0	0
B518_bacterial_contigs_Contig115	3501	0.4247	0	18.2385	no-hit	0.0	0
B518_bacterial_contigs_Contig116	17454	0.5669	0	4.2595	Proteobacteria	51576.0	0
B518_bacterial_contigs_Contig117	14636	0.5685	0	4.076	Proteobacteria	40023.0	0
B518_bacterial_contigs_Contig118	25778	0.5362	0	4.3435	Proteobacteria	22825.0	0
B518_bacterial_contigs_Contig119	10515	0.4915	0	4.9037	no-hit	0.0	0
B518_bacterial_contigs_Contig120	3252	0.4619	0	37.0114	Chlorophyta	6807.0	0
B518_bacterial_contigs_Contig121	9839	0.5974	0	3.9	Proteobacteria	38245.0	0
B518_bacterial_contigs_Contig122	3451	0.5222	0	6.6019	Chlorophyta	9019.0	0
B518_bacterial_contigs_Contig123	4826	0.5707	0	4.8452	Proteobacteria	13296.0	0
B518_bacterial_contigs_Contig124	3104	0.5805	0	6.3742	Proteobacteria	11902.0	0
B518_bacterial_contigs_Contig125	6539	0.5943	0	3.6447	Proteobacteria	24361.0	0
B518_bacterial_contigs_Contig126	8102	0.5849	0	4.7731	Proteobacteria	28391.0	0
B518_bacterial_contigs_Contig127	10025	0.5656	0	3.4688	Proteobacteria	29576.0	0
B518_bacterial_contigs_Contig128	2697	0.5491	0	3.3902	Proteobacteria	2799.0	0
B518_bacterial_contigs_Contig129	6800	0.5429	0	3.6811	Proteobacteria	15068.0	0
B518_bacterial_contigs_Contig130	8527	0.5807	0	4.2363	Proteobacteria	36061.0	0
B518_bacterial_contigs_Contig131	23945	0.5858	0	4.6698	Proteobacteria	64922.0	0
B518_bacterial_contigs_Contig132	3231	0.5936	0	3.9432	Proteobacteria	10425.0	0
B518_bacterial_contigs_Contig133	18450	0.5377	0	3.4852	Proteobacteria	18688.0	0
B518_bacterial_contigs_Contig134	4163	0.5583	0	4.1406	Proteobacteria	11033.0	0
B518_bacterial_contigs_Contig135	14800	0.5661	0	5.0132	Proteobacteria	51201.0	0
B518_bacterial_contigs_Contig136	8540	0.5817	0	3.7736	Proteobacteria	7257.0	0
B518_bacterial_contigs_Contig137	2574	0.5936	0	4.5421	Proteobacteria	7494.0	0
B518_bacterial_contigs_Contig138	6562	0.5806	0	4.6369	Proteobacteria	24087.0	0
B518_bacterial_contigs_Contig139	12904	0.5742	0	4.1584	Proteobacteria	35415.0	1
B518_bacterial_contigs_Contig140	3704	0.5586	0	4.249	Proteobacteria	11775.0	0
B518_bacterial_contigs_Contig141	2506	0.5754	0	4.0074	Proteobacteria	7072.0	0
B518_bacterial_contigs_Contig142	4542	0.5465	0	5.9731	Proteobacteria	21495.0	0
B518_bacterial_contigs_Contig143	2717	0.6091	0	11.5851	Actinobacteria	553.0	0
B518_bacterial_contigs_Contig144	22034	0.3958	0	3.7483	no-hit	0.0	0
B518_bacterial_contigs_Contig145	30905	0.5383	0	4.4814	Proteobacteria	52024.0	0
B518_bacterial_contigs_Contig146	4769	0.4238	0	10.529	no-hit	0.0	0
B518_bacterial_contigs_Contig147	1052	0.404	0	14.1056	no-hit	0.0	0
B518_bacterial_contigs_Contig148	5305	0.5698	0	3.7578	Proteobacteria	13742.0	0
B518_bacterial_contigs_Contig149	7014	0.5737	0	4.4877	Proteobacteria	23829.0	0
B518_bacterial_contigs_Contig150	11546	0.5598	0	3.8037	Proteobacteria	39005.0	0
B518_bacterial_contigs_Contig151	3094	0.5908	0	3.9241	Proteobacteria	9138.0	0
B518_bacterial_contigs_Contig152	2712	0.5424	0	4.7531	Proteobacteria	9780.0	0
B518_bacterial_contigs_Contig153	37931	0.6153	0	11.5072	Actinobacteria	10472.0	1
B518_bacterial_contigs_Contig154	3040	0.4602	0	51.8696	Chlorophyta	25072.0	0
B518_bacterial_contigs_Contig155	40853	0.6243	0	12.0563	Actinobacteria	3907.0	0
B518_bacterial_contigs_Contig156	48366	0.5166	0	4.3852	Proteobacteria	15588.0	0
B518_bacterial_contigs_Contig157	16024	0.3886	0	11.6084	Bacteroidetes	2418.0	1
B518_bacterial_contigs_Contig158	10499	0.573	0	4.44	Proteobacteria	37334.0	0
B518_bacterial_contigs_Contig159	251106	0.6217	0	13.3727	Actinobacteria	43727.0	4
B518_bacterial_contigs_Contig160	63166	0.5639	0	4.231	Proteobacteria	126214.0	0
B518_bacterial_contigs_Contig161	133672	0.6251	0	12.9232	Actinobacteria	19752.0	1
B518_bacterial_contigs_Contig162	9806	0.5892	0	3.4851	Proteobacteria	18666.0	0
B518_bacterial_contigs_Contig163	8072	0.5554	0	4.1409	Proteobacteria	15432.0	0
B518_bacterial_contigs_Contig164	73719	0.6139	0	11.4716	Actinobacteria	17691.0	2
B518_bacterial_contigs_Contig165	544	0.4246	0	0.0	no-hit	0.0	0
B518_bacterial_contigs_Contig166	2224	0.442	0	54.9954	Chlorophyta	3532.0	0
B518_bacterial_contigs_Contig167	72629	0.5824	0	4.8003	Proteobacteria	155998.0	1
B518_bacterial_contigs_Contig168	36117	0.6208	0	11.7448	Actinobacteria	7262.0	0
B518_bacterial_contigs_Contig169	47541	0.6188	0	13.0528	Actinobacteria	9246.0	1
B518_bacterial_contigs_Contig170	26582	0.612	0	11.6328	Actinobacteria	3985.0	0
B518_bacterial_contigs_Contig171	1185	0.6253	0	22.6415	Actinobacteria	662.0	0
B518_bacterial_contigs_Contig172	33853	0.5853	0	4.4764	Proteobacteria	109031.0	1
B518_bacterial_contigs_Contig173	59513	0.5551	0	5.0851	Proteobacteria	67669.0	1
B518_bacterial_contigs_Contig174	740922	0.3831	0	11.1733	Bacteroidetes	344766.0	2
B518_bacterial_contigs_Contig175	11627	0.4221	0	1037.0949	Chlorophyta	15743.0	0
B518_bacterial_contigs_Contig176	16856	0.4859	0	44.3728	Chlorophyta	42972.0	0
B518_bacterial_contigs_Contig177	173403	0.6269	0	13.648	Actinobacteria	28773.0	1
B518_bacterial_contigs_Contig178	29697	0.41	0	44.1587	Chlorophyta	53324.0	0
B518_bacterial_contigs_Contig179	85447	0.6207	0	11.3039	Actinobacteria	7263.0	1
B518_bacterial_contigs_Contig180	18060	0.4074	0	11.943	Bacteroidetes	13602.0	0
B518_bacterial_contigs_Contig181	241215	0.6249	0	14.2461	Actinobacteria	36985.0	2
B518_bacterial_contigs_Contig182	39275	0.5877	0	5.2056	Proteobacteria	112639.0	0
B518_bacterial_contigs_Contig183	39450	0.5486	0	4.7455	Proteobacteria	155735.0	0
B518_bacterial_contigs_Contig184	75628	0.5771	0	5.1253	Proteobacteria	145106.0	0
B518_bacterial_contigs_Contig185	19692	0.5711	0	3.8439	Proteobacteria	54009.0	0
B518_bacterial_contigs_Contig186	14238	0.3887	0	29.361	Chlorophyta	1715.0	0
B518_bacterial_contigs_Contig187	26225	0.5315	0	4.4981	Proteobacteria	7368.0	1
B518_bacterial_contigs_Contig188	20864	0.5831	0	4.799	Proteobacteria	66191.0	0
B518_bacterial_contigs_Contig189	282407	0.6222	0	11.7499	Actinobacteria	69743.0	4
B518_bacterial_contigs_Contig190	19460	0.5939	0	4.452	Proteobacteria	57946.0	0
B518_bacterial_contigs_Contig191	17681	0.4406	0	20.4645	Chlorophyta	141.0	0
B518_bacterial_contigs_Contig192	40153	0.6068	0	11.2959	Actinobacteria	6556.0	0
B518_bacterial_contigs_Contig193	16557	0.5743	0	4.0376	Proteobacteria	21769.0	0
B518_bacterial_contigs_Contig194	7237	0.5779	0	5.9649	Proteobacteria	26150.0	0
B518_bacterial_contigs_Contig195	13697	0.5813	0	4.5086	Proteobacteria	39523.0	0
B518_bacterial_contigs_Contig196	10570	0.4221	0	77.6107	Chlorophyta	7882.0	0
B518_bacterial_contigs_Contig197	23412	0.5808	0	4.456	Proteobacteria	74372.0	0
B518_bacterial_contigs_Contig198	12364	0.5544	0	3.7339	Proteobacteria	36873.0	0
B518_bacterial_contigs_Contig199	106178	0.6202	0	13.5507	Actinobacteria	22149.0	1
B518_bacterial_contigs_Contig200	387667	0.6183	0	12.7129	Actinobacteria	123693.0	3
B518_bacterial_contigs_Contig201	2673	0.4153	0	347.1064	Chlorophyta	2551.0	0
B518_bacterial_contigs_Contig202	17478	0.425	0	62.2867	Chlorophyta	72395.0	0
B518_bacterial_contigs_Contig203	2359	0.4205	0	24.971	Chlorophyta	1043.0	0
B518_bacterial_contigs_Contig204	18007	0.4227	0	69.6548	Chlorophyta	44452.0	0
B518_bacterial_contigs_Contig205	15134	0.4121	0	46.5099	Chlorophyta	7906.0	0
B518_bacterial_contigs_Contig206	2966	0.4053	0	44.3705	no-hit	0.0	0
B518_bacterial_contigs_Contig207	658	0.4301	0	13.2121	Chlorophyta	1952.0	0
B518_bacterial_contigs_Contig208	549	0.4244	0	50.5092	Chlorophyta	1434.0	0
B518_bacterial_contigs_Contig209	1528	0.4365	0	26.0933	Chlorophyta	4559.0	0
B518_bacterial_contigs_Contig210	12379	0.4681	0	39.3158	Chlorophyta	16924.0	0
B518_bacterial_contigs_Contig211	1234	0.4295	0	15.9121	Chlorophyta	2872.0	0
B518_bacterial_contigs_Contig212	19677	0.4264	0	49.308	Chlorophyta	67460.0	0
B518_bacterial_contigs_Contig213	16947	0.4252	0	44.2141	Chlorophyta	70553.0	0
B518_bacterial_contigs_Contig214	7828	0.5471	0	4.1551	Proteobacteria	12352.0	0
B518_bacterial_contigs_Contig215	52117	0.5855	0	4.6476	Proteobacteria	157240.0	0
B518_bacterial_contigs_Contig216	99113	0.6171	0	11.0202	Actinobacteria	23496.0	6
B518_bacterial_contigs_Contig217	565	0.469	0	508.0322	Chlorophyta	555.0	0
B518_bacterial_contigs_Contig218	612	0.4641	0	2.6941	no-hit	0.0	0
B518_bacterial_contigs_Contig219	2320	0.2948	0	1070.6755	Chlorophyta	1107.0	0
B518_bacterial_contigs_Contig220	2546	0.3229	0	1059.5285	Chlorophyta	555.0	0
B518_bacterial_contigs_Contig221	11222	0.4667	0	105.6385	Chlorophyta	20281.0	0
B518_bacterial_contigs_Contig222	25750	0.6215	0	12.224	Actinobacteria	8550.0	1
B518_bacterial_contigs_Contig223	2377	0.4051	0	55.9326	Chlorophyta	6940.0	0
B518_bacterial_contigs_Contig224	3491	0.4231	0	49.8057	Chlorophyta	9340.0	0
B518_bacterial_contigs_Contig225	11753	0.3854	0	30.1488	Chlorophyta	1711.0	0
B518_bacterial_contigs_Contig226	650	0.4292	0	11.7606	Chlorophyta	2157.0	0
B518_bacterial_contigs_Contig227	707	0.4257	0	35.4053	Chlorophyta	1564.0	0
B518_bacterial_contigs_Contig228	3003	0.4049	0	16.671	no-hit	0.0	0
B518_bacterial_contigs_Contig229	1673	0.4196	0	21.4128	Chlorophyta	3864.0	0
B518_bacterial_contigs_Contig230	9060	0.4301	0	39.4576	Chlorophyta	9464.0	0
B518_bacterial_contigs_Contig231	1610618	0.3857	0	12.4623	Bacteroidetes	898967.0	2
