# Supplementary material for: Biological and genomic resources for the cosmopolitan phytoplankton Bathycoccus: insights into genetic diversity and function of outlier chromosomes
Source: Plant J. 2026 Jun 7;126(5):e70982. doi: 10.1111/tpj.70982 (PMC13242883; doi:10.1111/tpj.70982)
Supplement: Supplementary file 2 — Data S2. Taxonomic partitioning of assembled contigs. [file TPJ-126-0-s002.zip › blobtoolsC2/BLOBTOOLS.blobDB.json.bestsum.phylum.p8.span.100.blobplot.stats.txt]

## 1.1.1
## bam0=/media/francois/Data/Bathycoccus/MixGenomes/FinalMix/blobtoolsC2/C2.complete.ilmnaMapped.SORTED.bam
# name	colour	count_visible	count_visible_perc	span_visible	span_visible_perc	n50	gc_mean	gc_std	bam0_mean	bam0_std	bam0_read_map	bam0_read_map_p
all	None	31	100.0%	15,382,693	100.0%	925,144	0.47	0.046	79.8	71.6	7,854,760	93.2%
Chlorophyta	#1f77b4	26	100.0%	15,196,034	100.0%	988,013	0.47	0.03	93.8	70.0	7,845,336	93.1%
Bacteroidetes	#ff7f0e	4	100.0%	171,840	100.0%	93,513	0.46	0.0023	7.5	1.2	8,904	0.1%
Proteobacteria	#d62728	1	100.0%	14,819	100.0%	14,819	0.68	0.0	5.3	0.0	520	0.0%
