# Supplementary material for: Biological and genomic resources for the cosmopolitan phytoplankton Bathycoccus: insights into genetic diversity and function of outlier chromosomes
Source: Plant J. 2026 Jun 7;126(5):e70982. doi: 10.1111/tpj.70982 (PMC13242883; doi:10.1111/tpj.70982)
Supplement: Supplementary file 2 — Data S2. Taxonomic partitioning of assembled contigs. [file TPJ-126-0-s002.zip › blobtoolsC2/BLOBTOOLS.blobDB.table.txt]

## 1.1.1
## assembly	: /media/francois/Data/Bathycoccus/MixGenomes/FinalMix/C2.complete.fasta
## coverage	 bam0 - /media/francois/Data/Bathycoccus/MixGenomes/FinalMix/blobtoolsC2/C2.complete.ilmnaMapped.SORTED.bam
## taxonomy	 tax0 - /media/francois/Data/Bathycoccus/MixGenomes/FinalMix/blobtoolsC2/C2.complete.bln.tsv
## nodesDB	: None
## taxrule	: bestsum
## min_score	: 0.0
## min_diff	: 0.0
## tax_collision_random	: False
##
# name	length	GC	N	bam0	phylum.t.6%s	phylum.s.7%s	phylum.c.8
chr_Mito_C2	33901	0.3934	0	321.5393	Chlorophyta	100116.0	6
chr_Chlo_C2	71655	0.4122	0	273.376	Chlorophyta	237270.0	5
chr_19_C2	160525	0.4143	0	93.9146	Chlorophyta	297386.0	1
chr_18_C2	314146	0.4695	0	87.6538	Chlorophyta	1061765.0	4
chr_17_C2	474446	0.4758	0	82.3455	Chlorophyta	1538636.0	3
chr_16_C2	501400	0.4809	0	80.6347	Chlorophyta	1654208.0	0
chr_15_C2	527209	0.4806	0	82.3519	Chlorophyta	1738298.0	0
chr_14_C2	667499	0.4217	0	78.8116	Chlorophyta	2079217.0	5
chr_13_C2	717687	0.4861	0	74.4973	Chlorophyta	2652800.0	1
chr_12_C2	720742	0.4821	0	77.0431	Chlorophyta	2434855.0	3
chr_11_C2	746850	0.4857	0	76.2595	Chlorophyta	2529506.0	7
chr_10_C2	794956	0.4839	0	79.0756	Chlorophyta	2735290.0	0
chr_9_C2	898896	0.485	0	75.2207	Chlorophyta	3106455.0	0
chr_8_C2	925144	0.485	0	73.9218	Chlorophyta	3111218.0	0
chr_7_C2	988013	0.4834	0	74.2304	Chlorophyta	3366221.0	1
chr_6_C2	990880	0.4836	0	74.2162	Chlorophyta	3272550.0	1
chr_5_C2	1005769	0.4843	0	74.4687	Chlorophyta	3385172.0	0
chr_4_C2	1023053	0.4837	0	74.2942	Chlorophyta	3440384.0	0
chr_3_C2	1079185	0.4865	0	73.5527	Chlorophyta	3559005.0	0
chr_2_C2	1125402	0.4861	0	73.1606	Chlorophyta	3612305.0	0
chr_1_C2	1404025	0.488	100	72.555	Chlorophyta	4249666.0	0
C2_bacterial_contigs_Contig1	12169	0.4166	0	95.3762	Chlorophyta	14516.0	0
C2_bacterial_contigs_Contig2	2501	0.4426	0	8.8736	Chlorophyta	13963.0	0
C2_bacterial_contigs_Contig3	3063	0.4558	0	14.7847	Chlorophyta	22776.0	0
C2_bacterial_contigs_Contig4	16072	0.4673	0	6.9695	Bacteroidetes	2795.0	0
C2_bacterial_contigs_Contig5	93513	0.4669	0	7.3154	Bacteroidetes	73791.0	0
C2_bacterial_contigs_Contig6	45049	0.4635	0	9.5466	Bacteroidetes	6205.0	0
C2_bacterial_contigs_Contig7	14819	0.6766	0	5.2618	Proteobacteria	95816.0	0
C2_bacterial_contigs_Contig8	17206	0.4619	0	6.3359	Bacteroidetes	5930.0	0
C2_bacterial_contigs_Contig9	1353	0.4582	0	230.0825	Chlorophyta	8078.0	0
C2_bacterial_contigs_Contig10	5565	0.5098	0	16.7602	Chlorophyta	16938.0	0
