# Supplementary material for: Biological and genomic resources for the cosmopolitan phytoplankton Bathycoccus: insights into genetic diversity and function of outlier chromosomes
Source: Plant J. 2026 Jun 7;126(5):e70982. doi: 10.1111/tpj.70982 (PMC13242883; doi:10.1111/tpj.70982)
Supplement: Supplementary file 2 — Data S2. Taxonomic partitioning of assembled contigs. [file TPJ-126-0-s002.zip › blobtoolsC218/BLOBTOOLS.blobDB.json]

{"title": "BLOBTOOLS.blobDB.json", "assembly_f": "/media/francois/Data/Bathycoccus/MixGenomes/FinalMix/C218.complete.fasta", "lineages": {"2042532": {"species": "uncultured algal virus", "genus": "Viruses-undef", "family": "Viruses-undef", "order": "Viruses-undef", "phylum": "Viruses-undef", "superkingdom": "Viruses"}, "216778": {"species": "Stenotrophomonas rhizophila", "genus": "Stenotrophomonas", "family": "Xanthomonadaceae", "order": "Xanthomonadales", "phylum": "Proteobacteria", "superkingdom": "Bacteria"}, "242159": {"species": "Ostreococcus sp. 'lucimarinus'", "genus": "Ostreococcus", "family": "Bathycoccaceae", "order": "Mamiellales", "phylum": "Chlorophyta", "superkingdom": "Eukaryota"}, "93064": {"species": "Sphingomonas koreensis", "genus": "Sphingomonas", "family": "Sphingomonadaceae", "order": "Sphingomonadales", "phylum": "Proteobacteria", "superkingdom": "Bacteria"}, "1644130": {"species": "Maribacter sp. 1_2014MBL_MicDiv", "genus": "Maribacter", "family": "Flavobacteriaceae", "order": "Flavobacteriales", "phylum": "Bacteroidetes", "superkingdom": "Bacteria"}, "1383885": {"species": "Flagellimonas maritima", "genus": "Flagellimonas", "family": "Flavobacteriaceae", "order": "Flavobacteriales", "phylum": "Bacteroidetes", "superkingdom": "Bacteria"}, "1938607": {"species": "Sphingomonas sp. LM7", "genus": "Sphingomonas", "family": "Sphingomonadaceae", "order": "Sphingomonadales", "phylum": "Proteobacteria", "superkingdom": "Bacteria"}, "157820": {"species": "uncultured prasinophyte", "genus": "Chlorophyta-undef", "family": "Chlorophyta-undef", "order": "Chlorophyta-undef", "phylum": "Chlorophyta", "superkingdom": "Eukaryota"}, "1041826": {"species": "Flavobacterium columnare", "genus": "Flavobacterium", "family": "Flavobacteriaceae", "order": "Flavobacteriales", "phylum": "Bacteroidetes", "superkingdom": "Bacteria"}, "880071": {"species": "Bernardetia litoralis", "genus": "Bernardetia", "family": "Bernardetiaceae", "order": "Cytophagales", "phylum": "Bacteroidetes", "superkingdom": "Bacteria"}, "2082188": {"species": "Sphingobium sp. YG1", "genus": "Sphingobium", "family": "Sphingomonadaceae", "order": "Sphingomonadales", "phylum": "Proteobacteria", "superkingdom": "Bacteria"}, "1223566": {"species": "Bradyrhizobium sp. CCGE-LA001", "genus": "Bradyrhizobium", "family": "Bradyrhizobiaceae", "order": "Rhizobiales", "phylum": "Proteobacteria", "superkingdom": "Bacteria"}, "1486262": {"species": "Martelella endophytica", "genus": "Martelella", "family": "Aurantimonadaceae", "order": "Rhizobiales", "phylum": "Proteobacteria", "superkingdom": "Bacteria"}, "2494373": {"species": "Flammeovirga pectinis", "genus": "Flammeovirga", "family": "Flammeovirgaceae", "order": "Cytophagales", "phylum": "Bacteroidetes", "superkingdom": "Bacteria"}, "1088721": {"species": "Novosphingobium pentaromativorans", "genus": "Novosphingobium", "family": "Sphingomonadaceae", "order": "Sphingomonadales", "phylum": "Proteobacteria", "superkingdom": "Bacteria"}, "1325095": {"species": "Bradyrhizobium guangzhouense", "genus": "Bradyrhizobium", "family": "Bradyrhizobiaceae", "order": "Rhizobiales", "phylum": "Proteobacteria", "superkingdom": "Bacteria"}, "2171755": {"species": "Profundibacter amoris", "genus": "Profundibacter", "family": "Rhodobacteraceae", "order": "Rhodobacterales", "phylum": "Proteobacteria", "superkingdom": "Bacteria"}, "402612": {"species": "Flavobacterium psychrophilum", "genus": "Flavobacterium", "family": "Flavobacteriaceae", "order": "Flavobacteriales", "phylum": "Bacteroidetes", "superkingdom": "Bacteria"}, "754409": {"species": "Winogradskyella sp. PG-2", "genus": "Winogradskyella", "family": "Flavobacteriaceae", "order": "Flavobacteriales", "phylum": "Bacteroidetes", "superkingdom": "Bacteria"}, "2011159": {"species": "Erythrobacter sp. KY5", "genus": "Erythrobacter", "family": "Erythrobacteraceae", "order": "Sphingomonadales", "phylum": "Proteobacteria", "superkingdom": "Bacteria"}, "1685010": {"species": "Chryseobacterium glaciei", "genus": "Chryseobacterium", "family": "Weeksellaceae", "order": "Flavobacteriales", "phylum": "Bacteroidetes", "superkingdom": "Bacteria"}, "452662": {"species": "Sphingobium japonicum", "genus": "Sphingobium", "family": "Sphingomonadaceae", "order": "Sphingomonadales", "phylum": "Proteobacteria", "superkingdom": "Bacteria"}, "2219696": {"species": "Sphingomonas sp. FARSPH", "genus": "Sphingomonas", "family": "Sphingomonadaceae", "order": "Sphingomonadales", "phylum": "Proteobacteria", "superkingdom": "Bacteria"}, "1250205": {"species": "Gramella sp. MAR_2010_147", "genus": "Gramella", "family": "Flavobacteriaceae", "order": "Flavobacteriales", "phylum": "Bacteroidetes", "superkingdom": "Bacteria"}, "1402135": {"species": "Sulfitobacter pseudonitzschiae", "genus": "Sulfitobacter", "family": "Rhodobacteraceae", "order": "Rhodobacterales", "phylum": "Proteobacteria", "superkingdom": "Bacteria"}, "1336794": {"species": "Formosa sp. Hel1_33_131", "genus": "Formosa", "family": "Flavobacteriaceae", "order": "Flavobacteriales", "phylum": "Bacteroidetes", "superkingdom": "Bacteria"}, "480520": {"species": "Myroides profundi", "genus": "Myroides", "family": "Flavobacteriaceae", "order": "Flavobacteriales", "phylum": "Bacteroidetes", "superkingdom": "Bacteria"}, "1458461": {"species": "Candidatus Phaeomarinobacter ectocarpi", "genus": "Candidatus Phaeomarinobacter", "family": "Rhodobiaceae", "order": "Rhizobiales", "phylum": "Proteobacteria", "superkingdom": "Bacteria"}, "1973480": {"species": "Sphaerospermopsis kisseleviana", "genus": "Sphaerospermopsis", "family": "Aphanizomenonaceae", "order": "Nostocales", "phylum": "Cyanobacteria", "superkingdom": "Bacteria"}, "674703": {"species": "Rhodoplanes sp. Z2-YC6860", "genus": "Rhodoplanes", "family": "Hyphomicrobiaceae", "order": "Rhizobiales", "phylum": "Proteobacteria", "superkingdom": "Bacteria"}, "15368": {"species": "Brachypodium distachyon", "genus": "Brachypodium", "family": "Poaceae", "order": "Poales", "phylum": "Streptophyta", "superkingdom": "Eukaryota"}, "1892855": {"species": "Sphingosinicella sp. BN140058", "genus": "Sphingosinicella", "family": "Sphingomonadaceae", "order": "Sphingomonadales", "phylum": "Proteobacteria", "superkingdom": "Bacteria"}, "754429": {"species": "Gilvibacter sp. SZ-19", "genus": "Gilvibacter", "family": "Flavobacteriaceae", "order": "Flavobacteriales", "phylum": "Bacteroidetes", "superkingdom": "Bacteria"}, "80870": {"species": "Acidovorax avenae", "genus": "Acidovorax", "family": "Comamonadaceae", "order": "Burkholderiales", "phylum": "Proteobacteria", "superkingdom": "Bacteria"}, "1848904": {"species": "Capnocytophaga stomatis", "genus": "Capnocytophaga", "family": "Flavobacteriaceae", "order": "Flavobacteriales", "phylum": "Bacteroidetes", "superkingdom": "Bacteria"}, "411154": {"species": "Gramella forsetii", "genus": "Gramella", "family": "Flavobacteriaceae", "order": "Flavobacteriales", "phylum": "Bacteroidetes", "superkingdom": "Bacteria"}, "2492837": {"species": "Sphingomonas sp. C8-2", "genus": "Sphingomonas", "family": "Sphingomonadaceae", "order": "Sphingomonadales", "phylum": "Proteobacteria", "superkingdom": "Bacteria"}, "32473": {"species": "Xiphophorus couchianus", "genus": "Xiphophorus", "family": "Poeciliidae", "order": "Cyprinodontiformes", "phylum": "Chordata", "superkingdom": "Eukaryota"}, "542383": {"species": "uncultured bacterium ARCTIC02_G_04", "genus": "Bacteria-undef", "family": "Bacteria-undef", "order": "Bacteria-undef", "phylum": "Bacteria-undef", "superkingdom": "Bacteria"}, "1842534": {"species": "Sinorhizobium sp. RAC02", "genus": "Sinorhizobium", "family": "Rhizobiaceae", "order": "Rhizobiales", "phylum": "Proteobacteria", "superkingdom": "Bacteria"}, "1250295": {"species": "Flavobacteriaceae bacterium MAR_2010_188", "genus": "Flavobacteriaceae-undef", "family": "Flavobacteriaceae", "order": "Flavobacteriales", "phylum": "Bacteroidetes", "superkingdom": "Bacteria"}, "863935": {"species": "Sphingomonas sp. NX-3", "genus": "Sphingomonas", "family": "Sphingomonadaceae", "order": "Sphingomonadales", "phylum": "Proteobacteria", "superkingdom": "Bacteria"}, "1673076": {"species": "Sphingobium hydrophobicum", "genus": "Sphingobium", "family": "Sphingomonadaceae", "order": "Sphingomonadales", "phylum": "Proteobacteria", "superkingdom": "Bacteria"}, "1843368": {"species": "Sphingobium sp. RAC03", "genus": "Sphingobium", "family": "Sphingomonadaceae", "order": "Sphingomonadales", "phylum": "Proteobacteria", "superkingdom": "Bacteria"}, "70448": {"species": "Ostreococcus tauri", "genus": "Ostreococcus", "family": "Bathycoccaceae", "order": "Mamiellales", "phylum": "Chlorophyta", "superkingdom": "Eukaryota"}, "1648404": {"species": "Erythrobacter atlanticus", "genus": "Erythrobacter", "family": "Erythrobacteraceae", "order": "Sphingomonadales", "phylum": "Proteobacteria", "superkingdom": "Bacteria"}, "1202541": {"species": "Botryococcus braunii", "genus": "Botryococcus", "family": "Chlorophyta-undef", "order": "Chlorophyta-undef", "phylum": "Chlorophyta", "superkingdom": "Eukaryota"}, "114398": {"species": "Parasteatoda tepidariorum", "genus": "Parasteatoda", "family": "Theridiidae", "order": "Araneae", "phylum": "Arthropoda", "superkingdom": "Eukaryota"}, "1763534": {"species": "Flavobacterium crassostreae", "genus": "Flavobacterium", "family": "Flavobacteriaceae", "order": "Flavobacteriales", "phylum": "Bacteroidetes", "superkingdom": "Bacteria"}, "1336795": {"species": "Formosa sp. Hel3_A1_48", "genus": "Formosa", "family": "Flavobacteriaceae", "order": "Flavobacteriales", "phylum": "Bacteroidetes", "superkingdom": "Bacteria"}, "754423": {"species": "Tenacibaculum sp. SZ-18", "genus": "Tenacibaculum", "family": "Flavobacteriaceae", "order": "Flavobacteriales", "phylum": "Bacteroidetes", "superkingdom": "Bacteria"}, "1915078": {"species": "Thioclava nitratireducens", "genus": "Thioclava", "family": "Rhodobacteraceae", "order": "Rhodobacterales", "phylum": "Proteobacteria", "superkingdom": "Bacteria"}, "1913577": {"species": "Gramella salexigens", "genus": "Gramella", "family": "Flavobacteriaceae", "order": "Flavobacteriales", "phylum": "Bacteroidetes", "superkingdom": "Bacteria"}, "1550728": {"species": "Blastomonas fulva", "genus": "Blastomonas", "family": "Sphingomonadaceae", "order": "Sphingomonadales", "phylum": "Proteobacteria", "superkingdom": "Bacteria"}, "584609": {"species": "Tenacibaculum jejuense", "genus": "Tenacibaculum", "family": "Flavobacteriaceae", "order": "Flavobacteriales", "phylum": "Bacteroidetes", "superkingdom": "Bacteria"}, "2072936": {"species": "Sphingobium sp. SCG-1", "genus": "Sphingobium", "family": "Sphingomonadaceae", "order": "Sphingomonadales", "phylum": "Proteobacteria", "superkingdom": "Bacteria"}, "266779": {"species": "Chelativorans sp. BNC1", "genus": "Chelativorans", "family": "Phyllobacteriaceae", "order": "Rhizobiales", "phylum": "Proteobacteria", "superkingdom": "Bacteria"}, "1936080": {"species": "Winogradskyella sp. J14-2", "genus": "Winogradskyella", "family": "Flavobacteriaceae", "order": "Flavobacteriales", "phylum": "Bacteroidetes", "superkingdom": "Bacteria"}, "1094466": {"species": "Flavobacterium indicum", "genus": "Flavobacterium", "family": "Flavobacteriaceae", "order": "Flavobacteriales", "phylum": "Bacteroidetes", "superkingdom": "Bacteria"}, "313590": {"species": "Dokdonia sp. MED134", "genus": "Dokdonia", "family": "Flavobacteriaceae", "order": "Flavobacteriales", "phylum": "Bacteroidetes", "superkingdom": "Bacteria"}, "1842536": {"species": "Agrobacterium sp. RAC06", "genus": "Agrobacterium", "family": "Rhizobiaceae", "order": "Rhizobiales", "phylum": "Proteobacteria", "superkingdom": "Bacteria"}, "74649": {"species": "Rosa chinensis", "genus": "Rosa", "family": "Rosaceae", "order": "Rosales", "phylum": "Streptophyta", "superkingdom": "Eukaryota"}, "1141883": {"species": "Massilia putida", "genus": "Massilia", "family": "Oxalobacteraceae", "order": "Burkholderiales", "phylum": "Proteobacteria", "superkingdom": "Bacteria"}, "1736674": {"species": "Algibacter alginicilyticus", "genus": "Algibacter", "family": "Flavobacteriaceae", "order": "Flavobacteriales", "phylum": "Bacteroidetes", "superkingdom": "Bacteria"}, "1316596": {"species": "Capnocytophaga sp. oral taxon 878", "genus": "Capnocytophaga", "family": "Flavobacteriaceae", "order": "Flavobacteriales", "phylum": "Bacteroidetes", "superkingdom": "Bacteria"}, "1581011": {"species": "Sulfurospirillum sp. UCH001", "genus": "Sulfurospirillum", "family": "Campylobacteraceae", "order": "Campylobacterales", "phylum": "Proteobacteria", "superkingdom": "Bacteria"}, "143223": {"species": "Salegentibacter salegens", "genus": "Salegentibacter", "family": "Flavobacteriaceae", "order": "Flavobacteriales", "phylum": "Bacteroidetes", "superkingdom": "Bacteria"}, "522306": {"species": "Candidatus Accumulibacter phosphatis", "genus": "Candidatus Accumulibacter", "family": "Proteobacteria-undef", "order": "Proteobacteria-undef", "phylum": "Proteobacteria", "superkingdom": "Bacteria"}, "639310": {"species": "Olleya aquimaris", "genus": "Olleya", "family": "Flavobacteriaceae", "order": "Flavobacteriales", "phylum": "Bacteroidetes", "superkingdom": "Bacteria"}, "2162713": {"species": "Flavobacterium magnum", "genus": "Flavobacterium", "family": "Flavobacteriaceae", "order": "Flavobacteriales", "phylum": "Bacteroidetes", "superkingdom": "Bacteria"}, "1335048": {"species": "Defluviimonas alba", "genus": "Defluviimonas", "family": "Rhodobacteraceae", "order": "Rhodobacterales", "phylum": "Proteobacteria", "superkingdom": "Bacteria"}, "42229": {"species": "Prunus avium", "genus": "Prunus", "family": "Rosaceae", "order": "Rosales", "phylum": "Streptophyta", "superkingdom": "Eukaryota"}, "1441467": {"species": "Nitrospirillum amazonense", "genus": "Nitrospirillum", "family": "Rhodospirillaceae", "order": "Rhodospirillales", "phylum": "Proteobacteria", "superkingdom": "Bacteria"}, "542405": {"species": "uncultured bacterium ARCTIC16_F_12", "genus": "Bacteria-undef", "family": "Bacteria-undef", "order": "Bacteria-undef", "phylum": "Bacteria-undef", "superkingdom": "Bacteria"}, "1336796": {"species": "Gillisia sp. Hel1_33_143", "genus": "Gillisia", "family": "Flavobacteriaceae", "order": "Flavobacteriales", "phylum": "Bacteroidetes", "superkingdom": "Bacteria"}, "69665": {"species": "Caulobacter sp. FWC26", "genus": "Caulobacter", "family": "Caulobacteraceae", "order": "Caulobacterales", "phylum": "Proteobacteria", "superkingdom": "Bacteria"}, "49369": {"species": "Coffea eugenioides", "genus": "Coffea", "family": "Rubiaceae", "order": "Gentianales", "phylum": "Streptophyta", "superkingdom": "Eukaryota"}, "1230840": {"species": "Orycteropus afer", "genus": "Orycteropus", "family": "Orycteropodidae", "order": "Tubulidentata", "phylum": "Chordata", "superkingdom": "Eukaryota"}, "1404367": {"species": "Bradyrhizobium symbiodeficiens", "genus": "Bradyrhizobium", "family": "Bradyrhizobiaceae", "order": "Rhizobiales", "phylum": "Proteobacteria", "superkingdom": "Bacteria"}, "1229726": {"species": "Gramella flava", "genus": "Gramella", "family": "Flavobacteriaceae", "order": "Flavobacteriales", "phylum": "Bacteroidetes", "superkingdom": "Bacteria"}, "876364": {"species": "Cupriavidus sp. USMAA2-4", "genus": "Cupriavidus", "family": "Burkholderiaceae", "order": "Burkholderiales", "phylum": "Proteobacteria", "superkingdom": "Bacteria"}, "1609758": {"species": "Novosphingobium sp. P6W", "genus": "Novosphingobium", "family": "Sphingomonadaceae", "order": "Sphingomonadales", "phylum": "Proteobacteria", "superkingdom": "Bacteria"}, "1452724": {"species": "Flavobacterium psychrophilum", "genus": "Flavobacterium", "family": "Flavobacteriaceae", "order": "Flavobacteriales", "phylum": "Bacteroidetes", "superkingdom": "Bacteria"}, "52035": {"species": "Lobochlamys segnis", "genus": "Lobochlamys", "family": "Chlamydomonadaceae", "order": "Chlamydomonadales", "phylum": "Chlorophyta", "superkingdom": "Eukaryota"}, "318586": {"species": "Paracoccus denitrificans", "genus": "Paracoccus", "family": "Rhodobacteraceae", "order": "Rhodobacterales", "phylum": "Proteobacteria", "superkingdom": "Bacteria"}, "2183896": {"species": "Flavobacterium crocinum", "genus": "Flavobacterium", "family": "Flavobacteriaceae", "order": "Flavobacteriales", "phylum": "Bacteroidetes", "superkingdom": "Bacteria"}, "28849": {"species": "Gelidium coulteri", "genus": "Gelidium", "family": "Gelidiaceae", "order": "Gelidiales", "phylum": "Rhodophyta", "superkingdom": "Eukaryota"}, "1016987": {"species": "Novosphingobium sp. THN1", "genus": "Novosphingobium", "family": "Sphingomonadaceae", "order": "Sphingomonadales", "phylum": "Proteobacteria", "superkingdom": "Bacteria"}, "643867": {"species": "Marivirga tractuosa", "genus": "Marivirga", "family": "Marivirgaceae", "order": "Cytophagales", "phylum": "Bacteroidetes", "superkingdom": "Bacteria"}, "412030": {"species": "Paramecium tetraurelia", "genus": "Paramecium", "family": "Parameciidae", "order": "Peniculida", "phylum": "Ciliophora", "superkingdom": "Eukaryota"}, "1628059": {"species": "Sphingomonas sp. JE1", "genus": "Sphingomonas", "family": "Sphingomonadaceae", "order": "Sphingomonadales", "phylum": "Proteobacteria", "superkingdom": "Bacteria"}, "279238": {"species": "Novosphingobium aromaticivorans", "genus": "Novosphingobium", "family": "Sphingomonadaceae", "order": "Sphingomonadales", "phylum": "Proteobacteria", "superkingdom": "Bacteria"}, "1921510": {"species": "Tardibacter chloracetimidivorans", "genus": "Tardibacter", "family": "Sphingomonadaceae", "order": "Sphingomonadales", "phylum": "Proteobacteria", "superkingdom": "Bacteria"}, "592029": {"species": "Nonlabens dokdonensis", "genus": "Nonlabens", "family": "Flavobacteriaceae", "order": "Flavobacteriales", "phylum": "Bacteroidetes", "superkingdom": "Bacteria"}, "588932": {"species": "Brevundimonas naejangsanensis", "genus": "Brevundimonas", "family": "Caulobacteraceae", "order": "Caulobacterales", "phylum": "Proteobacteria", "superkingdom": "Bacteria"}, "1492737": {"species": "Flavobacterium gilvum", "genus": "Flavobacterium", "family": "Flavobacteriaceae", "order": "Flavobacteriales", "phylum": "Bacteroidetes", "superkingdom": "Bacteria"}, "64793": {"species": "Wasmannia auropunctata", "genus": "Wasmannia", "family": "Formicidae", "order": "Hymenoptera", "phylum": "Arthropoda", "superkingdom": "Eukaryota"}, "35806": {"species": "Rhodovulum sulfidophilum", "genus": "Rhodovulum", "family": "Rhodobacteraceae", "order": "Rhodobacterales", "phylum": "Proteobacteria", "superkingdom": "Bacteria"}, "2502843": {"species": "Erythrobacter sp. HKB08", "genus": "Erythrobacter", "family": "Erythrobacteraceae", "order": "Sphingomonadales", "phylum": "Proteobacteria", "superkingdom": "Bacteria"}, "858337": {"species": "uncultured Choricystis", "genus": "Chlorophyta-undef", "family": "Chlorophyta-undef", "order": "Chlorophyta-undef", "phylum": "Chlorophyta", "superkingdom": "Eukaryota"}, "983544": {"species": "Lacinutrix sp. 5H-3-7-4", "genus": "Lacinutrix", "family": "Flavobacteriaceae", "order": "Flavobacteriales", "phylum": "Bacteroidetes", "superkingdom": "Bacteria"}, "73025": {"species": "Eutreptiella gymnastica", "genus": "Eutreptiella", "family": "Eutreptiales-undef", "order": "Eutreptiales", "phylum": "Euglenozoa", "superkingdom": "Eukaryota"}, "758796": {"species": "Burkholderia sp. RPE67", "genus": "Burkholderia", "family": "Burkholderiaceae", "order": "Burkholderiales", "phylum": "Proteobacteria", "superkingdom": "Bacteria"}, "216432": {"species": "Croceibacter atlanticus", "genus": "Croceibacter", "family": "Flavobacteriaceae", "order": "Flavobacteriales", "phylum": "Bacteroidetes", "superkingdom": "Bacteria"}, "402626": {"species": "Ralstonia pickettii", "genus": "Ralstonia", "family": "Burkholderiaceae", "order": "Burkholderiales", "phylum": "Proteobacteria", "superkingdom": "Bacteria"}, "1348584": {"species": "Cellulophaga baltica", "genus": "Cellulophaga", "family": "Flavobacteriaceae", "order": "Flavobacteriales", "phylum": "Bacteroidetes", "superkingdom": "Bacteria"}, "2202827": {"species": "Methylobacterium terrae", "genus": "Methylobacterium", "family": "Methylobacteriaceae", "order": "Rhizobiales", "phylum": "Proteobacteria", "superkingdom": "Bacteria"}, "1034807": {"species": "Flavobacterium branchiophilum", "genus": "Flavobacterium", "family": "Flavobacteriaceae", "order": "Flavobacteriales", "phylum": "Bacteroidetes", "superkingdom": "Bacteria"}, "1520": {"species": "Clostridium beijerinckii", "genus": "Clostridium", "family": "Clostridiaceae", "order": "Clostridiales", "phylum": "Firmicutes", "superkingdom": "Bacteria"}, "1306519": {"species": "Flavobacterium commune", "genus": "Flavobacterium", "family": "Flavobacteriaceae", "order": "Flavobacteriales", "phylum": "Bacteroidetes", "superkingdom": "Bacteria"}, "5480": {"species": "Candida parapsilosis", "genus": "Candida", "family": "Debaryomycetaceae", "order": "Saccharomycetales", "phylum": "Ascomycota", "superkingdom": "Eukaryota"}, "4686": {"species": "Asparagus officinalis", "genus": "Asparagus", "family": "Asparagaceae", "order": "Asparagales", "phylum": "Streptophyta", "superkingdom": "Eukaryota"}, "1792508": {"species": "Yangia sp. CCB-MM3", "genus": "Salipiger", "family": "Rhodobacteraceae", "order": "Rhodobacterales", "phylum": "Proteobacteria", "superkingdom": "Bacteria"}, "1241979": {"species": "Chryseobacterium carnis", "genus": "Kaistella", "family": "Weeksellaceae", "order": "Flavobacteriales", "phylum": "Bacteroidetes", "superkingdom": "Bacteria"}, "1714860": {"species": "Aquimarina sp. BL5", "genus": "Aquimarina", "family": "Flavobacteriaceae", "order": "Flavobacteriales", "phylum": "Bacteroidetes", "superkingdom": "Bacteria"}, "2060312": {"species": "Altererythrobacter sp. B11", "genus": "Altererythrobacter", "family": "Erythrobacteraceae", "order": "Sphingomonadales", "phylum": "Proteobacteria", "superkingdom": "Bacteria"}, "69332": {"species": "Chara braunii", "genus": "Chara", "family": "Characeae", "order": "Charales", "phylum": "Streptophyta", "superkingdom": "Eukaryota"}, "1123269": {"species": "Sphingomonas sanxanigenens", "genus": "Sphingomonas", "family": "Sphingomonadaceae", "order": "Sphingomonadales", "phylum": "Proteobacteria", "superkingdom": "Bacteria"}, "1532023": {"species": "Qipengyuania sediminis", "genus": "Qipengyuania", "family": "Erythrobacteraceae", "order": "Sphingomonadales", "phylum": "Proteobacteria", "superkingdom": "Bacteria"}, "1784713": {"species": "Flavobacterium arcticum", "genus": "Flavobacterium", "family": "Flavobacteriaceae", "order": "Flavobacteriales", "phylum": "Bacteroidetes", "superkingdom": "Bacteria"}, "266": {"species": "Paracoccus denitrificans", "genus": "Paracoccus", "family": "Rhodobacteraceae", "order": "Rhodobacterales", "phylum": "Proteobacteria", "superkingdom": "Bacteria"}, "878220": {"species": "Chryseobacterium sp. StRB126", "genus": "Chryseobacterium", "family": "Weeksellaceae", "order": "Flavobacteriales", "phylum": "Bacteroidetes", "superkingdom": "Bacteria"}, "287": {"species": "Pseudomonas aeruginosa", "genus": "Pseudomonas", "family": "Pseudomonadaceae", "order": "Pseudomonadales", "phylum": "Proteobacteria", "superkingdom": "Bacteria"}, "307658": {"species": "Monomorium pharaonis", "genus": "Monomorium", "family": "Formicidae", "order": "Hymenoptera", "phylum": "Arthropoda", "superkingdom": "Eukaryota"}, "1517757": {"species": "Dokdonia sp. HMF2319", "genus": "Dokdonia", "family": "Flavobacteriaceae", "order": "Flavobacteriales", "phylum": "Bacteroidetes", "superkingdom": "Bacteria"}, "361183": {"species": "Altererythrobacter epoxidivorans", "genus": "Altererythrobacter", "family": "Erythrobacteraceae", "order": "Sphingomonadales", "phylum": "Proteobacteria", "superkingdom": "Bacteria"}, "1010": {"species": "Sphingobacterium mizutaii", "genus": "Sphingobacterium", "family": "Sphingobacteriaceae", "order": "Sphingobacteriales", "phylum": "Bacteroidetes", "superkingdom": "Bacteria"}, "2027857": {"species": "Mariniflexile sp. TRM1-10", "genus": "Mariniflexile", "family": "Flavobacteriaceae", "order": "Flavobacteriales", "phylum": "Bacteroidetes", "superkingdom": "Bacteria"}, "645517": {"species": "Altererythrobacter namhicola", "genus": "Altererythrobacter", "family": "Erythrobacteraceae", "order": "Sphingomonadales", "phylum": "Proteobacteria", "superkingdom": "Bacteria"}, "169864": {"species": "unknown phycodnavirus", "genus": "Phycodnaviridae-undef", "family": "Phycodnaviridae", "order": "Algavirales", "phylum": "Nucleocytoviricota", "superkingdom": "Viruses"}, "39960": {"species": "Erythrobacter litoralis", "genus": "Erythrobacter", "family": "Erythrobacteraceae", "order": "Sphingomonadales", "phylum": "Proteobacteria", "superkingdom": "Bacteria"}, "78245": {"species": "Xanthobacter autotrophicus", "genus": "Xanthobacter", "family": "Xanthobacteraceae", "order": "Rhizobiales", "phylum": "Proteobacteria", "superkingdom": "Bacteria"}, "215447": {"species": "undef", "genus": "undef", "family": "undef", "order": "undef", "phylum": "undef", "superkingdom": "undef"}, "317655": {"species": "Sphingopyxis alaskensis", "genus": "Sphingopyxis", "family": "Sphingomonadaceae", "order": "Sphingomonadales", "phylum": "Proteobacteria", "superkingdom": "Bacteria"}, "759362": {"species": "Ketogulonicigenium vulgare", "genus": "Ketogulonicigenium", "family": "Rhodobacteraceae", "order": "Rhodobacterales", "phylum": "Proteobacteria", "superkingdom": "Bacteria"}, "1806885": {"species": "Sphingorhabdus sp. M41", "genus": "Sphingorhabdus", "family": "Sphingomonadaceae", "order": "Sphingomonadales", "phylum": "Proteobacteria", "superkingdom": "Bacteria"}, "1930532": {"species": "Pseudomonas sp. CC6-YY-74", "genus": "Pseudomonas", "family": "Pseudomonadaceae", "order": "Pseudomonadales", "phylum": "Proteobacteria", "superkingdom": "Bacteria"}, "1349785": {"species": "Tenacibaculum maritimum", "genus": "Tenacibaculum", "family": "Flavobacteriaceae", "order": "Flavobacteriales", "phylum": "Bacteroidetes", "superkingdom": "Bacteria"}, "1604141": {"species": "Antrophyum semicostatum", "genus": "Antrophyum", "family": "Pteridaceae", "order": "Polypodiales", "phylum": "Streptophyta", "superkingdom": "Eukaryota"}, "313598": {"species": "Polaribacter sp. MED152", "genus": "Polaribacter", "family": "Flavobacteriaceae", "order": "Flavobacteriales", "phylum": "Bacteroidetes", "superkingdom": "Bacteria"}, "1670800": {"species": "Mesorhizobium oceanicum", "genus": "Mesorhizobium", "family": "Phyllobacteriaceae", "order": "Rhizobiales", "phylum": "Proteobacteria", "superkingdom": "Bacteria"}, "1945662": {"species": "Paracoccus contaminans", "genus": "Paracoccus", "family": "Rhodobacteraceae", "order": "Rhodobacterales", "phylum": "Proteobacteria", "superkingdom": "Bacteria"}, "2003315": {"species": "Porphyrobacter sp. CACIAM 03H1", "genus": "Porphyrobacter", "family": "Erythrobacteraceae", "order": "Sphingomonadales", "phylum": "Proteobacteria", "superkingdom": "Bacteria"}, "1316593": {"species": "Capnocytophaga sp. oral taxon 864", "genus": "Capnocytophaga", "family": "Flavobacteriaceae", "order": "Flavobacteriales", "phylum": "Bacteroidetes", "superkingdom": "Bacteria"}, "2021234": {"species": "Ahniella affigens", "genus": "Ahniella", "family": "Rhodanobacteraceae", "order": "Xanthomonadales", "phylum": "Proteobacteria", "superkingdom": "Bacteria"}, "1458492": {"species": "Myroides sp. ZB35", "genus": "Myroides", "family": "Flavobacteriaceae", "order": "Flavobacteriales", "phylum": "Bacteroidetes", "superkingdom": "Bacteria"}, "521097": {"species": "Capnocytophaga ochracea", "genus": "Capnocytophaga", "family": "Flavobacteriaceae", "order": "Flavobacteriales", "phylum": "Bacteroidetes", "superkingdom": "Bacteria"}, "1241982": {"species": "Chryseobacterium nakagawai", "genus": "Chryseobacterium", "family": "Weeksellaceae", "order": "Flavobacteriales", "phylum": "Bacteroidetes", "superkingdom": "Bacteria"}, "319236": {"species": "Nonlabens sediminis", "genus": "Nonlabens", "family": "Flavobacteriaceae", "order": "Flavobacteriales", "phylum": "Bacteroidetes", "superkingdom": "Bacteria"}, "722472": {"species": "Bradyrhizobium lablabi", "genus": "Bradyrhizobium", "family": "Bradyrhizobiaceae", "order": "Rhizobiales", "phylum": "Proteobacteria", "superkingdom": "Bacteria"}, "2494375": {"species": "Aequorivita sp. H23M31", "genus": "Aequorivita", "family": "Flavobacteriaceae", "order": "Flavobacteriales", "phylum": "Bacteroidetes", "superkingdom": "Bacteria"}, "1348774": {"species": "Croceicoccus naphthovorans", "genus": "Croceicoccus", "family": "Erythrobacteraceae", "order": "Sphingomonadales", "phylum": "Proteobacteria", "superkingdom": "Bacteria"}, "1219058": {"species": "Sphingopyxis terrae", "genus": "Sphingopyxis", "family": "Sphingomonadaceae", "order": "Sphingomonadales", "phylum": "Proteobacteria", "superkingdom": "Bacteria"}, "2126553": {"species": "Gramella fulva", "genus": "Gramella", "family": "Flavobacteriaceae", "order": "Flavobacteriales", "phylum": "Bacteroidetes", "superkingdom": "Bacteria"}, "765698": {"species": "Mesorhizobium ciceri", "genus": "Mesorhizobium", "family": "Phyllobacteriaceae", "order": "Rhizobiales", "phylum": "Proteobacteria", "superkingdom": "Bacteria"}, "1454006": {"species": "Siansivirga zeaxanthinifaciens", "genus": "Siansivirga", "family": "Flavobacteriaceae", "order": "Flavobacteriales", "phylum": "Bacteroidetes", "superkingdom": "Bacteria"}, "1300343": {"species": "Dokdonia donghaensis", "genus": "Dokdonia", "family": "Flavobacteriaceae", "order": "Flavobacteriales", "phylum": "Bacteroidetes", "superkingdom": "Bacteria"}, "1538644": {"species": "Sphingobacterium sp. ML3W", "genus": "Sphingobacterium", "family": "Sphingobacteriaceae", "order": "Sphingobacteriales", "phylum": "Bacteroidetes", "superkingdom": "Bacteria"}, "1492898": {"species": "Flavisolibacter tropicus", "genus": "Flavisolibacter", "family": "Chitinophagaceae", "order": "Chitinophagales", "phylum": "Bacteroidetes", "superkingdom": "Bacteria"}, "2058134": {"species": "Nonlabens sp. MB-3u-79", "genus": "Nonlabens", "family": "Flavobacteriaceae", "order": "Flavobacteriales", "phylum": "Bacteroidetes", "superkingdom": "Bacteria"}, "34270": {"species": "Syringa vulgaris", "genus": "Syringa", "family": "Oleaceae", "order": "Lamiales", "phylum": "Streptophyta", "superkingdom": "Eukaryota"}, "2249356": {"species": "Flavobacterium sp. HYN0086", "genus": "Flavobacterium", "family": "Flavobacteriaceae", "order": "Flavobacteriales", "phylum": "Bacteroidetes", "superkingdom": "Bacteria"}, "63186": {"species": "Zobellia galactanivorans", "genus": "Zobellia", "family": "Flavobacteriaceae", "order": "Flavobacteriales", "phylum": "Bacteroidetes", "superkingdom": "Bacteria"}, "1850252": {"species": "Tenacibaculum todarodis", "genus": "Tenacibaculum", "family": "Flavobacteriaceae", "order": "Flavobacteriales", "phylum": "Bacteroidetes", "superkingdom": "Bacteria"}, "627192": {"species": "Sphingobium sp. SYK-6", "genus": "Sphingobium", "family": "Sphingomonadaceae", "order": "Sphingomonadales", "phylum": "Proteobacteria", "superkingdom": "Bacteria"}, "313595": {"species": "Psychroflexus torquis", "genus": "Psychroflexus", "family": "Flavobacteriaceae", "order": "Flavobacteriales", "phylum": "Bacteroidetes", "superkingdom": "Bacteria"}, "1945892": {"species": "Cytophagales bacterium TFI 002", "genus": "Cytophagales-undef", "family": "Cytophagales-undef", "order": "Cytophagales", "phylum": "Bacteroidetes", "superkingdom": "Bacteria"}, "1714848": {"species": "Aquimarina sp. AD1", "genus": "Aquimarina", "family": "Flavobacteriaceae", "order": "Flavobacteriales", "phylum": "Bacteroidetes", "superkingdom": "Bacteria"}, "51953": {"species": "Elaeis guineensis", "genus": "Elaeis", "family": "Arecaceae", "order": "Arecales", "phylum": "Streptophyta", "superkingdom": "Eukaryota"}, "43146": {"species": "Rhopalosiphum maidis", "genus": "Rhopalosiphum", "family": "Aphididae", "order": "Hemiptera", "phylum": "Arthropoda", "superkingdom": "Eukaryota"}, "1945657": {"species": "Capnocytophaga sp. H2931", "genus": "Capnocytophaga", "family": "Flavobacteriaceae", "order": "Flavobacteriales", "phylum": "Bacteroidetes", "superkingdom": "Bacteria"}, "1077935": {"species": "Paracoccus zhejiangensis", "genus": "Paracoccus", "family": "Rhodobacteraceae", "order": "Rhodobacterales", "phylum": "Proteobacteria", "superkingdom": "Bacteria"}, "2175091": {"species": "Flavobacterium album", "genus": "Flavobacterium", "family": "Flavobacteriaceae", "order": "Flavobacteriales", "phylum": "Bacteroidetes", "superkingdom": "Bacteria"}, "1141622": {"species": "uncultured picoeukaryote", "genus": "Eukaryota-undef", "family": "Eukaryota-undef", "order": "Eukaryota-undef", "phylum": "Eukaryota-undef", "superkingdom": "Eukaryota"}, "266951": {"species": "Erythrobacter seohaensis", "genus": "Erythrobacter", "family": "Erythrobacteraceae", "order": "Sphingomonadales", "phylum": "Proteobacteria", "superkingdom": "Bacteria"}, "313596": {"species": "Robiginitalea biformata", "genus": "Robiginitalea", "family": "Flavobacteriaceae", "order": "Flavobacteriales", "phylum": "Bacteroidetes", "superkingdom": "Bacteria"}, "542410": {"species": "uncultured bacterium ARCTIC23_B_12", "genus": "Bacteria-undef", "family": "Bacteria-undef", "order": "Bacteria-undef", "phylum": "Bacteria-undef", "superkingdom": "Bacteria"}, "554055": {"species": "Micractinium conductrix", "genus": "Micractinium", "family": "Chlorellaceae", "order": "Chlorellales", "phylum": "Chlorophyta", "superkingdom": "Eukaryota"}, "88150": {"species": "Saccharina religiosa", "genus": "Saccharina", "family": "Laminariaceae", "order": "Laminariales", "phylum": "Eukaryota-undef", "superkingdom": "Eukaryota"}, "165436": {"species": "uncultured Flavobacteriaceae bacterium", "genus": "Flavobacteriaceae-undef", "family": "Flavobacteriaceae", "order": "Flavobacteriales", "phylum": "Bacteroidetes", "superkingdom": "Bacteria"}, "2304600": {"species": "Breoghania sp. L-A4", "genus": "Breoghania", "family": "Cohaesibacteraceae", "order": "Rhizobiales", "phylum": "Proteobacteria", "superkingdom": "Bacteria"}, "2319844": {"species": "Sphingomonas sp. YZ-8", "genus": "Sphingomonas", "family": "Sphingomonadaceae", "order": "Sphingomonadales", "phylum": "Proteobacteria", "superkingdom": "Bacteria"}, "1729720": {"species": "Salegentibacter sp. T436", "genus": "Salegentibacter", "family": "Flavobacteriaceae", "order": "Flavobacteriales", "phylum": "Bacteroidetes", "superkingdom": "Bacteria"}, "34126": {"species": "Cladophora albida", "genus": "Cladophora", "family": "Cladophoraceae", "order": "Cladophorales", "phylum": "Chlorophyta", "superkingdom": "Eukaryota"}, "131310": {"species": "Parastrongyloides trichosuri", "genus": "Parastrongyloides", "family": "Strongyloididae", "order": "Rhabditida", "phylum": "Nematoda", "superkingdom": "Eukaryota"}, "880159": {"species": "Bathycoccus sp. RCC1105 virus BpV", "genus": "Prasinovirus", "family": "Phycodnaviridae", "order": "Algavirales", "phylum": "Nucleocytoviricota", "superkingdom": "Viruses"}, "79200": {"species": "Daucus carota", "genus": "Daucus", "family": "Apiaceae", "order": "Apiales", "phylum": "Streptophyta", "superkingdom": "Eukaryota"}, "1389004": {"species": "Sulfitobacter sp. SK011", "genus": "Sulfitobacter", "family": "Rhodobacteraceae", "order": "Rhodobacterales", "phylum": "Proteobacteria", "superkingdom": "Bacteria"}, "880591": {"species": "Ketogulonicigenium vulgare", "genus": "Ketogulonicigenium", "family": "Rhodobacteraceae", "order": "Rhodobacterales", "phylum": "Proteobacteria", "superkingdom": "Bacteria"}, "76947": {"species": "Sphingobium herbicidovorans", "genus": "Sphingobium", "family": "Sphingomonadaceae", "order": "Sphingomonadales", "phylum": "Proteobacteria", "superkingdom": "Bacteria"}, "745310": {"species": "Sphingomonas sp. MM-1", "genus": "Sphingomonas", "family": "Sphingomonadaceae", "order": "Sphingomonadales", "phylum": "Proteobacteria", "superkingdom": "Bacteria"}, "1936081": {"species": "Seonamhaeicola sp. S2-3", "genus": "Seonamhaeicola", "family": "Flavobacteriaceae", "order": "Flavobacteriales", "phylum": "Bacteroidetes", "superkingdom": "Bacteria"}, "2478552": {"species": "Flavobacterium sp. 140616W15", "genus": "Flavobacterium", "family": "Flavobacteriaceae", "order": "Flavobacteriales", "phylum": "Bacteroidetes", "superkingdom": "Bacteria"}, "28189": {"species": "Capnocytophaga cynodegmi", "genus": "Capnocytophaga", "family": "Flavobacteriaceae", "order": "Flavobacteriales", "phylum": "Bacteroidetes", "superkingdom": "Bacteria"}, "145388": {"species": "Monoraphidium neglectum", "genus": "Monoraphidium", "family": "Selenastraceae", "order": "Sphaeropleales", "phylum": "Chlorophyta", "superkingdom": "Eukaryota"}, "76832": {"species": "Myroides odoratimimus", "genus": "Myroides", "family": "Flavobacteriaceae", "order": "Flavobacteriales", "phylum": "Bacteroidetes", "superkingdom": "Bacteria"}, "169297": {"species": "Aegilops tauschii", "genus": "Aegilops", "family": "Poaceae", "order": "Poales", "phylum": "Streptophyta", "superkingdom": "Eukaryota"}, "1355330": {"species": "Flavobacterium faecale", "genus": "Flavobacterium", "family": "Flavobacteriaceae", "order": "Flavobacteriales", "phylum": "Bacteroidetes", "superkingdom": "Bacteria"}, "335406": {"species": "Sphingosinicella microcystinivorans", "genus": "Sphingosinicella", "family": "Sphingomonadaceae", "order": "Sphingomonadales", "phylum": "Proteobacteria", "superkingdom": "Bacteria"}, "1705617": {"species": "Capnocytophaga sp. oral taxon 323", "genus": "Capnocytophaga", "family": "Flavobacteriaceae", "order": "Flavobacteriales", "phylum": "Bacteroidetes", "superkingdom": "Bacteria"}, "2496866": {"species": "Nonlabens sp. MJ115", "genus": "Nonlabens", "family": "Flavobacteriaceae", "order": "Flavobacteriales", "phylum": "Bacteroidetes", "superkingdom": "Bacteria"}, "633838": {"species": "Bathycoccus virus BpV82", "genus": "Phycodnaviridae-undef", "family": "Phycodnaviridae", "order": "Algavirales", "phylum": "Nucleocytoviricota", "superkingdom": "Viruses"}, "656061": {"species": "Tuber melanosporum", "genus": "Tuber", "family": "Tuberaceae", "order": "Pezizales", "phylum": "Ascomycota", "superkingdom": "Eukaryota"}, "1850238": {"species": "Rhizorhabdus dicambivorans", "genus": "Rhizorhabdus", "family": "Sphingomonadaceae", "order": "Sphingomonadales", "phylum": "Proteobacteria", "superkingdom": "Bacteria"}, "553814": {"species": "Acidovorax carolinensis", "genus": "Acidovorax", "family": "Comamonadaceae", "order": "Burkholderiales", "phylum": "Proteobacteria", "superkingdom": "Bacteria"}, "1529069": {"species": "Polaribacter sp. BM10", "genus": "Polaribacter", "family": "Flavobacteriaceae", "order": "Flavobacteriales", "phylum": "Bacteroidetes", "superkingdom": "Bacteria"}, "219049": {"species": "uncultured Arctic sea ice bacterium", "genus": "Bacteria-undef", "family": "Bacteria-undef", "order": "Bacteria-undef", "phylum": "Bacteria-undef", "superkingdom": "Bacteria"}, "71743": {"species": "Chlorogonium capillatum", "genus": "Chlorogonium", "family": "Haematococcaceae", "order": "Chlamydomonadales", "phylum": "Chlorophyta", "superkingdom": "Eukaryota"}, "1486034": {"species": "Lacinutrix venerupis", "genus": "Lacinutrix", "family": "Flavobacteriaceae", "order": "Flavobacteriales", "phylum": "Bacteroidetes", "superkingdom": "Bacteria"}, "323450": {"species": "Pontibacter actiniarum", "genus": "Pontibacter", "family": "Hymenobacteraceae", "order": "Cytophagales", "phylum": "Bacteroidetes", "superkingdom": "Bacteria"}, "13689": {"species": "Sphingomonas paucimobilis", "genus": "Sphingomonas", "family": "Sphingomonadaceae", "order": "Sphingomonadales", "phylum": "Proteobacteria", "superkingdom": "Bacteria"}, "1076": {"species": "Rhodopseudomonas palustris", "genus": "Rhodopseudomonas", "family": "Bradyrhizobiaceae", "order": "Rhizobiales", "phylum": "Proteobacteria", "superkingdom": "Bacteria"}, "555778": {"species": "Halothiobacillus neapolitanus", "genus": "Halothiobacillus", "family": "Halothiobacillaceae", "order": "Chromatiales", "phylum": "Proteobacteria", "superkingdom": "Bacteria"}, "542412": {"species": "uncultured bacterium ARCTIC24_B_12", "genus": "Bacteria-undef", "family": "Bacteria-undef", "order": "Bacteria-undef", "phylum": "Bacteria-undef", "superkingdom": "Bacteria"}, "412627": {"species": "Zalieutes elater", "genus": "Zalieutes", "family": "Ogcocephalidae", "order": "Lophiiformes", "phylum": "Chordata", "superkingdom": "Eukaryota"}, "2496865": {"species": "Maribacter sp. MJ134", "genus": "Maribacter", "family": "Flavobacteriaceae", "order": "Flavobacteriales", "phylum": "Bacteroidetes", "superkingdom": "Bacteria"}, "357808": {"species": "Roseiflexus sp. RS-1", "genus": "Roseiflexus", "family": "Roseiflexaceae", "order": "Chloroflexales", "phylum": "Chloroflexi", "superkingdom": "Bacteria"}, "1255295": {"species": "Goniomonas avonlea", "genus": "Goniomonas", "family": "Goniomonadaceae", "order": "Cyathomonadacea", "phylum": "Eukaryota-undef", "superkingdom": "Eukaryota"}, "1855726": {"species": "Burkholderia sp. KK1", "genus": "Burkholderia", "family": "Burkholderiaceae", "order": "Burkholderiales", "phylum": "Proteobacteria", "superkingdom": "Bacteria"}, "1761453": {"species": "Euzebyella marina", "genus": "Euzebyella", "family": "Flavobacteriaceae", "order": "Flavobacteriales", "phylum": "Bacteroidetes", "superkingdom": "Bacteria"}, "320787": {"species": "Cyclobacterium amurskyense", "genus": "Cyclobacterium", "family": "Cyclobacteriaceae", "order": "Cytophagales", "phylum": "Bacteroidetes", "superkingdom": "Bacteria"}, "2185111": {"species": "Sphingobium sp. LF-16", "genus": "Sphingobium", "family": "Sphingomonadaceae", "order": "Sphingomonadales", "phylum": "Proteobacteria", "superkingdom": "Bacteria"}, "2109625": {"species": "undef", "genus": "undef", "family": "undef", "order": "undef", "phylum": "undef", "superkingdom": "undef"}, "59895": {"species": "Cynara cardunculus", "genus": "Cynara", "family": "Asteraceae", "order": "Asterales", "phylum": "Streptophyta", "superkingdom": "Eukaryota"}, "1721091": {"species": "Chryseobacterium sp. IHB B 17019", "genus": "Chryseobacterium", "family": "Weeksellaceae", "order": "Flavobacteriales", "phylum": "Bacteroidetes", "superkingdom": "Bacteria"}, "397260": {"species": "Sphingomonas sanxanigenens", "genus": "Sphingomonas", "family": "Sphingomonadaceae", "order": "Sphingomonadales", "phylum": "Proteobacteria", "superkingdom": "Bacteria"}, "1609966": {"species": "Confluentimicrobium sp. EMB200-NS6", "genus": "Confluentimicrobium", "family": "Rhodobacteraceae", "order": "Rhodobacterales", "phylum": "Proteobacteria", "superkingdom": "Bacteria"}, "2054914": {"species": "Pseudomonas sp. 02C 26", "genus": "Pseudomonas", "family": "Pseudomonadaceae", "order": "Pseudomonadales", "phylum": "Proteobacteria", "superkingdom": "Bacteria"}, "28087": {"species": "Legionella sainthelensi", "genus": "Legionella", "family": "Legionellaceae", "order": "Legionellales", "phylum": "Proteobacteria", "superkingdom": "Bacteria"}, "1420599": {"species": "Pseudomonas protegens", "genus": "Pseudomonas", "family": "Pseudomonadaceae", "order": "Pseudomonadales", "phylum": "Proteobacteria", "superkingdom": "Bacteria"}, "1188319": {"species": "Ferriphaselus amnicola", "genus": "Ferriphaselus", "family": "Gallionellaceae", "order": "Nitrosomonadales", "phylum": "Proteobacteria", "superkingdom": "Bacteria"}, "880160": {"species": "Bathycoccus sp. RCC1105 virus BpV", "genus": "Prasinovirus", "family": "Phycodnaviridae", "order": "Algavirales", "phylum": "Nucleocytoviricota", "superkingdom": "Viruses"}, "931866": {"species": "Bradyrhizobium ottawaense", "genus": "Bradyrhizobium", "family": "Bradyrhizobiaceae", "order": "Rhizobiales", "phylum": "Proteobacteria", "superkingdom": "Bacteria"}, "1123016": {"species": "Pseudomonas balearica", "genus": "Pseudomonas", "family": "Pseudomonadaceae", "order": "Pseudomonadales", "phylum": "Proteobacteria", "superkingdom": "Bacteria"}, "1476901": {"species": "Nonlabens sp. MIC269", "genus": "Nonlabens", "family": "Flavobacteriaceae", "order": "Flavobacteriales", "phylum": "Bacteroidetes", "superkingdom": "Bacteria"}, "1922226": {"species": "Anderseniella sp. Alg231-50", "genus": "Anderseniella", "family": "Rhodobiaceae", "order": "Rhizobiales", "phylum": "Proteobacteria", "superkingdom": "Bacteria"}, "33050": {"species": "Sphingopyxis macrogoltabida", "genus": "Sphingopyxis", "family": "Sphingomonadaceae", "order": "Sphingomonadales", "phylum": "Proteobacteria", "superkingdom": "Bacteria"}, "1579979": {"species": "Wenzhouxiangella marina", "genus": "Wenzhouxiangella", "family": "Wenzhouxiangellaceae", "order": "Chromatiales", "phylum": "Proteobacteria", "superkingdom": "Bacteria"}, "861109": {"species": "Sphingobium indicum", "genus": "Sphingobium", "family": "Sphingomonadaceae", "order": "Sphingomonadales", "phylum": "Proteobacteria", "superkingdom": "Bacteria"}, "867900": {"species": "Cellulophaga lytica", "genus": "Cellulophaga", "family": "Flavobacteriaceae", "order": "Flavobacteriales", "phylum": "Bacteroidetes", "superkingdom": "Bacteria"}, "516051": {"species": "Muricauda lutaonensis", "genus": "Muricauda", "family": "Flavobacteriaceae", "order": "Flavobacteriales", "phylum": "Bacteroidetes", "superkingdom": "Bacteria"}, "1347342": {"species": "Formosa agariphila", "genus": "Formosa", "family": "Flavobacteriaceae", "order": "Flavobacteriales", "phylum": "Bacteroidetes", "superkingdom": "Bacteria"}, "1922225": {"species": "Erythrobacter sp. Alg231-14", "genus": "Erythrobacter", "family": "Erythrobacteraceae", "order": "Sphingomonadales", "phylum": "Proteobacteria", "superkingdom": "Bacteria"}, "4615": {"species": "Ananas comosus", "genus": "Ananas", "family": "Bromeliaceae", "order": "Poales", "phylum": "Streptophyta", "superkingdom": "Eukaryota"}, "59538": {"species": "Pantholops hodgsonii", "genus": "Pantholops", "family": "Bovidae", "order": "Artiodactyla", "phylum": "Chordata", "superkingdom": "Eukaryota"}, "2508307": {"species": "Leisingera sp. NJS204", "genus": "Leisingera", "family": "Rhodobacteraceae", "order": "Rhodobacterales", "phylum": "Proteobacteria", "superkingdom": "Bacteria"}, "692370": {"species": "Altererythrobacter dongtanensis", "genus": "Altererythrobacter", "family": "Erythrobacteraceae", "order": "Sphingomonadales", "phylum": "Proteobacteria", "superkingdom": "Bacteria"}, "104268": {"species": "Tenacibaculum mesophilum", "genus": "Tenacibaculum", "family": "Flavobacteriaceae", "order": "Flavobacteriales", "phylum": "Bacteroidetes", "superkingdom": "Bacteria"}, "461633": {"species": "Stephania japonica", "genus": "Stephania", "family": "Menispermaceae", "order": "Ranunculales", "phylum": "Streptophyta", "superkingdom": "Eukaryota"}, "383629": {"species": "Phaeobacter inhibens", "genus": "Phaeobacter", "family": "Rhodobacteraceae", "order": "Rhodobacterales", "phylum": "Proteobacteria", "superkingdom": "Bacteria"}, "1913578": {"species": "Sphingopyxis sp. LPB0140", "genus": "Sphingopyxis", "family": "Sphingomonadaceae", "order": "Sphingomonadales", "phylum": "Proteobacteria", "superkingdom": "Bacteria"}, "1127134": {"species": "Nocardia cyriacigeorgica", "genus": "Nocardia", "family": "Nocardiaceae", "order": "Corynebacteriales", "phylum": "Actinobacteria", "superkingdom": "Bacteria"}, "886377": {"species": "Muricauda ruestringensis", "genus": "Muricauda", "family": "Flavobacteriaceae", "order": "Flavobacteriales", "phylum": "Bacteroidetes", "superkingdom": "Bacteria"}, "2282170": {"species": "Kordia sp. SMS9", "genus": "Kordia", "family": "Flavobacteriaceae", "order": "Flavobacteriales", "phylum": "Bacteroidetes", "superkingdom": "Bacteria"}, "31312": {"species": "Nephroselmis olivacea", "genus": "Nephroselmis", "family": "Nephroselmidaceae", "order": "Nephroselmidales", "phylum": "Chlorophyta", "superkingdom": "Eukaryota"}, "2268026": {"species": "Runella sp. SP2", "genus": "Runella", "family": "Cytophagaceae", "order": "Cytophagales", "phylum": "Bacteroidetes", "superkingdom": "Bacteria"}, "755732": {"species": "Fluviicola taffensis", "genus": "Fluviicola", "family": "Crocinitomicaceae", "order": "Flavobacteriales", "phylum": "Bacteroidetes", "superkingdom": "Bacteria"}, "191292": {"species": "Rhodococcus aetherivorans", "genus": "Rhodococcus", "family": "Nocardiaceae", "order": "Corynebacteriales", "phylum": "Actinobacteria", "superkingdom": "Bacteria"}, "1150389": {"species": "Flavobacteriaceae bacterium UJ101", "genus": "Flavobacteriaceae-undef", "family": "Flavobacteriaceae", "order": "Flavobacteriales", "phylum": "Bacteroidetes", "superkingdom": "Bacteria"}, "407020": {"species": "Sphingobium sp. MI1205", "genus": "Sphingobium", "family": "Sphingomonadaceae", "order": "Sphingomonadales", "phylum": "Proteobacteria", "superkingdom": "Bacteria"}, "2787": {"species": "Porphyra purpurea", "genus": "Porphyra", "family": "Bangiaceae", "order": "Bangiales", "phylum": "Rhodophyta", "superkingdom": "Eukaryota"}, "1249933": {"species": "Winogradskyella sp. RHA_55", "genus": "Winogradskyella", "family": "Flavobacteriaceae", "order": "Flavobacteriales", "phylum": "Bacteroidetes", "superkingdom": "Bacteria"}, "690566": {"species": "Sphingobium chlorophenolicum", "genus": "Sphingobium", "family": "Sphingomonadaceae", "order": "Sphingomonadales", "phylum": "Proteobacteria", "superkingdom": "Bacteria"}, "688270": {"species": "Cellulophaga algicola", "genus": "Cellulophaga", "family": "Flavobacteriaceae", "order": "Flavobacteriales", "phylum": "Bacteroidetes", "superkingdom": "Bacteria"}, "1097668": {"species": "Burkholderia sp. YI23", "genus": "Burkholderia", "family": "Burkholderiaceae", "order": "Burkholderiales", "phylum": "Proteobacteria", "superkingdom": "Bacteria"}, "85643": {"species": "Thauera sp. MZ1T", "genus": "Thauera", "family": "Zoogloeaceae", "order": "Rhodocyclales", "phylum": "Proteobacteria", "superkingdom": "Bacteria"}, "418459": {"species": "Puccinia graminis", "genus": "Puccinia", "family": "Pucciniaceae", "order": "Pucciniales", "phylum": "Basidiomycota", "superkingdom": "Eukaryota"}, "1312072": {"species": "Polaribacter sp. SA4-12", "genus": "Polaribacter", "family": "Flavobacteriaceae", "order": "Flavobacteriales", "phylum": "Bacteroidetes", "superkingdom": "Bacteria"}, "1336804": {"species": "Polaribacter sp. Hel1_33_78", "genus": "Polaribacter", "family": "Flavobacteriaceae", "order": "Flavobacteriales", "phylum": "Bacteroidetes", "superkingdom": "Bacteria"}, "66656": {"species": "Durio zibethinus", "genus": "Durio", "family": "Malvaceae", "order": "Malvales", "phylum": "Streptophyta", "superkingdom": "Eukaryota"}, "96345": {"species": "Flavobacterium psychrophilum", "genus": "Flavobacterium", "family": "Flavobacteriaceae", "order": "Flavobacteriales", "phylum": "Bacteroidetes", "superkingdom": "Bacteria"}, "1714849": {"species": "Aquimarina sp. AD10", "genus": "Aquimarina", "family": "Flavobacteriaceae", "order": "Flavobacteriales", "phylum": "Bacteroidetes", "superkingdom": "Bacteria"}, "192812": {"species": "Erythrobacter flavus", "genus": "Erythrobacter", "family": "Erythrobacteraceae", "order": "Sphingomonadales", "phylum": "Proteobacteria", "superkingdom": "Bacteria"}, "152682": {"species": "Sphingomonas melonis", "genus": "Sphingomonas", "family": "Sphingomonadaceae", "order": "Sphingomonadales", "phylum": "Proteobacteria", "superkingdom": "Bacteria"}, "164851": {"species": "uncultured soil bacterium", "genus": "Bacteria-undef", "family": "Bacteria-undef", "order": "Bacteria-undef", "phylum": "Bacteria-undef", "superkingdom": "Bacteria"}, "326968": {"species": "Ziziphus jujuba", "genus": "Ziziphus", "family": "Rhamnaceae", "order": "Rosales", "phylum": "Streptophyta", "superkingdom": "Eukaryota"}, "1798225": {"species": "Formosa sp. Hel1_31_208", "genus": "Formosa", "family": "Flavobacteriaceae", "order": "Flavobacteriales", "phylum": "Bacteroidetes", "superkingdom": "Bacteria"}, "476157": {"species": "Altererythrobacter ishigakiensis", "genus": "Altererythrobacter", "family": "Erythrobacteraceae", "order": "Sphingomonadales", "phylum": "Proteobacteria", "superkingdom": "Bacteria"}, "1257021": {"species": "Flammeovirgaceae bacterium 311", "genus": "Flammeovirgaceae-undef", "family": "Flammeovirgaceae", "order": "Cytophagales", "phylum": "Bacteroidetes", "superkingdom": "Bacteria"}, "1315974": {"species": "Sphingobium sp. TKS", "genus": "Sphingobium", "family": "Sphingomonadaceae", "order": "Sphingomonadales", "phylum": "Proteobacteria", "superkingdom": "Bacteria"}, "2058137": {"species": "Polaribacter sp. ALD11", "genus": "Polaribacter", "family": "Flavobacteriaceae", "order": "Flavobacteriales", "phylum": "Bacteroidetes", "superkingdom": "Bacteria"}, "1914525": {"species": "Sphingopyxis sp. FD7", "genus": "Sphingopyxis", "family": "Sphingomonadaceae", "order": "Sphingomonadales", "phylum": "Proteobacteria", "superkingdom": "Bacteria"}, "621456": {"species": "Sphingomonas melonis", "genus": "Sphingomonas", "family": "Sphingomonadaceae", "order": "Sphingomonadales", "phylum": "Proteobacteria", "superkingdom": "Bacteria"}, "988812": {"species": "Marinovum algicola", "genus": "Marinovum", "family": "Rhodobacteraceae", "order": "Rhodobacterales", "phylum": "Proteobacteria", "superkingdom": "Bacteria"}, "285944": {"species": "Agrobacterium luteum", "genus": "Sphingomonadaceae-undef", "family": "Sphingomonadaceae", "order": "Sphingomonadales", "phylum": "Proteobacteria", "superkingdom": "Bacteria"}, "158500": {"species": "Novosphingobium resinovorum", "genus": "Novosphingobium", "family": "Sphingomonadaceae", "order": "Sphingomonadales", "phylum": "Proteobacteria", "superkingdom": "Bacteria"}, "215243": {"species": "Exophiala oligosperma", "genus": "Exophiala", "family": "Herpotrichiellaceae", "order": "Chaetothyriales", "phylum": "Ascomycota", "superkingdom": "Eukaryota"}, "1522189": {"species": "Ceraceosorus guamensis", "genus": "Ceraceosorus", "family": "Ceraceosoraceae", "order": "Ceraceosorales", "phylum": "Basidiomycota", "superkingdom": "Eukaryota"}, "1166950": {"species": "Candidatus Thiodictyon syntrophicum", "genus": "Thiodictyon", "family": "Chromatiaceae", "order": "Chromatiales", "phylum": "Proteobacteria", "superkingdom": "Bacteria"}, "1032745": {"species": "Trachydiscus minutus", "genus": "Trachydiscus", "family": "Goniochloridales-undef", "order": "Goniochloridales", "phylum": "Eukaryota-undef", "superkingdom": "Eukaryota"}, "484429": {"species": "Sphingobium sp. YBL2", "genus": "Sphingobium", "family": "Sphingomonadaceae", "order": "Sphingomonadales", "phylum": "Proteobacteria", "superkingdom": "Bacteria"}, "698492": {"species": "Saitoella complicata", "genus": "Saitoella", "family": "Ascomycota-undef", "order": "Ascomycota-undef", "phylum": "Ascomycota", "superkingdom": "Eukaryota"}, "746697": {"species": "Aequorivita sublithincola", "genus": "Aequorivita", "family": "Flavobacteriaceae", "order": "Flavobacteriales", "phylum": "Bacteroidetes", "superkingdom": "Bacteria"}, "1842535": {"species": "Blastomonas sp. RAC04", "genus": "Blastomonas", "family": "Sphingomonadaceae", "order": "Sphingomonadales", "phylum": "Proteobacteria", "superkingdom": "Bacteria"}, "1301098": {"species": "Pseudomonas knackmussii", "genus": "Pseudomonas", "family": "Pseudomonadaceae", "order": "Pseudomonadales", "phylum": "Proteobacteria", "superkingdom": "Bacteria"}, "1515612": {"species": "Sphingopyxis fribergensis", "genus": "Sphingopyxis", "family": "Sphingomonadaceae", "order": "Sphingomonadales", "phylum": "Proteobacteria", "superkingdom": "Bacteria"}, "376686": {"species": "Flavobacterium johnsoniae", "genus": "Flavobacterium", "family": "Flavobacteriaceae", "order": "Flavobacteriales", "phylum": "Bacteroidetes", "superkingdom": "Bacteria"}, "1390395": {"species": "Sphingomonas sp. LK11", "genus": "Sphingomonas", "family": "Sphingomonadaceae", "order": "Sphingomonadales", "phylum": "Proteobacteria", "superkingdom": "Bacteria"}, "542402": {"species": "uncultured bacterium ARCTIC13_E_12", "genus": "Bacteria-undef", "family": "Bacteria-undef", "order": "Bacteria-undef", "phylum": "Bacteria-undef", "superkingdom": "Bacteria"}, "1224746": {"species": "Gluconobacter oxydans", "genus": "Gluconobacter", "family": "Acetobacteraceae", "order": "Rhodospirillales", "phylum": "Proteobacteria", "superkingdom": "Bacteria"}, "2213057": {"species": "Pseudomonas sp. R2A2", "genus": "Pseudomonas", "family": "Pseudomonadaceae", "order": "Pseudomonadales", "phylum": "Proteobacteria", "superkingdom": "Bacteria"}, "1811807": {"species": "Sulfuriflexus mobilis", "genus": "Sulfuriflexus", "family": "Granulosicoccaceae", "order": "Chromatiales", "phylum": "Proteobacteria", "superkingdom": "Bacteria"}, "564608": {"species": "Micromonas pusilla", "genus": "Micromonas", "family": "Mamiellaceae", "order": "Mamiellales", "phylum": "Chlorophyta", "superkingdom": "Eukaryota"}, "3726": {"species": "Raphanus sativus", "genus": "Raphanus", "family": "Brassicaceae", "order": "Brassicales", "phylum": "Streptophyta", "superkingdom": "Eukaryota"}, "228405": {"species": "Hyphomonas neptunium", "genus": "Hyphomonas", "family": "Hyphomonadaceae", "order": "Rhodobacterales", "phylum": "Proteobacteria", "superkingdom": "Bacteria"}, "1424812": {"species": "uncultured bacterium ctg7180000000759", "genus": "Bacteria-undef", "family": "Bacteria-undef", "order": "Bacteria-undef", "phylum": "Bacteria-undef", "superkingdom": "Bacteria"}, "2202148": {"species": "Azospirillum thermophilum", "genus": "Azospirillum", "family": "Rhodospirillaceae", "order": "Rhodospirillales", "phylum": "Proteobacteria", "superkingdom": "Bacteria"}, "3218": {"species": "Physcomitrium patens", "genus": "Physcomitrium", "family": "Funariaceae", "order": "Funariales", "phylum": "Streptophyta", "superkingdom": "Eukaryota"}, "1336802": {"species": "Nonlabens sp. Hel1_33_55", "genus": "Nonlabens", "family": "Flavobacteriaceae", "order": "Flavobacteriales", "phylum": "Bacteroidetes", "superkingdom": "Bacteria"}, "250": {"species": "Chryseobacterium gleum", "genus": "Chryseobacterium", "family": "Weeksellaceae", "order": "Flavobacteriales", "phylum": "Bacteroidetes", "superkingdom": "Bacteria"}, "7460": {"species": "Apis mellifera", "genus": "Apis", "family": "Apidae", "order": "Hymenoptera", "phylum": "Arthropoda", "superkingdom": "Eukaryota"}, "1622118": {"species": "Lutibacter profundi", "genus": "Lutibacter", "family": "Flavobacteriaceae", "order": "Flavobacteriales", "phylum": "Bacteroidetes", "superkingdom": "Bacteria"}, "92945": {"species": "Ketogulonicigenium vulgare", "genus": "Ketogulonicigenium", "family": "Rhodobacteraceae", "order": "Rhodobacterales", "phylum": "Proteobacteria", "superkingdom": "Bacteria"}, "743635": {"species": "uncultured organism MedDCM-OCT-S08-C199", "genus": "undef", "family": "undef", "order": "undef", "phylum": "undef", "superkingdom": "undef"}, "1523415": {"species": "Sphingomonas sp. AAP5", "genus": "Sphingomonas", "family": "Sphingomonadaceae", "order": "Sphingomonadales", "phylum": "Proteobacteria", "superkingdom": "Bacteria"}, "36894": {"species": "Pyramimonas parkeae", "genus": "Pyramimonas", "family": "Pyramimonadaceae", "order": "Pyramimonadales", "phylum": "Chlorophyta", "superkingdom": "Eukaryota"}, "120107": {"species": "Sphingobium cloacae", "genus": "Sphingobium", "family": "Sphingomonadaceae", "order": "Sphingomonadales", "phylum": "Proteobacteria", "superkingdom": "Bacteria"}, "1961362": {"species": "Sphingomonas sp. NIC1", "genus": "Sphingomonas", "family": "Sphingomonadaceae", "order": "Sphingomonadales", "phylum": "Proteobacteria", "superkingdom": "Bacteria"}, "331648": {"species": "Nonlabens spongiae", "genus": "Nonlabens", "family": "Flavobacteriaceae", "order": "Flavobacteriales", "phylum": "Bacteroidetes", "superkingdom": "Bacteria"}, "1850246": {"species": "Urechidicola croceus", "genus": "Urechidicola", "family": "Flavobacteriaceae", "order": "Flavobacteriales", "phylum": "Bacteroidetes", "superkingdom": "Bacteria"}, "1987369": {"species": "Saccharomyces jurei", "genus": "Saccharomyces", "family": "Saccharomycetaceae", "order": "Saccharomycetales", "phylum": "Ascomycota", "superkingdom": "Eukaryota"}, "2201350": {"species": "Phenylobacterium sp. HYN0004", "genus": "Phenylobacterium", "family": "Caulobacteraceae", "order": "Caulobacterales", "phylum": "Proteobacteria", "superkingdom": "Bacteria"}, "1241981": {"species": "Chryseobacterium lactis", "genus": "Epilithonimonas", "family": "Weeksellaceae", "order": "Flavobacteriales", "phylum": "Bacteroidetes", "superkingdom": "Bacteria"}, "1790137": {"species": "Wenyingzhuangia fucanilytica", "genus": "Wenyingzhuangia", "family": "Flavobacteriaceae", "order": "Flavobacteriales", "phylum": "Bacteroidetes", "superkingdom": "Bacteria"}, "930166": {"species": "Pseudomonas brassicacearum", "genus": "Pseudomonas", "family": "Pseudomonadaceae", "order": "Pseudomonadales", "phylum": "Proteobacteria", "superkingdom": "Bacteria"}, "253288": {"species": "Malassezia yamatoensis", "genus": "Malassezia", "family": "Malasseziaceae", "order": "Malasseziales", "phylum": "Basidiomycota", "superkingdom": "Eukaryota"}, "643561": {"species": "Acidovorax avenae", "genus": "Acidovorax", "family": "Comamonadaceae", "order": "Burkholderiales", "phylum": "Proteobacteria", "superkingdom": "Bacteria"}, "1188256": {"species": "Rhodovulum sulfidophilum", "genus": "Rhodovulum", "family": "Rhodobacteraceae", "order": "Rhodobacterales", "phylum": "Proteobacteria", "superkingdom": "Bacteria"}, "502025": {"species": "Haliangium ochraceum", "genus": "Haliangium", "family": "Kofleriaceae", "order": "Myxococcales", "phylum": "Proteobacteria", "superkingdom": "Bacteria"}, "1265309": {"species": "Epibacterium mobile", "genus": "Epibacterium", "family": "Rhodobacteraceae", "order": "Rhodobacterales", "phylum": "Proteobacteria", "superkingdom": "Bacteria"}, "616991": {"species": "Arenibacter algicola", "genus": "Arenibacter", "family": "Flavobacteriaceae", "order": "Flavobacteriales", "phylum": "Bacteroidetes", "superkingdom": "Bacteria"}, "1250231": {"species": "Gramella sp. MAR_2010_102", "genus": "Gramella", "family": "Flavobacteriaceae", "order": "Flavobacteriales", "phylum": "Bacteroidetes", "superkingdom": "Bacteria"}, "3074": {"species": "Parachlorella kessleri", "genus": "Parachlorella", "family": "Chlorellaceae", "order": "Chlorellales", "phylum": "Chlorophyta", "superkingdom": "Eukaryota"}, "4442": {"species": "Camellia sinensis", "genus": "Camellia", "family": "Theaceae", "order": "Ericales", "phylum": "Streptophyta", "superkingdom": "Eukaryota"}, "1239415": {"species": "Dokdonia sp. PRO95", "genus": "Dokdonia", "family": "Flavobacteriaceae", "order": "Flavobacteriales", "phylum": "Bacteroidetes", "superkingdom": "Bacteria"}, "102107": {"species": "Prunus mume", "genus": "Prunus", "family": "Rosaceae", "order": "Rosales", "phylum": "Streptophyta", "superkingdom": "Eukaryota"}, "1634516": {"species": "Citromicrobium sp. JL477", "genus": "Citromicrobium", "family": "Sphingomonadaceae", "order": "Sphingomonadales", "phylum": "Proteobacteria", "superkingdom": "Bacteria"}, "1663209": {"species": "Ostreococcus lucimarinus virus 7", "genus": "Prasinovirus", "family": "Phycodnaviridae", "order": "Algavirales", "phylum": "Nucleocytoviricota", "superkingdom": "Viruses"}, "1332080": {"species": "Sphingobium baderi", "genus": "Sphingobium", "family": "Sphingomonadaceae", "order": "Sphingomonadales", "phylum": "Proteobacteria", "superkingdom": "Bacteria"}, "1855519": {"species": "Sphingobium sp. EP60837", "genus": "Sphingobium", "family": "Sphingomonadaceae", "order": "Sphingomonadales", "phylum": "Proteobacteria", "superkingdom": "Bacteria"}, "1982042": {"species": "Altererythrobacter mangrovi", "genus": "Altererythrobacter", "family": "Erythrobacteraceae", "order": "Sphingomonadales", "phylum": "Proteobacteria", "superkingdom": "Bacteria"}, "2358479": {"species": "Tenacibaculum sp. DSM 106434", "genus": "Tenacibaculum", "family": "Flavobacteriaceae", "order": "Flavobacteriales", "phylum": "Bacteroidetes", "superkingdom": "Bacteria"}, "376": {"species": "Bradyrhizobium sp.", "genus": "Bradyrhizobium", "family": "Bradyrhizobiaceae", "order": "Rhizobiales", "phylum": "Proteobacteria", "superkingdom": "Bacteria"}, "1836467": {"species": "Maribacter sp. T28", "genus": "Maribacter", "family": "Flavobacteriaceae", "order": "Flavobacteriales", "phylum": "Bacteroidetes", "superkingdom": "Bacteria"}, "41875": {"species": "Bathycoccus prasinos", "genus": "Bathycoccus", "family": "Bathycoccaceae", "order": "Mamiellales", "phylum": "Chlorophyta", "superkingdom": "Eukaryota"}, "110193": {"species": "Nicrophorus vespilloides", "genus": "Nicrophorus", "family": "Silphidae", "order": "Coleoptera", "phylum": "Arthropoda", "superkingdom": "Eukaryota"}, "2500547": {"species": "Apibacter raozihei", "genus": "Apibacter", "family": "Weeksellaceae", "order": "Flavobacteriales", "phylum": "Bacteroidetes", "superkingdom": "Bacteria"}, "2007176": {"species": "Dipterocladia arabiensis", "genus": "Dipterocladia", "family": "Dasyaceae", "order": "Ceramiales", "phylum": "Rhodophyta", "superkingdom": "Eukaryota"}, "2058135": {"species": "Olleya sp. Bg11-27", "genus": "Olleya", "family": "Flavobacteriaceae", "order": "Flavobacteriales", "phylum": "Bacteroidetes", "superkingdom": "Bacteria"}, "575653": {"species": "uncultured Dokdonia sp.", "genus": "Dokdonia", "family": "Flavobacteriaceae", "order": "Flavobacteriales", "phylum": "Bacteroidetes", "superkingdom": "Bacteria"}, "43946": {"species": "Netrium digitus", "genus": "Netrium", "family": "Zygnemataceae", "order": "Zygnematales", "phylum": "Streptophyta", "superkingdom": "Eukaryota"}, "1931241": {"species": "Pseudomonas sp. S-6-2", "genus": "Pseudomonas", "family": "Pseudomonadaceae", "order": "Pseudomonadales", "phylum": "Proteobacteria", "superkingdom": "Bacteria"}, "28090": {"species": "Acinetobacter lwoffii", "genus": "Acinetobacter", "family": "Moraxellaceae", "order": "Pseudomonadales", "phylum": "Proteobacteria", "superkingdom": "Bacteria"}, "1041932": {"species": "Saccharina japonica x Saccharina latissima", "genus": "Saccharina", "family": "Laminariaceae", "order": "Laminariales", "phylum": "Eukaryota-undef", "superkingdom": "Eukaryota"}, "314225": {"species": "Erythrobacter litoralis", "genus": "Erythrobacter", "family": "Erythrobacteraceae", "order": "Sphingomonadales", "phylum": "Proteobacteria", "superkingdom": "Bacteria"}, "364410": {"species": "Granulibacter bethesdensis", "genus": "Granulibacter", "family": "Acetobacteraceae", "order": "Rhodospirillales", "phylum": "Proteobacteria", "superkingdom": "Bacteria"}, "1808001": {"species": "Acinetobacter sp. LoGeW2-3", "genus": "Acinetobacter", "family": "Moraxellaceae", "order": "Pseudomonadales", "phylum": "Proteobacteria", "superkingdom": "Bacteria"}, "1798205": {"species": "Cohaesibacter sp. ES.047", "genus": "Cohaesibacter", "family": "Cohaesibacteraceae", "order": "Rhizobiales", "phylum": "Proteobacteria", "superkingdom": "Bacteria"}, "50719": {"species": "Vibrio diabolicus", "genus": "Vibrio", "family": "Vibrionaceae", "order": "Vibrionales", "phylum": "Proteobacteria", "superkingdom": "Bacteria"}, "310581": {"species": "uncultured Sphingopyxis sp.", "genus": "Sphingopyxis", "family": "Sphingomonadaceae", "order": "Sphingomonadales", "phylum": "Proteobacteria", "superkingdom": "Bacteria"}, "267128": {"species": "Sphingopyxis granuli", "genus": "Sphingopyxis", "family": "Sphingomonadaceae", "order": "Sphingomonadales", "phylum": "Proteobacteria", "superkingdom": "Bacteria"}, "1827469": {"species": "Brevundimonas sp. GW460-12-10-14-LB2", "genus": "Brevundimonas", "family": "Caulobacteraceae", "order": "Caulobacterales", "phylum": "Proteobacteria", "superkingdom": "Bacteria"}, "1785753": {"species": "Ostreococcus tauri virus OtV5", "genus": "Prasinovirus", "family": "Phycodnaviridae", "order": "Algavirales", "phylum": "Nucleocytoviricota", "superkingdom": "Viruses"}, "1774273": {"species": "Polaribacter vadi", "genus": "Polaribacter", "family": "Flavobacteriaceae", "order": "Flavobacteriales", "phylum": "Bacteroidetes", "superkingdom": "Bacteria"}, "55601": {"species": "Vibrio anguillarum", "genus": "Vibrio", "family": "Vibrionaceae", "order": "Vibrionales", "phylum": "Proteobacteria", "superkingdom": "Bacteria"}, "308754": {"species": "Rhodovulum sp. MB263", "genus": "Rhodovulum", "family": "Rhodobacteraceae", "order": "Rhodobacterales", "phylum": "Proteobacteria", "superkingdom": "Bacteria"}, "1851544": {"species": "Orrella dioscoreae", "genus": "Orrella", "family": "Alcaligenaceae", "order": "Burkholderiales", "phylum": "Proteobacteria", "superkingdom": "Bacteria"}, "1355329": {"species": "Sphingomonas lacus", "genus": "Sphingomonas", "family": "Sphingomonadaceae", "order": "Sphingomonadales", "phylum": "Proteobacteria", "superkingdom": "Bacteria"}, "296587": {"species": "Micromonas commoda", "genus": "Micromonas", "family": "Mamiellaceae", "order": "Mamiellales", "phylum": "Chlorophyta", "superkingdom": "Eukaryota"}, "60550": {"species": "Burkholderia pyrrocinia", "genus": "Burkholderia", "family": "Burkholderiaceae", "order": "Burkholderiales", "phylum": "Proteobacteria", "superkingdom": "Bacteria"}, "2547394": {"species": "Flavobacterium nackdongense", "genus": "Flavobacterium", "family": "Flavobacteriaceae", "order": "Flavobacteriales", "phylum": "Bacteroidetes", "superkingdom": "Bacteria"}, "2083786": {"species": "Devosia sp. I507", "genus": "Devosia", "family": "Hyphomicrobiaceae", "order": "Rhizobiales", "phylum": "Proteobacteria", "superkingdom": "Bacteria"}, "1717717": {"species": "Labilibaculum antarcticum", "genus": "Labilibaculum", "family": "Marinifilaceae", "order": "Marinilabiliales", "phylum": "Bacteroidetes", "superkingdom": "Bacteria"}, "2057808": {"species": "Lacinutrix sp. Bg11-31", "genus": "Lacinutrix", "family": "Flavobacteriaceae", "order": "Flavobacteriales", "phylum": "Bacteroidetes", "superkingdom": "Bacteria"}, "313603": {"species": "Maribacter sp. HTCC2170", "genus": "Maribacter", "family": "Flavobacteriaceae", "order": "Flavobacteriales", "phylum": "Bacteroidetes", "superkingdom": "Bacteria"}, "487010": {"species": "uncultured Leeuwenhoekiella sp.", "genus": "Leeuwenhoekiella", "family": "Flavobacteriaceae", "order": "Flavobacteriales", "phylum": "Bacteroidetes", "superkingdom": "Bacteria"}, "32264": {"species": "Tetranychus urticae", "genus": "Tetranychus", "family": "Tetranychidae", "order": "Trombidiformes", "phylum": "Arthropoda", "superkingdom": "Eukaryota"}, "1866325": {"species": "Sphingopyxis sp. MG", "genus": "Sphingopyxis", "family": "Sphingomonadaceae", "order": "Sphingomonadales", "phylum": "Proteobacteria", "superkingdom": "Bacteria"}, "216142": {"species": "Pseudomonas rhizosphaerae", "genus": "Pseudomonas", "family": "Pseudomonadaceae", "order": "Pseudomonadales", "phylum": "Proteobacteria", "superkingdom": "Bacteria"}, "88149": {"species": "Saccharina japonica", "genus": "Saccharina", "family": "Laminariaceae", "order": "Laminariales", "phylum": "Eukaryota-undef", "superkingdom": "Eukaryota"}, "582402": {"species": "Hirschia baltica", "genus": "Hirschia", "family": "Hyphomonadaceae", "order": "Rhodobacterales", "phylum": "Proteobacteria", "superkingdom": "Bacteria"}, "8083": {"species": "Xiphophorus maculatus", "genus": "Xiphophorus", "family": "Poeciliidae", "order": "Cyprinodontiformes", "phylum": "Chordata", "superkingdom": "Eukaryota"}, "1583100": {"species": "Myroides sp. A21", "genus": "Myroides", "family": "Flavobacteriaceae", "order": "Flavobacteriales", "phylum": "Bacteroidetes", "superkingdom": "Bacteria"}, "2055892": {"species": "Idiomarina sp. X4", "genus": "Idiomarina", "family": "Idiomarinaceae", "order": "Alteromonadales", "phylum": "Proteobacteria", "superkingdom": "Bacteria"}, "1679497": {"species": "Caulobacter flavus", "genus": "Caulobacter", "family": "Caulobacteraceae", "order": "Caulobacterales", "phylum": "Proteobacteria", "superkingdom": "Bacteria"}, "1030157": {"species": "Sphingomonas sp. KC8", "genus": "Sphingomonas", "family": "Sphingomonadaceae", "order": "Sphingomonadales", "phylum": "Proteobacteria", "superkingdom": "Bacteria"}, "1906738": {"species": "Hyphomonas sp. Mor2", "genus": "Hyphomonas", "family": "Hyphomonadaceae", "order": "Rhodobacterales", "phylum": "Proteobacteria", "superkingdom": "Bacteria"}, "502682": {"species": "Erythrobacter gangjinensis", "genus": "Erythrobacter", "family": "Erythrobacteraceae", "order": "Sphingomonadales", "phylum": "Proteobacteria", "superkingdom": "Bacteria"}, "459526": {"species": "Flavobacterium anhuiense", "genus": "Flavobacterium", "family": "Flavobacteriaceae", "order": "Flavobacteriales", "phylum": "Bacteroidetes", "superkingdom": "Bacteria"}, "86265": {"species": "Pseudomonas thivervalensis", "genus": "Pseudomonas", "family": "Pseudomonadaceae", "order": "Pseudomonadales", "phylum": "Proteobacteria", "superkingdom": "Bacteria"}, "55564": {"species": "Chara vulgaris", "genus": "Chara", "family": "Characeae", "order": "Charales", "phylum": "Streptophyta", "superkingdom": "Eukaryota"}, "54821": {"species": "Silene antirrhina", "genus": "Silene", "family": "Caryophyllaceae", "order": "Caryophyllales", "phylum": "Streptophyta", "superkingdom": "Eukaryota"}, "310515": {"species": "Sphingomonas sp. 14DN-61", "genus": "Sphingomonas", "family": "Sphingomonadaceae", "order": "Sphingomonadales", "phylum": "Proteobacteria", "superkingdom": "Bacteria"}, "1882747": {"species": "Afipia sp. GAS231", "genus": "Afipia", "family": "Bradyrhizobiaceae", "order": "Rhizobiales", "phylum": "Proteobacteria", "superkingdom": "Bacteria"}, "258330": {"species": "Ammothea hilgendorfi", "genus": "Ammothea", "family": "Ammotheidae", "order": "Pantopoda", "phylum": "Arthropoda", "superkingdom": "Eukaryota"}, "450378": {"species": "Croceicoccus marinus", "genus": "Croceicoccus", "family": "Erythrobacteraceae", "order": "Sphingomonadales", "phylum": "Proteobacteria", "superkingdom": "Bacteria"}, "2294119": {"species": "Flavobacterium sp. CJ74", "genus": "Flavobacterium", "family": "Flavobacteriaceae", "order": "Flavobacteriales", "phylum": "Bacteroidetes", "superkingdom": "Bacteria"}, "639283": {"species": "Starkeya novella", "genus": "Starkeya", "family": "Xanthobacteraceae", "order": "Rhizobiales", "phylum": "Proteobacteria", "superkingdom": "Bacteria"}, "41276": {"species": "Brevundimonas vesicularis", "genus": "Brevundimonas", "family": "Caulobacteraceae", "order": "Caulobacterales", "phylum": "Proteobacteria", "superkingdom": "Bacteria"}, "702113": {"species": "Novosphingobium sp. PP1Y", "genus": "Novosphingobium", "family": "Sphingomonadaceae", "order": "Sphingomonadales", "phylum": "Proteobacteria", "superkingdom": "Bacteria"}, "1033922": {"species": "Rhodococcus sp. WB1", "genus": "Rhodococcus", "family": "Nocardiaceae", "order": "Corynebacteriales", "phylum": "Actinobacteria", "superkingdom": "Bacteria"}, "306902": {"species": "Clavispora lusitaniae", "genus": "Clavispora", "family": "Metschnikowiaceae", "order": "Saccharomycetales", "phylum": "Ascomycota", "superkingdom": "Eukaryota"}, "1392250": {"species": "Aspergillus steynii", "genus": "Aspergillus", "family": "Aspergillaceae", "order": "Eurotiales", "phylum": "Ascomycota", "superkingdom": "Eukaryota"}, "1896196": {"species": "Porphyrobacter sp. LM 6", "genus": "Porphyrobacter", "family": "Erythrobacteraceae", "order": "Sphingomonadales", "phylum": "Proteobacteria", "superkingdom": "Bacteria"}, "3105": {"species": "Pediastrum duplex", "genus": "Pediastrum", "family": "Hydrodictyaceae", "order": "Sphaeropleales", "phylum": "Chlorophyta", "superkingdom": "Eukaryota"}, "1896175": {"species": "Polaribacter sp. KT 15", "genus": "Polaribacter", "family": "Flavobacteriaceae", "order": "Flavobacteriales", "phylum": "Bacteroidetes", "superkingdom": "Bacteria"}, "633837": {"species": "Bathycoccus virus BpV178", "genus": "Phycodnaviridae-undef", "family": "Phycodnaviridae", "order": "Algavirales", "phylum": "Nucleocytoviricota", "superkingdom": "Viruses"}, "1389011": {"species": "Sulfitobacter sp. SK025", "genus": "Sulfitobacter", "family": "Rhodobacteraceae", "order": "Rhodobacterales", "phylum": "Proteobacteria", "superkingdom": "Bacteria"}, "177089": {"species": "Maconellicoccus hirsutus", "genus": "Maconellicoccus", "family": "Pseudococcidae", "order": "Hemiptera", "phylum": "Arthropoda", "superkingdom": "Eukaryota"}, "1327635": {"species": "Sphingomonas sp. Cra20", "genus": "Sphingomonas", "family": "Sphingomonadaceae", "order": "Sphingomonadales", "phylum": "Proteobacteria", "superkingdom": "Bacteria"}, "587753": {"species": "Pseudomonas chlororaphis", "genus": "Pseudomonas", "family": "Pseudomonadaceae", "order": "Pseudomonadales", "phylum": "Proteobacteria", "superkingdom": "Bacteria"}, "352472": {"species": "Dictyostelium discoideum", "genus": "Dictyostelium", "family": "Dictyosteliaceae", "order": "Dictyosteliales", "phylum": "Evosea", "superkingdom": "Eukaryota"}, "1922222": {"species": "Sphingorhabdus sp. Alg231-15", "genus": "Sphingorhabdus", "family": "Sphingomonadaceae", "order": "Sphingomonadales", "phylum": "Proteobacteria", "superkingdom": "Bacteria"}, "1348585": {"species": "Cellulophaga baltica", "genus": "Cellulophaga", "family": "Flavobacteriaceae", "order": "Flavobacteriales", "phylum": "Bacteroidetes", "superkingdom": "Bacteria"}, "633836": {"species": "Bathycoccus virus BpV161", "genus": "Phycodnaviridae-undef", "family": "Phycodnaviridae", "order": "Algavirales", "phylum": "Nucleocytoviricota", "superkingdom": "Viruses"}, "1855336": {"species": "Polaribacter sp. KT25b", "genus": "Polaribacter", "family": "Flavobacteriaceae", "order": "Flavobacteriales", "phylum": "Bacteroidetes", "superkingdom": "Bacteria"}, "1454201": {"species": "Nonlabens marinus", "genus": "Nonlabens", "family": "Flavobacteriaceae", "order": "Flavobacteriales", "phylum": "Bacteroidetes", "superkingdom": "Bacteria"}, "996": {"species": "Flavobacterium columnare", "genus": "Flavobacterium", "family": "Flavobacteriaceae", "order": "Flavobacteriales", "phylum": "Bacteroidetes", "superkingdom": "Bacteria"}, "209053": {"species": "Capnocytophaga sp. ChDC OS43", "genus": "Capnocytophaga", "family": "Flavobacteriaceae", "order": "Flavobacteriales", "phylum": "Bacteroidetes", "superkingdom": "Bacteria"}, "574566": {"species": "Coccomyxa subellipsoidea", "genus": "Coccomyxa", "family": "Chlorophyta-undef", "order": "Chlorophyta-undef", "phylum": "Chlorophyta", "superkingdom": "Eukaryota"}, "979": {"species": "Cellulophaga lytica", "genus": "Cellulophaga", "family": "Flavobacteriaceae", "order": "Flavobacteriales", "phylum": "Bacteroidetes", "superkingdom": "Bacteria"}, "316": {"species": "Pseudomonas stutzeri", "genus": "Pseudomonas", "family": "Pseudomonadaceae", "order": "Pseudomonadales", "phylum": "Proteobacteria", "superkingdom": "Bacteria"}, "2005884": {"species": "Thauera sp. K11", "genus": "Thauera", "family": "Zoogloeaceae", "order": "Rhodocyclales", "phylum": "Proteobacteria", "superkingdom": "Bacteria"}, "101571": {"species": "Burkholderia ubonensis", "genus": "Burkholderia", "family": "Burkholderiaceae", "order": "Burkholderiales", "phylum": "Proteobacteria", "superkingdom": "Bacteria"}, "3711": {"species": "Brassica rapa", "genus": "Brassica", "family": "Brassicaceae", "order": "Brassicales", "phylum": "Streptophyta", "superkingdom": "Eukaryota"}, "1312183": {"species": "Rhizobium jaguaris", "genus": "Rhizobium", "family": "Rhizobiaceae", "order": "Rhizobiales", "phylum": "Proteobacteria", "superkingdom": "Bacteria"}, "77133": {"species": "uncultured bacterium", "genus": "Bacteria-undef", "family": "Bacteria-undef", "order": "Bacteria-undef", "phylum": "Bacteria-undef", "superkingdom": "Bacteria"}, "2023229": {"species": "Porphyrobacter sp. HT-58-2", "genus": "Porphyrobacter", "family": "Erythrobacteraceae", "order": "Sphingomonadales", "phylum": "Proteobacteria", "superkingdom": "Bacteria"}, "424757": {"species": "Aureimonas frigidaquae", "genus": "Aureimonas", "family": "Aurantimonadaceae", "order": "Rhizobiales", "phylum": "Proteobacteria", "superkingdom": "Bacteria"}, "542417": {"species": "uncultured bacterium ARCTIC29_C_07", "genus": "Bacteria-undef", "family": "Bacteria-undef", "order": "Bacteria-undef", "phylum": "Bacteria-undef", "superkingdom": "Bacteria"}, "542413": {"species": "uncultured bacterium ARCTIC24_F_09", "genus": "Bacteria-undef", "family": "Bacteria-undef", "order": "Bacteria-undef", "phylum": "Bacteria-undef", "superkingdom": "Bacteria"}, "2211108": {"species": "Sterolibacteriaceae bacterium J5B", "genus": "Sterolibacteriaceae-undef", "family": "Sterolibacteriaceae", "order": "Nitrosomonadales", "phylum": "Proteobacteria", "superkingdom": "Bacteria"}, "181804": {"species": "Nitella hyalina", "genus": "Nitella", "family": "Characeae", "order": "Charales", "phylum": "Streptophyta", "superkingdom": "Eukaryota"}, "1250153": {"species": "Maribacter sp. MAR_2009_60", "genus": "Maribacter", "family": "Flavobacteriaceae", "order": "Flavobacteriales", "phylum": "Bacteroidetes", "superkingdom": "Bacteria"}, "754397": {"species": "Polaribacter sp. SA4-10", "genus": "Polaribacter", "family": "Flavobacteriaceae", "order": "Flavobacteriales", "phylum": "Bacteroidetes", "superkingdom": "Bacteria"}, "413882": {"species": "[Polyangium] brachysporum", "genus": "Burkholderiales-undef", "family": "Burkholderiales-undef", "order": "Burkholderiales", "phylum": "Proteobacteria", "superkingdom": "Bacteria"}, "2507538": {"species": "Muriicola sp. MMS17-SY002", "genus": "Muriicola", "family": "Flavobacteriaceae", "order": "Flavobacteriales", "phylum": "Bacteroidetes", "superkingdom": "Bacteria"}, "655815": {"species": "Zunongwangia profunda", "genus": "Zunongwangia", "family": "Flavobacteriaceae", "order": "Flavobacteriales", "phylum": "Bacteroidetes", "superkingdom": "Bacteria"}, "1798193": {"species": "Erythrobacter sp. HL-111", "genus": "Erythrobacter", "family": "Erythrobacteraceae", "order": "Sphingomonadales", "phylum": "Proteobacteria", "superkingdom": "Bacteria"}, "2069432": {"species": "Tamlana sp. UJ94", "genus": "Tamlana", "family": "Flavobacteriaceae", "order": "Flavobacteriales", "phylum": "Bacteroidetes", "superkingdom": "Bacteria"}, "1219035": {"species": "Novosphingobium tardaugens", "genus": "Novosphingobium", "family": "Sphingomonadaceae", "order": "Sphingomonadales", "phylum": "Proteobacteria", "superkingdom": "Bacteria"}, "164546": {"species": "Cupriavidus taiwanensis", "genus": "Cupriavidus", "family": "Burkholderiaceae", "order": "Burkholderiales", "phylum": "Proteobacteria", "superkingdom": "Bacteria"}, "110365": {"species": "Gregarina niphandrodes", "genus": "Gregarina", "family": "Gregarinidae", "order": "Eugregarinorida", "phylum": "Apicomplexa", "superkingdom": "Eukaryota"}, "13608": {"species": "Mantoniella squamata", "genus": "Mantoniella", "family": "Mamiellaceae", "order": "Mamiellales", "phylum": "Chlorophyta", "superkingdom": "Eukaryota"}, "880731": {"species": "uncultured bacterium UaAb1", "genus": "Bacteria-undef", "family": "Bacteria-undef", "order": "Bacteria-undef", "phylum": "Bacteria-undef", "superkingdom": "Bacteria"}, "2201181": {"species": "Flavobacterium sediminis", "genus": "Flavobacterium", "family": "Flavobacteriaceae", "order": "Flavobacteriales", "phylum": "Bacteroidetes", "superkingdom": "Bacteria"}, "1416941": {"species": "Closterium baillyanum", "genus": "Closterium", "family": "Closteriaceae", "order": "Desmidiales", "phylum": "Streptophyta", "superkingdom": "Eukaryota"}, "1125847": {"species": "Rhizobium sp. NT-26", "genus": "Rhizobium", "family": "Rhizobiaceae", "order": "Rhizobiales", "phylum": "Proteobacteria", "superkingdom": "Bacteria"}, "2493675": {"species": "Mesorhizobium sp. M4B.F.Ca.ET.058.02.1.1", "genus": "Mesorhizobium", "family": "Phyllobacteriaceae", "order": "Rhizobiales", "phylum": "Proteobacteria", "superkingdom": "Bacteria"}, "288022": {"species": "Kordiimonas gwangyangensis", "genus": "Kordiimonas", "family": "Kordiimonadaceae", "order": "Kordiimonadales", "phylum": "Proteobacteria", "superkingdom": "Bacteria"}, "7660": {"species": "Psammechinus miliaris", "genus": "Psammechinus", "family": "Parechinidae", "order": "Camarodonta", "phylum": "Echinodermata", "superkingdom": "Eukaryota"}, "13443": {"species": "Coffea arabica", "genus": "Coffea", "family": "Rubiaceae", "order": "Gentianales", "phylum": "Streptophyta", "superkingdom": "Eukaryota"}, "1173027": {"species": "Microcoleus sp. PCC 7113", "genus": "Microcoleus", "family": "Microcoleaceae", "order": "Oscillatoriales", "phylum": "Cyanobacteria", "superkingdom": "Bacteria"}, "985043": {"species": "Polaribacter sejongensis", "genus": "Polaribacter", "family": "Flavobacteriaceae", "order": "Flavobacteriales", "phylum": "Bacteroidetes", "superkingdom": "Bacteria"}, "135719": {"species": "Sphingobium amiense", "genus": "Sphingobium", "family": "Sphingomonadaceae", "order": "Sphingomonadales", "phylum": "Proteobacteria", "superkingdom": "Bacteria"}, "1357916": {"species": "Sphingopyxis sp. QXT-31", "genus": "Sphingopyxis", "family": "Sphingomonadaceae", "order": "Sphingomonadales", "phylum": "Proteobacteria", "superkingdom": "Bacteria"}, "204992": {"species": "Golenkinia longispicula", "genus": "Golenkinia", "family": "Golenkiniaceae", "order": "Chlamydomonadales", "phylum": "Chlorophyta", "superkingdom": "Eukaryota"}, "860228": {"species": "Capnocytophaga canimorsus", "genus": "Capnocytophaga", "family": "Flavobacteriaceae", "order": "Flavobacteriales", "phylum": "Bacteroidetes", "superkingdom": "Bacteria"}, "2182384": {"species": "Erythrobacter aureus", "genus": "Erythrobacter", "family": "Erythrobacteraceae", "order": "Sphingomonadales", "phylum": "Proteobacteria", "superkingdom": "Bacteria"}, "2026785": {"species": "Rhodobiaceae bacterium", "genus": "Rhodobiaceae-undef", "family": "Rhodobiaceae", "order": "Rhizobiales", "phylum": "Proteobacteria", "superkingdom": "Bacteria"}, "743611": {"species": "uncultured organism MedDCM-OCT-S04-C161", "genus": "undef", "family": "undef", "order": "undef", "phylum": "undef", "superkingdom": "undef"}, "1873716": {"species": "Hyphomonas sp. CACIAM 19H1", "genus": "Hyphomonas", "family": "Hyphomonadaceae", "order": "Rhodobacterales", "phylum": "Proteobacteria", "superkingdom": "Bacteria"}, "996801": {"species": "Polaribacter reichenbachii", "genus": "Polaribacter", "family": "Flavobacteriaceae", "order": "Flavobacteriales", "phylum": "Bacteroidetes", "superkingdom": "Bacteria"}, "1416753": {"species": "Ensifer adhaerens", "genus": "Ensifer", "family": "Rhizobiaceae", "order": "Rhizobiales", "phylum": "Proteobacteria", "superkingdom": "Bacteria"}, "280463": {"species": "Emiliania huxleyi", "genus": "Emiliania", "family": "Noelaerhabdaceae", "order": "Isochrysidales", "phylum": "Haptista", "superkingdom": "Eukaryota"}, "543877": {"species": "Altererythrobacter marensis", "genus": "Altererythrobacter", "family": "Erythrobacteraceae", "order": "Sphingomonadales", "phylum": "Proteobacteria", "superkingdom": "Bacteria"}, "135740": {"species": "Paracoccus kondratievae", "genus": "Paracoccus", "family": "Rhodobacteraceae", "order": "Rhodobacterales", "phylum": "Proteobacteria", "superkingdom": "Bacteria"}, "10224": {"species": "Saccoglossus kowalevskii", "genus": "Saccoglossus", "family": "Harrimaniidae", "order": "Hemichordata-undef", "phylum": "Hemichordata", "superkingdom": "Eukaryota"}, "13690": {"species": "Sphingobium yanoikuyae", "genus": "Sphingobium", "family": "Sphingomonadaceae", "order": "Sphingomonadales", "phylum": "Proteobacteria", "superkingdom": "Bacteria"}, "1891279": {"species": "Thalassospira indica", "genus": "Thalassospira", "family": "Rhodospirillaceae", "order": "Rhodospirillales", "phylum": "Proteobacteria", "superkingdom": "Bacteria"}, "1874061": {"species": "Sphingopyxis sp. EG6", "genus": "Sphingopyxis", "family": "Sphingomonadaceae", "order": "Sphingomonadales", "phylum": "Proteobacteria", "superkingdom": "Bacteria"}, "212695": {"species": "uncultured Flavobacteriia bacterium", "genus": "Bacteroidetes-undef", "family": "Bacteroidetes-undef", "order": "Bacteroidetes-undef", "phylum": "Bacteroidetes", "superkingdom": "Bacteria"}, "163309": {"species": "Geminella minor", "genus": "Geminella", "family": "Chlorellaceae", "order": "Chlorellales", "phylum": "Chlorophyta", "superkingdom": "Eukaryota"}, "395492": {"species": "Rhizobium leguminosarum", "genus": "Rhizobium", "family": "Rhizobiaceae", "order": "Rhizobiales", "phylum": "Proteobacteria", "superkingdom": "Bacteria"}, "1803846": {"species": "Flavivirga eckloniae", "genus": "Flavivirga", "family": "Flavobacteriaceae", "order": "Flavobacteriales", "phylum": "Bacteroidetes", "superkingdom": "Bacteria"}, "292913": {"species": "Sphingopyxis sp. 113P3", "genus": "Sphingopyxis", "family": "Sphingomonadaceae", "order": "Sphingomonadales", "phylum": "Proteobacteria", "superkingdom": "Bacteria"}, "88036": {"species": "Selaginella moellendorffii", "genus": "Selaginella", "family": "Selaginellaceae", "order": "Selaginellales", "phylum": "Streptophyta", "superkingdom": "Eukaryota"}, "1241978": {"species": "Chryseobacterium bernardetii", "genus": "Chryseobacterium", "family": "Weeksellaceae", "order": "Flavobacteriales", "phylum": "Bacteroidetes", "superkingdom": "Bacteria"}, "216393": {"species": "marine bacterium P99-3", "genus": "Bacteroidetes-undef", "family": "Bacteroidetes-undef", "order": "Bacteroidetes-undef", "phylum": "Bacteroidetes", "superkingdom": "Bacteria"}, "1763535": {"species": "Hydrogenophaga crassostreae", "genus": "Hydrogenophaga", "family": "Comamonadaceae", "order": "Burkholderiales", "phylum": "Proteobacteria", "superkingdom": "Bacteria"}, "69401": {"species": "Carteria cerasiformis", "genus": "Carteria", "family": "Chlamydomonadaceae", "order": "Chlamydomonadales", "phylum": "Chlorophyta", "superkingdom": "Eukaryota"}, "1178778": {"species": "Maribacter cobaltidurans", "genus": "Maribacter", "family": "Flavobacteriaceae", "order": "Flavobacteriales", "phylum": "Bacteroidetes", "superkingdom": "Bacteria"}, "941907": {"species": "Sphingomonas indica", "genus": "Sphingomonas", "family": "Sphingomonadaceae", "order": "Sphingomonadales", "phylum": "Proteobacteria", "superkingdom": "Bacteria"}, "101020": {"species": "Fragaria vesca", "genus": "Fragaria", "family": "Rosaceae", "order": "Rosales", "phylum": "Streptophyta", "superkingdom": "Eukaryota"}, "1678728": {"species": "Flavobacterium kingsejongi", "genus": "Flavobacterium", "family": "Flavobacteriaceae", "order": "Flavobacteriales", "phylum": "Bacteroidetes", "superkingdom": "Bacteria"}, "441209": {"species": "Rhodobaca barguzinensis", "genus": "Rhodobaca", "family": "Rhodobacteraceae", "order": "Rhodobacterales", "phylum": "Proteobacteria", "superkingdom": "Bacteria"}, "2338327": {"species": "Altererythrobacter amylolyticus", "genus": "Altererythrobacter", "family": "Erythrobacteraceae", "order": "Sphingomonadales", "phylum": "Proteobacteria", "superkingdom": "Bacteria"}, "1112": {"species": "Porphyrobacter neustonensis", "genus": "Porphyrobacter", "family": "Erythrobacteraceae", "order": "Sphingomonadales", "phylum": "Proteobacteria", "superkingdom": "Bacteria"}, "1274631": {"species": "Bradyrhizobium icense", "genus": "Bradyrhizobium", "family": "Bradyrhizobiaceae", "order": "Rhizobiales", "phylum": "Proteobacteria", "superkingdom": "Bacteria"}, "2057741": {"species": "Bradyrhizobium sp. SK17", "genus": "Bradyrhizobium", "family": "Bradyrhizobiaceae", "order": "Rhizobiales", "phylum": "Proteobacteria", "superkingdom": "Bacteria"}, "1658665": {"species": "Mitsuaria sp. 7", "genus": "Mitsuaria", "family": "Burkholderiales-undef", "order": "Burkholderiales", "phylum": "Proteobacteria", "superkingdom": "Bacteria"}, "56460": {"species": "Xanthomonas vesicatoria", "genus": "Xanthomonas", "family": "Xanthomonadaceae", "order": "Xanthomonadales", "phylum": "Proteobacteria", "superkingdom": "Bacteria"}, "1862950": {"species": "Rhizobiales bacterium NRL2", "genus": "Rhizobiales-undef", "family": "Rhizobiales-undef", "order": "Rhizobiales", "phylum": "Proteobacteria", "superkingdom": "Bacteria"}, "1871037": {"species": "Flavobacteriaceae bacterium", "genus": "Flavobacteriaceae-undef", "family": "Flavobacteriaceae", "order": "Flavobacteriales", "phylum": "Bacteroidetes", "superkingdom": "Bacteria"}, "1019": {"species": "Capnocytophaga sputigena", "genus": "Capnocytophaga", "family": "Flavobacteriaceae", "order": "Flavobacteriales", "phylum": "Bacteroidetes", "superkingdom": "Bacteria"}, "984486": {"species": "Babjeviella inositovora", "genus": "Babjeviella", "family": "Debaryomycetaceae", "order": "Saccharomycetales", "phylum": "Ascomycota", "superkingdom": "Eukaryota"}, "179408": {"species": "Oscillatoria nigro-viridis", "genus": "Oscillatoria", "family": "Oscillatoriaceae", "order": "Oscillatoriales", "phylum": "Cyanobacteria", "superkingdom": "Bacteria"}, "112090": {"species": "Aphanomyces astaci", "genus": "Aphanomyces", "family": "Saprolegniaceae", "order": "Saprolegniales", "phylum": "Eukaryota-undef", "superkingdom": "Eukaryota"}, "1453352": {"species": "Sediminicola sp. YIK13", "genus": "Sediminicola", "family": "Flavobacteriaceae", "order": "Flavobacteriales", "phylum": "Bacteroidetes", "superkingdom": "Bacteria"}, "2185142": {"species": "Altererythrobacter sp. ZODW24", "genus": "Altererythrobacter", "family": "Erythrobacteraceae", "order": "Sphingomonadales", "phylum": "Proteobacteria", "superkingdom": "Bacteria"}, "3469": {"species": "Papaver somniferum", "genus": "Papaver", "family": "Papaveraceae", "order": "Ranunculales", "phylum": "Streptophyta", "superkingdom": "Eukaryota"}, "28188": {"species": "Capnocytophaga canimorsus", "genus": "Capnocytophaga", "family": "Flavobacteriaceae", "order": "Flavobacteriales", "phylum": "Bacteroidetes", "superkingdom": "Bacteria"}, "450851": {"species": "Phenylobacterium zucineum", "genus": "Phenylobacterium", "family": "Caulobacteraceae", "order": "Caulobacterales", "phylum": "Proteobacteria", "superkingdom": "Bacteria"}, "669041": {"species": "Tenacibaculum dicentrarchi", "genus": "Tenacibaculum", "family": "Flavobacteriaceae", "order": "Flavobacteriales", "phylum": "Bacteroidetes", "superkingdom": "Bacteria"}, "1267766": {"species": "Altererythrobacter atlanticus", "genus": "Altererythrobacter", "family": "Erythrobacteraceae", "order": "Sphingomonadales", "phylum": "Proteobacteria", "superkingdom": "Bacteria"}, "1609977": {"species": "Sphingomonas hengshuiensis", "genus": "Sphingomonas", "family": "Sphingomonadaceae", "order": "Sphingomonadales", "phylum": "Proteobacteria", "superkingdom": "Bacteria"}, "2493679": {"species": "Mesorhizobium sp. M8A.F.Ca.ET.057.01.1.1", "genus": "Mesorhizobium", "family": "Phyllobacteriaceae", "order": "Rhizobiales", "phylum": "Proteobacteria", "superkingdom": "Bacteria"}, "1663210": {"species": "Ostreococcus mediterraneus virus 1", "genus": "Prasinovirus", "family": "Phycodnaviridae", "order": "Algavirales", "phylum": "Nucleocytoviricota", "superkingdom": "Viruses"}, "152509": {"species": "uncultured Bacteroidetes bacterium", "genus": "Bacteroidetes-undef", "family": "Bacteroidetes-undef", "order": "Bacteroidetes-undef", "phylum": "Bacteroidetes", "superkingdom": "Bacteria"}, "642926": {"species": "Ostreococcus tauri virus 1", "genus": "Prasinovirus", "family": "Phycodnaviridae", "order": "Algavirales", "phylum": "Nucleocytoviricota", "superkingdom": "Viruses"}, "364197": {"species": "Pseudomonas pohangensis", "genus": "Pseudomonas", "family": "Pseudomonadaceae", "order": "Pseudomonadales", "phylum": "Proteobacteria", "superkingdom": "Bacteria"}, "2021862": {"species": "Labrenzia sp. VG12", "genus": "Labrenzia", "family": "Rhodobacteraceae", "order": "Rhodobacterales", "phylum": "Proteobacteria", "superkingdom": "Bacteria"}, "2094025": {"species": "Aureitalea sp. RR4-38", "genus": "Aureitalea", "family": "Flavobacteriaceae", "order": "Flavobacteriales", "phylum": "Bacteroidetes", "superkingdom": "Bacteria"}, "2172098": {"species": "Flavobacterium pallidum", "genus": "Flavobacterium", "family": "Flavobacteriaceae", "order": "Flavobacteriales", "phylum": "Bacteroidetes", "superkingdom": "Bacteria"}, "266812": {"species": "Parasphingorhabdus flavimaris", "genus": "Parasphingorhabdus", "family": "Sphingomonadaceae", "order": "Sphingomonadales", "phylum": "Proteobacteria", "superkingdom": "Bacteria"}, "392499": {"species": "Sphingomonas wittichii", "genus": "Sphingomonas", "family": "Sphingomonadaceae", "order": "Sphingomonadales", "phylum": "Proteobacteria", "superkingdom": "Bacteria"}, "1283312": {"species": "Sphingomonas wittichii", "genus": "Sphingomonas", "family": "Sphingomonadaceae", "order": "Sphingomonadales", "phylum": "Proteobacteria", "superkingdom": "Bacteria"}, "44577": {"species": "Nitrosomonas ureae", "genus": "Nitrosomonas", "family": "Nitrosomonadaceae", "order": "Nitrosomonadales", "phylum": "Proteobacteria", "superkingdom": "Bacteria"}, "754417": {"species": "Winogradskyella sp. PC-19", "genus": "Winogradskyella", "family": "Flavobacteriaceae", "order": "Flavobacteriales", "phylum": "Bacteroidetes", "superkingdom": "Bacteria"}, "1434191": {"species": "Glycocaulis alkaliphilus", "genus": "Glycocaulis", "family": "Hyphomonadaceae", "order": "Rhodobacterales", "phylum": "Proteobacteria", "superkingdom": "Bacteria"}, "167468": {"species": "Bradyrhizobium sp. ORS 3257", "genus": "Bradyrhizobium", "family": "Bradyrhizobiaceae", "order": "Rhizobiales", "phylum": "Proteobacteria", "superkingdom": "Bacteria"}, "436017": {"species": "Ostreococcus sp. 'lucimarinus'", "genus": "Ostreococcus", "family": "Bathycoccaceae", "order": "Mamiellales", "phylum": "Chlorophyta", "superkingdom": "Eukaryota"}, "1560345": {"species": "Sphingomonas panacis", "genus": "Sphingomonas", "family": "Sphingomonadaceae", "order": "Sphingomonadales", "phylum": "Proteobacteria", "superkingdom": "Bacteria"}, "1549858": {"species": "Sphingomonas taxi", "genus": "Sphingomonas", "family": "Sphingomonadaceae", "order": "Sphingomonadales", "phylum": "Proteobacteria", "superkingdom": "Bacteria"}, "39947": {"species": "Oryza sativa", "genus": "Oryza", "family": "Poaceae", "order": "Poales", "phylum": "Streptophyta", "superkingdom": "Eukaryota"}, "52965": {"species": "Phacotus lenticularis", "genus": "Phacotus", "family": "Phacotaceae", "order": "Chlamydomonadales", "phylum": "Chlorophyta", "superkingdom": "Eukaryota"}, "2173169": {"species": "Dokdonia sp. Dokd-P16", "genus": "Dokdonia", "family": "Flavobacteriaceae", "order": "Flavobacteriales", "phylum": "Bacteroidetes", "superkingdom": "Bacteria"}, "983548": {"species": "Dokdonia sp. 4H-3-7-5", "genus": "Dokdonia", "family": "Flavobacteriaceae", "order": "Flavobacteriales", "phylum": "Bacteroidetes", "superkingdom": "Bacteria"}, "1628086": {"species": "Pseudomonas kribbensis", "genus": "Pseudomonas", "family": "Pseudomonadaceae", "order": "Pseudomonadales", "phylum": "Proteobacteria", "superkingdom": "Bacteria"}, "316057": {"species": "Rhodopseudomonas palustris", "genus": "Rhodopseudomonas", "family": "Bradyrhizobiaceae", "order": "Rhizobiales", "phylum": "Proteobacteria", "superkingdom": "Bacteria"}, "441375": {"species": "Cryptosporidium muris", "genus": "Cryptosporidium", "family": "Cryptosporidiidae", "order": "Eucoccidiorida", "phylum": "Apicomplexa", "superkingdom": "Eukaryota"}, "2072409": {"species": "Stenotrophomonas sp. SAU14A_NAIMI4_8", "genus": "Stenotrophomonas", "family": "Xanthomonadaceae", "order": "Xanthomonadales", "phylum": "Proteobacteria", "superkingdom": "Bacteria"}, "1697043": {"species": "Bordetella sp. H567", "genus": "Bordetella", "family": "Alcaligenaceae", "order": "Burkholderiales", "phylum": "Proteobacteria", "superkingdom": "Bacteria"}}, "order_of_blobs": ["chr_Mito_C218", "chr_Chlo_C218", "chr_19_C218", "chr_18_C218", "chr_17_C218", "chr_16_C218", "chr_15_C218", "chr_14_C218", "chr_13_C218", "chr_12_C218", "chr_11_C218", "chr_10_C218", "chr_9_C218", "chr_8_C218", "chr_7_C218", "chr_6_C218", "chr_5_C218", "chr_4_C218", "chr_3_C218", "chr_2_C218", "chr_1_C218", "C218A_bacterial_contigs_Contig1", "C218A_bacterial_contigs_Contig2", "C218A_bacterial_contigs_Contig3", "C218A_bacterial_contigs_Contig4", "C218A_bacterial_contigs_Contig5"], "dict_of_blobs": {"chr_Mito_C218": {"name": "chr_Mito_C218", "length": 34089, "n_count": 200, "agct_count": 33889, "gc": 0.3947, "covs": {"bam0": 229.8807}, "read_cov": {"bam0": 51948}, "hits": {"tax0": [{"name": "chr_Mito_C218", "taxId": "41875", "score": 22072.0}, {"name": "chr_Mito_C218", "taxId": "41875", "score": 21104.0}, {"name": "chr_Mito_C218", "taxId": "41875", "score": 17224.0}, {"name": "chr_Mito_C218", "taxId": "41875", "score": 17224.0}, {"name": "chr_Mito_C218", "taxId": "70448", "score": 2176.0}, {"name": "chr_Mito_C218", "taxId": "70448", "score": 741.0}, {"name": "chr_Mito_C218", "taxId": "70448", "score": 741.0}, {"name": "chr_Mito_C218", "taxId": "70448", "score": 2176.0}, {"name": "chr_Mito_C218", "taxId": "70448", "score": 2176.0}, {"name": "chr_Mito_C218", "taxId": "1141622", "score": 1144.0}, {"name": "chr_Mito_C218", "taxId": "1141622", "score": 1142.0}, {"name": "chr_Mito_C218", "taxId": "1141622", "score": 1142.0}, {"name": "chr_Mito_C218", "taxId": "296587", "score": 970.0}, {"name": "chr_Mito_C218", "taxId": "296587", "score": 894.0}, {"name": "chr_Mito_C218", "taxId": "296587", "score": 894.0}, {"name": "chr_Mito_C218", "taxId": "296587", "score": 327.0}, {"name": "chr_Mito_C218", "taxId": "70448", "score": 931.0}, {"name": "chr_Mito_C218", "taxId": "70448", "score": 931.0}, {"name": "chr_Mito_C218", "taxId": "70448", "score": 931.0}, {"name": "chr_Mito_C218", "taxId": "70448", "score": 736.0}, {"name": "chr_Mito_C218", "taxId": "70448", "score": 678.0}, {"name": "chr_Mito_C218", "taxId": "70448", "score": 283.0}, {"name": "chr_Mito_C218", "taxId": "70448", "score": 257.0}, {"name": "chr_Mito_C218", "taxId": "70448", "score": 678.0}, {"name": "chr_Mito_C218", "taxId": "70448", "score": 283.0}, {"name": "chr_Mito_C218", "taxId": "70448", "score": 257.0}, {"name": "chr_Mito_C218", "taxId": "554055", "score": 606.0}, {"name": "chr_Mito_C218", "taxId": "1032745", "score": 381.0}, {"name": "chr_Mito_C218", "taxId": "54821", "score": 322.0}, {"name": "chr_Mito_C218", "taxId": "34270", "score": 300.0}, {"name": "chr_Mito_C218", "taxId": "70448", "score": 289.0}, {"name": "chr_Mito_C218", "taxId": "70448", "score": 283.0}, {"name": "chr_Mito_C218", "taxId": "70448", "score": 257.0}, {"name": "chr_Mito_C218", "taxId": "28087", "score": 281.0}, {"name": "chr_Mito_C218", "taxId": "1255295", "score": 281.0}, {"name": "chr_Mito_C218", "taxId": "28087", "score": 276.0}, {"name": "chr_Mito_C218", "taxId": "28087", "score": 265.0}, {"name": "chr_Mito_C218", "taxId": "70448", "score": 257.0}, {"name": "chr_Mito_C218", "taxId": "1041932", "score": 248.0}, {"name": "chr_Mito_C218", "taxId": "88150", "score": 246.0}, {"name": "chr_Mito_C218", "taxId": "88149", "score": 246.0}, {"name": "chr_Mito_C218", "taxId": "2787", "score": 222.0}, {"name": "chr_Mito_C218", "taxId": "31312", "score": 193.0}, {"name": "chr_Mito_C218", "taxId": "215447", "score": 174.0}, {"name": "chr_Mito_C218", "taxId": "412627", "score": 152.0}, {"name": "chr_Mito_C218", "taxId": "69332", "score": 135.0}, {"name": "chr_Mito_C218", "taxId": "1416941", "score": 135.0}, {"name": "chr_Mito_C218", "taxId": "181804", "score": 135.0}, {"name": "chr_Mito_C218", "taxId": "55564", "score": 135.0}]}, "taxonomy": {"bestsum": {"species": {"tax": "Bathycoccus prasinos", "score": 77624.0, "c_index": 20}, "genus": {"tax": "Bathycoccus", "score": 77624.0, "c_index": 17}, "family": {"tax": "Bathycoccaceae", "score": 92685.0, "c_index": 15}, "order": {"tax": "Mamiellales", "score": 95770.0, "c_index": 14}, "phylum": {"tax": "Chlorophyta", "score": 96569.0, "c_index": 6}, "superkingdom": {"tax": "Eukaryota", "score": 102935.0, "c_index": 2}}}}, "chr_Chlo_C218": {"name": "chr_Chlo_C218", "length": 135955, "n_count": 0, "agct_count": 135955, "gc": 0.4123, "covs": {"bam0": 89.5935}, "read_cov": {"bam0": 81223}, "hits": {"tax0": [{"name": "chr_Chlo_C218", "taxId": "41875", "score": 24666.0}, {"name": "chr_Chlo_C218", "taxId": "41875", "score": 17780.0}, {"name": "chr_Chlo_C218", "taxId": "41875", "score": 17780.0}, {"name": "chr_Chlo_C218", "taxId": "41875", "score": 16558.0}, {"name": "chr_Chlo_C218", "taxId": "41875", "score": 16545.0}, {"name": "chr_Chlo_C218", "taxId": "41875", "score": 13623.0}, {"name": "chr_Chlo_C218", "taxId": "41875", "score": 13623.0}, {"name": "chr_Chlo_C218", "taxId": "41875", "score": 12874.0}, {"name": "chr_Chlo_C218", "taxId": "41875", "score": 11797.0}, {"name": "chr_Chlo_C218", "taxId": "41875", "score": 9732.0}, {"name": "chr_Chlo_C218", "taxId": "41875", "score": 9729.0}, {"name": "chr_Chlo_C218", "taxId": "41875", "score": 4268.0}, {"name": "chr_Chlo_C218", "taxId": "41875", "score": 4268.0}, {"name": "chr_Chlo_C218", "taxId": "41875", "score": 1905.0}, {"name": "chr_Chlo_C218", "taxId": "41875", "score": 1905.0}, {"name": "chr_Chlo_C218", "taxId": "41875", "score": 289.0}, {"name": "chr_Chlo_C218", "taxId": "41875", "score": 289.0}, {"name": "chr_Chlo_C218", "taxId": "41875", "score": 6883.0}, {"name": "chr_Chlo_C218", "taxId": "41875", "score": 6883.0}, {"name": "chr_Chlo_C218", "taxId": "296587", "score": 6353.0}, {"name": "chr_Chlo_C218", "taxId": "296587", "score": 6353.0}, {"name": "chr_Chlo_C218", "taxId": "296587", "score": 6353.0}, {"name": "chr_Chlo_C218", "taxId": "296587", "score": 6353.0}, {"name": "chr_Chlo_C218", "taxId": "296587", "score": 5361.0}, {"name": "chr_Chlo_C218", "taxId": "296587", "score": 5361.0}, {"name": "chr_Chlo_C218", "taxId": "296587", "score": 3232.0}, {"name": "chr_Chlo_C218", "taxId": "296587", "score": 3177.0}, {"name": "chr_Chlo_C218", "taxId": "296587", "score": 1927.0}, {"name": "chr_Chlo_C218", "taxId": "296587", "score": 1927.0}, {"name": "chr_Chlo_C218", "taxId": "296587", "score": 1905.0}, {"name": "chr_Chlo_C218", "taxId": "296587", "score": 1905.0}, {"name": "chr_Chlo_C218", "taxId": "296587", "score": 1609.0}, {"name": "chr_Chlo_C218", "taxId": "296587", "score": 1609.0}, {"name": "chr_Chlo_C218", "taxId": "296587", "score": 1609.0}, {"name": "chr_Chlo_C218", "taxId": "296587", "score": 1609.0}, {"name": "chr_Chlo_C218", "taxId": "296587", "score": 798.0}, {"name": "chr_Chlo_C218", "taxId": "296587", "score": 798.0}, {"name": "chr_Chlo_C218", "taxId": "296587", "score": 599.0}, {"name": "chr_Chlo_C218", "taxId": "296587", "score": 599.0}, {"name": "chr_Chlo_C218", "taxId": "296587", "score": 510.0}, {"name": "chr_Chlo_C218", "taxId": "296587", "score": 510.0}, {"name": "chr_Chlo_C218", "taxId": "296587", "score": 326.0}, {"name": "chr_Chlo_C218", "taxId": "296587", "score": 326.0}, {"name": "chr_Chlo_C218", "taxId": "296587", "score": 318.0}, {"name": "chr_Chlo_C218", "taxId": "296587", "score": 318.0}, {"name": "chr_Chlo_C218", "taxId": "296587", "score": 244.0}, {"name": "chr_Chlo_C218", "taxId": "296587", "score": 244.0}, {"name": "chr_Chlo_C218", "taxId": "296587", "score": 226.0}, {"name": "chr_Chlo_C218", "taxId": "296587", "score": 226.0}, {"name": "chr_Chlo_C218", "taxId": "296587", "score": 148.0}, {"name": "chr_Chlo_C218", "taxId": "296587", "score": 148.0}, {"name": "chr_Chlo_C218", "taxId": "296587", "score": 143.0}, {"name": "chr_Chlo_C218", "taxId": "296587", "score": 143.0}, {"name": "chr_Chlo_C218", "taxId": "296587", "score": 141.0}, {"name": "chr_Chlo_C218", "taxId": "296587", "score": 141.0}, {"name": "chr_Chlo_C218", "taxId": "564608", "score": 5301.0}, {"name": "chr_Chlo_C218", "taxId": "564608", "score": 5301.0}, {"name": "chr_Chlo_C218", "taxId": "564608", "score": 1901.0}, {"name": "chr_Chlo_C218", "taxId": "564608", "score": 1901.0}, {"name": "chr_Chlo_C218", "taxId": "564608", "score": 484.0}, {"name": "chr_Chlo_C218", "taxId": "564608", "score": 484.0}, {"name": "chr_Chlo_C218", "taxId": "564608", "score": 158.0}, {"name": "chr_Chlo_C218", "taxId": "564608", "score": 158.0}, {"name": "chr_Chlo_C218", "taxId": "564608", "score": 148.0}, {"name": "chr_Chlo_C218", "taxId": "564608", "score": 148.0}, {"name": "chr_Chlo_C218", "taxId": "13608", "score": 4946.0}, {"name": "chr_Chlo_C218", "taxId": "13608", "score": 4946.0}, {"name": "chr_Chlo_C218", "taxId": "70448", "score": 4915.0}, {"name": "chr_Chlo_C218", "taxId": "70448", "score": 4915.0}, {"name": "chr_Chlo_C218", "taxId": "70448", "score": 1543.0}, {"name": "chr_Chlo_C218", "taxId": "70448", "score": 1543.0}, {"name": "chr_Chlo_C218", "taxId": "70448", "score": 4915.0}, {"name": "chr_Chlo_C218", "taxId": "70448", "score": 4915.0}, {"name": "chr_Chlo_C218", "taxId": "70448", "score": 3181.0}, {"name": "chr_Chlo_C218", "taxId": "70448", "score": 3123.0}, {"name": "chr_Chlo_C218", "taxId": "70448", "score": 1543.0}, {"name": "chr_Chlo_C218", "taxId": "70448", "score": 1543.0}, {"name": "chr_Chlo_C218", "taxId": "70448", "score": 1157.0}, {"name": "chr_Chlo_C218", "taxId": "70448", "score": 1157.0}, {"name": "chr_Chlo_C218", "taxId": "70448", "score": 872.0}, {"name": "chr_Chlo_C218", "taxId": "70448", "score": 872.0}, {"name": "chr_Chlo_C218", "taxId": "70448", "score": 857.0}, {"name": "chr_Chlo_C218", "taxId": "70448", "score": 857.0}, {"name": "chr_Chlo_C218", "taxId": "70448", "score": 425.0}, {"name": "chr_Chlo_C218", "taxId": "70448", "score": 425.0}, {"name": "chr_Chlo_C218", "taxId": "70448", "score": 235.0}, {"name": "chr_Chlo_C218", "taxId": "70448", "score": 235.0}, {"name": "chr_Chlo_C218", "taxId": "70448", "score": 4915.0}, {"name": "chr_Chlo_C218", "taxId": "70448", "score": 4915.0}, {"name": "chr_Chlo_C218", "taxId": "70448", "score": 3181.0}, {"name": "chr_Chlo_C218", "taxId": "70448", "score": 3123.0}, {"name": "chr_Chlo_C218", "taxId": "70448", "score": 1901.0}, {"name": "chr_Chlo_C218", "taxId": "70448", "score": 1901.0}, {"name": "chr_Chlo_C218", "taxId": "70448", "score": 1890.0}, {"name": "chr_Chlo_C218", "taxId": "70448", "score": 1890.0}, {"name": "chr_Chlo_C218", "taxId": "70448", "score": 1705.0}, {"name": "chr_Chlo_C218", "taxId": "70448", "score": 1705.0}, {"name": "chr_Chlo_C218", "taxId": "70448", "score": 1173.0}, {"name": "chr_Chlo_C218", "taxId": "70448", "score": 1173.0}, {"name": "chr_Chlo_C218", "taxId": "70448", "score": 872.0}, {"name": "chr_Chlo_C218", "taxId": "70448", "score": 872.0}, {"name": "chr_Chlo_C218", "taxId": "70448", "score": 826.0}, {"name": "chr_Chlo_C218", "taxId": "70448", "score": 826.0}, {"name": "chr_Chlo_C218", "taxId": "70448", "score": 800.0}, {"name": "chr_Chlo_C218", "taxId": "70448", "score": 800.0}, {"name": "chr_Chlo_C218", "taxId": "70448", "score": 425.0}, {"name": "chr_Chlo_C218", "taxId": "70448", "score": 425.0}, {"name": "chr_Chlo_C218", "taxId": "70448", "score": 409.0}, {"name": "chr_Chlo_C218", "taxId": "70448", "score": 409.0}, {"name": "chr_Chlo_C218", "taxId": "70448", "score": 366.0}, {"name": "chr_Chlo_C218", "taxId": "70448", "score": 366.0}, {"name": "chr_Chlo_C218", "taxId": "70448", "score": 331.0}, {"name": "chr_Chlo_C218", "taxId": "70448", "score": 331.0}, {"name": "chr_Chlo_C218", "taxId": "70448", "score": 237.0}, {"name": "chr_Chlo_C218", "taxId": "70448", "score": 237.0}, {"name": "chr_Chlo_C218", "taxId": "70448", "score": 235.0}, {"name": "chr_Chlo_C218", "taxId": "70448", "score": 235.0}, {"name": "chr_Chlo_C218", "taxId": "70448", "score": 204.0}, {"name": "chr_Chlo_C218", "taxId": "70448", "score": 204.0}, {"name": "chr_Chlo_C218", "taxId": "70448", "score": 139.0}, {"name": "chr_Chlo_C218", "taxId": "70448", "score": 139.0}, {"name": "chr_Chlo_C218", "taxId": "70448", "score": 3181.0}, {"name": "chr_Chlo_C218", "taxId": "70448", "score": 3123.0}, {"name": "chr_Chlo_C218", "taxId": "70448", "score": 1711.0}, {"name": "chr_Chlo_C218", "taxId": "70448", "score": 1711.0}, {"name": "chr_Chlo_C218", "taxId": "70448", "score": 1895.0}, {"name": "chr_Chlo_C218", "taxId": "70448", "score": 1895.0}, {"name": "chr_Chlo_C218", "taxId": "70448", "score": 1884.0}, {"name": "chr_Chlo_C218", "taxId": "70448", "score": 1884.0}, {"name": "chr_Chlo_C218", "taxId": "70448", "score": 1173.0}, {"name": "chr_Chlo_C218", "taxId": "70448", "score": 1173.0}, {"name": "chr_Chlo_C218", "taxId": "70448", "score": 857.0}, {"name": "chr_Chlo_C218", "taxId": "70448", "score": 857.0}, {"name": "chr_Chlo_C218", "taxId": "70448", "score": 826.0}, {"name": "chr_Chlo_C218", "taxId": "70448", "score": 826.0}, {"name": "chr_Chlo_C218", "taxId": "70448", "score": 800.0}, {"name": "chr_Chlo_C218", "taxId": "70448", "score": 800.0}, {"name": "chr_Chlo_C218", "taxId": "70448", "score": 425.0}, {"name": "chr_Chlo_C218", "taxId": "70448", "score": 425.0}, {"name": "chr_Chlo_C218", "taxId": "70448", "score": 409.0}, {"name": "chr_Chlo_C218", "taxId": "70448", "score": 409.0}, {"name": "chr_Chlo_C218", "taxId": "70448", "score": 366.0}, {"name": "chr_Chlo_C218", "taxId": "70448", "score": 366.0}, {"name": "chr_Chlo_C218", "taxId": "70448", "score": 230.0}, {"name": "chr_Chlo_C218", "taxId": "70448", "score": 230.0}, {"name": "chr_Chlo_C218", "taxId": "70448", "score": 204.0}, {"name": "chr_Chlo_C218", "taxId": "70448", "score": 204.0}, {"name": "chr_Chlo_C218", "taxId": "70448", "score": 1895.0}, {"name": "chr_Chlo_C218", "taxId": "70448", "score": 1895.0}, {"name": "chr_Chlo_C218", "taxId": "70448", "score": 1884.0}, {"name": "chr_Chlo_C218", "taxId": "70448", "score": 1884.0}, {"name": "chr_Chlo_C218", "taxId": "70448", "score": 1700.0}, {"name": "chr_Chlo_C218", "taxId": "70448", "score": 1700.0}, {"name": "chr_Chlo_C218", "taxId": "70448", "score": 1173.0}, {"name": "chr_Chlo_C218", "taxId": "70448", "score": 1173.0}, {"name": "chr_Chlo_C218", "taxId": "70448", "score": 867.0}, {"name": "chr_Chlo_C218", "taxId": "70448", "score": 867.0}, {"name": "chr_Chlo_C218", "taxId": "70448", "score": 857.0}, {"name": "chr_Chlo_C218", "taxId": "70448", "score": 857.0}, {"name": "chr_Chlo_C218", "taxId": "70448", "score": 826.0}, {"name": "chr_Chlo_C218", "taxId": "70448", "score": 826.0}, {"name": "chr_Chlo_C218", "taxId": "70448", "score": 800.0}, {"name": "chr_Chlo_C218", "taxId": "70448", "score": 800.0}, {"name": "chr_Chlo_C218", "taxId": "70448", "score": 425.0}, {"name": "chr_Chlo_C218", "taxId": "70448", "score": 425.0}, {"name": "chr_Chlo_C218", "taxId": "70448", "score": 409.0}, {"name": "chr_Chlo_C218", "taxId": "70448", "score": 409.0}, {"name": "chr_Chlo_C218", "taxId": "70448", "score": 366.0}, {"name": "chr_Chlo_C218", "taxId": "70448", "score": 366.0}, {"name": "chr_Chlo_C218", "taxId": "70448", "score": 335.0}, {"name": "chr_Chlo_C218", "taxId": "70448", "score": 335.0}, {"name": "chr_Chlo_C218", "taxId": "70448", "score": 331.0}, {"name": "chr_Chlo_C218", "taxId": "70448", "score": 331.0}, {"name": "chr_Chlo_C218", "taxId": "70448", "score": 302.0}, {"name": "chr_Chlo_C218", "taxId": "70448", "score": 302.0}, {"name": "chr_Chlo_C218", "taxId": "70448", "score": 237.0}, {"name": "chr_Chlo_C218", "taxId": "70448", "score": 237.0}, {"name": "chr_Chlo_C218", "taxId": "70448", "score": 230.0}, {"name": "chr_Chlo_C218", "taxId": "70448", "score": 230.0}, {"name": "chr_Chlo_C218", "taxId": "70448", "score": 204.0}, {"name": "chr_Chlo_C218", "taxId": "70448", "score": 204.0}, {"name": "chr_Chlo_C218", "taxId": "70448", "score": 139.0}, {"name": "chr_Chlo_C218", "taxId": "70448", "score": 139.0}, {"name": "chr_Chlo_C218", "taxId": "70448", "score": 1884.0}, {"name": "chr_Chlo_C218", "taxId": "70448", "score": 1884.0}, {"name": "chr_Chlo_C218", "taxId": "70448", "score": 1700.0}, {"name": "chr_Chlo_C218", "taxId": "70448", "score": 1700.0}, {"name": "chr_Chlo_C218", "taxId": "70448", "score": 1605.0}, {"name": "chr_Chlo_C218", "taxId": "70448", "score": 1605.0}, {"name": "chr_Chlo_C218", "taxId": "70448", "score": 1605.0}, {"name": "chr_Chlo_C218", "taxId": "70448", "score": 1605.0}, {"name": "chr_Chlo_C218", "taxId": "70448", "score": 1173.0}, {"name": "chr_Chlo_C218", "taxId": "70448", "score": 1173.0}, {"name": "chr_Chlo_C218", "taxId": "70448", "score": 1151.0}, {"name": "chr_Chlo_C218", "taxId": "70448", "score": 1151.0}, {"name": "chr_Chlo_C218", "taxId": "70448", "score": 867.0}, {"name": "chr_Chlo_C218", "taxId": "70448", "score": 867.0}, {"name": "chr_Chlo_C218", "taxId": "70448", "score": 857.0}, {"name": "chr_Chlo_C218", "taxId": "70448", "score": 857.0}, {"name": "chr_Chlo_C218", "taxId": "70448", "score": 826.0}, {"name": "chr_Chlo_C218", "taxId": "70448", "score": 826.0}, {"name": "chr_Chlo_C218", "taxId": "70448", "score": 800.0}, {"name": "chr_Chlo_C218", "taxId": "70448", "score": 800.0}, {"name": "chr_Chlo_C218", "taxId": "70448", "score": 425.0}, {"name": "chr_Chlo_C218", "taxId": "70448", "score": 425.0}, {"name": "chr_Chlo_C218", "taxId": "70448", "score": 409.0}, {"name": "chr_Chlo_C218", "taxId": "70448", "score": 409.0}, {"name": "chr_Chlo_C218", "taxId": "70448", "score": 366.0}, {"name": "chr_Chlo_C218", "taxId": "70448", "score": 366.0}, {"name": "chr_Chlo_C218", "taxId": "70448", "score": 335.0}, {"name": "chr_Chlo_C218", "taxId": "70448", "score": 335.0}, {"name": "chr_Chlo_C218", "taxId": "70448", "score": 331.0}, {"name": "chr_Chlo_C218", "taxId": "70448", "score": 331.0}, {"name": "chr_Chlo_C218", "taxId": "70448", "score": 302.0}, {"name": "chr_Chlo_C218", "taxId": "70448", "score": 302.0}, {"name": "chr_Chlo_C218", "taxId": "70448", "score": 237.0}, {"name": "chr_Chlo_C218", "taxId": "70448", "score": 237.0}, {"name": "chr_Chlo_C218", "taxId": "70448", "score": 230.0}, {"name": "chr_Chlo_C218", "taxId": "70448", "score": 230.0}, {"name": "chr_Chlo_C218", "taxId": "70448", "score": 204.0}, {"name": "chr_Chlo_C218", "taxId": "70448", "score": 204.0}, {"name": "chr_Chlo_C218", "taxId": "70448", "score": 139.0}, {"name": "chr_Chlo_C218", "taxId": "70448", "score": 139.0}, {"name": "chr_Chlo_C218", "taxId": "70448", "score": 1711.0}, {"name": "chr_Chlo_C218", "taxId": "70448", "score": 1711.0}, {"name": "chr_Chlo_C218", "taxId": "542402", "score": 1703.0}, {"name": "chr_Chlo_C218", "taxId": "542402", "score": 1703.0}, {"name": "chr_Chlo_C218", "taxId": "542402", "score": 512.0}, {"name": "chr_Chlo_C218", "taxId": "542402", "score": 512.0}, {"name": "chr_Chlo_C218", "taxId": "542402", "score": 472.0}, {"name": "chr_Chlo_C218", "taxId": "542402", "score": 472.0}, {"name": "chr_Chlo_C218", "taxId": "542402", "score": 366.0}, {"name": "chr_Chlo_C218", "taxId": "542402", "score": 366.0}, {"name": "chr_Chlo_C218", "taxId": "542402", "score": 143.0}, {"name": "chr_Chlo_C218", "taxId": "542402", "score": 143.0}, {"name": "chr_Chlo_C218", "taxId": "542402", "score": 137.0}, {"name": "chr_Chlo_C218", "taxId": "542402", "score": 137.0}, {"name": "chr_Chlo_C218", "taxId": "70448", "score": 1543.0}, {"name": "chr_Chlo_C218", "taxId": "70448", "score": 1543.0}, {"name": "chr_Chlo_C218", "taxId": "70448", "score": 1543.0}, {"name": "chr_Chlo_C218", "taxId": "70448", "score": 1543.0}, {"name": "chr_Chlo_C218", "taxId": "69401", "score": 357.0}, {"name": "chr_Chlo_C218", "taxId": "69401", "score": 357.0}, {"name": "chr_Chlo_C218", "taxId": "163309", "score": 340.0}, {"name": "chr_Chlo_C218", "taxId": "163309", "score": 340.0}, {"name": "chr_Chlo_C218", "taxId": "70448", "score": 337.0}, {"name": "chr_Chlo_C218", "taxId": "70448", "score": 337.0}, {"name": "chr_Chlo_C218", "taxId": "70448", "score": 337.0}, {"name": "chr_Chlo_C218", "taxId": "70448", "score": 337.0}, {"name": "chr_Chlo_C218", "taxId": "36894", "score": 335.0}, {"name": "chr_Chlo_C218", "taxId": "36894", "score": 335.0}, {"name": "chr_Chlo_C218", "taxId": "858337", "score": 316.0}, {"name": "chr_Chlo_C218", "taxId": "858337", "score": 316.0}, {"name": "chr_Chlo_C218", "taxId": "52965", "score": 267.0}, {"name": "chr_Chlo_C218", "taxId": "52965", "score": 267.0}, {"name": "chr_Chlo_C218", "taxId": "71743", "score": 261.0}, {"name": "chr_Chlo_C218", "taxId": "71743", "score": 261.0}, {"name": "chr_Chlo_C218", "taxId": "52035", "score": 248.0}, {"name": "chr_Chlo_C218", "taxId": "52035", "score": 248.0}, {"name": "chr_Chlo_C218", "taxId": "3105", "score": 217.0}, {"name": "chr_Chlo_C218", "taxId": "3105", "score": 217.0}, {"name": "chr_Chlo_C218", "taxId": "3105", "score": 217.0}, {"name": "chr_Chlo_C218", "taxId": "3105", "score": 217.0}, {"name": "chr_Chlo_C218", "taxId": "461633", "score": 200.0}, {"name": "chr_Chlo_C218", "taxId": "461633", "score": 200.0}, {"name": "chr_Chlo_C218", "taxId": "1202541", "score": 182.0}, {"name": "chr_Chlo_C218", "taxId": "1202541", "score": 182.0}, {"name": "chr_Chlo_C218", "taxId": "542413", "score": 158.0}, {"name": "chr_Chlo_C218", "taxId": "542413", "score": 158.0}, {"name": "chr_Chlo_C218", "taxId": "2007176", "score": 148.0}, {"name": "chr_Chlo_C218", "taxId": "2007176", "score": 148.0}, {"name": "chr_Chlo_C218", "taxId": "204992", "score": 147.0}, {"name": "chr_Chlo_C218", "taxId": "204992", "score": 147.0}, {"name": "chr_Chlo_C218", "taxId": "1604141", "score": 145.0}, {"name": "chr_Chlo_C218", "taxId": "1604141", "score": 145.0}, {"name": "chr_Chlo_C218", "taxId": "1604141", "score": 145.0}, {"name": "chr_Chlo_C218", "taxId": "1604141", "score": 145.0}, {"name": "chr_Chlo_C218", "taxId": "3074", "score": 145.0}, {"name": "chr_Chlo_C218", "taxId": "3074", "score": 145.0}, {"name": "chr_Chlo_C218", "taxId": "3074", "score": 145.0}, {"name": "chr_Chlo_C218", "taxId": "3074", "score": 145.0}, {"name": "chr_Chlo_C218", "taxId": "73025", "score": 139.0}, {"name": "chr_Chlo_C218", "taxId": "73025", "score": 139.0}, {"name": "chr_Chlo_C218", "taxId": "1973480", "score": 137.0}, {"name": "chr_Chlo_C218", "taxId": "1973480", "score": 137.0}]}, "taxonomy": {"bestsum": {"species": {"tax": "Bathycoccus prasinos", "score": 191397.0, "c_index": 22}, "genus": {"tax": "Bathycoccus", "score": 191397.0, "c_index": 20}, "family": {"tax": "Bathycoccaceae", "score": 365443.0, "c_index": 15}, "order": {"tax": "Mamiellales", "score": 454868.0, "c_index": 11}, "phylum": {"tax": "Chlorophyta", "score": 461222.0, "c_index": 5}, "superkingdom": {"tax": "Eukaryota", "score": 462776.0, "c_index": 1}}}}, "chr_19_C218": {"name": "chr_19_C218", "length": 226654, "n_count": 0, "agct_count": 226654, "gc": 0.4104, "covs": {"bam0": 47.7143}, "read_cov": {"bam0": 72114}, "hits": {"tax0": [{"name": "chr_19_C218", "taxId": "41875", "score": 8597.0}, {"name": "chr_19_C218", "taxId": "41875", "score": 4065.0}, {"name": "chr_19_C218", "taxId": "41875", "score": 3807.0}, {"name": "chr_19_C218", "taxId": "41875", "score": 3781.0}, {"name": "chr_19_C218", "taxId": "41875", "score": 3271.0}, {"name": "chr_19_C218", "taxId": "41875", "score": 2852.0}, {"name": "chr_19_C218", "taxId": "41875", "score": 1941.0}, {"name": "chr_19_C218", "taxId": "41875", "score": 1941.0}, {"name": "chr_19_C218", "taxId": "41875", "score": 1476.0}, {"name": "chr_19_C218", "taxId": "41875", "score": 1428.0}, {"name": "chr_19_C218", "taxId": "41875", "score": 992.0}, {"name": "chr_19_C218", "taxId": "41875", "score": 913.0}, {"name": "chr_19_C218", "taxId": "41875", "score": 913.0}, {"name": "chr_19_C218", "taxId": "41875", "score": 874.0}, {"name": "chr_19_C218", "taxId": "41875", "score": 837.0}, {"name": "chr_19_C218", "taxId": "41875", "score": 837.0}, {"name": "chr_19_C218", "taxId": "41875", "score": 723.0}, {"name": "chr_19_C218", "taxId": "41875", "score": 640.0}, {"name": "chr_19_C218", "taxId": "41875", "score": 619.0}, {"name": "chr_19_C218", "taxId": "41875", "score": 604.0}, {"name": "chr_19_C218", "taxId": "41875", "score": 562.0}, {"name": "chr_19_C218", "taxId": "41875", "score": 556.0}, {"name": "chr_19_C218", "taxId": "41875", "score": 494.0}, {"name": "chr_19_C218", "taxId": "41875", "score": 486.0}, {"name": "chr_19_C218", "taxId": "41875", "score": 483.0}, {"name": "chr_19_C218", "taxId": "41875", "score": 483.0}, {"name": "chr_19_C218", "taxId": "41875", "score": 472.0}, {"name": "chr_19_C218", "taxId": "41875", "score": 466.0}, {"name": "chr_19_C218", "taxId": "41875", "score": 466.0}, {"name": "chr_19_C218", "taxId": "41875", "score": 459.0}, {"name": "chr_19_C218", "taxId": "41875", "score": 444.0}, {"name": "chr_19_C218", "taxId": "41875", "score": 436.0}, {"name": "chr_19_C218", "taxId": "41875", "score": 436.0}, {"name": "chr_19_C218", "taxId": "41875", "score": 407.0}, {"name": "chr_19_C218", "taxId": "41875", "score": 401.0}, {"name": "chr_19_C218", "taxId": "41875", "score": 392.0}, {"name": "chr_19_C218", "taxId": "41875", "score": 392.0}, {"name": "chr_19_C218", "taxId": "41875", "score": 392.0}, {"name": "chr_19_C218", "taxId": "41875", "score": 374.0}, {"name": "chr_19_C218", "taxId": "41875", "score": 368.0}, {"name": "chr_19_C218", "taxId": "41875", "score": 368.0}, {"name": "chr_19_C218", "taxId": "41875", "score": 368.0}, {"name": "chr_19_C218", "taxId": "41875", "score": 364.0}, {"name": "chr_19_C218", "taxId": "41875", "score": 364.0}, {"name": "chr_19_C218", "taxId": "41875", "score": 353.0}, {"name": "chr_19_C218", "taxId": "41875", "score": 350.0}, {"name": "chr_19_C218", "taxId": "41875", "score": 346.0}, {"name": "chr_19_C218", "taxId": "41875", "score": 346.0}, {"name": "chr_19_C218", "taxId": "41875", "score": 344.0}, {"name": "chr_19_C218", "taxId": "41875", "score": 327.0}, {"name": "chr_19_C218", "taxId": "41875", "score": 315.0}, {"name": "chr_19_C218", "taxId": "41875", "score": 311.0}, {"name": "chr_19_C218", "taxId": "41875", "score": 298.0}, {"name": "chr_19_C218", "taxId": "41875", "score": 296.0}, {"name": "chr_19_C218", "taxId": "41875", "score": 294.0}, {"name": "chr_19_C218", "taxId": "41875", "score": 291.0}, {"name": "chr_19_C218", "taxId": "41875", "score": 289.0}, {"name": "chr_19_C218", "taxId": "41875", "score": 287.0}, {"name": "chr_19_C218", "taxId": "41875", "score": 287.0}, {"name": "chr_19_C218", "taxId": "41875", "score": 287.0}, {"name": "chr_19_C218", "taxId": "41875", "score": 285.0}, {"name": "chr_19_C218", "taxId": "41875", "score": 276.0}, {"name": "chr_19_C218", "taxId": "41875", "score": 276.0}, {"name": "chr_19_C218", "taxId": "41875", "score": 276.0}, {"name": "chr_19_C218", "taxId": "41875", "score": 274.0}, {"name": "chr_19_C218", "taxId": "41875", "score": 268.0}, {"name": "chr_19_C218", "taxId": "41875", "score": 268.0}, {"name": "chr_19_C218", "taxId": "41875", "score": 265.0}, {"name": "chr_19_C218", "taxId": "41875", "score": 263.0}, {"name": "chr_19_C218", "taxId": "41875", "score": 254.0}, {"name": "chr_19_C218", "taxId": "41875", "score": 254.0}, {"name": "chr_19_C218", "taxId": "41875", "score": 252.0}, {"name": "chr_19_C218", "taxId": "41875", "score": 246.0}, {"name": "chr_19_C218", "taxId": "41875", "score": 246.0}, {"name": "chr_19_C218", "taxId": "41875", "score": 243.0}, {"name": "chr_19_C218", "taxId": "41875", "score": 237.0}, {"name": "chr_19_C218", "taxId": "41875", "score": 235.0}, {"name": "chr_19_C218", "taxId": "41875", "score": 233.0}, {"name": "chr_19_C218", "taxId": "41875", "score": 230.0}, {"name": "chr_19_C218", "taxId": "41875", "score": 230.0}, {"name": "chr_19_C218", "taxId": "41875", "score": 228.0}, {"name": "chr_19_C218", "taxId": "41875", "score": 211.0}, {"name": "chr_19_C218", "taxId": "41875", "score": 207.0}, {"name": "chr_19_C218", "taxId": "41875", "score": 196.0}, {"name": "chr_19_C218", "taxId": "41875", "score": 196.0}, {"name": "chr_19_C218", "taxId": "41875", "score": 191.0}, {"name": "chr_19_C218", "taxId": "41875", "score": 191.0}, {"name": "chr_19_C218", "taxId": "41875", "score": 187.0}, {"name": "chr_19_C218", "taxId": "41875", "score": 187.0}, {"name": "chr_19_C218", "taxId": "41875", "score": 180.0}, {"name": "chr_19_C218", "taxId": "41875", "score": 167.0}, {"name": "chr_19_C218", "taxId": "41875", "score": 167.0}, {"name": "chr_19_C218", "taxId": "41875", "score": 152.0}, {"name": "chr_19_C218", "taxId": "41875", "score": 152.0}, {"name": "chr_19_C218", "taxId": "41875", "score": 148.0}, {"name": "chr_19_C218", "taxId": "41875", "score": 145.0}, {"name": "chr_19_C218", "taxId": "41875", "score": 145.0}, {"name": "chr_19_C218", "taxId": "41875", "score": 143.0}, {"name": "chr_19_C218", "taxId": "41875", "score": 143.0}, {"name": "chr_19_C218", "taxId": "41875", "score": 4446.0}, {"name": "chr_19_C218", "taxId": "41875", "score": 3688.0}, {"name": "chr_19_C218", "taxId": "41875", "score": 3506.0}, {"name": "chr_19_C218", "taxId": "41875", "score": 3271.0}, {"name": "chr_19_C218", "taxId": "41875", "score": 3336.0}, {"name": "chr_19_C218", "taxId": "41875", "score": 3334.0}, {"name": "chr_19_C218", "taxId": "41875", "score": 2787.0}, {"name": "chr_19_C218", "taxId": "41875", "score": 2785.0}, {"name": "chr_19_C218", "taxId": "41875", "score": 1369.0}, {"name": "chr_19_C218", "taxId": "41875", "score": 1369.0}, {"name": "chr_19_C218", "taxId": "41875", "score": 725.0}, {"name": "chr_19_C218", "taxId": "41875", "score": 721.0}, {"name": "chr_19_C218", "taxId": "41875", "score": 462.0}, {"name": "chr_19_C218", "taxId": "41875", "score": 462.0}, {"name": "chr_19_C218", "taxId": "41875", "score": 457.0}, {"name": "chr_19_C218", "taxId": "41875", "score": 455.0}, {"name": "chr_19_C218", "taxId": "41875", "score": 455.0}, {"name": "chr_19_C218", "taxId": "41875", "score": 442.0}, {"name": "chr_19_C218", "taxId": "41875", "score": 435.0}, {"name": "chr_19_C218", "taxId": "41875", "score": 435.0}, {"name": "chr_19_C218", "taxId": "41875", "score": 420.0}, {"name": "chr_19_C218", "taxId": "41875", "score": 420.0}, {"name": "chr_19_C218", "taxId": "41875", "score": 388.0}, {"name": "chr_19_C218", "taxId": "41875", "score": 383.0}, {"name": "chr_19_C218", "taxId": "41875", "score": 383.0}, {"name": "chr_19_C218", "taxId": "41875", "score": 379.0}, {"name": "chr_19_C218", "taxId": "41875", "score": 302.0}, {"name": "chr_19_C218", "taxId": "41875", "score": 287.0}, {"name": "chr_19_C218", "taxId": "41875", "score": 276.0}, {"name": "chr_19_C218", "taxId": "41875", "score": 276.0}, {"name": "chr_19_C218", "taxId": "41875", "score": 257.0}, {"name": "chr_19_C218", "taxId": "41875", "score": 252.0}, {"name": "chr_19_C218", "taxId": "41875", "score": 3326.0}, {"name": "chr_19_C218", "taxId": "41875", "score": 2649.0}, {"name": "chr_19_C218", "taxId": "41875", "score": 675.0}, {"name": "chr_19_C218", "taxId": "41875", "score": 675.0}, {"name": "chr_19_C218", "taxId": "41875", "score": 675.0}, {"name": "chr_19_C218", "taxId": "41875", "score": 675.0}, {"name": "chr_19_C218", "taxId": "41875", "score": 662.0}, {"name": "chr_19_C218", "taxId": "41875", "score": 662.0}, {"name": "chr_19_C218", "taxId": "41875", "score": 662.0}, {"name": "chr_19_C218", "taxId": "41875", "score": 660.0}, {"name": "chr_19_C218", "taxId": "41875", "score": 490.0}, {"name": "chr_19_C218", "taxId": "41875", "score": 174.0}, {"name": "chr_19_C218", "taxId": "41875", "score": 174.0}, {"name": "chr_19_C218", "taxId": "41875", "score": 174.0}, {"name": "chr_19_C218", "taxId": "41875", "score": 174.0}, {"name": "chr_19_C218", "taxId": "41875", "score": 174.0}, {"name": "chr_19_C218", "taxId": "41875", "score": 171.0}, {"name": "chr_19_C218", "taxId": "41875", "score": 171.0}, {"name": "chr_19_C218", "taxId": "41875", "score": 171.0}, {"name": "chr_19_C218", "taxId": "41875", "score": 171.0}, {"name": "chr_19_C218", "taxId": "41875", "score": 171.0}, {"name": "chr_19_C218", "taxId": "41875", "score": 2145.0}, {"name": "chr_19_C218", "taxId": "41875", "score": 2073.0}, {"name": "chr_19_C218", "taxId": "41875", "score": 2026.0}, {"name": "chr_19_C218", "taxId": "41875", "score": 1969.0}, {"name": "chr_19_C218", "taxId": "41875", "score": 1465.0}, {"name": "chr_19_C218", "taxId": "41875", "score": 422.0}, {"name": "chr_19_C218", "taxId": "41875", "score": 418.0}, {"name": "chr_19_C218", "taxId": "41875", "score": 357.0}, {"name": "chr_19_C218", "taxId": "41875", "score": 342.0}, {"name": "chr_19_C218", "taxId": "41875", "score": 302.0}, {"name": "chr_19_C218", "taxId": "41875", "score": 255.0}, {"name": "chr_19_C218", "taxId": "41875", "score": 1910.0}, {"name": "chr_19_C218", "taxId": "41875", "score": 1905.0}, {"name": "chr_19_C218", "taxId": "41875", "score": 1905.0}, {"name": "chr_19_C218", "taxId": "41875", "score": 1888.0}, {"name": "chr_19_C218", "taxId": "41875", "score": 1882.0}, {"name": "chr_19_C218", "taxId": "41875", "score": 1910.0}, {"name": "chr_19_C218", "taxId": "41875", "score": 1905.0}, {"name": "chr_19_C218", "taxId": "41875", "score": 1905.0}, {"name": "chr_19_C218", "taxId": "41875", "score": 1888.0}, {"name": "chr_19_C218", "taxId": "41875", "score": 1882.0}, {"name": "chr_19_C218", "taxId": "41875", "score": 1696.0}, {"name": "chr_19_C218", "taxId": "41875", "score": 867.0}, {"name": "chr_19_C218", "taxId": "41875", "score": 1681.0}, {"name": "chr_19_C218", "taxId": "41875", "score": 867.0}, {"name": "chr_19_C218", "taxId": "41875", "score": 1631.0}, {"name": "chr_19_C218", "taxId": "41875", "score": 1578.0}, {"name": "chr_19_C218", "taxId": "41875", "score": 171.0}, {"name": "chr_19_C218", "taxId": "41875", "score": 171.0}, {"name": "chr_19_C218", "taxId": "41875", "score": 1555.0}, {"name": "chr_19_C218", "taxId": "41875", "score": 1555.0}, {"name": "chr_19_C218", "taxId": "41875", "score": 1515.0}, {"name": "chr_19_C218", "taxId": "41875", "score": 1476.0}, {"name": "chr_19_C218", "taxId": "41875", "score": 1428.0}, {"name": "chr_19_C218", "taxId": "41875", "score": 1452.0}, {"name": "chr_19_C218", "taxId": "41875", "score": 1369.0}, {"name": "chr_19_C218", "taxId": "41875", "score": 1369.0}, {"name": "chr_19_C218", "taxId": "41875", "score": 1264.0}, {"name": "chr_19_C218", "taxId": "41875", "score": 1258.0}, {"name": "chr_19_C218", "taxId": "41875", "score": 1164.0}, {"name": "chr_19_C218", "taxId": "41875", "score": 784.0}, {"name": "chr_19_C218", "taxId": "41875", "score": 774.0}, {"name": "chr_19_C218", "taxId": "41875", "score": 176.0}, {"name": "chr_19_C218", "taxId": "41875", "score": 1258.0}, {"name": "chr_19_C218", "taxId": "41875", "score": 1164.0}, {"name": "chr_19_C218", "taxId": "41875", "score": 778.0}, {"name": "chr_19_C218", "taxId": "41875", "score": 769.0}, {"name": "chr_19_C218", "taxId": "41875", "score": 176.0}, {"name": "chr_19_C218", "taxId": "41875", "score": 1210.0}, {"name": "chr_19_C218", "taxId": "41875", "score": 658.0}, {"name": "chr_19_C218", "taxId": "41875", "score": 658.0}, {"name": "chr_19_C218", "taxId": "41875", "score": 658.0}, {"name": "chr_19_C218", "taxId": "41875", "score": 486.0}, {"name": "chr_19_C218", "taxId": "41875", "score": 725.0}, {"name": "chr_19_C218", "taxId": "41875", "score": 721.0}, {"name": "chr_19_C218", "taxId": "41875", "score": 627.0}, {"name": "chr_19_C218", "taxId": "41875", "score": 250.0}, {"name": "chr_19_C218", "taxId": "41875", "score": 206.0}, {"name": "chr_19_C218", "taxId": "41875", "score": 669.0}, {"name": "chr_19_C218", "taxId": "41875", "score": 553.0}, {"name": "chr_19_C218", "taxId": "41875", "score": 468.0}, {"name": "chr_19_C218", "taxId": "41875", "score": 468.0}, {"name": "chr_19_C218", "taxId": "41875", "score": 460.0}, {"name": "chr_19_C218", "taxId": "41875", "score": 460.0}, {"name": "chr_19_C218", "taxId": "41875", "score": 438.0}, {"name": "chr_19_C218", "taxId": "41875", "score": 438.0}, {"name": "chr_19_C218", "taxId": "41875", "score": 375.0}, {"name": "chr_19_C218", "taxId": "41875", "score": 361.0}, {"name": "chr_19_C218", "taxId": "41875", "score": 257.0}, {"name": "chr_19_C218", "taxId": "41875", "score": 209.0}, {"name": "chr_19_C218", "taxId": "41875", "score": 209.0}, {"name": "chr_19_C218", "taxId": "41875", "score": 147.0}, {"name": "chr_19_C218", "taxId": "41875", "score": 486.0}, {"name": "chr_19_C218", "taxId": "41875", "score": 483.0}, {"name": "chr_19_C218", "taxId": "41875", "score": 477.0}, {"name": "chr_19_C218", "taxId": "41875", "score": 399.0}, {"name": "chr_19_C218", "taxId": "41875", "score": 398.0}, {"name": "chr_19_C218", "taxId": "41875", "score": 486.0}, {"name": "chr_19_C218", "taxId": "41875", "score": 483.0}, {"name": "chr_19_C218", "taxId": "41875", "score": 483.0}, {"name": "chr_19_C218", "taxId": "41875", "score": 433.0}, {"name": "chr_19_C218", "taxId": "41875", "score": 429.0}, {"name": "chr_19_C218", "taxId": "41875", "score": 392.0}, {"name": "chr_19_C218", "taxId": "41875", "score": 392.0}, {"name": "chr_19_C218", "taxId": "41875", "score": 327.0}, {"name": "chr_19_C218", "taxId": "41875", "score": 270.0}, {"name": "chr_19_C218", "taxId": "41875", "score": 215.0}, {"name": "chr_19_C218", "taxId": "41875", "score": 387.0}, {"name": "chr_19_C218", "taxId": "41875", "score": 359.0}, {"name": "chr_19_C218", "taxId": "41875", "score": 359.0}, {"name": "chr_19_C218", "taxId": "41875", "score": 353.0}, {"name": "chr_19_C218", "taxId": "41875", "score": 353.0}, {"name": "chr_19_C218", "taxId": "41875", "score": 298.0}, {"name": "chr_19_C218", "taxId": "41875", "score": 324.0}, {"name": "chr_19_C218", "taxId": "41875", "score": 200.0}, {"name": "chr_19_C218", "taxId": "41875", "score": 200.0}, {"name": "chr_19_C218", "taxId": "41875", "score": 316.0}, {"name": "chr_19_C218", "taxId": "41875", "score": 200.0}, {"name": "chr_19_C218", "taxId": "41875", "score": 200.0}, {"name": "chr_19_C218", "taxId": "41875", "score": 182.0}, {"name": "chr_19_C218", "taxId": "41875", "score": 178.0}, {"name": "chr_19_C218", "taxId": "41875", "score": 178.0}, {"name": "chr_19_C218", "taxId": "41875", "score": 178.0}, {"name": "chr_19_C218", "taxId": "41875", "score": 178.0}, {"name": "chr_19_C218", "taxId": "41875", "score": 178.0}, {"name": "chr_19_C218", "taxId": "41875", "score": 172.0}, {"name": "chr_19_C218", "taxId": "41875", "score": 172.0}, {"name": "chr_19_C218", "taxId": "41875", "score": 172.0}, {"name": "chr_19_C218", "taxId": "41875", "score": 172.0}, {"name": "chr_19_C218", "taxId": "41875", "score": 172.0}]}, "taxonomy": {"bestsum": {"species": {"tax": "Bathycoccus prasinos", "score": 201556.0, "c_index": 0}, "genus": {"tax": "Bathycoccus", "score": 201556.0, "c_index": 0}, "family": {"tax": "Bathycoccaceae", "score": 201556.0, "c_index": 0}, "order": {"tax": "Mamiellales", "score": 201556.0, "c_index": 0}, "phylum": {"tax": "Chlorophyta", "score": 201556.0, "c_index": 0}, "superkingdom": {"tax": "Eukaryota", "score": 201556.0, "c_index": 0}}}}, "chr_18_C218": {"name": "chr_18_C218", "length": 317231, "n_count": 0, "agct_count": 317231, "gc": 0.467, "covs": {"bam0": 69.0868}, "read_cov": {"bam0": 146143}, "hits": {"tax0": [{"name": "chr_18_C218", "taxId": "41875", "score": 41646.0}, {"name": "chr_18_C218", "taxId": "41875", "score": 32441.0}, {"name": "chr_18_C218", "taxId": "41875", "score": 32079.0}, {"name": "chr_18_C218", "taxId": "41875", "score": 27789.0}, {"name": "chr_18_C218", "taxId": "41875", "score": 26435.0}, {"name": "chr_18_C218", "taxId": "41875", "score": 22085.0}, {"name": "chr_18_C218", "taxId": "41875", "score": 21538.0}, {"name": "chr_18_C218", "taxId": "41875", "score": 17943.0}, {"name": "chr_18_C218", "taxId": "41875", "score": 17422.0}, {"name": "chr_18_C218", "taxId": "41875", "score": 16454.0}, {"name": "chr_18_C218", "taxId": "41875", "score": 12755.0}, {"name": "chr_18_C218", "taxId": "41875", "score": 12032.0}, {"name": "chr_18_C218", "taxId": "41875", "score": 11712.0}, {"name": "chr_18_C218", "taxId": "41875", "score": 11627.0}, {"name": "chr_18_C218", "taxId": "41875", "score": 11579.0}, {"name": "chr_18_C218", "taxId": "41875", "score": 11406.0}, {"name": "chr_18_C218", "taxId": "41875", "score": 11081.0}, {"name": "chr_18_C218", "taxId": "41875", "score": 10046.0}, {"name": "chr_18_C218", "taxId": "41875", "score": 9845.0}, {"name": "chr_18_C218", "taxId": "41875", "score": 8368.0}, {"name": "chr_18_C218", "taxId": "41875", "score": 8268.0}, {"name": "chr_18_C218", "taxId": "41875", "score": 7348.0}, {"name": "chr_18_C218", "taxId": "41875", "score": 6817.0}, {"name": "chr_18_C218", "taxId": "41875", "score": 5611.0}, {"name": "chr_18_C218", "taxId": "41875", "score": 5284.0}, {"name": "chr_18_C218", "taxId": "41875", "score": 4903.0}, {"name": "chr_18_C218", "taxId": "41875", "score": 4241.0}, {"name": "chr_18_C218", "taxId": "41875", "score": 3941.0}, {"name": "chr_18_C218", "taxId": "41875", "score": 3736.0}, {"name": "chr_18_C218", "taxId": "41875", "score": 3498.0}, {"name": "chr_18_C218", "taxId": "41875", "score": 3088.0}, {"name": "chr_18_C218", "taxId": "41875", "score": 2857.0}, {"name": "chr_18_C218", "taxId": "41875", "score": 2730.0}, {"name": "chr_18_C218", "taxId": "41875", "score": 2499.0}, {"name": "chr_18_C218", "taxId": "41875", "score": 2313.0}, {"name": "chr_18_C218", "taxId": "41875", "score": 2074.0}, {"name": "chr_18_C218", "taxId": "41875", "score": 1821.0}, {"name": "chr_18_C218", "taxId": "41875", "score": 1748.0}, {"name": "chr_18_C218", "taxId": "41875", "score": 1559.0}, {"name": "chr_18_C218", "taxId": "41875", "score": 1269.0}, {"name": "chr_18_C218", "taxId": "41875", "score": 1009.0}, {"name": "chr_18_C218", "taxId": "41875", "score": 885.0}, {"name": "chr_18_C218", "taxId": "41875", "score": 808.0}, {"name": "chr_18_C218", "taxId": "41875", "score": 784.0}, {"name": "chr_18_C218", "taxId": "41875", "score": 750.0}, {"name": "chr_18_C218", "taxId": "41875", "score": 728.0}, {"name": "chr_18_C218", "taxId": "41875", "score": 719.0}, {"name": "chr_18_C218", "taxId": "41875", "score": 715.0}, {"name": "chr_18_C218", "taxId": "41875", "score": 645.0}, {"name": "chr_18_C218", "taxId": "41875", "score": 645.0}, {"name": "chr_18_C218", "taxId": "41875", "score": 617.0}, {"name": "chr_18_C218", "taxId": "41875", "score": 514.0}, {"name": "chr_18_C218", "taxId": "41875", "score": 385.0}, {"name": "chr_18_C218", "taxId": "41875", "score": 12587.0}, {"name": "chr_18_C218", "taxId": "41875", "score": 196.0}, {"name": "chr_18_C218", "taxId": "41875", "score": 8218.0}, {"name": "chr_18_C218", "taxId": "41875", "score": 1062.0}, {"name": "chr_18_C218", "taxId": "41875", "score": 7753.0}, {"name": "chr_18_C218", "taxId": "41875", "score": 6643.0}, {"name": "chr_18_C218", "taxId": "41875", "score": 6589.0}, {"name": "chr_18_C218", "taxId": "41875", "score": 6325.0}, {"name": "chr_18_C218", "taxId": "41875", "score": 6224.0}, {"name": "chr_18_C218", "taxId": "41875", "score": 6209.0}, {"name": "chr_18_C218", "taxId": "41875", "score": 309.0}, {"name": "chr_18_C218", "taxId": "41875", "score": 6058.0}, {"name": "chr_18_C218", "taxId": "41875", "score": 5816.0}, {"name": "chr_18_C218", "taxId": "41875", "score": 302.0}, {"name": "chr_18_C218", "taxId": "41875", "score": 5770.0}, {"name": "chr_18_C218", "taxId": "41875", "score": 5590.0}, {"name": "chr_18_C218", "taxId": "41875", "score": 5345.0}, {"name": "chr_18_C218", "taxId": "41875", "score": 4887.0}, {"name": "chr_18_C218", "taxId": "41875", "score": 5304.0}, {"name": "chr_18_C218", "taxId": "41875", "score": 5238.0}, {"name": "chr_18_C218", "taxId": "41875", "score": 5064.0}, {"name": "chr_18_C218", "taxId": "41875", "score": 4870.0}, {"name": "chr_18_C218", "taxId": "41875", "score": 4807.0}, {"name": "chr_18_C218", "taxId": "41875", "score": 4787.0}, {"name": "chr_18_C218", "taxId": "41875", "score": 4782.0}, {"name": "chr_18_C218", "taxId": "41875", "score": 4721.0}, {"name": "chr_18_C218", "taxId": "41875", "score": 4695.0}, {"name": "chr_18_C218", "taxId": "41875", "score": 4676.0}, {"name": "chr_18_C218", "taxId": "41875", "score": 4571.0}, {"name": "chr_18_C218", "taxId": "41875", "score": 4562.0}, {"name": "chr_18_C218", "taxId": "41875", "score": 4440.0}, {"name": "chr_18_C218", "taxId": "41875", "score": 4353.0}, {"name": "chr_18_C218", "taxId": "41875", "score": 1840.0}, {"name": "chr_18_C218", "taxId": "41875", "score": 4261.0}, {"name": "chr_18_C218", "taxId": "41875", "score": 361.0}, {"name": "chr_18_C218", "taxId": "41875", "score": 4235.0}, {"name": "chr_18_C218", "taxId": "41875", "score": 4145.0}, {"name": "chr_18_C218", "taxId": "41875", "score": 4021.0}, {"name": "chr_18_C218", "taxId": "41875", "score": 3853.0}, {"name": "chr_18_C218", "taxId": "41875", "score": 3720.0}, {"name": "chr_18_C218", "taxId": "41875", "score": 3716.0}, {"name": "chr_18_C218", "taxId": "41875", "score": 1410.0}, {"name": "chr_18_C218", "taxId": "41875", "score": 3613.0}, {"name": "chr_18_C218", "taxId": "41875", "score": 3596.0}, {"name": "chr_18_C218", "taxId": "41875", "score": 3579.0}, {"name": "chr_18_C218", "taxId": "41875", "score": 3443.0}, {"name": "chr_18_C218", "taxId": "41875", "score": 3432.0}, {"name": "chr_18_C218", "taxId": "41875", "score": 3363.0}, {"name": "chr_18_C218", "taxId": "41875", "score": 859.0}, {"name": "chr_18_C218", "taxId": "41875", "score": 3341.0}, {"name": "chr_18_C218", "taxId": "41875", "score": 3251.0}, {"name": "chr_18_C218", "taxId": "41875", "score": 3177.0}, {"name": "chr_18_C218", "taxId": "41875", "score": 3103.0}, {"name": "chr_18_C218", "taxId": "41875", "score": 3094.0}, {"name": "chr_18_C218", "taxId": "70448", "score": 3088.0}, {"name": "chr_18_C218", "taxId": "41875", "score": 3059.0}, {"name": "chr_18_C218", "taxId": "41875", "score": 2992.0}, {"name": "chr_18_C218", "taxId": "41875", "score": 2942.0}, {"name": "chr_18_C218", "taxId": "41875", "score": 2911.0}, {"name": "chr_18_C218", "taxId": "41875", "score": 2909.0}, {"name": "chr_18_C218", "taxId": "41875", "score": 2817.0}, {"name": "chr_18_C218", "taxId": "41875", "score": 2793.0}, {"name": "chr_18_C218", "taxId": "41875", "score": 2754.0}, {"name": "chr_18_C218", "taxId": "41875", "score": 2615.0}, {"name": "chr_18_C218", "taxId": "41875", "score": 2538.0}, {"name": "chr_18_C218", "taxId": "41875", "score": 2512.0}, {"name": "chr_18_C218", "taxId": "41875", "score": 2414.0}, {"name": "chr_18_C218", "taxId": "41875", "score": 2362.0}, {"name": "chr_18_C218", "taxId": "41875", "score": 2361.0}, {"name": "chr_18_C218", "taxId": "41875", "score": 2350.0}, {"name": "chr_18_C218", "taxId": "41875", "score": 2294.0}, {"name": "chr_18_C218", "taxId": "41875", "score": 2281.0}, {"name": "chr_18_C218", "taxId": "41875", "score": 359.0}, {"name": "chr_18_C218", "taxId": "41875", "score": 2255.0}, {"name": "chr_18_C218", "taxId": "41875", "score": 2235.0}, {"name": "chr_18_C218", "taxId": "41875", "score": 2233.0}, {"name": "chr_18_C218", "taxId": "41875", "score": 2217.0}, {"name": "chr_18_C218", "taxId": "41875", "score": 2185.0}, {"name": "chr_18_C218", "taxId": "41875", "score": 2167.0}, {"name": "chr_18_C218", "taxId": "41875", "score": 497.0}, {"name": "chr_18_C218", "taxId": "41875", "score": 2165.0}, {"name": "chr_18_C218", "taxId": "41875", "score": 475.0}, {"name": "chr_18_C218", "taxId": "41875", "score": 2159.0}, {"name": "chr_18_C218", "taxId": "41875", "score": 2117.0}, {"name": "chr_18_C218", "taxId": "41875", "score": 2095.0}, {"name": "chr_18_C218", "taxId": "41875", "score": 2030.0}, {"name": "chr_18_C218", "taxId": "88036", "score": 1991.0}, {"name": "chr_18_C218", "taxId": "41875", "score": 1980.0}, {"name": "chr_18_C218", "taxId": "41875", "score": 1940.0}, {"name": "chr_18_C218", "taxId": "41875", "score": 1930.0}, {"name": "chr_18_C218", "taxId": "41875", "score": 1925.0}, {"name": "chr_18_C218", "taxId": "41875", "score": 1917.0}, {"name": "chr_18_C218", "taxId": "41875", "score": 1912.0}, {"name": "chr_18_C218", "taxId": "41875", "score": 145.0}, {"name": "chr_18_C218", "taxId": "41875", "score": 1912.0}, {"name": "chr_18_C218", "taxId": "41875", "score": 399.0}, {"name": "chr_18_C218", "taxId": "41875", "score": 1899.0}, {"name": "chr_18_C218", "taxId": "41875", "score": 867.0}, {"name": "chr_18_C218", "taxId": "41875", "score": 1892.0}, {"name": "chr_18_C218", "taxId": "41875", "score": 867.0}, {"name": "chr_18_C218", "taxId": "41875", "score": 1879.0}, {"name": "chr_18_C218", "taxId": "41875", "score": 1871.0}, {"name": "chr_18_C218", "taxId": "41875", "score": 1840.0}, {"name": "chr_18_C218", "taxId": "41875", "score": 1784.0}, {"name": "chr_18_C218", "taxId": "64793", "score": 1768.0}, {"name": "chr_18_C218", "taxId": "41875", "score": 1712.0}, {"name": "chr_18_C218", "taxId": "41875", "score": 1659.0}, {"name": "chr_18_C218", "taxId": "41875", "score": 1581.0}, {"name": "chr_18_C218", "taxId": "41875", "score": 1574.0}, {"name": "chr_18_C218", "taxId": "41875", "score": 1565.0}, {"name": "chr_18_C218", "taxId": "41875", "score": 1531.0}, {"name": "chr_18_C218", "taxId": "41875", "score": 1502.0}, {"name": "chr_18_C218", "taxId": "41875", "score": 1474.0}, {"name": "chr_18_C218", "taxId": "41875", "score": 189.0}, {"name": "chr_18_C218", "taxId": "41875", "score": 165.0}, {"name": "chr_18_C218", "taxId": "41875", "score": 156.0}, {"name": "chr_18_C218", "taxId": "41875", "score": 1386.0}, {"name": "chr_18_C218", "taxId": "41875", "score": 1356.0}, {"name": "chr_18_C218", "taxId": "41875", "score": 374.0}, {"name": "chr_18_C218", "taxId": "41875", "score": 1354.0}, {"name": "chr_18_C218", "taxId": "41875", "score": 1352.0}, {"name": "chr_18_C218", "taxId": "41875", "score": 1352.0}, {"name": "chr_18_C218", "taxId": "41875", "score": 1347.0}, {"name": "chr_18_C218", "taxId": "41875", "score": 169.0}, {"name": "chr_18_C218", "taxId": "41875", "score": 1330.0}, {"name": "chr_18_C218", "taxId": "41875", "score": 1319.0}, {"name": "chr_18_C218", "taxId": "41875", "score": 1317.0}, {"name": "chr_18_C218", "taxId": "41875", "score": 1303.0}, {"name": "chr_18_C218", "taxId": "41875", "score": 765.0}, {"name": "chr_18_C218", "taxId": "41875", "score": 1301.0}, {"name": "chr_18_C218", "taxId": "41875", "score": 1273.0}, {"name": "chr_18_C218", "taxId": "41875", "score": 1271.0}, {"name": "chr_18_C218", "taxId": "41875", "score": 1258.0}, {"name": "chr_18_C218", "taxId": "41875", "score": 1247.0}, {"name": "chr_18_C218", "taxId": "41875", "score": 353.0}, {"name": "chr_18_C218", "taxId": "41875", "score": 1243.0}, {"name": "chr_18_C218", "taxId": "41875", "score": 1205.0}, {"name": "chr_18_C218", "taxId": "41875", "score": 1221.0}, {"name": "chr_18_C218", "taxId": "41875", "score": 1218.0}, {"name": "chr_18_C218", "taxId": "41875", "score": 1177.0}, {"name": "chr_18_C218", "taxId": "41875", "score": 1164.0}, {"name": "chr_18_C218", "taxId": "41875", "score": 1157.0}, {"name": "chr_18_C218", "taxId": "41875", "score": 276.0}, {"name": "chr_18_C218", "taxId": "41875", "score": 1114.0}, {"name": "chr_18_C218", "taxId": "41875", "score": 1101.0}, {"name": "chr_18_C218", "taxId": "41875", "score": 388.0}, {"name": "chr_18_C218", "taxId": "41875", "score": 1099.0}, {"name": "chr_18_C218", "taxId": "41875", "score": 1099.0}, {"name": "chr_18_C218", "taxId": "41875", "score": 669.0}, {"name": "chr_18_C218", "taxId": "41875", "score": 1050.0}, {"name": "chr_18_C218", "taxId": "41875", "score": 1042.0}, {"name": "chr_18_C218", "taxId": "41875", "score": 1018.0}, {"name": "chr_18_C218", "taxId": "41875", "score": 782.0}, {"name": "chr_18_C218", "taxId": "41875", "score": 782.0}, {"name": "chr_18_C218", "taxId": "41875", "score": 771.0}, {"name": "chr_18_C218", "taxId": "41875", "score": 494.0}, {"name": "chr_18_C218", "taxId": "41875", "score": 171.0}, {"name": "chr_18_C218", "taxId": "41875", "score": 1031.0}, {"name": "chr_18_C218", "taxId": "41875", "score": 985.0}, {"name": "chr_18_C218", "taxId": "41875", "score": 985.0}, {"name": "chr_18_C218", "taxId": "41875", "score": 891.0}, {"name": "chr_18_C218", "taxId": "41875", "score": 841.0}, {"name": "chr_18_C218", "taxId": "41875", "score": 839.0}, {"name": "chr_18_C218", "taxId": "41875", "score": 289.0}, {"name": "chr_18_C218", "taxId": "41875", "score": 839.0}, {"name": "chr_18_C218", "taxId": "41875", "score": 821.0}, {"name": "chr_18_C218", "taxId": "41875", "score": 761.0}, {"name": "chr_18_C218", "taxId": "41875", "score": 756.0}, {"name": "chr_18_C218", "taxId": "41875", "score": 837.0}, {"name": "chr_18_C218", "taxId": "41875", "score": 348.0}, {"name": "chr_18_C218", "taxId": "41875", "score": 835.0}, {"name": "chr_18_C218", "taxId": "41875", "score": 645.0}, {"name": "chr_18_C218", "taxId": "41875", "score": 833.0}, {"name": "chr_18_C218", "taxId": "41875", "score": 821.0}, {"name": "chr_18_C218", "taxId": "41875", "score": 809.0}, {"name": "chr_18_C218", "taxId": "41875", "score": 785.0}, {"name": "chr_18_C218", "taxId": "41875", "score": 785.0}, {"name": "chr_18_C218", "taxId": "41875", "score": 782.0}, {"name": "chr_18_C218", "taxId": "41875", "score": 771.0}, {"name": "chr_18_C218", "taxId": "41875", "score": 778.0}, {"name": "chr_18_C218", "taxId": "41875", "score": 778.0}, {"name": "chr_18_C218", "taxId": "41875", "score": 773.0}, {"name": "chr_18_C218", "taxId": "41875", "score": 773.0}, {"name": "chr_18_C218", "taxId": "41875", "score": 715.0}, {"name": "chr_18_C218", "taxId": "41875", "score": 767.0}, {"name": "chr_18_C218", "taxId": "41875", "score": 767.0}, {"name": "chr_18_C218", "taxId": "41875", "score": 760.0}, {"name": "chr_18_C218", "taxId": "41875", "score": 143.0}, {"name": "chr_18_C218", "taxId": "41875", "score": 761.0}, {"name": "chr_18_C218", "taxId": "41875", "score": 723.0}, {"name": "chr_18_C218", "taxId": "41875", "score": 761.0}, {"name": "chr_18_C218", "taxId": "41875", "score": 723.0}, {"name": "chr_18_C218", "taxId": "41875", "score": 586.0}, {"name": "chr_18_C218", "taxId": "41875", "score": 756.0}, {"name": "chr_18_C218", "taxId": "41875", "score": 752.0}, {"name": "chr_18_C218", "taxId": "41875", "score": 747.0}, {"name": "chr_18_C218", "taxId": "41875", "score": 739.0}, {"name": "chr_18_C218", "taxId": "41875", "score": 732.0}, {"name": "chr_18_C218", "taxId": "41875", "score": 726.0}, {"name": "chr_18_C218", "taxId": "564608", "score": 726.0}, {"name": "chr_18_C218", "taxId": "41875", "score": 725.0}, {"name": "chr_18_C218", "taxId": "41875", "score": 719.0}, {"name": "chr_18_C218", "taxId": "41875", "score": 704.0}, {"name": "chr_18_C218", "taxId": "41875", "score": 689.0}, {"name": "chr_18_C218", "taxId": "41875", "score": 669.0}, {"name": "chr_18_C218", "taxId": "41875", "score": 656.0}, {"name": "chr_18_C218", "taxId": "41875", "score": 656.0}, {"name": "chr_18_C218", "taxId": "41875", "score": 568.0}, {"name": "chr_18_C218", "taxId": "41875", "score": 420.0}, {"name": "chr_18_C218", "taxId": "41875", "score": 337.0}, {"name": "chr_18_C218", "taxId": "41875", "score": 638.0}, {"name": "chr_18_C218", "taxId": "41875", "score": 625.0}, {"name": "chr_18_C218", "taxId": "41875", "score": 593.0}, {"name": "chr_18_C218", "taxId": "41875", "score": 573.0}, {"name": "chr_18_C218", "taxId": "41875", "score": 568.0}, {"name": "chr_18_C218", "taxId": "41875", "score": 545.0}, {"name": "chr_18_C218", "taxId": "41875", "score": 532.0}, {"name": "chr_18_C218", "taxId": "41875", "score": 531.0}, {"name": "chr_18_C218", "taxId": "41875", "score": 525.0}, {"name": "chr_18_C218", "taxId": "41875", "score": 525.0}, {"name": "chr_18_C218", "taxId": "41875", "score": 518.0}, {"name": "chr_18_C218", "taxId": "41875", "score": 401.0}, {"name": "chr_18_C218", "taxId": "41875", "score": 505.0}, {"name": "chr_18_C218", "taxId": "41875", "score": 475.0}, {"name": "chr_18_C218", "taxId": "41875", "score": 431.0}, {"name": "chr_18_C218", "taxId": "41875", "score": 185.0}, {"name": "chr_18_C218", "taxId": "41875", "score": 420.0}, {"name": "chr_18_C218", "taxId": "41875", "score": 412.0}, {"name": "chr_18_C218", "taxId": "41875", "score": 401.0}, {"name": "chr_18_C218", "taxId": "41875", "score": 401.0}, {"name": "chr_18_C218", "taxId": "41875", "score": 355.0}, {"name": "chr_18_C218", "taxId": "70448", "score": 353.0}, {"name": "chr_18_C218", "taxId": "41875", "score": 337.0}, {"name": "chr_18_C218", "taxId": "41875", "score": 326.0}, {"name": "chr_18_C218", "taxId": "41875", "score": 311.0}, {"name": "chr_18_C218", "taxId": "41875", "score": 311.0}, {"name": "chr_18_C218", "taxId": "145388", "score": 303.0}, {"name": "chr_18_C218", "taxId": "41875", "score": 294.0}, {"name": "chr_18_C218", "taxId": "41875", "score": 268.0}, {"name": "chr_18_C218", "taxId": "41875", "score": 250.0}, {"name": "chr_18_C218", "taxId": "41875", "score": 244.0}, {"name": "chr_18_C218", "taxId": "41875", "score": 244.0}, {"name": "chr_18_C218", "taxId": "41875", "score": 161.0}, {"name": "chr_18_C218", "taxId": "5480", "score": 196.0}, {"name": "chr_18_C218", "taxId": "41875", "score": 191.0}, {"name": "chr_18_C218", "taxId": "41875", "score": 172.0}, {"name": "chr_18_C218", "taxId": "41875", "score": 159.0}, {"name": "chr_18_C218", "taxId": "656061", "score": 154.0}, {"name": "chr_18_C218", "taxId": "280463", "score": 148.0}, {"name": "chr_18_C218", "taxId": "4686", "score": 141.0}]}, "taxonomy": {"bestsum": {"species": {"tax": "Bathycoccus prasinos", "score": 886205.0, "c_index": 9}, "genus": {"tax": "Bathycoccus", "score": 886205.0, "c_index": 9}, "family": {"tax": "Bathycoccaceae", "score": 889646.0, "c_index": 8}, "order": {"tax": "Mamiellales", "score": 890372.0, "c_index": 7}, "phylum": {"tax": "Chlorophyta", "score": 890675.0, "c_index": 4}, "superkingdom": {"tax": "Eukaryota", "score": 895073.0, "c_index": 0}}}}, "chr_17_C218": {"name": "chr_17_C218", "length": 660540, "n_count": 0, "agct_count": 660540, "gc": 0.4744, "covs": {"bam0": 67.6234}, "read_cov": {"bam0": 297854}, "hits": {"tax0": [{"name": "chr_17_C218", "taxId": "41875", "score": 53668.0}, {"name": "chr_17_C218", "taxId": "41875", "score": 31874.0}, {"name": "chr_17_C218", "taxId": "41875", "score": 27327.0}, {"name": "chr_17_C218", "taxId": "41875", "score": 27229.0}, {"name": "chr_17_C218", "taxId": "41875", "score": 25316.0}, {"name": "chr_17_C218", "taxId": "41875", "score": 21366.0}, {"name": "chr_17_C218", "taxId": "41875", "score": 21041.0}, {"name": "chr_17_C218", "taxId": "41875", "score": 17270.0}, {"name": "chr_17_C218", "taxId": "41875", "score": 16565.0}, {"name": "chr_17_C218", "taxId": "41875", "score": 14316.0}, {"name": "chr_17_C218", "taxId": "41875", "score": 13917.0}, {"name": "chr_17_C218", "taxId": "41875", "score": 12471.0}, {"name": "chr_17_C218", "taxId": "41875", "score": 9335.0}, {"name": "chr_17_C218", "taxId": "41875", "score": 9230.0}, {"name": "chr_17_C218", "taxId": "41875", "score": 9199.0}, {"name": "chr_17_C218", "taxId": "41875", "score": 8083.0}, {"name": "chr_17_C218", "taxId": "41875", "score": 5877.0}, {"name": "chr_17_C218", "taxId": "41875", "score": 5459.0}, {"name": "chr_17_C218", "taxId": "41875", "score": 5323.0}, {"name": "chr_17_C218", "taxId": "41875", "score": 5064.0}, {"name": "chr_17_C218", "taxId": "41875", "score": 4137.0}, {"name": "chr_17_C218", "taxId": "41875", "score": 2353.0}, {"name": "chr_17_C218", "taxId": "41875", "score": 2285.0}, {"name": "chr_17_C218", "taxId": "41875", "score": 2215.0}, {"name": "chr_17_C218", "taxId": "41875", "score": 1816.0}, {"name": "chr_17_C218", "taxId": "41875", "score": 1384.0}, {"name": "chr_17_C218", "taxId": "41875", "score": 878.0}, {"name": "chr_17_C218", "taxId": "41875", "score": 848.0}, {"name": "chr_17_C218", "taxId": "41875", "score": 808.0}, {"name": "chr_17_C218", "taxId": "41875", "score": 804.0}, {"name": "chr_17_C218", "taxId": "41875", "score": 725.0}, {"name": "chr_17_C218", "taxId": "41875", "score": 351.0}, {"name": "chr_17_C218", "taxId": "41875", "score": 337.0}, {"name": "chr_17_C218", "taxId": "41875", "score": 318.0}, {"name": "chr_17_C218", "taxId": "41875", "score": 180.0}, {"name": "chr_17_C218", "taxId": "41875", "score": 163.0}, {"name": "chr_17_C218", "taxId": "41875", "score": 145.0}, {"name": "chr_17_C218", "taxId": "41875", "score": 42880.0}, {"name": "chr_17_C218", "taxId": "41875", "score": 30950.0}, {"name": "chr_17_C218", "taxId": "41875", "score": 27447.0}, {"name": "chr_17_C218", "taxId": "41875", "score": 25516.0}, {"name": "chr_17_C218", "taxId": "41875", "score": 25248.0}, {"name": "chr_17_C218", "taxId": "41875", "score": 24445.0}, {"name": "chr_17_C218", "taxId": "41875", "score": 19959.0}, {"name": "chr_17_C218", "taxId": "41875", "score": 18966.0}, {"name": "chr_17_C218", "taxId": "41875", "score": 18650.0}, {"name": "chr_17_C218", "taxId": "41875", "score": 17542.0}, {"name": "chr_17_C218", "taxId": "41875", "score": 17054.0}, {"name": "chr_17_C218", "taxId": "41875", "score": 14427.0}, {"name": "chr_17_C218", "taxId": "41875", "score": 12881.0}, {"name": "chr_17_C218", "taxId": "41875", "score": 12757.0}, {"name": "chr_17_C218", "taxId": "41875", "score": 12369.0}, {"name": "chr_17_C218", "taxId": "41875", "score": 12089.0}, {"name": "chr_17_C218", "taxId": "41875", "score": 11998.0}, {"name": "chr_17_C218", "taxId": "41875", "score": 11143.0}, {"name": "chr_17_C218", "taxId": "41875", "score": 10307.0}, {"name": "chr_17_C218", "taxId": "41875", "score": 9930.0}, {"name": "chr_17_C218", "taxId": "41875", "score": 9505.0}, {"name": "chr_17_C218", "taxId": "41875", "score": 9496.0}, {"name": "chr_17_C218", "taxId": "41875", "score": 9044.0}, {"name": "chr_17_C218", "taxId": "41875", "score": 8200.0}, {"name": "chr_17_C218", "taxId": "41875", "score": 8050.0}, {"name": "chr_17_C218", "taxId": "41875", "score": 8028.0}, {"name": "chr_17_C218", "taxId": "41875", "score": 8024.0}, {"name": "chr_17_C218", "taxId": "41875", "score": 7701.0}, {"name": "chr_17_C218", "taxId": "41875", "score": 7542.0}, {"name": "chr_17_C218", "taxId": "41875", "score": 6898.0}, {"name": "chr_17_C218", "taxId": "41875", "score": 6493.0}, {"name": "chr_17_C218", "taxId": "41875", "score": 6335.0}, {"name": "chr_17_C218", "taxId": "41875", "score": 6285.0}, {"name": "chr_17_C218", "taxId": "41875", "score": 5980.0}, {"name": "chr_17_C218", "taxId": "41875", "score": 5757.0}, {"name": "chr_17_C218", "taxId": "41875", "score": 5561.0}, {"name": "chr_17_C218", "taxId": "41875", "score": 5313.0}, {"name": "chr_17_C218", "taxId": "41875", "score": 4615.0}, {"name": "chr_17_C218", "taxId": "41875", "score": 4482.0}, {"name": "chr_17_C218", "taxId": "41875", "score": 4482.0}, {"name": "chr_17_C218", "taxId": "41875", "score": 4477.0}, {"name": "chr_17_C218", "taxId": "41875", "score": 4401.0}, {"name": "chr_17_C218", "taxId": "41875", "score": 4316.0}, {"name": "chr_17_C218", "taxId": "41875", "score": 4309.0}, {"name": "chr_17_C218", "taxId": "41875", "score": 4045.0}, {"name": "chr_17_C218", "taxId": "41875", "score": 3899.0}, {"name": "chr_17_C218", "taxId": "41875", "score": 3795.0}, {"name": "chr_17_C218", "taxId": "41875", "score": 3685.0}, {"name": "chr_17_C218", "taxId": "41875", "score": 3596.0}, {"name": "chr_17_C218", "taxId": "41875", "score": 3459.0}, {"name": "chr_17_C218", "taxId": "41875", "score": 2538.0}, {"name": "chr_17_C218", "taxId": "41875", "score": 2457.0}, {"name": "chr_17_C218", "taxId": "41875", "score": 1515.0}, {"name": "chr_17_C218", "taxId": "41875", "score": 1450.0}, {"name": "chr_17_C218", "taxId": "41875", "score": 1142.0}, {"name": "chr_17_C218", "taxId": "41875", "score": 1133.0}, {"name": "chr_17_C218", "taxId": "41875", "score": 913.0}, {"name": "chr_17_C218", "taxId": "41875", "score": 863.0}, {"name": "chr_17_C218", "taxId": "41875", "score": 859.0}, {"name": "chr_17_C218", "taxId": "41875", "score": 859.0}, {"name": "chr_17_C218", "taxId": "41875", "score": 763.0}, {"name": "chr_17_C218", "taxId": "41875", "score": 374.0}, {"name": "chr_17_C218", "taxId": "41875", "score": 372.0}, {"name": "chr_17_C218", "taxId": "41875", "score": 344.0}, {"name": "chr_17_C218", "taxId": "41875", "score": 327.0}, {"name": "chr_17_C218", "taxId": "41875", "score": 327.0}, {"name": "chr_17_C218", "taxId": "41875", "score": 285.0}, {"name": "chr_17_C218", "taxId": "41875", "score": 222.0}, {"name": "chr_17_C218", "taxId": "41875", "score": 222.0}, {"name": "chr_17_C218", "taxId": "41875", "score": 215.0}, {"name": "chr_17_C218", "taxId": "41875", "score": 200.0}, {"name": "chr_17_C218", "taxId": "41875", "score": 174.0}, {"name": "chr_17_C218", "taxId": "41875", "score": 171.0}, {"name": "chr_17_C218", "taxId": "41875", "score": 159.0}, {"name": "chr_17_C218", "taxId": "41875", "score": 156.0}, {"name": "chr_17_C218", "taxId": "41875", "score": 154.0}, {"name": "chr_17_C218", "taxId": "41875", "score": 154.0}, {"name": "chr_17_C218", "taxId": "41875", "score": 154.0}, {"name": "chr_17_C218", "taxId": "41875", "score": 12755.0}, {"name": "chr_17_C218", "taxId": "41875", "score": 9527.0}, {"name": "chr_17_C218", "taxId": "41875", "score": 9515.0}, {"name": "chr_17_C218", "taxId": "41875", "score": 8654.0}, {"name": "chr_17_C218", "taxId": "41875", "score": 8124.0}, {"name": "chr_17_C218", "taxId": "41875", "score": 699.0}, {"name": "chr_17_C218", "taxId": "41875", "score": 425.0}, {"name": "chr_17_C218", "taxId": "41875", "score": 259.0}, {"name": "chr_17_C218", "taxId": "41875", "score": 8124.0}, {"name": "chr_17_C218", "taxId": "41875", "score": 924.0}, {"name": "chr_17_C218", "taxId": "41875", "score": 699.0}, {"name": "chr_17_C218", "taxId": "41875", "score": 632.0}, {"name": "chr_17_C218", "taxId": "41875", "score": 503.0}, {"name": "chr_17_C218", "taxId": "41875", "score": 449.0}, {"name": "chr_17_C218", "taxId": "41875", "score": 425.0}, {"name": "chr_17_C218", "taxId": "41875", "score": 331.0}, {"name": "chr_17_C218", "taxId": "41875", "score": 259.0}, {"name": "chr_17_C218", "taxId": "41875", "score": 195.0}, {"name": "chr_17_C218", "taxId": "41875", "score": 189.0}, {"name": "chr_17_C218", "taxId": "41875", "score": 165.0}, {"name": "chr_17_C218", "taxId": "41875", "score": 8035.0}, {"name": "chr_17_C218", "taxId": "41875", "score": 7733.0}, {"name": "chr_17_C218", "taxId": "41875", "score": 7594.0}, {"name": "chr_17_C218", "taxId": "41875", "score": 7400.0}, {"name": "chr_17_C218", "taxId": "41875", "score": 7186.0}, {"name": "chr_17_C218", "taxId": "41875", "score": 6769.0}, {"name": "chr_17_C218", "taxId": "41875", "score": 6360.0}, {"name": "chr_17_C218", "taxId": "41875", "score": 6222.0}, {"name": "chr_17_C218", "taxId": "41875", "score": 372.0}, {"name": "chr_17_C218", "taxId": "41875", "score": 6045.0}, {"name": "chr_17_C218", "taxId": "41875", "score": 215.0}, {"name": "chr_17_C218", "taxId": "41875", "score": 200.0}, {"name": "chr_17_C218", "taxId": "41875", "score": 154.0}, {"name": "chr_17_C218", "taxId": "41875", "score": 6030.0}, {"name": "chr_17_C218", "taxId": "41875", "score": 5975.0}, {"name": "chr_17_C218", "taxId": "41875", "score": 5806.0}, {"name": "chr_17_C218", "taxId": "41875", "score": 5784.0}, {"name": "chr_17_C218", "taxId": "41875", "score": 5782.0}, {"name": "chr_17_C218", "taxId": "41875", "score": 4660.0}, {"name": "chr_17_C218", "taxId": "41875", "score": 4654.0}, {"name": "chr_17_C218", "taxId": "41875", "score": 3319.0}, {"name": "chr_17_C218", "taxId": "41875", "score": 3319.0}, {"name": "chr_17_C218", "taxId": "41875", "score": 1301.0}, {"name": "chr_17_C218", "taxId": "41875", "score": 937.0}, {"name": "chr_17_C218", "taxId": "41875", "score": 893.0}, {"name": "chr_17_C218", "taxId": "41875", "score": 809.0}, {"name": "chr_17_C218", "taxId": "41875", "score": 726.0}, {"name": "chr_17_C218", "taxId": "41875", "score": 726.0}, {"name": "chr_17_C218", "taxId": "41875", "score": 704.0}, {"name": "chr_17_C218", "taxId": "41875", "score": 527.0}, {"name": "chr_17_C218", "taxId": "41875", "score": 438.0}, {"name": "chr_17_C218", "taxId": "41875", "score": 424.0}, {"name": "chr_17_C218", "taxId": "41875", "score": 407.0}, {"name": "chr_17_C218", "taxId": "41875", "score": 396.0}, {"name": "chr_17_C218", "taxId": "41875", "score": 390.0}, {"name": "chr_17_C218", "taxId": "41875", "score": 366.0}, {"name": "chr_17_C218", "taxId": "41875", "score": 331.0}, {"name": "chr_17_C218", "taxId": "41875", "score": 261.0}, {"name": "chr_17_C218", "taxId": "41875", "score": 235.0}, {"name": "chr_17_C218", "taxId": "41875", "score": 5755.0}, {"name": "chr_17_C218", "taxId": "41875", "score": 5734.0}, {"name": "chr_17_C218", "taxId": "41875", "score": 5626.0}, {"name": "chr_17_C218", "taxId": "41875", "score": 5548.0}, {"name": "chr_17_C218", "taxId": "41875", "score": 5413.0}, {"name": "chr_17_C218", "taxId": "41875", "score": 5387.0}, {"name": "chr_17_C218", "taxId": "41875", "score": 5358.0}, {"name": "chr_17_C218", "taxId": "41875", "score": 5280.0}, {"name": "chr_17_C218", "taxId": "41875", "score": 697.0}, {"name": "chr_17_C218", "taxId": "41875", "score": 5212.0}, {"name": "chr_17_C218", "taxId": "41875", "score": 5171.0}, {"name": "chr_17_C218", "taxId": "41875", "score": 5138.0}, {"name": "chr_17_C218", "taxId": "41875", "score": 5099.0}, {"name": "chr_17_C218", "taxId": "41875", "score": 5012.0}, {"name": "chr_17_C218", "taxId": "41875", "score": 4804.0}, {"name": "chr_17_C218", "taxId": "41875", "score": 4804.0}, {"name": "chr_17_C218", "taxId": "41875", "score": 4795.0}, {"name": "chr_17_C218", "taxId": "41875", "score": 4758.0}, {"name": "chr_17_C218", "taxId": "41875", "score": 374.0}, {"name": "chr_17_C218", "taxId": "41875", "score": 4747.0}, {"name": "chr_17_C218", "taxId": "41875", "score": 4700.0}, {"name": "chr_17_C218", "taxId": "41875", "score": 4674.0}, {"name": "chr_17_C218", "taxId": "41875", "score": 4604.0}, {"name": "chr_17_C218", "taxId": "41875", "score": 4601.0}, {"name": "chr_17_C218", "taxId": "41875", "score": 4582.0}, {"name": "chr_17_C218", "taxId": "41875", "score": 4506.0}, {"name": "chr_17_C218", "taxId": "41875", "score": 4505.0}, {"name": "chr_17_C218", "taxId": "41875", "score": 4471.0}, {"name": "chr_17_C218", "taxId": "41875", "score": 4462.0}, {"name": "chr_17_C218", "taxId": "41875", "score": 4410.0}, {"name": "chr_17_C218", "taxId": "41875", "score": 4405.0}, {"name": "chr_17_C218", "taxId": "41875", "score": 4300.0}, {"name": "chr_17_C218", "taxId": "41875", "score": 4277.0}, {"name": "chr_17_C218", "taxId": "41875", "score": 4270.0}, {"name": "chr_17_C218", "taxId": "41875", "score": 4268.0}, {"name": "chr_17_C218", "taxId": "41875", "score": 4104.0}, {"name": "chr_17_C218", "taxId": "41875", "score": 4100.0}, {"name": "chr_17_C218", "taxId": "41875", "score": 4043.0}, {"name": "chr_17_C218", "taxId": "41875", "score": 3932.0}, {"name": "chr_17_C218", "taxId": "41875", "score": 3823.0}, {"name": "chr_17_C218", "taxId": "41875", "score": 3797.0}, {"name": "chr_17_C218", "taxId": "41875", "score": 3783.0}, {"name": "chr_17_C218", "taxId": "41875", "score": 3668.0}, {"name": "chr_17_C218", "taxId": "41875", "score": 3603.0}, {"name": "chr_17_C218", "taxId": "41875", "score": 3509.0}, {"name": "chr_17_C218", "taxId": "41875", "score": 3494.0}, {"name": "chr_17_C218", "taxId": "41875", "score": 568.0}, {"name": "chr_17_C218", "taxId": "41875", "score": 3491.0}, {"name": "chr_17_C218", "taxId": "41875", "score": 3463.0}, {"name": "chr_17_C218", "taxId": "41875", "score": 3459.0}, {"name": "chr_17_C218", "taxId": "41875", "score": 3413.0}, {"name": "chr_17_C218", "taxId": "41875", "score": 3408.0}, {"name": "chr_17_C218", "taxId": "41875", "score": 3398.0}, {"name": "chr_17_C218", "taxId": "41875", "score": 3393.0}, {"name": "chr_17_C218", "taxId": "41875", "score": 3382.0}, {"name": "chr_17_C218", "taxId": "41875", "score": 3373.0}, {"name": "chr_17_C218", "taxId": "41875", "score": 3330.0}, {"name": "chr_17_C218", "taxId": "41875", "score": 3299.0}, {"name": "chr_17_C218", "taxId": "41875", "score": 3288.0}, {"name": "chr_17_C218", "taxId": "41875", "score": 219.0}, {"name": "chr_17_C218", "taxId": "41875", "score": 3278.0}, {"name": "chr_17_C218", "taxId": "41875", "score": 815.0}, {"name": "chr_17_C218", "taxId": "41875", "score": 3258.0}, {"name": "chr_17_C218", "taxId": "41875", "score": 3247.0}, {"name": "chr_17_C218", "taxId": "41875", "score": 3219.0}, {"name": "chr_17_C218", "taxId": "41875", "score": 3212.0}, {"name": "chr_17_C218", "taxId": "41875", "score": 3205.0}, {"name": "chr_17_C218", "taxId": "41875", "score": 3162.0}, {"name": "chr_17_C218", "taxId": "41875", "score": 490.0}, {"name": "chr_17_C218", "taxId": "41875", "score": 429.0}, {"name": "chr_17_C218", "taxId": "41875", "score": 259.0}, {"name": "chr_17_C218", "taxId": "41875", "score": 243.0}, {"name": "chr_17_C218", "taxId": "41875", "score": 3144.0}, {"name": "chr_17_C218", "taxId": "41875", "score": 3131.0}, {"name": "chr_17_C218", "taxId": "41875", "score": 3127.0}, {"name": "chr_17_C218", "taxId": "41875", "score": 3127.0}, {"name": "chr_17_C218", "taxId": "41875", "score": 3103.0}, {"name": "chr_17_C218", "taxId": "41875", "score": 3070.0}, {"name": "chr_17_C218", "taxId": "41875", "score": 3064.0}, {"name": "chr_17_C218", "taxId": "41875", "score": 3055.0}, {"name": "chr_17_C218", "taxId": "41875", "score": 3035.0}, {"name": "chr_17_C218", "taxId": "41875", "score": 313.0}, {"name": "chr_17_C218", "taxId": "41875", "score": 3027.0}, {"name": "chr_17_C218", "taxId": "41875", "score": 3020.0}, {"name": "chr_17_C218", "taxId": "41875", "score": 3018.0}, {"name": "chr_17_C218", "taxId": "41875", "score": 370.0}, {"name": "chr_17_C218", "taxId": "41875", "score": 2990.0}, {"name": "chr_17_C218", "taxId": "41875", "score": 2977.0}, {"name": "chr_17_C218", "taxId": "41875", "score": 2944.0}, {"name": "chr_17_C218", "taxId": "41875", "score": 2940.0}, {"name": "chr_17_C218", "taxId": "41875", "score": 2916.0}, {"name": "chr_17_C218", "taxId": "41875", "score": 226.0}, {"name": "chr_17_C218", "taxId": "41875", "score": 2887.0}, {"name": "chr_17_C218", "taxId": "41875", "score": 2883.0}, {"name": "chr_17_C218", "taxId": "41875", "score": 2865.0}, {"name": "chr_17_C218", "taxId": "41875", "score": 2857.0}, {"name": "chr_17_C218", "taxId": "41875", "score": 2846.0}, {"name": "chr_17_C218", "taxId": "41875", "score": 322.0}, {"name": "chr_17_C218", "taxId": "41875", "score": 2832.0}, {"name": "chr_17_C218", "taxId": "41875", "score": 2824.0}, {"name": "chr_17_C218", "taxId": "41875", "score": 2809.0}, {"name": "chr_17_C218", "taxId": "41875", "score": 2802.0}, {"name": "chr_17_C218", "taxId": "41875", "score": 2765.0}, {"name": "chr_17_C218", "taxId": "41875", "score": 2723.0}, {"name": "chr_17_C218", "taxId": "41875", "score": 2682.0}, {"name": "chr_17_C218", "taxId": "41875", "score": 2671.0}, {"name": "chr_17_C218", "taxId": "41875", "score": 2669.0}, {"name": "chr_17_C218", "taxId": "41875", "score": 2658.0}, {"name": "chr_17_C218", "taxId": "41875", "score": 2623.0}, {"name": "chr_17_C218", "taxId": "41875", "score": 2621.0}, {"name": "chr_17_C218", "taxId": "41875", "score": 2601.0}, {"name": "chr_17_C218", "taxId": "41875", "score": 2591.0}, {"name": "chr_17_C218", "taxId": "41875", "score": 2538.0}, {"name": "chr_17_C218", "taxId": "41875", "score": 2536.0}, {"name": "chr_17_C218", "taxId": "41875", "score": 2536.0}, {"name": "chr_17_C218", "taxId": "41875", "score": 828.0}, {"name": "chr_17_C218", "taxId": "41875", "score": 824.0}, {"name": "chr_17_C218", "taxId": "41875", "score": 765.0}, {"name": "chr_17_C218", "taxId": "41875", "score": 749.0}, {"name": "chr_17_C218", "taxId": "41875", "score": 741.0}, {"name": "chr_17_C218", "taxId": "41875", "score": 2501.0}, {"name": "chr_17_C218", "taxId": "41875", "score": 2488.0}, {"name": "chr_17_C218", "taxId": "41875", "score": 2483.0}, {"name": "chr_17_C218", "taxId": "41875", "score": 2479.0}, {"name": "chr_17_C218", "taxId": "41875", "score": 294.0}, {"name": "chr_17_C218", "taxId": "41875", "score": 2471.0}, {"name": "chr_17_C218", "taxId": "41875", "score": 2470.0}, {"name": "chr_17_C218", "taxId": "41875", "score": 2464.0}, {"name": "chr_17_C218", "taxId": "41875", "score": 2462.0}, {"name": "chr_17_C218", "taxId": "41875", "score": 1085.0}, {"name": "chr_17_C218", "taxId": "41875", "score": 2446.0}, {"name": "chr_17_C218", "taxId": "41875", "score": 2433.0}, {"name": "chr_17_C218", "taxId": "41875", "score": 2431.0}, {"name": "chr_17_C218", "taxId": "41875", "score": 2412.0}, {"name": "chr_17_C218", "taxId": "41875", "score": 2398.0}, {"name": "chr_17_C218", "taxId": "41875", "score": 370.0}, {"name": "chr_17_C218", "taxId": "41875", "score": 2390.0}, {"name": "chr_17_C218", "taxId": "41875", "score": 2383.0}, {"name": "chr_17_C218", "taxId": "41875", "score": 2379.0}, {"name": "chr_17_C218", "taxId": "41875", "score": 2375.0}, {"name": "chr_17_C218", "taxId": "41875", "score": 2368.0}, {"name": "chr_17_C218", "taxId": "41875", "score": 407.0}, {"name": "chr_17_C218", "taxId": "41875", "score": 2351.0}, {"name": "chr_17_C218", "taxId": "41875", "score": 2350.0}, {"name": "chr_17_C218", "taxId": "41875", "score": 2350.0}, {"name": "chr_17_C218", "taxId": "41875", "score": 2324.0}, {"name": "chr_17_C218", "taxId": "41875", "score": 2309.0}, {"name": "chr_17_C218", "taxId": "41875", "score": 2296.0}, {"name": "chr_17_C218", "taxId": "41875", "score": 2287.0}, {"name": "chr_17_C218", "taxId": "41875", "score": 2272.0}, {"name": "chr_17_C218", "taxId": "41875", "score": 1247.0}, {"name": "chr_17_C218", "taxId": "41875", "score": 761.0}, {"name": "chr_17_C218", "taxId": "41875", "score": 2272.0}, {"name": "chr_17_C218", "taxId": "41875", "score": 1247.0}, {"name": "chr_17_C218", "taxId": "41875", "score": 756.0}, {"name": "chr_17_C218", "taxId": "41875", "score": 2272.0}, {"name": "chr_17_C218", "taxId": "41875", "score": 2266.0}, {"name": "chr_17_C218", "taxId": "41875", "score": 2233.0}, {"name": "chr_17_C218", "taxId": "41875", "score": 2228.0}, {"name": "chr_17_C218", "taxId": "41875", "score": 2217.0}, {"name": "chr_17_C218", "taxId": "41875", "score": 2202.0}, {"name": "chr_17_C218", "taxId": "41875", "score": 2196.0}, {"name": "chr_17_C218", "taxId": "41875", "score": 2183.0}, {"name": "chr_17_C218", "taxId": "41875", "score": 2183.0}, {"name": "chr_17_C218", "taxId": "41875", "score": 2180.0}, {"name": "chr_17_C218", "taxId": "41875", "score": 2178.0}, {"name": "chr_17_C218", "taxId": "41875", "score": 1596.0}, {"name": "chr_17_C218", "taxId": "41875", "score": 2163.0}, {"name": "chr_17_C218", "taxId": "41875", "score": 2161.0}, {"name": "chr_17_C218", "taxId": "41875", "score": 2158.0}, {"name": "chr_17_C218", "taxId": "41875", "score": 2150.0}, {"name": "chr_17_C218", "taxId": "41875", "score": 2111.0}, {"name": "chr_17_C218", "taxId": "41875", "score": 2108.0}, {"name": "chr_17_C218", "taxId": "41875", "score": 2084.0}, {"name": "chr_17_C218", "taxId": "41875", "score": 2084.0}, {"name": "chr_17_C218", "taxId": "41875", "score": 2058.0}, {"name": "chr_17_C218", "taxId": "41875", "score": 2030.0}, {"name": "chr_17_C218", "taxId": "41875", "score": 2006.0}, {"name": "chr_17_C218", "taxId": "41875", "score": 859.0}, {"name": "chr_17_C218", "taxId": "41875", "score": 837.0}, {"name": "chr_17_C218", "taxId": "41875", "score": 303.0}, {"name": "chr_17_C218", "taxId": "41875", "score": 243.0}, {"name": "chr_17_C218", "taxId": "41875", "score": 2002.0}, {"name": "chr_17_C218", "taxId": "41875", "score": 1991.0}, {"name": "chr_17_C218", "taxId": "41875", "score": 1989.0}, {"name": "chr_17_C218", "taxId": "41875", "score": 1989.0}, {"name": "chr_17_C218", "taxId": "41875", "score": 1989.0}, {"name": "chr_17_C218", "taxId": "41875", "score": 1986.0}, {"name": "chr_17_C218", "taxId": "41875", "score": 1986.0}, {"name": "chr_17_C218", "taxId": "41875", "score": 1986.0}, {"name": "chr_17_C218", "taxId": "41875", "score": 1982.0}, {"name": "chr_17_C218", "taxId": "41875", "score": 1980.0}, {"name": "chr_17_C218", "taxId": "41875", "score": 1977.0}, {"name": "chr_17_C218", "taxId": "41875", "score": 1973.0}, {"name": "chr_17_C218", "taxId": "41875", "score": 1969.0}, {"name": "chr_17_C218", "taxId": "41875", "score": 261.0}, {"name": "chr_17_C218", "taxId": "41875", "score": 1951.0}, {"name": "chr_17_C218", "taxId": "41875", "score": 1943.0}, {"name": "chr_17_C218", "taxId": "41875", "score": 1923.0}, {"name": "chr_17_C218", "taxId": "41875", "score": 1917.0}, {"name": "chr_17_C218", "taxId": "41875", "score": 1917.0}, {"name": "chr_17_C218", "taxId": "41875", "score": 1897.0}, {"name": "chr_17_C218", "taxId": "41875", "score": 1884.0}, {"name": "chr_17_C218", "taxId": "41875", "score": 1884.0}, {"name": "chr_17_C218", "taxId": "41875", "score": 1881.0}, {"name": "chr_17_C218", "taxId": "41875", "score": 1877.0}, {"name": "chr_17_C218", "taxId": "41875", "score": 1842.0}, {"name": "chr_17_C218", "taxId": "41875", "score": 1829.0}, {"name": "chr_17_C218", "taxId": "41875", "score": 1818.0}, {"name": "chr_17_C218", "taxId": "41875", "score": 1816.0}, {"name": "chr_17_C218", "taxId": "41875", "score": 592.0}, {"name": "chr_17_C218", "taxId": "41875", "score": 1816.0}, {"name": "chr_17_C218", "taxId": "41875", "score": 1812.0}, {"name": "chr_17_C218", "taxId": "41875", "score": 1796.0}, {"name": "chr_17_C218", "taxId": "41875", "score": 1779.0}, {"name": "chr_17_C218", "taxId": "41875", "score": 1773.0}, {"name": "chr_17_C218", "taxId": "41875", "score": 1740.0}, {"name": "chr_17_C218", "taxId": "41875", "score": 1718.0}, {"name": "chr_17_C218", "taxId": "41875", "score": 1716.0}, {"name": "chr_17_C218", "taxId": "41875", "score": 1714.0}, {"name": "chr_17_C218", "taxId": "41875", "score": 1709.0}, {"name": "chr_17_C218", "taxId": "41875", "score": 1681.0}, {"name": "chr_17_C218", "taxId": "41875", "score": 1676.0}, {"name": "chr_17_C218", "taxId": "41875", "score": 1672.0}, {"name": "chr_17_C218", "taxId": "41875", "score": 1661.0}, {"name": "chr_17_C218", "taxId": "41875", "score": 302.0}, {"name": "chr_17_C218", "taxId": "41875", "score": 1659.0}, {"name": "chr_17_C218", "taxId": "41875", "score": 1659.0}, {"name": "chr_17_C218", "taxId": "41875", "score": 1648.0}, {"name": "chr_17_C218", "taxId": "41875", "score": 1642.0}, {"name": "chr_17_C218", "taxId": "41875", "score": 1640.0}, {"name": "chr_17_C218", "taxId": "41875", "score": 1635.0}, {"name": "chr_17_C218", "taxId": "41875", "score": 1629.0}, {"name": "chr_17_C218", "taxId": "41875", "score": 1598.0}, {"name": "chr_17_C218", "taxId": "41875", "score": 1592.0}, {"name": "chr_17_C218", "taxId": "41875", "score": 1592.0}, {"name": "chr_17_C218", "taxId": "41875", "score": 1587.0}, {"name": "chr_17_C218", "taxId": "41875", "score": 1581.0}, {"name": "chr_17_C218", "taxId": "41875", "score": 1576.0}, {"name": "chr_17_C218", "taxId": "41875", "score": 1563.0}, {"name": "chr_17_C218", "taxId": "41875", "score": 1559.0}, {"name": "chr_17_C218", "taxId": "41875", "score": 1537.0}, {"name": "chr_17_C218", "taxId": "41875", "score": 1535.0}, {"name": "chr_17_C218", "taxId": "41875", "score": 1513.0}, {"name": "chr_17_C218", "taxId": "41875", "score": 1509.0}, {"name": "chr_17_C218", "taxId": "41875", "score": 1509.0}, {"name": "chr_17_C218", "taxId": "41875", "score": 828.0}, {"name": "chr_17_C218", "taxId": "41875", "score": 743.0}, {"name": "chr_17_C218", "taxId": "41875", "score": 627.0}, {"name": "chr_17_C218", "taxId": "41875", "score": 1496.0}, {"name": "chr_17_C218", "taxId": "41875", "score": 885.0}, {"name": "chr_17_C218", "taxId": "41875", "score": 1487.0}, {"name": "chr_17_C218", "taxId": "41875", "score": 1485.0}, {"name": "chr_17_C218", "taxId": "41875", "score": 1476.0}, {"name": "chr_17_C218", "taxId": "41875", "score": 1469.0}, {"name": "chr_17_C218", "taxId": "41875", "score": 1463.0}, {"name": "chr_17_C218", "taxId": "41875", "score": 1463.0}, {"name": "chr_17_C218", "taxId": "41875", "score": 1458.0}, {"name": "chr_17_C218", "taxId": "41875", "score": 1437.0}, {"name": "chr_17_C218", "taxId": "41875", "score": 1435.0}, {"name": "chr_17_C218", "taxId": "41875", "score": 1375.0}, {"name": "chr_17_C218", "taxId": "41875", "score": 1375.0}, {"name": "chr_17_C218", "taxId": "41875", "score": 1363.0}, {"name": "chr_17_C218", "taxId": "41875", "score": 1360.0}, {"name": "chr_17_C218", "taxId": "41875", "score": 490.0}, {"name": "chr_17_C218", "taxId": "41875", "score": 1347.0}, {"name": "chr_17_C218", "taxId": "41875", "score": 1341.0}, {"name": "chr_17_C218", "taxId": "41875", "score": 1341.0}, {"name": "chr_17_C218", "taxId": "41875", "score": 1328.0}, {"name": "chr_17_C218", "taxId": "41875", "score": 632.0}, {"name": "chr_17_C218", "taxId": "41875", "score": 1325.0}, {"name": "chr_17_C218", "taxId": "41875", "score": 1319.0}, {"name": "chr_17_C218", "taxId": "41875", "score": 1308.0}, {"name": "chr_17_C218", "taxId": "41875", "score": 1303.0}, {"name": "chr_17_C218", "taxId": "41875", "score": 1290.0}, {"name": "chr_17_C218", "taxId": "41875", "score": 1286.0}, {"name": "chr_17_C218", "taxId": "41875", "score": 1271.0}, {"name": "chr_17_C218", "taxId": "41875", "score": 1269.0}, {"name": "chr_17_C218", "taxId": "41875", "score": 1260.0}, {"name": "chr_17_C218", "taxId": "41875", "score": 1258.0}, {"name": "chr_17_C218", "taxId": "41875", "score": 1254.0}, {"name": "chr_17_C218", "taxId": "41875", "score": 1242.0}, {"name": "chr_17_C218", "taxId": "41875", "score": 1242.0}, {"name": "chr_17_C218", "taxId": "41875", "score": 1229.0}, {"name": "chr_17_C218", "taxId": "41875", "score": 1227.0}, {"name": "chr_17_C218", "taxId": "41875", "score": 167.0}, {"name": "chr_17_C218", "taxId": "41875", "score": 1223.0}, {"name": "chr_17_C218", "taxId": "41875", "score": 1221.0}, {"name": "chr_17_C218", "taxId": "41875", "score": 1199.0}, {"name": "chr_17_C218", "taxId": "41875", "score": 1199.0}, {"name": "chr_17_C218", "taxId": "41875", "score": 1197.0}, {"name": "chr_17_C218", "taxId": "41875", "score": 1192.0}, {"name": "chr_17_C218", "taxId": "41875", "score": 1188.0}, {"name": "chr_17_C218", "taxId": "41875", "score": 1182.0}, {"name": "chr_17_C218", "taxId": "41875", "score": 1175.0}, {"name": "chr_17_C218", "taxId": "41875", "score": 1173.0}, {"name": "chr_17_C218", "taxId": "41875", "score": 985.0}, {"name": "chr_17_C218", "taxId": "41875", "score": 915.0}, {"name": "chr_17_C218", "taxId": "41875", "score": 1166.0}, {"name": "chr_17_C218", "taxId": "41875", "score": 1000.0}, {"name": "chr_17_C218", "taxId": "41875", "score": 1155.0}, {"name": "chr_17_C218", "taxId": "41875", "score": 1153.0}, {"name": "chr_17_C218", "taxId": "41875", "score": 1129.0}, {"name": "chr_17_C218", "taxId": "41875", "score": 1127.0}, {"name": "chr_17_C218", "taxId": "41875", "score": 1118.0}, {"name": "chr_17_C218", "taxId": "41875", "score": 1107.0}, {"name": "chr_17_C218", "taxId": "41875", "score": 1099.0}, {"name": "chr_17_C218", "taxId": "41875", "score": 1098.0}, {"name": "chr_17_C218", "taxId": "41875", "score": 1083.0}, {"name": "chr_17_C218", "taxId": "41875", "score": 1068.0}, {"name": "chr_17_C218", "taxId": "41875", "score": 1055.0}, {"name": "chr_17_C218", "taxId": "41875", "score": 1031.0}, {"name": "chr_17_C218", "taxId": "41875", "score": 994.0}, {"name": "chr_17_C218", "taxId": "41875", "score": 989.0}, {"name": "chr_17_C218", "taxId": "41875", "score": 965.0}, {"name": "chr_17_C218", "taxId": "41875", "score": 204.0}, {"name": "chr_17_C218", "taxId": "41875", "score": 959.0}, {"name": "chr_17_C218", "taxId": "41875", "score": 953.0}, {"name": "chr_17_C218", "taxId": "41875", "score": 178.0}, {"name": "chr_17_C218", "taxId": "41875", "score": 942.0}, {"name": "chr_17_C218", "taxId": "41875", "score": 937.0}, {"name": "chr_17_C218", "taxId": "41875", "score": 863.0}, {"name": "chr_17_C218", "taxId": "41875", "score": 931.0}, {"name": "chr_17_C218", "taxId": "41875", "score": 911.0}, {"name": "chr_17_C218", "taxId": "41875", "score": 904.0}, {"name": "chr_17_C218", "taxId": "41875", "score": 171.0}, {"name": "chr_17_C218", "taxId": "41875", "score": 900.0}, {"name": "chr_17_C218", "taxId": "41875", "score": 893.0}, {"name": "chr_17_C218", "taxId": "41875", "score": 244.0}, {"name": "chr_17_C218", "taxId": "41875", "score": 204.0}, {"name": "chr_17_C218", "taxId": "41875", "score": 893.0}, {"name": "chr_17_C218", "taxId": "41875", "score": 889.0}, {"name": "chr_17_C218", "taxId": "41875", "score": 878.0}, {"name": "chr_17_C218", "taxId": "41875", "score": 859.0}, {"name": "chr_17_C218", "taxId": "41875", "score": 845.0}, {"name": "chr_17_C218", "taxId": "41875", "score": 276.0}, {"name": "chr_17_C218", "taxId": "41875", "score": 843.0}, {"name": "chr_17_C218", "taxId": "41875", "score": 839.0}, {"name": "chr_17_C218", "taxId": "41875", "score": 826.0}, {"name": "chr_17_C218", "taxId": "41875", "score": 826.0}, {"name": "chr_17_C218", "taxId": "41875", "score": 503.0}, {"name": "chr_17_C218", "taxId": "41875", "score": 145.0}, {"name": "chr_17_C218", "taxId": "41875", "score": 824.0}, {"name": "chr_17_C218", "taxId": "41875", "score": 802.0}, {"name": "chr_17_C218", "taxId": "41875", "score": 800.0}, {"name": "chr_17_C218", "taxId": "564608", "score": 787.0}, {"name": "chr_17_C218", "taxId": "41875", "score": 782.0}, {"name": "chr_17_C218", "taxId": "41875", "score": 782.0}, {"name": "chr_17_C218", "taxId": "41875", "score": 776.0}, {"name": "chr_17_C218", "taxId": "41875", "score": 171.0}, {"name": "chr_17_C218", "taxId": "41875", "score": 763.0}, {"name": "chr_17_C218", "taxId": "41875", "score": 758.0}, {"name": "chr_17_C218", "taxId": "41875", "score": 749.0}, {"name": "chr_17_C218", "taxId": "41875", "score": 749.0}, {"name": "chr_17_C218", "taxId": "41875", "score": 749.0}, {"name": "chr_17_C218", "taxId": "41875", "score": 743.0}, {"name": "chr_17_C218", "taxId": "41875", "score": 741.0}, {"name": "chr_17_C218", "taxId": "41875", "score": 721.0}, {"name": "chr_17_C218", "taxId": "41875", "score": 719.0}, {"name": "chr_17_C218", "taxId": "41875", "score": 267.0}, {"name": "chr_17_C218", "taxId": "41875", "score": 715.0}, {"name": "chr_17_C218", "taxId": "41875", "score": 704.0}, {"name": "chr_17_C218", "taxId": "41875", "score": 688.0}, {"name": "chr_17_C218", "taxId": "41875", "score": 701.0}, {"name": "chr_17_C218", "taxId": "41875", "score": 701.0}, {"name": "chr_17_C218", "taxId": "41875", "score": 682.0}, {"name": "chr_17_C218", "taxId": "41875", "score": 676.0}, {"name": "chr_17_C218", "taxId": "41875", "score": 675.0}, {"name": "chr_17_C218", "taxId": "41875", "score": 671.0}, {"name": "chr_17_C218", "taxId": "436017", "score": 671.0}, {"name": "chr_17_C218", "taxId": "436017", "score": 656.0}, {"name": "chr_17_C218", "taxId": "436017", "score": 472.0}, {"name": "chr_17_C218", "taxId": "436017", "score": 407.0}, {"name": "chr_17_C218", "taxId": "436017", "score": 339.0}, {"name": "chr_17_C218", "taxId": "41875", "score": 630.0}, {"name": "chr_17_C218", "taxId": "41875", "score": 627.0}, {"name": "chr_17_C218", "taxId": "41875", "score": 547.0}, {"name": "chr_17_C218", "taxId": "41875", "score": 608.0}, {"name": "chr_17_C218", "taxId": "436017", "score": 606.0}, {"name": "chr_17_C218", "taxId": "436017", "score": 606.0}, {"name": "chr_17_C218", "taxId": "436017", "score": 512.0}, {"name": "chr_17_C218", "taxId": "436017", "score": 604.0}, {"name": "chr_17_C218", "taxId": "41875", "score": 595.0}, {"name": "chr_17_C218", "taxId": "41875", "score": 592.0}, {"name": "chr_17_C218", "taxId": "70448", "score": 590.0}, {"name": "chr_17_C218", "taxId": "41875", "score": 580.0}, {"name": "chr_17_C218", "taxId": "41875", "score": 577.0}, {"name": "chr_17_C218", "taxId": "41875", "score": 577.0}, {"name": "chr_17_C218", "taxId": "41875", "score": 158.0}, {"name": "chr_17_C218", "taxId": "41875", "score": 575.0}, {"name": "chr_17_C218", "taxId": "41875", "score": 575.0}, {"name": "chr_17_C218", "taxId": "41875", "score": 562.0}, {"name": "chr_17_C218", "taxId": "41875", "score": 544.0}, {"name": "chr_17_C218", "taxId": "41875", "score": 527.0}, {"name": "chr_17_C218", "taxId": "41875", "score": 523.0}, {"name": "chr_17_C218", "taxId": "41875", "score": 523.0}, {"name": "chr_17_C218", "taxId": "41875", "score": 420.0}, {"name": "chr_17_C218", "taxId": "41875", "score": 418.0}, {"name": "chr_17_C218", "taxId": "41875", "score": 418.0}, {"name": "chr_17_C218", "taxId": "41875", "score": 167.0}, {"name": "chr_17_C218", "taxId": "41875", "score": 512.0}, {"name": "chr_17_C218", "taxId": "436017", "score": 510.0}, {"name": "chr_17_C218", "taxId": "41875", "score": 505.0}, {"name": "chr_17_C218", "taxId": "41875", "score": 503.0}, {"name": "chr_17_C218", "taxId": "41875", "score": 496.0}, {"name": "chr_17_C218", "taxId": "41875", "score": 477.0}, {"name": "chr_17_C218", "taxId": "436017", "score": 472.0}, {"name": "chr_17_C218", "taxId": "41875", "score": 470.0}, {"name": "chr_17_C218", "taxId": "41875", "score": 206.0}, {"name": "chr_17_C218", "taxId": "41875", "score": 468.0}, {"name": "chr_17_C218", "taxId": "41875", "score": 307.0}, {"name": "chr_17_C218", "taxId": "41875", "score": 466.0}, {"name": "chr_17_C218", "taxId": "41875", "score": 457.0}, {"name": "chr_17_C218", "taxId": "436017", "score": 407.0}, {"name": "chr_17_C218", "taxId": "41875", "score": 394.0}, {"name": "chr_17_C218", "taxId": "41875", "score": 377.0}, {"name": "chr_17_C218", "taxId": "41875", "score": 364.0}, {"name": "chr_17_C218", "taxId": "41875", "score": 217.0}, {"name": "chr_17_C218", "taxId": "41875", "score": 359.0}, {"name": "chr_17_C218", "taxId": "41875", "score": 346.0}, {"name": "chr_17_C218", "taxId": "41875", "score": 344.0}, {"name": "chr_17_C218", "taxId": "41875", "score": 344.0}, {"name": "chr_17_C218", "taxId": "41875", "score": 335.0}, {"name": "chr_17_C218", "taxId": "436017", "score": 335.0}, {"name": "chr_17_C218", "taxId": "41875", "score": 333.0}, {"name": "chr_17_C218", "taxId": "41875", "score": 303.0}, {"name": "chr_17_C218", "taxId": "3218", "score": 263.0}, {"name": "chr_17_C218", "taxId": "41875", "score": 248.0}, {"name": "chr_17_C218", "taxId": "564608", "score": 233.0}, {"name": "chr_17_C218", "taxId": "4615", "score": 231.0}, {"name": "chr_17_C218", "taxId": "51953", "score": 228.0}, {"name": "chr_17_C218", "taxId": "177089", "score": 195.0}, {"name": "chr_17_C218", "taxId": "41875", "score": 174.0}, {"name": "chr_17_C218", "taxId": "418459", "score": 172.0}, {"name": "chr_17_C218", "taxId": "32264", "score": 156.0}, {"name": "chr_17_C218", "taxId": "3469", "score": 154.0}, {"name": "chr_17_C218", "taxId": "3469", "score": 150.0}, {"name": "chr_17_C218", "taxId": "436017", "score": 147.0}, {"name": "chr_17_C218", "taxId": "41875", "score": 143.0}]}, "taxonomy": {"bestsum": {"species": {"tax": "Bathycoccus prasinos", "score": 1870812.0, "c_index": 10}, "genus": {"tax": "Bathycoccus", "score": 1870812.0, "c_index": 9}, "family": {"tax": "Bathycoccaceae", "score": 1878146.0, "c_index": 8}, "order": {"tax": "Mamiellales", "score": 1879166.0, "c_index": 7}, "phylum": {"tax": "Chlorophyta", "score": 1879166.0, "c_index": 3}, "superkingdom": {"tax": "Eukaryota", "score": 1880715.0, "c_index": 0}}}}, "chr_16_C218": {"name": "chr_16_C218", "length": 813897, "n_count": 0, "agct_count": 813897, "gc": 0.4759, "covs": {"bam0": 67.1663}, "read_cov": {"bam0": 364526}, "hits": {"tax0": [{"name": "chr_16_C218", "taxId": "41875", "score": 87665.0}, {"name": "chr_16_C218", "taxId": "41875", "score": 21100.0}, {"name": "chr_16_C218", "taxId": "41875", "score": 18151.0}, {"name": "chr_16_C218", "taxId": "41875", "score": 16885.0}, {"name": "chr_16_C218", "taxId": "41875", "score": 16626.0}, {"name": "chr_16_C218", "taxId": "41875", "score": 11260.0}, {"name": "chr_16_C218", "taxId": "41875", "score": 10879.0}, {"name": "chr_16_C218", "taxId": "41875", "score": 10835.0}, {"name": "chr_16_C218", "taxId": "41875", "score": 9858.0}, {"name": "chr_16_C218", "taxId": "41875", "score": 8599.0}, {"name": "chr_16_C218", "taxId": "41875", "score": 8196.0}, {"name": "chr_16_C218", "taxId": "41875", "score": 6067.0}, {"name": "chr_16_C218", "taxId": "41875", "score": 5871.0}, {"name": "chr_16_C218", "taxId": "41875", "score": 4787.0}, {"name": "chr_16_C218", "taxId": "41875", "score": 4198.0}, {"name": "chr_16_C218", "taxId": "41875", "score": 3476.0}, {"name": "chr_16_C218", "taxId": "41875", "score": 3013.0}, {"name": "chr_16_C218", "taxId": "41875", "score": 2492.0}, {"name": "chr_16_C218", "taxId": "41875", "score": 1997.0}, {"name": "chr_16_C218", "taxId": "41875", "score": 1801.0}, {"name": "chr_16_C218", "taxId": "41875", "score": 1214.0}, {"name": "chr_16_C218", "taxId": "41875", "score": 1138.0}, {"name": "chr_16_C218", "taxId": "41875", "score": 1096.0}, {"name": "chr_16_C218", "taxId": "41875", "score": 1086.0}, {"name": "chr_16_C218", "taxId": "41875", "score": 1044.0}, {"name": "chr_16_C218", "taxId": "41875", "score": 929.0}, {"name": "chr_16_C218", "taxId": "41875", "score": 918.0}, {"name": "chr_16_C218", "taxId": "41875", "score": 837.0}, {"name": "chr_16_C218", "taxId": "41875", "score": 736.0}, {"name": "chr_16_C218", "taxId": "41875", "score": 664.0}, {"name": "chr_16_C218", "taxId": "41875", "score": 652.0}, {"name": "chr_16_C218", "taxId": "41875", "score": 350.0}, {"name": "chr_16_C218", "taxId": "41875", "score": 58152.0}, {"name": "chr_16_C218", "taxId": "41875", "score": 36852.0}, {"name": "chr_16_C218", "taxId": "41875", "score": 30624.0}, {"name": "chr_16_C218", "taxId": "41875", "score": 27320.0}, {"name": "chr_16_C218", "taxId": "41875", "score": 21793.0}, {"name": "chr_16_C218", "taxId": "41875", "score": 19992.0}, {"name": "chr_16_C218", "taxId": "41875", "score": 19751.0}, {"name": "chr_16_C218", "taxId": "41875", "score": 19623.0}, {"name": "chr_16_C218", "taxId": "41875", "score": 18827.0}, {"name": "chr_16_C218", "taxId": "41875", "score": 18548.0}, {"name": "chr_16_C218", "taxId": "41875", "score": 17610.0}, {"name": "chr_16_C218", "taxId": "41875", "score": 16364.0}, {"name": "chr_16_C218", "taxId": "41875", "score": 15645.0}, {"name": "chr_16_C218", "taxId": "41875", "score": 15378.0}, {"name": "chr_16_C218", "taxId": "41875", "score": 13092.0}, {"name": "chr_16_C218", "taxId": "41875", "score": 12709.0}, {"name": "chr_16_C218", "taxId": "41875", "score": 11537.0}, {"name": "chr_16_C218", "taxId": "41875", "score": 11516.0}, {"name": "chr_16_C218", "taxId": "41875", "score": 10257.0}, {"name": "chr_16_C218", "taxId": "41875", "score": 10237.0}, {"name": "chr_16_C218", "taxId": "41875", "score": 9841.0}, {"name": "chr_16_C218", "taxId": "41875", "score": 9084.0}, {"name": "chr_16_C218", "taxId": "41875", "score": 8985.0}, {"name": "chr_16_C218", "taxId": "41875", "score": 8717.0}, {"name": "chr_16_C218", "taxId": "41875", "score": 8037.0}, {"name": "chr_16_C218", "taxId": "41875", "score": 7775.0}, {"name": "chr_16_C218", "taxId": "41875", "score": 7585.0}, {"name": "chr_16_C218", "taxId": "41875", "score": 6955.0}, {"name": "chr_16_C218", "taxId": "41875", "score": 6887.0}, {"name": "chr_16_C218", "taxId": "41875", "score": 6833.0}, {"name": "chr_16_C218", "taxId": "41875", "score": 6778.0}, {"name": "chr_16_C218", "taxId": "41875", "score": 6180.0}, {"name": "chr_16_C218", "taxId": "41875", "score": 5910.0}, {"name": "chr_16_C218", "taxId": "41875", "score": 5755.0}, {"name": "chr_16_C218", "taxId": "41875", "score": 5596.0}, {"name": "chr_16_C218", "taxId": "41875", "score": 5454.0}, {"name": "chr_16_C218", "taxId": "41875", "score": 5350.0}, {"name": "chr_16_C218", "taxId": "41875", "score": 4903.0}, {"name": "chr_16_C218", "taxId": "41875", "score": 4614.0}, {"name": "chr_16_C218", "taxId": "41875", "score": 4318.0}, {"name": "chr_16_C218", "taxId": "41875", "score": 4169.0}, {"name": "chr_16_C218", "taxId": "41875", "score": 3273.0}, {"name": "chr_16_C218", "taxId": "41875", "score": 3064.0}, {"name": "chr_16_C218", "taxId": "41875", "score": 2338.0}, {"name": "chr_16_C218", "taxId": "41875", "score": 2069.0}, {"name": "chr_16_C218", "taxId": "41875", "score": 1705.0}, {"name": "chr_16_C218", "taxId": "41875", "score": 1688.0}, {"name": "chr_16_C218", "taxId": "41875", "score": 1101.0}, {"name": "chr_16_C218", "taxId": "41875", "score": 935.0}, {"name": "chr_16_C218", "taxId": "41875", "score": 850.0}, {"name": "chr_16_C218", "taxId": "41875", "score": 634.0}, {"name": "chr_16_C218", "taxId": "41875", "score": 381.0}, {"name": "chr_16_C218", "taxId": "41875", "score": 226.0}, {"name": "chr_16_C218", "taxId": "41875", "score": 159.0}, {"name": "chr_16_C218", "taxId": "41875", "score": 145.0}, {"name": "chr_16_C218", "taxId": "41875", "score": 29663.0}, {"name": "chr_16_C218", "taxId": "41875", "score": 28578.0}, {"name": "chr_16_C218", "taxId": "41875", "score": 23073.0}, {"name": "chr_16_C218", "taxId": "41875", "score": 21697.0}, {"name": "chr_16_C218", "taxId": "41875", "score": 20534.0}, {"name": "chr_16_C218", "taxId": "41875", "score": 18921.0}, {"name": "chr_16_C218", "taxId": "41875", "score": 18587.0}, {"name": "chr_16_C218", "taxId": "41875", "score": 16977.0}, {"name": "chr_16_C218", "taxId": "41875", "score": 16033.0}, {"name": "chr_16_C218", "taxId": "41875", "score": 13828.0}, {"name": "chr_16_C218", "taxId": "41875", "score": 13343.0}, {"name": "chr_16_C218", "taxId": "41875", "score": 10213.0}, {"name": "chr_16_C218", "taxId": "41875", "score": 9723.0}, {"name": "chr_16_C218", "taxId": "41875", "score": 9249.0}, {"name": "chr_16_C218", "taxId": "41875", "score": 9018.0}, {"name": "chr_16_C218", "taxId": "41875", "score": 7938.0}, {"name": "chr_16_C218", "taxId": "41875", "score": 7635.0}, {"name": "chr_16_C218", "taxId": "41875", "score": 5528.0}, {"name": "chr_16_C218", "taxId": "41875", "score": 3805.0}, {"name": "chr_16_C218", "taxId": "41875", "score": 3376.0}, {"name": "chr_16_C218", "taxId": "41875", "score": 3105.0}, {"name": "chr_16_C218", "taxId": "41875", "score": 1860.0}, {"name": "chr_16_C218", "taxId": "41875", "score": 1513.0}, {"name": "chr_16_C218", "taxId": "41875", "score": 1428.0}, {"name": "chr_16_C218", "taxId": "41875", "score": 1399.0}, {"name": "chr_16_C218", "taxId": "41875", "score": 1230.0}, {"name": "chr_16_C218", "taxId": "41875", "score": 712.0}, {"name": "chr_16_C218", "taxId": "41875", "score": 660.0}, {"name": "chr_16_C218", "taxId": "41875", "score": 387.0}, {"name": "chr_16_C218", "taxId": "41875", "score": 191.0}, {"name": "chr_16_C218", "taxId": "41875", "score": 12521.0}, {"name": "chr_16_C218", "taxId": "41875", "score": 11119.0}, {"name": "chr_16_C218", "taxId": "41875", "score": 10600.0}, {"name": "chr_16_C218", "taxId": "41875", "score": 1109.0}, {"name": "chr_16_C218", "taxId": "41875", "score": 10538.0}, {"name": "chr_16_C218", "taxId": "41875", "score": 645.0}, {"name": "chr_16_C218", "taxId": "41875", "score": 619.0}, {"name": "chr_16_C218", "taxId": "41875", "score": 531.0}, {"name": "chr_16_C218", "taxId": "41875", "score": 464.0}, {"name": "chr_16_C218", "taxId": "41875", "score": 462.0}, {"name": "chr_16_C218", "taxId": "41875", "score": 366.0}, {"name": "chr_16_C218", "taxId": "41875", "score": 145.0}, {"name": "chr_16_C218", "taxId": "41875", "score": 10466.0}, {"name": "chr_16_C218", "taxId": "41875", "score": 10281.0}, {"name": "chr_16_C218", "taxId": "41875", "score": 9178.0}, {"name": "chr_16_C218", "taxId": "41875", "score": 6000.0}, {"name": "chr_16_C218", "taxId": "41875", "score": 3648.0}, {"name": "chr_16_C218", "taxId": "41875", "score": 1459.0}, {"name": "chr_16_C218", "taxId": "41875", "score": 725.0}, {"name": "chr_16_C218", "taxId": "41875", "score": 713.0}, {"name": "chr_16_C218", "taxId": "41875", "score": 604.0}, {"name": "chr_16_C218", "taxId": "41875", "score": 586.0}, {"name": "chr_16_C218", "taxId": "41875", "score": 490.0}, {"name": "chr_16_C218", "taxId": "41875", "score": 481.0}, {"name": "chr_16_C218", "taxId": "41875", "score": 470.0}, {"name": "chr_16_C218", "taxId": "41875", "score": 470.0}, {"name": "chr_16_C218", "taxId": "41875", "score": 431.0}, {"name": "chr_16_C218", "taxId": "41875", "score": 425.0}, {"name": "chr_16_C218", "taxId": "41875", "score": 8399.0}, {"name": "chr_16_C218", "taxId": "41875", "score": 7651.0}, {"name": "chr_16_C218", "taxId": "41875", "score": 7601.0}, {"name": "chr_16_C218", "taxId": "41875", "score": 7487.0}, {"name": "chr_16_C218", "taxId": "41875", "score": 7404.0}, {"name": "chr_16_C218", "taxId": "41875", "score": 6879.0}, {"name": "chr_16_C218", "taxId": "41875", "score": 6848.0}, {"name": "chr_16_C218", "taxId": "41875", "score": 6776.0}, {"name": "chr_16_C218", "taxId": "41875", "score": 1203.0}, {"name": "chr_16_C218", "taxId": "41875", "score": 6661.0}, {"name": "chr_16_C218", "taxId": "41875", "score": 241.0}, {"name": "chr_16_C218", "taxId": "41875", "score": 6650.0}, {"name": "chr_16_C218", "taxId": "41875", "score": 6505.0}, {"name": "chr_16_C218", "taxId": "41875", "score": 6355.0}, {"name": "chr_16_C218", "taxId": "41875", "score": 6335.0}, {"name": "chr_16_C218", "taxId": "41875", "score": 6327.0}, {"name": "chr_16_C218", "taxId": "41875", "score": 6244.0}, {"name": "chr_16_C218", "taxId": "41875", "score": 6187.0}, {"name": "chr_16_C218", "taxId": "41875", "score": 6019.0}, {"name": "chr_16_C218", "taxId": "41875", "score": 5823.0}, {"name": "chr_16_C218", "taxId": "41875", "score": 5644.0}, {"name": "chr_16_C218", "taxId": "41875", "score": 5496.0}, {"name": "chr_16_C218", "taxId": "41875", "score": 226.0}, {"name": "chr_16_C218", "taxId": "41875", "score": 145.0}, {"name": "chr_16_C218", "taxId": "41875", "score": 5465.0}, {"name": "chr_16_C218", "taxId": "41875", "score": 5413.0}, {"name": "chr_16_C218", "taxId": "41875", "score": 5214.0}, {"name": "chr_16_C218", "taxId": "41875", "score": 5177.0}, {"name": "chr_16_C218", "taxId": "41875", "score": 5173.0}, {"name": "chr_16_C218", "taxId": "41875", "score": 5160.0}, {"name": "chr_16_C218", "taxId": "41875", "score": 5101.0}, {"name": "chr_16_C218", "taxId": "41875", "score": 5044.0}, {"name": "chr_16_C218", "taxId": "41875", "score": 5001.0}, {"name": "chr_16_C218", "taxId": "41875", "score": 5000.0}, {"name": "chr_16_C218", "taxId": "41875", "score": 4996.0}, {"name": "chr_16_C218", "taxId": "41875", "score": 401.0}, {"name": "chr_16_C218", "taxId": "41875", "score": 4977.0}, {"name": "chr_16_C218", "taxId": "41875", "score": 4977.0}, {"name": "chr_16_C218", "taxId": "41875", "score": 4891.0}, {"name": "chr_16_C218", "taxId": "41875", "score": 3526.0}, {"name": "chr_16_C218", "taxId": "41875", "score": 1818.0}, {"name": "chr_16_C218", "taxId": "41875", "score": 4891.0}, {"name": "chr_16_C218", "taxId": "41875", "score": 3526.0}, {"name": "chr_16_C218", "taxId": "41875", "score": 1818.0}, {"name": "chr_16_C218", "taxId": "41875", "score": 699.0}, {"name": "chr_16_C218", "taxId": "41875", "score": 669.0}, {"name": "chr_16_C218", "taxId": "41875", "score": 656.0}, {"name": "chr_16_C218", "taxId": "41875", "score": 604.0}, {"name": "chr_16_C218", "taxId": "41875", "score": 4887.0}, {"name": "chr_16_C218", "taxId": "41875", "score": 4859.0}, {"name": "chr_16_C218", "taxId": "41875", "score": 4811.0}, {"name": "chr_16_C218", "taxId": "41875", "score": 4761.0}, {"name": "chr_16_C218", "taxId": "41875", "score": 4704.0}, {"name": "chr_16_C218", "taxId": "41875", "score": 4626.0}, {"name": "chr_16_C218", "taxId": "41875", "score": 4610.0}, {"name": "chr_16_C218", "taxId": "41875", "score": 4578.0}, {"name": "chr_16_C218", "taxId": "41875", "score": 4556.0}, {"name": "chr_16_C218", "taxId": "41875", "score": 4386.0}, {"name": "chr_16_C218", "taxId": "41875", "score": 451.0}, {"name": "chr_16_C218", "taxId": "41875", "score": 204.0}, {"name": "chr_16_C218", "taxId": "41875", "score": 4501.0}, {"name": "chr_16_C218", "taxId": "41875", "score": 4486.0}, {"name": "chr_16_C218", "taxId": "41875", "score": 4449.0}, {"name": "chr_16_C218", "taxId": "41875", "score": 4409.0}, {"name": "chr_16_C218", "taxId": "41875", "score": 4396.0}, {"name": "chr_16_C218", "taxId": "41875", "score": 4396.0}, {"name": "chr_16_C218", "taxId": "41875", "score": 4349.0}, {"name": "chr_16_C218", "taxId": "41875", "score": 4338.0}, {"name": "chr_16_C218", "taxId": "41875", "score": 577.0}, {"name": "chr_16_C218", "taxId": "41875", "score": 4294.0}, {"name": "chr_16_C218", "taxId": "41875", "score": 4272.0}, {"name": "chr_16_C218", "taxId": "41875", "score": 4218.0}, {"name": "chr_16_C218", "taxId": "41875", "score": 287.0}, {"name": "chr_16_C218", "taxId": "41875", "score": 243.0}, {"name": "chr_16_C218", "taxId": "41875", "score": 4213.0}, {"name": "chr_16_C218", "taxId": "41875", "score": 4180.0}, {"name": "chr_16_C218", "taxId": "41875", "score": 4163.0}, {"name": "chr_16_C218", "taxId": "41875", "score": 4141.0}, {"name": "chr_16_C218", "taxId": "41875", "score": 4139.0}, {"name": "chr_16_C218", "taxId": "41875", "score": 4024.0}, {"name": "chr_16_C218", "taxId": "41875", "score": 4015.0}, {"name": "chr_16_C218", "taxId": "41875", "score": 3020.0}, {"name": "chr_16_C218", "taxId": "41875", "score": 3928.0}, {"name": "chr_16_C218", "taxId": "41875", "score": 3884.0}, {"name": "chr_16_C218", "taxId": "41875", "score": 3853.0}, {"name": "chr_16_C218", "taxId": "41875", "score": 3847.0}, {"name": "chr_16_C218", "taxId": "41875", "score": 3831.0}, {"name": "chr_16_C218", "taxId": "41875", "score": 3818.0}, {"name": "chr_16_C218", "taxId": "41875", "score": 3797.0}, {"name": "chr_16_C218", "taxId": "41875", "score": 3795.0}, {"name": "chr_16_C218", "taxId": "41875", "score": 3751.0}, {"name": "chr_16_C218", "taxId": "41875", "score": 3736.0}, {"name": "chr_16_C218", "taxId": "41875", "score": 3725.0}, {"name": "chr_16_C218", "taxId": "41875", "score": 422.0}, {"name": "chr_16_C218", "taxId": "41875", "score": 3725.0}, {"name": "chr_16_C218", "taxId": "41875", "score": 422.0}, {"name": "chr_16_C218", "taxId": "41875", "score": 401.0}, {"name": "chr_16_C218", "taxId": "41875", "score": 388.0}, {"name": "chr_16_C218", "taxId": "41875", "score": 377.0}, {"name": "chr_16_C218", "taxId": "41875", "score": 374.0}, {"name": "chr_16_C218", "taxId": "41875", "score": 366.0}, {"name": "chr_16_C218", "taxId": "41875", "score": 318.0}, {"name": "chr_16_C218", "taxId": "41875", "score": 3712.0}, {"name": "chr_16_C218", "taxId": "41875", "score": 3674.0}, {"name": "chr_16_C218", "taxId": "41875", "score": 3661.0}, {"name": "chr_16_C218", "taxId": "41875", "score": 3461.0}, {"name": "chr_16_C218", "taxId": "41875", "score": 2529.0}, {"name": "chr_16_C218", "taxId": "41875", "score": 2259.0}, {"name": "chr_16_C218", "taxId": "41875", "score": 1925.0}, {"name": "chr_16_C218", "taxId": "41875", "score": 1901.0}, {"name": "chr_16_C218", "taxId": "41875", "score": 1435.0}, {"name": "chr_16_C218", "taxId": "41875", "score": 1328.0}, {"name": "chr_16_C218", "taxId": "41875", "score": 1319.0}, {"name": "chr_16_C218", "taxId": "41875", "score": 1134.0}, {"name": "chr_16_C218", "taxId": "41875", "score": 837.0}, {"name": "chr_16_C218", "taxId": "41875", "score": 824.0}, {"name": "chr_16_C218", "taxId": "41875", "score": 765.0}, {"name": "chr_16_C218", "taxId": "41875", "score": 560.0}, {"name": "chr_16_C218", "taxId": "41875", "score": 446.0}, {"name": "chr_16_C218", "taxId": "41875", "score": 3655.0}, {"name": "chr_16_C218", "taxId": "41875", "score": 148.0}, {"name": "chr_16_C218", "taxId": "41875", "score": 3609.0}, {"name": "chr_16_C218", "taxId": "41875", "score": 3602.0}, {"name": "chr_16_C218", "taxId": "41875", "score": 3602.0}, {"name": "chr_16_C218", "taxId": "41875", "score": 3554.0}, {"name": "chr_16_C218", "taxId": "41875", "score": 191.0}, {"name": "chr_16_C218", "taxId": "41875", "score": 3531.0}, {"name": "chr_16_C218", "taxId": "41875", "score": 3528.0}, {"name": "chr_16_C218", "taxId": "41875", "score": 3513.0}, {"name": "chr_16_C218", "taxId": "41875", "score": 3507.0}, {"name": "chr_16_C218", "taxId": "41875", "score": 3493.0}, {"name": "chr_16_C218", "taxId": "41875", "score": 3461.0}, {"name": "chr_16_C218", "taxId": "41875", "score": 2523.0}, {"name": "chr_16_C218", "taxId": "41875", "score": 1901.0}, {"name": "chr_16_C218", "taxId": "41875", "score": 1319.0}, {"name": "chr_16_C218", "taxId": "41875", "score": 3441.0}, {"name": "chr_16_C218", "taxId": "41875", "score": 1829.0}, {"name": "chr_16_C218", "taxId": "41875", "score": 3428.0}, {"name": "chr_16_C218", "taxId": "41875", "score": 3398.0}, {"name": "chr_16_C218", "taxId": "41875", "score": 3389.0}, {"name": "chr_16_C218", "taxId": "41875", "score": 246.0}, {"name": "chr_16_C218", "taxId": "41875", "score": 3354.0}, {"name": "chr_16_C218", "taxId": "41875", "score": 3341.0}, {"name": "chr_16_C218", "taxId": "41875", "score": 1170.0}, {"name": "chr_16_C218", "taxId": "41875", "score": 808.0}, {"name": "chr_16_C218", "taxId": "41875", "score": 713.0}, {"name": "chr_16_C218", "taxId": "41875", "score": 595.0}, {"name": "chr_16_C218", "taxId": "41875", "score": 553.0}, {"name": "chr_16_C218", "taxId": "41875", "score": 551.0}, {"name": "chr_16_C218", "taxId": "41875", "score": 547.0}, {"name": "chr_16_C218", "taxId": "41875", "score": 488.0}, {"name": "chr_16_C218", "taxId": "41875", "score": 424.0}, {"name": "chr_16_C218", "taxId": "41875", "score": 364.0}, {"name": "chr_16_C218", "taxId": "41875", "score": 167.0}, {"name": "chr_16_C218", "taxId": "41875", "score": 3323.0}, {"name": "chr_16_C218", "taxId": "41875", "score": 3295.0}, {"name": "chr_16_C218", "taxId": "41875", "score": 3267.0}, {"name": "chr_16_C218", "taxId": "41875", "score": 150.0}, {"name": "chr_16_C218", "taxId": "41875", "score": 3253.0}, {"name": "chr_16_C218", "taxId": "41875", "score": 3160.0}, {"name": "chr_16_C218", "taxId": "41875", "score": 3155.0}, {"name": "chr_16_C218", "taxId": "41875", "score": 3125.0}, {"name": "chr_16_C218", "taxId": "41875", "score": 3114.0}, {"name": "chr_16_C218", "taxId": "41875", "score": 3103.0}, {"name": "chr_16_C218", "taxId": "41875", "score": 3083.0}, {"name": "chr_16_C218", "taxId": "41875", "score": 3077.0}, {"name": "chr_16_C218", "taxId": "41875", "score": 3077.0}, {"name": "chr_16_C218", "taxId": "41875", "score": 3073.0}, {"name": "chr_16_C218", "taxId": "41875", "score": 178.0}, {"name": "chr_16_C218", "taxId": "41875", "score": 3042.0}, {"name": "chr_16_C218", "taxId": "41875", "score": 3042.0}, {"name": "chr_16_C218", "taxId": "41875", "score": 3037.0}, {"name": "chr_16_C218", "taxId": "41875", "score": 3037.0}, {"name": "chr_16_C218", "taxId": "41875", "score": 3022.0}, {"name": "chr_16_C218", "taxId": "41875", "score": 460.0}, {"name": "chr_16_C218", "taxId": "41875", "score": 3013.0}, {"name": "chr_16_C218", "taxId": "41875", "score": 326.0}, {"name": "chr_16_C218", "taxId": "41875", "score": 3013.0}, {"name": "chr_16_C218", "taxId": "41875", "score": 3003.0}, {"name": "chr_16_C218", "taxId": "41875", "score": 3003.0}, {"name": "chr_16_C218", "taxId": "41875", "score": 2998.0}, {"name": "chr_16_C218", "taxId": "41875", "score": 2998.0}, {"name": "chr_16_C218", "taxId": "41875", "score": 2996.0}, {"name": "chr_16_C218", "taxId": "41875", "score": 449.0}, {"name": "chr_16_C218", "taxId": "41875", "score": 2992.0}, {"name": "chr_16_C218", "taxId": "41875", "score": 2992.0}, {"name": "chr_16_C218", "taxId": "41875", "score": 2987.0}, {"name": "chr_16_C218", "taxId": "41875", "score": 2979.0}, {"name": "chr_16_C218", "taxId": "41875", "score": 145.0}, {"name": "chr_16_C218", "taxId": "41875", "score": 2966.0}, {"name": "chr_16_C218", "taxId": "41875", "score": 2953.0}, {"name": "chr_16_C218", "taxId": "41875", "score": 2933.0}, {"name": "chr_16_C218", "taxId": "41875", "score": 2926.0}, {"name": "chr_16_C218", "taxId": "41875", "score": 2904.0}, {"name": "chr_16_C218", "taxId": "41875", "score": 2881.0}, {"name": "chr_16_C218", "taxId": "41875", "score": 2876.0}, {"name": "chr_16_C218", "taxId": "41875", "score": 2859.0}, {"name": "chr_16_C218", "taxId": "41875", "score": 2857.0}, {"name": "chr_16_C218", "taxId": "41875", "score": 752.0}, {"name": "chr_16_C218", "taxId": "41875", "score": 2850.0}, {"name": "chr_16_C218", "taxId": "41875", "score": 2843.0}, {"name": "chr_16_C218", "taxId": "41875", "score": 2832.0}, {"name": "chr_16_C218", "taxId": "41875", "score": 2826.0}, {"name": "chr_16_C218", "taxId": "41875", "score": 2822.0}, {"name": "chr_16_C218", "taxId": "41875", "score": 296.0}, {"name": "chr_16_C218", "taxId": "41875", "score": 2822.0}, {"name": "chr_16_C218", "taxId": "41875", "score": 2804.0}, {"name": "chr_16_C218", "taxId": "41875", "score": 2798.0}, {"name": "chr_16_C218", "taxId": "41875", "score": 2796.0}, {"name": "chr_16_C218", "taxId": "41875", "score": 2774.0}, {"name": "chr_16_C218", "taxId": "41875", "score": 2772.0}, {"name": "chr_16_C218", "taxId": "41875", "score": 2761.0}, {"name": "chr_16_C218", "taxId": "41875", "score": 2756.0}, {"name": "chr_16_C218", "taxId": "41875", "score": 2745.0}, {"name": "chr_16_C218", "taxId": "41875", "score": 2704.0}, {"name": "chr_16_C218", "taxId": "41875", "score": 2704.0}, {"name": "chr_16_C218", "taxId": "41875", "score": 2687.0}, {"name": "chr_16_C218", "taxId": "41875", "score": 2675.0}, {"name": "chr_16_C218", "taxId": "41875", "score": 2651.0}, {"name": "chr_16_C218", "taxId": "41875", "score": 2645.0}, {"name": "chr_16_C218", "taxId": "41875", "score": 2621.0}, {"name": "chr_16_C218", "taxId": "41875", "score": 2621.0}, {"name": "chr_16_C218", "taxId": "41875", "score": 2606.0}, {"name": "chr_16_C218", "taxId": "41875", "score": 2593.0}, {"name": "chr_16_C218", "taxId": "41875", "score": 2579.0}, {"name": "chr_16_C218", "taxId": "41875", "score": 2556.0}, {"name": "chr_16_C218", "taxId": "41875", "score": 2519.0}, {"name": "chr_16_C218", "taxId": "41875", "score": 2455.0}, {"name": "chr_16_C218", "taxId": "41875", "score": 2451.0}, {"name": "chr_16_C218", "taxId": "41875", "score": 2451.0}, {"name": "chr_16_C218", "taxId": "41875", "score": 2427.0}, {"name": "chr_16_C218", "taxId": "41875", "score": 2418.0}, {"name": "chr_16_C218", "taxId": "41875", "score": 2394.0}, {"name": "chr_16_C218", "taxId": "41875", "score": 573.0}, {"name": "chr_16_C218", "taxId": "41875", "score": 2375.0}, {"name": "chr_16_C218", "taxId": "41875", "score": 2372.0}, {"name": "chr_16_C218", "taxId": "41875", "score": 2368.0}, {"name": "chr_16_C218", "taxId": "41875", "score": 2368.0}, {"name": "chr_16_C218", "taxId": "41875", "score": 2366.0}, {"name": "chr_16_C218", "taxId": "41875", "score": 2355.0}, {"name": "chr_16_C218", "taxId": "41875", "score": 2351.0}, {"name": "chr_16_C218", "taxId": "41875", "score": 2346.0}, {"name": "chr_16_C218", "taxId": "41875", "score": 2342.0}, {"name": "chr_16_C218", "taxId": "41875", "score": 2337.0}, {"name": "chr_16_C218", "taxId": "41875", "score": 2326.0}, {"name": "chr_16_C218", "taxId": "41875", "score": 2322.0}, {"name": "chr_16_C218", "taxId": "41875", "score": 2276.0}, {"name": "chr_16_C218", "taxId": "41875", "score": 2266.0}, {"name": "chr_16_C218", "taxId": "41875", "score": 1277.0}, {"name": "chr_16_C218", "taxId": "41875", "score": 780.0}, {"name": "chr_16_C218", "taxId": "41875", "score": 2266.0}, {"name": "chr_16_C218", "taxId": "41875", "score": 1277.0}, {"name": "chr_16_C218", "taxId": "41875", "score": 774.0}, {"name": "chr_16_C218", "taxId": "41875", "score": 2257.0}, {"name": "chr_16_C218", "taxId": "41875", "score": 2255.0}, {"name": "chr_16_C218", "taxId": "41875", "score": 2252.0}, {"name": "chr_16_C218", "taxId": "41875", "score": 2239.0}, {"name": "chr_16_C218", "taxId": "41875", "score": 2233.0}, {"name": "chr_16_C218", "taxId": "41875", "score": 845.0}, {"name": "chr_16_C218", "taxId": "41875", "score": 758.0}, {"name": "chr_16_C218", "taxId": "41875", "score": 2189.0}, {"name": "chr_16_C218", "taxId": "41875", "score": 2174.0}, {"name": "chr_16_C218", "taxId": "41875", "score": 2163.0}, {"name": "chr_16_C218", "taxId": "41875", "score": 2152.0}, {"name": "chr_16_C218", "taxId": "41875", "score": 2145.0}, {"name": "chr_16_C218", "taxId": "41875", "score": 2124.0}, {"name": "chr_16_C218", "taxId": "41875", "score": 2122.0}, {"name": "chr_16_C218", "taxId": "41875", "score": 2121.0}, {"name": "chr_16_C218", "taxId": "41875", "score": 2111.0}, {"name": "chr_16_C218", "taxId": "41875", "score": 195.0}, {"name": "chr_16_C218", "taxId": "41875", "score": 2100.0}, {"name": "chr_16_C218", "taxId": "41875", "score": 2093.0}, {"name": "chr_16_C218", "taxId": "41875", "score": 2084.0}, {"name": "chr_16_C218", "taxId": "41875", "score": 828.0}, {"name": "chr_16_C218", "taxId": "41875", "score": 632.0}, {"name": "chr_16_C218", "taxId": "41875", "score": 211.0}, {"name": "chr_16_C218", "taxId": "41875", "score": 2076.0}, {"name": "chr_16_C218", "taxId": "41875", "score": 2054.0}, {"name": "chr_16_C218", "taxId": "41875", "score": 2036.0}, {"name": "chr_16_C218", "taxId": "41875", "score": 2030.0}, {"name": "chr_16_C218", "taxId": "41875", "score": 159.0}, {"name": "chr_16_C218", "taxId": "41875", "score": 2021.0}, {"name": "chr_16_C218", "taxId": "41875", "score": 2006.0}, {"name": "chr_16_C218", "taxId": "41875", "score": 2006.0}, {"name": "chr_16_C218", "taxId": "41875", "score": 2004.0}, {"name": "chr_16_C218", "taxId": "41875", "score": 2001.0}, {"name": "chr_16_C218", "taxId": "41875", "score": 1997.0}, {"name": "chr_16_C218", "taxId": "41875", "score": 388.0}, {"name": "chr_16_C218", "taxId": "41875", "score": 1973.0}, {"name": "chr_16_C218", "taxId": "41875", "score": 1962.0}, {"name": "chr_16_C218", "taxId": "41875", "score": 1958.0}, {"name": "chr_16_C218", "taxId": "436017", "score": 1945.0}, {"name": "chr_16_C218", "taxId": "436017", "score": 296.0}, {"name": "chr_16_C218", "taxId": "41875", "score": 1943.0}, {"name": "chr_16_C218", "taxId": "436017", "score": 1936.0}, {"name": "chr_16_C218", "taxId": "41875", "score": 1934.0}, {"name": "chr_16_C218", "taxId": "41875", "score": 1932.0}, {"name": "chr_16_C218", "taxId": "41875", "score": 1921.0}, {"name": "chr_16_C218", "taxId": "41875", "score": 1903.0}, {"name": "chr_16_C218", "taxId": "41875", "score": 1901.0}, {"name": "chr_16_C218", "taxId": "41875", "score": 1893.0}, {"name": "chr_16_C218", "taxId": "41875", "score": 1884.0}, {"name": "chr_16_C218", "taxId": "41875", "score": 1884.0}, {"name": "chr_16_C218", "taxId": "41875", "score": 1875.0}, {"name": "chr_16_C218", "taxId": "41875", "score": 1868.0}, {"name": "chr_16_C218", "taxId": "41875", "score": 1862.0}, {"name": "chr_16_C218", "taxId": "41875", "score": 1853.0}, {"name": "chr_16_C218", "taxId": "41875", "score": 1851.0}, {"name": "chr_16_C218", "taxId": "41875", "score": 1825.0}, {"name": "chr_16_C218", "taxId": "41875", "score": 169.0}, {"name": "chr_16_C218", "taxId": "41875", "score": 1823.0}, {"name": "chr_16_C218", "taxId": "41875", "score": 1816.0}, {"name": "chr_16_C218", "taxId": "41875", "score": 1792.0}, {"name": "chr_16_C218", "taxId": "41875", "score": 1790.0}, {"name": "chr_16_C218", "taxId": "41875", "score": 1784.0}, {"name": "chr_16_C218", "taxId": "41875", "score": 1256.0}, {"name": "chr_16_C218", "taxId": "41875", "score": 1779.0}, {"name": "chr_16_C218", "taxId": "41875", "score": 1779.0}, {"name": "chr_16_C218", "taxId": "41875", "score": 1762.0}, {"name": "chr_16_C218", "taxId": "70448", "score": 1760.0}, {"name": "chr_16_C218", "taxId": "41875", "score": 1759.0}, {"name": "chr_16_C218", "taxId": "41875", "score": 1733.0}, {"name": "chr_16_C218", "taxId": "41875", "score": 1712.0}, {"name": "chr_16_C218", "taxId": "41875", "score": 1709.0}, {"name": "chr_16_C218", "taxId": "41875", "score": 1703.0}, {"name": "chr_16_C218", "taxId": "41875", "score": 1703.0}, {"name": "chr_16_C218", "taxId": "41875", "score": 1701.0}, {"name": "chr_16_C218", "taxId": "41875", "score": 1696.0}, {"name": "chr_16_C218", "taxId": "41875", "score": 1690.0}, {"name": "chr_16_C218", "taxId": "41875", "score": 1670.0}, {"name": "chr_16_C218", "taxId": "41875", "score": 1668.0}, {"name": "chr_16_C218", "taxId": "41875", "score": 1668.0}, {"name": "chr_16_C218", "taxId": "41875", "score": 1664.0}, {"name": "chr_16_C218", "taxId": "41875", "score": 1657.0}, {"name": "chr_16_C218", "taxId": "41875", "score": 1653.0}, {"name": "chr_16_C218", "taxId": "41875", "score": 1637.0}, {"name": "chr_16_C218", "taxId": "41875", "score": 1637.0}, {"name": "chr_16_C218", "taxId": "41875", "score": 298.0}, {"name": "chr_16_C218", "taxId": "41875", "score": 1631.0}, {"name": "chr_16_C218", "taxId": "41875", "score": 1615.0}, {"name": "chr_16_C218", "taxId": "41875", "score": 1615.0}, {"name": "chr_16_C218", "taxId": "41875", "score": 272.0}, {"name": "chr_16_C218", "taxId": "41875", "score": 1604.0}, {"name": "chr_16_C218", "taxId": "41875", "score": 1580.0}, {"name": "chr_16_C218", "taxId": "41875", "score": 1574.0}, {"name": "chr_16_C218", "taxId": "41875", "score": 1574.0}, {"name": "chr_16_C218", "taxId": "41875", "score": 1570.0}, {"name": "chr_16_C218", "taxId": "41875", "score": 1568.0}, {"name": "chr_16_C218", "taxId": "41875", "score": 1563.0}, {"name": "chr_16_C218", "taxId": "41875", "score": 1559.0}, {"name": "chr_16_C218", "taxId": "41875", "score": 1552.0}, {"name": "chr_16_C218", "taxId": "41875", "score": 1548.0}, {"name": "chr_16_C218", "taxId": "41875", "score": 1546.0}, {"name": "chr_16_C218", "taxId": "41875", "score": 1520.0}, {"name": "chr_16_C218", "taxId": "41875", "score": 900.0}, {"name": "chr_16_C218", "taxId": "41875", "score": 824.0}, {"name": "chr_16_C218", "taxId": "41875", "score": 813.0}, {"name": "chr_16_C218", "taxId": "41875", "score": 658.0}, {"name": "chr_16_C218", "taxId": "41875", "score": 1517.0}, {"name": "chr_16_C218", "taxId": "41875", "score": 1513.0}, {"name": "chr_16_C218", "taxId": "41875", "score": 1509.0}, {"name": "chr_16_C218", "taxId": "41875", "score": 1498.0}, {"name": "chr_16_C218", "taxId": "41875", "score": 935.0}, {"name": "chr_16_C218", "taxId": "41875", "score": 1498.0}, {"name": "chr_16_C218", "taxId": "41875", "score": 1485.0}, {"name": "chr_16_C218", "taxId": "41875", "score": 1485.0}, {"name": "chr_16_C218", "taxId": "41875", "score": 1469.0}, {"name": "chr_16_C218", "taxId": "41875", "score": 1463.0}, {"name": "chr_16_C218", "taxId": "41875", "score": 1461.0}, {"name": "chr_16_C218", "taxId": "41875", "score": 1456.0}, {"name": "chr_16_C218", "taxId": "41875", "score": 1454.0}, {"name": "chr_16_C218", "taxId": "41875", "score": 1441.0}, {"name": "chr_16_C218", "taxId": "41875", "score": 1424.0}, {"name": "chr_16_C218", "taxId": "41875", "score": 1421.0}, {"name": "chr_16_C218", "taxId": "41875", "score": 1410.0}, {"name": "chr_16_C218", "taxId": "41875", "score": 1404.0}, {"name": "chr_16_C218", "taxId": "41875", "score": 1400.0}, {"name": "chr_16_C218", "taxId": "41875", "score": 1382.0}, {"name": "chr_16_C218", "taxId": "41875", "score": 1369.0}, {"name": "chr_16_C218", "taxId": "41875", "score": 1360.0}, {"name": "chr_16_C218", "taxId": "41875", "score": 1347.0}, {"name": "chr_16_C218", "taxId": "41875", "score": 1347.0}, {"name": "chr_16_C218", "taxId": "41875", "score": 1332.0}, {"name": "chr_16_C218", "taxId": "41875", "score": 1330.0}, {"name": "chr_16_C218", "taxId": "41875", "score": 1325.0}, {"name": "chr_16_C218", "taxId": "41875", "score": 143.0}, {"name": "chr_16_C218", "taxId": "41875", "score": 1319.0}, {"name": "chr_16_C218", "taxId": "41875", "score": 1319.0}, {"name": "chr_16_C218", "taxId": "41875", "score": 1299.0}, {"name": "chr_16_C218", "taxId": "41875", "score": 1297.0}, {"name": "chr_16_C218", "taxId": "41875", "score": 1286.0}, {"name": "chr_16_C218", "taxId": "41875", "score": 1284.0}, {"name": "chr_16_C218", "taxId": "41875", "score": 1280.0}, {"name": "chr_16_C218", "taxId": "41875", "score": 1275.0}, {"name": "chr_16_C218", "taxId": "41875", "score": 1256.0}, {"name": "chr_16_C218", "taxId": "41875", "score": 909.0}, {"name": "chr_16_C218", "taxId": "41875", "score": 804.0}, {"name": "chr_16_C218", "taxId": "41875", "score": 710.0}, {"name": "chr_16_C218", "taxId": "41875", "score": 1253.0}, {"name": "chr_16_C218", "taxId": "41875", "score": 1249.0}, {"name": "chr_16_C218", "taxId": "41875", "score": 1247.0}, {"name": "chr_16_C218", "taxId": "41875", "score": 1236.0}, {"name": "chr_16_C218", "taxId": "41875", "score": 1232.0}, {"name": "chr_16_C218", "taxId": "41875", "score": 1221.0}, {"name": "chr_16_C218", "taxId": "41875", "score": 1218.0}, {"name": "chr_16_C218", "taxId": "41875", "score": 255.0}, {"name": "chr_16_C218", "taxId": "41875", "score": 1210.0}, {"name": "chr_16_C218", "taxId": "41875", "score": 913.0}, {"name": "chr_16_C218", "taxId": "41875", "score": 689.0}, {"name": "chr_16_C218", "taxId": "41875", "score": 483.0}, {"name": "chr_16_C218", "taxId": "41875", "score": 453.0}, {"name": "chr_16_C218", "taxId": "41875", "score": 385.0}, {"name": "chr_16_C218", "taxId": "41875", "score": 1199.0}, {"name": "chr_16_C218", "taxId": "41875", "score": 1186.0}, {"name": "chr_16_C218", "taxId": "41875", "score": 1181.0}, {"name": "chr_16_C218", "taxId": "41875", "score": 1171.0}, {"name": "chr_16_C218", "taxId": "41875", "score": 1171.0}, {"name": "chr_16_C218", "taxId": "41875", "score": 1164.0}, {"name": "chr_16_C218", "taxId": "41875", "score": 1160.0}, {"name": "chr_16_C218", "taxId": "41875", "score": 1157.0}, {"name": "chr_16_C218", "taxId": "41875", "score": 597.0}, {"name": "chr_16_C218", "taxId": "41875", "score": 407.0}, {"name": "chr_16_C218", "taxId": "41875", "score": 211.0}, {"name": "chr_16_C218", "taxId": "41875", "score": 1122.0}, {"name": "chr_16_C218", "taxId": "41875", "score": 1101.0}, {"name": "chr_16_C218", "taxId": "41875", "score": 1101.0}, {"name": "chr_16_C218", "taxId": "41875", "score": 560.0}, {"name": "chr_16_C218", "taxId": "41875", "score": 1098.0}, {"name": "chr_16_C218", "taxId": "41875", "score": 1081.0}, {"name": "chr_16_C218", "taxId": "41875", "score": 1081.0}, {"name": "chr_16_C218", "taxId": "41875", "score": 1081.0}, {"name": "chr_16_C218", "taxId": "41875", "score": 1079.0}, {"name": "chr_16_C218", "taxId": "41875", "score": 843.0}, {"name": "chr_16_C218", "taxId": "41875", "score": 1074.0}, {"name": "chr_16_C218", "taxId": "41875", "score": 1059.0}, {"name": "chr_16_C218", "taxId": "41875", "score": 1044.0}, {"name": "chr_16_C218", "taxId": "41875", "score": 1044.0}, {"name": "chr_16_C218", "taxId": "41875", "score": 1044.0}, {"name": "chr_16_C218", "taxId": "41875", "score": 1033.0}, {"name": "chr_16_C218", "taxId": "41875", "score": 388.0}, {"name": "chr_16_C218", "taxId": "41875", "score": 1000.0}, {"name": "chr_16_C218", "taxId": "41875", "score": 1000.0}, {"name": "chr_16_C218", "taxId": "41875", "score": 976.0}, {"name": "chr_16_C218", "taxId": "41875", "score": 972.0}, {"name": "chr_16_C218", "taxId": "41875", "score": 959.0}, {"name": "chr_16_C218", "taxId": "41875", "score": 944.0}, {"name": "chr_16_C218", "taxId": "41875", "score": 937.0}, {"name": "chr_16_C218", "taxId": "41875", "score": 937.0}, {"name": "chr_16_C218", "taxId": "41875", "score": 933.0}, {"name": "chr_16_C218", "taxId": "41875", "score": 931.0}, {"name": "chr_16_C218", "taxId": "41875", "score": 905.0}, {"name": "chr_16_C218", "taxId": "41875", "score": 926.0}, {"name": "chr_16_C218", "taxId": "70448", "score": 920.0}, {"name": "chr_16_C218", "taxId": "41875", "score": 920.0}, {"name": "chr_16_C218", "taxId": "41875", "score": 909.0}, {"name": "chr_16_C218", "taxId": "436017", "score": 905.0}, {"name": "chr_16_C218", "taxId": "41875", "score": 898.0}, {"name": "chr_16_C218", "taxId": "41875", "score": 883.0}, {"name": "chr_16_C218", "taxId": "41875", "score": 695.0}, {"name": "chr_16_C218", "taxId": "41875", "score": 878.0}, {"name": "chr_16_C218", "taxId": "564608", "score": 876.0}, {"name": "chr_16_C218", "taxId": "41875", "score": 872.0}, {"name": "chr_16_C218", "taxId": "41875", "score": 856.0}, {"name": "chr_16_C218", "taxId": "41875", "score": 837.0}, {"name": "chr_16_C218", "taxId": "41875", "score": 664.0}, {"name": "chr_16_C218", "taxId": "41875", "score": 832.0}, {"name": "chr_16_C218", "taxId": "41875", "score": 830.0}, {"name": "chr_16_C218", "taxId": "41875", "score": 828.0}, {"name": "chr_16_C218", "taxId": "41875", "score": 826.0}, {"name": "chr_16_C218", "taxId": "41875", "score": 824.0}, {"name": "chr_16_C218", "taxId": "41875", "score": 824.0}, {"name": "chr_16_C218", "taxId": "436017", "score": 819.0}, {"name": "chr_16_C218", "taxId": "436017", "score": 468.0}, {"name": "chr_16_C218", "taxId": "436017", "score": 219.0}, {"name": "chr_16_C218", "taxId": "41875", "score": 808.0}, {"name": "chr_16_C218", "taxId": "41875", "score": 808.0}, {"name": "chr_16_C218", "taxId": "41875", "score": 804.0}, {"name": "chr_16_C218", "taxId": "41875", "score": 802.0}, {"name": "chr_16_C218", "taxId": "41875", "score": 704.0}, {"name": "chr_16_C218", "taxId": "41875", "score": 645.0}, {"name": "chr_16_C218", "taxId": "41875", "score": 593.0}, {"name": "chr_16_C218", "taxId": "41875", "score": 584.0}, {"name": "chr_16_C218", "taxId": "41875", "score": 521.0}, {"name": "chr_16_C218", "taxId": "41875", "score": 350.0}, {"name": "chr_16_C218", "taxId": "41875", "score": 322.0}, {"name": "chr_16_C218", "taxId": "41875", "score": 795.0}, {"name": "chr_16_C218", "taxId": "41875", "score": 791.0}, {"name": "chr_16_C218", "taxId": "41875", "score": 784.0}, {"name": "chr_16_C218", "taxId": "41875", "score": 782.0}, {"name": "chr_16_C218", "taxId": "41875", "score": 159.0}, {"name": "chr_16_C218", "taxId": "41875", "score": 765.0}, {"name": "chr_16_C218", "taxId": "41875", "score": 761.0}, {"name": "chr_16_C218", "taxId": "70448", "score": 737.0}, {"name": "chr_16_C218", "taxId": "41875", "score": 736.0}, {"name": "chr_16_C218", "taxId": "41875", "score": 725.0}, {"name": "chr_16_C218", "taxId": "41875", "score": 717.0}, {"name": "chr_16_C218", "taxId": "41875", "score": 544.0}, {"name": "chr_16_C218", "taxId": "41875", "score": 713.0}, {"name": "chr_16_C218", "taxId": "41875", "score": 712.0}, {"name": "chr_16_C218", "taxId": "41875", "score": 588.0}, {"name": "chr_16_C218", "taxId": "41875", "score": 712.0}, {"name": "chr_16_C218", "taxId": "41875", "score": 684.0}, {"name": "chr_16_C218", "taxId": "41875", "score": 617.0}, {"name": "chr_16_C218", "taxId": "41875", "score": 710.0}, {"name": "chr_16_C218", "taxId": "41875", "score": 710.0}, {"name": "chr_16_C218", "taxId": "41875", "score": 710.0}, {"name": "chr_16_C218", "taxId": "41875", "score": 377.0}, {"name": "chr_16_C218", "taxId": "41875", "score": 344.0}, {"name": "chr_16_C218", "taxId": "41875", "score": 215.0}, {"name": "chr_16_C218", "taxId": "41875", "score": 704.0}, {"name": "chr_16_C218", "taxId": "41875", "score": 593.0}, {"name": "chr_16_C218", "taxId": "41875", "score": 680.0}, {"name": "chr_16_C218", "taxId": "41875", "score": 233.0}, {"name": "chr_16_C218", "taxId": "41875", "score": 206.0}, {"name": "chr_16_C218", "taxId": "41875", "score": 676.0}, {"name": "chr_16_C218", "taxId": "41875", "score": 608.0}, {"name": "chr_16_C218", "taxId": "41875", "score": 675.0}, {"name": "chr_16_C218", "taxId": "41875", "score": 460.0}, {"name": "chr_16_C218", "taxId": "41875", "score": 669.0}, {"name": "chr_16_C218", "taxId": "41875", "score": 665.0}, {"name": "chr_16_C218", "taxId": "41875", "score": 652.0}, {"name": "chr_16_C218", "taxId": "41875", "score": 652.0}, {"name": "chr_16_C218", "taxId": "41875", "score": 651.0}, {"name": "chr_16_C218", "taxId": "41875", "score": 645.0}, {"name": "chr_16_C218", "taxId": "41875", "score": 643.0}, {"name": "chr_16_C218", "taxId": "41875", "score": 244.0}, {"name": "chr_16_C218", "taxId": "41875", "score": 632.0}, {"name": "chr_16_C218", "taxId": "41875", "score": 630.0}, {"name": "chr_16_C218", "taxId": "41875", "score": 623.0}, {"name": "chr_16_C218", "taxId": "41875", "score": 619.0}, {"name": "chr_16_C218", "taxId": "41875", "score": 604.0}, {"name": "chr_16_C218", "taxId": "41875", "score": 599.0}, {"name": "chr_16_C218", "taxId": "41875", "score": 172.0}, {"name": "chr_16_C218", "taxId": "41875", "score": 599.0}, {"name": "chr_16_C218", "taxId": "41875", "score": 597.0}, {"name": "chr_16_C218", "taxId": "41875", "score": 590.0}, {"name": "chr_16_C218", "taxId": "41875", "score": 255.0}, {"name": "chr_16_C218", "taxId": "41875", "score": 588.0}, {"name": "chr_16_C218", "taxId": "41875", "score": 586.0}, {"name": "chr_16_C218", "taxId": "41875", "score": 580.0}, {"name": "chr_16_C218", "taxId": "41875", "score": 577.0}, {"name": "chr_16_C218", "taxId": "41875", "score": 571.0}, {"name": "chr_16_C218", "taxId": "41875", "score": 555.0}, {"name": "chr_16_C218", "taxId": "41875", "score": 555.0}, {"name": "chr_16_C218", "taxId": "41875", "score": 551.0}, {"name": "chr_16_C218", "taxId": "70448", "score": 547.0}, {"name": "chr_16_C218", "taxId": "41875", "score": 544.0}, {"name": "chr_16_C218", "taxId": "41875", "score": 544.0}, {"name": "chr_16_C218", "taxId": "41875", "score": 544.0}, {"name": "chr_16_C218", "taxId": "41875", "score": 171.0}, {"name": "chr_16_C218", "taxId": "41875", "score": 538.0}, {"name": "chr_16_C218", "taxId": "564608", "score": 529.0}, {"name": "chr_16_C218", "taxId": "41875", "score": 527.0}, {"name": "chr_16_C218", "taxId": "41875", "score": 521.0}, {"name": "chr_16_C218", "taxId": "41875", "score": 521.0}, {"name": "chr_16_C218", "taxId": "41875", "score": 516.0}, {"name": "chr_16_C218", "taxId": "41875", "score": 510.0}, {"name": "chr_16_C218", "taxId": "41875", "score": 507.0}, {"name": "chr_16_C218", "taxId": "41875", "score": 505.0}, {"name": "chr_16_C218", "taxId": "41875", "score": 496.0}, {"name": "chr_16_C218", "taxId": "70448", "score": 484.0}, {"name": "chr_16_C218", "taxId": "41875", "score": 468.0}, {"name": "chr_16_C218", "taxId": "41875", "score": 394.0}, {"name": "chr_16_C218", "taxId": "436017", "score": 468.0}, {"name": "chr_16_C218", "taxId": "436017", "score": 466.0}, {"name": "chr_16_C218", "taxId": "41875", "score": 464.0}, {"name": "chr_16_C218", "taxId": "41875", "score": 462.0}, {"name": "chr_16_C218", "taxId": "436017", "score": 462.0}, {"name": "chr_16_C218", "taxId": "41875", "score": 457.0}, {"name": "chr_16_C218", "taxId": "41875", "score": 448.0}, {"name": "chr_16_C218", "taxId": "41875", "score": 442.0}, {"name": "chr_16_C218", "taxId": "41875", "score": 440.0}, {"name": "chr_16_C218", "taxId": "41875", "score": 435.0}, {"name": "chr_16_C218", "taxId": "41875", "score": 414.0}, {"name": "chr_16_C218", "taxId": "41875", "score": 145.0}, {"name": "chr_16_C218", "taxId": "564608", "score": 409.0}, {"name": "chr_16_C218", "taxId": "41875", "score": 401.0}, {"name": "chr_16_C218", "taxId": "41875", "score": 398.0}, {"name": "chr_16_C218", "taxId": "41875", "score": 388.0}, {"name": "chr_16_C218", "taxId": "41875", "score": 377.0}, {"name": "chr_16_C218", "taxId": "41875", "score": 366.0}, {"name": "chr_16_C218", "taxId": "41875", "score": 353.0}, {"name": "chr_16_C218", "taxId": "41875", "score": 315.0}, {"name": "chr_16_C218", "taxId": "41875", "score": 340.0}, {"name": "chr_16_C218", "taxId": "41875", "score": 305.0}, {"name": "chr_16_C218", "taxId": "41875", "score": 303.0}, {"name": "chr_16_C218", "taxId": "436017", "score": 296.0}, {"name": "chr_16_C218", "taxId": "41875", "score": 283.0}, {"name": "chr_16_C218", "taxId": "41875", "score": 281.0}, {"name": "chr_16_C218", "taxId": "41875", "score": 281.0}, {"name": "chr_16_C218", "taxId": "41875", "score": 278.0}, {"name": "chr_16_C218", "taxId": "41875", "score": 259.0}, {"name": "chr_16_C218", "taxId": "41875", "score": 244.0}, {"name": "chr_16_C218", "taxId": "41875", "score": 222.0}, {"name": "chr_16_C218", "taxId": "436017", "score": 219.0}, {"name": "chr_16_C218", "taxId": "41875", "score": 211.0}, {"name": "chr_16_C218", "taxId": "41875", "score": 211.0}, {"name": "chr_16_C218", "taxId": "110193", "score": 206.0}, {"name": "chr_16_C218", "taxId": "41875", "score": 198.0}, {"name": "chr_16_C218", "taxId": "41875", "score": 187.0}, {"name": "chr_16_C218", "taxId": "41875", "score": 196.0}, {"name": "chr_16_C218", "taxId": "15368", "score": 176.0}, {"name": "chr_16_C218", "taxId": "15368", "score": 176.0}, {"name": "chr_16_C218", "taxId": "564608", "score": 176.0}, {"name": "chr_16_C218", "taxId": "169297", "score": 154.0}, {"name": "chr_16_C218", "taxId": "41875", "score": 145.0}, {"name": "chr_16_C218", "taxId": "436017", "score": 145.0}]}, "taxonomy": {"bestsum": {"species": {"tax": "Bathycoccus prasinos", "score": 2322309.0, "c_index": 6}, "genus": {"tax": "Bathycoccus", "score": 2322309.0, "c_index": 5}, "family": {"tax": "Bathycoccaceae", "score": 2335401.0, "c_index": 3}, "order": {"tax": "Mamiellales", "score": 2337391.0, "c_index": 2}, "phylum": {"tax": "Chlorophyta", "score": 2337391.0, "c_index": 2}, "superkingdom": {"tax": "Eukaryota", "score": 2338103.0, "c_index": 0}}}}, "chr_15_C218": {"name": "chr_15_C218", "length": 629372, "n_count": 100, "agct_count": 629272, "gc": 0.4722, "covs": {"bam0": 67.1071}, "read_cov": {"bam0": 281588}, "hits": {"tax0": [{"name": "chr_15_C218", "taxId": "41875", "score": 43751.0}, {"name": "chr_15_C218", "taxId": "41875", "score": 38778.0}, {"name": "chr_15_C218", "taxId": "41875", "score": 35061.0}, {"name": "chr_15_C218", "taxId": "41875", "score": 32132.0}, {"name": "chr_15_C218", "taxId": "41875", "score": 31373.0}, {"name": "chr_15_C218", "taxId": "41875", "score": 28941.0}, {"name": "chr_15_C218", "taxId": "41875", "score": 24592.0}, {"name": "chr_15_C218", "taxId": "41875", "score": 23442.0}, {"name": "chr_15_C218", "taxId": "41875", "score": 21433.0}, {"name": "chr_15_C218", "taxId": "41875", "score": 21189.0}, {"name": "chr_15_C218", "taxId": "41875", "score": 21172.0}, {"name": "chr_15_C218", "taxId": "41875", "score": 19346.0}, {"name": "chr_15_C218", "taxId": "41875", "score": 19004.0}, {"name": "chr_15_C218", "taxId": "41875", "score": 18707.0}, {"name": "chr_15_C218", "taxId": "41875", "score": 18022.0}, {"name": "chr_15_C218", "taxId": "41875", "score": 17313.0}, {"name": "chr_15_C218", "taxId": "41875", "score": 12851.0}, {"name": "chr_15_C218", "taxId": "41875", "score": 12213.0}, {"name": "chr_15_C218", "taxId": "41875", "score": 11670.0}, {"name": "chr_15_C218", "taxId": "41875", "score": 11649.0}, {"name": "chr_15_C218", "taxId": "41875", "score": 11611.0}, {"name": "chr_15_C218", "taxId": "41875", "score": 11577.0}, {"name": "chr_15_C218", "taxId": "41875", "score": 11010.0}, {"name": "chr_15_C218", "taxId": "41875", "score": 10973.0}, {"name": "chr_15_C218", "taxId": "41875", "score": 10973.0}, {"name": "chr_15_C218", "taxId": "41875", "score": 10750.0}, {"name": "chr_15_C218", "taxId": "41875", "score": 10746.0}, {"name": "chr_15_C218", "taxId": "41875", "score": 10565.0}, {"name": "chr_15_C218", "taxId": "41875", "score": 10429.0}, {"name": "chr_15_C218", "taxId": "41875", "score": 10351.0}, {"name": "chr_15_C218", "taxId": "41875", "score": 9858.0}, {"name": "chr_15_C218", "taxId": "41875", "score": 9594.0}, {"name": "chr_15_C218", "taxId": "41875", "score": 9082.0}, {"name": "chr_15_C218", "taxId": "41875", "score": 9036.0}, {"name": "chr_15_C218", "taxId": "41875", "score": 8769.0}, {"name": "chr_15_C218", "taxId": "41875", "score": 8311.0}, {"name": "chr_15_C218", "taxId": "41875", "score": 8183.0}, {"name": "chr_15_C218", "taxId": "41875", "score": 8037.0}, {"name": "chr_15_C218", "taxId": "41875", "score": 6927.0}, {"name": "chr_15_C218", "taxId": "41875", "score": 6054.0}, {"name": "chr_15_C218", "taxId": "41875", "score": 5890.0}, {"name": "chr_15_C218", "taxId": "41875", "score": 5795.0}, {"name": "chr_15_C218", "taxId": "41875", "score": 5794.0}, {"name": "chr_15_C218", "taxId": "41875", "score": 5762.0}, {"name": "chr_15_C218", "taxId": "41875", "score": 5692.0}, {"name": "chr_15_C218", "taxId": "41875", "score": 5301.0}, {"name": "chr_15_C218", "taxId": "41875", "score": 5049.0}, {"name": "chr_15_C218", "taxId": "41875", "score": 4747.0}, {"name": "chr_15_C218", "taxId": "41875", "score": 4667.0}, {"name": "chr_15_C218", "taxId": "41875", "score": 4639.0}, {"name": "chr_15_C218", "taxId": "41875", "score": 4106.0}, {"name": "chr_15_C218", "taxId": "41875", "score": 4002.0}, {"name": "chr_15_C218", "taxId": "41875", "score": 3949.0}, {"name": "chr_15_C218", "taxId": "41875", "score": 3895.0}, {"name": "chr_15_C218", "taxId": "41875", "score": 3843.0}, {"name": "chr_15_C218", "taxId": "41875", "score": 3591.0}, {"name": "chr_15_C218", "taxId": "41875", "score": 3413.0}, {"name": "chr_15_C218", "taxId": "41875", "score": 3302.0}, {"name": "chr_15_C218", "taxId": "41875", "score": 3291.0}, {"name": "chr_15_C218", "taxId": "41875", "score": 3173.0}, {"name": "chr_15_C218", "taxId": "41875", "score": 3127.0}, {"name": "chr_15_C218", "taxId": "41875", "score": 3127.0}, {"name": "chr_15_C218", "taxId": "41875", "score": 3003.0}, {"name": "chr_15_C218", "taxId": "41875", "score": 2822.0}, {"name": "chr_15_C218", "taxId": "41875", "score": 2778.0}, {"name": "chr_15_C218", "taxId": "41875", "score": 2593.0}, {"name": "chr_15_C218", "taxId": "41875", "score": 2494.0}, {"name": "chr_15_C218", "taxId": "41875", "score": 2457.0}, {"name": "chr_15_C218", "taxId": "41875", "score": 2399.0}, {"name": "chr_15_C218", "taxId": "41875", "score": 2399.0}, {"name": "chr_15_C218", "taxId": "41875", "score": 2093.0}, {"name": "chr_15_C218", "taxId": "41875", "score": 2012.0}, {"name": "chr_15_C218", "taxId": "41875", "score": 1801.0}, {"name": "chr_15_C218", "taxId": "41875", "score": 1428.0}, {"name": "chr_15_C218", "taxId": "41875", "score": 1399.0}, {"name": "chr_15_C218", "taxId": "41875", "score": 1362.0}, {"name": "chr_15_C218", "taxId": "41875", "score": 1354.0}, {"name": "chr_15_C218", "taxId": "41875", "score": 1225.0}, {"name": "chr_15_C218", "taxId": "41875", "score": 1072.0}, {"name": "chr_15_C218", "taxId": "41875", "score": 952.0}, {"name": "chr_15_C218", "taxId": "41875", "score": 950.0}, {"name": "chr_15_C218", "taxId": "41875", "score": 865.0}, {"name": "chr_15_C218", "taxId": "41875", "score": 717.0}, {"name": "chr_15_C218", "taxId": "41875", "score": 689.0}, {"name": "chr_15_C218", "taxId": "41875", "score": 534.0}, {"name": "chr_15_C218", "taxId": "41875", "score": 520.0}, {"name": "chr_15_C218", "taxId": "41875", "score": 438.0}, {"name": "chr_15_C218", "taxId": "41875", "score": 372.0}, {"name": "chr_15_C218", "taxId": "41875", "score": 355.0}, {"name": "chr_15_C218", "taxId": "41875", "score": 313.0}, {"name": "chr_15_C218", "taxId": "41875", "score": 296.0}, {"name": "chr_15_C218", "taxId": "41875", "score": 281.0}, {"name": "chr_15_C218", "taxId": "41875", "score": 211.0}, {"name": "chr_15_C218", "taxId": "41875", "score": 200.0}, {"name": "chr_15_C218", "taxId": "41875", "score": 18949.0}, {"name": "chr_15_C218", "taxId": "41875", "score": 11570.0}, {"name": "chr_15_C218", "taxId": "41875", "score": 652.0}, {"name": "chr_15_C218", "taxId": "41875", "score": 11066.0}, {"name": "chr_15_C218", "taxId": "41875", "score": 10371.0}, {"name": "chr_15_C218", "taxId": "41875", "score": 1328.0}, {"name": "chr_15_C218", "taxId": "41875", "score": 859.0}, {"name": "chr_15_C218", "taxId": "41875", "score": 752.0}, {"name": "chr_15_C218", "taxId": "41875", "score": 721.0}, {"name": "chr_15_C218", "taxId": "41875", "score": 407.0}, {"name": "chr_15_C218", "taxId": "41875", "score": 394.0}, {"name": "chr_15_C218", "taxId": "41875", "score": 303.0}, {"name": "chr_15_C218", "taxId": "41875", "score": 195.0}, {"name": "chr_15_C218", "taxId": "41875", "score": 10202.0}, {"name": "chr_15_C218", "taxId": "41875", "score": 10137.0}, {"name": "chr_15_C218", "taxId": "41875", "score": 9245.0}, {"name": "chr_15_C218", "taxId": "41875", "score": 9193.0}, {"name": "chr_15_C218", "taxId": "41875", "score": 8482.0}, {"name": "chr_15_C218", "taxId": "41875", "score": 8281.0}, {"name": "chr_15_C218", "taxId": "41875", "score": 8154.0}, {"name": "chr_15_C218", "taxId": "41875", "score": 7435.0}, {"name": "chr_15_C218", "taxId": "41875", "score": 7149.0}, {"name": "chr_15_C218", "taxId": "41875", "score": 6892.0}, {"name": "chr_15_C218", "taxId": "41875", "score": 1125.0}, {"name": "chr_15_C218", "taxId": "41875", "score": 6889.0}, {"name": "chr_15_C218", "taxId": "41875", "score": 6458.0}, {"name": "chr_15_C218", "taxId": "41875", "score": 6423.0}, {"name": "chr_15_C218", "taxId": "41875", "score": 6372.0}, {"name": "chr_15_C218", "taxId": "41875", "score": 274.0}, {"name": "chr_15_C218", "taxId": "41875", "score": 6259.0}, {"name": "chr_15_C218", "taxId": "41875", "score": 5895.0}, {"name": "chr_15_C218", "taxId": "41875", "score": 5842.0}, {"name": "chr_15_C218", "taxId": "41875", "score": 5742.0}, {"name": "chr_15_C218", "taxId": "41875", "score": 5734.0}, {"name": "chr_15_C218", "taxId": "41875", "score": 5323.0}, {"name": "chr_15_C218", "taxId": "41875", "score": 5295.0}, {"name": "chr_15_C218", "taxId": "41875", "score": 662.0}, {"name": "chr_15_C218", "taxId": "41875", "score": 5323.0}, {"name": "chr_15_C218", "taxId": "41875", "score": 5295.0}, {"name": "chr_15_C218", "taxId": "41875", "score": 833.0}, {"name": "chr_15_C218", "taxId": "41875", "score": 436.0}, {"name": "chr_15_C218", "taxId": "41875", "score": 5276.0}, {"name": "chr_15_C218", "taxId": "41875", "score": 5267.0}, {"name": "chr_15_C218", "taxId": "41875", "score": 409.0}, {"name": "chr_15_C218", "taxId": "41875", "score": 5016.0}, {"name": "chr_15_C218", "taxId": "41875", "score": 4927.0}, {"name": "chr_15_C218", "taxId": "41875", "score": 4922.0}, {"name": "chr_15_C218", "taxId": "41875", "score": 4789.0}, {"name": "chr_15_C218", "taxId": "41875", "score": 4761.0}, {"name": "chr_15_C218", "taxId": "41875", "score": 4571.0}, {"name": "chr_15_C218", "taxId": "41875", "score": 4434.0}, {"name": "chr_15_C218", "taxId": "41875", "score": 4425.0}, {"name": "chr_15_C218", "taxId": "41875", "score": 4423.0}, {"name": "chr_15_C218", "taxId": "41875", "score": 4283.0}, {"name": "chr_15_C218", "taxId": "41875", "score": 4198.0}, {"name": "chr_15_C218", "taxId": "41875", "score": 436.0}, {"name": "chr_15_C218", "taxId": "41875", "score": 4150.0}, {"name": "chr_15_C218", "taxId": "41875", "score": 4095.0}, {"name": "chr_15_C218", "taxId": "41875", "score": 4074.0}, {"name": "chr_15_C218", "taxId": "41875", "score": 4069.0}, {"name": "chr_15_C218", "taxId": "41875", "score": 4002.0}, {"name": "chr_15_C218", "taxId": "41875", "score": 3962.0}, {"name": "chr_15_C218", "taxId": "41875", "score": 3936.0}, {"name": "chr_15_C218", "taxId": "41875", "score": 3897.0}, {"name": "chr_15_C218", "taxId": "41875", "score": 3821.0}, {"name": "chr_15_C218", "taxId": "41875", "score": 3795.0}, {"name": "chr_15_C218", "taxId": "41875", "score": 3788.0}, {"name": "chr_15_C218", "taxId": "41875", "score": 3777.0}, {"name": "chr_15_C218", "taxId": "41875", "score": 3675.0}, {"name": "chr_15_C218", "taxId": "41875", "score": 3663.0}, {"name": "chr_15_C218", "taxId": "41875", "score": 3653.0}, {"name": "chr_15_C218", "taxId": "41875", "score": 416.0}, {"name": "chr_15_C218", "taxId": "41875", "score": 3653.0}, {"name": "chr_15_C218", "taxId": "41875", "score": 551.0}, {"name": "chr_15_C218", "taxId": "41875", "score": 536.0}, {"name": "chr_15_C218", "taxId": "41875", "score": 477.0}, {"name": "chr_15_C218", "taxId": "41875", "score": 464.0}, {"name": "chr_15_C218", "taxId": "41875", "score": 449.0}, {"name": "chr_15_C218", "taxId": "41875", "score": 433.0}, {"name": "chr_15_C218", "taxId": "41875", "score": 420.0}, {"name": "chr_15_C218", "taxId": "41875", "score": 416.0}, {"name": "chr_15_C218", "taxId": "41875", "score": 407.0}, {"name": "chr_15_C218", "taxId": "41875", "score": 394.0}, {"name": "chr_15_C218", "taxId": "41875", "score": 394.0}, {"name": "chr_15_C218", "taxId": "41875", "score": 331.0}, {"name": "chr_15_C218", "taxId": "41875", "score": 329.0}, {"name": "chr_15_C218", "taxId": "41875", "score": 327.0}, {"name": "chr_15_C218", "taxId": "41875", "score": 303.0}, {"name": "chr_15_C218", "taxId": "41875", "score": 3629.0}, {"name": "chr_15_C218", "taxId": "41875", "score": 3509.0}, {"name": "chr_15_C218", "taxId": "41875", "score": 3459.0}, {"name": "chr_15_C218", "taxId": "41875", "score": 259.0}, {"name": "chr_15_C218", "taxId": "41875", "score": 3456.0}, {"name": "chr_15_C218", "taxId": "41875", "score": 3398.0}, {"name": "chr_15_C218", "taxId": "41875", "score": 3376.0}, {"name": "chr_15_C218", "taxId": "41875", "score": 3356.0}, {"name": "chr_15_C218", "taxId": "41875", "score": 3321.0}, {"name": "chr_15_C218", "taxId": "41875", "score": 3314.0}, {"name": "chr_15_C218", "taxId": "41875", "score": 3304.0}, {"name": "chr_15_C218", "taxId": "41875", "score": 3293.0}, {"name": "chr_15_C218", "taxId": "41875", "score": 3271.0}, {"name": "chr_15_C218", "taxId": "41875", "score": 3264.0}, {"name": "chr_15_C218", "taxId": "41875", "score": 795.0}, {"name": "chr_15_C218", "taxId": "41875", "score": 3264.0}, {"name": "chr_15_C218", "taxId": "41875", "score": 3229.0}, {"name": "chr_15_C218", "taxId": "41875", "score": 3227.0}, {"name": "chr_15_C218", "taxId": "41875", "score": 191.0}, {"name": "chr_15_C218", "taxId": "41875", "score": 3158.0}, {"name": "chr_15_C218", "taxId": "41875", "score": 3155.0}, {"name": "chr_15_C218", "taxId": "41875", "score": 3155.0}, {"name": "chr_15_C218", "taxId": "41875", "score": 3101.0}, {"name": "chr_15_C218", "taxId": "41875", "score": 3070.0}, {"name": "chr_15_C218", "taxId": "41875", "score": 3020.0}, {"name": "chr_15_C218", "taxId": "41875", "score": 3020.0}, {"name": "chr_15_C218", "taxId": "41875", "score": 3016.0}, {"name": "chr_15_C218", "taxId": "41875", "score": 3000.0}, {"name": "chr_15_C218", "taxId": "41875", "score": 2953.0}, {"name": "chr_15_C218", "taxId": "41875", "score": 2939.0}, {"name": "chr_15_C218", "taxId": "41875", "score": 2915.0}, {"name": "chr_15_C218", "taxId": "41875", "score": 2896.0}, {"name": "chr_15_C218", "taxId": "41875", "score": 2850.0}, {"name": "chr_15_C218", "taxId": "41875", "score": 2837.0}, {"name": "chr_15_C218", "taxId": "41875", "score": 2837.0}, {"name": "chr_15_C218", "taxId": "41875", "score": 2822.0}, {"name": "chr_15_C218", "taxId": "41875", "score": 2784.0}, {"name": "chr_15_C218", "taxId": "41875", "score": 202.0}, {"name": "chr_15_C218", "taxId": "41875", "score": 2776.0}, {"name": "chr_15_C218", "taxId": "41875", "score": 2767.0}, {"name": "chr_15_C218", "taxId": "41875", "score": 2765.0}, {"name": "chr_15_C218", "taxId": "41875", "score": 2752.0}, {"name": "chr_15_C218", "taxId": "41875", "score": 2728.0}, {"name": "chr_15_C218", "taxId": "41875", "score": 2721.0}, {"name": "chr_15_C218", "taxId": "41875", "score": 2710.0}, {"name": "chr_15_C218", "taxId": "41875", "score": 2706.0}, {"name": "chr_15_C218", "taxId": "41875", "score": 1208.0}, {"name": "chr_15_C218", "taxId": "41875", "score": 1192.0}, {"name": "chr_15_C218", "taxId": "41875", "score": 789.0}, {"name": "chr_15_C218", "taxId": "41875", "score": 676.0}, {"name": "chr_15_C218", "taxId": "41875", "score": 640.0}, {"name": "chr_15_C218", "taxId": "41875", "score": 593.0}, {"name": "chr_15_C218", "taxId": "41875", "score": 579.0}, {"name": "chr_15_C218", "taxId": "41875", "score": 566.0}, {"name": "chr_15_C218", "taxId": "41875", "score": 529.0}, {"name": "chr_15_C218", "taxId": "41875", "score": 425.0}, {"name": "chr_15_C218", "taxId": "41875", "score": 257.0}, {"name": "chr_15_C218", "taxId": "41875", "score": 2675.0}, {"name": "chr_15_C218", "taxId": "41875", "score": 2649.0}, {"name": "chr_15_C218", "taxId": "41875", "score": 2639.0}, {"name": "chr_15_C218", "taxId": "41875", "score": 2621.0}, {"name": "chr_15_C218", "taxId": "41875", "score": 2606.0}, {"name": "chr_15_C218", "taxId": "41875", "score": 2584.0}, {"name": "chr_15_C218", "taxId": "41875", "score": 2562.0}, {"name": "chr_15_C218", "taxId": "41875", "score": 2553.0}, {"name": "chr_15_C218", "taxId": "41875", "score": 2525.0}, {"name": "chr_15_C218", "taxId": "41875", "score": 2523.0}, {"name": "chr_15_C218", "taxId": "41875", "score": 2481.0}, {"name": "chr_15_C218", "taxId": "41875", "score": 455.0}, {"name": "chr_15_C218", "taxId": "41875", "score": 2468.0}, {"name": "chr_15_C218", "taxId": "41875", "score": 2442.0}, {"name": "chr_15_C218", "taxId": "41875", "score": 2438.0}, {"name": "chr_15_C218", "taxId": "41875", "score": 2423.0}, {"name": "chr_15_C218", "taxId": "41875", "score": 2385.0}, {"name": "chr_15_C218", "taxId": "41875", "score": 1428.0}, {"name": "chr_15_C218", "taxId": "41875", "score": 2381.0}, {"name": "chr_15_C218", "taxId": "41875", "score": 195.0}, {"name": "chr_15_C218", "taxId": "41875", "score": 2344.0}, {"name": "chr_15_C218", "taxId": "41875", "score": 2340.0}, {"name": "chr_15_C218", "taxId": "41875", "score": 2311.0}, {"name": "chr_15_C218", "taxId": "41875", "score": 226.0}, {"name": "chr_15_C218", "taxId": "41875", "score": 163.0}, {"name": "chr_15_C218", "taxId": "41875", "score": 2307.0}, {"name": "chr_15_C218", "taxId": "41875", "score": 2307.0}, {"name": "chr_15_C218", "taxId": "41875", "score": 2290.0}, {"name": "chr_15_C218", "taxId": "41875", "score": 2283.0}, {"name": "chr_15_C218", "taxId": "41875", "score": 2272.0}, {"name": "chr_15_C218", "taxId": "41875", "score": 2270.0}, {"name": "chr_15_C218", "taxId": "41875", "score": 2263.0}, {"name": "chr_15_C218", "taxId": "41875", "score": 2233.0}, {"name": "chr_15_C218", "taxId": "41875", "score": 2222.0}, {"name": "chr_15_C218", "taxId": "41875", "score": 390.0}, {"name": "chr_15_C218", "taxId": "41875", "score": 2200.0}, {"name": "chr_15_C218", "taxId": "41875", "score": 2167.0}, {"name": "chr_15_C218", "taxId": "41875", "score": 2148.0}, {"name": "chr_15_C218", "taxId": "41875", "score": 466.0}, {"name": "chr_15_C218", "taxId": "41875", "score": 2145.0}, {"name": "chr_15_C218", "taxId": "41875", "score": 2141.0}, {"name": "chr_15_C218", "taxId": "41875", "score": 2141.0}, {"name": "chr_15_C218", "taxId": "41875", "score": 1901.0}, {"name": "chr_15_C218", "taxId": "41875", "score": 494.0}, {"name": "chr_15_C218", "taxId": "41875", "score": 2134.0}, {"name": "chr_15_C218", "taxId": "41875", "score": 2130.0}, {"name": "chr_15_C218", "taxId": "41875", "score": 2095.0}, {"name": "chr_15_C218", "taxId": "41875", "score": 2093.0}, {"name": "chr_15_C218", "taxId": "41875", "score": 486.0}, {"name": "chr_15_C218", "taxId": "41875", "score": 2074.0}, {"name": "chr_15_C218", "taxId": "41875", "score": 2056.0}, {"name": "chr_15_C218", "taxId": "41875", "score": 2045.0}, {"name": "chr_15_C218", "taxId": "41875", "score": 2028.0}, {"name": "chr_15_C218", "taxId": "41875", "score": 2028.0}, {"name": "chr_15_C218", "taxId": "41875", "score": 1997.0}, {"name": "chr_15_C218", "taxId": "41875", "score": 1991.0}, {"name": "chr_15_C218", "taxId": "41875", "score": 1986.0}, {"name": "chr_15_C218", "taxId": "41875", "score": 1984.0}, {"name": "chr_15_C218", "taxId": "41875", "score": 1967.0}, {"name": "chr_15_C218", "taxId": "41875", "score": 1967.0}, {"name": "chr_15_C218", "taxId": "41875", "score": 1954.0}, {"name": "chr_15_C218", "taxId": "41875", "score": 1951.0}, {"name": "chr_15_C218", "taxId": "41875", "score": 1943.0}, {"name": "chr_15_C218", "taxId": "41875", "score": 1934.0}, {"name": "chr_15_C218", "taxId": "41875", "score": 1921.0}, {"name": "chr_15_C218", "taxId": "41875", "score": 1917.0}, {"name": "chr_15_C218", "taxId": "41875", "score": 1897.0}, {"name": "chr_15_C218", "taxId": "41875", "score": 1895.0}, {"name": "chr_15_C218", "taxId": "41875", "score": 1893.0}, {"name": "chr_15_C218", "taxId": "41875", "score": 1890.0}, {"name": "chr_15_C218", "taxId": "41875", "score": 1884.0}, {"name": "chr_15_C218", "taxId": "41875", "score": 1869.0}, {"name": "chr_15_C218", "taxId": "41875", "score": 1847.0}, {"name": "chr_15_C218", "taxId": "41875", "score": 1831.0}, {"name": "chr_15_C218", "taxId": "41875", "score": 1831.0}, {"name": "chr_15_C218", "taxId": "41875", "score": 1808.0}, {"name": "chr_15_C218", "taxId": "41875", "score": 1790.0}, {"name": "chr_15_C218", "taxId": "41875", "score": 1779.0}, {"name": "chr_15_C218", "taxId": "41875", "score": 1735.0}, {"name": "chr_15_C218", "taxId": "41875", "score": 1729.0}, {"name": "chr_15_C218", "taxId": "41875", "score": 1725.0}, {"name": "chr_15_C218", "taxId": "41875", "score": 1724.0}, {"name": "chr_15_C218", "taxId": "41875", "score": 1242.0}, {"name": "chr_15_C218", "taxId": "41875", "score": 1722.0}, {"name": "chr_15_C218", "taxId": "41875", "score": 1718.0}, {"name": "chr_15_C218", "taxId": "41875", "score": 1714.0}, {"name": "chr_15_C218", "taxId": "41875", "score": 1698.0}, {"name": "chr_15_C218", "taxId": "41875", "score": 1681.0}, {"name": "chr_15_C218", "taxId": "41875", "score": 1681.0}, {"name": "chr_15_C218", "taxId": "41875", "score": 1670.0}, {"name": "chr_15_C218", "taxId": "41875", "score": 1664.0}, {"name": "chr_15_C218", "taxId": "41875", "score": 1635.0}, {"name": "chr_15_C218", "taxId": "41875", "score": 1613.0}, {"name": "chr_15_C218", "taxId": "41875", "score": 1613.0}, {"name": "chr_15_C218", "taxId": "41875", "score": 1598.0}, {"name": "chr_15_C218", "taxId": "41875", "score": 1596.0}, {"name": "chr_15_C218", "taxId": "41875", "score": 1585.0}, {"name": "chr_15_C218", "taxId": "41875", "score": 1297.0}, {"name": "chr_15_C218", "taxId": "41875", "score": 202.0}, {"name": "chr_15_C218", "taxId": "41875", "score": 1552.0}, {"name": "chr_15_C218", "taxId": "41875", "score": 1546.0}, {"name": "chr_15_C218", "taxId": "41875", "score": 1543.0}, {"name": "chr_15_C218", "taxId": "41875", "score": 1541.0}, {"name": "chr_15_C218", "taxId": "41875", "score": 1531.0}, {"name": "chr_15_C218", "taxId": "41875", "score": 1524.0}, {"name": "chr_15_C218", "taxId": "41875", "score": 424.0}, {"name": "chr_15_C218", "taxId": "41875", "score": 1519.0}, {"name": "chr_15_C218", "taxId": "41875", "score": 1507.0}, {"name": "chr_15_C218", "taxId": "41875", "score": 1487.0}, {"name": "chr_15_C218", "taxId": "41875", "score": 1485.0}, {"name": "chr_15_C218", "taxId": "41875", "score": 1476.0}, {"name": "chr_15_C218", "taxId": "41875", "score": 1465.0}, {"name": "chr_15_C218", "taxId": "41875", "score": 1452.0}, {"name": "chr_15_C218", "taxId": "41875", "score": 1437.0}, {"name": "chr_15_C218", "taxId": "41875", "score": 1417.0}, {"name": "chr_15_C218", "taxId": "41875", "score": 1415.0}, {"name": "chr_15_C218", "taxId": "41875", "score": 1411.0}, {"name": "chr_15_C218", "taxId": "41875", "score": 894.0}, {"name": "chr_15_C218", "taxId": "41875", "score": 1399.0}, {"name": "chr_15_C218", "taxId": "41875", "score": 1380.0}, {"name": "chr_15_C218", "taxId": "41875", "score": 1371.0}, {"name": "chr_15_C218", "taxId": "41875", "score": 1369.0}, {"name": "chr_15_C218", "taxId": "41875", "score": 1363.0}, {"name": "chr_15_C218", "taxId": "41875", "score": 1349.0}, {"name": "chr_15_C218", "taxId": "41875", "score": 1325.0}, {"name": "chr_15_C218", "taxId": "41875", "score": 145.0}, {"name": "chr_15_C218", "taxId": "41875", "score": 1319.0}, {"name": "chr_15_C218", "taxId": "41875", "score": 1247.0}, {"name": "chr_15_C218", "taxId": "41875", "score": 507.0}, {"name": "chr_15_C218", "taxId": "41875", "score": 501.0}, {"name": "chr_15_C218", "taxId": "41875", "score": 1319.0}, {"name": "chr_15_C218", "taxId": "41875", "score": 1247.0}, {"name": "chr_15_C218", "taxId": "41875", "score": 929.0}, {"name": "chr_15_C218", "taxId": "41875", "score": 894.0}, {"name": "chr_15_C218", "taxId": "41875", "score": 852.0}, {"name": "chr_15_C218", "taxId": "41875", "score": 817.0}, {"name": "chr_15_C218", "taxId": "41875", "score": 791.0}, {"name": "chr_15_C218", "taxId": "41875", "score": 789.0}, {"name": "chr_15_C218", "taxId": "41875", "score": 773.0}, {"name": "chr_15_C218", "taxId": "41875", "score": 769.0}, {"name": "chr_15_C218", "taxId": "41875", "score": 758.0}, {"name": "chr_15_C218", "taxId": "41875", "score": 758.0}, {"name": "chr_15_C218", "taxId": "41875", "score": 693.0}, {"name": "chr_15_C218", "taxId": "41875", "score": 654.0}, {"name": "chr_15_C218", "taxId": "41875", "score": 610.0}, {"name": "chr_15_C218", "taxId": "41875", "score": 592.0}, {"name": "chr_15_C218", "taxId": "41875", "score": 508.0}, {"name": "chr_15_C218", "taxId": "41875", "score": 507.0}, {"name": "chr_15_C218", "taxId": "41875", "score": 505.0}, {"name": "chr_15_C218", "taxId": "41875", "score": 503.0}, {"name": "chr_15_C218", "taxId": "41875", "score": 501.0}, {"name": "chr_15_C218", "taxId": "41875", "score": 464.0}, {"name": "chr_15_C218", "taxId": "41875", "score": 460.0}, {"name": "chr_15_C218", "taxId": "41875", "score": 455.0}, {"name": "chr_15_C218", "taxId": "41875", "score": 449.0}, {"name": "chr_15_C218", "taxId": "41875", "score": 449.0}, {"name": "chr_15_C218", "taxId": "41875", "score": 435.0}, {"name": "chr_15_C218", "taxId": "41875", "score": 431.0}, {"name": "chr_15_C218", "taxId": "41875", "score": 427.0}, {"name": "chr_15_C218", "taxId": "41875", "score": 422.0}, {"name": "chr_15_C218", "taxId": "41875", "score": 416.0}, {"name": "chr_15_C218", "taxId": "41875", "score": 407.0}, {"name": "chr_15_C218", "taxId": "41875", "score": 359.0}, {"name": "chr_15_C218", "taxId": "41875", "score": 350.0}, {"name": "chr_15_C218", "taxId": "41875", "score": 307.0}, {"name": "chr_15_C218", "taxId": "41875", "score": 298.0}, {"name": "chr_15_C218", "taxId": "41875", "score": 270.0}, {"name": "chr_15_C218", "taxId": "41875", "score": 268.0}, {"name": "chr_15_C218", "taxId": "41875", "score": 259.0}, {"name": "chr_15_C218", "taxId": "41875", "score": 254.0}, {"name": "chr_15_C218", "taxId": "41875", "score": 207.0}, {"name": "chr_15_C218", "taxId": "41875", "score": 200.0}, {"name": "chr_15_C218", "taxId": "41875", "score": 195.0}, {"name": "chr_15_C218", "taxId": "41875", "score": 169.0}, {"name": "chr_15_C218", "taxId": "41875", "score": 1310.0}, {"name": "chr_15_C218", "taxId": "41875", "score": 1308.0}, {"name": "chr_15_C218", "taxId": "41875", "score": 1297.0}, {"name": "chr_15_C218", "taxId": "41875", "score": 1271.0}, {"name": "chr_15_C218", "taxId": "41875", "score": 1256.0}, {"name": "chr_15_C218", "taxId": "41875", "score": 1247.0}, {"name": "chr_15_C218", "taxId": "41875", "score": 1216.0}, {"name": "chr_15_C218", "taxId": "41875", "score": 1195.0}, {"name": "chr_15_C218", "taxId": "41875", "score": 1192.0}, {"name": "chr_15_C218", "taxId": "41875", "score": 1186.0}, {"name": "chr_15_C218", "taxId": "41875", "score": 1186.0}, {"name": "chr_15_C218", "taxId": "41875", "score": 1182.0}, {"name": "chr_15_C218", "taxId": "41875", "score": 1038.0}, {"name": "chr_15_C218", "taxId": "41875", "score": 732.0}, {"name": "chr_15_C218", "taxId": "41875", "score": 455.0}, {"name": "chr_15_C218", "taxId": "41875", "score": 392.0}, {"name": "chr_15_C218", "taxId": "41875", "score": 372.0}, {"name": "chr_15_C218", "taxId": "41875", "score": 222.0}, {"name": "chr_15_C218", "taxId": "41875", "score": 1160.0}, {"name": "chr_15_C218", "taxId": "41875", "score": 1149.0}, {"name": "chr_15_C218", "taxId": "41875", "score": 593.0}, {"name": "chr_15_C218", "taxId": "41875", "score": 381.0}, {"name": "chr_15_C218", "taxId": "41875", "score": 377.0}, {"name": "chr_15_C218", "taxId": "41875", "score": 370.0}, {"name": "chr_15_C218", "taxId": "41875", "score": 342.0}, {"name": "chr_15_C218", "taxId": "41875", "score": 147.0}, {"name": "chr_15_C218", "taxId": "41875", "score": 141.0}, {"name": "chr_15_C218", "taxId": "41875", "score": 1138.0}, {"name": "chr_15_C218", "taxId": "41875", "score": 1092.0}, {"name": "chr_15_C218", "taxId": "41875", "score": 1092.0}, {"name": "chr_15_C218", "taxId": "41875", "score": 1088.0}, {"name": "chr_15_C218", "taxId": "41875", "score": 1086.0}, {"name": "chr_15_C218", "taxId": "41875", "score": 1075.0}, {"name": "chr_15_C218", "taxId": "41875", "score": 889.0}, {"name": "chr_15_C218", "taxId": "41875", "score": 392.0}, {"name": "chr_15_C218", "taxId": "41875", "score": 372.0}, {"name": "chr_15_C218", "taxId": "41875", "score": 1072.0}, {"name": "chr_15_C218", "taxId": "41875", "score": 1062.0}, {"name": "chr_15_C218", "taxId": "41875", "score": 1050.0}, {"name": "chr_15_C218", "taxId": "41875", "score": 1048.0}, {"name": "chr_15_C218", "taxId": "41875", "score": 1046.0}, {"name": "chr_15_C218", "taxId": "41875", "score": 287.0}, {"name": "chr_15_C218", "taxId": "41875", "score": 1016.0}, {"name": "chr_15_C218", "taxId": "41875", "score": 1014.0}, {"name": "chr_15_C218", "taxId": "41875", "score": 998.0}, {"name": "chr_15_C218", "taxId": "41875", "score": 998.0}, {"name": "chr_15_C218", "taxId": "41875", "score": 998.0}, {"name": "chr_15_C218", "taxId": "41875", "score": 994.0}, {"name": "chr_15_C218", "taxId": "41875", "score": 976.0}, {"name": "chr_15_C218", "taxId": "41875", "score": 974.0}, {"name": "chr_15_C218", "taxId": "41875", "score": 852.0}, {"name": "chr_15_C218", "taxId": "41875", "score": 726.0}, {"name": "chr_15_C218", "taxId": "41875", "score": 593.0}, {"name": "chr_15_C218", "taxId": "41875", "score": 568.0}, {"name": "chr_15_C218", "taxId": "41875", "score": 387.0}, {"name": "chr_15_C218", "taxId": "41875", "score": 195.0}, {"name": "chr_15_C218", "taxId": "41875", "score": 955.0}, {"name": "chr_15_C218", "taxId": "41875", "score": 953.0}, {"name": "chr_15_C218", "taxId": "41875", "score": 296.0}, {"name": "chr_15_C218", "taxId": "41875", "score": 950.0}, {"name": "chr_15_C218", "taxId": "41875", "score": 686.0}, {"name": "chr_15_C218", "taxId": "41875", "score": 592.0}, {"name": "chr_15_C218", "taxId": "41875", "score": 944.0}, {"name": "chr_15_C218", "taxId": "41875", "score": 944.0}, {"name": "chr_15_C218", "taxId": "41875", "score": 929.0}, {"name": "chr_15_C218", "taxId": "41875", "score": 852.0}, {"name": "chr_15_C218", "taxId": "41875", "score": 815.0}, {"name": "chr_15_C218", "taxId": "41875", "score": 800.0}, {"name": "chr_15_C218", "taxId": "41875", "score": 780.0}, {"name": "chr_15_C218", "taxId": "41875", "score": 769.0}, {"name": "chr_15_C218", "taxId": "41875", "score": 758.0}, {"name": "chr_15_C218", "taxId": "41875", "score": 758.0}, {"name": "chr_15_C218", "taxId": "41875", "score": 737.0}, {"name": "chr_15_C218", "taxId": "41875", "score": 566.0}, {"name": "chr_15_C218", "taxId": "41875", "score": 435.0}, {"name": "chr_15_C218", "taxId": "41875", "score": 424.0}, {"name": "chr_15_C218", "taxId": "41875", "score": 422.0}, {"name": "chr_15_C218", "taxId": "41875", "score": 407.0}, {"name": "chr_15_C218", "taxId": "41875", "score": 307.0}, {"name": "chr_15_C218", "taxId": "41875", "score": 224.0}, {"name": "chr_15_C218", "taxId": "41875", "score": 219.0}, {"name": "chr_15_C218", "taxId": "41875", "score": 200.0}, {"name": "chr_15_C218", "taxId": "41875", "score": 929.0}, {"name": "chr_15_C218", "taxId": "41875", "score": 928.0}, {"name": "chr_15_C218", "taxId": "41875", "score": 926.0}, {"name": "chr_15_C218", "taxId": "41875", "score": 915.0}, {"name": "chr_15_C218", "taxId": "41875", "score": 222.0}, {"name": "chr_15_C218", "taxId": "41875", "score": 894.0}, {"name": "chr_15_C218", "taxId": "41875", "score": 889.0}, {"name": "chr_15_C218", "taxId": "41875", "score": 889.0}, {"name": "chr_15_C218", "taxId": "41875", "score": 859.0}, {"name": "chr_15_C218", "taxId": "41875", "score": 675.0}, {"name": "chr_15_C218", "taxId": "41875", "score": 665.0}, {"name": "chr_15_C218", "taxId": "41875", "score": 601.0}, {"name": "chr_15_C218", "taxId": "41875", "score": 880.0}, {"name": "chr_15_C218", "taxId": "41875", "score": 880.0}, {"name": "chr_15_C218", "taxId": "41875", "score": 725.0}, {"name": "chr_15_C218", "taxId": "41875", "score": 870.0}, {"name": "chr_15_C218", "taxId": "41875", "score": 869.0}, {"name": "chr_15_C218", "taxId": "41875", "score": 869.0}, {"name": "chr_15_C218", "taxId": "41875", "score": 575.0}, {"name": "chr_15_C218", "taxId": "41875", "score": 545.0}, {"name": "chr_15_C218", "taxId": "41875", "score": 407.0}, {"name": "chr_15_C218", "taxId": "41875", "score": 346.0}, {"name": "chr_15_C218", "taxId": "41875", "score": 327.0}, {"name": "chr_15_C218", "taxId": "41875", "score": 867.0}, {"name": "chr_15_C218", "taxId": "41875", "score": 859.0}, {"name": "chr_15_C218", "taxId": "41875", "score": 859.0}, {"name": "chr_15_C218", "taxId": "41875", "score": 721.0}, {"name": "chr_15_C218", "taxId": "41875", "score": 394.0}, {"name": "chr_15_C218", "taxId": "41875", "score": 859.0}, {"name": "chr_15_C218", "taxId": "41875", "score": 368.0}, {"name": "chr_15_C218", "taxId": "41875", "score": 859.0}, {"name": "chr_15_C218", "taxId": "41875", "score": 852.0}, {"name": "chr_15_C218", "taxId": "41875", "score": 852.0}, {"name": "chr_15_C218", "taxId": "41875", "score": 527.0}, {"name": "chr_15_C218", "taxId": "41875", "score": 355.0}, {"name": "chr_15_C218", "taxId": "41875", "score": 832.0}, {"name": "chr_15_C218", "taxId": "41875", "score": 828.0}, {"name": "chr_15_C218", "taxId": "41875", "score": 798.0}, {"name": "chr_15_C218", "taxId": "41875", "score": 159.0}, {"name": "chr_15_C218", "taxId": "41875", "score": 793.0}, {"name": "chr_15_C218", "taxId": "41875", "score": 793.0}, {"name": "chr_15_C218", "taxId": "41875", "score": 784.0}, {"name": "chr_15_C218", "taxId": "41875", "score": 771.0}, {"name": "chr_15_C218", "taxId": "41875", "score": 760.0}, {"name": "chr_15_C218", "taxId": "41875", "score": 734.0}, {"name": "chr_15_C218", "taxId": "41875", "score": 726.0}, {"name": "chr_15_C218", "taxId": "41875", "score": 568.0}, {"name": "chr_15_C218", "taxId": "41875", "score": 723.0}, {"name": "chr_15_C218", "taxId": "41875", "score": 717.0}, {"name": "chr_15_C218", "taxId": "41875", "score": 708.0}, {"name": "chr_15_C218", "taxId": "41875", "score": 689.0}, {"name": "chr_15_C218", "taxId": "41875", "score": 520.0}, {"name": "chr_15_C218", "taxId": "41875", "score": 712.0}, {"name": "chr_15_C218", "taxId": "41875", "score": 693.0}, {"name": "chr_15_C218", "taxId": "41875", "score": 680.0}, {"name": "chr_15_C218", "taxId": "41875", "score": 680.0}, {"name": "chr_15_C218", "taxId": "41875", "score": 617.0}, {"name": "chr_15_C218", "taxId": "41875", "score": 296.0}, {"name": "chr_15_C218", "taxId": "41875", "score": 676.0}, {"name": "chr_15_C218", "taxId": "41875", "score": 673.0}, {"name": "chr_15_C218", "taxId": "41875", "score": 665.0}, {"name": "chr_15_C218", "taxId": "41875", "score": 654.0}, {"name": "chr_15_C218", "taxId": "41875", "score": 640.0}, {"name": "chr_15_C218", "taxId": "41875", "score": 610.0}, {"name": "chr_15_C218", "taxId": "41875", "score": 562.0}, {"name": "chr_15_C218", "taxId": "41875", "score": 652.0}, {"name": "chr_15_C218", "taxId": "41875", "score": 645.0}, {"name": "chr_15_C218", "taxId": "41875", "score": 638.0}, {"name": "chr_15_C218", "taxId": "41875", "score": 628.0}, {"name": "chr_15_C218", "taxId": "41875", "score": 623.0}, {"name": "chr_15_C218", "taxId": "41875", "score": 604.0}, {"name": "chr_15_C218", "taxId": "41875", "score": 586.0}, {"name": "chr_15_C218", "taxId": "41875", "score": 566.0}, {"name": "chr_15_C218", "taxId": "41875", "score": 555.0}, {"name": "chr_15_C218", "taxId": "41875", "score": 340.0}, {"name": "chr_15_C218", "taxId": "41875", "score": 617.0}, {"name": "chr_15_C218", "taxId": "41875", "score": 601.0}, {"name": "chr_15_C218", "taxId": "41875", "score": 601.0}, {"name": "chr_15_C218", "taxId": "41875", "score": 599.0}, {"name": "chr_15_C218", "taxId": "41875", "score": 599.0}, {"name": "chr_15_C218", "taxId": "41875", "score": 553.0}, {"name": "chr_15_C218", "taxId": "41875", "score": 486.0}, {"name": "chr_15_C218", "taxId": "41875", "score": 424.0}, {"name": "chr_15_C218", "taxId": "41875", "score": 407.0}, {"name": "chr_15_C218", "taxId": "41875", "score": 294.0}, {"name": "chr_15_C218", "taxId": "41875", "score": 167.0}, {"name": "chr_15_C218", "taxId": "41875", "score": 593.0}, {"name": "chr_15_C218", "taxId": "41875", "score": 564.0}, {"name": "chr_15_C218", "taxId": "41875", "score": 497.0}, {"name": "chr_15_C218", "taxId": "41875", "score": 368.0}, {"name": "chr_15_C218", "taxId": "41875", "score": 593.0}, {"name": "chr_15_C218", "taxId": "41875", "score": 556.0}, {"name": "chr_15_C218", "taxId": "41875", "score": 267.0}, {"name": "chr_15_C218", "taxId": "41875", "score": 553.0}, {"name": "chr_15_C218", "taxId": "41875", "score": 549.0}, {"name": "chr_15_C218", "taxId": "41875", "score": 547.0}, {"name": "chr_15_C218", "taxId": "41875", "score": 538.0}, {"name": "chr_15_C218", "taxId": "41875", "score": 527.0}, {"name": "chr_15_C218", "taxId": "41875", "score": 520.0}, {"name": "chr_15_C218", "taxId": "41875", "score": 516.0}, {"name": "chr_15_C218", "taxId": "41875", "score": 510.0}, {"name": "chr_15_C218", "taxId": "41875", "score": 507.0}, {"name": "chr_15_C218", "taxId": "41875", "score": 486.0}, {"name": "chr_15_C218", "taxId": "436017", "score": 468.0}, {"name": "chr_15_C218", "taxId": "41875", "score": 464.0}, {"name": "chr_15_C218", "taxId": "41875", "score": 459.0}, {"name": "chr_15_C218", "taxId": "41875", "score": 407.0}, {"name": "chr_15_C218", "taxId": "41875", "score": 195.0}, {"name": "chr_15_C218", "taxId": "41875", "score": 178.0}, {"name": "chr_15_C218", "taxId": "41875", "score": 460.0}, {"name": "chr_15_C218", "taxId": "41875", "score": 449.0}, {"name": "chr_15_C218", "taxId": "436017", "score": 438.0}, {"name": "chr_15_C218", "taxId": "436017", "score": 438.0}, {"name": "chr_15_C218", "taxId": "41875", "score": 425.0}, {"name": "chr_15_C218", "taxId": "41875", "score": 424.0}, {"name": "chr_15_C218", "taxId": "41875", "score": 322.0}, {"name": "chr_15_C218", "taxId": "436017", "score": 420.0}, {"name": "chr_15_C218", "taxId": "41875", "score": 407.0}, {"name": "chr_15_C218", "taxId": "41875", "score": 399.0}, {"name": "chr_15_C218", "taxId": "41875", "score": 377.0}, {"name": "chr_15_C218", "taxId": "41875", "score": 399.0}, {"name": "chr_15_C218", "taxId": "41875", "score": 392.0}, {"name": "chr_15_C218", "taxId": "41875", "score": 383.0}, {"name": "chr_15_C218", "taxId": "41875", "score": 377.0}, {"name": "chr_15_C218", "taxId": "41875", "score": 228.0}, {"name": "chr_15_C218", "taxId": "41875", "score": 375.0}, {"name": "chr_15_C218", "taxId": "41875", "score": 340.0}, {"name": "chr_15_C218", "taxId": "41875", "score": 337.0}, {"name": "chr_15_C218", "taxId": "41875", "score": 313.0}, {"name": "chr_15_C218", "taxId": "41875", "score": 294.0}, {"name": "chr_15_C218", "taxId": "436017", "score": 270.0}, {"name": "chr_15_C218", "taxId": "436017", "score": 270.0}, {"name": "chr_15_C218", "taxId": "41875", "score": 196.0}, {"name": "chr_15_C218", "taxId": "296587", "score": 172.0}, {"name": "chr_15_C218", "taxId": "41875", "score": 154.0}, {"name": "chr_15_C218", "taxId": "326968", "score": 148.0}, {"name": "chr_15_C218", "taxId": "7660", "score": 148.0}, {"name": "chr_15_C218", "taxId": "1230840", "score": 147.0}]}, "taxonomy": {"bestsum": {"species": {"tax": "Bathycoccus prasinos", "score": 1674429.0, "c_index": 5}, "genus": {"tax": "Bathycoccus", "score": 1674429.0, "c_index": 5}, "family": {"tax": "Bathycoccaceae", "score": 1676733.0, "c_index": 4}, "order": {"tax": "Mamiellales", "score": 1676905.0, "c_index": 3}, "phylum": {"tax": "Chlorophyta", "score": 1676905.0, "c_index": 3}, "superkingdom": {"tax": "Eukaryota", "score": 1677348.0, "c_index": 0}}}}, "chr_14_C218": {"name": "chr_14_C218", "length": 729845, "n_count": 0, "agct_count": 729845, "gc": 0.4158, "covs": {"bam0": 61.4286}, "read_cov": {"bam0": 298957}, "hits": {"tax0": [{"name": "chr_14_C218", "taxId": "41875", "score": 41179.0}, {"name": "chr_14_C218", "taxId": "41875", "score": 25473.0}, {"name": "chr_14_C218", "taxId": "41875", "score": 16257.0}, {"name": "chr_14_C218", "taxId": "41875", "score": 15668.0}, {"name": "chr_14_C218", "taxId": "41875", "score": 14320.0}, {"name": "chr_14_C218", "taxId": "41875", "score": 12822.0}, {"name": "chr_14_C218", "taxId": "41875", "score": 11815.0}, {"name": "chr_14_C218", "taxId": "41875", "score": 11764.0}, {"name": "chr_14_C218", "taxId": "41875", "score": 11465.0}, {"name": "chr_14_C218", "taxId": "41875", "score": 11025.0}, {"name": "chr_14_C218", "taxId": "41875", "score": 10981.0}, {"name": "chr_14_C218", "taxId": "41875", "score": 10654.0}, {"name": "chr_14_C218", "taxId": "41875", "score": 9947.0}, {"name": "chr_14_C218", "taxId": "41875", "score": 8704.0}, {"name": "chr_14_C218", "taxId": "41875", "score": 8305.0}, {"name": "chr_14_C218", "taxId": "41875", "score": 7923.0}, {"name": "chr_14_C218", "taxId": "41875", "score": 7921.0}, {"name": "chr_14_C218", "taxId": "41875", "score": 7422.0}, {"name": "chr_14_C218", "taxId": "41875", "score": 7156.0}, {"name": "chr_14_C218", "taxId": "41875", "score": 6702.0}, {"name": "chr_14_C218", "taxId": "41875", "score": 6702.0}, {"name": "chr_14_C218", "taxId": "41875", "score": 6305.0}, {"name": "chr_14_C218", "taxId": "41875", "score": 6141.0}, {"name": "chr_14_C218", "taxId": "41875", "score": 5539.0}, {"name": "chr_14_C218", "taxId": "41875", "score": 5428.0}, {"name": "chr_14_C218", "taxId": "41875", "score": 5228.0}, {"name": "chr_14_C218", "taxId": "41875", "score": 5217.0}, {"name": "chr_14_C218", "taxId": "41875", "score": 5192.0}, {"name": "chr_14_C218", "taxId": "41875", "score": 5110.0}, {"name": "chr_14_C218", "taxId": "41875", "score": 5036.0}, {"name": "chr_14_C218", "taxId": "41875", "score": 4975.0}, {"name": "chr_14_C218", "taxId": "41875", "score": 4972.0}, {"name": "chr_14_C218", "taxId": "41875", "score": 4887.0}, {"name": "chr_14_C218", "taxId": "41875", "score": 4863.0}, {"name": "chr_14_C218", "taxId": "41875", "score": 4772.0}, {"name": "chr_14_C218", "taxId": "41875", "score": 4542.0}, {"name": "chr_14_C218", "taxId": "41875", "score": 4434.0}, {"name": "chr_14_C218", "taxId": "41875", "score": 4361.0}, {"name": "chr_14_C218", "taxId": "41875", "score": 4289.0}, {"name": "chr_14_C218", "taxId": "41875", "score": 4248.0}, {"name": "chr_14_C218", "taxId": "41875", "score": 4244.0}, {"name": "chr_14_C218", "taxId": "41875", "score": 4202.0}, {"name": "chr_14_C218", "taxId": "41875", "score": 4061.0}, {"name": "chr_14_C218", "taxId": "41875", "score": 3927.0}, {"name": "chr_14_C218", "taxId": "41875", "score": 3733.0}, {"name": "chr_14_C218", "taxId": "41875", "score": 3616.0}, {"name": "chr_14_C218", "taxId": "41875", "score": 3557.0}, {"name": "chr_14_C218", "taxId": "41875", "score": 3452.0}, {"name": "chr_14_C218", "taxId": "41875", "score": 3369.0}, {"name": "chr_14_C218", "taxId": "41875", "score": 3367.0}, {"name": "chr_14_C218", "taxId": "41875", "score": 3267.0}, {"name": "chr_14_C218", "taxId": "41875", "score": 3251.0}, {"name": "chr_14_C218", "taxId": "41875", "score": 3210.0}, {"name": "chr_14_C218", "taxId": "41875", "score": 3184.0}, {"name": "chr_14_C218", "taxId": "41875", "score": 3173.0}, {"name": "chr_14_C218", "taxId": "41875", "score": 3044.0}, {"name": "chr_14_C218", "taxId": "41875", "score": 3024.0}, {"name": "chr_14_C218", "taxId": "41875", "score": 3007.0}, {"name": "chr_14_C218", "taxId": "41875", "score": 2669.0}, {"name": "chr_14_C218", "taxId": "41875", "score": 2364.0}, {"name": "chr_14_C218", "taxId": "41875", "score": 2145.0}, {"name": "chr_14_C218", "taxId": "41875", "score": 2137.0}, {"name": "chr_14_C218", "taxId": "41875", "score": 2135.0}, {"name": "chr_14_C218", "taxId": "41875", "score": 2041.0}, {"name": "chr_14_C218", "taxId": "41875", "score": 1927.0}, {"name": "chr_14_C218", "taxId": "41875", "score": 1639.0}, {"name": "chr_14_C218", "taxId": "41875", "score": 1544.0}, {"name": "chr_14_C218", "taxId": "41875", "score": 1277.0}, {"name": "chr_14_C218", "taxId": "41875", "score": 1249.0}, {"name": "chr_14_C218", "taxId": "41875", "score": 1157.0}, {"name": "chr_14_C218", "taxId": "41875", "score": 1035.0}, {"name": "chr_14_C218", "taxId": "41875", "score": 977.0}, {"name": "chr_14_C218", "taxId": "41875", "score": 974.0}, {"name": "chr_14_C218", "taxId": "41875", "score": 957.0}, {"name": "chr_14_C218", "taxId": "41875", "score": 920.0}, {"name": "chr_14_C218", "taxId": "41875", "score": 904.0}, {"name": "chr_14_C218", "taxId": "41875", "score": 874.0}, {"name": "chr_14_C218", "taxId": "41875", "score": 754.0}, {"name": "chr_14_C218", "taxId": "41875", "score": 660.0}, {"name": "chr_14_C218", "taxId": "41875", "score": 636.0}, {"name": "chr_14_C218", "taxId": "41875", "score": 634.0}, {"name": "chr_14_C218", "taxId": "41875", "score": 599.0}, {"name": "chr_14_C218", "taxId": "41875", "score": 560.0}, {"name": "chr_14_C218", "taxId": "41875", "score": 542.0}, {"name": "chr_14_C218", "taxId": "41875", "score": 532.0}, {"name": "chr_14_C218", "taxId": "41875", "score": 448.0}, {"name": "chr_14_C218", "taxId": "41875", "score": 320.0}, {"name": "chr_14_C218", "taxId": "41875", "score": 287.0}, {"name": "chr_14_C218", "taxId": "41875", "score": 281.0}, {"name": "chr_14_C218", "taxId": "41875", "score": 279.0}, {"name": "chr_14_C218", "taxId": "41875", "score": 254.0}, {"name": "chr_14_C218", "taxId": "41875", "score": 235.0}, {"name": "chr_14_C218", "taxId": "41875", "score": 233.0}, {"name": "chr_14_C218", "taxId": "41875", "score": 207.0}, {"name": "chr_14_C218", "taxId": "41875", "score": 171.0}, {"name": "chr_14_C218", "taxId": "41875", "score": 148.0}, {"name": "chr_14_C218", "taxId": "41875", "score": 143.0}, {"name": "chr_14_C218", "taxId": "41875", "score": 10981.0}, {"name": "chr_14_C218", "taxId": "41875", "score": 9588.0}, {"name": "chr_14_C218", "taxId": "41875", "score": 9243.0}, {"name": "chr_14_C218", "taxId": "41875", "score": 6141.0}, {"name": "chr_14_C218", "taxId": "41875", "score": 6133.0}, {"name": "chr_14_C218", "taxId": "41875", "score": 3916.0}, {"name": "chr_14_C218", "taxId": "41875", "score": 3568.0}, {"name": "chr_14_C218", "taxId": "41875", "score": 872.0}, {"name": "chr_14_C218", "taxId": "41875", "score": 867.0}, {"name": "chr_14_C218", "taxId": "41875", "score": 822.0}, {"name": "chr_14_C218", "taxId": "41875", "score": 658.0}, {"name": "chr_14_C218", "taxId": "41875", "score": 555.0}, {"name": "chr_14_C218", "taxId": "41875", "score": 496.0}, {"name": "chr_14_C218", "taxId": "41875", "score": 224.0}, {"name": "chr_14_C218", "taxId": "41875", "score": 224.0}, {"name": "chr_14_C218", "taxId": "41875", "score": 172.0}, {"name": "chr_14_C218", "taxId": "41875", "score": 172.0}, {"name": "chr_14_C218", "taxId": "41875", "score": 8305.0}, {"name": "chr_14_C218", "taxId": "41875", "score": 5228.0}, {"name": "chr_14_C218", "taxId": "41875", "score": 213.0}, {"name": "chr_14_C218", "taxId": "41875", "score": 7419.0}, {"name": "chr_14_C218", "taxId": "41875", "score": 7291.0}, {"name": "chr_14_C218", "taxId": "41875", "score": 7143.0}, {"name": "chr_14_C218", "taxId": "41875", "score": 6750.0}, {"name": "chr_14_C218", "taxId": "41875", "score": 6700.0}, {"name": "chr_14_C218", "taxId": "41875", "score": 6442.0}, {"name": "chr_14_C218", "taxId": "41875", "score": 6440.0}, {"name": "chr_14_C218", "taxId": "41875", "score": 6311.0}, {"name": "chr_14_C218", "taxId": "41875", "score": 5105.0}, {"name": "chr_14_C218", "taxId": "41875", "score": 4948.0}, {"name": "chr_14_C218", "taxId": "41875", "score": 4782.0}, {"name": "chr_14_C218", "taxId": "41875", "score": 4641.0}, {"name": "chr_14_C218", "taxId": "41875", "score": 4543.0}, {"name": "chr_14_C218", "taxId": "41875", "score": 4503.0}, {"name": "chr_14_C218", "taxId": "41875", "score": 4355.0}, {"name": "chr_14_C218", "taxId": "41875", "score": 4272.0}, {"name": "chr_14_C218", "taxId": "41875", "score": 4248.0}, {"name": "chr_14_C218", "taxId": "41875", "score": 4061.0}, {"name": "chr_14_C218", "taxId": "41875", "score": 3421.0}, {"name": "chr_14_C218", "taxId": "41875", "score": 621.0}, {"name": "chr_14_C218", "taxId": "41875", "score": 4065.0}, {"name": "chr_14_C218", "taxId": "41875", "score": 3940.0}, {"name": "chr_14_C218", "taxId": "41875", "score": 3681.0}, {"name": "chr_14_C218", "taxId": "41875", "score": 3587.0}, {"name": "chr_14_C218", "taxId": "41875", "score": 3570.0}, {"name": "chr_14_C218", "taxId": "41875", "score": 3565.0}, {"name": "chr_14_C218", "taxId": "41875", "score": 3398.0}, {"name": "chr_14_C218", "taxId": "41875", "score": 3395.0}, {"name": "chr_14_C218", "taxId": "41875", "score": 3389.0}, {"name": "chr_14_C218", "taxId": "41875", "score": 580.0}, {"name": "chr_14_C218", "taxId": "41875", "score": 3384.0}, {"name": "chr_14_C218", "taxId": "41875", "score": 1092.0}, {"name": "chr_14_C218", "taxId": "41875", "score": 3317.0}, {"name": "chr_14_C218", "taxId": "41875", "score": 3290.0}, {"name": "chr_14_C218", "taxId": "41875", "score": 2032.0}, {"name": "chr_14_C218", "taxId": "41875", "score": 3271.0}, {"name": "chr_14_C218", "taxId": "41875", "score": 3245.0}, {"name": "chr_14_C218", "taxId": "41875", "score": 3168.0}, {"name": "chr_14_C218", "taxId": "41875", "score": 3151.0}, {"name": "chr_14_C218", "taxId": "41875", "score": 1031.0}, {"name": "chr_14_C218", "taxId": "41875", "score": 3053.0}, {"name": "chr_14_C218", "taxId": "41875", "score": 2859.0}, {"name": "chr_14_C218", "taxId": "41875", "score": 2811.0}, {"name": "chr_14_C218", "taxId": "41875", "score": 2804.0}, {"name": "chr_14_C218", "taxId": "41875", "score": 2776.0}, {"name": "chr_14_C218", "taxId": "41875", "score": 2772.0}, {"name": "chr_14_C218", "taxId": "41875", "score": 2771.0}, {"name": "chr_14_C218", "taxId": "41875", "score": 2769.0}, {"name": "chr_14_C218", "taxId": "41875", "score": 209.0}, {"name": "chr_14_C218", "taxId": "41875", "score": 2752.0}, {"name": "chr_14_C218", "taxId": "41875", "score": 2739.0}, {"name": "chr_14_C218", "taxId": "41875", "score": 2702.0}, {"name": "chr_14_C218", "taxId": "41875", "score": 2682.0}, {"name": "chr_14_C218", "taxId": "41875", "score": 2634.0}, {"name": "chr_14_C218", "taxId": "41875", "score": 2632.0}, {"name": "chr_14_C218", "taxId": "41875", "score": 152.0}, {"name": "chr_14_C218", "taxId": "41875", "score": 2612.0}, {"name": "chr_14_C218", "taxId": "41875", "score": 2601.0}, {"name": "chr_14_C218", "taxId": "41875", "score": 2577.0}, {"name": "chr_14_C218", "taxId": "41875", "score": 2571.0}, {"name": "chr_14_C218", "taxId": "41875", "score": 2571.0}, {"name": "chr_14_C218", "taxId": "41875", "score": 2543.0}, {"name": "chr_14_C218", "taxId": "41875", "score": 2527.0}, {"name": "chr_14_C218", "taxId": "41875", "score": 353.0}, {"name": "chr_14_C218", "taxId": "41875", "score": 2519.0}, {"name": "chr_14_C218", "taxId": "41875", "score": 161.0}, {"name": "chr_14_C218", "taxId": "41875", "score": 2462.0}, {"name": "chr_14_C218", "taxId": "41875", "score": 2460.0}, {"name": "chr_14_C218", "taxId": "41875", "score": 2422.0}, {"name": "chr_14_C218", "taxId": "41875", "score": 2361.0}, {"name": "chr_14_C218", "taxId": "41875", "score": 2346.0}, {"name": "chr_14_C218", "taxId": "41875", "score": 496.0}, {"name": "chr_14_C218", "taxId": "41875", "score": 2311.0}, {"name": "chr_14_C218", "taxId": "41875", "score": 2311.0}, {"name": "chr_14_C218", "taxId": "41875", "score": 1303.0}, {"name": "chr_14_C218", "taxId": "41875", "score": 1303.0}, {"name": "chr_14_C218", "taxId": "41875", "score": 795.0}, {"name": "chr_14_C218", "taxId": "41875", "score": 795.0}, {"name": "chr_14_C218", "taxId": "41875", "score": 2311.0}, {"name": "chr_14_C218", "taxId": "41875", "score": 2311.0}, {"name": "chr_14_C218", "taxId": "41875", "score": 1303.0}, {"name": "chr_14_C218", "taxId": "41875", "score": 1303.0}, {"name": "chr_14_C218", "taxId": "41875", "score": 789.0}, {"name": "chr_14_C218", "taxId": "41875", "score": 789.0}, {"name": "chr_14_C218", "taxId": "41875", "score": 2311.0}, {"name": "chr_14_C218", "taxId": "41875", "score": 2307.0}, {"name": "chr_14_C218", "taxId": "41875", "score": 2252.0}, {"name": "chr_14_C218", "taxId": "41875", "score": 2250.0}, {"name": "chr_14_C218", "taxId": "41875", "score": 2239.0}, {"name": "chr_14_C218", "taxId": "41875", "score": 2228.0}, {"name": "chr_14_C218", "taxId": "41875", "score": 2222.0}, {"name": "chr_14_C218", "taxId": "41875", "score": 2169.0}, {"name": "chr_14_C218", "taxId": "41875", "score": 2156.0}, {"name": "chr_14_C218", "taxId": "41875", "score": 2126.0}, {"name": "chr_14_C218", "taxId": "41875", "score": 2063.0}, {"name": "chr_14_C218", "taxId": "41875", "score": 2060.0}, {"name": "chr_14_C218", "taxId": "41875", "score": 2060.0}, {"name": "chr_14_C218", "taxId": "41875", "score": 2058.0}, {"name": "chr_14_C218", "taxId": "41875", "score": 255.0}, {"name": "chr_14_C218", "taxId": "41875", "score": 2004.0}, {"name": "chr_14_C218", "taxId": "41875", "score": 307.0}, {"name": "chr_14_C218", "taxId": "41875", "score": 161.0}, {"name": "chr_14_C218", "taxId": "41875", "score": 2001.0}, {"name": "chr_14_C218", "taxId": "41875", "score": 2001.0}, {"name": "chr_14_C218", "taxId": "41875", "score": 955.0}, {"name": "chr_14_C218", "taxId": "41875", "score": 896.0}, {"name": "chr_14_C218", "taxId": "41875", "score": 776.0}, {"name": "chr_14_C218", "taxId": "41875", "score": 712.0}, {"name": "chr_14_C218", "taxId": "41875", "score": 392.0}, {"name": "chr_14_C218", "taxId": "41875", "score": 339.0}, {"name": "chr_14_C218", "taxId": "41875", "score": 237.0}, {"name": "chr_14_C218", "taxId": "41875", "score": 220.0}, {"name": "chr_14_C218", "taxId": "41875", "score": 220.0}, {"name": "chr_14_C218", "taxId": "41875", "score": 141.0}, {"name": "chr_14_C218", "taxId": "41875", "score": 1989.0}, {"name": "chr_14_C218", "taxId": "41875", "score": 1973.0}, {"name": "chr_14_C218", "taxId": "41875", "score": 1960.0}, {"name": "chr_14_C218", "taxId": "41875", "score": 1960.0}, {"name": "chr_14_C218", "taxId": "41875", "score": 1947.0}, {"name": "chr_14_C218", "taxId": "41875", "score": 279.0}, {"name": "chr_14_C218", "taxId": "41875", "score": 1912.0}, {"name": "chr_14_C218", "taxId": "41875", "score": 1842.0}, {"name": "chr_14_C218", "taxId": "41875", "score": 1816.0}, {"name": "chr_14_C218", "taxId": "41875", "score": 1803.0}, {"name": "chr_14_C218", "taxId": "41875", "score": 521.0}, {"name": "chr_14_C218", "taxId": "41875", "score": 1801.0}, {"name": "chr_14_C218", "taxId": "41875", "score": 1790.0}, {"name": "chr_14_C218", "taxId": "41875", "score": 1779.0}, {"name": "chr_14_C218", "taxId": "41875", "score": 1770.0}, {"name": "chr_14_C218", "taxId": "41875", "score": 1757.0}, {"name": "chr_14_C218", "taxId": "41875", "score": 283.0}, {"name": "chr_14_C218", "taxId": "41875", "score": 1751.0}, {"name": "chr_14_C218", "taxId": "41875", "score": 1748.0}, {"name": "chr_14_C218", "taxId": "41875", "score": 1746.0}, {"name": "chr_14_C218", "taxId": "41875", "score": 1661.0}, {"name": "chr_14_C218", "taxId": "41875", "score": 715.0}, {"name": "chr_14_C218", "taxId": "41875", "score": 217.0}, {"name": "chr_14_C218", "taxId": "41875", "score": 172.0}, {"name": "chr_14_C218", "taxId": "41875", "score": 145.0}, {"name": "chr_14_C218", "taxId": "41875", "score": 1629.0}, {"name": "chr_14_C218", "taxId": "41875", "score": 1615.0}, {"name": "chr_14_C218", "taxId": "41875", "score": 1559.0}, {"name": "chr_14_C218", "taxId": "41875", "score": 346.0}, {"name": "chr_14_C218", "taxId": "41875", "score": 1539.0}, {"name": "chr_14_C218", "taxId": "41875", "score": 1530.0}, {"name": "chr_14_C218", "taxId": "41875", "score": 254.0}, {"name": "chr_14_C218", "taxId": "41875", "score": 1524.0}, {"name": "chr_14_C218", "taxId": "41875", "score": 1519.0}, {"name": "chr_14_C218", "taxId": "41875", "score": 1502.0}, {"name": "chr_14_C218", "taxId": "41875", "score": 148.0}, {"name": "chr_14_C218", "taxId": "41875", "score": 1482.0}, {"name": "chr_14_C218", "taxId": "41875", "score": 1474.0}, {"name": "chr_14_C218", "taxId": "41875", "score": 1472.0}, {"name": "chr_14_C218", "taxId": "41875", "score": 889.0}, {"name": "chr_14_C218", "taxId": "41875", "score": 226.0}, {"name": "chr_14_C218", "taxId": "41875", "score": 1386.0}, {"name": "chr_14_C218", "taxId": "41875", "score": 1376.0}, {"name": "chr_14_C218", "taxId": "41875", "score": 1376.0}, {"name": "chr_14_C218", "taxId": "41875", "score": 1371.0}, {"name": "chr_14_C218", "taxId": "41875", "score": 1310.0}, {"name": "chr_14_C218", "taxId": "41875", "score": 1299.0}, {"name": "chr_14_C218", "taxId": "41875", "score": 1262.0}, {"name": "chr_14_C218", "taxId": "41875", "score": 1253.0}, {"name": "chr_14_C218", "taxId": "41875", "score": 540.0}, {"name": "chr_14_C218", "taxId": "41875", "score": 1251.0}, {"name": "chr_14_C218", "taxId": "41875", "score": 1214.0}, {"name": "chr_14_C218", "taxId": "41875", "score": 1182.0}, {"name": "chr_14_C218", "taxId": "41875", "score": 1147.0}, {"name": "chr_14_C218", "taxId": "41875", "score": 652.0}, {"name": "chr_14_C218", "taxId": "41875", "score": 1066.0}, {"name": "chr_14_C218", "taxId": "41875", "score": 1020.0}, {"name": "chr_14_C218", "taxId": "41875", "score": 1020.0}, {"name": "chr_14_C218", "taxId": "41875", "score": 1014.0}, {"name": "chr_14_C218", "taxId": "41875", "score": 505.0}, {"name": "chr_14_C218", "taxId": "41875", "score": 996.0}, {"name": "chr_14_C218", "taxId": "41875", "score": 248.0}, {"name": "chr_14_C218", "taxId": "41875", "score": 996.0}, {"name": "chr_14_C218", "taxId": "41875", "score": 898.0}, {"name": "chr_14_C218", "taxId": "41875", "score": 833.0}, {"name": "chr_14_C218", "taxId": "41875", "score": 824.0}, {"name": "chr_14_C218", "taxId": "41875", "score": 806.0}, {"name": "chr_14_C218", "taxId": "41875", "score": 782.0}, {"name": "chr_14_C218", "taxId": "41875", "score": 699.0}, {"name": "chr_14_C218", "taxId": "41875", "score": 627.0}, {"name": "chr_14_C218", "taxId": "41875", "score": 977.0}, {"name": "chr_14_C218", "taxId": "41875", "score": 961.0}, {"name": "chr_14_C218", "taxId": "41875", "score": 955.0}, {"name": "chr_14_C218", "taxId": "41875", "score": 896.0}, {"name": "chr_14_C218", "taxId": "41875", "score": 920.0}, {"name": "chr_14_C218", "taxId": "41875", "score": 920.0}, {"name": "chr_14_C218", "taxId": "41875", "score": 915.0}, {"name": "chr_14_C218", "taxId": "41875", "score": 898.0}, {"name": "chr_14_C218", "taxId": "41875", "score": 894.0}, {"name": "chr_14_C218", "taxId": "41875", "score": 776.0}, {"name": "chr_14_C218", "taxId": "41875", "score": 728.0}, {"name": "chr_14_C218", "taxId": "41875", "score": 719.0}, {"name": "chr_14_C218", "taxId": "41875", "score": 586.0}, {"name": "chr_14_C218", "taxId": "41875", "score": 169.0}, {"name": "chr_14_C218", "taxId": "41875", "score": 893.0}, {"name": "chr_14_C218", "taxId": "41875", "score": 586.0}, {"name": "chr_14_C218", "taxId": "41875", "score": 887.0}, {"name": "chr_14_C218", "taxId": "41875", "score": 883.0}, {"name": "chr_14_C218", "taxId": "41875", "score": 416.0}, {"name": "chr_14_C218", "taxId": "41875", "score": 883.0}, {"name": "chr_14_C218", "taxId": "41875", "score": 835.0}, {"name": "chr_14_C218", "taxId": "41875", "score": 468.0}, {"name": "chr_14_C218", "taxId": "41875", "score": 416.0}, {"name": "chr_14_C218", "taxId": "41875", "score": 187.0}, {"name": "chr_14_C218", "taxId": "41875", "score": 874.0}, {"name": "chr_14_C218", "taxId": "41875", "score": 857.0}, {"name": "chr_14_C218", "taxId": "41875", "score": 867.0}, {"name": "chr_14_C218", "taxId": "41875", "score": 859.0}, {"name": "chr_14_C218", "taxId": "41875", "score": 854.0}, {"name": "chr_14_C218", "taxId": "41875", "score": 854.0}, {"name": "chr_14_C218", "taxId": "41875", "score": 846.0}, {"name": "chr_14_C218", "taxId": "41875", "score": 802.0}, {"name": "chr_14_C218", "taxId": "41875", "score": 736.0}, {"name": "chr_14_C218", "taxId": "41875", "score": 675.0}, {"name": "chr_14_C218", "taxId": "41875", "score": 673.0}, {"name": "chr_14_C218", "taxId": "41875", "score": 390.0}, {"name": "chr_14_C218", "taxId": "41875", "score": 167.0}, {"name": "chr_14_C218", "taxId": "41875", "score": 156.0}, {"name": "chr_14_C218", "taxId": "41875", "score": 835.0}, {"name": "chr_14_C218", "taxId": "41875", "score": 660.0}, {"name": "chr_14_C218", "taxId": "41875", "score": 828.0}, {"name": "chr_14_C218", "taxId": "41875", "score": 824.0}, {"name": "chr_14_C218", "taxId": "41875", "score": 822.0}, {"name": "chr_14_C218", "taxId": "41875", "score": 806.0}, {"name": "chr_14_C218", "taxId": "41875", "score": 782.0}, {"name": "chr_14_C218", "taxId": "41875", "score": 787.0}, {"name": "chr_14_C218", "taxId": "41875", "score": 377.0}, {"name": "chr_14_C218", "taxId": "41875", "score": 782.0}, {"name": "chr_14_C218", "taxId": "41875", "score": 566.0}, {"name": "chr_14_C218", "taxId": "41875", "score": 774.0}, {"name": "chr_14_C218", "taxId": "41875", "score": 774.0}, {"name": "chr_14_C218", "taxId": "41875", "score": 773.0}, {"name": "chr_14_C218", "taxId": "41875", "score": 763.0}, {"name": "chr_14_C218", "taxId": "41875", "score": 752.0}, {"name": "chr_14_C218", "taxId": "41875", "score": 749.0}, {"name": "chr_14_C218", "taxId": "41875", "score": 745.0}, {"name": "chr_14_C218", "taxId": "41875", "score": 741.0}, {"name": "chr_14_C218", "taxId": "41875", "score": 392.0}, {"name": "chr_14_C218", "taxId": "41875", "score": 734.0}, {"name": "chr_14_C218", "taxId": "41875", "score": 734.0}, {"name": "chr_14_C218", "taxId": "41875", "score": 686.0}, {"name": "chr_14_C218", "taxId": "41875", "score": 684.0}, {"name": "chr_14_C218", "taxId": "41875", "score": 726.0}, {"name": "chr_14_C218", "taxId": "564608", "score": 719.0}, {"name": "chr_14_C218", "taxId": "41875", "score": 708.0}, {"name": "chr_14_C218", "taxId": "41875", "score": 708.0}, {"name": "chr_14_C218", "taxId": "41875", "score": 708.0}, {"name": "chr_14_C218", "taxId": "41875", "score": 695.0}, {"name": "chr_14_C218", "taxId": "296587", "score": 693.0}, {"name": "chr_14_C218", "taxId": "41875", "score": 688.0}, {"name": "chr_14_C218", "taxId": "41875", "score": 688.0}, {"name": "chr_14_C218", "taxId": "41875", "score": 684.0}, {"name": "chr_14_C218", "taxId": "41875", "score": 673.0}, {"name": "chr_14_C218", "taxId": "41875", "score": 647.0}, {"name": "chr_14_C218", "taxId": "41875", "score": 634.0}, {"name": "chr_14_C218", "taxId": "296587", "score": 634.0}, {"name": "chr_14_C218", "taxId": "296587", "score": 634.0}, {"name": "chr_14_C218", "taxId": "296587", "score": 464.0}, {"name": "chr_14_C218", "taxId": "41875", "score": 627.0}, {"name": "chr_14_C218", "taxId": "41875", "score": 326.0}, {"name": "chr_14_C218", "taxId": "41875", "score": 606.0}, {"name": "chr_14_C218", "taxId": "41875", "score": 590.0}, {"name": "chr_14_C218", "taxId": "41875", "score": 566.0}, {"name": "chr_14_C218", "taxId": "41875", "score": 564.0}, {"name": "chr_14_C218", "taxId": "41875", "score": 562.0}, {"name": "chr_14_C218", "taxId": "41875", "score": 555.0}, {"name": "chr_14_C218", "taxId": "41875", "score": 553.0}, {"name": "chr_14_C218", "taxId": "41875", "score": 505.0}, {"name": "chr_14_C218", "taxId": "41875", "score": 398.0}, {"name": "chr_14_C218", "taxId": "41875", "score": 542.0}, {"name": "chr_14_C218", "taxId": "296587", "score": 464.0}, {"name": "chr_14_C218", "taxId": "41875", "score": 457.0}, {"name": "chr_14_C218", "taxId": "41875", "score": 448.0}, {"name": "chr_14_C218", "taxId": "296587", "score": 427.0}, {"name": "chr_14_C218", "taxId": "41875", "score": 416.0}, {"name": "chr_14_C218", "taxId": "42229", "score": 409.0}, {"name": "chr_14_C218", "taxId": "102107", "score": 381.0}, {"name": "chr_14_C218", "taxId": "41875", "score": 379.0}, {"name": "chr_14_C218", "taxId": "436017", "score": 366.0}, {"name": "chr_14_C218", "taxId": "436017", "score": 366.0}, {"name": "chr_14_C218", "taxId": "436017", "score": 263.0}, {"name": "chr_14_C218", "taxId": "41875", "score": 357.0}, {"name": "chr_14_C218", "taxId": "41875", "score": 357.0}, {"name": "chr_14_C218", "taxId": "114398", "score": 307.0}, {"name": "chr_14_C218", "taxId": "41875", "score": 287.0}, {"name": "chr_14_C218", "taxId": "41875", "score": 281.0}, {"name": "chr_14_C218", "taxId": "43146", "score": 278.0}, {"name": "chr_14_C218", "taxId": "1987369", "score": 272.0}, {"name": "chr_14_C218", "taxId": "436017", "score": 263.0}, {"name": "chr_14_C218", "taxId": "13443", "score": 255.0}, {"name": "chr_14_C218", "taxId": "564608", "score": 254.0}, {"name": "chr_14_C218", "taxId": "41875", "score": 250.0}, {"name": "chr_14_C218", "taxId": "41875", "score": 235.0}, {"name": "chr_14_C218", "taxId": "41875", "score": 207.0}, {"name": "chr_14_C218", "taxId": "13443", "score": 246.0}, {"name": "chr_14_C218", "taxId": "49369", "score": 244.0}, {"name": "chr_14_C218", "taxId": "13443", "score": 244.0}, {"name": "chr_14_C218", "taxId": "41875", "score": 244.0}, {"name": "chr_14_C218", "taxId": "41875", "score": 243.0}, {"name": "chr_14_C218", "taxId": "41875", "score": 200.0}, {"name": "chr_14_C218", "taxId": "41875", "score": 196.0}, {"name": "chr_14_C218", "taxId": "41875", "score": 152.0}, {"name": "chr_14_C218", "taxId": "41875", "score": 145.0}, {"name": "chr_14_C218", "taxId": "743635", "score": 241.0}, {"name": "chr_14_C218", "taxId": "43946", "score": 224.0}, {"name": "chr_14_C218", "taxId": "41875", "score": 217.0}, {"name": "chr_14_C218", "taxId": "41875", "score": 207.0}, {"name": "chr_14_C218", "taxId": "41875", "score": 191.0}, {"name": "chr_14_C218", "taxId": "41875", "score": 141.0}, {"name": "chr_14_C218", "taxId": "28849", "score": 196.0}, {"name": "chr_14_C218", "taxId": "41875", "score": 185.0}, {"name": "chr_14_C218", "taxId": "41875", "score": 176.0}, {"name": "chr_14_C218", "taxId": "70448", "score": 172.0}, {"name": "chr_14_C218", "taxId": "1808001", "score": 171.0}, {"name": "chr_14_C218", "taxId": "41875", "score": 169.0}, {"name": "chr_14_C218", "taxId": "70448", "score": 167.0}, {"name": "chr_14_C218", "taxId": "70448", "score": 167.0}, {"name": "chr_14_C218", "taxId": "441375", "score": 163.0}, {"name": "chr_14_C218", "taxId": "7460", "score": 161.0}, {"name": "chr_14_C218", "taxId": "79200", "score": 159.0}, {"name": "chr_14_C218", "taxId": "41875", "score": 156.0}, {"name": "chr_14_C218", "taxId": "28090", "score": 154.0}, {"name": "chr_14_C218", "taxId": "258330", "score": 150.0}, {"name": "chr_14_C218", "taxId": "412030", "score": 148.0}, {"name": "chr_14_C218", "taxId": "352472", "score": 148.0}, {"name": "chr_14_C218", "taxId": "41875", "score": 145.0}, {"name": "chr_14_C218", "taxId": "10224", "score": 145.0}, {"name": "chr_14_C218", "taxId": "41875", "score": 145.0}, {"name": "chr_14_C218", "taxId": "66656", "score": 141.0}, {"name": "chr_14_C218", "taxId": "66656", "score": 141.0}, {"name": "chr_14_C218", "taxId": "41875", "score": 141.0}]}, "taxonomy": {"bestsum": {"species": {"tax": "Bathycoccus prasinos", "score": 972672.0, "c_index": 24}, "genus": {"tax": "Bathycoccus", "score": 972672.0, "c_index": 19}, "family": {"tax": "Bathycoccaceae", "score": 974436.0, "c_index": 18}, "order": {"tax": "Mamiellales", "score": 978725.0, "c_index": 17}, "phylum": {"tax": "Chlorophyta", "score": 978725.0, "c_index": 10}, "superkingdom": {"tax": "Eukaryota", "score": 983137.0, "c_index": 2}}}}, "chr_13_C218": {"name": "chr_13_C218", "length": 717342, "n_count": 0, "agct_count": 717342, "gc": 0.4857, "covs": {"bam0": 68.3899}, "read_cov": {"bam0": 327134}, "hits": {"tax0": [{"name": "chr_13_C218", "taxId": "41875", "score": 65797.0}, {"name": "chr_13_C218", "taxId": "41875", "score": 46119.0}, {"name": "chr_13_C218", "taxId": "41875", "score": 35419.0}, {"name": "chr_13_C218", "taxId": "41875", "score": 35054.0}, {"name": "chr_13_C218", "taxId": "41875", "score": 27815.0}, {"name": "chr_13_C218", "taxId": "41875", "score": 27047.0}, {"name": "chr_13_C218", "taxId": "41875", "score": 21756.0}, {"name": "chr_13_C218", "taxId": "41875", "score": 20718.0}, {"name": "chr_13_C218", "taxId": "41875", "score": 20587.0}, {"name": "chr_13_C218", "taxId": "41875", "score": 19919.0}, {"name": "chr_13_C218", "taxId": "41875", "score": 19695.0}, {"name": "chr_13_C218", "taxId": "41875", "score": 19167.0}, {"name": "chr_13_C218", "taxId": "41875", "score": 18833.0}, {"name": "chr_13_C218", "taxId": "41875", "score": 18535.0}, {"name": "chr_13_C218", "taxId": "41875", "score": 18502.0}, {"name": "chr_13_C218", "taxId": "41875", "score": 18312.0}, {"name": "chr_13_C218", "taxId": "41875", "score": 18310.0}, {"name": "chr_13_C218", "taxId": "41875", "score": 17878.0}, {"name": "chr_13_C218", "taxId": "41875", "score": 17760.0}, {"name": "chr_13_C218", "taxId": "41875", "score": 17241.0}, {"name": "chr_13_C218", "taxId": "41875", "score": 17114.0}, {"name": "chr_13_C218", "taxId": "41875", "score": 15867.0}, {"name": "chr_13_C218", "taxId": "41875", "score": 15500.0}, {"name": "chr_13_C218", "taxId": "41875", "score": 15365.0}, {"name": "chr_13_C218", "taxId": "41875", "score": 15282.0}, {"name": "chr_13_C218", "taxId": "41875", "score": 14992.0}, {"name": "chr_13_C218", "taxId": "41875", "score": 14222.0}, {"name": "chr_13_C218", "taxId": "41875", "score": 14179.0}, {"name": "chr_13_C218", "taxId": "41875", "score": 13778.0}, {"name": "chr_13_C218", "taxId": "41875", "score": 12813.0}, {"name": "chr_13_C218", "taxId": "41875", "score": 12765.0}, {"name": "chr_13_C218", "taxId": "41875", "score": 12412.0}, {"name": "chr_13_C218", "taxId": "41875", "score": 12397.0}, {"name": "chr_13_C218", "taxId": "41875", "score": 11435.0}, {"name": "chr_13_C218", "taxId": "41875", "score": 11193.0}, {"name": "chr_13_C218", "taxId": "41875", "score": 11116.0}, {"name": "chr_13_C218", "taxId": "41875", "score": 10909.0}, {"name": "chr_13_C218", "taxId": "41875", "score": 10408.0}, {"name": "chr_13_C218", "taxId": "41875", "score": 10279.0}, {"name": "chr_13_C218", "taxId": "41875", "score": 9828.0}, {"name": "chr_13_C218", "taxId": "41875", "score": 9677.0}, {"name": "chr_13_C218", "taxId": "41875", "score": 9670.0}, {"name": "chr_13_C218", "taxId": "41875", "score": 9529.0}, {"name": "chr_13_C218", "taxId": "41875", "score": 8791.0}, {"name": "chr_13_C218", "taxId": "41875", "score": 8702.0}, {"name": "chr_13_C218", "taxId": "41875", "score": 8637.0}, {"name": "chr_13_C218", "taxId": "41875", "score": 8556.0}, {"name": "chr_13_C218", "taxId": "41875", "score": 8414.0}, {"name": "chr_13_C218", "taxId": "41875", "score": 8307.0}, {"name": "chr_13_C218", "taxId": "41875", "score": 7919.0}, {"name": "chr_13_C218", "taxId": "41875", "score": 7788.0}, {"name": "chr_13_C218", "taxId": "41875", "score": 7613.0}, {"name": "chr_13_C218", "taxId": "41875", "score": 7378.0}, {"name": "chr_13_C218", "taxId": "41875", "score": 7262.0}, {"name": "chr_13_C218", "taxId": "41875", "score": 6962.0}, {"name": "chr_13_C218", "taxId": "41875", "score": 6818.0}, {"name": "chr_13_C218", "taxId": "41875", "score": 6591.0}, {"name": "chr_13_C218", "taxId": "41875", "score": 6569.0}, {"name": "chr_13_C218", "taxId": "41875", "score": 6549.0}, {"name": "chr_13_C218", "taxId": "41875", "score": 6490.0}, {"name": "chr_13_C218", "taxId": "41875", "score": 6349.0}, {"name": "chr_13_C218", "taxId": "41875", "score": 6202.0}, {"name": "chr_13_C218", "taxId": "41875", "score": 6080.0}, {"name": "chr_13_C218", "taxId": "41875", "score": 6043.0}, {"name": "chr_13_C218", "taxId": "41875", "score": 6021.0}, {"name": "chr_13_C218", "taxId": "41875", "score": 5356.0}, {"name": "chr_13_C218", "taxId": "41875", "score": 4955.0}, {"name": "chr_13_C218", "taxId": "41875", "score": 4937.0}, {"name": "chr_13_C218", "taxId": "41875", "score": 4920.0}, {"name": "chr_13_C218", "taxId": "41875", "score": 4852.0}, {"name": "chr_13_C218", "taxId": "41875", "score": 4826.0}, {"name": "chr_13_C218", "taxId": "41875", "score": 4680.0}, {"name": "chr_13_C218", "taxId": "41875", "score": 4508.0}, {"name": "chr_13_C218", "taxId": "41875", "score": 4414.0}, {"name": "chr_13_C218", "taxId": "41875", "score": 4120.0}, {"name": "chr_13_C218", "taxId": "41875", "score": 3718.0}, {"name": "chr_13_C218", "taxId": "41875", "score": 3369.0}, {"name": "chr_13_C218", "taxId": "41875", "score": 3225.0}, {"name": "chr_13_C218", "taxId": "41875", "score": 3205.0}, {"name": "chr_13_C218", "taxId": "41875", "score": 3149.0}, {"name": "chr_13_C218", "taxId": "41875", "score": 2662.0}, {"name": "chr_13_C218", "taxId": "41875", "score": 2636.0}, {"name": "chr_13_C218", "taxId": "41875", "score": 2492.0}, {"name": "chr_13_C218", "taxId": "41875", "score": 2460.0}, {"name": "chr_13_C218", "taxId": "41875", "score": 2338.0}, {"name": "chr_13_C218", "taxId": "41875", "score": 2276.0}, {"name": "chr_13_C218", "taxId": "41875", "score": 2187.0}, {"name": "chr_13_C218", "taxId": "41875", "score": 2039.0}, {"name": "chr_13_C218", "taxId": "41875", "score": 1960.0}, {"name": "chr_13_C218", "taxId": "41875", "score": 1947.0}, {"name": "chr_13_C218", "taxId": "41875", "score": 1941.0}, {"name": "chr_13_C218", "taxId": "41875", "score": 1936.0}, {"name": "chr_13_C218", "taxId": "41875", "score": 1936.0}, {"name": "chr_13_C218", "taxId": "41875", "score": 1831.0}, {"name": "chr_13_C218", "taxId": "41875", "score": 1788.0}, {"name": "chr_13_C218", "taxId": "41875", "score": 1738.0}, {"name": "chr_13_C218", "taxId": "41875", "score": 1611.0}, {"name": "chr_13_C218", "taxId": "41875", "score": 1611.0}, {"name": "chr_13_C218", "taxId": "41875", "score": 1594.0}, {"name": "chr_13_C218", "taxId": "41875", "score": 1572.0}, {"name": "chr_13_C218", "taxId": "41875", "score": 1507.0}, {"name": "chr_13_C218", "taxId": "41875", "score": 1428.0}, {"name": "chr_13_C218", "taxId": "41875", "score": 1362.0}, {"name": "chr_13_C218", "taxId": "41875", "score": 1325.0}, {"name": "chr_13_C218", "taxId": "41875", "score": 1284.0}, {"name": "chr_13_C218", "taxId": "41875", "score": 1267.0}, {"name": "chr_13_C218", "taxId": "41875", "score": 1258.0}, {"name": "chr_13_C218", "taxId": "41875", "score": 1245.0}, {"name": "chr_13_C218", "taxId": "41875", "score": 1175.0}, {"name": "chr_13_C218", "taxId": "41875", "score": 1164.0}, {"name": "chr_13_C218", "taxId": "41875", "score": 1096.0}, {"name": "chr_13_C218", "taxId": "41875", "score": 1077.0}, {"name": "chr_13_C218", "taxId": "41875", "score": 996.0}, {"name": "chr_13_C218", "taxId": "41875", "score": 972.0}, {"name": "chr_13_C218", "taxId": "41875", "score": 972.0}, {"name": "chr_13_C218", "taxId": "41875", "score": 944.0}, {"name": "chr_13_C218", "taxId": "41875", "score": 920.0}, {"name": "chr_13_C218", "taxId": "41875", "score": 883.0}, {"name": "chr_13_C218", "taxId": "41875", "score": 878.0}, {"name": "chr_13_C218", "taxId": "41875", "score": 865.0}, {"name": "chr_13_C218", "taxId": "41875", "score": 848.0}, {"name": "chr_13_C218", "taxId": "41875", "score": 845.0}, {"name": "chr_13_C218", "taxId": "41875", "score": 813.0}, {"name": "chr_13_C218", "taxId": "41875", "score": 787.0}, {"name": "chr_13_C218", "taxId": "41875", "score": 767.0}, {"name": "chr_13_C218", "taxId": "41875", "score": 647.0}, {"name": "chr_13_C218", "taxId": "41875", "score": 645.0}, {"name": "chr_13_C218", "taxId": "41875", "score": 641.0}, {"name": "chr_13_C218", "taxId": "41875", "score": 636.0}, {"name": "chr_13_C218", "taxId": "41875", "score": 628.0}, {"name": "chr_13_C218", "taxId": "41875", "score": 621.0}, {"name": "chr_13_C218", "taxId": "41875", "score": 608.0}, {"name": "chr_13_C218", "taxId": "41875", "score": 588.0}, {"name": "chr_13_C218", "taxId": "41875", "score": 586.0}, {"name": "chr_13_C218", "taxId": "41875", "score": 527.0}, {"name": "chr_13_C218", "taxId": "41875", "score": 516.0}, {"name": "chr_13_C218", "taxId": "41875", "score": 516.0}, {"name": "chr_13_C218", "taxId": "41875", "score": 503.0}, {"name": "chr_13_C218", "taxId": "41875", "score": 496.0}, {"name": "chr_13_C218", "taxId": "41875", "score": 473.0}, {"name": "chr_13_C218", "taxId": "41875", "score": 468.0}, {"name": "chr_13_C218", "taxId": "41875", "score": 460.0}, {"name": "chr_13_C218", "taxId": "41875", "score": 457.0}, {"name": "chr_13_C218", "taxId": "41875", "score": 451.0}, {"name": "chr_13_C218", "taxId": "41875", "score": 446.0}, {"name": "chr_13_C218", "taxId": "41875", "score": 436.0}, {"name": "chr_13_C218", "taxId": "41875", "score": 422.0}, {"name": "chr_13_C218", "taxId": "41875", "score": 420.0}, {"name": "chr_13_C218", "taxId": "41875", "score": 387.0}, {"name": "chr_13_C218", "taxId": "41875", "score": 383.0}, {"name": "chr_13_C218", "taxId": "41875", "score": 361.0}, {"name": "chr_13_C218", "taxId": "41875", "score": 361.0}, {"name": "chr_13_C218", "taxId": "41875", "score": 326.0}, {"name": "chr_13_C218", "taxId": "41875", "score": 324.0}, {"name": "chr_13_C218", "taxId": "41875", "score": 322.0}, {"name": "chr_13_C218", "taxId": "41875", "score": 292.0}, {"name": "chr_13_C218", "taxId": "41875", "score": 292.0}, {"name": "chr_13_C218", "taxId": "41875", "score": 291.0}, {"name": "chr_13_C218", "taxId": "41875", "score": 291.0}, {"name": "chr_13_C218", "taxId": "41875", "score": 283.0}, {"name": "chr_13_C218", "taxId": "41875", "score": 276.0}, {"name": "chr_13_C218", "taxId": "41875", "score": 276.0}, {"name": "chr_13_C218", "taxId": "41875", "score": 228.0}, {"name": "chr_13_C218", "taxId": "41875", "score": 220.0}, {"name": "chr_13_C218", "taxId": "41875", "score": 220.0}, {"name": "chr_13_C218", "taxId": "41875", "score": 213.0}, {"name": "chr_13_C218", "taxId": "41875", "score": 211.0}, {"name": "chr_13_C218", "taxId": "41875", "score": 191.0}, {"name": "chr_13_C218", "taxId": "41875", "score": 171.0}, {"name": "chr_13_C218", "taxId": "41875", "score": 169.0}, {"name": "chr_13_C218", "taxId": "41875", "score": 143.0}, {"name": "chr_13_C218", "taxId": "41875", "score": 35419.0}, {"name": "chr_13_C218", "taxId": "41875", "score": 14179.0}, {"name": "chr_13_C218", "taxId": "41875", "score": 13778.0}, {"name": "chr_13_C218", "taxId": "41875", "score": 12148.0}, {"name": "chr_13_C218", "taxId": "41875", "score": 11435.0}, {"name": "chr_13_C218", "taxId": "41875", "score": 8414.0}, {"name": "chr_13_C218", "taxId": "41875", "score": 6569.0}, {"name": "chr_13_C218", "taxId": "41875", "score": 6490.0}, {"name": "chr_13_C218", "taxId": "41875", "score": 5092.0}, {"name": "chr_13_C218", "taxId": "41875", "score": 3369.0}, {"name": "chr_13_C218", "taxId": "41875", "score": 3225.0}, {"name": "chr_13_C218", "taxId": "41875", "score": 3205.0}, {"name": "chr_13_C218", "taxId": "41875", "score": 2460.0}, {"name": "chr_13_C218", "taxId": "41875", "score": 1611.0}, {"name": "chr_13_C218", "taxId": "41875", "score": 1594.0}, {"name": "chr_13_C218", "taxId": "41875", "score": 1290.0}, {"name": "chr_13_C218", "taxId": "41875", "score": 1284.0}, {"name": "chr_13_C218", "taxId": "41875", "score": 1258.0}, {"name": "chr_13_C218", "taxId": "41875", "score": 647.0}, {"name": "chr_13_C218", "taxId": "41875", "score": 641.0}, {"name": "chr_13_C218", "taxId": "41875", "score": 636.0}, {"name": "chr_13_C218", "taxId": "41875", "score": 628.0}, {"name": "chr_13_C218", "taxId": "41875", "score": 608.0}, {"name": "chr_13_C218", "taxId": "41875", "score": 588.0}, {"name": "chr_13_C218", "taxId": "41875", "score": 527.0}, {"name": "chr_13_C218", "taxId": "41875", "score": 516.0}, {"name": "chr_13_C218", "taxId": "41875", "score": 510.0}, {"name": "chr_13_C218", "taxId": "41875", "score": 497.0}, {"name": "chr_13_C218", "taxId": "41875", "score": 468.0}, {"name": "chr_13_C218", "taxId": "41875", "score": 446.0}, {"name": "chr_13_C218", "taxId": "41875", "score": 422.0}, {"name": "chr_13_C218", "taxId": "41875", "score": 383.0}, {"name": "chr_13_C218", "taxId": "41875", "score": 324.0}, {"name": "chr_13_C218", "taxId": "41875", "score": 294.0}, {"name": "chr_13_C218", "taxId": "41875", "score": 292.0}, {"name": "chr_13_C218", "taxId": "41875", "score": 213.0}, {"name": "chr_13_C218", "taxId": "41875", "score": 171.0}, {"name": "chr_13_C218", "taxId": "41875", "score": 26777.0}, {"name": "chr_13_C218", "taxId": "41875", "score": 2872.0}, {"name": "chr_13_C218", "taxId": "41875", "score": 972.0}, {"name": "chr_13_C218", "taxId": "41875", "score": 503.0}, {"name": "chr_13_C218", "taxId": "41875", "score": 322.0}, {"name": "chr_13_C218", "taxId": "41875", "score": 276.0}, {"name": "chr_13_C218", "taxId": "41875", "score": 183.0}, {"name": "chr_13_C218", "taxId": "41875", "score": 174.0}, {"name": "chr_13_C218", "taxId": "41875", "score": 18402.0}, {"name": "chr_13_C218", "taxId": "41875", "score": 1085.0}, {"name": "chr_13_C218", "taxId": "41875", "score": 845.0}, {"name": "chr_13_C218", "taxId": "41875", "score": 12842.0}, {"name": "chr_13_C218", "taxId": "41875", "score": 534.0}, {"name": "chr_13_C218", "taxId": "41875", "score": 12046.0}, {"name": "chr_13_C218", "taxId": "41875", "score": 10329.0}, {"name": "chr_13_C218", "taxId": "41875", "score": 9044.0}, {"name": "chr_13_C218", "taxId": "41875", "score": 8754.0}, {"name": "chr_13_C218", "taxId": "41875", "score": 6588.0}, {"name": "chr_13_C218", "taxId": "41875", "score": 8303.0}, {"name": "chr_13_C218", "taxId": "41875", "score": 7723.0}, {"name": "chr_13_C218", "taxId": "41875", "score": 7657.0}, {"name": "chr_13_C218", "taxId": "41875", "score": 7188.0}, {"name": "chr_13_C218", "taxId": "41875", "score": 6682.0}, {"name": "chr_13_C218", "taxId": "41875", "score": 6650.0}, {"name": "chr_13_C218", "taxId": "41875", "score": 6288.0}, {"name": "chr_13_C218", "taxId": "41875", "score": 6229.0}, {"name": "chr_13_C218", "taxId": "41875", "score": 4920.0}, {"name": "chr_13_C218", "taxId": "41875", "score": 1960.0}, {"name": "chr_13_C218", "taxId": "41875", "score": 1941.0}, {"name": "chr_13_C218", "taxId": "41875", "score": 1936.0}, {"name": "chr_13_C218", "taxId": "41875", "score": 1077.0}, {"name": "chr_13_C218", "taxId": "41875", "score": 996.0}, {"name": "chr_13_C218", "taxId": "41875", "score": 479.0}, {"name": "chr_13_C218", "taxId": "41875", "score": 6192.0}, {"name": "chr_13_C218", "taxId": "41875", "score": 5788.0}, {"name": "chr_13_C218", "taxId": "41875", "score": 5773.0}, {"name": "chr_13_C218", "taxId": "41875", "score": 3217.0}, {"name": "chr_13_C218", "taxId": "41875", "score": 3217.0}, {"name": "chr_13_C218", "taxId": "41875", "score": 1351.0}, {"name": "chr_13_C218", "taxId": "41875", "score": 1330.0}, {"name": "chr_13_C218", "taxId": "41875", "score": 1201.0}, {"name": "chr_13_C218", "taxId": "41875", "score": 846.0}, {"name": "chr_13_C218", "taxId": "41875", "score": 490.0}, {"name": "chr_13_C218", "taxId": "41875", "score": 466.0}, {"name": "chr_13_C218", "taxId": "41875", "score": 425.0}, {"name": "chr_13_C218", "taxId": "41875", "score": 366.0}, {"name": "chr_13_C218", "taxId": "41875", "score": 355.0}, {"name": "chr_13_C218", "taxId": "41875", "score": 267.0}, {"name": "chr_13_C218", "taxId": "41875", "score": 235.0}, {"name": "chr_13_C218", "taxId": "41875", "score": 200.0}, {"name": "chr_13_C218", "taxId": "41875", "score": 185.0}, {"name": "chr_13_C218", "taxId": "41875", "score": 5786.0}, {"name": "chr_13_C218", "taxId": "41875", "score": 5705.0}, {"name": "chr_13_C218", "taxId": "41875", "score": 2636.0}, {"name": "chr_13_C218", "taxId": "41875", "score": 1788.0}, {"name": "chr_13_C218", "taxId": "41875", "score": 1362.0}, {"name": "chr_13_C218", "taxId": "41875", "score": 883.0}, {"name": "chr_13_C218", "taxId": "41875", "score": 878.0}, {"name": "chr_13_C218", "taxId": "41875", "score": 813.0}, {"name": "chr_13_C218", "taxId": "41875", "score": 767.0}, {"name": "chr_13_C218", "taxId": "41875", "score": 621.0}, {"name": "chr_13_C218", "taxId": "41875", "score": 516.0}, {"name": "chr_13_C218", "taxId": "41875", "score": 473.0}, {"name": "chr_13_C218", "taxId": "41875", "score": 5664.0}, {"name": "chr_13_C218", "taxId": "41875", "score": 645.0}, {"name": "chr_13_C218", "taxId": "41875", "score": 5590.0}, {"name": "chr_13_C218", "taxId": "41875", "score": 5566.0}, {"name": "chr_13_C218", "taxId": "41875", "score": 5563.0}, {"name": "chr_13_C218", "taxId": "41875", "score": 5511.0}, {"name": "chr_13_C218", "taxId": "41875", "score": 5264.0}, {"name": "chr_13_C218", "taxId": "41875", "score": 5158.0}, {"name": "chr_13_C218", "taxId": "41875", "score": 5073.0}, {"name": "chr_13_C218", "taxId": "41875", "score": 4983.0}, {"name": "chr_13_C218", "taxId": "41875", "score": 4939.0}, {"name": "chr_13_C218", "taxId": "41875", "score": 4933.0}, {"name": "chr_13_C218", "taxId": "41875", "score": 4833.0}, {"name": "chr_13_C218", "taxId": "41875", "score": 4828.0}, {"name": "chr_13_C218", "taxId": "41875", "score": 4787.0}, {"name": "chr_13_C218", "taxId": "41875", "score": 4745.0}, {"name": "chr_13_C218", "taxId": "41875", "score": 4739.0}, {"name": "chr_13_C218", "taxId": "41875", "score": 4700.0}, {"name": "chr_13_C218", "taxId": "41875", "score": 4612.0}, {"name": "chr_13_C218", "taxId": "41875", "score": 4512.0}, {"name": "chr_13_C218", "taxId": "41875", "score": 4495.0}, {"name": "chr_13_C218", "taxId": "41875", "score": 4494.0}, {"name": "chr_13_C218", "taxId": "41875", "score": 4440.0}, {"name": "chr_13_C218", "taxId": "41875", "score": 4418.0}, {"name": "chr_13_C218", "taxId": "41875", "score": 4301.0}, {"name": "chr_13_C218", "taxId": "41875", "score": 4218.0}, {"name": "chr_13_C218", "taxId": "41875", "score": 2006.0}, {"name": "chr_13_C218", "taxId": "41875", "score": 4074.0}, {"name": "chr_13_C218", "taxId": "41875", "score": 237.0}, {"name": "chr_13_C218", "taxId": "41875", "score": 4061.0}, {"name": "chr_13_C218", "taxId": "41875", "score": 4036.0}, {"name": "chr_13_C218", "taxId": "41875", "score": 1306.0}, {"name": "chr_13_C218", "taxId": "41875", "score": 3947.0}, {"name": "chr_13_C218", "taxId": "41875", "score": 3864.0}, {"name": "chr_13_C218", "taxId": "41875", "score": 3853.0}, {"name": "chr_13_C218", "taxId": "41875", "score": 3836.0}, {"name": "chr_13_C218", "taxId": "41875", "score": 3749.0}, {"name": "chr_13_C218", "taxId": "41875", "score": 3725.0}, {"name": "chr_13_C218", "taxId": "41875", "score": 2636.0}, {"name": "chr_13_C218", "taxId": "41875", "score": 331.0}, {"name": "chr_13_C218", "taxId": "41875", "score": 3725.0}, {"name": "chr_13_C218", "taxId": "41875", "score": 2636.0}, {"name": "chr_13_C218", "taxId": "41875", "score": 331.0}, {"name": "chr_13_C218", "taxId": "41875", "score": 220.0}, {"name": "chr_13_C218", "taxId": "41875", "score": 3681.0}, {"name": "chr_13_C218", "taxId": "41875", "score": 3657.0}, {"name": "chr_13_C218", "taxId": "41875", "score": 3626.0}, {"name": "chr_13_C218", "taxId": "41875", "score": 3615.0}, {"name": "chr_13_C218", "taxId": "41875", "score": 3613.0}, {"name": "chr_13_C218", "taxId": "41875", "score": 3600.0}, {"name": "chr_13_C218", "taxId": "41875", "score": 614.0}, {"name": "chr_13_C218", "taxId": "41875", "score": 3585.0}, {"name": "chr_13_C218", "taxId": "41875", "score": 3565.0}, {"name": "chr_13_C218", "taxId": "41875", "score": 3557.0}, {"name": "chr_13_C218", "taxId": "41875", "score": 3554.0}, {"name": "chr_13_C218", "taxId": "41875", "score": 3552.0}, {"name": "chr_13_C218", "taxId": "41875", "score": 3548.0}, {"name": "chr_13_C218", "taxId": "41875", "score": 3496.0}, {"name": "chr_13_C218", "taxId": "41875", "score": 3430.0}, {"name": "chr_13_C218", "taxId": "41875", "score": 3365.0}, {"name": "chr_13_C218", "taxId": "41875", "score": 3343.0}, {"name": "chr_13_C218", "taxId": "41875", "score": 3269.0}, {"name": "chr_13_C218", "taxId": "41875", "score": 3265.0}, {"name": "chr_13_C218", "taxId": "41875", "score": 496.0}, {"name": "chr_13_C218", "taxId": "41875", "score": 3253.0}, {"name": "chr_13_C218", "taxId": "41875", "score": 3249.0}, {"name": "chr_13_C218", "taxId": "41875", "score": 3247.0}, {"name": "chr_13_C218", "taxId": "41875", "score": 3247.0}, {"name": "chr_13_C218", "taxId": "41875", "score": 3245.0}, {"name": "chr_13_C218", "taxId": "41875", "score": 534.0}, {"name": "chr_13_C218", "taxId": "41875", "score": 3236.0}, {"name": "chr_13_C218", "taxId": "41875", "score": 3221.0}, {"name": "chr_13_C218", "taxId": "41875", "score": 3216.0}, {"name": "chr_13_C218", "taxId": "41875", "score": 593.0}, {"name": "chr_13_C218", "taxId": "41875", "score": 3214.0}, {"name": "chr_13_C218", "taxId": "41875", "score": 145.0}, {"name": "chr_13_C218", "taxId": "41875", "score": 3203.0}, {"name": "chr_13_C218", "taxId": "41875", "score": 3177.0}, {"name": "chr_13_C218", "taxId": "41875", "score": 3171.0}, {"name": "chr_13_C218", "taxId": "41875", "score": 3155.0}, {"name": "chr_13_C218", "taxId": "41875", "score": 3138.0}, {"name": "chr_13_C218", "taxId": "41875", "score": 3125.0}, {"name": "chr_13_C218", "taxId": "41875", "score": 3120.0}, {"name": "chr_13_C218", "taxId": "41875", "score": 3114.0}, {"name": "chr_13_C218", "taxId": "41875", "score": 3083.0}, {"name": "chr_13_C218", "taxId": "41875", "score": 3083.0}, {"name": "chr_13_C218", "taxId": "41875", "score": 3048.0}, {"name": "chr_13_C218", "taxId": "41875", "score": 3037.0}, {"name": "chr_13_C218", "taxId": "41875", "score": 2988.0}, {"name": "chr_13_C218", "taxId": "41875", "score": 2972.0}, {"name": "chr_13_C218", "taxId": "41875", "score": 2970.0}, {"name": "chr_13_C218", "taxId": "41875", "score": 2959.0}, {"name": "chr_13_C218", "taxId": "41875", "score": 2950.0}, {"name": "chr_13_C218", "taxId": "41875", "score": 2950.0}, {"name": "chr_13_C218", "taxId": "41875", "score": 2900.0}, {"name": "chr_13_C218", "taxId": "41875", "score": 2900.0}, {"name": "chr_13_C218", "taxId": "41875", "score": 2898.0}, {"name": "chr_13_C218", "taxId": "41875", "score": 2876.0}, {"name": "chr_13_C218", "taxId": "41875", "score": 2872.0}, {"name": "chr_13_C218", "taxId": "41875", "score": 2867.0}, {"name": "chr_13_C218", "taxId": "41875", "score": 2857.0}, {"name": "chr_13_C218", "taxId": "41875", "score": 2856.0}, {"name": "chr_13_C218", "taxId": "41875", "score": 2776.0}, {"name": "chr_13_C218", "taxId": "41875", "score": 2734.0}, {"name": "chr_13_C218", "taxId": "41875", "score": 1131.0}, {"name": "chr_13_C218", "taxId": "41875", "score": 2723.0}, {"name": "chr_13_C218", "taxId": "41875", "score": 2719.0}, {"name": "chr_13_C218", "taxId": "41875", "score": 2717.0}, {"name": "chr_13_C218", "taxId": "41875", "score": 2710.0}, {"name": "chr_13_C218", "taxId": "41875", "score": 2710.0}, {"name": "chr_13_C218", "taxId": "41875", "score": 2687.0}, {"name": "chr_13_C218", "taxId": "41875", "score": 2678.0}, {"name": "chr_13_C218", "taxId": "41875", "score": 2667.0}, {"name": "chr_13_C218", "taxId": "41875", "score": 2641.0}, {"name": "chr_13_C218", "taxId": "41875", "score": 2617.0}, {"name": "chr_13_C218", "taxId": "41875", "score": 2584.0}, {"name": "chr_13_C218", "taxId": "41875", "score": 2575.0}, {"name": "chr_13_C218", "taxId": "41875", "score": 311.0}, {"name": "chr_13_C218", "taxId": "41875", "score": 2562.0}, {"name": "chr_13_C218", "taxId": "41875", "score": 2543.0}, {"name": "chr_13_C218", "taxId": "41875", "score": 2505.0}, {"name": "chr_13_C218", "taxId": "41875", "score": 468.0}, {"name": "chr_13_C218", "taxId": "41875", "score": 2483.0}, {"name": "chr_13_C218", "taxId": "41875", "score": 2479.0}, {"name": "chr_13_C218", "taxId": "41875", "score": 2468.0}, {"name": "chr_13_C218", "taxId": "41875", "score": 2455.0}, {"name": "chr_13_C218", "taxId": "41875", "score": 2451.0}, {"name": "chr_13_C218", "taxId": "41875", "score": 2447.0}, {"name": "chr_13_C218", "taxId": "41875", "score": 2436.0}, {"name": "chr_13_C218", "taxId": "41875", "score": 2435.0}, {"name": "chr_13_C218", "taxId": "41875", "score": 2433.0}, {"name": "chr_13_C218", "taxId": "41875", "score": 2359.0}, {"name": "chr_13_C218", "taxId": "41875", "score": 2355.0}, {"name": "chr_13_C218", "taxId": "41875", "score": 2340.0}, {"name": "chr_13_C218", "taxId": "41875", "score": 1249.0}, {"name": "chr_13_C218", "taxId": "41875", "score": 2333.0}, {"name": "chr_13_C218", "taxId": "41875", "score": 2329.0}, {"name": "chr_13_C218", "taxId": "41875", "score": 2327.0}, {"name": "chr_13_C218", "taxId": "41875", "score": 2322.0}, {"name": "chr_13_C218", "taxId": "41875", "score": 2300.0}, {"name": "chr_13_C218", "taxId": "41875", "score": 2290.0}, {"name": "chr_13_C218", "taxId": "41875", "score": 1304.0}, {"name": "chr_13_C218", "taxId": "41875", "score": 774.0}, {"name": "chr_13_C218", "taxId": "41875", "score": 2290.0}, {"name": "chr_13_C218", "taxId": "41875", "score": 1304.0}, {"name": "chr_13_C218", "taxId": "41875", "score": 780.0}, {"name": "chr_13_C218", "taxId": "41875", "score": 2289.0}, {"name": "chr_13_C218", "taxId": "41875", "score": 2279.0}, {"name": "chr_13_C218", "taxId": "41875", "score": 217.0}, {"name": "chr_13_C218", "taxId": "41875", "score": 2272.0}, {"name": "chr_13_C218", "taxId": "41875", "score": 2222.0}, {"name": "chr_13_C218", "taxId": "41875", "score": 2217.0}, {"name": "chr_13_C218", "taxId": "41875", "score": 2189.0}, {"name": "chr_13_C218", "taxId": "41875", "score": 2183.0}, {"name": "chr_13_C218", "taxId": "41875", "score": 2178.0}, {"name": "chr_13_C218", "taxId": "41875", "score": 2169.0}, {"name": "chr_13_C218", "taxId": "41875", "score": 2158.0}, {"name": "chr_13_C218", "taxId": "41875", "score": 2152.0}, {"name": "chr_13_C218", "taxId": "41875", "score": 2139.0}, {"name": "chr_13_C218", "taxId": "41875", "score": 2122.0}, {"name": "chr_13_C218", "taxId": "41875", "score": 427.0}, {"name": "chr_13_C218", "taxId": "41875", "score": 2119.0}, {"name": "chr_13_C218", "taxId": "41875", "score": 2109.0}, {"name": "chr_13_C218", "taxId": "41875", "score": 1330.0}, {"name": "chr_13_C218", "taxId": "41875", "score": 1053.0}, {"name": "chr_13_C218", "taxId": "41875", "score": 739.0}, {"name": "chr_13_C218", "taxId": "41875", "score": 641.0}, {"name": "chr_13_C218", "taxId": "41875", "score": 580.0}, {"name": "chr_13_C218", "taxId": "41875", "score": 540.0}, {"name": "chr_13_C218", "taxId": "41875", "score": 501.0}, {"name": "chr_13_C218", "taxId": "41875", "score": 501.0}, {"name": "chr_13_C218", "taxId": "41875", "score": 448.0}, {"name": "chr_13_C218", "taxId": "41875", "score": 327.0}, {"name": "chr_13_C218", "taxId": "41875", "score": 2080.0}, {"name": "chr_13_C218", "taxId": "41875", "score": 2056.0}, {"name": "chr_13_C218", "taxId": "41875", "score": 800.0}, {"name": "chr_13_C218", "taxId": "41875", "score": 710.0}, {"name": "chr_13_C218", "taxId": "41875", "score": 2036.0}, {"name": "chr_13_C218", "taxId": "41875", "score": 2025.0}, {"name": "chr_13_C218", "taxId": "41875", "score": 2021.0}, {"name": "chr_13_C218", "taxId": "41875", "score": 2021.0}, {"name": "chr_13_C218", "taxId": "41875", "score": 1991.0}, {"name": "chr_13_C218", "taxId": "41875", "score": 1986.0}, {"name": "chr_13_C218", "taxId": "41875", "score": 1980.0}, {"name": "chr_13_C218", "taxId": "41875", "score": 1969.0}, {"name": "chr_13_C218", "taxId": "41875", "score": 1969.0}, {"name": "chr_13_C218", "taxId": "41875", "score": 1969.0}, {"name": "chr_13_C218", "taxId": "41875", "score": 416.0}, {"name": "chr_13_C218", "taxId": "41875", "score": 169.0}, {"name": "chr_13_C218", "taxId": "41875", "score": 163.0}, {"name": "chr_13_C218", "taxId": "41875", "score": 1967.0}, {"name": "chr_13_C218", "taxId": "41875", "score": 1965.0}, {"name": "chr_13_C218", "taxId": "41875", "score": 1960.0}, {"name": "chr_13_C218", "taxId": "41875", "score": 1657.0}, {"name": "chr_13_C218", "taxId": "41875", "score": 1890.0}, {"name": "chr_13_C218", "taxId": "41875", "score": 1873.0}, {"name": "chr_13_C218", "taxId": "41875", "score": 1873.0}, {"name": "chr_13_C218", "taxId": "41875", "score": 1869.0}, {"name": "chr_13_C218", "taxId": "41875", "score": 1864.0}, {"name": "chr_13_C218", "taxId": "41875", "score": 1208.0}, {"name": "chr_13_C218", "taxId": "41875", "score": 1864.0}, {"name": "chr_13_C218", "taxId": "41875", "score": 1208.0}, {"name": "chr_13_C218", "taxId": "41875", "score": 1057.0}, {"name": "chr_13_C218", "taxId": "41875", "score": 887.0}, {"name": "chr_13_C218", "taxId": "41875", "score": 881.0}, {"name": "chr_13_C218", "taxId": "41875", "score": 701.0}, {"name": "chr_13_C218", "taxId": "41875", "score": 630.0}, {"name": "chr_13_C218", "taxId": "41875", "score": 627.0}, {"name": "chr_13_C218", "taxId": "41875", "score": 440.0}, {"name": "chr_13_C218", "taxId": "41875", "score": 219.0}, {"name": "chr_13_C218", "taxId": "41875", "score": 161.0}, {"name": "chr_13_C218", "taxId": "41875", "score": 1862.0}, {"name": "chr_13_C218", "taxId": "41875", "score": 1829.0}, {"name": "chr_13_C218", "taxId": "41875", "score": 1790.0}, {"name": "chr_13_C218", "taxId": "41875", "score": 1786.0}, {"name": "chr_13_C218", "taxId": "41875", "score": 1773.0}, {"name": "chr_13_C218", "taxId": "41875", "score": 1759.0}, {"name": "chr_13_C218", "taxId": "41875", "score": 1751.0}, {"name": "chr_13_C218", "taxId": "41875", "score": 1748.0}, {"name": "chr_13_C218", "taxId": "41875", "score": 1746.0}, {"name": "chr_13_C218", "taxId": "41875", "score": 1731.0}, {"name": "chr_13_C218", "taxId": "41875", "score": 1729.0}, {"name": "chr_13_C218", "taxId": "41875", "score": 1725.0}, {"name": "chr_13_C218", "taxId": "41875", "score": 1724.0}, {"name": "chr_13_C218", "taxId": "41875", "score": 1703.0}, {"name": "chr_13_C218", "taxId": "41875", "score": 970.0}, {"name": "chr_13_C218", "taxId": "41875", "score": 1703.0}, {"name": "chr_13_C218", "taxId": "41875", "score": 1700.0}, {"name": "chr_13_C218", "taxId": "41875", "score": 917.0}, {"name": "chr_13_C218", "taxId": "41875", "score": 1696.0}, {"name": "chr_13_C218", "taxId": "41875", "score": 1679.0}, {"name": "chr_13_C218", "taxId": "41875", "score": 1648.0}, {"name": "chr_13_C218", "taxId": "41875", "score": 1648.0}, {"name": "chr_13_C218", "taxId": "41875", "score": 278.0}, {"name": "chr_13_C218", "taxId": "41875", "score": 193.0}, {"name": "chr_13_C218", "taxId": "41875", "score": 1646.0}, {"name": "chr_13_C218", "taxId": "41875", "score": 1624.0}, {"name": "chr_13_C218", "taxId": "41875", "score": 1618.0}, {"name": "chr_13_C218", "taxId": "41875", "score": 1609.0}, {"name": "chr_13_C218", "taxId": "41875", "score": 1585.0}, {"name": "chr_13_C218", "taxId": "41875", "score": 1581.0}, {"name": "chr_13_C218", "taxId": "41875", "score": 316.0}, {"name": "chr_13_C218", "taxId": "41875", "score": 1561.0}, {"name": "chr_13_C218", "taxId": "41875", "score": 1541.0}, {"name": "chr_13_C218", "taxId": "41875", "score": 1395.0}, {"name": "chr_13_C218", "taxId": "41875", "score": 1509.0}, {"name": "chr_13_C218", "taxId": "41875", "score": 1507.0}, {"name": "chr_13_C218", "taxId": "41875", "score": 1498.0}, {"name": "chr_13_C218", "taxId": "41875", "score": 1496.0}, {"name": "chr_13_C218", "taxId": "41875", "score": 1491.0}, {"name": "chr_13_C218", "taxId": "41875", "score": 678.0}, {"name": "chr_13_C218", "taxId": "41875", "score": 1483.0}, {"name": "chr_13_C218", "taxId": "41875", "score": 1480.0}, {"name": "chr_13_C218", "taxId": "41875", "score": 1469.0}, {"name": "chr_13_C218", "taxId": "41875", "score": 1463.0}, {"name": "chr_13_C218", "taxId": "41875", "score": 1459.0}, {"name": "chr_13_C218", "taxId": "41875", "score": 1437.0}, {"name": "chr_13_C218", "taxId": "41875", "score": 1434.0}, {"name": "chr_13_C218", "taxId": "41875", "score": 1410.0}, {"name": "chr_13_C218", "taxId": "41875", "score": 1376.0}, {"name": "chr_13_C218", "taxId": "41875", "score": 1371.0}, {"name": "chr_13_C218", "taxId": "41875", "score": 191.0}, {"name": "chr_13_C218", "taxId": "41875", "score": 1358.0}, {"name": "chr_13_C218", "taxId": "41875", "score": 1354.0}, {"name": "chr_13_C218", "taxId": "41875", "score": 1351.0}, {"name": "chr_13_C218", "taxId": "41875", "score": 1330.0}, {"name": "chr_13_C218", "taxId": "41875", "score": 490.0}, {"name": "chr_13_C218", "taxId": "41875", "score": 366.0}, {"name": "chr_13_C218", "taxId": "41875", "score": 185.0}, {"name": "chr_13_C218", "taxId": "41875", "score": 1349.0}, {"name": "chr_13_C218", "taxId": "41875", "score": 1330.0}, {"name": "chr_13_C218", "taxId": "41875", "score": 1053.0}, {"name": "chr_13_C218", "taxId": "41875", "score": 641.0}, {"name": "chr_13_C218", "taxId": "41875", "score": 501.0}, {"name": "chr_13_C218", "taxId": "41875", "score": 501.0}, {"name": "chr_13_C218", "taxId": "41875", "score": 499.0}, {"name": "chr_13_C218", "taxId": "41875", "score": 448.0}, {"name": "chr_13_C218", "taxId": "41875", "score": 327.0}, {"name": "chr_13_C218", "taxId": "41875", "score": 1330.0}, {"name": "chr_13_C218", "taxId": "41875", "score": 1330.0}, {"name": "chr_13_C218", "taxId": "41875", "score": 1323.0}, {"name": "chr_13_C218", "taxId": "41875", "score": 1321.0}, {"name": "chr_13_C218", "taxId": "41875", "score": 1293.0}, {"name": "chr_13_C218", "taxId": "41875", "score": 1288.0}, {"name": "chr_13_C218", "taxId": "41875", "score": 1266.0}, {"name": "chr_13_C218", "taxId": "41875", "score": 1264.0}, {"name": "chr_13_C218", "taxId": "41875", "score": 1253.0}, {"name": "chr_13_C218", "taxId": "41875", "score": 1238.0}, {"name": "chr_13_C218", "taxId": "41875", "score": 457.0}, {"name": "chr_13_C218", "taxId": "41875", "score": 1223.0}, {"name": "chr_13_C218", "taxId": "41875", "score": 1205.0}, {"name": "chr_13_C218", "taxId": "41875", "score": 1194.0}, {"name": "chr_13_C218", "taxId": "41875", "score": 1177.0}, {"name": "chr_13_C218", "taxId": "41875", "score": 1175.0}, {"name": "chr_13_C218", "taxId": "41875", "score": 1171.0}, {"name": "chr_13_C218", "taxId": "41875", "score": 1164.0}, {"name": "chr_13_C218", "taxId": "41875", "score": 1116.0}, {"name": "chr_13_C218", "taxId": "41875", "score": 1105.0}, {"name": "chr_13_C218", "taxId": "41875", "score": 1096.0}, {"name": "chr_13_C218", "taxId": "41875", "score": 848.0}, {"name": "chr_13_C218", "taxId": "41875", "score": 228.0}, {"name": "chr_13_C218", "taxId": "41875", "score": 191.0}, {"name": "chr_13_C218", "taxId": "41875", "score": 174.0}, {"name": "chr_13_C218", "taxId": "41875", "score": 1085.0}, {"name": "chr_13_C218", "taxId": "41875", "score": 1077.0}, {"name": "chr_13_C218", "taxId": "41875", "score": 1070.0}, {"name": "chr_13_C218", "taxId": "41875", "score": 1068.0}, {"name": "chr_13_C218", "taxId": "41875", "score": 1066.0}, {"name": "chr_13_C218", "taxId": "41875", "score": 1035.0}, {"name": "chr_13_C218", "taxId": "41875", "score": 726.0}, {"name": "chr_13_C218", "taxId": "41875", "score": 715.0}, {"name": "chr_13_C218", "taxId": "41875", "score": 220.0}, {"name": "chr_13_C218", "taxId": "41875", "score": 1031.0}, {"name": "chr_13_C218", "taxId": "41875", "score": 1022.0}, {"name": "chr_13_C218", "taxId": "41875", "score": 1020.0}, {"name": "chr_13_C218", "taxId": "41875", "score": 226.0}, {"name": "chr_13_C218", "taxId": "41875", "score": 1014.0}, {"name": "chr_13_C218", "taxId": "41875", "score": 150.0}, {"name": "chr_13_C218", "taxId": "41875", "score": 904.0}, {"name": "chr_13_C218", "taxId": "41875", "score": 894.0}, {"name": "chr_13_C218", "taxId": "41875", "score": 863.0}, {"name": "chr_13_C218", "taxId": "41875", "score": 845.0}, {"name": "chr_13_C218", "taxId": "41875", "score": 771.0}, {"name": "chr_13_C218", "taxId": "41875", "score": 691.0}, {"name": "chr_13_C218", "taxId": "41875", "score": 891.0}, {"name": "chr_13_C218", "taxId": "41875", "score": 887.0}, {"name": "chr_13_C218", "taxId": "41875", "score": 878.0}, {"name": "chr_13_C218", "taxId": "41875", "score": 876.0}, {"name": "chr_13_C218", "taxId": "41875", "score": 876.0}, {"name": "chr_13_C218", "taxId": "41875", "score": 411.0}, {"name": "chr_13_C218", "taxId": "41875", "score": 398.0}, {"name": "chr_13_C218", "taxId": "41875", "score": 152.0}, {"name": "chr_13_C218", "taxId": "436017", "score": 876.0}, {"name": "chr_13_C218", "taxId": "436017", "score": 876.0}, {"name": "chr_13_C218", "taxId": "436017", "score": 630.0}, {"name": "chr_13_C218", "taxId": "436017", "score": 335.0}, {"name": "chr_13_C218", "taxId": "436017", "score": 169.0}, {"name": "chr_13_C218", "taxId": "41875", "score": 869.0}, {"name": "chr_13_C218", "taxId": "41875", "score": 869.0}, {"name": "chr_13_C218", "taxId": "41875", "score": 813.0}, {"name": "chr_13_C218", "taxId": "41875", "score": 859.0}, {"name": "chr_13_C218", "taxId": "41875", "score": 806.0}, {"name": "chr_13_C218", "taxId": "41875", "score": 854.0}, {"name": "chr_13_C218", "taxId": "41875", "score": 852.0}, {"name": "chr_13_C218", "taxId": "41875", "score": 852.0}, {"name": "chr_13_C218", "taxId": "41875", "score": 638.0}, {"name": "chr_13_C218", "taxId": "41875", "score": 850.0}, {"name": "chr_13_C218", "taxId": "41875", "score": 845.0}, {"name": "chr_13_C218", "taxId": "41875", "score": 839.0}, {"name": "chr_13_C218", "taxId": "41875", "score": 460.0}, {"name": "chr_13_C218", "taxId": "41875", "score": 833.0}, {"name": "chr_13_C218", "taxId": "41875", "score": 828.0}, {"name": "chr_13_C218", "taxId": "41875", "score": 821.0}, {"name": "chr_13_C218", "taxId": "41875", "score": 821.0}, {"name": "chr_13_C218", "taxId": "41875", "score": 797.0}, {"name": "chr_13_C218", "taxId": "41875", "score": 200.0}, {"name": "chr_13_C218", "taxId": "41875", "score": 193.0}, {"name": "chr_13_C218", "taxId": "41875", "score": 793.0}, {"name": "chr_13_C218", "taxId": "41875", "score": 789.0}, {"name": "chr_13_C218", "taxId": "41875", "score": 760.0}, {"name": "chr_13_C218", "taxId": "41875", "score": 760.0}, {"name": "chr_13_C218", "taxId": "41875", "score": 686.0}, {"name": "chr_13_C218", "taxId": "41875", "score": 544.0}, {"name": "chr_13_C218", "taxId": "41875", "score": 499.0}, {"name": "chr_13_C218", "taxId": "41875", "score": 499.0}, {"name": "chr_13_C218", "taxId": "41875", "score": 499.0}, {"name": "chr_13_C218", "taxId": "41875", "score": 398.0}, {"name": "chr_13_C218", "taxId": "41875", "score": 156.0}, {"name": "chr_13_C218", "taxId": "41875", "score": 754.0}, {"name": "chr_13_C218", "taxId": "41875", "score": 750.0}, {"name": "chr_13_C218", "taxId": "41875", "score": 749.0}, {"name": "chr_13_C218", "taxId": "41875", "score": 571.0}, {"name": "chr_13_C218", "taxId": "41875", "score": 747.0}, {"name": "chr_13_C218", "taxId": "41875", "score": 739.0}, {"name": "chr_13_C218", "taxId": "41875", "score": 527.0}, {"name": "chr_13_C218", "taxId": "41875", "score": 726.0}, {"name": "chr_13_C218", "taxId": "41875", "score": 723.0}, {"name": "chr_13_C218", "taxId": "41875", "score": 492.0}, {"name": "chr_13_C218", "taxId": "41875", "score": 710.0}, {"name": "chr_13_C218", "taxId": "41875", "score": 701.0}, {"name": "chr_13_C218", "taxId": "41875", "score": 691.0}, {"name": "chr_13_C218", "taxId": "41875", "score": 680.0}, {"name": "chr_13_C218", "taxId": "41875", "score": 193.0}, {"name": "chr_13_C218", "taxId": "41875", "score": 676.0}, {"name": "chr_13_C218", "taxId": "41875", "score": 676.0}, {"name": "chr_13_C218", "taxId": "41875", "score": 660.0}, {"name": "chr_13_C218", "taxId": "41875", "score": 660.0}, {"name": "chr_13_C218", "taxId": "41875", "score": 193.0}, {"name": "chr_13_C218", "taxId": "41875", "score": 658.0}, {"name": "chr_13_C218", "taxId": "41875", "score": 161.0}, {"name": "chr_13_C218", "taxId": "41875", "score": 643.0}, {"name": "chr_13_C218", "taxId": "41875", "score": 610.0}, {"name": "chr_13_C218", "taxId": "41875", "score": 638.0}, {"name": "chr_13_C218", "taxId": "41875", "score": 638.0}, {"name": "chr_13_C218", "taxId": "41875", "score": 638.0}, {"name": "chr_13_C218", "taxId": "41875", "score": 540.0}, {"name": "chr_13_C218", "taxId": "41875", "score": 433.0}, {"name": "chr_13_C218", "taxId": "41875", "score": 418.0}, {"name": "chr_13_C218", "taxId": "41875", "score": 416.0}, {"name": "chr_13_C218", "taxId": "41875", "score": 388.0}, {"name": "chr_13_C218", "taxId": "41875", "score": 148.0}, {"name": "chr_13_C218", "taxId": "41875", "score": 634.0}, {"name": "chr_13_C218", "taxId": "436017", "score": 630.0}, {"name": "chr_13_C218", "taxId": "70448", "score": 603.0}, {"name": "chr_13_C218", "taxId": "41875", "score": 590.0}, {"name": "chr_13_C218", "taxId": "41875", "score": 571.0}, {"name": "chr_13_C218", "taxId": "41875", "score": 571.0}, {"name": "chr_13_C218", "taxId": "41875", "score": 571.0}, {"name": "chr_13_C218", "taxId": "41875", "score": 571.0}, {"name": "chr_13_C218", "taxId": "41875", "score": 571.0}, {"name": "chr_13_C218", "taxId": "41875", "score": 571.0}, {"name": "chr_13_C218", "taxId": "41875", "score": 551.0}, {"name": "chr_13_C218", "taxId": "41875", "score": 544.0}, {"name": "chr_13_C218", "taxId": "41875", "score": 429.0}, {"name": "chr_13_C218", "taxId": "41875", "score": 540.0}, {"name": "chr_13_C218", "taxId": "41875", "score": 388.0}, {"name": "chr_13_C218", "taxId": "41875", "score": 178.0}, {"name": "chr_13_C218", "taxId": "41875", "score": 521.0}, {"name": "chr_13_C218", "taxId": "41875", "score": 516.0}, {"name": "chr_13_C218", "taxId": "41875", "score": 505.0}, {"name": "chr_13_C218", "taxId": "41875", "score": 499.0}, {"name": "chr_13_C218", "taxId": "41875", "score": 496.0}, {"name": "chr_13_C218", "taxId": "41875", "score": 494.0}, {"name": "chr_13_C218", "taxId": "41875", "score": 486.0}, {"name": "chr_13_C218", "taxId": "41875", "score": 484.0}, {"name": "chr_13_C218", "taxId": "41875", "score": 433.0}, {"name": "chr_13_C218", "taxId": "41875", "score": 420.0}, {"name": "chr_13_C218", "taxId": "41875", "score": 411.0}, {"name": "chr_13_C218", "taxId": "70448", "score": 405.0}, {"name": "chr_13_C218", "taxId": "41875", "score": 398.0}, {"name": "chr_13_C218", "taxId": "41875", "score": 394.0}, {"name": "chr_13_C218", "taxId": "41875", "score": 392.0}, {"name": "chr_13_C218", "taxId": "41875", "score": 263.0}, {"name": "chr_13_C218", "taxId": "41875", "score": 390.0}, {"name": "chr_13_C218", "taxId": "41875", "score": 387.0}, {"name": "chr_13_C218", "taxId": "41875", "score": 383.0}, {"name": "chr_13_C218", "taxId": "41875", "score": 372.0}, {"name": "chr_13_C218", "taxId": "41875", "score": 353.0}, {"name": "chr_13_C218", "taxId": "41875", "score": 350.0}, {"name": "chr_13_C218", "taxId": "41875", "score": 346.0}, {"name": "chr_13_C218", "taxId": "41875", "score": 342.0}, {"name": "chr_13_C218", "taxId": "436017", "score": 335.0}, {"name": "chr_13_C218", "taxId": "41875", "score": 333.0}, {"name": "chr_13_C218", "taxId": "41875", "score": 292.0}, {"name": "chr_13_C218", "taxId": "564608", "score": 278.0}, {"name": "chr_13_C218", "taxId": "41875", "score": 265.0}, {"name": "chr_13_C218", "taxId": "70448", "score": 206.0}, {"name": "chr_13_C218", "taxId": "41875", "score": 200.0}, {"name": "chr_13_C218", "taxId": "41875", "score": 195.0}, {"name": "chr_13_C218", "taxId": "41875", "score": 183.0}, {"name": "chr_13_C218", "taxId": "34126", "score": 183.0}, {"name": "chr_13_C218", "taxId": "41875", "score": 182.0}, {"name": "chr_13_C218", "taxId": "41875", "score": 182.0}, {"name": "chr_13_C218", "taxId": "41875", "score": 167.0}, {"name": "chr_13_C218", "taxId": "41875", "score": 161.0}, {"name": "chr_13_C218", "taxId": "436017", "score": 159.0}, {"name": "chr_13_C218", "taxId": "39947", "score": 154.0}, {"name": "chr_13_C218", "taxId": "41875", "score": 152.0}, {"name": "chr_13_C218", "taxId": "41875", "score": 150.0}, {"name": "chr_13_C218", "taxId": "39947", "score": 148.0}]}, "taxonomy": {"bestsum": {"species": {"tax": "Bathycoccus prasinos", "score": 2215509.0, "c_index": 5}, "genus": {"tax": "Bathycoccus", "score": 2215509.0, "c_index": 4}, "family": {"tax": "Bathycoccaceae", "score": 2220733.0, "c_index": 3}, "order": {"tax": "Mamiellales", "score": 2221011.0, "c_index": 2}, "phylum": {"tax": "Chlorophyta", "score": 2221194.0, "c_index": 1}, "superkingdom": {"tax": "Eukaryota", "score": 2221496.0, "c_index": 0}}}}, "chr_12_C218": {"name": "chr_12_C218", "length": 686562, "n_count": 0, "agct_count": 686562, "gc": 0.478, "covs": {"bam0": 67.507}, "read_cov": {"bam0": 309055}, "hits": {"tax0": [{"name": "chr_12_C218", "taxId": "41875", "score": 51112.0}, {"name": "chr_12_C218", "taxId": "41875", "score": 43759.0}, {"name": "chr_12_C218", "taxId": "41875", "score": 37689.0}, {"name": "chr_12_C218", "taxId": "41875", "score": 35831.0}, {"name": "chr_12_C218", "taxId": "41875", "score": 35033.0}, {"name": "chr_12_C218", "taxId": "41875", "score": 31307.0}, {"name": "chr_12_C218", "taxId": "41875", "score": 28437.0}, {"name": "chr_12_C218", "taxId": "41875", "score": 25961.0}, {"name": "chr_12_C218", "taxId": "41875", "score": 24334.0}, {"name": "chr_12_C218", "taxId": "41875", "score": 22705.0}, {"name": "chr_12_C218", "taxId": "41875", "score": 20727.0}, {"name": "chr_12_C218", "taxId": "41875", "score": 20652.0}, {"name": "chr_12_C218", "taxId": "41875", "score": 19305.0}, {"name": "chr_12_C218", "taxId": "41875", "score": 19152.0}, {"name": "chr_12_C218", "taxId": "41875", "score": 18890.0}, {"name": "chr_12_C218", "taxId": "41875", "score": 16608.0}, {"name": "chr_12_C218", "taxId": "41875", "score": 15686.0}, {"name": "chr_12_C218", "taxId": "41875", "score": 15199.0}, {"name": "chr_12_C218", "taxId": "41875", "score": 15067.0}, {"name": "chr_12_C218", "taxId": "41875", "score": 14890.0}, {"name": "chr_12_C218", "taxId": "41875", "score": 13874.0}, {"name": "chr_12_C218", "taxId": "41875", "score": 13007.0}, {"name": "chr_12_C218", "taxId": "41875", "score": 12896.0}, {"name": "chr_12_C218", "taxId": "41875", "score": 12530.0}, {"name": "chr_12_C218", "taxId": "41875", "score": 11884.0}, {"name": "chr_12_C218", "taxId": "41875", "score": 11845.0}, {"name": "chr_12_C218", "taxId": "41875", "score": 11437.0}, {"name": "chr_12_C218", "taxId": "41875", "score": 11394.0}, {"name": "chr_12_C218", "taxId": "41875", "score": 11156.0}, {"name": "chr_12_C218", "taxId": "41875", "score": 10683.0}, {"name": "chr_12_C218", "taxId": "41875", "score": 10438.0}, {"name": "chr_12_C218", "taxId": "41875", "score": 9476.0}, {"name": "chr_12_C218", "taxId": "41875", "score": 8835.0}, {"name": "chr_12_C218", "taxId": "41875", "score": 8628.0}, {"name": "chr_12_C218", "taxId": "41875", "score": 8431.0}, {"name": "chr_12_C218", "taxId": "41875", "score": 8072.0}, {"name": "chr_12_C218", "taxId": "41875", "score": 7816.0}, {"name": "chr_12_C218", "taxId": "41875", "score": 6962.0}, {"name": "chr_12_C218", "taxId": "41875", "score": 6918.0}, {"name": "chr_12_C218", "taxId": "41875", "score": 6621.0}, {"name": "chr_12_C218", "taxId": "41875", "score": 5856.0}, {"name": "chr_12_C218", "taxId": "41875", "score": 5661.0}, {"name": "chr_12_C218", "taxId": "41875", "score": 5609.0}, {"name": "chr_12_C218", "taxId": "41875", "score": 5212.0}, {"name": "chr_12_C218", "taxId": "41875", "score": 5171.0}, {"name": "chr_12_C218", "taxId": "41875", "score": 5020.0}, {"name": "chr_12_C218", "taxId": "41875", "score": 4828.0}, {"name": "chr_12_C218", "taxId": "41875", "score": 3958.0}, {"name": "chr_12_C218", "taxId": "41875", "score": 3851.0}, {"name": "chr_12_C218", "taxId": "41875", "score": 3838.0}, {"name": "chr_12_C218", "taxId": "41875", "score": 3757.0}, {"name": "chr_12_C218", "taxId": "41875", "score": 3018.0}, {"name": "chr_12_C218", "taxId": "41875", "score": 2942.0}, {"name": "chr_12_C218", "taxId": "41875", "score": 2787.0}, {"name": "chr_12_C218", "taxId": "41875", "score": 2717.0}, {"name": "chr_12_C218", "taxId": "41875", "score": 2545.0}, {"name": "chr_12_C218", "taxId": "41875", "score": 2398.0}, {"name": "chr_12_C218", "taxId": "41875", "score": 1803.0}, {"name": "chr_12_C218", "taxId": "41875", "score": 1559.0}, {"name": "chr_12_C218", "taxId": "41875", "score": 1134.0}, {"name": "chr_12_C218", "taxId": "41875", "score": 1075.0}, {"name": "chr_12_C218", "taxId": "41875", "score": 1068.0}, {"name": "chr_12_C218", "taxId": "41875", "score": 1051.0}, {"name": "chr_12_C218", "taxId": "41875", "score": 965.0}, {"name": "chr_12_C218", "taxId": "41875", "score": 859.0}, {"name": "chr_12_C218", "taxId": "41875", "score": 795.0}, {"name": "chr_12_C218", "taxId": "41875", "score": 492.0}, {"name": "chr_12_C218", "taxId": "41875", "score": 459.0}, {"name": "chr_12_C218", "taxId": "41875", "score": 403.0}, {"name": "chr_12_C218", "taxId": "41875", "score": 24114.0}, {"name": "chr_12_C218", "taxId": "41875", "score": 22716.0}, {"name": "chr_12_C218", "taxId": "41875", "score": 18275.0}, {"name": "chr_12_C218", "taxId": "41875", "score": 14890.0}, {"name": "chr_12_C218", "taxId": "41875", "score": 13771.0}, {"name": "chr_12_C218", "taxId": "41875", "score": 13623.0}, {"name": "chr_12_C218", "taxId": "41875", "score": 11629.0}, {"name": "chr_12_C218", "taxId": "41875", "score": 9507.0}, {"name": "chr_12_C218", "taxId": "41875", "score": 7954.0}, {"name": "chr_12_C218", "taxId": "41875", "score": 5511.0}, {"name": "chr_12_C218", "taxId": "41875", "score": 5441.0}, {"name": "chr_12_C218", "taxId": "41875", "score": 4964.0}, {"name": "chr_12_C218", "taxId": "41875", "score": 4475.0}, {"name": "chr_12_C218", "taxId": "41875", "score": 900.0}, {"name": "chr_12_C218", "taxId": "41875", "score": 636.0}, {"name": "chr_12_C218", "taxId": "41875", "score": 355.0}, {"name": "chr_12_C218", "taxId": "41875", "score": 298.0}, {"name": "chr_12_C218", "taxId": "41875", "score": 241.0}, {"name": "chr_12_C218", "taxId": "743611", "score": 13158.0}, {"name": "chr_12_C218", "taxId": "743611", "score": 5160.0}, {"name": "chr_12_C218", "taxId": "743611", "score": 4462.0}, {"name": "chr_12_C218", "taxId": "41875", "score": 12406.0}, {"name": "chr_12_C218", "taxId": "41875", "score": 10445.0}, {"name": "chr_12_C218", "taxId": "41875", "score": 10379.0}, {"name": "chr_12_C218", "taxId": "41875", "score": 9912.0}, {"name": "chr_12_C218", "taxId": "41875", "score": 9361.0}, {"name": "chr_12_C218", "taxId": "41875", "score": 8410.0}, {"name": "chr_12_C218", "taxId": "41875", "score": 7825.0}, {"name": "chr_12_C218", "taxId": "41875", "score": 7686.0}, {"name": "chr_12_C218", "taxId": "41875", "score": 7363.0}, {"name": "chr_12_C218", "taxId": "41875", "score": 6650.0}, {"name": "chr_12_C218", "taxId": "41875", "score": 6493.0}, {"name": "chr_12_C218", "taxId": "41875", "score": 6303.0}, {"name": "chr_12_C218", "taxId": "41875", "score": 6246.0}, {"name": "chr_12_C218", "taxId": "41875", "score": 6244.0}, {"name": "chr_12_C218", "taxId": "41875", "score": 6228.0}, {"name": "chr_12_C218", "taxId": "41875", "score": 6207.0}, {"name": "chr_12_C218", "taxId": "41875", "score": 6000.0}, {"name": "chr_12_C218", "taxId": "41875", "score": 5939.0}, {"name": "chr_12_C218", "taxId": "41875", "score": 5808.0}, {"name": "chr_12_C218", "taxId": "41875", "score": 5698.0}, {"name": "chr_12_C218", "taxId": "41875", "score": 5565.0}, {"name": "chr_12_C218", "taxId": "41875", "score": 5481.0}, {"name": "chr_12_C218", "taxId": "41875", "score": 5469.0}, {"name": "chr_12_C218", "taxId": "41875", "score": 5450.0}, {"name": "chr_12_C218", "taxId": "41875", "score": 5282.0}, {"name": "chr_12_C218", "taxId": "41875", "score": 1068.0}, {"name": "chr_12_C218", "taxId": "41875", "score": 403.0}, {"name": "chr_12_C218", "taxId": "41875", "score": 403.0}, {"name": "chr_12_C218", "taxId": "41875", "score": 5236.0}, {"name": "chr_12_C218", "taxId": "41875", "score": 5053.0}, {"name": "chr_12_C218", "taxId": "41875", "score": 5049.0}, {"name": "chr_12_C218", "taxId": "41875", "score": 5049.0}, {"name": "chr_12_C218", "taxId": "41875", "score": 4953.0}, {"name": "chr_12_C218", "taxId": "41875", "score": 4944.0}, {"name": "chr_12_C218", "taxId": "41875", "score": 4903.0}, {"name": "chr_12_C218", "taxId": "41875", "score": 4891.0}, {"name": "chr_12_C218", "taxId": "41875", "score": 4745.0}, {"name": "chr_12_C218", "taxId": "41875", "score": 4523.0}, {"name": "chr_12_C218", "taxId": "41875", "score": 4451.0}, {"name": "chr_12_C218", "taxId": "41875", "score": 4394.0}, {"name": "chr_12_C218", "taxId": "41875", "score": 4364.0}, {"name": "chr_12_C218", "taxId": "41875", "score": 4316.0}, {"name": "chr_12_C218", "taxId": "41875", "score": 4301.0}, {"name": "chr_12_C218", "taxId": "41875", "score": 4274.0}, {"name": "chr_12_C218", "taxId": "41875", "score": 4272.0}, {"name": "chr_12_C218", "taxId": "41875", "score": 4272.0}, {"name": "chr_12_C218", "taxId": "41875", "score": 4250.0}, {"name": "chr_12_C218", "taxId": "41875", "score": 4250.0}, {"name": "chr_12_C218", "taxId": "41875", "score": 222.0}, {"name": "chr_12_C218", "taxId": "41875", "score": 4213.0}, {"name": "chr_12_C218", "taxId": "41875", "score": 4174.0}, {"name": "chr_12_C218", "taxId": "41875", "score": 4152.0}, {"name": "chr_12_C218", "taxId": "41875", "score": 4098.0}, {"name": "chr_12_C218", "taxId": "41875", "score": 4067.0}, {"name": "chr_12_C218", "taxId": "41875", "score": 3971.0}, {"name": "chr_12_C218", "taxId": "41875", "score": 3969.0}, {"name": "chr_12_C218", "taxId": "41875", "score": 3969.0}, {"name": "chr_12_C218", "taxId": "41875", "score": 3856.0}, {"name": "chr_12_C218", "taxId": "41875", "score": 3825.0}, {"name": "chr_12_C218", "taxId": "41875", "score": 3781.0}, {"name": "chr_12_C218", "taxId": "41875", "score": 3781.0}, {"name": "chr_12_C218", "taxId": "41875", "score": 3773.0}, {"name": "chr_12_C218", "taxId": "41875", "score": 3740.0}, {"name": "chr_12_C218", "taxId": "41875", "score": 3712.0}, {"name": "chr_12_C218", "taxId": "41875", "score": 3692.0}, {"name": "chr_12_C218", "taxId": "41875", "score": 3663.0}, {"name": "chr_12_C218", "taxId": "41875", "score": 3618.0}, {"name": "chr_12_C218", "taxId": "41875", "score": 3603.0}, {"name": "chr_12_C218", "taxId": "41875", "score": 3559.0}, {"name": "chr_12_C218", "taxId": "41875", "score": 3537.0}, {"name": "chr_12_C218", "taxId": "41875", "score": 3472.0}, {"name": "chr_12_C218", "taxId": "41875", "score": 2634.0}, {"name": "chr_12_C218", "taxId": "41875", "score": 1890.0}, {"name": "chr_12_C218", "taxId": "41875", "score": 595.0}, {"name": "chr_12_C218", "taxId": "41875", "score": 595.0}, {"name": "chr_12_C218", "taxId": "41875", "score": 595.0}, {"name": "chr_12_C218", "taxId": "41875", "score": 553.0}, {"name": "chr_12_C218", "taxId": "41875", "score": 510.0}, {"name": "chr_12_C218", "taxId": "41875", "score": 307.0}, {"name": "chr_12_C218", "taxId": "41875", "score": 183.0}, {"name": "chr_12_C218", "taxId": "41875", "score": 3469.0}, {"name": "chr_12_C218", "taxId": "41875", "score": 3467.0}, {"name": "chr_12_C218", "taxId": "41875", "score": 3448.0}, {"name": "chr_12_C218", "taxId": "41875", "score": 3417.0}, {"name": "chr_12_C218", "taxId": "41875", "score": 3408.0}, {"name": "chr_12_C218", "taxId": "41875", "score": 3397.0}, {"name": "chr_12_C218", "taxId": "41875", "score": 3380.0}, {"name": "chr_12_C218", "taxId": "41875", "score": 289.0}, {"name": "chr_12_C218", "taxId": "41875", "score": 3352.0}, {"name": "chr_12_C218", "taxId": "41875", "score": 3349.0}, {"name": "chr_12_C218", "taxId": "41875", "score": 3332.0}, {"name": "chr_12_C218", "taxId": "41875", "score": 3310.0}, {"name": "chr_12_C218", "taxId": "41875", "score": 3306.0}, {"name": "chr_12_C218", "taxId": "41875", "score": 2697.0}, {"name": "chr_12_C218", "taxId": "41875", "score": 200.0}, {"name": "chr_12_C218", "taxId": "41875", "score": 3290.0}, {"name": "chr_12_C218", "taxId": "41875", "score": 3271.0}, {"name": "chr_12_C218", "taxId": "41875", "score": 3230.0}, {"name": "chr_12_C218", "taxId": "41875", "score": 3188.0}, {"name": "chr_12_C218", "taxId": "41875", "score": 3181.0}, {"name": "chr_12_C218", "taxId": "41875", "score": 1365.0}, {"name": "chr_12_C218", "taxId": "41875", "score": 3127.0}, {"name": "chr_12_C218", "taxId": "41875", "score": 355.0}, {"name": "chr_12_C218", "taxId": "41875", "score": 3120.0}, {"name": "chr_12_C218", "taxId": "41875", "score": 3057.0}, {"name": "chr_12_C218", "taxId": "41875", "score": 3053.0}, {"name": "chr_12_C218", "taxId": "41875", "score": 3037.0}, {"name": "chr_12_C218", "taxId": "41875", "score": 3018.0}, {"name": "chr_12_C218", "taxId": "41875", "score": 3016.0}, {"name": "chr_12_C218", "taxId": "41875", "score": 3013.0}, {"name": "chr_12_C218", "taxId": "41875", "score": 202.0}, {"name": "chr_12_C218", "taxId": "41875", "score": 3013.0}, {"name": "chr_12_C218", "taxId": "41875", "score": 3000.0}, {"name": "chr_12_C218", "taxId": "41875", "score": 305.0}, {"name": "chr_12_C218", "taxId": "41875", "score": 2953.0}, {"name": "chr_12_C218", "taxId": "41875", "score": 2950.0}, {"name": "chr_12_C218", "taxId": "41875", "score": 2935.0}, {"name": "chr_12_C218", "taxId": "41875", "score": 2922.0}, {"name": "chr_12_C218", "taxId": "41875", "score": 2630.0}, {"name": "chr_12_C218", "taxId": "41875", "score": 1890.0}, {"name": "chr_12_C218", "taxId": "41875", "score": 2911.0}, {"name": "chr_12_C218", "taxId": "41875", "score": 2905.0}, {"name": "chr_12_C218", "taxId": "41875", "score": 2902.0}, {"name": "chr_12_C218", "taxId": "41875", "score": 172.0}, {"name": "chr_12_C218", "taxId": "41875", "score": 2887.0}, {"name": "chr_12_C218", "taxId": "41875", "score": 2883.0}, {"name": "chr_12_C218", "taxId": "41875", "score": 2883.0}, {"name": "chr_12_C218", "taxId": "41875", "score": 178.0}, {"name": "chr_12_C218", "taxId": "41875", "score": 2878.0}, {"name": "chr_12_C218", "taxId": "41875", "score": 2828.0}, {"name": "chr_12_C218", "taxId": "41875", "score": 2811.0}, {"name": "chr_12_C218", "taxId": "41875", "score": 2802.0}, {"name": "chr_12_C218", "taxId": "41875", "score": 2800.0}, {"name": "chr_12_C218", "taxId": "41875", "score": 2776.0}, {"name": "chr_12_C218", "taxId": "41875", "score": 2772.0}, {"name": "chr_12_C218", "taxId": "41875", "score": 2756.0}, {"name": "chr_12_C218", "taxId": "41875", "score": 2756.0}, {"name": "chr_12_C218", "taxId": "41875", "score": 259.0}, {"name": "chr_12_C218", "taxId": "41875", "score": 2754.0}, {"name": "chr_12_C218", "taxId": "41875", "score": 2739.0}, {"name": "chr_12_C218", "taxId": "41875", "score": 2726.0}, {"name": "chr_12_C218", "taxId": "41875", "score": 2712.0}, {"name": "chr_12_C218", "taxId": "41875", "score": 2689.0}, {"name": "chr_12_C218", "taxId": "41875", "score": 2682.0}, {"name": "chr_12_C218", "taxId": "41875", "score": 2678.0}, {"name": "chr_12_C218", "taxId": "41875", "score": 1011.0}, {"name": "chr_12_C218", "taxId": "41875", "score": 2665.0}, {"name": "chr_12_C218", "taxId": "41875", "score": 2630.0}, {"name": "chr_12_C218", "taxId": "41875", "score": 342.0}, {"name": "chr_12_C218", "taxId": "41875", "score": 2615.0}, {"name": "chr_12_C218", "taxId": "41875", "score": 2603.0}, {"name": "chr_12_C218", "taxId": "41875", "score": 183.0}, {"name": "chr_12_C218", "taxId": "41875", "score": 2590.0}, {"name": "chr_12_C218", "taxId": "41875", "score": 2577.0}, {"name": "chr_12_C218", "taxId": "41875", "score": 2540.0}, {"name": "chr_12_C218", "taxId": "41875", "score": 2516.0}, {"name": "chr_12_C218", "taxId": "41875", "score": 2512.0}, {"name": "chr_12_C218", "taxId": "41875", "score": 2507.0}, {"name": "chr_12_C218", "taxId": "41875", "score": 2484.0}, {"name": "chr_12_C218", "taxId": "41875", "score": 2479.0}, {"name": "chr_12_C218", "taxId": "41875", "score": 2471.0}, {"name": "chr_12_C218", "taxId": "41875", "score": 2464.0}, {"name": "chr_12_C218", "taxId": "41875", "score": 285.0}, {"name": "chr_12_C218", "taxId": "41875", "score": 2436.0}, {"name": "chr_12_C218", "taxId": "41875", "score": 2392.0}, {"name": "chr_12_C218", "taxId": "41875", "score": 2383.0}, {"name": "chr_12_C218", "taxId": "41875", "score": 2337.0}, {"name": "chr_12_C218", "taxId": "41875", "score": 1707.0}, {"name": "chr_12_C218", "taxId": "41875", "score": 2333.0}, {"name": "chr_12_C218", "taxId": "41875", "score": 2263.0}, {"name": "chr_12_C218", "taxId": "41875", "score": 2255.0}, {"name": "chr_12_C218", "taxId": "41875", "score": 2239.0}, {"name": "chr_12_C218", "taxId": "41875", "score": 2230.0}, {"name": "chr_12_C218", "taxId": "41875", "score": 2228.0}, {"name": "chr_12_C218", "taxId": "41875", "score": 2217.0}, {"name": "chr_12_C218", "taxId": "41875", "score": 2204.0}, {"name": "chr_12_C218", "taxId": "41875", "score": 2008.0}, {"name": "chr_12_C218", "taxId": "41875", "score": 1709.0}, {"name": "chr_12_C218", "taxId": "41875", "score": 2204.0}, {"name": "chr_12_C218", "taxId": "41875", "score": 2008.0}, {"name": "chr_12_C218", "taxId": "41875", "score": 1709.0}, {"name": "chr_12_C218", "taxId": "41875", "score": 532.0}, {"name": "chr_12_C218", "taxId": "41875", "score": 521.0}, {"name": "chr_12_C218", "taxId": "41875", "score": 483.0}, {"name": "chr_12_C218", "taxId": "41875", "score": 477.0}, {"name": "chr_12_C218", "taxId": "41875", "score": 464.0}, {"name": "chr_12_C218", "taxId": "41875", "score": 460.0}, {"name": "chr_12_C218", "taxId": "41875", "score": 457.0}, {"name": "chr_12_C218", "taxId": "41875", "score": 444.0}, {"name": "chr_12_C218", "taxId": "41875", "score": 187.0}, {"name": "chr_12_C218", "taxId": "41875", "score": 148.0}, {"name": "chr_12_C218", "taxId": "41875", "score": 2191.0}, {"name": "chr_12_C218", "taxId": "41875", "score": 2187.0}, {"name": "chr_12_C218", "taxId": "41875", "score": 2169.0}, {"name": "chr_12_C218", "taxId": "41875", "score": 2156.0}, {"name": "chr_12_C218", "taxId": "41875", "score": 2150.0}, {"name": "chr_12_C218", "taxId": "41875", "score": 2115.0}, {"name": "chr_12_C218", "taxId": "41875", "score": 2113.0}, {"name": "chr_12_C218", "taxId": "41875", "score": 2100.0}, {"name": "chr_12_C218", "taxId": "41875", "score": 2093.0}, {"name": "chr_12_C218", "taxId": "41875", "score": 2084.0}, {"name": "chr_12_C218", "taxId": "41875", "score": 2061.0}, {"name": "chr_12_C218", "taxId": "41875", "score": 191.0}, {"name": "chr_12_C218", "taxId": "41875", "score": 2060.0}, {"name": "chr_12_C218", "taxId": "41875", "score": 2058.0}, {"name": "chr_12_C218", "taxId": "41875", "score": 2056.0}, {"name": "chr_12_C218", "taxId": "41875", "score": 2052.0}, {"name": "chr_12_C218", "taxId": "41875", "score": 2047.0}, {"name": "chr_12_C218", "taxId": "41875", "score": 2045.0}, {"name": "chr_12_C218", "taxId": "41875", "score": 2025.0}, {"name": "chr_12_C218", "taxId": "41875", "score": 2023.0}, {"name": "chr_12_C218", "taxId": "41875", "score": 1997.0}, {"name": "chr_12_C218", "taxId": "41875", "score": 1995.0}, {"name": "chr_12_C218", "taxId": "41875", "score": 1995.0}, {"name": "chr_12_C218", "taxId": "41875", "score": 1984.0}, {"name": "chr_12_C218", "taxId": "41875", "score": 1978.0}, {"name": "chr_12_C218", "taxId": "41875", "score": 1973.0}, {"name": "chr_12_C218", "taxId": "41875", "score": 1962.0}, {"name": "chr_12_C218", "taxId": "41875", "score": 1960.0}, {"name": "chr_12_C218", "taxId": "41875", "score": 1958.0}, {"name": "chr_12_C218", "taxId": "41875", "score": 1945.0}, {"name": "chr_12_C218", "taxId": "41875", "score": 1940.0}, {"name": "chr_12_C218", "taxId": "41875", "score": 1930.0}, {"name": "chr_12_C218", "taxId": "41875", "score": 1930.0}, {"name": "chr_12_C218", "taxId": "41875", "score": 1923.0}, {"name": "chr_12_C218", "taxId": "41875", "score": 1921.0}, {"name": "chr_12_C218", "taxId": "41875", "score": 501.0}, {"name": "chr_12_C218", "taxId": "41875", "score": 1921.0}, {"name": "chr_12_C218", "taxId": "41875", "score": 787.0}, {"name": "chr_12_C218", "taxId": "41875", "score": 158.0}, {"name": "chr_12_C218", "taxId": "41875", "score": 1919.0}, {"name": "chr_12_C218", "taxId": "41875", "score": 279.0}, {"name": "chr_12_C218", "taxId": "41875", "score": 1919.0}, {"name": "chr_12_C218", "taxId": "41875", "score": 1893.0}, {"name": "chr_12_C218", "taxId": "41875", "score": 1884.0}, {"name": "chr_12_C218", "taxId": "41875", "score": 1881.0}, {"name": "chr_12_C218", "taxId": "41875", "score": 1877.0}, {"name": "chr_12_C218", "taxId": "41875", "score": 1873.0}, {"name": "chr_12_C218", "taxId": "41875", "score": 1868.0}, {"name": "chr_12_C218", "taxId": "41875", "score": 1855.0}, {"name": "chr_12_C218", "taxId": "41875", "score": 1855.0}, {"name": "chr_12_C218", "taxId": "41875", "score": 1853.0}, {"name": "chr_12_C218", "taxId": "41875", "score": 1851.0}, {"name": "chr_12_C218", "taxId": "41875", "score": 1847.0}, {"name": "chr_12_C218", "taxId": "41875", "score": 1825.0}, {"name": "chr_12_C218", "taxId": "41875", "score": 1825.0}, {"name": "chr_12_C218", "taxId": "41875", "score": 1820.0}, {"name": "chr_12_C218", "taxId": "41875", "score": 1820.0}, {"name": "chr_12_C218", "taxId": "41875", "score": 1808.0}, {"name": "chr_12_C218", "taxId": "41875", "score": 1779.0}, {"name": "chr_12_C218", "taxId": "41875", "score": 821.0}, {"name": "chr_12_C218", "taxId": "41875", "score": 749.0}, {"name": "chr_12_C218", "taxId": "41875", "score": 276.0}, {"name": "chr_12_C218", "taxId": "41875", "score": 1773.0}, {"name": "chr_12_C218", "taxId": "41875", "score": 1762.0}, {"name": "chr_12_C218", "taxId": "41875", "score": 169.0}, {"name": "chr_12_C218", "taxId": "41875", "score": 1757.0}, {"name": "chr_12_C218", "taxId": "41875", "score": 1753.0}, {"name": "chr_12_C218", "taxId": "41875", "score": 1753.0}, {"name": "chr_12_C218", "taxId": "41875", "score": 1748.0}, {"name": "chr_12_C218", "taxId": "41875", "score": 1727.0}, {"name": "chr_12_C218", "taxId": "41875", "score": 1724.0}, {"name": "chr_12_C218", "taxId": "41875", "score": 1720.0}, {"name": "chr_12_C218", "taxId": "41875", "score": 1714.0}, {"name": "chr_12_C218", "taxId": "41875", "score": 1709.0}, {"name": "chr_12_C218", "taxId": "41875", "score": 514.0}, {"name": "chr_12_C218", "taxId": "41875", "score": 1687.0}, {"name": "chr_12_C218", "taxId": "41875", "score": 1668.0}, {"name": "chr_12_C218", "taxId": "41875", "score": 165.0}, {"name": "chr_12_C218", "taxId": "41875", "score": 1663.0}, {"name": "chr_12_C218", "taxId": "41875", "score": 1648.0}, {"name": "chr_12_C218", "taxId": "41875", "score": 1635.0}, {"name": "chr_12_C218", "taxId": "41875", "score": 1635.0}, {"name": "chr_12_C218", "taxId": "41875", "score": 1635.0}, {"name": "chr_12_C218", "taxId": "41875", "score": 1626.0}, {"name": "chr_12_C218", "taxId": "41875", "score": 171.0}, {"name": "chr_12_C218", "taxId": "41875", "score": 1618.0}, {"name": "chr_12_C218", "taxId": "41875", "score": 1613.0}, {"name": "chr_12_C218", "taxId": "41875", "score": 1605.0}, {"name": "chr_12_C218", "taxId": "41875", "score": 1602.0}, {"name": "chr_12_C218", "taxId": "41875", "score": 1594.0}, {"name": "chr_12_C218", "taxId": "41875", "score": 1581.0}, {"name": "chr_12_C218", "taxId": "41875", "score": 1576.0}, {"name": "chr_12_C218", "taxId": "41875", "score": 185.0}, {"name": "chr_12_C218", "taxId": "41875", "score": 1563.0}, {"name": "chr_12_C218", "taxId": "41875", "score": 1563.0}, {"name": "chr_12_C218", "taxId": "41875", "score": 1546.0}, {"name": "chr_12_C218", "taxId": "41875", "score": 488.0}, {"name": "chr_12_C218", "taxId": "41875", "score": 1541.0}, {"name": "chr_12_C218", "taxId": "41875", "score": 1539.0}, {"name": "chr_12_C218", "taxId": "41875", "score": 1530.0}, {"name": "chr_12_C218", "taxId": "41875", "score": 1522.0}, {"name": "chr_12_C218", "taxId": "41875", "score": 1502.0}, {"name": "chr_12_C218", "taxId": "41875", "score": 1496.0}, {"name": "chr_12_C218", "taxId": "41875", "score": 1482.0}, {"name": "chr_12_C218", "taxId": "41875", "score": 1461.0}, {"name": "chr_12_C218", "taxId": "41875", "score": 717.0}, {"name": "chr_12_C218", "taxId": "41875", "score": 1461.0}, {"name": "chr_12_C218", "taxId": "41875", "score": 1458.0}, {"name": "chr_12_C218", "taxId": "41875", "score": 1454.0}, {"name": "chr_12_C218", "taxId": "41875", "score": 1443.0}, {"name": "chr_12_C218", "taxId": "41875", "score": 1443.0}, {"name": "chr_12_C218", "taxId": "41875", "score": 1435.0}, {"name": "chr_12_C218", "taxId": "41875", "score": 520.0}, {"name": "chr_12_C218", "taxId": "41875", "score": 1435.0}, {"name": "chr_12_C218", "taxId": "41875", "score": 1432.0}, {"name": "chr_12_C218", "taxId": "41875", "score": 1430.0}, {"name": "chr_12_C218", "taxId": "41875", "score": 1419.0}, {"name": "chr_12_C218", "taxId": "41875", "score": 1406.0}, {"name": "chr_12_C218", "taxId": "41875", "score": 147.0}, {"name": "chr_12_C218", "taxId": "41875", "score": 1399.0}, {"name": "chr_12_C218", "taxId": "41875", "score": 1380.0}, {"name": "chr_12_C218", "taxId": "41875", "score": 1380.0}, {"name": "chr_12_C218", "taxId": "41875", "score": 1373.0}, {"name": "chr_12_C218", "taxId": "41875", "score": 1371.0}, {"name": "chr_12_C218", "taxId": "41875", "score": 1365.0}, {"name": "chr_12_C218", "taxId": "41875", "score": 1349.0}, {"name": "chr_12_C218", "taxId": "41875", "score": 1343.0}, {"name": "chr_12_C218", "taxId": "41875", "score": 1338.0}, {"name": "chr_12_C218", "taxId": "41875", "score": 331.0}, {"name": "chr_12_C218", "taxId": "41875", "score": 1299.0}, {"name": "chr_12_C218", "taxId": "41875", "score": 1293.0}, {"name": "chr_12_C218", "taxId": "41875", "score": 1266.0}, {"name": "chr_12_C218", "taxId": "41875", "score": 1249.0}, {"name": "chr_12_C218", "taxId": "41875", "score": 1242.0}, {"name": "chr_12_C218", "taxId": "41875", "score": 1242.0}, {"name": "chr_12_C218", "taxId": "41875", "score": 1238.0}, {"name": "chr_12_C218", "taxId": "41875", "score": 1230.0}, {"name": "chr_12_C218", "taxId": "41875", "score": 1225.0}, {"name": "chr_12_C218", "taxId": "41875", "score": 1212.0}, {"name": "chr_12_C218", "taxId": "41875", "score": 1197.0}, {"name": "chr_12_C218", "taxId": "41875", "score": 237.0}, {"name": "chr_12_C218", "taxId": "41875", "score": 1197.0}, {"name": "chr_12_C218", "taxId": "41875", "score": 955.0}, {"name": "chr_12_C218", "taxId": "41875", "score": 1177.0}, {"name": "chr_12_C218", "taxId": "41875", "score": 1175.0}, {"name": "chr_12_C218", "taxId": "41875", "score": 1173.0}, {"name": "chr_12_C218", "taxId": "41875", "score": 1170.0}, {"name": "chr_12_C218", "taxId": "41875", "score": 1170.0}, {"name": "chr_12_C218", "taxId": "41875", "score": 248.0}, {"name": "chr_12_C218", "taxId": "41875", "score": 1164.0}, {"name": "chr_12_C218", "taxId": "41875", "score": 1147.0}, {"name": "chr_12_C218", "taxId": "41875", "score": 1147.0}, {"name": "chr_12_C218", "taxId": "41875", "score": 1142.0}, {"name": "chr_12_C218", "taxId": "41875", "score": 1140.0}, {"name": "chr_12_C218", "taxId": "41875", "score": 1125.0}, {"name": "chr_12_C218", "taxId": "41875", "score": 1122.0}, {"name": "chr_12_C218", "taxId": "41875", "score": 1103.0}, {"name": "chr_12_C218", "taxId": "41875", "score": 1098.0}, {"name": "chr_12_C218", "taxId": "41875", "score": 1098.0}, {"name": "chr_12_C218", "taxId": "41875", "score": 1086.0}, {"name": "chr_12_C218", "taxId": "41875", "score": 1075.0}, {"name": "chr_12_C218", "taxId": "41875", "score": 841.0}, {"name": "chr_12_C218", "taxId": "41875", "score": 1072.0}, {"name": "chr_12_C218", "taxId": "41875", "score": 270.0}, {"name": "chr_12_C218", "taxId": "41875", "score": 1061.0}, {"name": "chr_12_C218", "taxId": "41875", "score": 1051.0}, {"name": "chr_12_C218", "taxId": "41875", "score": 1042.0}, {"name": "chr_12_C218", "taxId": "41875", "score": 1013.0}, {"name": "chr_12_C218", "taxId": "41875", "score": 1003.0}, {"name": "chr_12_C218", "taxId": "41875", "score": 939.0}, {"name": "chr_12_C218", "taxId": "41875", "score": 931.0}, {"name": "chr_12_C218", "taxId": "41875", "score": 926.0}, {"name": "chr_12_C218", "taxId": "41875", "score": 907.0}, {"name": "chr_12_C218", "taxId": "41875", "score": 869.0}, {"name": "chr_12_C218", "taxId": "41875", "score": 907.0}, {"name": "chr_12_C218", "taxId": "41875", "score": 905.0}, {"name": "chr_12_C218", "taxId": "41875", "score": 429.0}, {"name": "chr_12_C218", "taxId": "41875", "score": 904.0}, {"name": "chr_12_C218", "taxId": "41875", "score": 156.0}, {"name": "chr_12_C218", "taxId": "41875", "score": 900.0}, {"name": "chr_12_C218", "taxId": "41875", "score": 636.0}, {"name": "chr_12_C218", "taxId": "41875", "score": 416.0}, {"name": "chr_12_C218", "taxId": "41875", "score": 898.0}, {"name": "chr_12_C218", "taxId": "41875", "score": 891.0}, {"name": "chr_12_C218", "taxId": "41875", "score": 206.0}, {"name": "chr_12_C218", "taxId": "41875", "score": 881.0}, {"name": "chr_12_C218", "taxId": "41875", "score": 867.0}, {"name": "chr_12_C218", "taxId": "41875", "score": 867.0}, {"name": "chr_12_C218", "taxId": "41875", "score": 821.0}, {"name": "chr_12_C218", "taxId": "41875", "score": 774.0}, {"name": "chr_12_C218", "taxId": "41875", "score": 749.0}, {"name": "chr_12_C218", "taxId": "41875", "score": 431.0}, {"name": "chr_12_C218", "taxId": "41875", "score": 427.0}, {"name": "chr_12_C218", "taxId": "41875", "score": 425.0}, {"name": "chr_12_C218", "taxId": "41875", "score": 424.0}, {"name": "chr_12_C218", "taxId": "41875", "score": 414.0}, {"name": "chr_12_C218", "taxId": "41875", "score": 412.0}, {"name": "chr_12_C218", "taxId": "41875", "score": 409.0}, {"name": "chr_12_C218", "taxId": "41875", "score": 398.0}, {"name": "chr_12_C218", "taxId": "41875", "score": 392.0}, {"name": "chr_12_C218", "taxId": "41875", "score": 387.0}, {"name": "chr_12_C218", "taxId": "41875", "score": 379.0}, {"name": "chr_12_C218", "taxId": "41875", "score": 375.0}, {"name": "chr_12_C218", "taxId": "41875", "score": 366.0}, {"name": "chr_12_C218", "taxId": "41875", "score": 364.0}, {"name": "chr_12_C218", "taxId": "41875", "score": 364.0}, {"name": "chr_12_C218", "taxId": "41875", "score": 361.0}, {"name": "chr_12_C218", "taxId": "41875", "score": 355.0}, {"name": "chr_12_C218", "taxId": "41875", "score": 355.0}, {"name": "chr_12_C218", "taxId": "41875", "score": 244.0}, {"name": "chr_12_C218", "taxId": "41875", "score": 219.0}, {"name": "chr_12_C218", "taxId": "41875", "score": 182.0}, {"name": "chr_12_C218", "taxId": "41875", "score": 856.0}, {"name": "chr_12_C218", "taxId": "41875", "score": 850.0}, {"name": "chr_12_C218", "taxId": "41875", "score": 848.0}, {"name": "chr_12_C218", "taxId": "41875", "score": 329.0}, {"name": "chr_12_C218", "taxId": "41875", "score": 837.0}, {"name": "chr_12_C218", "taxId": "41875", "score": 824.0}, {"name": "chr_12_C218", "taxId": "41875", "score": 785.0}, {"name": "chr_12_C218", "taxId": "41875", "score": 217.0}, {"name": "chr_12_C218", "taxId": "41875", "score": 182.0}, {"name": "chr_12_C218", "taxId": "41875", "score": 833.0}, {"name": "chr_12_C218", "taxId": "41875", "score": 833.0}, {"name": "chr_12_C218", "taxId": "41875", "score": 307.0}, {"name": "chr_12_C218", "taxId": "41875", "score": 824.0}, {"name": "chr_12_C218", "taxId": "41875", "score": 821.0}, {"name": "chr_12_C218", "taxId": "41875", "score": 815.0}, {"name": "chr_12_C218", "taxId": "41875", "score": 806.0}, {"name": "chr_12_C218", "taxId": "41875", "score": 806.0}, {"name": "chr_12_C218", "taxId": "41875", "score": 802.0}, {"name": "chr_12_C218", "taxId": "41875", "score": 784.0}, {"name": "chr_12_C218", "taxId": "41875", "score": 782.0}, {"name": "chr_12_C218", "taxId": "41875", "score": 728.0}, {"name": "chr_12_C218", "taxId": "41875", "score": 436.0}, {"name": "chr_12_C218", "taxId": "41875", "score": 802.0}, {"name": "chr_12_C218", "taxId": "41875", "score": 795.0}, {"name": "chr_12_C218", "taxId": "41875", "score": 793.0}, {"name": "chr_12_C218", "taxId": "41875", "score": 789.0}, {"name": "chr_12_C218", "taxId": "41875", "score": 787.0}, {"name": "chr_12_C218", "taxId": "41875", "score": 226.0}, {"name": "chr_12_C218", "taxId": "41875", "score": 782.0}, {"name": "chr_12_C218", "taxId": "41875", "score": 252.0}, {"name": "chr_12_C218", "taxId": "41875", "score": 763.0}, {"name": "chr_12_C218", "taxId": "41875", "score": 749.0}, {"name": "chr_12_C218", "taxId": "41875", "score": 662.0}, {"name": "chr_12_C218", "taxId": "41875", "score": 427.0}, {"name": "chr_12_C218", "taxId": "41875", "score": 732.0}, {"name": "chr_12_C218", "taxId": "41875", "score": 732.0}, {"name": "chr_12_C218", "taxId": "41875", "score": 303.0}, {"name": "chr_12_C218", "taxId": "41875", "score": 730.0}, {"name": "chr_12_C218", "taxId": "41875", "score": 728.0}, {"name": "chr_12_C218", "taxId": "41875", "score": 699.0}, {"name": "chr_12_C218", "taxId": "41875", "score": 699.0}, {"name": "chr_12_C218", "taxId": "41875", "score": 691.0}, {"name": "chr_12_C218", "taxId": "41875", "score": 158.0}, {"name": "chr_12_C218", "taxId": "41875", "score": 689.0}, {"name": "chr_12_C218", "taxId": "41875", "score": 662.0}, {"name": "chr_12_C218", "taxId": "41875", "score": 372.0}, {"name": "chr_12_C218", "taxId": "41875", "score": 359.0}, {"name": "chr_12_C218", "taxId": "41875", "score": 359.0}, {"name": "chr_12_C218", "taxId": "41875", "score": 316.0}, {"name": "chr_12_C218", "taxId": "41875", "score": 300.0}, {"name": "chr_12_C218", "taxId": "41875", "score": 294.0}, {"name": "chr_12_C218", "taxId": "41875", "score": 257.0}, {"name": "chr_12_C218", "taxId": "41875", "score": 649.0}, {"name": "chr_12_C218", "taxId": "41875", "score": 649.0}, {"name": "chr_12_C218", "taxId": "41875", "score": 619.0}, {"name": "chr_12_C218", "taxId": "41875", "score": 174.0}, {"name": "chr_12_C218", "taxId": "41875", "score": 616.0}, {"name": "chr_12_C218", "taxId": "41875", "score": 616.0}, {"name": "chr_12_C218", "taxId": "436017", "score": 610.0}, {"name": "chr_12_C218", "taxId": "41875", "score": 597.0}, {"name": "chr_12_C218", "taxId": "41875", "score": 556.0}, {"name": "chr_12_C218", "taxId": "41875", "score": 556.0}, {"name": "chr_12_C218", "taxId": "41875", "score": 556.0}, {"name": "chr_12_C218", "taxId": "41875", "score": 527.0}, {"name": "chr_12_C218", "taxId": "41875", "score": 597.0}, {"name": "chr_12_C218", "taxId": "41875", "score": 556.0}, {"name": "chr_12_C218", "taxId": "41875", "score": 556.0}, {"name": "chr_12_C218", "taxId": "41875", "score": 556.0}, {"name": "chr_12_C218", "taxId": "41875", "score": 274.0}, {"name": "chr_12_C218", "taxId": "41875", "score": 595.0}, {"name": "chr_12_C218", "taxId": "41875", "score": 527.0}, {"name": "chr_12_C218", "taxId": "41875", "score": 595.0}, {"name": "chr_12_C218", "taxId": "41875", "score": 595.0}, {"name": "chr_12_C218", "taxId": "41875", "score": 595.0}, {"name": "chr_12_C218", "taxId": "41875", "score": 553.0}, {"name": "chr_12_C218", "taxId": "41875", "score": 595.0}, {"name": "chr_12_C218", "taxId": "41875", "score": 555.0}, {"name": "chr_12_C218", "taxId": "41875", "score": 555.0}, {"name": "chr_12_C218", "taxId": "41875", "score": 555.0}, {"name": "chr_12_C218", "taxId": "41875", "score": 527.0}, {"name": "chr_12_C218", "taxId": "41875", "score": 257.0}, {"name": "chr_12_C218", "taxId": "41875", "score": 593.0}, {"name": "chr_12_C218", "taxId": "41875", "score": 556.0}, {"name": "chr_12_C218", "taxId": "41875", "score": 555.0}, {"name": "chr_12_C218", "taxId": "436017", "score": 547.0}, {"name": "chr_12_C218", "taxId": "41875", "score": 544.0}, {"name": "chr_12_C218", "taxId": "41875", "score": 544.0}, {"name": "chr_12_C218", "taxId": "41875", "score": 536.0}, {"name": "chr_12_C218", "taxId": "41875", "score": 492.0}, {"name": "chr_12_C218", "taxId": "41875", "score": 532.0}, {"name": "chr_12_C218", "taxId": "436017", "score": 521.0}, {"name": "chr_12_C218", "taxId": "41875", "score": 508.0}, {"name": "chr_12_C218", "taxId": "41875", "score": 507.0}, {"name": "chr_12_C218", "taxId": "41875", "score": 501.0}, {"name": "chr_12_C218", "taxId": "41875", "score": 455.0}, {"name": "chr_12_C218", "taxId": "41875", "score": 444.0}, {"name": "chr_12_C218", "taxId": "41875", "score": 435.0}, {"name": "chr_12_C218", "taxId": "41875", "score": 422.0}, {"name": "chr_12_C218", "taxId": "41875", "score": 379.0}, {"name": "chr_12_C218", "taxId": "41875", "score": 377.0}, {"name": "chr_12_C218", "taxId": "41875", "score": 374.0}, {"name": "chr_12_C218", "taxId": "41875", "score": 363.0}, {"name": "chr_12_C218", "taxId": "41875", "score": 363.0}, {"name": "chr_12_C218", "taxId": "41875", "score": 320.0}, {"name": "chr_12_C218", "taxId": "41875", "score": 296.0}, {"name": "chr_12_C218", "taxId": "41875", "score": 499.0}, {"name": "chr_12_C218", "taxId": "41875", "score": 464.0}, {"name": "chr_12_C218", "taxId": "41875", "score": 455.0}, {"name": "chr_12_C218", "taxId": "41875", "score": 444.0}, {"name": "chr_12_C218", "taxId": "41875", "score": 436.0}, {"name": "chr_12_C218", "taxId": "41875", "score": 405.0}, {"name": "chr_12_C218", "taxId": "41875", "score": 372.0}, {"name": "chr_12_C218", "taxId": "41875", "score": 243.0}, {"name": "chr_12_C218", "taxId": "41875", "score": 182.0}, {"name": "chr_12_C218", "taxId": "41875", "score": 394.0}, {"name": "chr_12_C218", "taxId": "41875", "score": 169.0}, {"name": "chr_12_C218", "taxId": "41875", "score": 392.0}, {"name": "chr_12_C218", "taxId": "436017", "score": 388.0}, {"name": "chr_12_C218", "taxId": "436017", "score": 388.0}, {"name": "chr_12_C218", "taxId": "436017", "score": 375.0}, {"name": "chr_12_C218", "taxId": "436017", "score": 244.0}, {"name": "chr_12_C218", "taxId": "41875", "score": 383.0}, {"name": "chr_12_C218", "taxId": "41875", "score": 377.0}, {"name": "chr_12_C218", "taxId": "41875", "score": 375.0}, {"name": "chr_12_C218", "taxId": "41875", "score": 154.0}, {"name": "chr_12_C218", "taxId": "436017", "score": 374.0}, {"name": "chr_12_C218", "taxId": "41875", "score": 372.0}, {"name": "chr_12_C218", "taxId": "41875", "score": 333.0}, {"name": "chr_12_C218", "taxId": "41875", "score": 333.0}, {"name": "chr_12_C218", "taxId": "41875", "score": 298.0}, {"name": "chr_12_C218", "taxId": "41875", "score": 298.0}, {"name": "chr_12_C218", "taxId": "436017", "score": 298.0}, {"name": "chr_12_C218", "taxId": "436017", "score": 298.0}, {"name": "chr_12_C218", "taxId": "41875", "score": 296.0}, {"name": "chr_12_C218", "taxId": "41875", "score": 279.0}, {"name": "chr_12_C218", "taxId": "41875", "score": 252.0}, {"name": "chr_12_C218", "taxId": "41875", "score": 250.0}, {"name": "chr_12_C218", "taxId": "436017", "score": 244.0}, {"name": "chr_12_C218", "taxId": "41875", "score": 243.0}, {"name": "chr_12_C218", "taxId": "41875", "score": 239.0}, {"name": "chr_12_C218", "taxId": "41875", "score": 207.0}, {"name": "chr_12_C218", "taxId": "179408", "score": 222.0}, {"name": "chr_12_C218", "taxId": "41875", "score": 219.0}, {"name": "chr_12_C218", "taxId": "41875", "score": 217.0}, {"name": "chr_12_C218", "taxId": "564608", "score": 189.0}, {"name": "chr_12_C218", "taxId": "1173027", "score": 156.0}]}, "taxonomy": {"bestsum": {"species": {"tax": "Bathycoccus prasinos", "score": 1908897.0, "c_index": 5}, "genus": {"tax": "Bathycoccus", "score": 1908897.0, "c_index": 5}, "family": {"tax": "Bathycoccaceae", "score": 1913184.0, "c_index": 4}, "order": {"tax": "Mamiellales", "score": 1913373.0, "c_index": 2}, "phylum": {"tax": "Chlorophyta", "score": 1913373.0, "c_index": 2}, "superkingdom": {"tax": "Eukaryota", "score": 1913373.0, "c_index": 2}}}}, "chr_11_C218": {"name": "chr_11_C218", "length": 743143, "n_count": 100, "agct_count": 743043, "gc": 0.4821, "covs": {"bam0": 66.916}, "read_cov": {"bam0": 331552}, "hits": {"tax0": [{"name": "chr_11_C218", "taxId": "41875", "score": 62427.0}, {"name": "chr_11_C218", "taxId": "41875", "score": 45816.0}, {"name": "chr_11_C218", "taxId": "41875", "score": 43035.0}, {"name": "chr_11_C218", "taxId": "41875", "score": 37369.0}, {"name": "chr_11_C218", "taxId": "41875", "score": 31649.0}, {"name": "chr_11_C218", "taxId": "41875", "score": 30587.0}, {"name": "chr_11_C218", "taxId": "41875", "score": 30315.0}, {"name": "chr_11_C218", "taxId": "41875", "score": 30162.0}, {"name": "chr_11_C218", "taxId": "41875", "score": 29700.0}, {"name": "chr_11_C218", "taxId": "41875", "score": 29621.0}, {"name": "chr_11_C218", "taxId": "41875", "score": 28945.0}, {"name": "chr_11_C218", "taxId": "41875", "score": 28930.0}, {"name": "chr_11_C218", "taxId": "41875", "score": 26374.0}, {"name": "chr_11_C218", "taxId": "41875", "score": 25579.0}, {"name": "chr_11_C218", "taxId": "41875", "score": 24410.0}, {"name": "chr_11_C218", "taxId": "41875", "score": 22916.0}, {"name": "chr_11_C218", "taxId": "41875", "score": 22908.0}, {"name": "chr_11_C218", "taxId": "41875", "score": 22652.0}, {"name": "chr_11_C218", "taxId": "41875", "score": 19871.0}, {"name": "chr_11_C218", "taxId": "41875", "score": 19564.0}, {"name": "chr_11_C218", "taxId": "41875", "score": 19294.0}, {"name": "chr_11_C218", "taxId": "41875", "score": 18497.0}, {"name": "chr_11_C218", "taxId": "41875", "score": 17416.0}, {"name": "chr_11_C218", "taxId": "41875", "score": 16748.0}, {"name": "chr_11_C218", "taxId": "41875", "score": 16403.0}, {"name": "chr_11_C218", "taxId": "41875", "score": 15767.0}, {"name": "chr_11_C218", "taxId": "41875", "score": 15049.0}, {"name": "chr_11_C218", "taxId": "41875", "score": 14995.0}, {"name": "chr_11_C218", "taxId": "41875", "score": 14833.0}, {"name": "chr_11_C218", "taxId": "41875", "score": 13616.0}, {"name": "chr_11_C218", "taxId": "41875", "score": 12875.0}, {"name": "chr_11_C218", "taxId": "41875", "score": 12670.0}, {"name": "chr_11_C218", "taxId": "41875", "score": 12646.0}, {"name": "chr_11_C218", "taxId": "41875", "score": 12641.0}, {"name": "chr_11_C218", "taxId": "41875", "score": 12002.0}, {"name": "chr_11_C218", "taxId": "41875", "score": 11354.0}, {"name": "chr_11_C218", "taxId": "41875", "score": 11001.0}, {"name": "chr_11_C218", "taxId": "41875", "score": 10973.0}, {"name": "chr_11_C218", "taxId": "41875", "score": 10911.0}, {"name": "chr_11_C218", "taxId": "41875", "score": 10809.0}, {"name": "chr_11_C218", "taxId": "41875", "score": 10787.0}, {"name": "chr_11_C218", "taxId": "41875", "score": 10632.0}, {"name": "chr_11_C218", "taxId": "41875", "score": 10019.0}, {"name": "chr_11_C218", "taxId": "41875", "score": 9873.0}, {"name": "chr_11_C218", "taxId": "41875", "score": 9784.0}, {"name": "chr_11_C218", "taxId": "41875", "score": 9740.0}, {"name": "chr_11_C218", "taxId": "41875", "score": 9673.0}, {"name": "chr_11_C218", "taxId": "41875", "score": 9319.0}, {"name": "chr_11_C218", "taxId": "41875", "score": 9274.0}, {"name": "chr_11_C218", "taxId": "41875", "score": 7489.0}, {"name": "chr_11_C218", "taxId": "41875", "score": 7360.0}, {"name": "chr_11_C218", "taxId": "41875", "score": 6961.0}, {"name": "chr_11_C218", "taxId": "41875", "score": 6144.0}, {"name": "chr_11_C218", "taxId": "41875", "score": 6015.0}, {"name": "chr_11_C218", "taxId": "41875", "score": 5936.0}, {"name": "chr_11_C218", "taxId": "41875", "score": 5897.0}, {"name": "chr_11_C218", "taxId": "41875", "score": 5836.0}, {"name": "chr_11_C218", "taxId": "41875", "score": 5668.0}, {"name": "chr_11_C218", "taxId": "41875", "score": 4889.0}, {"name": "chr_11_C218", "taxId": "41875", "score": 4767.0}, {"name": "chr_11_C218", "taxId": "41875", "score": 4735.0}, {"name": "chr_11_C218", "taxId": "41875", "score": 4532.0}, {"name": "chr_11_C218", "taxId": "41875", "score": 4530.0}, {"name": "chr_11_C218", "taxId": "41875", "score": 4368.0}, {"name": "chr_11_C218", "taxId": "41875", "score": 4235.0}, {"name": "chr_11_C218", "taxId": "41875", "score": 4019.0}, {"name": "chr_11_C218", "taxId": "41875", "score": 3723.0}, {"name": "chr_11_C218", "taxId": "41875", "score": 3576.0}, {"name": "chr_11_C218", "taxId": "41875", "score": 3380.0}, {"name": "chr_11_C218", "taxId": "41875", "score": 3131.0}, {"name": "chr_11_C218", "taxId": "41875", "score": 3083.0}, {"name": "chr_11_C218", "taxId": "41875", "score": 2802.0}, {"name": "chr_11_C218", "taxId": "41875", "score": 2767.0}, {"name": "chr_11_C218", "taxId": "41875", "score": 2717.0}, {"name": "chr_11_C218", "taxId": "41875", "score": 2617.0}, {"name": "chr_11_C218", "taxId": "41875", "score": 2344.0}, {"name": "chr_11_C218", "taxId": "41875", "score": 2324.0}, {"name": "chr_11_C218", "taxId": "41875", "score": 2298.0}, {"name": "chr_11_C218", "taxId": "41875", "score": 2265.0}, {"name": "chr_11_C218", "taxId": "41875", "score": 1834.0}, {"name": "chr_11_C218", "taxId": "41875", "score": 1784.0}, {"name": "chr_11_C218", "taxId": "41875", "score": 1676.0}, {"name": "chr_11_C218", "taxId": "41875", "score": 1666.0}, {"name": "chr_11_C218", "taxId": "41875", "score": 1395.0}, {"name": "chr_11_C218", "taxId": "41875", "score": 1199.0}, {"name": "chr_11_C218", "taxId": "41875", "score": 828.0}, {"name": "chr_11_C218", "taxId": "41875", "score": 817.0}, {"name": "chr_11_C218", "taxId": "41875", "score": 684.0}, {"name": "chr_11_C218", "taxId": "41875", "score": 516.0}, {"name": "chr_11_C218", "taxId": "41875", "score": 494.0}, {"name": "chr_11_C218", "taxId": "41875", "score": 464.0}, {"name": "chr_11_C218", "taxId": "41875", "score": 460.0}, {"name": "chr_11_C218", "taxId": "41875", "score": 460.0}, {"name": "chr_11_C218", "taxId": "41875", "score": 348.0}, {"name": "chr_11_C218", "taxId": "41875", "score": 329.0}, {"name": "chr_11_C218", "taxId": "41875", "score": 326.0}, {"name": "chr_11_C218", "taxId": "41875", "score": 202.0}, {"name": "chr_11_C218", "taxId": "41875", "score": 185.0}, {"name": "chr_11_C218", "taxId": "41875", "score": 172.0}, {"name": "chr_11_C218", "taxId": "41875", "score": 28603.0}, {"name": "chr_11_C218", "taxId": "41875", "score": 11561.0}, {"name": "chr_11_C218", "taxId": "41875", "score": 158.0}, {"name": "chr_11_C218", "taxId": "41875", "score": 11016.0}, {"name": "chr_11_C218", "taxId": "41875", "score": 9969.0}, {"name": "chr_11_C218", "taxId": "41875", "score": 8711.0}, {"name": "chr_11_C218", "taxId": "41875", "score": 8488.0}, {"name": "chr_11_C218", "taxId": "41875", "score": 8030.0}, {"name": "chr_11_C218", "taxId": "41875", "score": 7939.0}, {"name": "chr_11_C218", "taxId": "41875", "score": 7297.0}, {"name": "chr_11_C218", "taxId": "41875", "score": 7142.0}, {"name": "chr_11_C218", "taxId": "41875", "score": 6822.0}, {"name": "chr_11_C218", "taxId": "41875", "score": 6610.0}, {"name": "chr_11_C218", "taxId": "41875", "score": 6549.0}, {"name": "chr_11_C218", "taxId": "41875", "score": 4985.0}, {"name": "chr_11_C218", "taxId": "41875", "score": 6492.0}, {"name": "chr_11_C218", "taxId": "41875", "score": 6473.0}, {"name": "chr_11_C218", "taxId": "41875", "score": 6235.0}, {"name": "chr_11_C218", "taxId": "41875", "score": 6183.0}, {"name": "chr_11_C218", "taxId": "41875", "score": 6072.0}, {"name": "chr_11_C218", "taxId": "41875", "score": 5901.0}, {"name": "chr_11_C218", "taxId": "41875", "score": 5873.0}, {"name": "chr_11_C218", "taxId": "41875", "score": 5853.0}, {"name": "chr_11_C218", "taxId": "41875", "score": 5627.0}, {"name": "chr_11_C218", "taxId": "41875", "score": 5624.0}, {"name": "chr_11_C218", "taxId": "41875", "score": 5552.0}, {"name": "chr_11_C218", "taxId": "41875", "score": 5548.0}, {"name": "chr_11_C218", "taxId": "41875", "score": 5470.0}, {"name": "chr_11_C218", "taxId": "157820", "score": 5445.0}, {"name": "chr_11_C218", "taxId": "41875", "score": 5408.0}, {"name": "chr_11_C218", "taxId": "41875", "score": 5343.0}, {"name": "chr_11_C218", "taxId": "41875", "score": 5280.0}, {"name": "chr_11_C218", "taxId": "41875", "score": 5230.0}, {"name": "chr_11_C218", "taxId": "41875", "score": 5230.0}, {"name": "chr_11_C218", "taxId": "41875", "score": 5116.0}, {"name": "chr_11_C218", "taxId": "41875", "score": 5103.0}, {"name": "chr_11_C218", "taxId": "41875", "score": 5075.0}, {"name": "chr_11_C218", "taxId": "41875", "score": 5049.0}, {"name": "chr_11_C218", "taxId": "41875", "score": 5035.0}, {"name": "chr_11_C218", "taxId": "41875", "score": 5003.0}, {"name": "chr_11_C218", "taxId": "41875", "score": 4946.0}, {"name": "chr_11_C218", "taxId": "41875", "score": 255.0}, {"name": "chr_11_C218", "taxId": "41875", "score": 4717.0}, {"name": "chr_11_C218", "taxId": "41875", "score": 4693.0}, {"name": "chr_11_C218", "taxId": "41875", "score": 4687.0}, {"name": "chr_11_C218", "taxId": "41875", "score": 4686.0}, {"name": "chr_11_C218", "taxId": "41875", "score": 4615.0}, {"name": "chr_11_C218", "taxId": "41875", "score": 4610.0}, {"name": "chr_11_C218", "taxId": "41875", "score": 4578.0}, {"name": "chr_11_C218", "taxId": "41875", "score": 4578.0}, {"name": "chr_11_C218", "taxId": "41875", "score": 4575.0}, {"name": "chr_11_C218", "taxId": "41875", "score": 4551.0}, {"name": "chr_11_C218", "taxId": "41875", "score": 4534.0}, {"name": "chr_11_C218", "taxId": "41875", "score": 4527.0}, {"name": "chr_11_C218", "taxId": "41875", "score": 4506.0}, {"name": "chr_11_C218", "taxId": "41875", "score": 4505.0}, {"name": "chr_11_C218", "taxId": "41875", "score": 4412.0}, {"name": "chr_11_C218", "taxId": "41875", "score": 4368.0}, {"name": "chr_11_C218", "taxId": "41875", "score": 4228.0}, {"name": "chr_11_C218", "taxId": "41875", "score": 2994.0}, {"name": "chr_11_C218", "taxId": "41875", "score": 4187.0}, {"name": "chr_11_C218", "taxId": "41875", "score": 4150.0}, {"name": "chr_11_C218", "taxId": "41875", "score": 4089.0}, {"name": "chr_11_C218", "taxId": "41875", "score": 4045.0}, {"name": "chr_11_C218", "taxId": "41875", "score": 3993.0}, {"name": "chr_11_C218", "taxId": "41875", "score": 3978.0}, {"name": "chr_11_C218", "taxId": "41875", "score": 3940.0}, {"name": "chr_11_C218", "taxId": "41875", "score": 3845.0}, {"name": "chr_11_C218", "taxId": "41875", "score": 3821.0}, {"name": "chr_11_C218", "taxId": "41875", "score": 3812.0}, {"name": "chr_11_C218", "taxId": "41875", "score": 3794.0}, {"name": "chr_11_C218", "taxId": "41875", "score": 1842.0}, {"name": "chr_11_C218", "taxId": "41875", "score": 3672.0}, {"name": "chr_11_C218", "taxId": "41875", "score": 399.0}, {"name": "chr_11_C218", "taxId": "41875", "score": 3633.0}, {"name": "chr_11_C218", "taxId": "41875", "score": 3618.0}, {"name": "chr_11_C218", "taxId": "41875", "score": 3596.0}, {"name": "chr_11_C218", "taxId": "41875", "score": 3591.0}, {"name": "chr_11_C218", "taxId": "41875", "score": 3587.0}, {"name": "chr_11_C218", "taxId": "41875", "score": 3537.0}, {"name": "chr_11_C218", "taxId": "41875", "score": 3537.0}, {"name": "chr_11_C218", "taxId": "4
[truncated: 1,050,443 more chars]
