# Supplementary material for: Biological and genomic resources for the cosmopolitan phytoplankton Bathycoccus: insights into genetic diversity and function of outlier chromosomes
Source: Plant J. 2026 Jun 7;126(5):e70982. doi: 10.1111/tpj.70982 (PMC13242883; doi:10.1111/tpj.70982)
Supplement: Supplementary file 2 — Data S2. Taxonomic partitioning of assembled contigs. [file TPJ-126-0-s002.zip › blobtoolsC218/BLOBTOOLS.blobDB.json.bestsum.phylum.p8.span.100.blobplot.stats.txt]

## 1.1.1
## bam0=/media/francois/Data/Bathycoccus/MixGenomes/FinalMix/blobtoolsC218/C218.complete.ilmnaMapped.SORTED.bam
# name	colour	count_visible	count_visible_perc	span_visible	span_visible_perc	n50	gc_mean	gc_std	bam0_mean	bam0_std	bam0_read_map	bam0_read_map_p
all	None	26	100.0%	24,061,887	100.0%	1,027,502	0.47	0.045	71.2	35.9	9,796,232	99.1%
Chlorophyta	#1f77b4	21	100.0%	15,761,254	100.0%	898,195	0.47	0.028	76.8	35.8	7,334,807	74.2%
Proteobacteria	#ff7f0e	3	100.0%	4,093,562	100.0%	3,751,086	0.54	0.023	34.7	9.7	1,223,550	12.4%
Bacteroidetes	#d62728	1	100.0%	3,795,520	100.0%	3,795,520	0.38	0.0	38.4	0.0	972,485	9.8%
Nucleocytoviricota	#9467bd	1	100.0%	411,551	100.0%	411,551	0.36	0.0	96.7	0.0	265,390	2.7%
