# Supplementary material for: Biological and genomic resources for the cosmopolitan phytoplankton Bathycoccus: insights into genetic diversity and function of outlier chromosomes
Source: Plant J. 2026 Jun 7;126(5):e70982. doi: 10.1111/tpj.70982 (PMC13242883; doi:10.1111/tpj.70982)
Supplement: Supplementary file 2 — Data S2. Taxonomic partitioning of assembled contigs. [file TPJ-126-0-s002.zip › blobtoolsC218/BLOBTOOLS.blobDB.table.txt]

## 1.1.1
## assembly	: /media/francois/Data/Bathycoccus/MixGenomes/FinalMix/C218.complete.fasta
## coverage	 bam0 - /media/francois/Data/Bathycoccus/MixGenomes/FinalMix/blobtoolsC218/C218.complete.ilmnaMapped.SORTED.bam
## taxonomy	 tax0 - /media/francois/Data/Bathycoccus/MixGenomes/FinalMix/blobtoolsC218/C218.complete.bln.tsv
## nodesDB	: None
## taxrule	: bestsum
## min_score	: 0.0
## min_diff	: 0.0
## tax_collision_random	: False
##
# name	length	GC	N	bam0	phylum.t.6%s	phylum.s.7%s	phylum.c.8
chr_Mito_C218	34089	0.3947	200	229.8807	Chlorophyta	96569.0	6
chr_Chlo_C218	135955	0.4123	0	89.5935	Chlorophyta	461222.0	5
chr_19_C218	226654	0.4104	0	47.7143	Chlorophyta	201556.0	0
chr_18_C218	317231	0.467	0	69.0868	Chlorophyta	890675.0	4
chr_17_C218	660540	0.4744	0	67.6234	Chlorophyta	1879166.0	3
chr_16_C218	813897	0.4759	0	67.1663	Chlorophyta	2337391.0	2
chr_15_C218	629372	0.4722	100	67.1071	Chlorophyta	1676905.0	3
chr_14_C218	729845	0.4158	0	61.4286	Chlorophyta	978725.0	10
chr_13_C218	717342	0.4857	0	68.3899	Chlorophyta	2221194.0	1
chr_12_C218	686562	0.478	0	67.507	Chlorophyta	1913373.0	2
chr_11_C218	743143	0.4821	100	66.916	Chlorophyta	2212995.0	7
chr_10_C218	783643	0.481	0	67.2125	Chlorophyta	2312574.0	3
chr_9_C218	887750	0.4827	0	67.677	Chlorophyta	2639526.0	0
chr_8_C218	944000	0.4816	0	66.7386	Chlorophyta	2800262.0	0
chr_7_C218	1087748	0.4777	0	67.6954	Chlorophyta	3274555.0	0
chr_6_C218	988574	0.4806	0	66.8651	Chlorophyta	2906559.0	0
chr_5_C218	898195	0.48	0	68.055	Chlorophyta	2648966.0	4
chr_4_C218	1027502	0.4801	0	104.522	Chlorophyta	3038641.0	0
chr_3_C218	1088380	0.4837	0	67.0094	Chlorophyta	3202255.0	1
chr_2_C218	942503	0.4837	0	66.9758	Chlorophyta	2802085.0	0
chr_1_C218	1418329	0.4845	0	67.4566	Chlorophyta	3910861.0	0
C218A_bacterial_contigs_Contig1	3795520	0.3815	0	38.4241	Bacteroidetes	1838284.0	3
C218A_bacterial_contigs_Contig2	411551	0.3571	0	96.706	Nucleocytoviricota	727444.0	2
C218A_bacterial_contigs_Contig3	99465	0.5431	0	22.4259	Proteobacteria	75878.0	2
C218A_bacterial_contigs_Contig4	243011	0.5096	0	35.7359	Proteobacteria	124269.0	0
C218A_bacterial_contigs_Contig5	3751086	0.5655	0	46.0069	Proteobacteria	10089210.0	6
