# Supplementary material for: Biological and genomic resources for the cosmopolitan phytoplankton Bathycoccus: insights into genetic diversity and function of outlier chromosomes
Source: Plant J. 2026 Jun 7;126(5):e70982. doi: 10.1111/tpj.70982 (PMC13242883; doi:10.1111/tpj.70982)
Supplement: Supplementary file 2 — Data S2. Taxonomic partitioning of assembled contigs. [file TPJ-126-0-s002.zip › blobtoolsD119/BLOBTOOLS.blobDB.json]

{"title": "BLOBTOOLS.blobDB.json", "assembly_f": "/media/francois/Data/Bathycoccus/MixGenomes/FinalMix/D119.complete.fasta", "lineages": {"38626": {"species": "Phascolarctos cinereus", "genus": "Phascolarctos", "family": "Phascolarctidae", "order": "Diprotodontia", "phylum": "Chordata", "superkingdom": "Eukaryota"}, "179408": {"species": "Oscillatoria nigro-viridis", "genus": "Oscillatoria", "family": "Oscillatoriaceae", "order": "Oscillatoriales", "phylum": "Cyanobacteria", "superkingdom": "Bacteria"}, "109376": {"species": "Brassica oleracea", "genus": "Brassica", "family": "Brassicaceae", "order": "Brassicales", "phylum": "Streptophyta", "superkingdom": "Eukaryota"}, "64793": {"species": "Wasmannia auropunctata", "genus": "Wasmannia", "family": "Formicidae", "order": "Hymenoptera", "phylum": "Arthropoda", "superkingdom": "Eukaryota"}, "307658": {"species": "Monomorium pharaonis", "genus": "Monomorium", "family": "Formicidae", "order": "Hymenoptera", "phylum": "Arthropoda", "superkingdom": "Eukaryota"}, "880159": {"species": "Bathycoccus sp. RCC1105 virus BpV", "genus": "Prasinovirus", "family": "Phycodnaviridae", "order": "Algavirales", "phylum": "Nucleocytoviricota", "superkingdom": "Viruses"}, "206008": {"species": "Panicum hallii", "genus": "Panicum", "family": "Poaceae", "order": "Poales", "phylum": "Streptophyta", "superkingdom": "Eukaryota"}, "69401": {"species": "Carteria cerasiformis", "genus": "Carteria", "family": "Chlamydomonadaceae", "order": "Chlamydomonadales", "phylum": "Chlorophyta", "superkingdom": "Eukaryota"}, "52965": {"species": "Phacotus lenticularis", "genus": "Phacotus", "family": "Phacotaceae", "order": "Chlamydomonadales", "phylum": "Chlorophyta", "superkingdom": "Eukaryota"}, "310752": {"species": "Balaenoptera acutorostrata", "genus": "Balaenoptera", "family": "Balaenopteridae", "order": "Artiodactyla", "phylum": "Chordata", "superkingdom": "Eukaryota"}, "280463": {"species": "Emiliania huxleyi", "genus": "Emiliania", "family": "Noelaerhabdaceae", "order": "Isochrysidales", "phylum": "Haptista", "superkingdom": "Eukaryota"}, "3074": {"species": "Parachlorella kessleri", "genus": "Parachlorella", "family": "Chlorellaceae", "order": "Chlorellales", "phylum": "Chlorophyta", "superkingdom": "Eukaryota"}, "1678728": {"species": "Flavobacterium kingsejongi", "genus": "Flavobacterium", "family": "Flavobacteriaceae", "order": "Flavobacteriales", "phylum": "Bacteroidetes", "superkingdom": "Bacteria"}, "31312": {"species": "Nephroselmis olivacea", "genus": "Nephroselmis", "family": "Nephroselmidaceae", "order": "Nephroselmidales", "phylum": "Chlorophyta", "superkingdom": "Eukaryota"}, "1355330": {"species": "Flavobacterium faecale", "genus": "Flavobacterium", "family": "Flavobacteriaceae", "order": "Flavobacteriales", "phylum": "Bacteroidetes", "superkingdom": "Bacteria"}, "1973480": {"species": "Sphaerospermopsis kisseleviana", "genus": "Sphaerospermopsis", "family": "Aphanizomenonaceae", "order": "Nostocales", "phylum": "Cyanobacteria", "superkingdom": "Bacteria"}, "413404": {"species": "Candidatus Ruthia magnifica", "genus": "Candidatus Ruthia", "family": "Proteobacteria-undef", "order": "Proteobacteria-undef", "phylum": "Proteobacteria", "superkingdom": "Bacteria"}, "4442": {"species": "Camellia sinensis", "genus": "Camellia", "family": "Theaceae", "order": "Ericales", "phylum": "Streptophyta", "superkingdom": "Eukaryota"}, "1141622": {"species": "uncultured picoeukaryote", "genus": "Eukaryota-undef", "family": "Eukaryota-undef", "order": "Eukaryota-undef", "phylum": "Eukaryota-undef", "superkingdom": "Eukaryota"}, "412627": {"species": "Zalieutes elater", "genus": "Zalieutes", "family": "Ogcocephalidae", "order": "Lophiiformes", "phylum": "Chordata", "superkingdom": "Eukaryota"}, "69332": {"species": "Chara braunii", "genus": "Chara", "family": "Characeae", "order": "Charales", "phylum": "Streptophyta", "superkingdom": "Eukaryota"}, "1763534": {"species": "Flavobacterium crassostreae", "genus": "Flavobacterium", "family": "Flavobacteriaceae", "order": "Flavobacteriales", "phylum": "Bacteroidetes", "superkingdom": "Bacteria"}, "79200": {"species": "Daucus carota", "genus": "Daucus", "family": "Apiaceae", "order": "Apiales", "phylum": "Streptophyta", "superkingdom": "Eukaryota"}, "3218": {"species": "Physcomitrium patens", "genus": "Physcomitrium", "family": "Funariaceae", "order": "Funariales", "phylum": "Streptophyta", "superkingdom": "Eukaryota"}, "15368": {"species": "Brachypodium distachyon", "genus": "Brachypodium", "family": "Poaceae", "order": "Poales", "phylum": "Streptophyta", "superkingdom": "Eukaryota"}, "112090": {"species": "Aphanomyces astaci", "genus": "Aphanomyces", "family": "Saprolegniaceae", "order": "Saprolegniales", "phylum": "Eukaryota-undef", "superkingdom": "Eukaryota"}, "128390": {"species": "Nipponia nippon", "genus": "Nipponia", "family": "Threskiornithidae", "order": "Pelecaniformes", "phylum": "Chordata", "superkingdom": "Eukaryota"}, "28090": {"species": "Acinetobacter lwoffii", "genus": "Acinetobacter", "family": "Moraxellaceae", "order": "Pseudomonadales", "phylum": "Proteobacteria", "superkingdom": "Bacteria"}, "36894": {"species": "Pyramimonas parkeae", "genus": "Pyramimonas", "family": "Pyramimonadaceae", "order": "Pyramimonadales", "phylum": "Chlorophyta", "superkingdom": "Eukaryota"}, "554055": {"species": "Micractinium conductrix", "genus": "Micractinium", "family": "Chlorellaceae", "order": "Chlorellales", "phylum": "Chlorophyta", "superkingdom": "Eukaryota"}, "1230840": {"species": "Orycteropus afer", "genus": "Orycteropus", "family": "Orycteropodidae", "order": "Tubulidentata", "phylum": "Chordata", "superkingdom": "Eukaryota"}, "204992": {"species": "Golenkinia longispicula", "genus": "Golenkinia", "family": "Golenkiniaceae", "order": "Chlamydomonadales", "phylum": "Chlorophyta", "superkingdom": "Eukaryota"}, "559305": {"species": "Trichophyton rubrum", "genus": "Trichophyton", "family": "Arthrodermataceae", "order": "Onygenales", "phylum": "Ascomycota", "superkingdom": "Eukaryota"}, "59895": {"species": "Cynara cardunculus", "genus": "Cynara", "family": "Asteraceae", "order": "Asterales", "phylum": "Streptophyta", "superkingdom": "Eukaryota"}, "1604141": {"species": "Antrophyum semicostatum", "genus": "Antrophyum", "family": "Pteridaceae", "order": "Polypodiales", "phylum": "Streptophyta", "superkingdom": "Eukaryota"}, "70448": {"species": "Ostreococcus tauri", "genus": "Ostreococcus", "family": "Bathycoccaceae", "order": "Mamiellales", "phylum": "Chlorophyta", "superkingdom": "Eukaryota"}, "39947": {"species": "Oryza sativa", "genus": "Oryza", "family": "Poaceae", "order": "Poales", "phylum": "Streptophyta", "superkingdom": "Eukaryota"}, "2055892": {"species": "Idiomarina sp. X4", "genus": "Idiomarina", "family": "Idiomarinaceae", "order": "Alteromonadales", "phylum": "Proteobacteria", "superkingdom": "Bacteria"}, "4686": {"species": "Asparagus officinalis", "genus": "Asparagus", "family": "Asparagaceae", "order": "Asparagales", "phylum": "Streptophyta", "superkingdom": "Eukaryota"}, "574566": {"species": "Coccomyxa subellipsoidea", "genus": "Coccomyxa", "family": "Chlorophyta-undef", "order": "Chlorophyta-undef", "phylum": "Chlorophyta", "superkingdom": "Eukaryota"}, "42229": {"species": "Prunus avium", "genus": "Prunus", "family": "Rosaceae", "order": "Rosales", "phylum": "Streptophyta", "superkingdom": "Eukaryota"}, "163309": {"species": "Geminella minor", "genus": "Geminella", "family": "Chlorellaceae", "order": "Chlorellales", "phylum": "Chlorophyta", "superkingdom": "Eukaryota"}, "5480": {"species": "Candida parapsilosis", "genus": "Candida", "family": "Debaryomycetaceae", "order": "Saccharomycetales", "phylum": "Ascomycota", "superkingdom": "Eukaryota"}, "110193": {"species": "Nicrophorus vespilloides", "genus": "Nicrophorus", "family": "Silphidae", "order": "Coleoptera", "phylum": "Arthropoda", "superkingdom": "Eukaryota"}, "3649": {"species": "Carica papaya", "genus": "Carica", "family": "Caricaceae", "order": "Brassicales", "phylum": "Streptophyta", "superkingdom": "Eukaryota"}, "3105": {"species": "Pediastrum duplex", "genus": "Pediastrum", "family": "Hydrodictyaceae", "order": "Sphaeropleales", "phylum": "Chlorophyta", "superkingdom": "Eukaryota"}, "49451": {"species": "Nicotiana attenuata", "genus": "Nicotiana", "family": "Solanaceae", "order": "Solanales", "phylum": "Streptophyta", "superkingdom": "Eukaryota"}, "242159": {"species": "Ostreococcus sp. 'lucimarinus'", "genus": "Ostreococcus", "family": "Bathycoccaceae", "order": "Mamiellales", "phylum": "Chlorophyta", "superkingdom": "Eukaryota"}, "1294385": {"species": "Saccharomyces cerevisiae", "genus": "Saccharomyces", "family": "Saccharomycetaceae", "order": "Saccharomycetales", "phylum": "Ascomycota", "superkingdom": "Eukaryota"}, "114398": {"species": "Parasteatoda tepidariorum", "genus": "Parasteatoda", "family": "Theridiidae", "order": "Araneae", "phylum": "Arthropoda", "superkingdom": "Eukaryota"}, "663331": {"species": "Trichophyton benhamiae", "genus": "Trichophyton", "family": "Arthrodermataceae", "order": "Onygenales", "phylum": "Ascomycota", "superkingdom": "Eukaryota"}, "1041932": {"species": "Saccharina japonica x Saccharina latissima", "genus": "Saccharina", "family": "Laminariaceae", "order": "Laminariales", "phylum": "Eukaryota-undef", "superkingdom": "Eukaryota"}, "13443": {"species": "Coffea arabica", "genus": "Coffea", "family": "Rubiaceae", "order": "Gentianales", "phylum": "Streptophyta", "superkingdom": "Eukaryota"}, "3711": {"species": "Brassica rapa", "genus": "Brassica", "family": "Brassicaceae", "order": "Brassicales", "phylum": "Streptophyta", "superkingdom": "Eukaryota"}, "88036": {"species": "Selaginella moellendorffii", "genus": "Selaginella", "family": "Selaginellaceae", "order": "Selaginellales", "phylum": "Streptophyta", "superkingdom": "Eukaryota"}, "858337": {"species": "uncultured Choricystis", "genus": "Chlorophyta-undef", "family": "Chlorophyta-undef", "order": "Chlorophyta-undef", "phylum": "Chlorophyta", "superkingdom": "Eukaryota"}, "1255295": {"species": "Goniomonas avonlea", "genus": "Goniomonas", "family": "Goniomonadaceae", "order": "Cyathomonadacea", "phylum": "Eukaryota-undef", "superkingdom": "Eukaryota"}, "34126": {"species": "Cladophora albida", "genus": "Cladophora", "family": "Cladophoraceae", "order": "Cladophorales", "phylum": "Chlorophyta", "superkingdom": "Eukaryota"}, "296587": {"species": "Micromonas commoda", "genus": "Micromonas", "family": "Mamiellaceae", "order": "Mamiellales", "phylum": "Chlorophyta", "superkingdom": "Eukaryota"}, "8083": {"species": "Xiphophorus maculatus", "genus": "Xiphophorus", "family": "Poeciliidae", "order": "Cyprinodontiformes", "phylum": "Chordata", "superkingdom": "Eukaryota"}, "1202541": {"species": "Botryococcus braunii", "genus": "Botryococcus", "family": "Chlorophyta-undef", "order": "Chlorophyta-undef", "phylum": "Chlorophyta", "superkingdom": "Eukaryota"}, "1032745": {"species": "Trachydiscus minutus", "genus": "Trachydiscus", "family": "Goniochloridales-undef", "order": "Goniochloridales", "phylum": "Eukaryota-undef", "superkingdom": "Eukaryota"}, "2021234": {"species": "Ahniella affigens", "genus": "Ahniella", "family": "Rhodanobacteraceae", "order": "Xanthomonadales", "phylum": "Proteobacteria", "superkingdom": "Bacteria"}, "1392250": {"species": "Aspergillus steynii", "genus": "Aspergillus", "family": "Aspergillaceae", "order": "Eurotiales", "phylum": "Ascomycota", "superkingdom": "Eukaryota"}, "542402": {"species": "uncultured bacterium ARCTIC13_E_12", "genus": "Bacteria-undef", "family": "Bacteria-undef", "order": "Bacteria-undef", "phylum": "Bacteria-undef", "superkingdom": "Bacteria"}, "34270": {"species": "Syringa vulgaris", "genus": "Syringa", "family": "Oleaceae", "order": "Lamiales", "phylum": "Streptophyta", "superkingdom": "Eukaryota"}, "7660": {"species": "Psammechinus miliaris", "genus": "Psammechinus", "family": "Parechinidae", "order": "Camarodonta", "phylum": "Echinodermata", "superkingdom": "Eukaryota"}, "55564": {"species": "Chara vulgaris", "genus": "Chara", "family": "Characeae", "order": "Charales", "phylum": "Streptophyta", "superkingdom": "Eukaryota"}, "1808001": {"species": "Acinetobacter sp. LoGeW2-3", "genus": "Acinetobacter", "family": "Moraxellaceae", "order": "Pseudomonadales", "phylum": "Proteobacteria", "superkingdom": "Bacteria"}, "1416941": {"species": "Closterium baillyanum", "genus": "Closterium", "family": "Closteriaceae", "order": "Desmidiales", "phylum": "Streptophyta", "superkingdom": "Eukaryota"}, "41875": {"species": "Bathycoccus prasinos", "genus": "Bathycoccus", "family": "Bathycoccaceae", "order": "Mamiellales", "phylum": "Chlorophyta", "superkingdom": "Eukaryota"}, "157820": {"species": "uncultured prasinophyte", "genus": "Chlorophyta-undef", "family": "Chlorophyta-undef", "order": "Chlorophyta-undef", "phylum": "Chlorophyta", "superkingdom": "Eukaryota"}, "702113": {"species": "Novosphingobium sp. PP1Y", "genus": "Novosphingobium", "family": "Sphingomonadaceae", "order": "Sphingomonadales", "phylum": "Proteobacteria", "superkingdom": "Bacteria"}, "145388": {"species": "Monoraphidium neglectum", "genus": "Monoraphidium", "family": "Selenastraceae", "order": "Sphaeropleales", "phylum": "Chlorophyta", "superkingdom": "Eukaryota"}, "88149": {"species": "Saccharina japonica", "genus": "Saccharina", "family": "Laminariaceae", "order": "Laminariales", "phylum": "Eukaryota-undef", "superkingdom": "Eukaryota"}, "54821": {"species": "Silene antirrhina", "genus": "Silene", "family": "Caryophyllaceae", "order": "Caryophyllales", "phylum": "Streptophyta", "superkingdom": "Eukaryota"}, "169297": {"species": "Aegilops tauschii", "genus": "Aegilops", "family": "Poaceae", "order": "Poales", "phylum": "Streptophyta", "superkingdom": "Eukaryota"}, "88150": {"species": "Saccharina religiosa", "genus": "Saccharina", "family": "Laminariaceae", "order": "Laminariales", "phylum": "Eukaryota-undef", "superkingdom": "Eukaryota"}, "4558": {"species": "Sorghum bicolor", "genus": "Sorghum", "family": "Poaceae", "order": "Poales", "phylum": "Streptophyta", "superkingdom": "Eukaryota"}, "13146": {"species": "Melopsittacus undulatus", "genus": "Melopsittacus", "family": "Psittaculidae", "order": "Psittaciformes", "phylum": "Chordata", "superkingdom": "Eukaryota"}, "3726": {"species": "Raphanus sativus", "genus": "Raphanus", "family": "Brassicaceae", "order": "Brassicales", "phylum": "Streptophyta", "superkingdom": "Eukaryota"}, "71743": {"species": "Chlorogonium capillatum", "genus": "Chlorogonium", "family": "Haematococcaceae", "order": "Chlamydomonadales", "phylum": "Chlorophyta", "superkingdom": "Eukaryota"}, "50452": {"species": "Arabis alpina", "genus": "Arabis", "family": "Brassicaceae", "order": "Brassicales", "phylum": "Streptophyta", "superkingdom": "Eukaryota"}, "2787": {"species": "Porphyra purpurea", "genus": "Porphyra", "family": "Bangiaceae", "order": "Bangiales", "phylum": "Rhodophyta", "superkingdom": "Eukaryota"}, "181804": {"species": "Nitella hyalina", "genus": "Nitella", "family": "Characeae", "order": "Charales", "phylum": "Streptophyta", "superkingdom": "Eukaryota"}, "542413": {"species": "uncultured bacterium ARCTIC24_F_09", "genus": "Bacteria-undef", "family": "Bacteria-undef", "order": "Bacteria-undef", "phylum": "Bacteria-undef", "superkingdom": "Bacteria"}, "102107": {"species": "Prunus mume", "genus": "Prunus", "family": "Rosaceae", "order": "Rosales", "phylum": "Streptophyta", "superkingdom": "Eukaryota"}, "1173027": {"species": "Microcoleus sp. PCC 7113", "genus": "Microcoleus", "family": "Microcoleaceae", "order": "Oscillatoriales", "phylum": "Cyanobacteria", "superkingdom": "Bacteria"}, "188344": {"species": "Leptosomus discolor", "genus": "Leptosomus", "family": "Leptosomidae", "order": "Coraciiformes", "phylum": "Chordata", "superkingdom": "Eukaryota"}, "253288": {"species": "Malassezia yamatoensis", "genus": "Malassezia", "family": "Malasseziaceae", "order": "Malasseziales", "phylum": "Basidiomycota", "superkingdom": "Eukaryota"}, "743611": {"species": "uncultured organism MedDCM-OCT-S04-C161", "genus": "undef", "family": "undef", "order": "undef", "phylum": "undef", "superkingdom": "undef"}, "656061": {"species": "Tuber melanosporum", "genus": "Tuber", "family": "Tuberaceae", "order": "Pezizales", "phylum": "Ascomycota", "superkingdom": "Eukaryota"}, "215447": {"species": "undef", "genus": "undef", "family": "undef", "order": "undef", "phylum": "undef", "superkingdom": "undef"}, "133788": {"species": "uncultured prasinophyte clone OM5", "genus": "Chlorophyta-undef", "family": "Chlorophyta-undef", "order": "Chlorophyta-undef", "phylum": "Chlorophyta", "superkingdom": "Eukaryota"}, "376686": {"species": "Flavobacterium johnsoniae", "genus": "Flavobacterium", "family": "Flavobacteriaceae", "order": "Flavobacteriales", "phylum": "Bacteroidetes", "superkingdom": "Bacteria"}, "564608": {"species": "Micromonas pusilla", "genus": "Micromonas", "family": "Mamiellaceae", "order": "Mamiellales", "phylum": "Chlorophyta", "superkingdom": "Eukaryota"}, "32473": {"species": "Xiphophorus couchianus", "genus": "Xiphophorus", "family": "Poeciliidae", "order": "Cyprinodontiformes", "phylum": "Chordata", "superkingdom": "Eukaryota"}, "436017": {"species": "Ostreococcus sp. 'lucimarinus'", "genus": "Ostreococcus", "family": "Bathycoccaceae", "order": "Mamiellales", "phylum": "Chlorophyta", "superkingdom": "Eukaryota"}, "43146": {"species": "Rhopalosiphum maidis", "genus": "Rhopalosiphum", "family": "Aphididae", "order": "Hemiptera", "phylum": "Arthropoda", "superkingdom": "Eukaryota"}, "1729720": {"species": "Salegentibacter sp. T436", "genus": "Salegentibacter", "family": "Flavobacteriaceae", "order": "Flavobacteriales", "phylum": "Bacteroidetes", "superkingdom": "Bacteria"}, "2007176": {"species": "Dipterocladia arabiensis", "genus": "Dipterocladia", "family": "Dasyaceae", "order": "Ceramiales", "phylum": "Rhodophyta", "superkingdom": "Eukaryota"}, "326968": {"species": "Ziziphus jujuba", "genus": "Ziziphus", "family": "Rhamnaceae", "order": "Rosales", "phylum": "Streptophyta", "superkingdom": "Eukaryota"}, "52035": {"species": "Lobochlamys segnis", "genus": "Lobochlamys", "family": "Chlamydomonadaceae", "order": "Chlamydomonadales", "phylum": "Chlorophyta", "superkingdom": "Eukaryota"}, "73025": {"species": "Eutreptiella gymnastica", "genus": "Eutreptiella", "family": "Eutreptiales-undef", "order": "Eutreptiales", "phylum": "Euglenozoa", "superkingdom": "Eukaryota"}, "3708": {"species": "Brassica napus", "genus": "Brassica", "family": "Brassicaceae", "order": "Brassicales", "phylum": "Streptophyta", "superkingdom": "Eukaryota"}, "110365": {"species": "Gregarina niphandrodes", "genus": "Gregarina", "family": "Gregarinidae", "order": "Eugregarinorida", "phylum": "Apicomplexa", "superkingdom": "Eukaryota"}, "4555": {"species": "Setaria italica", "genus": "Setaria", "family": "Poaceae", "order": "Poales", "phylum": "Streptophyta", "superkingdom": "Eukaryota"}, "880160": {"species": "Bathycoccus sp. RCC1105 virus BpV", "genus": "Prasinovirus", "family": "Phycodnaviridae", "order": "Algavirales", "phylum": "Nucleocytoviricota", "superkingdom": "Viruses"}, "1522189": {"species": "Ceraceosorus guamensis", "genus": "Ceraceosorus", "family": "Ceraceosoraceae", "order": "Ceraceosorales", "phylum": "Basidiomycota", "superkingdom": "Eukaryota"}, "77133": {"species": "uncultured bacterium", "genus": "Bacteria-undef", "family": "Bacteria-undef", "order": "Bacteria-undef", "phylum": "Bacteria-undef", "superkingdom": "Bacteria"}, "461633": {"species": "Stephania japonica", "genus": "Stephania", "family": "Menispermaceae", "order": "Ranunculales", "phylum": "Streptophyta", "superkingdom": "Eukaryota"}}, "order_of_blobs": ["chr_Mito_D119", "chr_19_D119", "chr_18_D119", "chr_17_D119", "chr_16_D119", "chr_15_D119", "chr_14_D119", "chr_13_D119", "chr_12_D119", "chr_11_D119", "chr_10_D119", "chr_9_D119", "chr_8_D119", "chr_7_D119", "chr_6_D119", "chr_5_D119", "chr_4_D119", "chr_3_D119", "chr_2_D119", "chr_1_D119", "chr_Chlo_D119", "D119_bacterial_contigs_Contig1", "D119_bacterial_contigs_Contig2", "D119_bacterial_contigs_Contig3", "D119_bacterial_contigs_Contig4", "D119_bacterial_contigs_Contig5", "D119_bacterial_contigs_Contig6", "D119_bacterial_contigs_Contig7", "D119_bacterial_contigs_Contig8", "D119_bacterial_contigs_Contig9"], "dict_of_blobs": {"chr_Mito_D119": {"name": "chr_Mito_D119", "length": 33859, "n_count": 0, "agct_count": 33859, "gc": 0.3942, "covs": {"bam0": 253.4248}, "read_cov": {"bam0": 57218}, "hits": {"tax0": [{"name": "chr_Mito_D119", "taxId": "41875", "score": 35650.0}, {"name": "chr_Mito_D119", "taxId": "41875", "score": 24653.0}, {"name": "chr_Mito_D119", "taxId": "41875", "score": 14515.0}, {"name": "chr_Mito_D119", "taxId": "41875", "score": 2680.0}, {"name": "chr_Mito_D119", "taxId": "70448", "score": 2170.0}, {"name": "chr_Mito_D119", "taxId": "70448", "score": 736.0}, {"name": "chr_Mito_D119", "taxId": "70448", "score": 736.0}, {"name": "chr_Mito_D119", "taxId": "70448", "score": 2170.0}, {"name": "chr_Mito_D119", "taxId": "70448", "score": 2170.0}, {"name": "chr_Mito_D119", "taxId": "70448", "score": 174.0}, {"name": "chr_Mito_D119", "taxId": "1141622", "score": 1155.0}, {"name": "chr_Mito_D119", "taxId": "1141622", "score": 1153.0}, {"name": "chr_Mito_D119", "taxId": "1141622", "score": 1153.0}, {"name": "chr_Mito_D119", "taxId": "296587", "score": 976.0}, {"name": "chr_Mito_D119", "taxId": "296587", "score": 900.0}, {"name": "chr_Mito_D119", "taxId": "296587", "score": 900.0}, {"name": "chr_Mito_D119", "taxId": "296587", "score": 333.0}, {"name": "chr_Mito_D119", "taxId": "70448", "score": 948.0}, {"name": "chr_Mito_D119", "taxId": "70448", "score": 948.0}, {"name": "chr_Mito_D119", "taxId": "70448", "score": 948.0}, {"name": "chr_Mito_D119", "taxId": "70448", "score": 730.0}, {"name": "chr_Mito_D119", "taxId": "70448", "score": 684.0}, {"name": "chr_Mito_D119", "taxId": "70448", "score": 289.0}, {"name": "chr_Mito_D119", "taxId": "70448", "score": 252.0}, {"name": "chr_Mito_D119", "taxId": "70448", "score": 684.0}, {"name": "chr_Mito_D119", "taxId": "70448", "score": 289.0}, {"name": "chr_Mito_D119", "taxId": "70448", "score": 252.0}, {"name": "chr_Mito_D119", "taxId": "554055", "score": 601.0}, {"name": "chr_Mito_D119", "taxId": "1032745", "score": 398.0}, {"name": "chr_Mito_D119", "taxId": "54821", "score": 316.0}, {"name": "chr_Mito_D119", "taxId": "34270", "score": 294.0}, {"name": "chr_Mito_D119", "taxId": "70448", "score": 294.0}, {"name": "chr_Mito_D119", "taxId": "70448", "score": 174.0}, {"name": "chr_Mito_D119", "taxId": "70448", "score": 289.0}, {"name": "chr_Mito_D119", "taxId": "70448", "score": 252.0}, {"name": "chr_Mito_D119", "taxId": "1255295", "score": 276.0}, {"name": "chr_Mito_D119", "taxId": "70448", "score": 252.0}, {"name": "chr_Mito_D119", "taxId": "70448", "score": 174.0}, {"name": "chr_Mito_D119", "taxId": "1041932", "score": 248.0}, {"name": "chr_Mito_D119", "taxId": "88150", "score": 246.0}, {"name": "chr_Mito_D119", "taxId": "88149", "score": 246.0}, {"name": "chr_Mito_D119", "taxId": "2787", "score": 228.0}, {"name": "chr_Mito_D119", "taxId": "413404", "score": 222.0}, {"name": "chr_Mito_D119", "taxId": "31312", "score": 193.0}, {"name": "chr_Mito_D119", "taxId": "215447", "score": 174.0}, {"name": "chr_Mito_D119", "taxId": "70448", "score": 174.0}, {"name": "chr_Mito_D119", "taxId": "412627", "score": 152.0}, {"name": "chr_Mito_D119", "taxId": "69332", "score": 135.0}, {"name": "chr_Mito_D119", "taxId": "1416941", "score": 135.0}, {"name": "chr_Mito_D119", "taxId": "181804", "score": 135.0}, {"name": "chr_Mito_D119", "taxId": "55564", "score": 135.0}]}, "taxonomy": {"bestsum": {"species": {"tax": "Bathycoccus prasinos", "score": 77498.0, "c_index": 20}, "genus": {"tax": "Bathycoccus", "score": 77498.0, "c_index": 17}, "family": {"tax": "Bathycoccaceae", "score": 93287.0, "c_index": 15}, "order": {"tax": "Mamiellales", "score": 96396.0, "c_index": 14}, "phylum": {"tax": "Chlorophyta", "score": 97190.0, "c_index": 6}, "superkingdom": {"tax": "Eukaryota", "score": 103595.0, "c_index": 2}}}}, "chr_19_D119": {"name": "chr_19_D119", "length": 230001, "n_count": 0, "agct_count": 230001, "gc": 0.4305, "covs": {"bam0": 56.9767}, "read_cov": {"bam0": 87385}, "hits": {"tax0": [{"name": "chr_19_D119", "taxId": "41875", "score": 12667.0}, {"name": "chr_19_D119", "taxId": "41875", "score": 3709.0}, {"name": "chr_19_D119", "taxId": "41875", "score": 3701.0}, {"name": "chr_19_D119", "taxId": "41875", "score": 3644.0}, {"name": "chr_19_D119", "taxId": "41875", "score": 2872.0}, {"name": "chr_19_D119", "taxId": "41875", "score": 2512.0}, {"name": "chr_19_D119", "taxId": "41875", "score": 1317.0}, {"name": "chr_19_D119", "taxId": "41875", "score": 981.0}, {"name": "chr_19_D119", "taxId": "41875", "score": 767.0}, {"name": "chr_19_D119", "taxId": "41875", "score": 761.0}, {"name": "chr_19_D119", "taxId": "41875", "score": 739.0}, {"name": "chr_19_D119", "taxId": "41875", "score": 734.0}, {"name": "chr_19_D119", "taxId": "41875", "score": 678.0}, {"name": "chr_19_D119", "taxId": "41875", "score": 673.0}, {"name": "chr_19_D119", "taxId": "41875", "score": 610.0}, {"name": "chr_19_D119", "taxId": "41875", "score": 604.0}, {"name": "chr_19_D119", "taxId": "41875", "score": 595.0}, {"name": "chr_19_D119", "taxId": "41875", "score": 571.0}, {"name": "chr_19_D119", "taxId": "41875", "score": 553.0}, {"name": "chr_19_D119", "taxId": "41875", "score": 512.0}, {"name": "chr_19_D119", "taxId": "41875", "score": 481.0}, {"name": "chr_19_D119", "taxId": "41875", "score": 473.0}, {"name": "chr_19_D119", "taxId": "41875", "score": 457.0}, {"name": "chr_19_D119", "taxId": "41875", "score": 455.0}, {"name": "chr_19_D119", "taxId": "41875", "score": 455.0}, {"name": "chr_19_D119", "taxId": "41875", "score": 453.0}, {"name": "chr_19_D119", "taxId": "41875", "score": 448.0}, {"name": "chr_19_D119", "taxId": "41875", "score": 442.0}, {"name": "chr_19_D119", "taxId": "41875", "score": 433.0}, {"name": "chr_19_D119", "taxId": "41875", "score": 422.0}, {"name": "chr_19_D119", "taxId": "41875", "score": 416.0}, {"name": "chr_19_D119", "taxId": "41875", "score": 416.0}, {"name": "chr_19_D119", "taxId": "41875", "score": 396.0}, {"name": "chr_19_D119", "taxId": "41875", "score": 396.0}, {"name": "chr_19_D119", "taxId": "41875", "score": 385.0}, {"name": "chr_19_D119", "taxId": "41875", "score": 379.0}, {"name": "chr_19_D119", "taxId": "41875", "score": 379.0}, {"name": "chr_19_D119", "taxId": "41875", "score": 374.0}, {"name": "chr_19_D119", "taxId": "41875", "score": 359.0}, {"name": "chr_19_D119", "taxId": "41875", "score": 353.0}, {"name": "chr_19_D119", "taxId": "41875", "score": 346.0}, {"name": "chr_19_D119", "taxId": "41875", "score": 344.0}, {"name": "chr_19_D119", "taxId": "41875", "score": 333.0}, {"name": "chr_19_D119", "taxId": "41875", "score": 331.0}, {"name": "chr_19_D119", "taxId": "41875", "score": 331.0}, {"name": "chr_19_D119", "taxId": "41875", "score": 329.0}, {"name": "chr_19_D119", "taxId": "41875", "score": 318.0}, {"name": "chr_19_D119", "taxId": "41875", "score": 313.0}, {"name": "chr_19_D119", "taxId": "41875", "score": 298.0}, {"name": "chr_19_D119", "taxId": "41875", "score": 294.0}, {"name": "chr_19_D119", "taxId": "41875", "score": 291.0}, {"name": "chr_19_D119", "taxId": "41875", "score": 285.0}, {"name": "chr_19_D119", "taxId": "41875", "score": 279.0}, {"name": "chr_19_D119", "taxId": "41875", "score": 274.0}, {"name": "chr_19_D119", "taxId": "41875", "score": 270.0}, {"name": "chr_19_D119", "taxId": "41875", "score": 267.0}, {"name": "chr_19_D119", "taxId": "41875", "score": 267.0}, {"name": "chr_19_D119", "taxId": "41875", "score": 265.0}, {"name": "chr_19_D119", "taxId": "41875", "score": 254.0}, {"name": "chr_19_D119", "taxId": "41875", "score": 254.0}, {"name": "chr_19_D119", "taxId": "41875", "score": 248.0}, {"name": "chr_19_D119", "taxId": "41875", "score": 248.0}, {"name": "chr_19_D119", "taxId": "41875", "score": 246.0}, {"name": "chr_19_D119", "taxId": "41875", "score": 243.0}, {"name": "chr_19_D119", "taxId": "41875", "score": 243.0}, {"name": "chr_19_D119", "taxId": "41875", "score": 241.0}, {"name": "chr_19_D119", "taxId": "41875", "score": 233.0}, {"name": "chr_19_D119", "taxId": "41875", "score": 224.0}, {"name": "chr_19_D119", "taxId": "41875", "score": 207.0}, {"name": "chr_19_D119", "taxId": "41875", "score": 198.0}, {"name": "chr_19_D119", "taxId": "41875", "score": 187.0}, {"name": "chr_19_D119", "taxId": "41875", "score": 171.0}, {"name": "chr_19_D119", "taxId": "41875", "score": 156.0}, {"name": "chr_19_D119", "taxId": "41875", "score": 147.0}, {"name": "chr_19_D119", "taxId": "41875", "score": 145.0}, {"name": "chr_19_D119", "taxId": "41875", "score": 143.0}, {"name": "chr_19_D119", "taxId": "41875", "score": 143.0}, {"name": "chr_19_D119", "taxId": "41875", "score": 141.0}, {"name": "chr_19_D119", "taxId": "41875", "score": 139.0}, {"name": "chr_19_D119", "taxId": "41875", "score": 139.0}, {"name": "chr_19_D119", "taxId": "41875", "score": 10471.0}, {"name": "chr_19_D119", "taxId": "41875", "score": 8383.0}, {"name": "chr_19_D119", "taxId": "41875", "score": 516.0}, {"name": "chr_19_D119", "taxId": "41875", "score": 422.0}, {"name": "chr_19_D119", "taxId": "41875", "score": 405.0}, {"name": "chr_19_D119", "taxId": "41875", "score": 401.0}, {"name": "chr_19_D119", "taxId": "41875", "score": 292.0}, {"name": "chr_19_D119", "taxId": "41875", "score": 289.0}, {"name": "chr_19_D119", "taxId": "41875", "score": 10209.0}, {"name": "chr_19_D119", "taxId": "41875", "score": 8115.0}, {"name": "chr_19_D119", "taxId": "41875", "score": 9533.0}, {"name": "chr_19_D119", "taxId": "41875", "score": 6233.0}, {"name": "chr_19_D119", "taxId": "41875", "score": 3877.0}, {"name": "chr_19_D119", "taxId": "41875", "score": 2695.0}, {"name": "chr_19_D119", "taxId": "41875", "score": 2695.0}, {"name": "chr_19_D119", "taxId": "41875", "score": 2660.0}, {"name": "chr_19_D119", "taxId": "41875", "score": 2658.0}, {"name": "chr_19_D119", "taxId": "41875", "score": 1391.0}, {"name": "chr_19_D119", "taxId": "41875", "score": 1389.0}, {"name": "chr_19_D119", "taxId": "41875", "score": 1384.0}, {"name": "chr_19_D119", "taxId": "41875", "score": 1214.0}, {"name": "chr_19_D119", "taxId": "41875", "score": 824.0}, {"name": "chr_19_D119", "taxId": "41875", "score": 566.0}, {"name": "chr_19_D119", "taxId": "41875", "score": 503.0}, {"name": "chr_19_D119", "taxId": "41875", "score": 497.0}, {"name": "chr_19_D119", "taxId": "41875", "score": 497.0}, {"name": "chr_19_D119", "taxId": "41875", "score": 477.0}, {"name": "chr_19_D119", "taxId": "41875", "score": 466.0}, {"name": "chr_19_D119", "taxId": "41875", "score": 462.0}, {"name": "chr_19_D119", "taxId": "41875", "score": 462.0}, {"name": "chr_19_D119", "taxId": "41875", "score": 460.0}, {"name": "chr_19_D119", "taxId": "41875", "score": 460.0}, {"name": "chr_19_D119", "taxId": "41875", "score": 339.0}, {"name": "chr_19_D119", "taxId": "41875", "score": 337.0}, {"name": "chr_19_D119", "taxId": "41875", "score": 326.0}, {"name": "chr_19_D119", "taxId": "41875", "score": 322.0}, {"name": "chr_19_D119", "taxId": "41875", "score": 303.0}, {"name": "chr_19_D119", "taxId": "41875", "score": 303.0}, {"name": "chr_19_D119", "taxId": "41875", "score": 272.0}, {"name": "chr_19_D119", "taxId": "41875", "score": 267.0}, {"name": "chr_19_D119", "taxId": "41875", "score": 267.0}, {"name": "chr_19_D119", "taxId": "41875", "score": 226.0}, {"name": "chr_19_D119", "taxId": "41875", "score": 224.0}, {"name": "chr_19_D119", "taxId": "41875", "score": 187.0}, {"name": "chr_19_D119", "taxId": "41875", "score": 187.0}, {"name": "chr_19_D119", "taxId": "41875", "score": 148.0}, {"name": "chr_19_D119", "taxId": "41875", "score": 9221.0}, {"name": "chr_19_D119", "taxId": "41875", "score": 7528.0}, {"name": "chr_19_D119", "taxId": "41875", "score": 2555.0}, {"name": "chr_19_D119", "taxId": "41875", "score": 902.0}, {"name": "chr_19_D119", "taxId": "41875", "score": 721.0}, {"name": "chr_19_D119", "taxId": "41875", "score": 599.0}, {"name": "chr_19_D119", "taxId": "41875", "score": 556.0}, {"name": "chr_19_D119", "taxId": "41875", "score": 512.0}, {"name": "chr_19_D119", "taxId": "41875", "score": 510.0}, {"name": "chr_19_D119", "taxId": "41875", "score": 466.0}, {"name": "chr_19_D119", "taxId": "41875", "score": 462.0}, {"name": "chr_19_D119", "taxId": "41875", "score": 355.0}, {"name": "chr_19_D119", "taxId": "41875", "score": 353.0}, {"name": "chr_19_D119", "taxId": "41875", "score": 337.0}, {"name": "chr_19_D119", "taxId": "41875", "score": 335.0}, {"name": "chr_19_D119", "taxId": "41875", "score": 313.0}, {"name": "chr_19_D119", "taxId": "41875", "score": 300.0}, {"name": "chr_19_D119", "taxId": "41875", "score": 298.0}, {"name": "chr_19_D119", "taxId": "41875", "score": 250.0}, {"name": "chr_19_D119", "taxId": "41875", "score": 196.0}, {"name": "chr_19_D119", "taxId": "41875", "score": 180.0}, {"name": "chr_19_D119", "taxId": "41875", "score": 148.0}, {"name": "chr_19_D119", "taxId": "41875", "score": 7354.0}, {"name": "chr_19_D119", "taxId": "41875", "score": 1980.0}, {"name": "chr_19_D119", "taxId": "41875", "score": 1805.0}, {"name": "chr_19_D119", "taxId": "41875", "score": 1057.0}, {"name": "chr_19_D119", "taxId": "41875", "score": 436.0}, {"name": "chr_19_D119", "taxId": "41875", "score": 412.0}, {"name": "chr_19_D119", "taxId": "41875", "score": 374.0}, {"name": "chr_19_D119", "taxId": "41875", "score": 350.0}, {"name": "chr_19_D119", "taxId": "41875", "score": 322.0}, {"name": "chr_19_D119", "taxId": "41875", "score": 283.0}, {"name": "chr_19_D119", "taxId": "41875", "score": 7097.0}, {"name": "chr_19_D119", "taxId": "41875", "score": 1086.0}, {"name": "chr_19_D119", "taxId": "41875", "score": 359.0}, {"name": "chr_19_D119", "taxId": "41875", "score": 4490.0}, {"name": "chr_19_D119", "taxId": "41875", "score": 4427.0}, {"name": "chr_19_D119", "taxId": "41875", "score": 3709.0}, {"name": "chr_19_D119", "taxId": "41875", "score": 3701.0}, {"name": "chr_19_D119", "taxId": "41875", "score": 433.0}, {"name": "chr_19_D119", "taxId": "41875", "score": 422.0}, {"name": "chr_19_D119", "taxId": "41875", "score": 3491.0}, {"name": "chr_19_D119", "taxId": "41875", "score": 2752.0}, {"name": "chr_19_D119", "taxId": "41875", "score": 2082.0}, {"name": "chr_19_D119", "taxId": "41875", "score": 3288.0}, {"name": "chr_19_D119", "taxId": "41875", "score": 2678.0}, {"name": "chr_19_D119", "taxId": "41875", "score": 3075.0}, {"name": "chr_19_D119", "taxId": "41875", "score": 2748.0}, {"name": "chr_19_D119", "taxId": "41875", "score": 2538.0}, {"name": "chr_19_D119", "taxId": "41875", "score": 2250.0}, {"name": "chr_19_D119", "taxId": "41875", "score": 2372.0}, {"name": "chr_19_D119", "taxId": "41875", "score": 1984.0}, {"name": "chr_19_D119", "taxId": "41875", "score": 241.0}, {"name": "chr_19_D119", "taxId": "41875", "score": 2361.0}, {"name": "chr_19_D119", "taxId": "41875", "score": 1991.0}, {"name": "chr_19_D119", "taxId": "41875", "score": 1336.0}, {"name": "chr_19_D119", "taxId": "41875", "score": 773.0}, {"name": "chr_19_D119", "taxId": "41875", "score": 656.0}, {"name": "chr_19_D119", "taxId": "41875", "score": 359.0}, {"name": "chr_19_D119", "taxId": "41875", "score": 267.0}, {"name": "chr_19_D119", "taxId": "41875", "score": 196.0}, {"name": "chr_19_D119", "taxId": "41875", "score": 2361.0}, {"name": "chr_19_D119", "taxId": "41875", "score": 1991.0}, {"name": "chr_19_D119", "taxId": "41875", "score": 1336.0}, {"name": "chr_19_D119", "taxId": "41875", "score": 767.0}, {"name": "chr_19_D119", "taxId": "41875", "score": 651.0}, {"name": "chr_19_D119", "taxId": "41875", "score": 359.0}, {"name": "chr_19_D119", "taxId": "41875", "score": 267.0}, {"name": "chr_19_D119", "taxId": "41875", "score": 196.0}, {"name": "chr_19_D119", "taxId": "41875", "score": 2314.0}, {"name": "chr_19_D119", "taxId": "41875", "score": 1949.0}, {"name": "chr_19_D119", "taxId": "41875", "score": 2161.0}, {"name": "chr_19_D119", "taxId": "41875", "score": 1703.0}, {"name": "chr_19_D119", "taxId": "41875", "score": 1642.0}, {"name": "chr_19_D119", "taxId": "41875", "score": 1391.0}, {"name": "chr_19_D119", "taxId": "41875", "score": 1214.0}, {"name": "chr_19_D119", "taxId": "41875", "score": 466.0}, {"name": "chr_19_D119", "taxId": "41875", "score": 1341.0}, {"name": "chr_19_D119", "taxId": "41875", "score": 1175.0}, {"name": "chr_19_D119", "taxId": "41875", "score": 1038.0}, {"name": "chr_19_D119", "taxId": "41875", "score": 1057.0}, {"name": "chr_19_D119", "taxId": "41875", "score": 412.0}, {"name": "chr_19_D119", "taxId": "41875", "score": 322.0}, {"name": "chr_19_D119", "taxId": "41875", "score": 902.0}, {"name": "chr_19_D119", "taxId": "41875", "score": 719.0}, {"name": "chr_19_D119", "taxId": "41875", "score": 830.0}, {"name": "chr_19_D119", "taxId": "41875", "score": 785.0}, {"name": "chr_19_D119", "taxId": "41875", "score": 237.0}, {"name": "chr_19_D119", "taxId": "41875", "score": 235.0}, {"name": "chr_19_D119", "taxId": "41875", "score": 529.0}, {"name": "chr_19_D119", "taxId": "41875", "score": 394.0}, {"name": "chr_19_D119", "taxId": "41875", "score": 529.0}, {"name": "chr_19_D119", "taxId": "41875", "score": 394.0}, {"name": "chr_19_D119", "taxId": "41875", "score": 283.0}, {"name": "chr_19_D119", "taxId": "41875", "score": 516.0}, {"name": "chr_19_D119", "taxId": "41875", "score": 422.0}, {"name": "chr_19_D119", "taxId": "41875", "score": 405.0}, {"name": "chr_19_D119", "taxId": "41875", "score": 292.0}, {"name": "chr_19_D119", "taxId": "41875", "score": 479.0}, {"name": "chr_19_D119", "taxId": "41875", "score": 355.0}, {"name": "chr_19_D119", "taxId": "41875", "score": 355.0}, {"name": "chr_19_D119", "taxId": "41875", "score": 327.0}, {"name": "chr_19_D119", "taxId": "41875", "score": 473.0}, {"name": "chr_19_D119", "taxId": "41875", "score": 473.0}, {"name": "chr_19_D119", "taxId": "41875", "score": 292.0}, {"name": "chr_19_D119", "taxId": "41875", "score": 429.0}, {"name": "chr_19_D119", "taxId": "41875", "score": 183.0}, {"name": "chr_19_D119", "taxId": "41875", "score": 422.0}, {"name": "chr_19_D119", "taxId": "41875", "score": 403.0}, {"name": "chr_19_D119", "taxId": "41875", "score": 191.0}, {"name": "chr_19_D119", "taxId": "41875", "score": 401.0}, {"name": "chr_19_D119", "taxId": "41875", "score": 339.0}, {"name": "chr_19_D119", "taxId": "41875", "score": 333.0}, {"name": "chr_19_D119", "taxId": "41875", "score": 270.0}, {"name": "chr_19_D119", "taxId": "41875", "score": 257.0}, {"name": "chr_19_D119", "taxId": "41875", "score": 248.0}, {"name": "chr_19_D119", "taxId": "41875", "score": 243.0}, {"name": "chr_19_D119", "taxId": "41875", "score": 204.0}, {"name": "chr_19_D119", "taxId": "41875", "score": 219.0}, {"name": "chr_19_D119", "taxId": "41875", "score": 206.0}, {"name": "chr_19_D119", "taxId": "41875", "score": 206.0}, {"name": "chr_19_D119", "taxId": "41875", "score": 195.0}, {"name": "chr_19_D119", "taxId": "41875", "score": 185.0}, {"name": "chr_19_D119", "taxId": "41875", "score": 185.0}, {"name": "chr_19_D119", "taxId": "880159", "score": 165.0}, {"name": "chr_19_D119", "taxId": "880160", "score": 165.0}, {"name": "chr_19_D119", "taxId": "41875", "score": 141.0}, {"name": "chr_19_D119", "taxId": "41875", "score": 139.0}, {"name": "chr_19_D119", "taxId": "41875", "score": 139.0}]}, "taxonomy": {"bestsum": {"species": {"tax": "Bathycoccus prasinos", "score": 288480.0, "c_index": 1}, "genus": {"tax": "Bathycoccus", "score": 288480.0, "c_index": 1}, "family": {"tax": "Bathycoccaceae", "score": 288480.0, "c_index": 1}, "order": {"tax": "Mamiellales", "score": 288480.0, "c_index": 1}, "phylum": {"tax": "Chlorophyta", "score": 288480.0, "c_index": 1}, "superkingdom": {"tax": "Eukaryota", "score": 288480.0, "c_index": 1}}}}, "chr_18_D119": {"name": "chr_18_D119", "length": 314478, "n_count": 0, "agct_count": 314478, "gc": 0.4667, "covs": {"bam0": 58.9054}, "read_cov": {"bam0": 123525}, "hits": {"tax0": [{"name": "chr_18_D119", "taxId": "41875", "score": 54200.0}, {"name": "chr_18_D119", "taxId": "41875", "score": 48191.0}, {"name": "chr_18_D119", "taxId": "41875", "score": 32428.0}, {"name": "chr_18_D119", "taxId": "41875", "score": 32162.0}, {"name": "chr_18_D119", "taxId": "41875", "score": 27780.0}, {"name": "chr_18_D119", "taxId": "41875", "score": 21896.0}, {"name": "chr_18_D119", "taxId": "41875", "score": 17932.0}, {"name": "chr_18_D119", "taxId": "41875", "score": 17427.0}, {"name": "chr_18_D119", "taxId": "41875", "score": 16443.0}, {"name": "chr_18_D119", "taxId": "41875", "score": 12059.0}, {"name": "chr_18_D119", "taxId": "41875", "score": 11647.0}, {"name": "chr_18_D119", "taxId": "41875", "score": 11599.0}, {"name": "chr_18_D119", "taxId": "41875", "score": 11581.0}, {"name": "chr_18_D119", "taxId": "41875", "score": 11117.0}, {"name": "chr_18_D119", "taxId": "41875", "score": 10855.0}, {"name": "chr_18_D119", "taxId": "41875", "score": 9852.0}, {"name": "chr_18_D119", "taxId": "41875", "score": 8335.0}, {"name": "chr_18_D119", "taxId": "41875", "score": 8263.0}, {"name": "chr_18_D119", "taxId": "41875", "score": 7810.0}, {"name": "chr_18_D119", "taxId": "41875", "score": 6826.0}, {"name": "chr_18_D119", "taxId": "41875", "score": 5594.0}, {"name": "chr_18_D119", "taxId": "41875", "score": 5273.0}, {"name": "chr_18_D119", "taxId": "41875", "score": 4898.0}, {"name": "chr_18_D119", "taxId": "41875", "score": 4523.0}, {"name": "chr_18_D119", "taxId": "41875", "score": 4169.0}, {"name": "chr_18_D119", "taxId": "41875", "score": 3925.0}, {"name": "chr_18_D119", "taxId": "41875", "score": 3733.0}, {"name": "chr_18_D119", "taxId": "41875", "score": 3504.0}, {"name": "chr_18_D119", "taxId": "41875", "score": 3094.0}, {"name": "chr_18_D119", "taxId": "41875", "score": 2915.0}, {"name": "chr_18_D119", "taxId": "41875", "score": 2857.0}, {"name": "chr_18_D119", "taxId": "41875", "score": 2739.0}, {"name": "chr_18_D119", "taxId": "41875", "score": 2483.0}, {"name": "chr_18_D119", "taxId": "41875", "score": 2307.0}, {"name": "chr_18_D119", "taxId": "41875", "score": 2063.0}, {"name": "chr_18_D119", "taxId": "41875", "score": 1827.0}, {"name": "chr_18_D119", "taxId": "41875", "score": 1554.0}, {"name": "chr_18_D119", "taxId": "41875", "score": 1275.0}, {"name": "chr_18_D119", "taxId": "41875", "score": 1009.0}, {"name": "chr_18_D119", "taxId": "41875", "score": 885.0}, {"name": "chr_18_D119", "taxId": "41875", "score": 811.0}, {"name": "chr_18_D119", "taxId": "41875", "score": 809.0}, {"name": "chr_18_D119", "taxId": "41875", "score": 739.0}, {"name": "chr_18_D119", "taxId": "41875", "score": 719.0}, {"name": "chr_18_D119", "taxId": "41875", "score": 704.0}, {"name": "chr_18_D119", "taxId": "41875", "score": 680.0}, {"name": "chr_18_D119", "taxId": "41875", "score": 645.0}, {"name": "chr_18_D119", "taxId": "41875", "score": 645.0}, {"name": "chr_18_D119", "taxId": "41875", "score": 604.0}, {"name": "chr_18_D119", "taxId": "41875", "score": 514.0}, {"name": "chr_18_D119", "taxId": "41875", "score": 385.0}, {"name": "chr_18_D119", "taxId": "41875", "score": 12582.0}, {"name": "chr_18_D119", "taxId": "41875", "score": 196.0}, {"name": "chr_18_D119", "taxId": "41875", "score": 8227.0}, {"name": "chr_18_D119", "taxId": "41875", "score": 1057.0}, {"name": "chr_18_D119", "taxId": "41875", "score": 7731.0}, {"name": "chr_18_D119", "taxId": "41875", "score": 6637.0}, {"name": "chr_18_D119", "taxId": "41875", "score": 6593.0}, {"name": "chr_18_D119", "taxId": "41875", "score": 6320.0}, {"name": "chr_18_D119", "taxId": "41875", "score": 6209.0}, {"name": "chr_18_D119", "taxId": "41875", "score": 303.0}, {"name": "chr_18_D119", "taxId": "41875", "score": 6207.0}, {"name": "chr_18_D119", "taxId": "41875", "score": 6041.0}, {"name": "chr_18_D119", "taxId": "41875", "score": 5821.0}, {"name": "chr_18_D119", "taxId": "41875", "score": 302.0}, {"name": "chr_18_D119", "taxId": "41875", "score": 5779.0}, {"name": "chr_18_D119", "taxId": "41875", "score": 5590.0}, {"name": "chr_18_D119", "taxId": "41875", "score": 5339.0}, {"name": "chr_18_D119", "taxId": "41875", "score": 5086.0}, {"name": "chr_18_D119", "taxId": "41875", "score": 5299.0}, {"name": "chr_18_D119", "taxId": "41875", "score": 5238.0}, {"name": "chr_18_D119", "taxId": "41875", "score": 5059.0}, {"name": "chr_18_D119", "taxId": "41875", "score": 4876.0}, {"name": "chr_18_D119", "taxId": "41875", "score": 4824.0}, {"name": "chr_18_D119", "taxId": "41875", "score": 4804.0}, {"name": "chr_18_D119", "taxId": "41875", "score": 4793.0}, {"name": "chr_18_D119", "taxId": "41875", "score": 4710.0}, {"name": "chr_18_D119", "taxId": "41875", "score": 4695.0}, {"name": "chr_18_D119", "taxId": "41875", "score": 4671.0}, {"name": "chr_18_D119", "taxId": "41875", "score": 4577.0}, {"name": "chr_18_D119", "taxId": "41875", "score": 4556.0}, {"name": "chr_18_D119", "taxId": "41875", "score": 4434.0}, {"name": "chr_18_D119", "taxId": "41875", "score": 4248.0}, {"name": "chr_18_D119", "taxId": "41875", "score": 361.0}, {"name": "chr_18_D119", "taxId": "41875", "score": 4235.0}, {"name": "chr_18_D119", "taxId": "41875", "score": 4133.0}, {"name": "chr_18_D119", "taxId": "41875", "score": 4004.0}, {"name": "chr_18_D119", "taxId": "41875", "score": 3967.0}, {"name": "chr_18_D119", "taxId": "41875", "score": 3847.0}, {"name": "chr_18_D119", "taxId": "41875", "score": 3722.0}, {"name": "chr_18_D119", "taxId": "41875", "score": 3716.0}, {"name": "chr_18_D119", "taxId": "41875", "score": 1404.0}, {"name": "chr_18_D119", "taxId": "41875", "score": 3613.0}, {"name": "chr_18_D119", "taxId": "41875", "score": 3585.0}, {"name": "chr_18_D119", "taxId": "41875", "score": 3552.0}, {"name": "chr_18_D119", "taxId": "41875", "score": 3437.0}, {"name": "chr_18_D119", "taxId": "41875", "score": 3432.0}, {"name": "chr_18_D119", "taxId": "41875", "score": 3369.0}, {"name": "chr_18_D119", "taxId": "41875", "score": 859.0}, {"name": "chr_18_D119", "taxId": "41875", "score": 3336.0}, {"name": "chr_18_D119", "taxId": "41875", "score": 3240.0}, {"name": "chr_18_D119", "taxId": "41875", "score": 3188.0}, {"name": "chr_18_D119", "taxId": "41875", "score": 3114.0}, {"name": "chr_18_D119", "taxId": "41875", "score": 3094.0}, {"name": "chr_18_D119", "taxId": "70448", "score": 3088.0}, {"name": "chr_18_D119", "taxId": "41875", "score": 3044.0}, {"name": "chr_18_D119", "taxId": "41875", "score": 2998.0}, {"name": "chr_18_D119", "taxId": "41875", "score": 2937.0}, {"name": "chr_18_D119", "taxId": "41875", "score": 2907.0}, {"name": "chr_18_D119", "taxId": "41875", "score": 2892.0}, {"name": "chr_18_D119", "taxId": "41875", "score": 2822.0}, {"name": "chr_18_D119", "taxId": "41875", "score": 2776.0}, {"name": "chr_18_D119", "taxId": "41875", "score": 2754.0}, {"name": "chr_18_D119", "taxId": "41875", "score": 2649.0}, {"name": "chr_18_D119", "taxId": "41875", "score": 2543.0}, {"name": "chr_18_D119", "taxId": "41875", "score": 2501.0}, {"name": "chr_18_D119", "taxId": "41875", "score": 2414.0}, {"name": "chr_18_D119", "taxId": "41875", "score": 2383.0}, {"name": "chr_18_D119", "taxId": "41875", "score": 2362.0}, {"name": "chr_18_D119", "taxId": "41875", "score": 2350.0}, {"name": "chr_18_D119", "taxId": "41875", "score": 2289.0}, {"name": "chr_18_D119", "taxId": "41875", "score": 2276.0}, {"name": "chr_18_D119", "taxId": "41875", "score": 359.0}, {"name": "chr_18_D119", "taxId": "41875", "score": 2261.0}, {"name": "chr_18_D119", "taxId": "41875", "score": 2241.0}, {"name": "chr_18_D119", "taxId": "41875", "score": 2239.0}, {"name": "chr_18_D119", "taxId": "41875", "score": 2226.0}, {"name": "chr_18_D119", "taxId": "41875", "score": 2180.0}, {"name": "chr_18_D119", "taxId": "41875", "score": 2172.0}, {"name": "chr_18_D119", "taxId": "41875", "score": 497.0}, {"name": "chr_18_D119", "taxId": "41875", "score": 2165.0}, {"name": "chr_18_D119", "taxId": "41875", "score": 2165.0}, {"name": "chr_18_D119", "taxId": "41875", "score": 475.0}, {"name": "chr_18_D119", "taxId": "41875", "score": 2108.0}, {"name": "chr_18_D119", "taxId": "41875", "score": 2106.0}, {"name": "chr_18_D119", "taxId": "88036", "score": 2002.0}, {"name": "chr_18_D119", "taxId": "41875", "score": 1980.0}, {"name": "chr_18_D119", "taxId": "41875", "score": 1958.0}, {"name": "chr_18_D119", "taxId": "41875", "score": 1945.0}, {"name": "chr_18_D119", "taxId": "41875", "score": 1930.0}, {"name": "chr_18_D119", "taxId": "41875", "score": 1917.0}, {"name": "chr_18_D119", "taxId": "41875", "score": 1912.0}, {"name": "chr_18_D119", "taxId": "41875", "score": 399.0}, {"name": "chr_18_D119", "taxId": "41875", "score": 1908.0}, {"name": "chr_18_D119", "taxId": "41875", "score": 1906.0}, {"name": "chr_18_D119", "taxId": "41875", "score": 145.0}, {"name": "chr_18_D119", "taxId": "41875", "score": 1899.0}, {"name": "chr_18_D119", "taxId": "41875", "score": 861.0}, {"name": "chr_18_D119", "taxId": "41875", "score": 1892.0}, {"name": "chr_18_D119", "taxId": "41875", "score": 861.0}, {"name": "chr_18_D119", "taxId": "41875", "score": 1879.0}, {"name": "chr_18_D119", "taxId": "41875", "score": 1860.0}, {"name": "chr_18_D119", "taxId": "41875", "score": 1834.0}, {"name": "chr_18_D119", "taxId": "41875", "score": 1779.0}, {"name": "chr_18_D119", "taxId": "64793", "score": 1773.0}, {"name": "chr_18_D119", "taxId": "41875", "score": 1659.0}, {"name": "chr_18_D119", "taxId": "41875", "score": 1587.0}, {"name": "chr_18_D119", "taxId": "41875", "score": 1580.0}, {"name": "chr_18_D119", "taxId": "41875", "score": 1565.0}, {"name": "chr_18_D119", "taxId": "41875", "score": 1507.0}, {"name": "chr_18_D119", "taxId": "41875", "score": 1478.0}, {"name": "chr_18_D119", "taxId": "41875", "score": 189.0}, {"name": "chr_18_D119", "taxId": "41875", "score": 165.0}, {"name": "chr_18_D119", "taxId": "41875", "score": 156.0}, {"name": "chr_18_D119", "taxId": "41875", "score": 1380.0}, {"name": "chr_18_D119", "taxId": "41875", "score": 1358.0}, {"name": "chr_18_D119", "taxId": "41875", "score": 1352.0}, {"name": "chr_18_D119", "taxId": "41875", "score": 1349.0}, {"name": "chr_18_D119", "taxId": "41875", "score": 1347.0}, {"name": "chr_18_D119", "taxId": "41875", "score": 169.0}, {"name": "chr_18_D119", "taxId": "41875", "score": 1345.0}, {"name": "chr_18_D119", "taxId": "41875", "score": 379.0}, {"name": "chr_18_D119", "taxId": "41875", "score": 1336.0}, {"name": "chr_18_D119", "taxId": "41875", "score": 1317.0}, {"name": "chr_18_D119", "taxId": "41875", "score": 1314.0}, {"name": "chr_18_D119", "taxId": "41875", "score": 1306.0}, {"name": "chr_18_D119", "taxId": "41875", "score": 1303.0}, {"name": "chr_18_D119", "taxId": "41875", "score": 791.0}, {"name": "chr_18_D119", "taxId": "41875", "score": 1273.0}, {"name": "chr_18_D119", "taxId": "41875", "score": 1271.0}, {"name": "chr_18_D119", "taxId": "41875", "score": 1258.0}, {"name": "chr_18_D119", "taxId": "41875", "score": 1247.0}, {"name": "chr_18_D119", "taxId": "41875", "score": 353.0}, {"name": "chr_18_D119", "taxId": "41875", "score": 1243.0}, {"name": "chr_18_D119", "taxId": "41875", "score": 1205.0}, {"name": "chr_18_D119", "taxId": "41875", "score": 1223.0}, {"name": "chr_18_D119", "taxId": "41875", "score": 1221.0}, {"name": "chr_18_D119", "taxId": "41875", "score": 1192.0}, {"name": "chr_18_D119", "taxId": "41875", "score": 1170.0}, {"name": "chr_18_D119", "taxId": "41875", "score": 1162.0}, {"name": "chr_18_D119", "taxId": "41875", "score": 276.0}, {"name": "chr_18_D119", "taxId": "41875", "score": 1109.0}, {"name": "chr_18_D119", "taxId": "41875", "score": 1101.0}, {"name": "chr_18_D119", "taxId": "41875", "score": 374.0}, {"name": "chr_18_D119", "taxId": "41875", "score": 1099.0}, {"name": "chr_18_D119", "taxId": "41875", "score": 1099.0}, {"name": "chr_18_D119", "taxId": "41875", "score": 658.0}, {"name": "chr_18_D119", "taxId": "41875", "score": 1050.0}, {"name": "chr_18_D119", "taxId": "41875", "score": 1048.0}, {"name": "chr_18_D119", "taxId": "41875", "score": 1024.0}, {"name": "chr_18_D119", "taxId": "41875", "score": 782.0}, {"name": "chr_18_D119", "taxId": "41875", "score": 776.0}, {"name": "chr_18_D119", "taxId": "41875", "score": 776.0}, {"name": "chr_18_D119", "taxId": "41875", "score": 494.0}, {"name": "chr_18_D119", "taxId": "41875", "score": 171.0}, {"name": "chr_18_D119", "taxId": "41875", "score": 1031.0}, {"name": "chr_18_D119", "taxId": "41875", "score": 1014.0}, {"name": "chr_18_D119", "taxId": "41875", "score": 536.0}, {"name": "chr_18_D119", "taxId": "41875", "score": 994.0}, {"name": "chr_18_D119", "taxId": "41875", "score": 326.0}, {"name": "chr_18_D119", "taxId": "41875", "score": 990.0}, {"name": "chr_18_D119", "taxId": "41875", "score": 891.0}, {"name": "chr_18_D119", "taxId": "41875", "score": 843.0}, {"name": "chr_18_D119", "taxId": "41875", "score": 359.0}, {"name": "chr_18_D119", "taxId": "41875", "score": 843.0}, {"name": "chr_18_D119", "taxId": "41875", "score": 826.0}, {"name": "chr_18_D119", "taxId": "41875", "score": 761.0}, {"name": "chr_18_D119", "taxId": "41875", "score": 756.0}, {"name": "chr_18_D119", "taxId": "41875", "score": 841.0}, {"name": "chr_18_D119", "taxId": "41875", "score": 645.0}, {"name": "chr_18_D119", "taxId": "41875", "score": 841.0}, {"name": "chr_18_D119", "taxId": "41875", "score": 839.0}, {"name": "chr_18_D119", "taxId": "41875", "score": 289.0}, {"name": "chr_18_D119", "taxId": "41875", "score": 833.0}, {"name": "chr_18_D119", "taxId": "41875", "score": 826.0}, {"name": "chr_18_D119", "taxId": "41875", "score": 760.0}, {"name": "chr_18_D119", "taxId": "41875", "score": 809.0}, {"name": "chr_18_D119", "taxId": "41875", "score": 784.0}, {"name": "chr_18_D119", "taxId": "41875", "score": 784.0}, {"name": "chr_18_D119", "taxId": "41875", "score": 774.0}, {"name": "chr_18_D119", "taxId": "41875", "score": 767.0}, {"name": "chr_18_D119", "taxId": "41875", "score": 776.0}, {"name": "chr_18_D119", "taxId": "41875", "score": 776.0}, {"name": "chr_18_D119", "taxId": "41875", "score": 774.0}, {"name": "chr_18_D119", "taxId": "41875", "score": 767.0}, {"name": "chr_18_D119", "taxId": "41875", "score": 704.0}, {"name": "chr_18_D119", "taxId": "41875", "score": 765.0}, {"name": "chr_18_D119", "taxId": "41875", "score": 765.0}, {"name": "chr_18_D119", "taxId": "41875", "score": 756.0}, {"name": "chr_18_D119", "taxId": "41875", "score": 147.0}, {"name": "chr_18_D119", "taxId": "41875", "score": 756.0}, {"name": "chr_18_D119", "taxId": "41875", "score": 756.0}, {"name": "chr_18_D119", "taxId": "41875", "score": 756.0}, {"name": "chr_18_D119", "taxId": "41875", "score": 752.0}, {"name": "chr_18_D119", "taxId": "41875", "score": 747.0}, {"name": "chr_18_D119", "taxId": "41875", "score": 739.0}, {"name": "chr_18_D119", "taxId": "41875", "score": 737.0}, {"name": "chr_18_D119", "taxId": "41875", "score": 723.0}, {"name": "chr_18_D119", "taxId": "41875", "score": 723.0}, {"name": "chr_18_D119", "taxId": "41875", "score": 586.0}, {"name": "chr_18_D119", "taxId": "564608", "score": 721.0}, {"name": "chr_18_D119", "taxId": "41875", "score": 719.0}, {"name": "chr_18_D119", "taxId": "41875", "score": 676.0}, {"name": "chr_18_D119", "taxId": "41875", "score": 715.0}, {"name": "chr_18_D119", "taxId": "41875", "score": 699.0}, {"name": "chr_18_D119", "taxId": "41875", "score": 660.0}, {"name": "chr_18_D119", "taxId": "41875", "score": 568.0}, {"name": "chr_18_D119", "taxId": "41875", "score": 551.0}, {"name": "chr_18_D119", "taxId": "41875", "score": 414.0}, {"name": "chr_18_D119", "taxId": "41875", "score": 337.0}, {"name": "chr_18_D119", "taxId": "41875", "score": 658.0}, {"name": "chr_18_D119", "taxId": "41875", "score": 656.0}, {"name": "chr_18_D119", "taxId": "41875", "score": 638.0}, {"name": "chr_18_D119", "taxId": "41875", "score": 625.0}, {"name": "chr_18_D119", "taxId": "41875", "score": 588.0}, {"name": "chr_18_D119", "taxId": "41875", "score": 573.0}, {"name": "chr_18_D119", "taxId": "41875", "score": 568.0}, {"name": "chr_18_D119", "taxId": "41875", "score": 545.0}, {"name": "chr_18_D119", "taxId": "41875", "score": 532.0}, {"name": "chr_18_D119", "taxId": "41875", "score": 518.0}, {"name": "chr_18_D119", "taxId": "41875", "score": 401.0}, {"name": "chr_18_D119", "taxId": "41875", "score": 505.0}, {"name": "chr_18_D119", "taxId": "41875", "score": 475.0}, {"name": "chr_18_D119", "taxId": "41875", "score": 431.0}, {"name": "chr_18_D119", "taxId": "41875", "score": 185.0}, {"name": "chr_18_D119", "taxId": "41875", "score": 414.0}, {"name": "chr_18_D119", "taxId": "41875", "score": 412.0}, {"name": "chr_18_D119", "taxId": "41875", "score": 401.0}, {"name": "chr_18_D119", "taxId": "41875", "score": 401.0}, {"name": "chr_18_D119", "taxId": "41875", "score": 333.0}, {"name": "chr_18_D119", "taxId": "41875", "score": 387.0}, {"name": "chr_18_D119", "taxId": "41875", "score": 387.0}, {"name": "chr_18_D119", "taxId": "41875", "score": 361.0}, {"name": "chr_18_D119", "taxId": "70448", "score": 353.0}, {"name": "chr_18_D119", "taxId": "41875", "score": 337.0}, {"name": "chr_18_D119", "taxId": "41875", "score": 326.0}, {"name": "chr_18_D119", "taxId": "41875", "score": 311.0}, {"name": "chr_18_D119", "taxId": "145388", "score": 303.0}, {"name": "chr_18_D119", "taxId": "41875", "score": 296.0}, {"name": "chr_18_D119", "taxId": "41875", "score": 289.0}, {"name": "chr_18_D119", "taxId": "41875", "score": 268.0}, {"name": "chr_18_D119", "taxId": "41875", "score": 250.0}, {"name": "chr_18_D119", "taxId": "41875", "score": 244.0}, {"name": "chr_18_D119", "taxId": "41875", "score": 244.0}, {"name": "chr_18_D119", "taxId": "41875", "score": 196.0}, {"name": "chr_18_D119", "taxId": "41875", "score": 178.0}, {"name": "chr_18_D119", "taxId": "5480", "score": 196.0}, {"name": "chr_18_D119", "taxId": "41875", "score": 178.0}, {"name": "chr_18_D119", "taxId": "656061", "score": 154.0}, {"name": "chr_18_D119", "taxId": "280463", "score": 148.0}, {"name": "chr_18_D119", "taxId": "41875", "score": 147.0}, {"name": "chr_18_D119", "taxId": "4686", "score": 141.0}]}, "taxonomy": {"bestsum": {"species": {"tax": "Bathycoccus prasinos", "score": 877904.0, "c_index": 9}, "genus": {"tax": "Bathycoccus", "score": 877904.0, "c_index": 9}, "family": {"tax": "Bathycoccaceae", "score": 881345.0, "c_index": 8}, "order": {"tax": "Mamiellales", "score": 882066.0, "c_index": 7}, "phylum": {"tax": "Chlorophyta", "score": 882369.0, "c_index": 4}, "superkingdom": {"tax": "Eukaryota", "score": 886783.0, "c_index": 0}}}}, "chr_17_D119": {"name": "chr_17_D119", "length": 475232, "n_count": 0, "agct_count": 475232, "gc": 0.4735, "covs": {"bam0": 57.9801}, "read_cov": {"bam0": 183736}, "hits": {"tax0": [{"name": "chr_17_D119", "taxId": "41875", "score": 49219.0}, {"name": "chr_17_D119", "taxId": "41875", "score": 37595.0}, {"name": "chr_17_D119", "taxId": "41875", "score": 30993.0}, {"name": "chr_17_D119", "taxId": "41875", "score": 25547.0}, {"name": "chr_17_D119", "taxId": "41875", "score": 24031.0}, {"name": "chr_17_D119", "taxId": "41875", "score": 23490.0}, {"name": "chr_17_D119", "taxId": "41875", "score": 20026.0}, {"name": "chr_17_D119", "taxId": "41875", "score": 19102.0}, {"name": "chr_17_D119", "taxId": "41875", "score": 17647.0}, {"name": "chr_17_D119", "taxId": "41875", "score": 17509.0}, {"name": "chr_17_D119", "taxId": "41875", "score": 17066.0}, {"name": "chr_17_D119", "taxId": "41875", "score": 16098.0}, {"name": "chr_17_D119", "taxId": "41875", "score": 15679.0}, {"name": "chr_17_D119", "taxId": "41875", "score": 15409.0}, {"name": "chr_17_D119", "taxId": "41875", "score": 14829.0}, {"name": "chr_17_D119", "taxId": "41875", "score": 14382.0}, {"name": "chr_17_D119", "taxId": "41875", "score": 13031.0}, {"name": "chr_17_D119", "taxId": "41875", "score": 12785.0}, {"name": "chr_17_D119", "taxId": "41875", "score": 12089.0}, {"name": "chr_17_D119", "taxId": "41875", "score": 11718.0}, {"name": "chr_17_D119", "taxId": "41875", "score": 11407.0}, {"name": "chr_17_D119", "taxId": "41875", "score": 11143.0}, {"name": "chr_17_D119", "taxId": "41875", "score": 10100.0}, {"name": "chr_17_D119", "taxId": "41875", "score": 9640.0}, {"name": "chr_17_D119", "taxId": "41875", "score": 9600.0}, {"name": "chr_17_D119", "taxId": "41875", "score": 9509.0}, {"name": "chr_17_D119", "taxId": "41875", "score": 9494.0}, {"name": "chr_17_D119", "taxId": "41875", "score": 9129.0}, {"name": "chr_17_D119", "taxId": "41875", "score": 8407.0}, {"name": "chr_17_D119", "taxId": "41875", "score": 8067.0}, {"name": "chr_17_D119", "taxId": "41875", "score": 8034.0}, {"name": "chr_17_D119", "taxId": "41875", "score": 7640.0}, {"name": "chr_17_D119", "taxId": "41875", "score": 7035.0}, {"name": "chr_17_D119", "taxId": "41875", "score": 6854.0}, {"name": "chr_17_D119", "taxId": "41875", "score": 6010.0}, {"name": "chr_17_D119", "taxId": "41875", "score": 5984.0}, {"name": "chr_17_D119", "taxId": "41875", "score": 5834.0}, {"name": "chr_17_D119", "taxId": "41875", "score": 5572.0}, {"name": "chr_17_D119", "taxId": "41875", "score": 5271.0}, {"name": "chr_17_D119", "taxId": "41875", "score": 4632.0}, {"name": "chr_17_D119", "taxId": "41875", "score": 4482.0}, {"name": "chr_17_D119", "taxId": "41875", "score": 4381.0}, {"name": "chr_17_D119", "taxId": "41875", "score": 4379.0}, {"name": "chr_17_D119", "taxId": "41875", "score": 4300.0}, {"name": "chr_17_D119", "taxId": "41875", "score": 4239.0}, {"name": "chr_17_D119", "taxId": "41875", "score": 4021.0}, {"name": "chr_17_D119", "taxId": "41875", "score": 3917.0}, {"name": "chr_17_D119", "taxId": "41875", "score": 3794.0}, {"name": "chr_17_D119", "taxId": "41875", "score": 3679.0}, {"name": "chr_17_D119", "taxId": "41875", "score": 3618.0}, {"name": "chr_17_D119", "taxId": "41875", "score": 3602.0}, {"name": "chr_17_D119", "taxId": "41875", "score": 3448.0}, {"name": "chr_17_D119", "taxId": "41875", "score": 3373.0}, {"name": "chr_17_D119", "taxId": "41875", "score": 3011.0}, {"name": "chr_17_D119", "taxId": "41875", "score": 2601.0}, {"name": "chr_17_D119", "taxId": "41875", "score": 2549.0}, {"name": "chr_17_D119", "taxId": "41875", "score": 1515.0}, {"name": "chr_17_D119", "taxId": "41875", "score": 1421.0}, {"name": "chr_17_D119", "taxId": "41875", "score": 1339.0}, {"name": "chr_17_D119", "taxId": "41875", "score": 1273.0}, {"name": "chr_17_D119", "taxId": "41875", "score": 1136.0}, {"name": "chr_17_D119", "taxId": "41875", "score": 1122.0}, {"name": "chr_17_D119", "taxId": "41875", "score": 918.0}, {"name": "chr_17_D119", "taxId": "41875", "score": 918.0}, {"name": "chr_17_D119", "taxId": "41875", "score": 859.0}, {"name": "chr_17_D119", "taxId": "41875", "score": 859.0}, {"name": "chr_17_D119", "taxId": "41875", "score": 771.0}, {"name": "chr_17_D119", "taxId": "41875", "score": 763.0}, {"name": "chr_17_D119", "taxId": "41875", "score": 366.0}, {"name": "chr_17_D119", "taxId": "41875", "score": 361.0}, {"name": "chr_17_D119", "taxId": "41875", "score": 316.0}, {"name": "chr_17_D119", "taxId": "41875", "score": 261.0}, {"name": "chr_17_D119", "taxId": "41875", "score": 215.0}, {"name": "chr_17_D119", "taxId": "41875", "score": 209.0}, {"name": "chr_17_D119", "taxId": "41875", "score": 206.0}, {"name": "chr_17_D119", "taxId": "41875", "score": 183.0}, {"name": "chr_17_D119", "taxId": "41875", "score": 178.0}, {"name": "chr_17_D119", "taxId": "41875", "score": 169.0}, {"name": "chr_17_D119", "taxId": "41875", "score": 159.0}, {"name": "chr_17_D119", "taxId": "41875", "score": 156.0}, {"name": "chr_17_D119", "taxId": "41875", "score": 154.0}, {"name": "chr_17_D119", "taxId": "41875", "score": 154.0}, {"name": "chr_17_D119", "taxId": "41875", "score": 12739.0}, {"name": "chr_17_D119", "taxId": "41875", "score": 9522.0}, {"name": "chr_17_D119", "taxId": "41875", "score": 9520.0}, {"name": "chr_17_D119", "taxId": "41875", "score": 8069.0}, {"name": "chr_17_D119", "taxId": "41875", "score": 704.0}, {"name": "chr_17_D119", "taxId": "41875", "score": 425.0}, {"name": "chr_17_D119", "taxId": "41875", "score": 259.0}, {"name": "chr_17_D119", "taxId": "41875", "score": 8069.0}, {"name": "chr_17_D119", "taxId": "41875", "score": 2994.0}, {"name": "chr_17_D119", "taxId": "41875", "score": 2322.0}, {"name": "chr_17_D119", "taxId": "41875", "score": 935.0}, {"name": "chr_17_D119", "taxId": "41875", "score": 889.0}, {"name": "chr_17_D119", "taxId": "41875", "score": 704.0}, {"name": "chr_17_D119", "taxId": "41875", "score": 638.0}, {"name": "chr_17_D119", "taxId": "41875", "score": 425.0}, {"name": "chr_17_D119", "taxId": "41875", "score": 261.0}, {"name": "chr_17_D119", "taxId": "41875", "score": 259.0}, {"name": "chr_17_D119", "taxId": "41875", "score": 165.0}, {"name": "chr_17_D119", "taxId": "41875", "score": 7738.0}, {"name": "chr_17_D119", "taxId": "41875", "score": 207.0}, {"name": "chr_17_D119", "taxId": "41875", "score": 7594.0}, {"name": "chr_17_D119", "taxId": "41875", "score": 7180.0}, {"name": "chr_17_D119", "taxId": "41875", "score": 6724.0}, {"name": "chr_17_D119", "taxId": "41875", "score": 6693.0}, {"name": "chr_17_D119", "taxId": "41875", "score": 6482.0}, {"name": "chr_17_D119", "taxId": "41875", "score": 366.0}, {"name": "chr_17_D119", "taxId": "41875", "score": 6377.0}, {"name": "chr_17_D119", "taxId": "41875", "score": 6045.0}, {"name": "chr_17_D119", "taxId": "41875", "score": 215.0}, {"name": "chr_17_D119", "taxId": "41875", "score": 206.0}, {"name": "chr_17_D119", "taxId": "41875", "score": 154.0}, {"name": "chr_17_D119", "taxId": "41875", "score": 5975.0}, {"name": "chr_17_D119", "taxId": "41875", "score": 5832.0}, {"name": "chr_17_D119", "taxId": "41875", "score": 5537.0}, {"name": "chr_17_D119", "taxId": "41875", "score": 5439.0}, {"name": "chr_17_D119", "taxId": "41875", "score": 254.0}, {"name": "chr_17_D119", "taxId": "41875", "score": 5382.0}, {"name": "chr_17_D119", "taxId": "41875", "score": 5374.0}, {"name": "chr_17_D119", "taxId": "41875", "score": 5264.0}, {"name": "chr_17_D119", "taxId": "41875", "score": 691.0}, {"name": "chr_17_D119", "taxId": "41875", "score": 5223.0}, {"name": "chr_17_D119", "taxId": "41875", "score": 5099.0}, {"name": "chr_17_D119", "taxId": "41875", "score": 4946.0}, {"name": "chr_17_D119", "taxId": "41875", "score": 4915.0}, {"name": "chr_17_D119", "taxId": "41875", "score": 361.0}, {"name": "chr_17_D119", "taxId": "41875", "score": 4861.0}, {"name": "chr_17_D119", "taxId": "41875", "score": 4663.0}, {"name": "chr_17_D119", "taxId": "41875", "score": 4626.0}, {"name": "chr_17_D119", "taxId": "41875", "score": 4621.0}, {"name": "chr_17_D119", "taxId": "41875", "score": 948.0}, {"name": "chr_17_D119", "taxId": "41875", "score": 815.0}, {"name": "chr_17_D119", "taxId": "41875", "score": 527.0}, {"name": "chr_17_D119", "taxId": "41875", "score": 453.0}, {"name": "chr_17_D119", "taxId": "41875", "score": 244.0}, {"name": "chr_17_D119", "taxId": "41875", "score": 4571.0}, {"name": "chr_17_D119", "taxId": "41875", "score": 4510.0}, {"name": "chr_17_D119", "taxId": "41875", "score": 4473.0}, {"name": "chr_17_D119", "taxId": "41875", "score": 4405.0}, {"name": "chr_17_D119", "taxId": "41875", "score": 4301.0}, {"name": "chr_17_D119", "taxId": "41875", "score": 4276.0}, {"name": "chr_17_D119", "taxId": "41875", "score": 4274.0}, {"name": "chr_17_D119", "taxId": "41875", "score": 4169.0}, {"name": "chr_17_D119", "taxId": "41875", "score": 4095.0}, {"name": "chr_17_D119", "taxId": "41875", "score": 4048.0}, {"name": "chr_17_D119", "taxId": "41875", "score": 4013.0}, {"name": "chr_17_D119", "taxId": "41875", "score": 213.0}, {"name": "chr_17_D119", "taxId": "41875", "score": 3932.0}, {"name": "chr_17_D119", "taxId": "41875", "score": 3925.0}, {"name": "chr_17_D119", "taxId": "41875", "score": 3829.0}, {"name": "chr_17_D119", "taxId": "41875", "score": 3792.0}, {"name": "chr_17_D119", "taxId": "41875", "score": 3773.0}, {"name": "chr_17_D119", "taxId": "41875", "score": 3629.0}, {"name": "chr_17_D119", "taxId": "41875", "score": 204.0}, {"name": "chr_17_D119", "taxId": "41875", "score": 3613.0}, {"name": "chr_17_D119", "taxId": "41875", "score": 3496.0}, {"name": "chr_17_D119", "taxId": "41875", "score": 3483.0}, {"name": "chr_17_D119", "taxId": "41875", "score": 568.0}, {"name": "chr_17_D119", "taxId": "41875", "score": 3469.0}, {"name": "chr_17_D119", "taxId": "41875", "score": 3465.0}, {"name": "chr_17_D119", "taxId": "41875", "score": 3419.0}, {"name": "chr_17_D119", "taxId": "41875", "score": 3402.0}, {"name": "chr_17_D119", "taxId": "41875", "score": 3395.0}, {"name": "chr_17_D119", "taxId": "41875", "score": 3373.0}, {"name": "chr_17_D119", "taxId": "41875", "score": 1474.0}, {"name": "chr_17_D119", "taxId": "41875", "score": 3363.0}, {"name": "chr_17_D119", "taxId": "41875", "score": 3360.0}, {"name": "chr_17_D119", "taxId": "41875", "score": 3343.0}, {"name": "chr_17_D119", "taxId": "41875", "score": 3325.0}, {"name": "chr_17_D119", "taxId": "41875", "score": 3254.0}, {"name": "chr_17_D119", "taxId": "41875", "score": 3253.0}, {"name": "chr_17_D119", "taxId": "41875", "score": 3230.0}, {"name": "chr_17_D119", "taxId": "41875", "score": 3230.0}, {"name": "chr_17_D119", "taxId": "41875", "score": 3205.0}, {"name": "chr_17_D119", "taxId": "41875", "score": 3179.0}, {"name": "chr_17_D119", "taxId": "41875", "score": 3140.0}, {"name": "chr_17_D119", "taxId": "41875", "score": 490.0}, {"name": "chr_17_D119", "taxId": "41875", "score": 424.0}, {"name": "chr_17_D119", "taxId": "41875", "score": 3138.0}, {"name": "chr_17_D119", "taxId": "41875", "score": 3116.0}, {"name": "chr_17_D119", "taxId": "41875", "score": 3114.0}, {"name": "chr_17_D119", "taxId": "41875", "score": 3033.0}, {"name": "chr_17_D119", "taxId": "41875", "score": 2983.0}, {"name": "chr_17_D119", "taxId": "41875", "score": 2976.0}, {"name": "chr_17_D119", "taxId": "41875", "score": 196.0}, {"name": "chr_17_D119", "taxId": "41875", "score": 2940.0}, {"name": "chr_17_D119", "taxId": "41875", "score": 2939.0}, {"name": "chr_17_D119", "taxId": "41875", "score": 2916.0}, {"name": "chr_17_D119", "taxId": "41875", "score": 226.0}, {"name": "chr_17_D119", "taxId": "41875", "score": 2892.0}, {"name": "chr_17_D119", "taxId": "41875", "score": 2852.0}, {"name": "chr_17_D119", "taxId": "41875", "score": 2833.0}, {"name": "chr_17_D119", "taxId": "41875", "score": 2824.0}, {"name": "chr_17_D119", "taxId": "41875", "score": 2811.0}, {"name": "chr_17_D119", "taxId": "41875", "score": 322.0}, {"name": "chr_17_D119", "taxId": "41875", "score": 2804.0}, {"name": "chr_17_D119", "taxId": "41875", "score": 2776.0}, {"name": "chr_17_D119", "taxId": "41875", "score": 2673.0}, {"name": "chr_17_D119", "taxId": "41875", "score": 2638.0}, {"name": "chr_17_D119", "taxId": "41875", "score": 2617.0}, {"name": "chr_17_D119", "taxId": "41875", "score": 2591.0}, {"name": "chr_17_D119", "taxId": "41875", "score": 2575.0}, {"name": "chr_17_D119", "taxId": "41875", "score": 2555.0}, {"name": "chr_17_D119", "taxId": "41875", "score": 2529.0}, {"name": "chr_17_D119", "taxId": "41875", "score": 813.0}, {"name": "chr_17_D119", "taxId": "41875", "score": 765.0}, {"name": "chr_17_D119", "taxId": "41875", "score": 745.0}, {"name": "chr_17_D119", "taxId": "41875", "score": 743.0}, {"name": "chr_17_D119", "taxId": "41875", "score": 2527.0}, {"name": "chr_17_D119", "taxId": "41875", "score": 2519.0}, {"name": "chr_17_D119", "taxId": "41875", "score": 2512.0}, {"name": "chr_17_D119", "taxId": "41875", "score": 2507.0}, {"name": "chr_17_D119", "taxId": "41875", "score": 2499.0}, {"name": "chr_17_D119", "taxId": "41875", "score": 2477.0}, {"name": "chr_17_D119", "taxId": "41875", "score": 2473.0}, {"name": "chr_17_D119", "taxId": "41875", "score": 294.0}, {"name": "chr_17_D119", "taxId": "41875", "score": 2470.0}, {"name": "chr_17_D119", "taxId": "41875", "score": 2462.0}, {"name": "chr_17_D119", "taxId": "41875", "score": 1074.0}, {"name": "chr_17_D119", "taxId": "41875", "score": 2392.0}, {"name": "chr_17_D119", "taxId": "41875", "score": 370.0}, {"name": "chr_17_D119", "taxId": "41875", "score": 2383.0}, {"name": "chr_17_D119", "taxId": "41875", "score": 2381.0}, {"name": "chr_17_D119", "taxId": "41875", "score": 2379.0}, {"name": "chr_17_D119", "taxId": "41875", "score": 2374.0}, {"name": "chr_17_D119", "taxId": "41875", "score": 416.0}, {"name": "chr_17_D119", "taxId": "41875", "score": 2364.0}, {"name": "chr_17_D119", "taxId": "41875", "score": 2355.0}, {"name": "chr_17_D119", "taxId": "41875", "score": 2351.0}, {"name": "chr_17_D119", "taxId": "41875", "score": 2296.0}, {"name": "chr_17_D119", "taxId": "41875", "score": 2285.0}, {"name": "chr_17_D119", "taxId": "41875", "score": 2255.0}, {"name": "chr_17_D119", "taxId": "41875", "score": 2239.0}, {"name": "chr_17_D119", "taxId": "41875", "score": 2217.0}, {"name": "chr_17_D119", "taxId": "41875", "score": 2217.0}, {"name": "chr_17_D119", "taxId": "41875", "score": 2189.0}, {"name": "chr_17_D119", "taxId": "41875", "score": 2189.0}, {"name": "chr_17_D119", "taxId": "41875", "score": 2172.0}, {"name": "chr_17_D119", "taxId": "41875", "score": 1602.0}, {"name": "chr_17_D119", "taxId": "41875", "score": 2169.0}, {"name": "chr_17_D119", "taxId": "41875", "score": 2169.0}, {"name": "chr_17_D119", "taxId": "41875", "score": 2158.0}, {"name": "chr_17_D119", "taxId": "41875", "score": 2156.0}, {"name": "chr_17_D119", "taxId": "41875", "score": 2113.0}, {"name": "chr_17_D119", "taxId": "41875", "score": 2089.0}, {"name": "chr_17_D119", "taxId": "41875", "score": 2084.0}, {"name": "chr_17_D119", "taxId": "41875", "score": 2058.0}, {"name": "chr_17_D119", "taxId": "41875", "score": 2036.0}, {"name": "chr_17_D119", "taxId": "41875", "score": 1995.0}, {"name": "chr_17_D119", "taxId": "41875", "score": 1991.0}, {"name": "chr_17_D119", "taxId": "41875", "score": 1989.0}, {"name": "chr_17_D119", "taxId": "41875", "score": 1988.0}, {"name": "chr_17_D119", "taxId": "41875", "score": 1986.0}, {"name": "chr_17_D119", "taxId": "41875", "score": 1986.0}, {"name": "chr_17_D119", "taxId": "41875", "score": 1984.0}, {"name": "chr_17_D119", "taxId": "41875", "score": 1984.0}, {"name": "chr_17_D119", "taxId": "41875", "score": 1978.0}, {"name": "chr_17_D119", "taxId": "41875", "score": 1975.0}, {"name": "chr_17_D119", "taxId": "41875", "score": 1973.0}, {"name": "chr_17_D119", "taxId": "41875", "score": 1969.0}, {"name": "chr_17_D119", "taxId": "41875", "score": 270.0}, {"name": "chr_17_D119", "taxId": "41875", "score": 1953.0}, {"name": "chr_17_D119", "taxId": "41875", "score": 1951.0}, {"name": "chr_17_D119", "taxId": "41875", "score": 1923.0}, {"name": "chr_17_D119", "taxId": "41875", "score": 1917.0}, {"name": "chr_17_D119", "taxId": "41875", "score": 1897.0}, {"name": "chr_17_D119", "taxId": "41875", "score": 1873.0}, {"name": "chr_17_D119", "taxId": "41875", "score": 1866.0}, {"name": "chr_17_D119", "taxId": "41875", "score": 1847.0}, {"name": "chr_17_D119", "taxId": "41875", "score": 1829.0}, {"name": "chr_17_D119", "taxId": "41875", "score": 1821.0}, {"name": "chr_17_D119", "taxId": "41875", "score": 1801.0}, {"name": "chr_17_D119", "taxId": "41875", "score": 1784.0}, {"name": "chr_17_D119", "taxId": "41875", "score": 1783.0}, {"name": "chr_17_D119", "taxId": "41875", "score": 1770.0}, {"name": "chr_17_D119", "taxId": "41875", "score": 1722.0}, {"name": "chr_17_D119", "taxId": "41875", "score": 1714.0}, {"name": "chr_17_D119", "taxId": "41875", "score": 1712.0}, {"name": "chr_17_D119", "taxId": "41875", "score": 1712.0}, {"name": "chr_17_D119", "taxId": "41875", "score": 1683.0}, {"name": "chr_17_D119", "taxId": "41875", "score": 1670.0}, {"name": "chr_17_D119", "taxId": "41875", "score": 1629.0}, {"name": "chr_17_D119", "taxId": "41875", "score": 1613.0}, {"name": "chr_17_D119", "taxId": "41875", "score": 1563.0}, {"name": "chr_17_D119", "taxId": "41875", "score": 1552.0}, {"name": "chr_17_D119", "taxId": "41875", "score": 1541.0}, {"name": "chr_17_D119", "taxId": "41875", "score": 1519.0}, {"name": "chr_17_D119", "taxId": "41875", "score": 1513.0}, {"name": "chr_17_D119", "taxId": "41875", "score": 891.0}, {"name": "chr_17_D119", "taxId": "41875", "score": 771.0}, {"name": "chr_17_D119", "taxId": "41875", "score": 1513.0}, {"name": "chr_17_D119", "taxId": "41875", "score": 1474.0}, {"name": "chr_17_D119", "taxId": "41875", "score": 1437.0}, {"name": "chr_17_D119", "taxId": "41875", "score": 1434.0}, {"name": "chr_17_D119", "taxId": "41875", "score": 1430.0}, {"name": "chr_17_D119", "taxId": "41875", "score": 1411.0}, {"name": "chr_17_D119", "taxId": "41875", "score": 1399.0}, {"name": "chr_17_D119", "taxId": "41875", "score": 1375.0}, {"name": "chr_17_D119", "taxId": "41875", "score": 1375.0}, {"name": "chr_17_D119", "taxId": "41875", "score": 1375.0}, {"name": "chr_17_D119", "taxId": "41875", "score": 1336.0}, {"name": "chr_17_D119", "taxId": "41875", "score": 1328.0}, {"name": "chr_17_D119", "taxId": "41875", "score": 638.0}, {"name": "chr_17_D119", "taxId": "41875", "score": 1325.0}, {"name": "chr_17_D119", "taxId": "41875", "score": 1308.0}, {"name": "chr_17_D119", "taxId": "41875", "score": 1286.0}, {"name": "chr_17_D119", "taxId": "41875", "score": 1284.0}, {"name": "chr_17_D119", "taxId": "41875", "score": 1275.0}, {"name": "chr_17_D119", "taxId": "41875", "score": 1266.0}, {"name": "chr_17_D119", "taxId": "41875", "score": 1260.0}, {"name": "chr_17_D119", "taxId": "41875", "score": 1256.0}, {"name": "chr_17_D119", "taxId": "41875", "score": 1223.0}, {"name": "chr_17_D119", "taxId": "41875", "score": 1199.0}, {"name": "chr_17_D119", "taxId": "41875", "score": 1197.0}, {"name": "chr_17_D119", "taxId": "41875", "score": 1175.0}, {"name": "chr_17_D119", "taxId": "41875", "score": 1134.0}, {"name": "chr_17_D119", "taxId": "41875", "score": 1107.0}, {"name": "chr_17_D119", "taxId": "41875", "score": 1098.0}, {"name": "chr_17_D119", "taxId": "41875", "score": 1083.0}, {"name": "chr_17_D119", "taxId": "436017", "score": 1081.0}, {"name": "chr_17_D119", "taxId": "436017", "score": 896.0}, {"name": "chr_17_D119", "taxId": "436017", "score": 662.0}, {"name": "chr_17_D119", "taxId": "436017", "score": 1040.0}, {"name": "chr_17_D119", "taxId": "436017", "score": 1037.0}, {"name": "chr_17_D119", "taxId": "41875", "score": 1026.0}, {"name": "chr_17_D119", "taxId": "70448", "score": 1014.0}, {"name": "chr_17_D119", "taxId": "41875", "score": 994.0}, {"name": "chr_17_D119", "taxId": "41875", "score": 959.0}, {"name": "chr_17_D119", "taxId": "41875", "score": 953.0}, {"name": "chr_17_D119", "taxId": "41875", "score": 178.0}, {"name": "chr_17_D119", "taxId": "41875", "score": 942.0}, {"name": "chr_17_D119", "taxId": "41875", "score": 939.0}, {"name": "chr_17_D119", "taxId": "41875", "score": 939.0}, {"name": "chr_17_D119", "taxId": "41875", "score": 883.0}, {"name": "chr_17_D119", "taxId": "41875", "score": 837.0}, {"name": "chr_17_D119", "taxId": "41875", "score": 819.0}, {"name": "chr_17_D119", "taxId": "41875", "score": 804.0}, {"name": "chr_17_D119", "taxId": "41875", "score": 351.0}, {"name": "chr_17_D119", "taxId": "41875", "score": 178.0}, {"name": "chr_17_D119", "taxId": "41875", "score": 158.0}, {"name": "chr_17_D119", "taxId": "41875", "score": 145.0}, {"name": "chr_17_D119", "taxId": "41875", "score": 937.0}, {"name": "chr_17_D119", "taxId": "41875", "score": 937.0}, {"name": "chr_17_D119", "taxId": "41875", "score": 931.0}, {"name": "chr_17_D119", "taxId": "41875", "score": 183.0}, {"name": "chr_17_D119", "taxId": "41875", "score": 922.0}, {"name": "chr_17_D119", "taxId": "41875", "score": 920.0}, {"name": "chr_17_D119", "taxId": "41875", "score": 905.0}, {"name": "chr_17_D119", "taxId": "41875", "score": 900.0}, {"name": "chr_17_D119", "taxId": "41875", "score": 883.0}, {"name": "chr_17_D119", "taxId": "41875", "score": 876.0}, {"name": "chr_17_D119", "taxId": "41875", "score": 865.0}, {"name": "chr_17_D119", "taxId": "41875", "score": 556.0}, {"name": "chr_17_D119", "taxId": "41875", "score": 243.0}, {"name": "chr_17_D119", "taxId": "41875", "score": 859.0}, {"name": "chr_17_D119", "taxId": "41875", "score": 845.0}, {"name": "chr_17_D119", "taxId": "41875", "score": 270.0}, {"name": "chr_17_D119", "taxId": "41875", "score": 839.0}, {"name": "chr_17_D119", "taxId": "41875", "score": 785.0}, {"name": "chr_17_D119", "taxId": "41875", "score": 743.0}, {"name": "chr_17_D119", "taxId": "41875", "score": 837.0}, {"name": "chr_17_D119", "taxId": "41875", "score": 837.0}, {"name": "chr_17_D119", "taxId": "41875", "score": 503.0}, {"name": "chr_17_D119", "taxId": "41875", "score": 150.0}, {"name": "chr_17_D119", "taxId": "41875", "score": 817.0}, {"name": "chr_17_D119", "taxId": "41875", "score": 813.0}, {"name": "chr_17_D119", "taxId": "564608", "score": 782.0}, {"name": "chr_17_D119", "taxId": "41875", "score": 776.0}, {"name": "chr_17_D119", "taxId": "41875", "score": 171.0}, {"name": "chr_17_D119", "taxId": "41875", "score": 769.0}, {"name": "chr_17_D119", "taxId": "41875", "score": 479.0}, {"name": "chr_17_D119", "taxId": "41875", "score": 763.0}, {"name": "chr_17_D119", "taxId": "41875", "score": 763.0}, {"name": "chr_17_D119", "taxId": "41875", "score": 761.0}, {"name": "chr_17_D119", "taxId": "41875", "score": 758.0}, {"name": "chr_17_D119", "taxId": "41875", "score": 749.0}, {"name": "chr_17_D119", "taxId": "41875", "score": 747.0}, {"name": "chr_17_D119", "taxId": "41875", "score": 745.0}, {"name": "chr_17_D119", "taxId": "41875", "score": 743.0}, {"name": "chr_17_D119", "taxId": "41875", "score": 743.0}, {"name": "chr_17_D119", "taxId": "41875", "score": 704.0}, {"name": "chr_17_D119", "taxId": "41875", "score": 688.0}, {"name": "chr_17_D119", "taxId": "41875", "score": 680.0}, {"name": "chr_17_D119", "taxId": "41875", "score": 676.0}, {"name": "chr_17_D119", "taxId": "436017", "score": 676.0}, {"name": "chr_17_D119", "taxId": "41875", "score": 665.0}, {"name": "chr_17_D119", "taxId": "41875", "score": 636.0}, {"name": "chr_17_D119", "taxId": "41875", "score": 632.0}, {"name": "chr_17_D119", "taxId": "436017", "score": 617.0}, {"name": "chr_17_D119", "taxId": "436017", "score": 617.0}, {"name": "chr_17_D119", "taxId": "436017", "score": 512.0}, {"name": "chr_17_D119", "taxId": "436017", "score": 616.0}, {"name": "chr_17_D119", "taxId": "41875", "score": 608.0}, {"name": "chr_17_D119", "taxId": "70448", "score": 595.0}, {"name": "chr_17_D119", "taxId": "41875", "score": 586.0}, {"name": "chr_17_D119", "taxId": "41875", "score": 586.0}, {"name": "chr_17_D119", "taxId": "41875", "score": 577.0}, {"name": "chr_17_D119", "taxId": "41875", "score": 577.0}, {"name": "chr_17_D119", "taxId": "41875", "score": 158.0}, {"name": "chr_17_D119", "taxId": "41875", "score": 575.0}, {"name": "chr_17_D119", "taxId": "41875", "score": 562.0}, {"name": "chr_17_D119", "taxId": "41875", "score": 538.0}, {"name": "chr_17_D119", "taxId": "41875", "score": 527.0}, {"name": "chr_17_D119", "taxId": "436017", "score": 510.0}, {"name": "chr_17_D119", "taxId": "41875", "score": 508.0}, {"name": "chr_17_D119", "taxId": "41875", "score": 503.0}, {"name": "chr_17_D119", "taxId": "41875", "score": 496.0}, {"name": "chr_17_D119", "taxId": "41875", "score": 490.0}, {"name": "chr_17_D119", "taxId": "41875", "score": 488.0}, {"name": "chr_17_D119", "taxId": "41875", "score": 466.0}, {"name": "chr_17_D119", "taxId": "41875", "score": 438.0}, {"name": "chr_17_D119", "taxId": "41875", "score": 464.0}, {"name": "chr_17_D119", "taxId": "41875", "score": 412.0}, {"name": "chr_17_D119", "taxId": "41875", "score": 235.0}, {"name": "chr_17_D119", "taxId": "41875", "score": 167.0}, {"name": "chr_17_D119", "taxId": "41875", "score": 156.0}, {"name": "chr_17_D119", "taxId": "41875", "score": 462.0}, {"name": "chr_17_D119", "taxId": "41875", "score": 307.0}, {"name": "chr_17_D119", "taxId": "41875", "score": 460.0}, {"name": "chr_17_D119", "taxId": "41875", "score": 438.0}, {"name": "chr_17_D119", "taxId": "41875", "score": 364.0}, {"name": "chr_17_D119", "taxId": "41875", "score": 217.0}, {"name": "chr_17_D119", "taxId": "41875", "score": 344.0}, {"name": "chr_17_D119", "taxId": "41875", "score": 344.0}, {"name": "chr_17_D119", "taxId": "41875", "score": 335.0}, {"name": "chr_17_D119", "taxId": "41875", "score": 316.0}, {"name": "chr_17_D119", "taxId": "41875", "score": 300.0}, {"name": "chr_17_D119", "taxId": "3218", "score": 263.0}, {"name": "chr_17_D119", "taxId": "41875", "score": 248.0}, {"name": "chr_17_D119", "taxId": "41875", "score": 244.0}, {"name": "chr_17_D119", "taxId": "564608", "score": 233.0}, {"name": "chr_17_D119", "taxId": "702113", "score": 219.0}, {"name": "chr_17_D119", "taxId": "41875", "score": 211.0}, {"name": "chr_17_D119", "taxId": "41875", "score": 169.0}, {"name": "chr_17_D119", "taxId": "436017", "score": 147.0}, {"name": "chr_17_D119", "taxId": "41875", "score": 143.0}]}, "taxonomy": {"bestsum": {"species": {"tax": "Bathycoccus prasinos", "score": 1301521.0, "c_index": 5}, "genus": {"tax": "Bathycoccus", "score": 1301521.0, "c_index": 4}, "family": {"tax": "Bathycoccaceae", "score": 1311541.0, "c_index": 3}, "order": {"tax": "Mamiellales", "score": 1312556.0, "c_index": 2}, "phylum": {"tax": "Chlorophyta", "score": 1312556.0, "c_index": 2}, "superkingdom": {"tax": "Eukaryota", "score": 1312819.0, "c_index": 1}}}}, "chr_16_D119": {"name": "chr_16_D119", "length": 506638, "n_count": 0, "agct_count": 506638, "gc": 0.4771, "covs": {"bam0": 57.8675}, "read_cov": {"bam0": 195498}, "hits": {"tax0": [{"name": "chr_16_D119", "taxId": "41875", "score": 62532.0}, {"name": "chr_16_D119", "taxId": "41875", "score": 36799.0}, {"name": "chr_16_D119", "taxId": "41875", "score": 30607.0}, {"name": "chr_16_D119", "taxId": "41875", "score": 27340.0}, {"name": "chr_16_D119", "taxId": "41875", "score": 24079.0}, {"name": "chr_16_D119", "taxId": "41875", "score": 22727.0}, {"name": "chr_16_D119", "taxId": "41875", "score": 21771.0}, {"name": "chr_16_D119", "taxId": "41875", "score": 20109.0}, {"name": "chr_16_D119", "taxId": "41875", "score": 19747.0}, {"name": "chr_16_D119", "taxId": "41875", "score": 19667.0}, {"name": "chr_16_D119", "taxId": "41875", "score": 18844.0}, {"name": "chr_16_D119", "taxId": "41875", "score": 18386.0}, {"name": "chr_16_D119", "taxId": "41875", "score": 17632.0}, {"name": "chr_16_D119", "taxId": "41875", "score": 16347.0}, {"name": "chr_16_D119", "taxId": "41875", "score": 15507.0}, {"name": "chr_16_D119", "taxId": "41875", "score": 15356.0}, {"name": "chr_16_D119", "taxId": "41875", "score": 14875.0}, {"name": "chr_16_D119", "taxId": "41875", "score": 13766.0}, {"name": "chr_16_D119", "taxId": "41875", "score": 13042.0}, {"name": "chr_16_D119", "taxId": "41875", "score": 12798.0}, {"name": "chr_16_D119", "taxId": "41875", "score": 12680.0}, {"name": "chr_16_D119", "taxId": "41875", "score": 12369.0}, {"name": "chr_16_D119", "taxId": "41875", "score": 11629.0}, {"name": "chr_16_D119", "taxId": "41875", "score": 11542.0}, {"name": "chr_16_D119", "taxId": "41875", "score": 11522.0}, {"name": "chr_16_D119", "taxId": "41875", "score": 10881.0}, {"name": "chr_16_D119", "taxId": "41875", "score": 10333.0}, {"name": "chr_16_D119", "taxId": "41875", "score": 10286.0}, {"name": "chr_16_D119", "taxId": "41875", "score": 10190.0}, {"name": "chr_16_D119", "taxId": "41875", "score": 9858.0}, {"name": "chr_16_D119", "taxId": "41875", "score": 9500.0}, {"name": "chr_16_D119", "taxId": "41875", "score": 9086.0}, {"name": "chr_16_D119", "taxId": "41875", "score": 8985.0}, {"name": "chr_16_D119", "taxId": "41875", "score": 8726.0}, {"name": "chr_16_D119", "taxId": "41875", "score": 8015.0}, {"name": "chr_16_D119", "taxId": "41875", "score": 7976.0}, {"name": "chr_16_D119", "taxId": "41875", "score": 7849.0}, {"name": "chr_16_D119", "taxId": "41875", "score": 7768.0}, {"name": "chr_16_D119", "taxId": "41875", "score": 7596.0}, {"name": "chr_16_D119", "taxId": "41875", "score": 7129.0}, {"name": "chr_16_D119", "taxId": "41875", "score": 6791.0}, {"name": "chr_16_D119", "taxId": "41875", "score": 6789.0}, {"name": "chr_16_D119", "taxId": "41875", "score": 6191.0}, {"name": "chr_16_D119", "taxId": "41875", "score": 5910.0}, {"name": "chr_16_D119", "taxId": "41875", "score": 5452.0}, {"name": "chr_16_D119", "taxId": "41875", "score": 5448.0}, {"name": "chr_16_D119", "taxId": "41875", "score": 5361.0}, {"name": "chr_16_D119", "taxId": "41875", "score": 5153.0}, {"name": "chr_16_D119", "taxId": "41875", "score": 4975.0}, {"name": "chr_16_D119", "taxId": "41875", "score": 4891.0}, {"name": "chr_16_D119", "taxId": "41875", "score": 4475.0}, {"name": "chr_16_D119", "taxId": "41875", "score": 4176.0}, {"name": "chr_16_D119", "taxId": "41875", "score": 3267.0}, {"name": "chr_16_D119", "taxId": "41875", "score": 3075.0}, {"name": "chr_16_D119", "taxId": "41875", "score": 2338.0}, {"name": "chr_16_D119", "taxId": "41875", "score": 2074.0}, {"name": "chr_16_D119", "taxId": "41875", "score": 1711.0}, {"name": "chr_16_D119", "taxId": "41875", "score": 1694.0}, {"name": "chr_16_D119", "taxId": "41875", "score": 1101.0}, {"name": "chr_16_D119", "taxId": "41875", "score": 935.0}, {"name": "chr_16_D119", "taxId": "41875", "score": 900.0}, {"name": "chr_16_D119", "taxId": "41875", "score": 636.0}, {"name": "chr_16_D119", "taxId": "41875", "score": 575.0}, {"name": "chr_16_D119", "taxId": "41875", "score": 521.0}, {"name": "chr_16_D119", "taxId": "41875", "score": 381.0}, {"name": "chr_16_D119", "taxId": "41875", "score": 355.0}, {"name": "chr_16_D119", "taxId": "41875", "score": 292.0}, {"name": "chr_16_D119", "taxId": "41875", "score": 241.0}, {"name": "chr_16_D119", "taxId": "41875", "score": 159.0}, {"name": "chr_16_D119", "taxId": "41875", "score": 152.0}, {"name": "chr_16_D119", "taxId": "41875", "score": 145.0}, {"name": "chr_16_D119", "taxId": "41875", "score": 11574.0}, {"name": "chr_16_D119", "taxId": "41875", "score": 7640.0}, {"name": "chr_16_D119", "taxId": "41875", "score": 7459.0}, {"name": "chr_16_D119", "taxId": "41875", "score": 6678.0}, {"name": "chr_16_D119", "taxId": "41875", "score": 235.0}, {"name": "chr_16_D119", "taxId": "41875", "score": 6538.0}, {"name": "chr_16_D119", "taxId": "41875", "score": 6344.0}, {"name": "chr_16_D119", "taxId": "41875", "score": 6340.0}, {"name": "chr_16_D119", "taxId": "41875", "score": 6335.0}, {"name": "chr_16_D119", "taxId": "41875", "score": 6288.0}, {"name": "chr_16_D119", "taxId": "41875", "score": 6239.0}, {"name": "chr_16_D119", "taxId": "41875", "score": 6239.0}, {"name": "chr_16_D119", "taxId": "41875", "score": 6192.0}, {"name": "chr_16_D119", "taxId": "41875", "score": 6000.0}, {"name": "chr_16_D119", "taxId": "41875", "score": 5880.0}, {"name": "chr_16_D119", "taxId": "41875", "score": 5686.0}, {"name": "chr_16_D119", "taxId": "41875", "score": 5524.0}, {"name": "chr_16_D119", "taxId": "41875", "score": 226.0}, {"name": "chr_16_D119", "taxId": "41875", "score": 145.0}, {"name": "chr_16_D119", "taxId": "41875", "score": 5467.0}, {"name": "chr_16_D119", "taxId": "41875", "score": 5219.0}, {"name": "chr_16_D119", "taxId": "41875", "score": 5049.0}, {"name": "chr_16_D119", "taxId": "41875", "score": 4898.0}, {"name": "chr_16_D119", "taxId": "41875", "score": 4876.0}, {"name": "chr_16_D119", "taxId": "41875", "score": 4854.0}, {"name": "chr_16_D119", "taxId": "41875", "score": 4734.0}, {"name": "chr_16_D119", "taxId": "41875", "score": 4734.0}, {"name": "chr_16_D119", "taxId": "41875", "score": 4663.0}, {"name": "chr_16_D119", "taxId": "41875", "score": 2431.0}, {"name": "chr_16_D119", "taxId": "41875", "score": 2298.0}, {"name": "chr_16_D119", "taxId": "41875", "score": 2235.0}, {"name": "chr_16_D119", "taxId": "41875", "score": 894.0}, {"name": "chr_16_D119", "taxId": "41875", "score": 224.0}, {"name": "chr_16_D119", "taxId": "41875", "score": 4663.0}, {"name": "chr_16_D119", "taxId": "41875", "score": 2431.0}, {"name": "chr_16_D119", "taxId": "41875", "score": 2298.0}, {"name": "chr_16_D119", "taxId": "41875", "score": 2235.0}, {"name": "chr_16_D119", "taxId": "41875", "score": 1062.0}, {"name": "chr_16_D119", "taxId": "41875", "score": 894.0}, {"name": "chr_16_D119", "taxId": "41875", "score": 669.0}, {"name": "chr_16_D119", "taxId": "41875", "score": 364.0}, {"name": "chr_16_D119", "taxId": "41875", "score": 272.0}, {"name": "chr_16_D119", "taxId": "41875", "score": 4599.0}, {"name": "chr_16_D119", "taxId": "41875", "score": 4567.0}, {"name": "chr_16_D119", "taxId": "41875", "score": 4556.0}, {"name": "chr_16_D119", "taxId": "41875", "score": 4403.0}, {"name": "chr_16_D119", "taxId": "41875", "score": 457.0}, {"name": "chr_16_D119", "taxId": "41875", "score": 198.0}, {"name": "chr_16_D119", "taxId": "41875", "score": 4492.0}, {"name": "chr_16_D119", "taxId": "41875", "score": 4462.0}, {"name": "chr_16_D119", "taxId": "41875", "score": 4349.0}, {"name": "chr_16_D119", "taxId": "41875", "score": 577.0}, {"name": "chr_16_D119", "taxId": "41875", "score": 4340.0}, {"name": "chr_16_D119", "taxId": "41875", "score": 287.0}, {"name": "chr_16_D119", "taxId": "41875", "score": 243.0}, {"name": "chr_16_D119", "taxId": "41875", "score": 4294.0}, {"name": "chr_16_D119", "taxId": "41875", "score": 4285.0}, {"name": "chr_16_D119", "taxId": "41875", "score": 4266.0}, {"name": "chr_16_D119", "taxId": "41875", "score": 4255.0}, {"name": "chr_16_D119", "taxId": "41875", "score": 222.0}, {"name": "chr_16_D119", "taxId": "41875", "score": 4213.0}, {"name": "chr_16_D119", "taxId": "41875", "score": 4174.0}, {"name": "chr_16_D119", "taxId": "41875", "score": 4157.0}, {"name": "chr_16_D119", "taxId": "41875", "score": 4133.0}, {"name": "chr_16_D119", "taxId": "41875", "score": 4021.0}, {"name": "chr_16_D119", "taxId": "41875", "score": 3014.0}, {"name": "chr_16_D119", "taxId": "41875", "score": 3923.0}, {"name": "chr_16_D119", "taxId": "41875", "score": 3879.0}, {"name": "chr_16_D119", "taxId": "41875", "score": 3869.0}, {"name": "chr_16_D119", "taxId": "41875", "score": 3858.0}, {"name": "chr_16_D119", "taxId": "41875", "score": 3842.0}, {"name": "chr_16_D119", "taxId": "41875", "score": 3840.0}, {"name": "chr_16_D119", "taxId": "41875", "score": 3823.0}, {"name": "chr_16_D119", "taxId": "41875", "score": 3797.0}, {"name": "chr_16_D119", "taxId": "41875", "score": 3775.0}, {"name": "chr_16_D119", "taxId": "41875", "score": 3757.0}, {"name": "chr_16_D119", "taxId": "41875", "score": 3668.0}, {"name": "chr_16_D119", "taxId": "41875", "score": 3620.0}, {"name": "chr_16_D119", "taxId": "41875", "score": 3607.0}, {"name": "chr_16_D119", "taxId": "41875", "score": 3526.0}, {"name": "chr_16_D119", "taxId": "41875", "score": 3498.0}, {"name": "chr_16_D119", "taxId": "41875", "score": 3445.0}, {"name": "chr_16_D119", "taxId": "41875", "score": 1223.0}, {"name": "chr_16_D119", "taxId": "41875", "score": 3445.0}, {"name": "chr_16_D119", "taxId": "41875", "score": 2519.0}, {"name": "chr_16_D119", "taxId": "41875", "score": 1458.0}, {"name": "chr_16_D119", "taxId": "41875", "score": 1223.0}, {"name": "chr_16_D119", "taxId": "41875", "score": 1125.0}, {"name": "chr_16_D119", "taxId": "41875", "score": 878.0}, {"name": "chr_16_D119", "taxId": "41875", "score": 819.0}, {"name": "chr_16_D119", "taxId": "41875", "score": 706.0}, {"name": "chr_16_D119", "taxId": "41875", "score": 342.0}, {"name": "chr_16_D119", "taxId": "41875", "score": 3439.0}, {"name": "chr_16_D119", "taxId": "41875", "score": 3430.0}, {"name": "chr_16_D119", "taxId": "41875", "score": 3398.0}, {"name": "chr_16_D119", "taxId": "41875", "score": 3391.0}, {"name": "chr_16_D119", "taxId": "41875", "score": 3389.0}, {"name": "chr_16_D119", "taxId": "41875", "score": 246.0}, {"name": "chr_16_D119", "taxId": "41875", "score": 3332.0}, {"name": "chr_16_D119", "taxId": "41875", "score": 3315.0}, {"name": "chr_16_D119", "taxId": "41875", "score": 3306.0}, {"name": "chr_16_D119", "taxId": "41875", "score": 725.0}, {"name": "chr_16_D119", "taxId": "41875", "score": 470.0}, {"name": "chr_16_D119", "taxId": "41875", "score": 470.0}, {"name": "chr_16_D119", "taxId": "41875", "score": 139.0}, {"name": "chr_16_D119", "taxId": "41875", "score": 3290.0}, {"name": "chr_16_D119", "taxId": "41875", "score": 3278.0}, {"name": "chr_16_D119", "taxId": "41875", "score": 3253.0}, {"name": "chr_16_D119", "taxId": "41875", "score": 3192.0}, {"name": "chr_16_D119", "taxId": "41875", "score": 1365.0}, {"name": "chr_16_D119", "taxId": "41875", "score": 3149.0}, {"name": "chr_16_D119", "taxId": "41875", "score": 3133.0}, {"name": "chr_16_D119", "taxId": "41875", "score": 355.0}, {"name": "chr_16_D119", "taxId": "41875", "score": 3114.0}, {"name": "chr_16_D119", "taxId": "41875", "score": 3072.0}, {"name": "chr_16_D119", "taxId": "41875", "score": 3048.0}, {"name": "chr_16_D119", "taxId": "41875", "score": 3042.0}, {"name": "chr_16_D119", "taxId": "41875", "score": 3031.0}, {"name": "chr_16_D119", "taxId": "41875", "score": 3011.0}, {"name": "chr_16_D119", "taxId": "41875", "score": 305.0}, {"name": "chr_16_D119", "taxId": "41875", "score": 3003.0}, {"name": "chr_16_D119", "taxId": "41875", "score": 3003.0}, {"name": "chr_16_D119", "taxId": "41875", "score": 2998.0}, {"name": "chr_16_D119", "taxId": "41875", "score": 2987.0}, {"name": "chr_16_D119", "taxId": "41875", "score": 2976.0}, {"name": "chr_16_D119", "taxId": "41875", "score": 839.0}, {"name": "chr_16_D119", "taxId": "41875", "score": 2974.0}, {"name": "chr_16_D119", "taxId": "41875", "score": 145.0}, {"name": "chr_16_D119", "taxId": "41875", "score": 2964.0}, {"name": "chr_16_D119", "taxId": "41875", "score": 2937.0}, {"name": "chr_16_D119", "taxId": "41875", "score": 460.0}, {"name": "chr_16_D119", "taxId": "41875", "score": 2872.0}, {"name": "chr_16_D119", "taxId": "41875", "score": 2859.0}, {"name": "chr_16_D119", "taxId": "41875", "score": 2857.0}, {"name": "chr_16_D119", "taxId": "41875", "score": 752.0}, {"name": "chr_16_D119", "taxId": "41875", "score": 2844.0}, {"name": "chr_16_D119", "taxId": "41875", "score": 2832.0}, {"name": "chr_16_D119", "taxId": "41875", "score": 2826.0}, {"name": "chr_16_D119", "taxId": "41875", "score": 2822.0}, {"name": "chr_16_D119", "taxId": "41875", "score": 302.0}, {"name": "chr_16_D119", "taxId": "41875", "score": 2822.0}, {"name": "chr_16_D119", "taxId": "41875", "score": 2811.0}, {"name": "chr_16_D119", "taxId": "41875", "score": 2798.0}, {"name": "chr_16_D119", "taxId": "41875", "score": 2791.0}, {"name": "chr_16_D119", "taxId": "41875", "score": 2789.0}, {"name": "chr_16_D119", "taxId": "41875", "score": 2782.0}, {"name": "chr_16_D119", "taxId": "41875", "score": 2756.0}, {"name": "chr_16_D119", "taxId": "41875", "score": 2750.0}, {"name": "chr_16_D119", "taxId": "41875", "score": 259.0}, {"name": "chr_16_D119", "taxId": "41875", "score": 2745.0}, {"name": "chr_16_D119", "taxId": "41875", "score": 2726.0}, {"name": "chr_16_D119", "taxId": "41875", "score": 2715.0}, {"name": "chr_16_D119", "taxId": "41875", "score": 2684.0}, {"name": "chr_16_D119", "taxId": "41875", "score": 2682.0}, {"name": "chr_16_D119", "taxId": "41875", "score": 2656.0}, {"name": "chr_16_D119", "taxId": "41875", "score": 2634.0}, {"name": "chr_16_D119", "taxId": "41875", "score": 2577.0}, {"name": "chr_16_D119", "taxId": "41875", "score": 2562.0}, {"name": "chr_16_D119", "taxId": "41875", "score": 2519.0}, {"name": "chr_16_D119", "taxId": "41875", "score": 2512.0}, {"name": "chr_16_D119", "taxId": "41875", "score": 2490.0}, {"name": "chr_16_D119", "taxId": "41875", "score": 2418.0}, {"name": "chr_16_D119", "taxId": "41875", "score": 2386.0}, {"name": "chr_16_D119", "taxId": "41875", "score": 2383.0}, {"name": "chr_16_D119", "taxId": "41875", "score": 573.0}, {"name": "chr_16_D119", "taxId": "41875", "score": 2366.0}, {"name": "chr_16_D119", "taxId": "41875", "score": 2362.0}, {"name": "chr_16_D119", "taxId": "41875", "score": 2357.0}, {"name": "chr_16_D119", "taxId": "41875", "score": 2355.0}, {"name": "chr_16_D119", "taxId": "41875", "score": 2351.0}, {"name": "chr_16_D119", "taxId": "41875", "score": 2348.0}, {"name": "chr_16_D119", "taxId": "41875", "score": 2346.0}, {"name": "chr_16_D119", "taxId": "41875", "score": 2342.0}, {"name": "chr_16_D119", "taxId": "41875", "score": 2327.0}, {"name": "chr_16_D119", "taxId": "41875", "score": 2322.0}, {"name": "chr_16_D119", "taxId": "41875", "score": 2265.0}, {"name": "chr_16_D119", "taxId": "41875", "score": 2257.0}, {"name": "chr_16_D119", "taxId": "41875", "score": 2255.0}, {"name": "chr_16_D119", "taxId": "41875", "score": 2202.0}, {"name": "chr_16_D119", "taxId": "41875", "score": 2163.0}, {"name": "chr_16_D119", "taxId": "41875", "score": 2150.0}, {"name": "chr_16_D119", "taxId": "41875", "score": 2119.0}, {"name": "chr_16_D119", "taxId": "41875", "score": 2111.0}, {"name": "chr_16_D119", "taxId": "41875", "score": 2111.0}, {"name": "chr_16_D119", "taxId": "41875", "score": 195.0}, {"name": "chr_16_D119", "taxId": "41875", "score": 2093.0}, {"name": "chr_16_D119", "taxId": "41875", "score": 2071.0}, {"name": "chr_16_D119", "taxId": "41875", "score": 2030.0}, {"name": "chr_16_D119", "taxId": "41875", "score": 159.0}, {"name": "chr_16_D119", "taxId": "41875", "score": 2006.0}, {"name": "chr_16_D119", "taxId": "41875", "score": 2001.0}, {"name": "chr_16_D119", "taxId": "41875", "score": 1999.0}, {"name": "chr_16_D119", "taxId": "41875", "score": 1989.0}, {"name": "chr_16_D119", "taxId": "41875", "score": 1971.0}, {"name": "chr_16_D119", "taxId": "41875", "score": 1964.0}, {"name": "chr_16_D119", "taxId": "41875", "score": 1962.0}, {"name": "chr_16_D119", "taxId": "41875", "score": 1962.0}, {"name": "chr_16_D119", "taxId": "41875", "score": 1945.0}, {"name": "chr_16_D119", "taxId": "41875", "score": 1943.0}, {"name": "chr_16_D119", "taxId": "41875", "score": 1927.0}, {"name": "chr_16_D119", "taxId": "41875", "score": 1923.0}, {"name": "chr_16_D119", "taxId": "41875", "score": 1908.0}, {"name": "chr_16_D119", "taxId": "41875", "score": 1901.0}, {"name": "chr_16_D119", "taxId": "41875", "score": 1897.0}, {"name": "chr_16_D119", "taxId": "41875", "score": 1888.0}, {"name": "chr_16_D119", "taxId": "41875", "score": 1884.0}, {"name": "chr_16_D119", "taxId": "41875", "score": 1862.0}, {"name": "chr_16_D119", "taxId": "41875", "score": 1862.0}, {"name": "chr_16_D119", "taxId": "41875", "score": 1858.0}, {"name": "chr_16_D119", "taxId": "41875", "score": 1844.0}, {"name": "chr_16_D119", "taxId": "41875", "score": 1797.0}, {"name": "chr_16_D119", "taxId": "41875", "score": 1796.0}, {"name": "chr_16_D119", "taxId": "41875", "score": 1779.0}, {"name": "chr_16_D119", "taxId": "41875", "score": 1779.0}, {"name": "chr_16_D119", "taxId": "41875", "score": 712.0}, {"name": "chr_16_D119", "taxId": "41875", "score": 276.0}, {"name": "chr_16_D119", "taxId": "41875", "score": 222.0}, {"name": "chr_16_D119", "taxId": "41875", "score": 1753.0}, {"name": "chr_16_D119", "taxId": "41875", "score": 1753.0}, {"name": "chr_16_D119", "taxId": "41875", "score": 1712.0}, {"name": "chr_16_D119", "taxId": "41875", "score": 1709.0}, {"name": "chr_16_D119", "taxId": "41875", "score": 1703.0}, {"name": "chr_16_D119", "taxId": "41875", "score": 1674.0}, {"name": "chr_16_D119", "taxId": "41875", "score": 713.0}, {"name": "chr_16_D119", "taxId": "41875", "score": 595.0}, {"name": "chr_16_D119", "taxId": "41875", "score": 542.0}, {"name": "chr_16_D119", "taxId": "41875", "score": 329.0}, {"name": "chr_16_D119", "taxId": "41875", "score": 1664.0}, {"name": "chr_16_D119", "taxId": "41875", "score": 1653.0}, {"name": "chr_16_D119", "taxId": "41875", "score": 1642.0}, {"name": "chr_16_D119", "taxId": "41875", "score": 1637.0}, {"name": "chr_16_D119", "taxId": "41875", "score": 298.0}, {"name": "chr_16_D119", "taxId": "41875", "score": 1631.0}, {"name": "chr_16_D119", "taxId": "41875", "score": 1622.0}, {"name": "chr_16_D119", "taxId": "41875", "score": 209.0}, {"name": "chr_16_D119", "taxId": "41875", "score": 1581.0}, {"name": "chr_16_D119", "taxId": "41875", "score": 1574.0}, {"name": "chr_16_D119", "taxId": "41875", "score": 1570.0}, {"name": "chr_16_D119", "taxId": "41875", "score": 1563.0}, {"name": "chr_16_D119", "taxId": "41875", "score": 1557.0}, {"name": "chr_16_D119", "taxId": "41875", "score": 1546.0}, {"name": "chr_16_D119", "taxId": "41875", "score": 1517.0}, {"name": "chr_16_D119", "taxId": "41875", "score": 1509.0}, {"name": "chr_16_D119", "taxId": "41875", "score": 1502.0}, {"name": "chr_16_D119", "taxId": "41875", "score": 1493.0}, {"name": "chr_16_D119", "taxId": "41875", "score": 1485.0}, {"name": "chr_16_D119", "taxId": "41875", "score": 1467.0}, {"name": "chr_16_D119", "taxId": "41875", "score": 1463.0}, {"name": "chr_16_D119", "taxId": "41875", "score": 1461.0}, {"name": "chr_16_D119", "taxId": "41875", "score": 1454.0}, {"name": "chr_16_D119", "taxId": "41875", "score": 1452.0}, {"name": "chr_16_D119", "taxId": "41875", "score": 1404.0}, {"name": "chr_16_D119", "taxId": "41875", "score": 1375.0}, {"name": "chr_16_D119", "taxId": "41875", "score": 1369.0}, {"name": "chr_16_D119", "taxId": "41875", "score": 1360.0}, {"name": "chr_16_D119", "taxId": "41875", "score": 1327.0}, {"name": "chr_16_D119", "taxId": "41875", "score": 1319.0}, {"name": "chr_16_D119", "taxId": "41875", "score": 143.0}, {"name": "chr_16_D119", "taxId": "41875", "score": 1319.0}, {"name": "chr_16_D119", "taxId": "41875", "score": 1286.0}, {"name": "chr_16_D119", "taxId": "41875", "score": 1264.0}, {"name": "chr_16_D119", "taxId": "41875", "score": 774.0}, {"name": "chr_16_D119", "taxId": "41875", "score": 1264.0}, {"name": "chr_16_D119", "taxId": "41875", "score": 769.0}, {"name": "chr_16_D119", "taxId": "41875", "score": 1254.0}, {"name": "chr_16_D119", "taxId": "41875", "score": 1249.0}, {"name": "chr_16_D119", "taxId": "41875", "score": 1236.0}, {"name": "chr_16_D119", "taxId": "41875", "score": 1225.0}, {"name": "chr_16_D119", "taxId": "41875", "score": 1221.0}, {"name": "chr_16_D119", "taxId": "41875", "score": 1210.0}, {"name": "chr_16_D119", "taxId": "41875", "score": 1181.0}, {"name": "chr_16_D119", "taxId": "41875", "score": 1171.0}, {"name": "chr_16_D119", "taxId": "41875", "score": 1160.0}, {"name": "chr_16_D119", "taxId": "41875", "score": 1157.0}, {"name": "chr_16_D119", "taxId": "41875", "score": 632.0}, {"name": "chr_16_D119", "taxId": "41875", "score": 407.0}, {"name": "chr_16_D119", "taxId": "41875", "score": 259.0}, {"name": "chr_16_D119", "taxId": "41875", "score": 1147.0}, {"name": "chr_16_D119", "taxId": "41875", "score": 1133.0}, {"name": "chr_16_D119", "taxId": "41875", "score": 1092.0}, {"name": "chr_16_D119", "taxId": "41875", "score": 1086.0}, {"name": "chr_16_D119", "taxId": "41875", "score": 837.0}, {"name": "chr_16_D119", "taxId": "41875", "score": 736.0}, {"name": "chr_16_D119", "taxId": "41875", "score": 658.0}, {"name": "chr_16_D119", "taxId": "41875", "score": 643.0}, {"name": "chr_16_D119", "taxId": "41875", "score": 350.0}, {"name": "chr_16_D119", "taxId": "41875", "score": 1074.0}, {"name": "chr_16_D119", "taxId": "41875", "score": 813.0}, {"name": "chr_16_D119", "taxId": "41875", "score": 1038.0}, {"name": "chr_16_D119", "taxId": "41875", "score": 1033.0}, {"name": "chr_16_D119", "taxId": "41875", "score": 388.0}, {"name": "chr_16_D119", "taxId": "41875", "score": 994.0}, {"name": "chr_16_D119", "taxId": "41875", "score": 976.0}, {"name": "chr_16_D119", "taxId": "41875", "score": 972.0}, {"name": "chr_16_D119", "taxId": "41875", "score": 950.0}, {"name": "chr_16_D119", "taxId": "41875", "score": 948.0}, {"name": "chr_16_D119", "taxId": "41875", "score": 942.0}, {"name": "chr_16_D119", "taxId": "41875", "score": 907.0}, {"name": "chr_16_D119", "taxId": "41875", "score": 900.0}, {"name": "chr_16_D119", "taxId": "41875", "score": 636.0}, {"name": "chr_16_D119", "taxId": "41875", "score": 416.0}, {"name": "chr_16_D119", "taxId": "41875", "score": 900.0}, {"name": "chr_16_D119", "taxId": "41875", "score": 217.0}, {"name": "chr_16_D119", "taxId": "41875", "score": 898.0}, {"name": "chr_16_D119", "taxId": "41875", "score": 894.0}, {"name": "chr_16_D119", "taxId": "41875", "score": 695.0}, {"name": "chr_16_D119", "taxId": "41875", "score": 841.0}, {"name": "chr_16_D119", "taxId": "41875", "score": 837.0}, {"name": "chr_16_D119", "taxId": "41875", "score": 658.0}, {"name": "chr_16_D119", "taxId": "41875", "score": 832.0}, {"name": "chr_16_D119", "taxId": "41875", "score": 826.0}, {"name": "chr_16_D119", "taxId": "41875", "score": 822.0}, {"name": "chr_16_D119", "taxId": "41875", "score": 808.0}, {"name": "chr_16_D119", "taxId": "41875", "score": 804.0}, {"name": "chr_16_D119", "taxId": "41875", "score": 152.0}, {"name": "chr_16_D119", "taxId": "41875", "score": 798.0}, {"name": "chr_16_D119", "taxId": "41875", "score": 209.0}, {"name": "chr_16_D119", "taxId": "41875", "score": 797.0}, {"name": "chr_16_D119", "taxId": "41875", "score": 704.0}, {"name": "chr_16_D119", "taxId": "41875", "score": 616.0}, {"name": "chr_16_D119", "taxId": "41875", "score": 601.0}, {"name": "chr_16_D119", "taxId": "41875", "score": 566.0}, {"name": "chr_16_D119", "taxId": "41875", "score": 350.0}, {"name": "chr_16_D119", "taxId": "41875", "score": 322.0}, {"name": "chr_16_D119", "taxId": "41875", "score": 782.0}, {"name": "chr_16_D119", "taxId": "41875", "score": 159.0}, {"name": "chr_16_D119", "taxId": "70448", "score": 737.0}, {"name": "chr_16_D119", "taxId": "41875", "score": 736.0}, {"name": "chr_16_D119", "taxId": "41875", "score": 725.0}, {"name": "chr_16_D119", "taxId": "41875", "score": 717.0}, {"name": "chr_16_D119", "taxId": "41875", "score": 544.0}, {"name": "chr_16_D119", "taxId": "41875", "score": 704.0}, {"name": "chr_16_D119", "taxId": "41875", "score": 560.0}, {"name": "chr_16_D119", "taxId": "41875", "score": 699.0}, {"name": "chr_16_D119", "taxId": "41875", "score": 689.0}, {"name": "chr_16_D119", "taxId": "41875", "score": 385.0}, {"name": "chr_16_D119", "taxId": "41875", "score": 377.0}, {"name": "chr_16_D119", "taxId": "41875", "score": 680.0}, {"name": "chr_16_D119", "taxId": "41875", "score": 233.0}, {"name": "chr_16_D119", "taxId": "41875", "score": 206.0}, {"name": "chr_16_D119", "taxId": "41875", "score": 676.0}, {"name": "chr_16_D119", "taxId": "41875", "score": 603.0}, {"name": "chr_16_D119", "taxId": "41875", "score": 675.0}, {"name": "chr_16_D119", "taxId": "41875", "score": 460.0}, {"name": "chr_16_D119", "taxId": "41875", "score": 669.0}, {"name": "chr_16_D119", "taxId": "41875", "score": 665.0}, {"name": "chr_16_D119", "taxId": "41875", "score": 652.0}, {"name": "chr_16_D119", "taxId": "41875", "score": 649.0}, {"name": "chr_16_D119", "taxId": "41875", "score": 244.0}, {"name": "chr_16_D119", "taxId": "41875", "score": 645.0}, {"name": "chr_16_D119", "taxId": "41875", "score": 551.0}, {"name": "chr_16_D119", "taxId": "41875", "score": 516.0}, {"name": "chr_16_D119", "taxId": "41875", "score": 510.0}, {"name": "chr_16_D119", "taxId": "41875", "score": 139.0}, {"name": "chr_16_D119", "taxId": "41875", "score": 643.0}, {"name": "chr_16_D119", "taxId": "41875", "score": 627.0}, {"name": "chr_16_D119", "taxId": "41875", "score": 616.0}, {"name": "chr_16_D119", "taxId": "436017", "score": 604.0}, {"name": "chr_16_D119", "taxId": "436017", "score": 466.0}, {"name": "chr_16_D119", "taxId": "41875", "score": 601.0}, {"name": "chr_16_D119", "taxId": "41875", "score": 599.0}, {"name": "chr_16_D119", "taxId": "41875", "score": 595.0}, {"name": "chr_16_D119", "taxId": "41875", "score": 588.0}, {"name": "chr_16_D119", "taxId": "41875", "score": 586.0}, {"name": "chr_16_D119", "taxId": "41875", "score": 584.0}, {"name": "chr_16_D119", "taxId": "41875", "score": 255.0}, {"name": "chr_16_D119", "taxId": "41875", "score": 556.0}, {"name": "chr_16_D119", "taxId": "41875", "score": 551.0}, {"name": "chr_16_D119", "taxId": "41875", "score": 510.0}, {"name": "chr_16_D119", "taxId": "41875", "score": 549.0}, {"name": "chr_16_D119", "taxId": "41875", "score": 545.0}, {"name": "chr_16_D119", "taxId": "41875", "score": 544.0}, {"name": "chr_16_D119", "taxId": "41875", "score": 171.0}, {"name": "chr_16_D119", "taxId": "41875", "score": 538.0}, {"name": "chr_16_D119", "taxId": "41875", "score": 532.0}, {"name": "chr_16_D119", "taxId": "41875", "score": 521.0}, {"name": "chr_16_D119", "taxId": "41875", "score": 508.0}, {"name": "chr_16_D119", "taxId": "70448", "score": 484.0}, {"name": "chr_16_D119", "taxId": "41875", "score": 468.0}, {"name": "chr_16_D119", "taxId": "41875", "score": 394.0}, {"name": "chr_16_D119", "taxId": "436017", "score": 462.0}, {"name": "chr_16_D119", "taxId": "41875", "score": 435.0}, {"name": "chr_16_D119", "taxId": "41875", "score": 414.0}, {"name": "chr_16_D119", "taxId": "41875", "score": 145.0}, {"name": "chr_16_D119", "taxId": "41875", "score": 388.0}, {"name": "chr_16_D119", "taxId": "41875", "score": 387.0}, {"name": "chr_16_D119", "taxId": "41875", "score": 383.0}, {"name": "chr_16_D119", "taxId": "41875", "score": 381.0}, {"name": "chr_16_D119", "taxId": "41875", "score": 292.0}, {"name": "chr_16_D119", "taxId": "41875", "score": 287.0}, {"name": "chr_16_D119", "taxId": "41875", "score": 377.0}, {"name": "chr_16_D119", "taxId": "41875", "score": 374.0}, {"name": "chr_16_D119", "taxId": "41875", "score": 318.0}, {"name": "chr_16_D119", "taxId": "41875", "score": 255.0}, {"name": "chr_16_D119", "taxId": "41875", "score": 366.0}, {"name": "chr_16_D119", "taxId": "41875", "score": 359.0}, {"name": "chr_16_D119", "taxId": "41875", "score": 316.0}, {"name": "chr_16_D119", "taxId": "41875", "score": 353.0}, {"name": "chr_16_D119", "taxId": "41875", "score": 315.0}, {"name": "chr_16_D119", "taxId": "41875", "score": 340.0}, {"name": "chr_16_D119", "taxId": "41875", "score": 316.0}, {"name": "chr_16_D119", "taxId": "41875", "score": 305.0}, {"name": "chr_16_D119", "taxId": "41875", "score": 292.0}, {"name": "chr_16_D119", "taxId": "41875", "score": 281.0}, {"name": "chr_16_D119", "taxId": "41875", "score": 281.0}, {"name": "chr_16_D119", "taxId": "41875", "score": 254.0}, {"name": "chr_16_D119", "taxId": "41875", "score": 244.0}, {"name": "chr_16_D119", "taxId": "41875", "score": 222.0}, {"name": "chr_16_D119", "taxId": "41875", "score": 217.0}, {"name": "chr_16_D119", "taxId": "41875", "score": 215.0}, {"name": "chr_16_D119", "taxId": "41875", "score": 211.0}, {"name": "chr_16_D119", "taxId": "41875", "score": 211.0}, {"name": "chr_16_D119", "taxId": "41875", "score": 187.0}, {"name": "chr_16_D119", "taxId": "15368", "score": 176.0}, {"name": "chr_16_D119", "taxId": "15368", "score": 176.0}, {"name": "chr_16_D119", "taxId": "564608", "score": 176.0}, {"name": "chr_16_D119", "taxId": "41875", "score": 165.0}, {"name": "chr_16_D119", "taxId": "169297", "score": 154.0}, {"name": "chr_16_D119", "taxId": "436017", "score": 145.0}, {"name": "chr_16_D119", "taxId": "41875", "score": 139.0}]}, "taxonomy": {"bestsum": {"species": {"tax": "Bathycoccus prasinos", "score": 1473484.0, "c_index": 5}, "genus": {"tax": "Bathycoccus", "score": 1473484.0, "c_index": 4}, "family": {"tax": "Bathycoccaceae", "score": 1476382.0, "c_index": 2}, "order": {"tax": "Mamiellales", "score": 1476558.0, "c_index": 1}, "phylum": {"tax": "Chlorophyta", "score": 1476558.0, "c_index": 1}, "superkingdom": {"tax": "Eukaryota", "score": 1477064.0, "c_index": 0}}}}, "chr_15_D119": {"name": "chr_15_D119", "length": 657160, "n_count": 20563, "agct_count": 636597, "gc": 0.4697, "covs": {"bam0": 57.572}, "read_cov": {"bam0": 244391}, "hits": {"tax0": [{"name": "chr_15_D119", "taxId": "41875", "score": 43768.0}, {"name": "chr_15_D119", "taxId": "41875", "score": 40509.0}, {"name": "chr_15_D119", "taxId": "41875", "score": 38765.0}, {"name": "chr_15_D119", "taxId": "41875", "score": 35043.0}, {"name": "chr_15_D119", "taxId": "41875", "score": 31996.0}, {"name": "chr_15_D119", "taxId": "41875", "score": 31379.0}, {"name": "chr_15_D119", "taxId": "41875", "score": 28814.0}, {"name": "chr_15_D119", "taxId": "41875", "score": 24565.0}, {"name": "chr_15_D119", "taxId": "41875", "score": 23490.0}, {"name": "chr_15_D119", "taxId": "41875", "score": 21444.0}, {"name": "chr_15_D119", "taxId": "41875", "score": 21123.0}, {"name": "chr_15_D119", "taxId": "41875", "score": 18679.0}, {"name": "chr_15_D119", "taxId": "41875", "score": 18000.0}, {"name": "chr_15_D119", "taxId": "41875", "score": 17296.0}, {"name": "chr_15_D119", "taxId": "41875", "score": 13302.0}, {"name": "chr_15_D119", "taxId": "41875", "score": 12833.0}, {"name": "chr_15_D119", "taxId": "41875", "score": 12187.0}, {"name": "chr_15_D119", "taxId": "41875", "score": 11612.0}, {"name": "chr_15_D119", "taxId": "41875", "score": 11585.0}, {"name": "chr_15_D119", "taxId": "41875", "score": 11564.0}, {"name": "chr_15_D119", "taxId": "41875", "score": 11559.0}, {"name": "chr_15_D119", "taxId": "41875", "score": 11031.0}, {"name": "chr_15_D119", "taxId": "41875", "score": 11007.0}, {"name": "chr_15_D119", "taxId": "41875", "score": 10968.0}, {"name": "chr_15_D119", "taxId": "41875", "score": 10783.0}, {"name": "chr_15_D119", "taxId": "41875", "score": 10536.0}, {"name": "chr_15_D119", "taxId": "41875", "score": 10436.0}, {"name": "chr_15_D119", "taxId": "41875", "score": 10351.0}, {"name": "chr_15_D119", "taxId": "41875", "score": 9832.0}, {"name": "chr_15_D119", "taxId": "41875", "score": 9655.0}, {"name": "chr_15_D119", "taxId": "41875", "score": 9060.0}, {"name": "chr_15_D119", "taxId": "41875", "score": 8970.0}, {"name": "chr_15_D119", "taxId": "41875", "score": 8876.0}, {"name": "chr_15_D119", "taxId": "41875", "score": 8763.0}, {"name": "chr_15_D119", "taxId": "41875", "score": 8482.0}, {"name": "chr_15_D119", "taxId": "41875", "score": 8305.0}, {"name": "chr_15_D119", "taxId": "41875", "score": 8183.0}, {"name": "chr_15_D119", "taxId": "41875", "score": 8043.0}, {"name": "chr_15_D119", "taxId": "41875", "score": 6889.0}, {"name": "chr_15_D119", "taxId": "41875", "score": 6026.0}, {"name": "chr_15_D119", "taxId": "41875", "score": 5989.0}, {"name": "chr_15_D119", "taxId": "41875", "score": 5805.0}, {"name": "chr_15_D119", "taxId": "41875", "score": 5801.0}, {"name": "chr_15_D119", "taxId": "41875", "score": 5753.0}, {"name": "chr_15_D119", "taxId": "41875", "score": 5679.0}, {"name": "chr_15_D119", "taxId": "41875", "score": 5644.0}, {"name": "chr_15_D119", "taxId": "41875", "score": 5334.0}, {"name": "chr_15_D119", "taxId": "41875", "score": 5306.0}, {"name": "chr_15_D119", "taxId": "41875", "score": 5103.0}, {"name": "chr_15_D119", "taxId": "41875", "score": 4892.0}, {"name": "chr_15_D119", "taxId": "41875", "score": 4735.0}, {"name": "chr_15_D119", "taxId": "41875", "score": 4656.0}, {"name": "chr_15_D119", "taxId": "41875", "score": 4117.0}, {"name": "chr_15_D119", "taxId": "41875", "score": 4008.0}, {"name": "chr_15_D119", "taxId": "41875", "score": 3895.0}, {"name": "chr_15_D119", "taxId": "41875", "score": 3579.0}, {"name": "chr_15_D119", "taxId": "41875", "score": 3419.0}, {"name": "chr_15_D119", "taxId": "41875", "score": 3302.0}, {"name": "chr_15_D119", "taxId": "41875", "score": 3291.0}, {"name": "chr_15_D119", "taxId": "41875", "score": 3168.0}, {"name": "chr_15_D119", "taxId": "41875", "score": 3133.0}, {"name": "chr_15_D119", "taxId": "41875", "score": 3003.0}, {"name": "chr_15_D119", "taxId": "41875", "score": 2811.0}, {"name": "chr_15_D119", "taxId": "41875", "score": 2772.0}, {"name": "chr_15_D119", "taxId": "41875", "score": 2505.0}, {"name": "chr_15_D119", "taxId": "41875", "score": 2451.0}, {"name": "chr_15_D119", "taxId": "41875", "score": 2399.0}, {"name": "chr_15_D119", "taxId": "41875", "score": 2331.0}, {"name": "chr_15_D119", "taxId": "41875", "score": 2093.0}, {"name": "chr_15_D119", "taxId": "41875", "score": 2006.0}, {"name": "chr_15_D119", "taxId": "41875", "score": 1784.0}, {"name": "chr_15_D119", "taxId": "41875", "score": 1423.0}, {"name": "chr_15_D119", "taxId": "41875", "score": 1393.0}, {"name": "chr_15_D119", "taxId": "41875", "score": 1362.0}, {"name": "chr_15_D119", "taxId": "41875", "score": 1208.0}, {"name": "chr_15_D119", "taxId": "41875", "score": 1127.0}, {"name": "chr_15_D119", "taxId": "41875", "score": 1072.0}, {"name": "chr_15_D119", "taxId": "41875", "score": 963.0}, {"name": "chr_15_D119", "taxId": "41875", "score": 950.0}, {"name": "chr_15_D119", "taxId": "41875", "score": 870.0}, {"name": "chr_15_D119", "taxId": "41875", "score": 695.0}, {"name": "chr_15_D119", "taxId": "41875", "score": 592.0}, {"name": "chr_15_D119", "taxId": "41875", "score": 534.0}, {"name": "chr_15_D119", "taxId": "41875", "score": 464.0}, {"name": "chr_15_D119", "taxId": "41875", "score": 462.0}, {"name": "chr_15_D119", "taxId": "41875", "score": 433.0}, {"name": "chr_15_D119", "taxId": "41875", "score": 372.0}, {"name": "chr_15_D119", "taxId": "41875", "score": 370.0}, {"name": "chr_15_D119", "taxId": "41875", "score": 313.0}, {"name": "chr_15_D119", "taxId": "41875", "score": 296.0}, {"name": "chr_15_D119", "taxId": "41875", "score": 281.0}, {"name": "chr_15_D119", "taxId": "41875", "score": 211.0}, {"name": "chr_15_D119", "taxId": "41875", "score": 182.0}, {"name": "chr_15_D119", "taxId": "41875", "score": 18955.0}, {"name": "chr_15_D119", "taxId": "41875", "score": 11465.0}, {"name": "chr_15_D119", "taxId": "41875", "score": 580.0}, {"name": "chr_15_D119", "taxId": "41875", "score": 11042.0}, {"name": "chr_15_D119", "taxId": "41875", "score": 10349.0}, {"name": "chr_15_D119", "taxId": "41875", "score": 1328.0}, {"name": "chr_15_D119", "taxId": "41875", "score": 1134.0}, {"name": "chr_15_D119", "taxId": "41875", "score": 817.0}, {"name": "chr_15_D119", "taxId": "41875", "score": 787.0}, {"name": "chr_15_D119", "taxId": "41875", "score": 782.0}, {"name": "chr_15_D119", "taxId": "41875", "score": 774.0}, {"name": "chr_15_D119", "taxId": "41875", "score": 758.0}, {"name": "chr_15_D119", "taxId": "41875", "score": 750.0}, {"name": "chr_15_D119", "taxId": "41875", "score": 730.0}, {"name": "chr_15_D119", "taxId": "41875", "score": 662.0}, {"name": "chr_15_D119", "taxId": "41875", "score": 654.0}, {"name": "chr_15_D119", "taxId": "41875", "score": 617.0}, {"name": "chr_15_D119", "taxId": "41875", "score": 222.0}, {"name": "chr_15_D119", "taxId": "41875", "score": 222.0}, {"name": "chr_15_D119", "taxId": "41875", "score": 217.0}, {"name": "chr_15_D119", "taxId": "41875", "score": 200.0}, {"name": "chr_15_D119", "taxId": "41875", "score": 183.0}, {"name": "chr_15_D119", "taxId": "41875", "score": 10290.0}, {"name": "chr_15_D119", "taxId": "41875", "score": 10115.0}, {"name": "chr_15_D119", "taxId": "41875", "score": 9263.0}, {"name": "chr_15_D119", "taxId": "41875", "score": 9193.0}, {"name": "chr_15_D119", "taxId": "41875", "score": 8477.0}, {"name": "chr_15_D119", "taxId": "41875", "score": 8275.0}, {"name": "chr_15_D119", "taxId": "41875", "score": 8130.0}, {"name": "chr_15_D119", "taxId": "41875", "score": 7297.0}, {"name": "chr_15_D119", "taxId": "41875", "score": 7132.0}, {"name": "chr_15_D119", "taxId": "41875", "score": 6887.0}, {"name": "chr_15_D119", "taxId": "41875", "score": 1125.0}, {"name": "chr_15_D119", "taxId": "41875", "score": 6883.0}, {"name": "chr_15_D119", "taxId": "41875", "score": 6482.0}, {"name": "chr_15_D119", "taxId": "41875", "score": 6377.0}, {"name": "chr_15_D119", "taxId": "41875", "score": 274.0}, {"name": "chr_15_D119", "taxId": "41875", "score": 6372.0}, {"name": "chr_15_D119", "taxId": "41875", "score": 6253.0}, {"name": "chr_15_D119", "taxId": "41875", "score": 5901.0}, {"name": "chr_15_D119", "taxId": "41875", "score": 5877.0}, {"name": "chr_15_D119", "taxId": "41875", "score": 5747.0}, {"name": "chr_15_D119", "taxId": "41875", "score": 5746.0}, {"name": "chr_15_D119", "taxId": "41875", "score": 5280.0}, {"name": "chr_15_D119", "taxId": "41875", "score": 409.0}, {"name": "chr_15_D119", "taxId": "41875", "score": 5269.0}, {"name": "chr_15_D119", "taxId": "41875", "score": 5254.0}, {"name": "chr_15_D119", "taxId": "41875", "score": 5254.0}, {"name": "chr_15_D119", "taxId": "41875", "score": 431.0}, {"name": "chr_15_D119", "taxId": "41875", "score": 5022.0}, {"name": "chr_15_D119", "taxId": "41875", "score": 4933.0}, {"name": "chr_15_D119", "taxId": "41875", "score": 4922.0}, {"name": "chr_15_D119", "taxId": "41875", "score": 4789.0}, {"name": "chr_15_D119", "taxId": "41875", "score": 4745.0}, {"name": "chr_15_D119", "taxId": "41875", "score": 4577.0}, {"name": "chr_15_D119", "taxId": "41875", "score": 4438.0}, {"name": "chr_15_D119", "taxId": "41875", "score": 4423.0}, {"name": "chr_15_D119", "taxId": "41875", "score": 4416.0}, {"name": "chr_15_D119", "taxId": "41875", "score": 4283.0}, {"name": "chr_15_D119", "taxId": "41875", "score": 4198.0}, {"name": "chr_15_D119", "taxId": "41875", "score": 436.0}, {"name": "chr_15_D119", "taxId": "41875", "score": 4170.0}, {"name": "chr_15_D119", "taxId": "41875", "score": 4113.0}, {"name": "chr_15_D119", "taxId": "41875", "score": 4080.0}, {"name": "chr_15_D119", "taxId": "41875", "score": 4058.0}, {"name": "chr_15_D119", "taxId": "41875", "score": 4013.0}, {"name": "chr_15_D119", "taxId": "41875", "score": 3951.0}, {"name": "chr_15_D119", "taxId": "41875", "score": 3908.0}, {"name": "chr_15_D119", "taxId": "41875", "score": 3892.0}, {"name": "chr_15_D119", "taxId": "41875", "score": 3810.0}, {"name": "chr_15_D119", "taxId": "41875", "score": 3799.0}, {"name": "chr_15_D119", "taxId": "41875", "score": 3773.0}, {"name": "chr_15_D119", "taxId": "41875", "score": 3766.0}, {"name": "chr_15_D119", "taxId": "41875", "score": 3675.0}, {"name": "chr_15_D119", "taxId": "41875", "score": 3670.0}, {"name": "chr_15_D119", "taxId": "41875", "score": 416.0}, {"name": "chr_15_D119", "taxId": "41875", "score": 3670.0}, {"name": "chr_15_D119", "taxId": "41875", "score": 527.0}, {"name": "chr_15_D119", "taxId": "41875", "score": 527.0}, {"name": "chr_15_D119", "taxId": "41875", "score": 521.0}, {"name": "chr_15_D119", "taxId": "41875", "score": 520.0}, {"name": "chr_15_D119", "taxId": "41875", "score": 492.0}, {"name": "chr_15_D119", "taxId": "41875", "score": 479.0}, {"name": "chr_15_D119", "taxId": "41875", "score": 455.0}, {"name": "chr_15_D119", "taxId": "41875", "score": 442.0}, {"name": "chr_15_D119", "taxId": "41875", "score": 416.0}, {"name": "chr_15_D119", "taxId": "41875", "score": 379.0}, {"name": "chr_15_D119", "taxId": "41875", "score": 375.0}, {"name": "chr_15_D119", "taxId": "41875", "score": 374.0}, {"name": "chr_15_D119", "taxId": "41875", "score": 363.0}, {"name": "chr_15_D119", "taxId": "41875", "score": 307.0}, {"name": "chr_15_D119", "taxId": "41875", "score": 305.0}, {"name": "chr_15_D119", "taxId": "41875", "score": 303.0}, {"name": "chr_15_D119", "taxId": "41875", "score": 3663.0}, {"name": "chr_15_D119", "taxId": "41875", "score": 3624.0}, {"name": "chr_15_D119", "taxId": "41875", "score": 3542.0}, {"name": "chr_15_D119", "taxId": "41875", "score": 3454.0}, {"name": "chr_15_D119", "taxId": "41875", "score": 254.0}, {"name": "chr_15_D119", "taxId": "41875", "score": 3445.0}, {"name": "chr_15_D119", "taxId": "41875", "score": 3398.0}, {"name": "chr_15_D119", "taxId": "41875", "score": 3371.0}, {"name": "chr_15_D119", "taxId": "41875", "score": 3350.0}, {"name": "chr_15_D119", "taxId": "41875", "score": 3319.0}, {"name": "chr_15_D119", "taxId": "41875", "score": 3315.0}, {"name": "chr_15_D119", "taxId": "41875", "score": 3306.0}, {"name": "chr_15_D119", "taxId": "41875", "score": 828.0}, {"name": "chr_15_D119", "taxId": "41875", "score": 676.0}, {"name": "chr_15_D119", "taxId": "41875", "score": 599.0}, {"name": "chr_15_D119", "taxId": "41875", "score": 547.0}, {"name": "chr_15_D119", "taxId": "41875", "score": 525.0}, {"name": "chr_15_D119", "taxId": "41875", "score": 520.0}, {"name": "chr_15_D119", "taxId": "41875", "score": 483.0}, {"name": "chr_15_D119", "taxId": "41875", "score": 418.0}, {"name": "chr_15_D119", "taxId": "41875", "score": 405.0}, {"name": "chr_15_D119", "taxId": "41875", "score": 405.0}, {"name": "chr_15_D119", "taxId": "41875", "score": 346.0}, {"name": "chr_15_D119", "taxId": "41875", "score": 339.0}, {"name": "chr_15_D119", "taxId": "41875", "score": 257.0}, {"name": "chr_15_D119", "taxId": "41875", "score": 176.0}, {"name": "chr_15_D119", "taxId": "41875", "score": 3291.0}, {"name": "chr_15_D119", "taxId": "41875", "score": 3288.0}, {"name": "chr_15_D119", "taxId": "41875", "score": 3265.0}, {"name": "chr_15_D119", "taxId": "41875", "score": 3264.0}, {"name": "chr_15_D119", "taxId": "41875", "score": 789.0}, {"name": "chr_15_D119", "taxId": "41875", "score": 3264.0}, {"name": "chr_15_D119", "taxId": "41875", "score": 3223.0}, {"name": "chr_15_D119", "taxId": "41875", "score": 3221.0}, {"name": "chr_15_D119", "taxId": "41875", "score": 191.0}, {"name": "chr_15_D119", "taxId": "41875", "score": 3160.0}, {"name": "chr_15_D119", "taxId": "41875", "score": 3158.0}, {"name": "chr_15_D119", "taxId": "41875", "score": 3155.0}, {"name": "chr_15_D119", "taxId": "41875", "score": 3155.0}, {"name": "chr_15_D119", "taxId": "41875", "score": 3070.0}, {"name": "chr_15_D119", "taxId": "41875", "score": 3020.0}, {"name": "chr_15_D119", "taxId": "41875", "score": 3016.0}, {"name": "chr_15_D119", "taxId": "41875", "score": 3014.0}, {"name": "chr_15_D119", "taxId": "41875", "score": 3005.0}, {"name": "chr_15_D119", "taxId": "41875", "score": 2952.0}, {"name": "chr_15_D119", "taxId": "41875", "score": 2948.0}, {"name": "chr_15_D119", "taxId": "41875", "score": 2909.0}, {"name": "chr_15_D119", "taxId": "41875", "score": 2896.0}, {"name": "chr_15_D119", "taxId": "41875", "score": 2850.0}, {"name": "chr_15_D119", "taxId": "41875", "score": 2848.0}, {"name": "chr_15_D119", "taxId": "41875", "score": 2843.0}, {"name": "chr_15_D119", "taxId": "41875", "score": 2828.0}, {"name": "chr_15_D119", "taxId": "41875", "score": 2784.0}, {"name": "chr_15_D119", "taxId": "41875", "score": 207.0}, {"name": "chr_15_D119", "taxId": "41875", "score": 2776.0}, {"name": "chr_15_D119", "taxId": "41875", "score": 2767.0}, {"name": "chr_15_D119", "taxId": "41875", "score": 2760.0}, {"name": "chr_15_D119", "taxId": "41875", "score": 2741.0}, {"name": "chr_15_D119", "taxId": "41875", "score": 2728.0}, {"name": "chr_15_D119", "taxId": "41875", "score": 2726.0}, {"name": "chr_15_D119", "taxId": "41875", "score": 2717.0}, {"name": "chr_15_D119", "taxId": "41875", "score": 2660.0}, {"name": "chr_15_D119", "taxId": "41875", "score": 147.0}, {"name": "chr_15_D119", "taxId": "41875", "score": 2643.0}, {"name": "chr_15_D119", "taxId": "41875", "score": 2634.0}, {"name": "chr_15_D119", "taxId": "41875", "score": 2615.0}, {"name": "chr_15_D119", "taxId": "41875", "score": 2601.0}, {"name": "chr_15_D119", "taxId": "41875", "score": 2590.0}, {"name": "chr_15_D119", "taxId": "41875", "score": 2579.0}, {"name": "chr_15_D119", "taxId": "41875", "score": 2549.0}, {"name": "chr_15_D119", "taxId": "41875", "score": 2547.0}, {"name": "chr_15_D119", "taxId": "41875", "score": 2529.0}, {"name": "chr_15_D119", "taxId": "41875", "score": 2525.0}, {"name": "chr_15_D119", "taxId": "41875", "score": 2475.0}, {"name": "chr_15_D119", "taxId": "41875", "score": 455.0}, {"name": "chr_15_D119", "taxId": "41875", "score": 2473.0}, {"name": "chr_15_D119", "taxId": "41875", "score": 2433.0}, {"name": "chr_15_D119", "taxId": "41875", "score": 2423.0}, {"name": "chr_15_D119", "taxId": "41875", "score": 2410.0}, {"name": "chr_15_D119", "taxId": "41875", "score": 2381.0}, {"name": "chr_15_D119", "taxId": "41875", "score": 195.0}, {"name": "chr_15_D119", "taxId": "41875", "score": 2344.0}, {"name": "chr_15_D119", "taxId": "41875", "score": 2335.0}, {"name": "chr_15_D119", "taxId": "41875", "score": 2316.0}, {"name": "chr_15_D119", "taxId": "41875", "score": 1417.0}, {"name": "chr_15_D119", "taxId": "41875", "score": 2311.0}, {"name": "chr_15_D119", "taxId": "41875", "score": 226.0}, {"name": "chr_15_D119", "taxId": "41875", "score": 163.0}, {"name": "chr_15_D119", "taxId": "41875", "score": 2296.0}, {"name": "chr_15_D119", "taxId": "41875", "score": 2296.0}, {"name": "chr_15_D119", "taxId": "41875", "score": 2270.0}, {"name": "chr_15_D119", "taxId": "41875", "score": 2268.0}, {"name": "chr_15_D119", "taxId": "41875", "score": 2266.0}, {"name": "chr_15_D119", "taxId": "41875", "score": 2263.0}, {"name": "chr_15_D119", "taxId": "41875", "score": 2233.0}, {"name": "chr_15_D119", "taxId": "41875", "score": 2217.0}, {"name": "chr_15_D119", "taxId": "41875", "score": 390.0}, {"name": "chr_15_D119", "taxId": "41875", "score": 2206.0}, {"name": "chr_15_D119", "taxId": "41875", "score": 2167.0}, {"name": "chr_15_D119", "taxId": "41875", "score": 2152.0}, {"name": "chr_15_D119", "taxId": "41875", "score": 1325.0}, {"name": "chr_15_D119", "taxId": "41875", "score": 1301.0}, {"name": "chr_15_D119", "taxId": "41875", "score": 889.0}, {"name": "chr_15_D119", "taxId": "41875", "score": 835.0}, {"name": "chr_15_D119", "taxId": "41875", "score": 822.0}, {"name": "chr_15_D119", "taxId": "41875", "score": 752.0}, {"name": "chr_15_D119", "taxId": "41875", "score": 660.0}, {"name": "chr_15_D119", "taxId": "41875", "score": 470.0}, {"name": "chr_15_D119", "taxId": "41875", "score": 460.0}, {"name": "chr_15_D119", "taxId": "41875", "score": 453.0}, {"name": "chr_15_D119", "taxId": "41875", "score": 440.0}, {"name": "chr_15_D119", "taxId": "41875", "score": 429.0}, {"name": "chr_15_D119", "taxId": "41875", "score": 425.0}, {"name": "chr_15_D119", "taxId": "41875", "score": 422.0}, {"name": "chr_15_D119", "taxId": "41875", "score": 420.0}, {"name": "chr_15_D119", "taxId": "41875", "score": 416.0}, {"name": "chr_15_D119", "taxId": "41875", "score": 414.0}, {"name": "chr_15_D119", "taxId": "41875", "score": 414.0}, {"name": "chr_15_D119", "taxId": "41875", "score": 407.0}, {"name": "chr_15_D119", "taxId": "41875", "score": 405.0}, {"name": "chr_15_D119", "taxId": "41875", "score": 405.0}, {"name": "chr_15_D119", "taxId": "41875", "score": 394.0}, {"name": "chr_15_D119", "taxId": "41875", "score": 385.0}, {"name": "chr_15_D119", "taxId": "41875", "score": 351.0}, {"name": "chr_15_D119", "taxId": "41875", "score": 342.0}, {"name": "chr_15_D119", "taxId": "41875", "score": 333.0}, {"name": "chr_15_D119", "taxId": "41875", "score": 326.0}, {"name": "chr_15_D119", "taxId": "41875", "score": 300.0}, {"name": "chr_15_D119", "taxId": "41875", "score": 270.0}, {"name": "chr_15_D119", "taxId": "41875", "score": 259.0}, {"name": "chr_15_D119", "taxId": "41875", "score": 254.0}, {"name": "chr_15_D119", "taxId": "41875", "score": 250.0}, {"name": "chr_15_D119", "taxId": "41875", "score": 246.0}, {"name": "chr_15_D119", "taxId": "41875", "score": 209.0}, {"name": "chr_15_D119", "taxId": "41875", "score": 200.0}, {"name": "chr_15_D119", "taxId": "41875", "score": 200.0}, {"name": "chr_15_D119", "taxId": "41875", "score": 191.0}, {"name": "chr_15_D119", "taxId": "41875", "score": 169.0}, {"name": "chr_15_D119", "taxId": "41875", "score": 2148.0}, {"name": "chr_15_D119", "taxId": "41875", "score": 466.0}, {"name": "chr_15_D119", "taxId": "41875", "score": 2145.0}, {"name": "chr_15_D119", "taxId": "41875", "score": 2141.0}, {"name": "chr_15_D119", "taxId": "41875", "score": 2139.0}, {"name": "chr_15_D119", "taxId": "41875", "score": 2124.0}, {"name": "chr_15_D119", "taxId": "41875", "score": 2106.0}, {"name": "chr_15_D119", "taxId": "41875", "score": 2102.0}, {"name": "chr_15_D119", "taxId": "41875", "score": 1890.0}, {"name": "chr_15_D119", "taxId": "41875", "score": 494.0}, {"name": "chr_15_D119", "taxId": "41875", "score": 2093.0}, {"name": "chr_15_D119", "taxId": "41875", "score": 486.0}, {"name": "chr_15_D119", "taxId": "41875", "score": 2069.0}, {"name": "chr_15_D119", "taxId": "41875", "score": 2045.0}, {"name": "chr_15_D119", "taxId": "41875", "score": 2039.0}, {"name": "chr_15_D119", "taxId": "41875", "score": 2023.0}, {"name": "chr_15_D119", "taxId": "41875", "score": 2023.0}, {"name": "chr_15_D119", "taxId": "41875", "score": 1997.0}, {"name": "chr_15_D119", "taxId": "41875", "score": 1997.0}, {"name": "chr_15_D119", "taxId": "41875", "score": 1986.0}, {"name": "chr_15_D119", "taxId": "41875", "score": 1984.0}, {"name": "chr_15_D119", "taxId": "41875", "score": 1962.0}, {"name": "chr_15_D119", "taxId": "41875", "score": 1962.0}, {"name": "chr_15_D119", "taxId": "41875", "score": 1954.0}, {"name": "chr_15_D119", "taxId": "41875", "score": 1949.0}, {"name": "chr_15_D119", "taxId": "41875", "score": 1945.0}, {"name": "chr_15_D119", "taxId": "41875", "score": 1940.0}, {"name": "chr_15_D119", "taxId": "41875", "score": 1929.0}, {"name": "chr_15_D119", "taxId": "41875", "score": 1917.0}, {"name": "chr_15_D119", "taxId": "41875", "score": 1903.0}, {"name": "chr_15_D119", "taxId": "41875", "score": 1899.0}, {"name": "chr_15_D119", "taxId": "41875", "score": 1895.0}, {"name": "chr_15_D119", "taxId": "41875", "score": 1890.0}, {"name": "chr_15_D119", "taxId": "41875", "score": 1890.0}, {"name": "chr_15_D119", "taxId": "41875", "score": 1858.0}, {"name": "chr_15_D119", "taxId": "41875", "score": 1836.0}, {"name": "chr_15_D119", "taxId": "41875", "score": 1831.0}, {"name": "chr_15_D119", "taxId": "41875", "score": 1825.0}, {"name": "chr_15_D119", "taxId": "41875", "score": 1790.0}, {"name": "chr_15_D119", "taxId": "41875", "score": 1779.0}, {"name": "chr_15_D119", "taxId": "41875", "score": 1740.0}, {"name": "chr_15_D119", "taxId": "41875", "score": 1736.0}, {"name": "chr_15_D119", "taxId": "41875", "score": 1724.0}, {"name": "chr_15_D119", "taxId": "41875", "score": 1722.0}, {"name": "chr_15_D119", "taxId": "41875", "score": 1718.0}, {"name": "chr_15_D119", "taxId": "41875", "score": 1718.0}, {"name": "chr_15_D119", "taxId": "41875", "score": 1236.0}, {"name": "chr_15_D119", "taxId": "41875", "score": 1714.0}, {"name": "chr_15_D119", "taxId": "41875", "score": 1709.0}, {"name": "chr_15_D119", "taxId": "41875", "score": 1701.0}, {"name": "chr_15_D119", "taxId": "41875", "score": 1676.0}, {"name": "chr_15_D119", "taxId": "41875", "score": 1670.0}, {"name": "chr_15_D119", "taxId": "41875", "score": 1664.0}, {"name": "chr_15_D119", "taxId": "41875", "score": 1659.0}, {"name": "chr_15_D119", "taxId": "41875", "score": 1640.0}, {"name": "chr_15_D119", "taxId": "41875", "score": 1613.0}, {"name": "chr_15_D119", "taxId": "41875", "score": 1598.0}, {"name": "chr_15_D119", "taxId": "41875", "score": 1596.0}, {"name": "chr_15_D119", "taxId": "41875", "score": 1578.0}, {"name": "chr_15_D119", "taxId": "41875", "score": 1574.0}, {"name": "chr_15_D119", "taxId": "41875", "score": 1297.0}, {"name": "chr_15_D119", "taxId": "41875", "score": 1552.0}, {"name": "chr_15_D119", "taxId": "41875", "score": 1546.0}, {"name": "chr_15_D119", "taxId": "41875", "score": 1543.0}, {"name": "chr_15_D119", "taxId": "41875", "score": 1541.0}, {"name": "chr_15_D119", "taxId": "41875", "score": 1531.0}, {"name": "chr_15_D119", "taxId": "41875", "score": 1524.0}, {"name": "chr_15_D119", "taxId": "41875", "score": 424.0}, {"name": "chr_15_D119", "taxId": "41875", "score": 1519.0}, {"name": "chr_15_D119", "taxId": "41875", "score": 1513.0}, {"name": "chr_15_D119", "taxId": "41875", "score": 1485.0}, {"name": "chr_15_D119", "taxId": "41875", "score": 1482.0}, {"name": "chr_15_D119", "taxId": "41875", "score": 1465.0}, {"name": "chr_15_D119", "taxId": "41875", "score": 1463.0}, {"name": "chr_15_D119", "taxId": "41875", "score": 1432.0}, {"name": "chr_15_D119", "taxId": "41875", "score": 1417.0}, {"name": "chr_15_D119", "taxId": "41875", "score": 1415.0}, {"name": "chr_15_D119", "taxId": "41875", "score": 1411.0}, {"name": "chr_15_D119", "taxId": "41875", "score": 894.0}, {"name": "chr_15_D119", "taxId": "41875", "score": 1400.0}, {"name": "chr_15_D119", "taxId": "41875", "score": 1325.0}, {"name": "chr_15_D119", "taxId": "41875", "score": 1301.0}, {"name": "chr_15_D119", "taxId": "41875", "score": 835.0}, {"name": "chr_15_D119", "taxId": "41875", "score": 1399.0}, {"name": "chr_15_D119", "taxId": "41875", "score": 1380.0}, {"name": "chr_15_D119", "taxId": "41875", "score": 1375.0}, {"name": "chr_15_D119", "taxId": "41875", "score": 1371.0}, {"name": "chr_15_D119", "taxId": "41875", "score": 1369.0}, {"name": "chr_15_D119", "taxId": "41875", "score": 1349.0}, {"name": "chr_15_D119", "taxId": "41875", "score": 1325.0}, {"name": "chr_15_D119", "taxId": "41875", "score": 145.0}, {"name": "chr_15_D119", "taxId": "41875", "score": 1314.0}, {"name": "chr_15_D119", "taxId": "41875", "score": 1310.0}, {"name": "chr_15_D119", "taxId": "41875", "score": 1291.0}, {"name": "chr_15_D119", "taxId": "41875", "score": 1282.0}, {"name": "chr_15_D119", "taxId": "41875", "score": 1251.0}, {"name": "chr_15_D119", "taxId": "41875", "score": 1247.0}, {"name": "chr_15_D119", "taxId": "41875", "score": 1199.0}, {"name": "chr_15_D119", "taxId": "41875", "score": 1195.0}, {"name": "chr_15_D119", "taxId": "41875", "score": 1192.0}, {"name": "chr_15_D119", "taxId": "41875", "score": 1192.0}, {"name": "chr_15_D119", "taxId": "41875", "score": 1186.0}, {"name": "chr_15_D119", "taxId": "41875", "score": 1160.0}, {"name": "chr_15_D119", "taxId": "41875", "score": 1149.0}, {"name": "chr_15_D119", "taxId": "41875", "score": 651.0}, {"name": "chr_15_D119", "taxId": "41875", "score": 368.0}, {"name": "chr_15_D119", "taxId": "41875", "score": 357.0}, {"name": "chr_15_D119", "taxId": "41875", "score": 169.0}, {"name": "chr_15_D119", "taxId": "41875", "score": 141.0}, {"name": "chr_15_D119", "taxId": "41875", "score": 1134.0}, {"name": "chr_15_D119", "taxId": "41875", "score": 654.0}, {"name": "chr_15_D119", "taxId": "41875", "score": 630.0}, {"name": "chr_15_D119", "taxId": "41875", "score": 350.0}, {"name": "chr_15_D119", "taxId": "41875", "score": 1133.0}, {"name": "chr_15_D119", "taxId": "41875", "score": 1098.0}, {"name": "chr_15_D119", "taxId": "41875", "score": 1092.0}, {"name": "chr_15_D119", "taxId": "41875", "score": 1088.0}, {"name": "chr_15_D119", "taxId": "41875", "score": 1081.0}, {"name": "chr_15_D119", "taxId": "41875", "score": 1066.0}, {"name": "chr_15_D119", "taxId": "41875", "score": 1057.0}, {"name": "chr_15_D119", "taxId": "41875", "score": 1050.0}, {"name": "chr_15_D119", "taxId": "41875", "score": 1048.0}, {"name": "chr_15_D119", "taxId": "41875", "score": 1046.0}, {"name": "chr_15_D119", "taxId": "41875", "score": 287.0}, {"name": "chr_15_D119", "taxId": "41875", "score": 1033.0}, {"name": "chr_15_D119", "taxId": "41875", "score": 917.0}, {"name": "chr_15_D119", "taxId": "41875", "score": 732.0}, {"name": "chr_15_D119", "taxId": "41875", "score": 455.0}, {"name": "chr_15_D119", "taxId": "41875", "score": 387.0}, {"name": "chr_15_D119", "taxId": "41875", "score": 366.0}, {"name": "chr_15_D119", "taxId": "41875", "score": 366.0}, {"name": "chr_15_D119", "taxId": "41875", "score": 222.0}, {"name": "chr_15_D119", "taxId": "41875", "score": 1016.0}, {"name": "chr_15_D119", "taxId": "41875", "score": 1014.0}, {"name": "chr_15_D119", "taxId": "41875", "score": 1000.0}, {"name": "chr_15_D119", "taxId": "41875", "score": 998.0}, {"name": "chr_15_D119", "taxId": "41875", "score": 998.0}, {"name": "chr_15_D119", "taxId": "41875", "score": 998.0}, {"name": "chr_15_D119", "taxId": "41875", "score": 976.0}, {"name": "chr_15_D119", "taxId": "41875", "score": 974.0}, {"name": "chr_15_D119", "taxId": "41875", "score": 880.0}, {"name": "chr_15_D119", "taxId": "41875", "score": 732.0}, {"name": "chr_15_D119", "taxId": "41875", "score": 381.0}, {"name": "chr_15_D119", "taxId": "41875", "score": 961.0}, {"name": "chr_15_D119", "taxId": "41875", "score": 686.0}, {"name": "chr_15_D119", "taxId": "41875", "score": 586.0}, {"name": "chr_15_D119", "taxId": "41875", "score": 959.0}, {"name": "chr_15_D119", "taxId": "41875", "score": 296.0}, {"name": "chr_15_D119", "taxId": "41875", "score": 955.0}, {"name": "chr_15_D119", "taxId": "41875", "score": 950.0}, {"name": "chr_15_D119", "taxId": "41875", "score": 950.0}, {"name": "chr_15_D119", "taxId": "41875", "score": 928.0}, {"name": "chr_15_D119", "taxId": "41875", "score": 926.0}, {"name": "chr_15_D119", "taxId": "41875", "score": 924.0}, {"name": "chr_15_D119", "taxId": "41875", "score": 920.0}, {"name": "chr_15_D119", "taxId": "41875", "score": 228.0}, {"name": "chr_15_D119", "taxId": "41875", "score": 917.0}, {"name": "chr_15_D119", "taxId": "41875", "score": 917.0}, {"name": "chr_15_D119", "taxId": "41875", "score": 883.0}, {"name": "chr_15_D119", "taxId": "41875", "score": 387.0}, {"name": "chr_15_D119", "taxId": "41875", "score": 366.0}, {"name": "chr_15_D119", "taxId": "41875", "score": 259.0}, {"name": "chr_15_D119", "taxId": "41875", "score": 917.0}, {"name": "chr_15_D119", "taxId": "41875", "score": 854.0}, {"name": "chr_15_D119", "taxId": "41875", "score": 675.0}, {"name": "chr_15_D119", "taxId": "41875", "score": 665.0}, {"name": "chr_15_D119", "taxId": "41875", "score": 601.0}, {"name": "chr_15_D119", "taxId": "41875", "score": 577.0}, {"name": "chr_15_D119", "taxId": "41875", "score": 889.0}, {"name": "chr_15_D119", "taxId": "41875", "score": 885.0}, {"name": "chr_15_D119", "taxId": "41875", "score": 885.0}, {"name": "chr_15_D119", "taxId": "41875", "score": 730.0}, {"name": "chr_15_D119", "taxId": "41875", "score": 880.0}, {"name": "chr_15_D119", "taxId": "41875", "score": 874.0}, {"name": "chr_15_D119", "taxId": "41875", "score": 874.0}, {"name": "chr_15_D119", "taxId": "41875", "score": 575.0}, {"name": "chr_15_D119", "taxId": "41875", "score": 544.0}, {"name": "chr_15_D119", "taxId": "41875", "score": 366.0}, {"name": "chr_15_D119", "taxId": "41875", "score": 366.0}, {"name": "chr_15_D119", "taxId": "41875", "score": 346.0}, {"name": "chr_15_D119", "taxId": "41875", "score": 342.0}, {"name": "chr_15_D119", "taxId": "41875", "score": 339.0}, {"name": "chr_15_D119", "taxId": "41875", "score": 335.0}, {"name": "chr_15_D119", "taxId": "41875", "score": 294.0}, {"name": "chr_15_D119", "taxId": "41875", "score": 867.0}, {"name": "chr_15_D119", "taxId": "41875", "score": 865.0}, {"name": "chr_15_D119", "taxId": "41875", "score": 865.0}, {"name": "chr_15_D119", "taxId": "41875", "score": 368.0}, {"name": "chr_15_D119", "taxId": "41875", "score": 865.0}, {"name": "chr_15_D119", "taxId": "41875", "score": 859.0}, {"name": "chr_15_D119", "taxId": "41875", "score": 435.0}, {"name": "chr_15_D119", "taxId": "41875", "score": 857.0}, {"name": "chr_15_D119", "taxId": "41875", "score": 527.0}, {"name": "chr_15_D119", "taxId": "41875", "score": 370.0}, {"name": "chr_15_D119", "taxId": "41875", "score": 832.0}, {"name": "chr_15_D119", "taxId": "41875", "score": 828.0}, {"name": "chr_15_D119", "taxId": "41875", "score": 817.0}, {"name": "chr_15_D119", "taxId": "41875", "score": 787.0}, {"name": "chr_15_D119", "taxId": "41875", "score": 782.0}, {"name": "chr_15_D119", "taxId": "41875", "score": 774.0}, {"name": "chr_15_D119", "taxId": "41875", "score": 695.0}, {"name": "chr_15_D119", "taxId": "41875", "score": 662.0}, {"name": "chr_15_D119", "taxId": "41875", "score": 617.0}, {"name": "chr_15_D119", "taxId": "41875", "score": 222.0}, {"name": "chr_15_D119", "taxId": "41875", "score": 793.0}, {"name": "chr_15_D119", "taxId": "41875", "score": 793.0}, {"name": "chr_15_D119", "taxId": "41875", "score": 787.0}, {"name": "chr_15_D119", "taxId": "41875", "score": 159.0}, {"name": "chr_15_D119", "taxId": "41875", "score": 784.0}, {"name": "chr_15_D119", "taxId": "41875", "score": 776.0}, {"name": "chr_15_D119", "taxId": "41875", "score": 765.0}, {"name": "chr_15_D119", "taxId": "41875", "score": 732.0}, {"name": "chr_15_D119", "taxId": "41875", "score": 717.0}, {"name": "chr_15_D119", "taxId": "41875", "score": 712.0}, {"name": "chr_15_D119", "taxId": "41875", "score": 697.0}, {"name": "chr_15_D119", "taxId": "41875", "score": 695.0}, {"name": "chr_15_D119", "taxId": "41875", "score": 592.0}, {"name": "chr_15_D119", "taxId": "41875", "score": 464.0}, {"name": "chr_15_D119", "taxId": "41875", "score": 693.0}, {"name": "chr_15_D119", "taxId": "41875", "score": 660.0}, {"name": "chr_15_D119", "taxId": "41875", "score": 420.0}, {"name": "chr_15_D119", "taxId": "41875", "score": 693.0}, {"name": "chr_15_D119", "taxId": "41875", "score": 686.0}, {"name": "chr_15_D119", "taxId": "41875", "score": 686.0}, {"name": "chr_15_D119", "taxId": "41875", "score": 686.0}, {"name": "chr_15_D119", "taxId": "41875", "score": 623.0}, {"name": "chr_15_D119", "taxId": "41875", "score": 460.0}, {"name": "chr_15_D119", "taxId": "41875", "score": 279.0}, {"name": "chr_15_D119", "taxId": "41875", "score": 676.0}, {"name": "chr_15_D119", "taxId": "41875", "score": 673.0}, {"name": "chr_15_D119", "taxId": "41875", "score": 665.0}, {"name": "chr_15_D119", "taxId": "41875", "score": 652.0}, {"name": "chr_15_D119", "taxId": "41875", "score": 651.0}, {"name": "chr_15_D119", "taxId": "41875", "score": 169.0}, {"name": "chr_15_D119", "taxId": "41875", "score": 645.0}, {"name": "chr_15_D119", "taxId": "41875", "score": 638.0}, {"name": "chr_15_D119", "taxId": "41875", "score": 634.0}, {"name": "chr_15_D119", "taxId": "41875", "score": 566.0}, {"name": "chr_15_D119", "taxId": "41875", "score": 549.0}, {"name": "chr_15_D119", "taxId": "41875", "score": 289.0}, {"name": "chr_15_D119", "taxId": "41875", "score": 147.0}, {"name": "chr_15_D119", "taxId": "41875", "score": 623.0}, {"name": "chr_15_D119", "taxId": "41875", "score": 279.0}, {"name": "chr_15_D119", "taxId": "41875", "score": 601.0}, {"name": "chr_15_D119", "taxId": "41875", "score": 577.0}, {"name": "chr_15_D119", "taxId": "41875", "score": 593.0}, {"name": "chr_15_D119", "taxId": "41875", "score": 593.0}, {"name": "chr_15_D119", "taxId": "41875", "score": 553.0}, {"name": "chr_15_D119", "taxId": "41875", "score": 490.0}, {"name": "chr_15_D119", "taxId": "41875", "score": 481.0}, {"name": "chr_15_D119", "taxId": "41875", "score": 167.0}, {"name": "chr_15_D119", "taxId": "41875", "score": 553.0}, {"name": "chr_15_D119", "taxId": "41875", "score": 551.0}, {"name": "chr_15_D119", "taxId": "41875", "score": 267.0}, {"name": "chr_15_D119", "taxId": "41875", "score": 549.0}, {"name": "chr_15_D119", "taxId": "41875", "score": 544.0}, {"name": "chr_15_D119", "taxId": "41875", "score": 542.0}, {"name": "chr_15_D119", "taxId": "41875", "score": 525.0}, {"name": "chr_15_D119", "taxId": "41875", "score": 521.0}, {"name": "chr_15_D119", "taxId": "41875", "score": 516.0}, {"name": "chr_15_D119", "taxId": "41875", "score": 514.0}, {"name": "chr_15_D119", "taxId": "41875", "score": 508.0}, {"name": "chr_15_D119", "taxId": "41875", "score": 490.0}, {"name": "chr_15_D119", "taxId": "41875", "score": 322.0}, {"name": "chr_15_D119", "taxId": "41875", "score": 219.0}, {"name": "chr_15_D119", "taxId": "41875", "score": 481.0}, {"name": "chr_15_D119", "taxId": "436017", "score": 468.0}, {"name": "chr_15_D119", "taxId": "41875", "score": 460.0}, {"name": "chr_15_D119", "taxId": "41875", "score": 460.0}, {"name": "chr_15_D119", "taxId": "41875", "score": 449.0}, {"name": "chr_15_D119", "taxId": "436017", "score": 427.0}, {"name": "chr_15_D119", "taxId": "436017", "score": 427.0}, {"name": "chr_15_D119", "taxId": "436017", "score": 420.0}, {"name": "chr_15_D119", "taxId": "41875", "score": 399.0}, {"name": "chr_15_D119", "taxId": "41875", "score": 392.0}, {"name": "chr_15_D119", "taxId": "41875", "score": 383.0}, {"name": "chr_15_D119", "taxId": "41875", "score": 377.0}, {"name": "chr_15_D119", "taxId": "41875", "score": 228.0}, {"name": "chr_15_D119", "taxId": "41875", "score": 335.0}, {"name": "chr_15_D119", "taxId": "41875", "score": 313.0}, {"name": "chr_15_D119", "taxId": "41875", "score": 291.0}, {"name": "chr_15_D119", "taxId": "436017", "score": 270.0}, {"name": "chr_15_D119", "taxId": "436017", "score": 270.0}, {"name": "chr_15_D119", "taxId": "41875", "score": 261.0}, {"name": "chr_15_D119", "taxId": "41875", "score": 237.0}, {"name": "chr_15_D119", "taxId": "41875", "score": 217.0}, {"name": "chr_15_D119", "taxId": "41875", "score": 200.0}, {"name": "chr_15_D119", "taxId": "41875", "score": 143.0}, {"name": "chr_15_D119", "taxId": "41875", "score": 200.0}, {"name": "chr_15_D119", "taxId": "41875", "score": 196.0}, {"name": "chr_15_D119", "taxId": "296587", "score": 169.0}, {"name": "chr_15_D119", "taxId": "41875", "score": 154.0}, {"name": "chr_15_D119", "taxId": "41875", "score": 154.0}, {"name": "chr_15_D119", "taxId": "326968", "score": 148.0}, {"name": "chr_15_D119", "taxId": "7660", "score": 148.0}, {"name": "chr_15_D119", "taxId": "1230840", "score": 147.0}, {"name": "chr_15_D119", "taxId": "41875", "score": 147.0}]}, "taxonomy": {"bestsum": {"species": {"tax": "Bathycoccus prasinos", "score": 1651079.0, "c_index": 5}, "genus": {"tax": "Bathycoccus", "score": 1651079.0, "c_index": 5}, "family": {"tax": "Bathycoccaceae", "score": 1653361.0, "c_index": 4}, "order": {"tax": "Mamiellales", "score": 1653530.0, "c_index": 3}, "phylum": {"tax": "Chlorophyta", "score": 1653530.0, "c_index": 3}, "superkingdom": {"tax": "Eukaryota", "score": 1653973.0, "c_index": 0}}}}, "chr_14_D119": {"name": "chr_14_D119", "length": 679518, "n_count": 0, "agct_count": 679518, "gc": 0.4203, "covs": {"bam0": 56.5055}, "read_cov": {"bam0": 256036}, "hits": {"tax0": [{"name": "chr_14_D119", "taxId": "41875", "score": 87140.0}, {"name": "chr_14_D119", "taxId": "41875", "score": 59581.0}, {"name": "chr_14_D119", "taxId": "41875", "score": 54726.0}, {"name": "chr_14_D119", "taxId": "41875", "score": 52490.0}, {"name": "chr_14_D119", "taxId": "41875", "score": 50573.0}, {"name": "chr_14_D119", "taxId": "41875", "score": 48748.0}, {"name": "chr_14_D119", "taxId": "41875", "score": 47147.0}, {"name": "chr_14_D119", "taxId": "41875", "score": 40189.0}, {"name": "chr_14_D119", "taxId": "41875", "score": 36014.0}, {"name": "chr_14_D119", "taxId": "41875", "score": 35558.0}, {"name": "chr_14_D119", "taxId": "41875", "score": 28129.0}, {"name": "chr_14_D119", "taxId": "41875", "score": 25508.0}, {"name": "chr_14_D119", "taxId": "41875", "score": 23760.0}, {"name": "chr_14_D119", "taxId": "41875", "score": 23374.0}, {"name": "chr_14_D119", "taxId": "41875", "score": 20290.0}, {"name": "chr_14_D119", "taxId": "41875", "score": 16512.0}, {"name": "chr_14_D119", "taxId": "41875", "score": 16308.0}, {"name": "chr_14_D119", "taxId": "41875", "score": 15671.0}, {"name": "chr_14_D119", "taxId": "41875", "score": 14532.0}, {"name": "chr_14_D119", "taxId": "41875", "score": 13784.0}, {"name": "chr_14_D119", "taxId": "41875", "score": 13664.0}, {"name": "chr_14_D119", "taxId": "41875", "score": 13372.0}, {"name": "chr_14_D119", "taxId": "41875", "score": 12683.0}, {"name": "chr_14_D119", "taxId": "41875", "score": 11991.0}, {"name": "chr_14_D119", "taxId": "41875", "score": 11760.0}, {"name": "chr_14_D119", "taxId": "41875", "score": 11708.0}, {"name": "chr_14_D119", "taxId": "41875", "score": 11461.0}, {"name": "chr_14_D119", "taxId": "41875", "score": 10999.0}, {"name": "chr_14_D119", "taxId": "41875", "score": 10635.0}, {"name": "chr_14_D119", "taxId": "41875", "score": 10386.0}, {"name": "chr_14_D119", "taxId": "41875", "score": 10294.0}, {"name": "chr_14_D119", "taxId": "41875", "score": 9902.0}, {"name": "chr_14_D119", "taxId": "41875", "score": 9492.0}, {"name": "chr_14_D119", "taxId": "41875", "score": 9132.0}, {"name": "chr_14_D119", "taxId": "41875", "score": 8720.0}, {"name": "chr_14_D119", "taxId": "41875", "score": 8322.0}, {"name": "chr_14_D119", "taxId": "41875", "score": 7910.0}, {"name": "chr_14_D119", "taxId": "41875", "score": 7877.0}, {"name": "chr_14_D119", "taxId": "41875", "score": 7435.0}, {"name": "chr_14_D119", "taxId": "41875", "score": 7428.0}, {"name": "chr_14_D119", "taxId": "41875", "score": 7323.0}, {"name": "chr_14_D119", "taxId": "41875", "score": 6530.0}, {"name": "chr_14_D119", "taxId": "41875", "score": 6131.0}, {"name": "chr_14_D119", "taxId": "41875", "score": 6128.0}, {"name": "chr_14_D119", "taxId": "41875", "score": 5622.0}, {"name": "chr_14_D119", "taxId": "41875", "score": 5565.0}, {"name": "chr_14_D119", "taxId": "41875", "score": 5313.0}, {"name": "chr_14_D119", "taxId": "41875", "score": 5228.0}, {"name": "chr_14_D119", "taxId": "41875", "score": 5116.0}, {"name": "chr_14_D119", "taxId": "41875", "score": 5001.0}, {"name": "chr_14_D119", "taxId": "41875", "score": 4778.0}, {"name": "chr_14_D119", "taxId": "41875", "score": 4553.0}, {"name": "chr_14_D119", "taxId": "41875", "score": 4434.0}, {"name": "chr_14_D119", "taxId": "41875", "score": 4294.0}, {"name": "chr_14_D119", "taxId": "41875", "score": 4244.0}, {"name": "chr_14_D119", "taxId": "41875", "score": 3812.0}, {"name": "chr_14_D119", "taxId": "41875", "score": 3716.0}, {"name": "chr_14_D119", "taxId": "41875", "score": 3424.0}, {"name": "chr_14_D119", "taxId": "41875", "score": 3352.0}, {"name": "chr_14_D119", "taxId": "41875", "score": 3291.0}, {"name": "chr_14_D119", "taxId": "41875", "score": 3217.0}, {"name": "chr_14_D119", "taxId": "41875", "score": 3044.0}, {"name": "chr_14_D119", "taxId": "41875", "score": 3016.0}, {"name": "chr_14_D119", "taxId": "41875", "score": 3013.0}, {"name": "chr_14_D119", "taxId": "41875", "score": 2296.0}, {"name": "chr_14_D119", "taxId": "41875", "score": 2161.0}, {"name": "chr_14_D119", "taxId": "41875", "score": 2128.0}, {"name": "chr_14_D119", "taxId": "41875", "score": 2128.0}, {"name": "chr_14_D119", "taxId": "41875", "score": 2041.0}, {"name": "chr_14_D119", "taxId": "41875", "score": 1927.0}, {"name": "chr_14_D119", "taxId": "41875", "score": 1544.0}, {"name": "chr_14_D119", "taxId": "41875", "score": 1277.0}, {"name": "chr_14_D119", "taxId": "41875", "score": 1251.0}, {"name": "chr_14_D119", "taxId": "41875", "score": 977.0}, {"name": "chr_14_D119", "taxId": "41875", "score": 931.0}, {"name": "chr_14_D119", "taxId": "41875", "score": 904.0}, {"name": "chr_14_D119", "taxId": "41875", "score": 865.0}, {"name": "chr_14_D119", "taxId": "41875", "score": 754.0}, {"name": "chr_14_D119", "taxId": "41875", "score": 662.0}, {"name": "chr_14_D119", "taxId": "41875", "score": 638.0}, {"name": "chr_14_D119", "taxId": "41875", "score": 638.0}, {"name": "chr_14_D119", "taxId": "41875", "score": 610.0}, {"name": "chr_14_D119", "taxId": "41875", "score": 560.0}, {"name": "chr_14_D119", "taxId": "41875", "score": 326.0}, {"name": "chr_14_D119", "taxId": "41875", "score": 287.0}, {"name": "chr_14_D119", "taxId": "41875", "score": 283.0}, {"name": "chr_14_D119", "taxId": "41875", "score": 281.0}, {"name": "chr_14_D119", "taxId": "41875", "score": 252.0}, {"name": "chr_14_D119", "taxId": "41875", "score": 233.0}, {"name": "chr_14_D119", "taxId": "41875", "score": 207.0}, {"name": "chr_14_D119", "taxId": "41875", "score": 13690.0}, {"name": "chr_14_D119", "taxId": "41875", "score": 10936.0}, {"name": "chr_14_D119", "taxId": "41875", "score": 10386.0}, {"name": "chr_14_D119", "taxId": "41875", "score": 10157.0}, {"name": "chr_14_D119", "taxId": "41875", "score": 616.0}, {"name": "chr_14_D119", "taxId": "41875", "score": 8322.0}, {"name": "chr_14_D119", "taxId": "41875", "score": 5228.0}, {"name": "chr_14_D119", "taxId": "41875", "score": 213.0}, {"name": "chr_14_D119", "taxId": "41875", "score": 7812.0}, {"name": "chr_14_D119", "taxId": "41875", "score": 7430.0}, {"name": "chr_14_D119", "taxId": "41875", "score": 7252.0}, {"name": "chr_14_D119", "taxId": "41875", "score": 7105.0}, {"name": "chr_14_D119", "taxId": "41875", "score": 6709.0}, {"name": "chr_14_D119", "taxId": "41875", "score": 6704.0}, {"name": "chr_14_D119", "taxId": "41875", "score": 6429.0}, {"name": "chr_14_D119", "taxId": "41875", "score": 6425.0}, {"name": "chr_14_D119", "taxId": "41875", "score": 6305.0}, {"name": "chr_14_D119", "taxId": "41875", "score": 6255.0}, {"name": "chr_14_D119", "taxId": "41875", "score": 6253.0}, {"name": "chr_14_D119", "taxId": "41875", "score": 6189.0}, {"name": "chr_14_D119", "taxId": "41875", "score": 283.0}, {"name": "chr_14_D119", "taxId": "41875", "score": 5773.0}, {"name": "chr_14_D119", "taxId": "41875", "score": 5182.0}, {"name": "chr_14_D119", "taxId": "41875", "score": 305.0}, {"name": "chr_14_D119", "taxId": "41875", "score": 211.0}, {"name": "chr_14_D119", "taxId": "41875", "score": 204.0}, {"name": "chr_14_D119", "taxId": "41875", "score": 150.0}, {"name": "chr_14_D119", "taxId": "41875", "score": 143.0}, {"name": "chr_14_D119", "taxId": "41875", "score": 5166.0}, {"name": "chr_14_D119", "taxId": "41875", "score": 5075.0}, {"name": "chr_14_D119", "taxId": "41875", "score": 4966.0}, {"name": "chr_14_D119", "taxId": "41875", "score": 4854.0}, {"name": "chr_14_D119", "taxId": "41875", "score": 409.0}, {"name": "chr_14_D119", "taxId": "41875", "score": 364.0}, {"name": "chr_14_D119", "taxId": "41875", "score": 4793.0}, {"name": "chr_14_D119", "taxId": "41875", "score": 4549.0}, {"name": "chr_14_D119", "taxId": "41875", "score": 4484.0}, {"name": "chr_14_D119", "taxId": "41875", "score": 4421.0}, {"name": "chr_14_D119", "taxId": "41875", "score": 4412.0}, {"name": "chr_14_D119", "taxId": "41875", "score": 4277.0}, {"name": "chr_14_D119", "taxId": "41875", "score": 4261.0}, {"name": "chr_14_D119", "taxId": "41875", "score": 4132.0}, {"name": "chr_14_D119", "taxId": "41875", "score": 4100.0}, {"name": "chr_14_D119", "taxId": "41875", "score": 4060.0}, {"name": "chr_14_D119", "taxId": "41875", "score": 3973.0}, {"name": "chr_14_D119", "taxId": "41875", "score": 3965.0}, {"name": "chr_14_D119", "taxId": "41875", "score": 3962.0}, {"name": "chr_14_D119", "taxId": "41875", "score": 3910.0}, {"name": "chr_14_D119", "taxId": "41875", "score": 3879.0}, {"name": "chr_14_D119", "taxId": "41875", "score": 3812.0}, {"name": "chr_14_D119", "taxId": "41875", "score": 774.0}, {"name": "chr_14_D119", "taxId": "41875", "score": 3799.0}, {"name": "chr_14_D119", "taxId": "41875", "score": 3768.0}, {"name": "chr_14_D119", "taxId": "41875", "score": 3692.0}, {"name": "chr_14_D119", "taxId": "41875", "score": 3651.0}, {"name": "chr_14_D119", "taxId": "41875", "score": 3581.0}, {"name": "chr_14_D119", "taxId": "41875", "score": 3574.0}, {"name": "chr_14_D119", "taxId": "41875", "score": 3570.0}, {"name": "chr_14_D119", "taxId": "41875", "score": 3557.0}, {"name": "chr_14_D119", "taxId": "41875", "score": 3485.0}, {"name": "chr_14_D119", "taxId": "41875", "score": 3446.0}, {"name": "chr_14_D119", "taxId": "41875", "score": 3395.0}, {"name": "chr_14_D119", "taxId": "41875", "score": 3384.0}, {"name": "chr_14_D119", "taxId": "41875", "score": 1098.0}, {"name": "chr_14_D119", "taxId": "41875", "score": 3350.0}, {"name": "chr_14_D119", "taxId": "41875", "score": 647.0}, {"name": "chr_14_D119", "taxId": "41875", "score": 399.0}, {"name": "chr_14_D119", "taxId": "41875", "score": 3293.0}, {"name": "chr_14_D119", "taxId": "41875", "score": 3288.0}, {"name": "chr_14_D119", "taxId": "41875", "score": 3286.0}, {"name": "chr_14_D119", "taxId": "41875", "score": 3273.0}, {"name": "chr_14_D119", "taxId": "41875", "score": 2032.0}, {"name": "chr_14_D119", "taxId": "41875", "score": 3269.0}, {"name": "chr_14_D119", "taxId": "41875", "score": 3264.0}, {"name": "chr_14_D119", "taxId": "41875", "score": 3251.0}, {"name": "chr_14_D119", "taxId": "41875", "score": 983.0}, {"name": "chr_14_D119", "taxId": "41875", "score": 3212.0}, {"name": "chr_14_D119", "taxId": "41875", "score": 782.0}, {"name": "chr_14_D119", "taxId": "41875", "score": 3149.0}, {"name": "chr_14_D119", "taxId": "41875", "score": 3147.0}, {"name": "chr_14_D119", "taxId": "41875", "score": 2992.0}, {"name": "chr_14_D119", "taxId": "41875", "score": 2964.0}, {"name": "chr_14_D119", "taxId": "41875", "score": 2920.0}, {"name": "chr_14_D119", "taxId": "41875", "score": 2865.0}, {"name": "chr_14_D119", "taxId": "41875", "score": 2839.0}, {"name": "chr_14_D119", "taxId": "41875", "score": 2837.0}, {"name": "chr_14_D119", "taxId": "41875", "score": 2832.0}, {"name": "chr_14_D119", "taxId": "41875", "score": 2828.0}, {"name": "chr_14_D119", "taxId": "41875", "score": 508.0}, {"name": "chr_14_D119", "taxId": "41875", "score": 459.0}, {"name": "chr_14_D119", "taxId": "41875", "score": 2815.0}, {"name": "chr_14_D119", "taxId": "41875", "score": 2811.0}, {"name": "chr_14_D119", "taxId": "41875", "score": 2804.0}, {"name": "chr_14_D119", "taxId": "41875", "score": 2789.0}, {"name": "chr_14_D119", "taxId": "41875", "score": 2778.0}, {"name": "chr_14_D119", "taxId": "41875", "score": 623.0}, {"name": "chr_14_D119", "taxId": "41875", "score": 2771.0}, {"name": "chr_14_D119", "taxId": "41875", "score": 2767.0}, {"name": "chr_14_D119", "taxId": "41875", "score": 2763.0}, {"name": "chr_14_D119", "taxId": "41875", "score": 2750.0}, {"name": "chr_14_D119", "taxId": "41875", "score": 209.0}, {"name": "chr_14_D119", "taxId": "41875", "score": 2743.0}, {"name": "chr_14_D119", "taxId": "41875", "score": 2734.0}, {"name": "chr_14_D119", "taxId": "41875", "score": 2687.0}, {"name": "chr_14_D119", "taxId": "41875", "score": 2682.0}, {"name": "chr_14_D119", "taxId": "41875", "score": 2682.0}, {"name": "chr_14_D119", "taxId": "41875", "score": 2667.0}, {"name": "chr_14_D119", "taxId": "41875", "score": 2634.0}, {"name": "chr_14_D119", "taxId": "41875", "score": 2632.0}, {"name": "chr_14_D119", "taxId": "41875", "score": 152.0}, {"name": "chr_14_D119", "taxId": "41875", "score": 2628.0}, {"name": "chr_14_D119", "taxId": "41875", "score": 2627.0}, {"name": "chr_14_D119", "taxId": "41875", "score": 2606.0}, {"name": "chr_14_D119", "taxId": "41875", "score": 2590.0}, {"name": "chr_14_D119", "taxId": "41875", "score": 2573.0}, {"name": "chr_14_D119", "taxId": "41875", "score": 2566.0}, {"name": "chr_14_D119", "taxId": "41875", "score": 2549.0}, {"name": "chr_14_D119", "taxId": "41875", "score": 2527.0}, {"name": "chr_14_D119", "taxId": "41875", "score": 353.0}, {"name": "chr_14_D119", "taxId": "41875", "score": 2527.0}, {"name": "chr_14_D119", "taxId": "41875", "score": 2519.0}, {"name": "chr_14_D119", "taxId": "41875", "score": 161.0}, {"name": "chr_14_D119", "taxId": "41875", "score": 2501.0}, {"name": "chr_14_D119", "taxId": "41875", "score": 1978.0}, {"name": "chr_14_D119", "taxId": "41875", "score": 640.0}, {"name": "chr_14_D119", "taxId": "41875", "score": 610.0}, {"name": "chr_14_D119", "taxId": "41875", "score": 608.0}, {"name": "chr_14_D119", "taxId": "41875", "score": 399.0}, {"name": "chr_14_D119", "taxId": "41875", "score": 182.0}, {"name": "chr_14_D119", "taxId": "41875", "score": 2492.0}, {"name": "chr_14_D119", "taxId": "41875", "score": 2466.0}, {"name": "chr_14_D119", "taxId": "41875", "score": 2460.0}, {"name": "chr_14_D119", "taxId": "41875", "score": 2457.0}, {"name": "chr_14_D119", "taxId": "41875", "score": 2457.0}, {"name": "chr_14_D119", "taxId": "41875", "score": 2416.0}, {"name": "chr_14_D119", "taxId": "41875", "score": 2375.0}, {"name": "chr_14_D119", "taxId": "41875", "score": 2361.0}, {"name": "chr_14_D119", "taxId": "41875", "score": 2350.0}, {"name": "chr_14_D119", "taxId": "41875", "score": 2350.0}, {"name": "chr_14_D119", "taxId": "41875", "score": 2340.0}, {"name": "chr_14_D119", "taxId": "41875", "score": 490.0}, {"name": "chr_14_D119", "taxId": "41875", "score": 2338.0}, {"name": "chr_14_D119", "taxId": "41875", "score": 2322.0}, {"name": "chr_14_D119", "taxId": "41875", "score": 2307.0}, {"name": "chr_14_D119", "taxId": "41875", "score": 2305.0}, {"name": "chr_14_D119", "taxId": "41875", "score": 2300.0}, {"name": "chr_14_D119", "taxId": "41875", "score": 2289.0}, {"name": "chr_14_D119", "taxId": "41875", "score": 2266.0}, {"name": "chr_14_D119", "taxId": "41875", "score": 2255.0}, {"name": "chr_14_D119", "taxId": "41875", "score": 2239.0}, {"name": "chr_14_D119", "taxId": "41875", "score": 1605.0}, {"name": "chr_14_D119", "taxId": "41875", "score": 2233.0}, {"name": "chr_14_D119", "taxId": "41875", "score": 2228.0}, {"name": "chr_14_D119", "taxId": "41875", "score": 2218.0}, {"name": "chr_14_D119", "taxId": "41875", "score": 152.0}, {"name": "chr_14_D119", "taxId": "41875", "score": 2178.0}, {"name": "chr_14_D119", "taxId": "41875", "score": 2178.0}, {"name": "chr_14_D119", "taxId": "41875", "score": 2172.0}, {"name": "chr_14_D119", "taxId": "41875", "score": 2165.0}, {"name": "chr_14_D119", "taxId": "41875", "score": 2113.0}, {"name": "chr_14_D119", "taxId": "41875", "score": 2111.0}, {"name": "chr_14_D119", "taxId": "41875", "score": 2109.0}, {"name": "chr_14_D119", "taxId": "41875", "score": 2073.0}, {"name": "chr_14_D119", "taxId": "41875", "score": 566.0}, {"name": "chr_14_D119", "taxId": "41875", "score": 553.0}, {"name": "chr_14_D119", "taxId": "41875", "score": 398.0}, {"name": "chr_14_D119", "taxId": "41875", "score": 370.0}, {"name": "chr_14_D119", "taxId": "41875", "score": 324.0}, {"name": "chr_14_D119", "taxId": "41875", "score": 213.0}, {"name": "chr_14_D119", "taxId": "41875", "score": 204.0}, {"name": "chr_14_D119", "taxId": "41875", "score": 187.0}, {"name": "chr_14_D119", "taxId": "41875", "score": 2073.0}, {"name": "chr_14_D119", "taxId": "41875", "score": 2069.0}, {"name": "chr_14_D119", "taxId": "41875", "score": 2069.0}, {"name": "chr_14_D119", "taxId": "41875", "score": 171.0}, {"name": "chr_14_D119", "taxId": "41875", "score": 2063.0}, {"name": "chr_14_D119", "taxId": "41875", "score": 255.0}, {"name": "chr_14_D119", "taxId": "41875", "score": 2060.0}, {"name": "chr_14_D119", "taxId": "41875", "score": 2052.0}, {"name": "chr_14_D119", "taxId": "41875", "score": 2028.0}, {"name": "chr_14_D119", "taxId": "41875", "score": 1995.0}, {"name": "chr_14_D119", "taxId": "41875", "score": 1988.0}, {"name": "chr_14_D119", "taxId": "41875", "score": 307.0}, {"name": "chr_14_D119", "taxId": "41875", "score": 1973.0}, {"name": "chr_14_D119", "taxId": "41875", "score": 1962.0}, {"name": "chr_14_D119", "taxId": "41875", "score": 1962.0}, {"name": "chr_14_D119", "taxId": "41875", "score": 1956.0}, {"name": "chr_14_D119", "taxId": "41875", "score": 1947.0}, {"name": "chr_14_D119", "taxId": "41875", "score": 279.0}, {"name": "chr_14_D119", "taxId": "41875", "score": 1941.0}, {"name": "chr_14_D119", "taxId": "41875", "score": 1929.0}, {"name": "chr_14_D119", "taxId": "41875", "score": 1923.0}, {"name": "chr_14_D119", "taxId": "41875", "score": 1923.0}, {"name": "chr_14_D119", "taxId": "41875", "score": 1116.0}, {"name": "chr_14_D119", "taxId": "41875", "score": 1921.0}, {"name": "chr_14_D119", "taxId": "41875", "score": 1917.0}, {"name": "chr_14_D119", "taxId": "41875", "score": 1884.0}, {"name": "chr_14_D119", "taxId": "41875", "score": 1862.0}, {"name": "chr_14_D119", "taxId": "41875", "score": 1847.0}, {"name": "chr_14_D119", "taxId": "41875", "score": 1834.0}, {"name": "chr_14_D119", "taxId": "41875", "score": 706.0}, {"name": "chr_14_D119", "taxId": "41875", "score": 1816.0}, {"name": "chr_14_D119", "taxId": "41875", "score": 1812.0}, {"name": "chr_14_D119", "taxId": "41875", "score": 1803.0}, {"name": "chr_14_D119", "taxId": "41875", "score": 527.0}, {"name": "chr_14_D119", "taxId": "41875", "score": 1796.0}, {"name": "chr_14_D119", "taxId": "41875", "score": 1796.0}, {"name": "chr_14_D119", "taxId": "41875", "score": 1784.0}, {"name": "chr_14_D119", "taxId": "41875", "score": 1775.0}, {"name": "chr_14_D119", "taxId": "41875", "score": 1764.0}, {"name": "chr_14_D119", "taxId": "41875", "score": 1751.0}, {"name": "chr_14_D119", "taxId": "41875", "score": 289.0}, {"name": "chr_14_D119", "taxId": "41875", "score": 1740.0}, {"name": "chr_14_D119", "taxId": "41875", "score": 1736.0}, {"name": "chr_14_D119", "taxId": "41875", "score": 1735.0}, {"name": "chr_14_D119", "taxId": "41875", "score": 1731.0}, {"name": "chr_14_D119", "taxId": "41875", "score": 1419.0}, {"name": "chr_14_D119", "taxId": "41875", "score": 1679.0}, {"name": "chr_14_D119", "taxId": "41875", "score": 1674.0}, {"name": "chr_14_D119", "taxId": "41875", "score": 710.0}, {"name": "chr_14_D119", "taxId": "41875", "score": 222.0}, {"name": "chr_14_D119", "taxId": "41875", "score": 167.0}, {"name": "chr_14_D119", "taxId": "41875", "score": 145.0}, {"name": "chr_14_D119", "taxId": "41875", "score": 1629.0}, {"name": "chr_14_D119", "taxId": "41875", "score": 1624.0}, {"name": "chr_14_D119", "taxId": "41875", "score": 1618.0}, {"name": "chr_14_D119", "taxId": "41875", "score": 1609.0}, {"name": "chr_14_D119", "taxId": "41875", "score": 1602.0}, {"name": "chr_14_D119", "taxId": "41875", "score": 204.0}, {"name": "chr_14_D119", "taxId": "41875", "score": 1580.0}, {"name": "chr_14_D119", "taxId": "41875", "score": 1568.0}, {"name": "chr_14_D119", "taxId": "41875", "score": 1554.0}, {"name": "chr_14_D119", "taxId": "41875", "score": 340.0}, {"name": "chr_14_D119", "taxId": "41875", "score": 1537.0}, {"name": "chr_14_D119", "taxId": "41875", "score": 285.0}, {"name": "chr_14_D119", "taxId": "41875", "score": 1535.0}, {"name": "chr_14_D119", "taxId": "41875", "score": 196.0}, {"name": "chr_14_D119", "taxId": "41875", "score": 1533.0}, {"name": "chr_14_D119", "taxId": "41875", "score": 355.0}, {"name": "chr_14_D119", "taxId": "41875", "score": 1530.0}, {"name": "chr_14_D119", "taxId": "41875", "score": 252.0}, {"name": "chr_14_D119", "taxId": "41875", "score": 1524.0}, {"name": "chr_14_D119", "taxId": "41875", "score": 1519.0}, {"name": "chr_14_D119", "taxId": "41875", "score": 1519.0}, {"name": "chr_14_D119", "taxId": "41875", "score": 839.0}, {"name": "chr_14_D119", "taxId": "41875", "score": 1517.0}, {"name": "chr_14_D119", "taxId": "41875", "score": 180.0}, {"name": "chr_14_D119", "taxId": "41875", "score": 1506.0}, {"name": "chr_14_D119", "taxId": "41875", "score": 1496.0}, {"name": "chr_14_D119", "taxId": "41875", "score": 420.0}, {"name": "chr_14_D119", "taxId": "41875", "score": 1491.0}, {"name": "chr_14_D119", "taxId": "41875", "score": 987.0}, {"name": "chr_14_D119", "taxId": "41875", "score": 1471.0}, {"name": "chr_14_D119", "taxId": "41875", "score": 1469.0}, {"name": "chr_14_D119", "taxId": "41875", "score": 1467.0}, {"name": "chr_14_D119", "taxId": "41875", "score": 878.0}, {"name": "chr_14_D119", "taxId": "41875", "score": 226.0}, {"name": "chr_14_D119", "taxId": "41875", "score": 1459.0}, {"name": "chr_14_D119", "taxId": "41875", "score": 1447.0}, {"name": "chr_14_D119", "taxId": "41875", "score": 1417.0}, {"name": "chr_14_D119", "taxId": "41875", "score": 1391.0}, {"name": "chr_14_D119", "taxId": "41875", "score": 1380.0}, {"name": "chr_14_D119", "taxId": "41875", "score": 1376.0}, {"name": "chr_14_D119", "taxId": "41875", "score": 1371.0}, {"name": "chr_14_D119", "taxId": "41875", "score": 1321.0}, {"name": "chr_14_D119", "taxId": "41875", "score": 1306.0}, {"name": "chr_14_D119", "taxId": "41875", "score": 353.0}, {"name": "chr_14_D119", "taxId": "41875", "score": 302.0}, {"name": "chr_14_D119", "taxId": "41875", "score": 296.0}, {"name": "chr_14_D119", "taxId": "41875", "score": 292.0}, {"name": "chr_14_D119", "taxId": "41875", "score": 287.0}, {"name": "chr_14_D119", "taxId": "41875", "score": 1299.0}, {"name": "chr_14_D119", "taxId": "41875", "score": 1277.0}, {"name": "chr_14_D119", "taxId": "41875", "score": 1264.0}, {"name": "chr_14_D119", "taxId": "41875", "score": 1262.0}, {"name": "chr_14_D119", "taxId": "41875", "score": 1258.0}, {"name": "chr_14_D119", "taxId": "41875", "score": 540.0}, {"name": "chr_14_D119", "taxId": "41875", "score": 1254.0}, {"name": "chr_14_D119", "taxId": "41875", "score": 237.0}, {"name": "chr_14_D119", "taxId": "41875", "score": 1253.0}, {"name": "chr_14_D119", "taxId": "41875", "score": 1251.0}, {"name": "chr_14_D119", "taxId": "41875", "score": 1251.0}, {"name": "chr_14_D119", "taxId": "41875", "score": 1242.0}, {"name": "chr_14_D119", "taxId": "41875", "score": 1236.0}, {"name": "chr_14_D119", "taxId": "41875", "score": 1230.0}, {"name": "chr_14_D119", "taxId": "41875", "score": 1186.0}, {"name": "chr_14_D119", "taxId": "41875", "score": 1182.0}, {"name": "chr_14_D119", "taxId": "41875", "score": 1168.0}, {"name": "chr_14_D119", "taxId": "41875", "score": 403.0}, {"name": "chr_14_D119", "taxId": "41875", "score": 148.0}, {"name": "chr_14_D119", "taxId": "41875", "score": 1153.0}, {"name": "chr_14_D119", "taxId": "41875", "score": 641.0}, {"name": "chr_14_D119", "taxId": "41875", "score": 1120.0}, {"name": "chr_14_D119", "taxId": "41875", "score": 1103.0}, {"name": "chr_14_D119", "taxId": "41875", "score": 1088.0}, {"name": "chr_14_D119", "taxId": "41875", "score": 279.0}, {"name": "chr_14_D119", "taxId": "41875", "score": 237.0}, {"name": "chr_14_D119", "taxId": "41875", "score": 1074.0}, {"name": "chr_14_D119", "taxId": "41875", "score": 931.0}, {"name": "chr_14_D119", "taxId": "41875", "score": 1066.0}, {"name": "chr_14_D119", "taxId": "41875", "score": 1042.0}, {"name": "chr_14_D119", "taxId": "41875", "score": 1042.0}, {"name": "chr_14_D119", "taxId": "41875", "score": 462.0}, {"name": "chr_14_D119", "taxId": "41875", "score": 228.0}, {"name": "chr_14_D119", "taxId": "41875", "score": 1031.0}, {"name": "chr_14_D119", "taxId": "41875", "score": 1026.0}, {"name": "chr_14_D119", "taxId": "41875", "score": 1020.0}, {"name": "chr_14_D119", "taxId": "41875", "score": 1020.0}, {"name": "chr_14_D119", "taxId": "41875", "score": 977.0}, {"name": "chr_14_D119", "taxId": "41875", "score": 1014.0}, {"name": "chr_14_D119", "taxId": "41875", "score": 505.0}, {"name": "chr_14_D119", "taxId": "41875", "score": 1009.0}, {"name": "chr_14_D119", "taxId": "41875", "score": 996.0}, {"name": "chr_14_D119", "taxId": "41875", "score": 904.0}, {"name": "chr_14_D119", "taxId": "41875", "score": 819.0}, {"name": "chr_14_D119", "taxId": "41875", "score": 811.0}, {"name": "chr_14_D119", "taxId": "41875", "score": 782.0}, {"name": "chr_14_D119", "taxId": "41875", "score": 706.0}, {"name": "chr_14_D119", "taxId": "41875", "score": 627.0}, {"name": "chr_14_D119", "taxId": "41875", "score": 385.0}, {"name": "chr_14_D119", "taxId": "41875", "score": 990.0}, {"name": "chr_14_D119", "taxId": "41875", "score": 248.0}, {"name": "chr_14_D119", "taxId": "41875", "score": 955.0}, {"name": "chr_14_D119", "taxId": "41875", "score": 944.0}, {"name": "chr_14_D119", "taxId": "41875", "score": 913.0}, {"name": "chr_14_D119", "taxId": "41875", "score": 760.0}, {"name": "chr_14_D119", "taxId": "41875", "score": 701.0}, {"name": "chr_14_D119", "taxId": "41875", "score": 387.0}, {"name": "chr_14_D119", "taxId": "41875", "score": 172.0}, {"name": "chr_14_D119", "taxId": "41875", "score": 942.0}, {"name": "chr_14_D119", "taxId": "41875", "score": 920.0}, {"name": "chr_14_D119", "taxId": "41875", "score": 917.0}, {"name": "chr_14_D119", "taxId": "41875", "score": 292.0}, {"name": "chr_14_D119", "taxId": "41875", "score": 915.0}, {"name": "chr_14_D119", "taxId": "41875", "score": 915.0}, {"name": "chr_14_D119", "taxId": "41875", "score": 913.0}, {"name": "chr_14_D119", "taxId": "41875", "score": 904.0}, {"name": "chr_14_D119", "taxId": "41875", "score": 902.0}, {"name": "chr_14_D119", "taxId": "41875", "score": 161.0}, {"name": "chr_14_D119", "taxId": "41875", "score": 894.0}, {"name": "chr_14_D119", "taxId": "41875", "score": 776.0}, {"name": "chr_14_D119", "taxId": "41875", "score": 728.0}, {"name": "chr_14_D119", "taxId": "41875", "score": 719.0}, {"name": "chr_14_D119", "taxId": "41875", "score": 586.0}, {"name": "chr_14_D119", "taxId": "41875", "score": 169.0}, {"name": "chr_14_D119", "taxId": "41875", "score": 893.0}, {"name": "chr_14_D119", "taxId": "41875", "score": 586.0}, {"name": "chr_14_D119", "taxId": "41875", "score": 887.0}, {"name": "chr_14_D119", "taxId": "41875", "score": 878.0}, {"name": "chr_14_D119", "taxId": "41875", "score": 411.0}, {"name": "chr_14_D119", "taxId": "41875", "score": 878.0}, {"name": "chr_14_D119", "taxId": "41875", "score": 490.0}, {"name": "chr_14_D119", "taxId": "41875", "score": 411.0}, {"name": "chr_14_D119", "taxId": "41875", "score": 872.0}, {"name": "chr_14_D119", "taxId": "41875", "score": 872.0}, {"name": "chr_14_D119", "taxId": "41875", "score": 316.0}, {"name": "chr_14_D119", "taxId": "41875", "score": 872.0}, {"name": "chr_14_D119", "taxId": "41875", "score": 872.0}, {"name": "chr_14_D119", "taxId": "41875", "score": 822.0}, {"name": "chr_14_D119", "taxId": "41875", "score": 658.0}, {"name": "chr_14_D119", "taxId": "41875", "score": 549.0}, {"name": "chr_14_D119", "taxId": "41875", "score": 501.0}, {"name": "chr_14_D119", "taxId": "41875", "score": 335.0}, {"name": "chr_14_D119", "taxId": "41875", "score": 872.0}, {"name": "chr_14_D119", "taxId": "41875", "score": 859.0}, {"name": "chr_14_D119", "taxId": "41875", "score": 857.0}, {"name": "chr_14_D119", "taxId": "41875", "score": 802.0}, {"name": "chr_14_D119", "taxId": "41875", "score": 736.0}, {"name": "chr_14_D119", "taxId": "41875", "score": 688.0}, {"name": "chr_14_D119", "taxId": "41875", "score": 675.0}, {"name": "chr_14_D119", "taxId": "41875", "score": 156.0}, {"name": "chr_14_D119", "taxId": "41875", "score": 870.0}, {"name": "chr_14_D119", "taxId": "41875", "score": 867.0}, {"name": "chr_14_D119", "taxId": "41875", "score": 865.0}, {"name": "chr_14_D119", "taxId": "41875", "score": 863.0}, {"name": "chr_14_D119", "taxId": "41875", "score": 850.0}, {"name": "chr_14_D119", "taxId": "41875", "score": 848.0}, {"name": "chr_14_D119", "taxId": "41875", "score": 839.0}, {"name": "chr_14_D119", "taxId": "41875", "score": 833.0}, {"name": "chr_14_D119", "taxId": "41875", "score": 830.0}, {"name": "chr_14_D119", "taxId": "41875", "score": 662.0}, {"name": "chr_14_D119", "taxId": "41875", "score": 822.0}, {"name": "chr_14_D119", "taxId": "41875", "score": 822.0}, {"name": "chr_14_D119", "taxId": "41875", "score": 211.0}, {"name": "chr_14_D119", "taxId": "41875", "score": 822.0}, {"name": "chr_14_D119", "taxId": "41875", "score": 178.0}, {"name": "chr_14_D119", "taxId": "41875", "score": 819.0}, {"name": "chr_14_D119", "taxId": "41875", "score": 704.0}, {"name": "chr_14_D119", "taxId": "41875", "score": 815.0}, {"name": "chr_14_D119", "taxId": "41875", "score": 811.0}, {"name": "chr_14_D119", "taxId": "41875", "score": 782.0}, {"name": "chr_14_D119", "taxId": "41875", "score": 809.0}, {"name": "chr_14_D119", "taxId": "41875", "score": 806.0}, {"name": "chr_14_D119", "taxId": "41875", "score": 407.0}, {"name": "chr_14_D119", "taxId": "41875", "score": 802.0}, {"name": "chr_14_D119", "taxId": "41875", "score": 569.0}, {"name": "chr_14_D119", "taxId": "41875", "score": 195.0}, {"name": "chr_14_D119", "taxId": "41875", "score": 789.0}, {"name": "chr_14_D119", "taxId": "41875", "score": 782.0}, {"name": "chr_14_D119", "taxId": "41875", "score": 782.0}, {"name": "chr_14_D119", "taxId": "41875", "score": 782.0}, {"name": "chr_14_D119", "taxId": "41875", "score": 560.0}, {"name": "chr_14_D119", "taxId": "41875", "score": 776.0}, {"name": "chr_14_D119", "taxId": "41875", "score": 499.0}, {"name": "chr_14_D119", "taxId": "41875", "score": 444.0}, {"name": "chr_14_D119", "taxId": "41875", "score": 305.0}, {"name": "chr_14_D119", "taxId": "41875", "score": 246.0}, {"name": "chr_14_D119", "taxId": "41875", "score": 235.0}, {"name": "chr_14_D119", "taxId": "41875", "score": 154.0}, {"name": "chr_14_D119", "taxId": "41875", "score": 145.0}, {"name": "chr_14_D119", "taxId": "41875", "score": 145.0}, {"name": "chr_14_D119", "taxId": "41875", "score": 774.0}, {"name": "chr_14_D119", "taxId": "41875", "score": 771.0}, {"name": "chr_14_D119", "taxId": "41875", "score": 769.0}, {"name": "chr_14_D119", "taxId": "41875", "score": 647.0}, {"name": "chr_14_D119", "taxId": "41875", "score": 292.0}, {"name": "chr_14_D119", "taxId": "41875", "score": 758.0}, {"name": "chr_14_D119", "taxId": "41875", "score": 758.0}, {"name": "chr_14_D119", "taxId": "41875", "score": 749.0}, {"name": "chr_14_D119", "taxId": "41875", "score": 749.0}, {"name": "chr_14_D119", "taxId": "41875", "score": 745.0}, {"name": "chr_14_D119", "taxId": "41875", "score": 734.0}, {"name": "chr_14_D119", "taxId": "41875", "score": 734.0}, {"name": "chr_14_D119", "taxId": "41875", "score": 686.0}, {"name": "chr_14_D119", "taxId": "41875", "score": 678.0}, {"name": "chr_14_D119", "taxId": "41875", "score": 732.0}, {"name": "chr_14_D119", "taxId": "41875", "score": 732.0}, {"name": "chr_14_D119", "taxId": "41875", "score": 387.0}, {"name": "chr_14_D119", "taxId": "41875", "score": 710.0}, {"name": "chr_14_D119", "taxId": "41875", "score": 710.0}, {"name": "chr_14_D119", "taxId": "41875", "score": 638.0}, {"name": "chr_14_D119", "taxId": "41875", "score": 702.0}, {"name": "chr_14_D119", "taxId": "41875", "score": 702.0}, {"name": "chr_14_D119", "taxId": "564608", "score": 702.0}, {"name": "chr_14_D119", "taxId": "41875", "score": 695.0}, {"name": "chr_14_D119", "taxId": "296587", "score": 693.0}, {"name": "chr_14_D119", "taxId": "41875", "score": 688.0}, {"name": "chr_14_D119", "taxId": "41875", "score": 688.0}, {"name": "chr_14_D119", "taxId": "41875", "score": 688.0}, {"name": "chr_14_D119", "taxId": "41875", "score": 688.0}, {"name": "chr_14_D119", "taxId": "41875", "score": 678.0}, {"name": "chr_14_D119", "taxId": "41875", "score": 671.0}, {"name": "chr_14_D119", "taxId": "41875", "score": 377.0}, {"name": "chr_14_D119", "taxId": "41875", "score": 364.0}, {"name": "chr_14_D119", "taxId": "41875", "score": 171.0}, {"name": "chr_14_D119", "taxId": "41875", "score": 647.0}, {"name": "chr_14_D119", "taxId": "41875", "score": 641.0}, {"name": "chr_14_D119", "taxId": "41875", "score": 202.0}, {"name": "chr_14_D119", "taxId": "41875", "score": 641.0}, {"name": "chr_14_D119", "taxId": "41875", "score": 427.0}, {"name": "chr_14_D119", "taxId": "41875", "score": 405.0}, {"name": "chr_14_D119", "taxId": "41875", "score": 298.0}, {"name": "chr_14_D119", "taxId": "41875", "score": 287.0}, {"name": "chr_14_D119", "taxId": "41875", "score": 261.0}, {"name": "chr_14_D119", "taxId": "41875", "score": 183.0}, {"name": "chr_14_D119", "taxId": "41875", "score": 178.0}, {"name": "chr_14_D119", "taxId": "41875", "score": 148.0}, {"name": "chr_14_D119", "taxId": "41875", "score": 145.0}, {"name": "chr_14_D119", "taxId": "41875", "score": 143.0}, {"name": "chr_14_D119", "taxId": "296587", "score": 634.0}, {"name": "chr_14_D119", "taxId": "296587", "score": 634.0}, {"name": "chr_14_D119", "taxId": "296587", "score": 464.0}, {"name": "chr_14_D119", "taxId": "41875", "score": 627.0}, {"name": "chr_14_D119", "taxId": "41875", "score": 326.0}, {"name": "chr_14_D119", "taxId": "41875", "score": 606.0}, {"name": "chr_14_D119", "taxId": "41875", "score": 593.0}, {"name": "chr_14_D119", "taxId": "41875", "score": 285.0}, {"name": "chr_14_D119", "taxId": "41875", "score": 263.0}, {"name": "chr_14_D119", "taxId": "41875", "score": 590.0}, {"name": "chr_14_D119", "taxId": "41875", "score": 586.0}, {"name": "chr_14_D119", "taxId": "41875", "score": 219.0}, {"name": "chr_14_D119", "taxId": "41875", "score": 577.0}, {"name": "chr_14_D119", "taxId": "41875", "score": 457.0}, {"name": "chr_14_D119", "taxId": "41875", "score": 333.0}, {"name": "chr_14_D119", "taxId": "41875", "score": 276.0}, {"name": "chr_14_D119", "taxId": "41875", "score": 569.0}, {"name": "chr_14_D119", "taxId": "41875", "score": 564.0}, {"name": "chr_14_D119", "taxId": "41875", "score": 429.0}, {"name": "chr_14_D119", "taxId": "41875", "score": 165.0}, {"name": "chr_14_D119", "taxId": "41875", "score": 566.0}, {"name": "chr_14_D119", "taxId": "41875", "score": 562.0}, {"name": "chr_14_D119", "taxId": "41875", "score": 562.0}, {"name": "chr_14_D119", "taxId": "41875", "score": 536.0}, {"name": "chr_14_D119", "taxId": "41875", "score": 560.0}, {"name": "chr_14_D119", "taxId": "41875", "score": 556.0}, {"name": "chr_14_D119", "taxId": "41875", "score": 327.0}, {"name": "chr_14_D119", "taxId": "41875", "score": 217.0}, {"name": "chr_14_D119", "taxId": "41875", "score": 211.0}, {"name": "chr_14_D119", "taxId": "41875", "score": 189.0}, {"name": "chr_14_D119", "taxId": "41875", "score": 143.0}, {"name": "chr_14_D119", "taxId": "41875", "score": 555.0}, {"name": "chr_14_D119", "taxId": "41875", "score": 551.0}, {"name": "chr_14_D119", "taxId": "41875", "score": 372.0}, {"name": "chr_14_D119", "taxId": "41875", "score": 335.0}, {"name": "chr_14_D119", "taxId": "41875", "score": 233.0}, {"name": "chr_14_D119", "taxId": "41875", "score": 206.0}, {"name": "chr_14_D119", "taxId": "41875", "score": 158.0}, {"name": "chr_14_D119", "taxId": "41875", "score": 156.0}, {"name": "chr_14_D119", "taxId": "41875", "score": 549.0}, {"name": "chr_14_D119", "taxId": "41875", "score": 547.0}, {"name": "chr_14_D119", "taxId": "41875", "score": 510.0}, {"name": "chr_14_D119", "taxId": "41875", "score": 398.0}, {"name": "chr_14_D119", "taxId": "41875", "score": 547.0}, {"name": "chr_14_D119", "taxId": "41875", "score": 390.0}, {"name": "chr_14_D119", "taxId": "41875", "score": 316.0}, {"name": "chr_14_D119", "taxId": "41875", "score": 252.0}, {"name": "chr_14_D119", "taxId": "41875", "score": 204.0}, {"name": "chr_14_D119", "taxId": "41875", "score": 189.0}, {"name": "chr_14_D119", "taxId": "41875", "score": 156.0}, {"name": "chr_14_D119", "taxId": "41875", "score": 542.0}, {"name": "chr_14_D119", "taxId": "41875", "score": 472.0}, {"name": "chr_14_D119", "taxId": "41875", "score": 351.0}, {"name": "chr_14_D119", "taxId": "41875", "score": 350.0}, {"name": "chr_14_D119", "taxId": "41875", "score": 246.0}, {"name": "chr_14_D119", "taxId": "41875", "score": 220.0}, {"name": "chr_14_D119", "taxId": "41875", "score": 202.0}, {"name": "chr_14_D119", "taxId": "41875", "score": 195.0}, {"name": "chr_14_D119", "taxId": "41875", "score": 193.0}, {"name": "chr_14_D119", "taxId": "41875", "score": 185.0}, {"name": "chr_14_D119", "taxId": "41875", "score": 183.0}, {"name": "chr_14_D119", "taxId": "41875", "score": 182.0}, {"name": "chr_14_D119", "taxId": "41875", "score": 152.0}, {"name": "chr_14_D119", "taxId": "41875", "score": 538.0}, {"name": "chr_14_D119", "taxId": "41875", "score": 534.0}, {"name": "chr_14_D119", "taxId": "41875", "score": 477.0}, {"name": "chr_14_D119", "taxId": "41875", "score": 339.0}, {"name": "chr_14_D119", "taxId": "41875", "score": 298.0}, {"name": "chr_14_D119", "taxId": "41875", "score": 252.0}, {"name": "chr_14_D119", "taxId": "41875", "score": 200.0}, {"name": "chr_14_D119", "taxId": "41875", "score": 532.0}, {"name": "chr_14_D119", "taxId": "41875", "score": 505.0}, {"name": "chr_14_D119", "taxId": "41875", "score": 462.0}, {"name": "chr_14_D119", "taxId": "41875", "score": 161.0}, {"name": "chr_14_D119", "taxId": "41875", "score": 492.0}, {"name": "chr_14_D119", "taxId": "41875", "score": 399.0}, {"name": "chr_14_D119", "taxId": "41875", "score": 486.0}, {"name": "chr_14_D119", "taxId": "41875", "score": 189.0}, {"name": "chr_14_D119", "taxId": "41875", "score": 171.0}, {"name": "chr_14_D119", "taxId": "41875", "score": 481.0}, {"name": "chr_14_D119", "taxId": "41875", "score": 470.0}, {"name": "chr_14_D119", "taxId": "41875", "score": 274.0}, {"name": "chr_14_D119", "taxId": "41875", "score": 204.0}, {"name": "chr_14_D119", "taxId": "41875", "score": 167.0}, {"name": "chr_14_D119", "taxId": "41875", "score": 466.0}, {"name": "chr_14_D119", "taxId": "41875", "score": 267.0}, {"name": "chr_14_D119", "taxId": "41875", "score": 220.0}, {"name": "chr_14_D119", "taxId": "41875", "score": 464.0}, {"name": "chr_14_D119", "taxId": "41875", "score": 462.0}, {"name": "chr_14_D119", "taxId": "41875", "score": 353.0}, {"name": "chr_14_D119", "taxId": "41875", "score": 311.0}, {"name": "chr_14_D119", "taxId": "296587", "score": 464.0}, {"name": "chr_14_D119", "taxId": "41875", "score": 457.0}, {"name": "chr_14_D119", "taxId": "41875", "score": 455.0}, {"name": "chr_14_D119", "taxId": "41875", "score": 337.0}, {"name": "chr_14_D119", "taxId": "41875", "score": 233.0}, {"name": "chr_14_D119", "taxId": "41875", "score": 224.0}, {"name": "chr_14_D119", "taxId": "41875", "score": 215.0}, {"name": "chr_14_D119", "taxId": "41875", "score": 200.0}, {"name": "chr_14_D119", "taxId": "41875", "score": 453.0}, {"name": "chr_14_D119", "taxId": "41875", "score": 287.0}, {"name": "chr_14_D119", "taxId": "41875", "score": 451.0}, {"name": "chr_14_D119", "taxId": "41875", "score": 331.0}, {"name": "chr_14_D119", "taxId": "41875", "score": 289.0}, {"name": "chr_14_D119", "taxId": "41875", "score": 283.0}, {"name": "chr_14_D119", "taxId": "41875", "score": 200.0}, {"name": "chr_14_D119", "taxId": "41875", "score": 195.0}, {"name": "chr_14_D119", "taxId": "41875", "score": 451.0}, {"name": "chr_14_D119", "taxId": "41875", "score": 427.0}, {"name": "chr_14_D119", "taxId": "41875", "score": 361.0}, {"name": "chr_14_D119", "taxId": "41875", "score": 320.0}, {"name": "chr_14_D119", "taxId": "41875", "score": 302.0}, {"name": "chr_14_D119", "taxId": "41875", "score": 219.0}, {"name": "chr_14_D119", "taxId": "41875", "score": 189.0}, {"name": "chr_14_D119", "taxId": "41875", "score": 189.0}, {"name": "chr_14_D119", "taxId": "41875", "score": 185.0}, {"name": "chr_14_D119", "taxId": "41875", "score": 156.0}, {"name": "chr_14_D119", "taxId": "41875", "score": 446.0}, {"name": "chr_14_D119", "taxId": "41875", "score": 444.0}, {"name": "chr_14_D119", "taxId": "41875", "score": 150.0}, {"name": "chr_14_D119", "taxId": "41875", "score": 438.0}, {"name": "chr_14_D119", "taxId": "41875", "score": 435.0}, {"name": "chr_14_D119", "taxId": "41875", "score": 252.0}, {"name": "chr_14_D119", "taxId": "41875", "score": 235.0}, {"name": "chr_14_D119", "taxId": "296587", "score": 433.0}, {"name": "chr_14_D119", "taxId": "41875", "score": 431.0}, {"name": "chr_14_D119", "taxId": "41875", "score": 424.0}, {"name": "chr_14_D119", "taxId": "41875", "score": 237.0}, {"name": "chr_14_D119", "taxId": "41875", "score": 150.0}, {"name": "chr_14_D119", "taxId": "41875", "score": 422.0}, {"name": "chr_14_D119", "taxId": "41875", "score": 422.0}, {"name": "chr_14_D119", "taxId": "41875", "score": 420.0}, {"name": "chr_14_D119", "taxId": "41875", "score": 305.0}, {"name": "chr_14_D119", "taxId": "41875", "score": 217.0}, {"name": "chr_14_D119", "taxId": "41875", "score": 416.0}, {"name": "chr_14_D119", "taxId": "41875", "score": 411.0}, {"name": "chr_14_D119", "taxId": "41875", "score": 279.0}, {"name": "chr_14_D119", "taxId": "41875", "score": 255.0}, {"name": "chr_14_D119", "taxId": "41875", "score": 243.0}, {"name": "chr_14_D119", "taxId": "41875", "score": 239.0}, {"name": "chr_14_D119", "taxId": "41875", "score": 228.0}, {"name": "chr_14_D119", "taxId": "41875", "score": 180.0}, {"name": "chr_14_D119", "taxId": "41875", "score": 152.0}, {"name": "chr_14_D119", "taxId": "41875", "score": 147.0}, {"name": "chr_14_D119", "taxId": "41875", "score": 411.0}, {"name": "chr_14_D119", "taxId": "42229", "score": 398.0}, {"name": "chr_14_D119", "taxId": "41875", "score": 383.0}, {"name": "chr_14_D119", "taxId": "41875", "score": 379.0}, {"name": "chr_14_D119", "taxId": "41875", "score": 377.0}, {"name": "chr_14_D119", "taxId": "41875", "score": 372.0}, {"name": "chr_14_D119", "taxId": "436017", "score": 372.0}, {"name": "chr_14_D119", "taxId": "436017", "score": 372.0}, {"name": "chr_14_D119", "taxId": "102107", "score": 370.0}, {"name": "chr_14_D119", "taxId": "41875", "score": 361.0}, {"name": "chr_14_D119", "taxId": "41875", "score": 361.0}, {"name": "chr_14_D119", "taxId": "41875", "score": 267.0}, {"name": "chr_14_D119", "taxId": "41875", "score": 263.0}, {"name": "chr_14_D119", "taxId": "41875", "score": 359.0}, {"name": "chr_14_D119", "taxId": "41875", "score": 267.0}, {"name": "chr_14_D119", "taxId": "41875", "score": 257.0}, {"name": "chr_14_D119", "taxId": "41875", "score": 233.0}, {"name": "chr_14_D119", "taxId": "41875", "score": 215.0}, {"name": "chr_14_D119", "taxId": "41875", "score": 357.0}, {"name": "chr_14_D119", "taxId": "41875", "score": 357.0}, {"name": "chr_14_D119", "taxId": "41875", "score": 351.0}, {"name": "chr_14_D119", "taxId": "41875", "score": 228.0}, {"name": "chr_14_D119", "taxId": "41875", "score": 220.0}, {"name": "chr_14_D119", "taxId": "41875", "score": 213.0}, {"name": "chr_14_D119", "taxId": "41875", "score": 187.0}, {"name": "chr_14_D119", "taxId": "41875", "score": 185.0}, {"name": "chr_14_D119", "taxId": "41875", "score": 178.0}, {"name": "chr_14_D119", "taxId": "41875", "score": 167.0}, {"name": "chr_14_D119", "taxId": "41875", "score": 143.0}, {"name": "chr_14_D119", "taxId": "41875", "score": 337.0}, {"name": "chr_14_D119", "taxId": "41875", "score": 322.0}, {"name": "chr_14_D119", "taxId": "41875", "score": 311.0}, {"name": "chr_14_D119", "taxId": "114398", "score": 307.0}, {"name": "chr_14_D119", "taxId": "41875", "score": 307.0}, {"name": "chr_14_D119", "taxId": "41875", "score": 276.0}, {"name": "chr_14_D119", "taxId": "41875", "score": 265.0}, {"name": "chr_14_D119", "taxId": "41875", "score": 255.0}, {"name": "chr_14_D119", "taxId": "41875", "score": 217.0}, {"name": "chr_14_D119", "taxId": "41875", "score": 207.0}, {"name": "chr_14_D119", "taxId": "41875", "score": 202.0}, {"name": "chr_14_D119", "taxId": "41875", "score": 195.0}, {"name": "chr_14_D119", "taxId": "41875", "score": 150.0}, {"name": "chr_14_D119", "taxId": "41875", "score": 302.0}, {"name": "chr_14_D119", "taxId": "41875", "score": 294.0}, {"name": "chr_14_D119", "taxId": "41875", "score": 278.0}, {"name": "chr_14_D119", "taxId": "41875", "score": 294.0}, {"name": "chr_14_D119", "taxId": "41875", "score": 289.0}, {"name": "chr_14_D119", "taxId": "43146", "score": 283.0}, {"name": "chr_14_D119", "taxId": "41875", "score": 283.0}, {"name": "chr_14_D119", "taxId": "41875", "score": 204.0}, {"name": "chr_14_D119", "taxId": "41875", "score": 283.0}, {"name": "chr_14_D119", "taxId": "41875", "score": 143.0}, {"name": "chr_14_D119", "taxId": "41875", "score": 283.0}, {"name": "chr_14_D119", "taxId": "41875", "score": 239.0}, {"name": "chr_14_D119", "taxId": "41875", "score": 176.0}, {"name": "chr_14_D119", "taxId": "41875", "score": 281.0}, {"name": "chr_14_D119", "taxId": "41875", "score": 279.0}, {"name": "chr_14_D119", "taxId": "41875", "score": 237.0}, {"name": "chr_14_D119", "taxId": "41875", "score": 195.0}, {"name": "chr_14_D119", "taxId": "41875", "score": 187.0}, {"name": "chr_14_D119", "taxId": "41875", "score": 178.0}, {"name": "chr_14_D119", "taxId": "41875", "score": 172.0}, {"name": "chr_14_D119", "taxId": "41875", "score": 158.0}, {"name": "chr_14_D119", "taxId": "41875", "score": 158.0}, {"name": "chr_14_D119", "taxId": "41875", "score": 150.0}, {"name": "chr_14_D119", "taxId": "41875", "score": 259.0}, {"name": "chr_14_D119", "taxId": "41875", "score": 209.0}, {"name": "chr_14_D119", "taxId": "41875", "score": 161.0}, {"name": "chr_14_D119", "taxId": "41875", "score": 154.0}, {"name": "chr_14_D119", "taxId": "564608", "score": 259.0}, {"name": "chr_14_D119", "taxId": "41875", "score": 257.0}, {"name": "chr_14_D119", "taxId": "41875", "score": 230.0}, {"name": "chr_14_D119", "taxId": "41875", "score": 220.0}, {"name": "chr_14_D119", "taxId": "41875", "score": 204.0}, {"name": "chr_14_D119", "taxId": "41875", "score": 165.0}, {"name": "chr_14_D119", "taxId": "41875", "score": 252.0}, {"name": "chr_14_D119", "taxId": "41875", "score": 161.0}, {"name": "chr_14_D119", "taxId": "41875", "score": 154.0}, {"name": "chr_14_D119", "taxId": "41875", "score": 250.0}, {"name": "chr_14_D119", "taxId": "41875", "score": 235.0}, {"name": "chr_14_D119", "taxId": "41875", "score": 207.0}, {"name": "chr_14_D119", "taxId": "13443", "score": 241.0}, {"name": "chr_14_D119", "taxId": "3711", "score": 237.0}, {"name": "chr_14_D119", "taxId": "3649", "score": 237.0}, {"name": "chr_14_D119", "taxId": "1294385", "score": 233.0}, {"name": "chr_14_D119", "taxId": "559305", "score": 233.0}, {"name": "chr_14_D119", "taxId": "3708", "score": 231.0}, {"name": "chr_14_D119", "taxId": "109376", "score": 231.0}, {"name": "chr_14_D119", "taxId": "41875", "score": 226.0}, {"name": "chr_14_D119", "taxId": "663331", "score": 222.0}, {"name": "chr_14_D119", "taxId": "41875", "score": 213.0}, {"name": "chr_14_D119", "taxId": "41875", "score": 191.0}, {"name": "chr_14_D119", "taxId": "41875", "score": 141.0}, {"name": "chr_14_D119", "taxId": "310752", "score": 211.0}, {"name": "chr_14_D119", "taxId": "310752", "score": 211.0}, {"name": "chr_14_D119", "taxId": "41875", "score": 211.0}, {"name": "chr_14_D119", "taxId": "38626", "score": 204.0}, {"name": "chr_14_D119", "taxId": "128390", "score": 191.0}, {"name": "chr_14_D119", "taxId": "41875", "score": 191.0}, {"name": "chr_14_D119", "taxId": "188344", "score": 187.0}, {"name": "chr_14_D119", "taxId": "206008", "score": 182.0}, {"name": "chr_14_D119", "taxId": "41875", "score": 180.0}, {"name": "chr_14_D119", "taxId": "41875", "score": 163.0}, {"name": "chr_14_D119", "taxId": "1808001", "score": 176.0}, {"name": "chr_14_D119", "taxId": "13146", "score": 176.0}, {"name": "chr_14_D119", "taxId": "70448", "score": 172.0}, {"name": "chr_14_D119", "taxId": "70448", "score": 172.0}, {"name": "chr_14_D119", "taxId": "41875", "score": 169.0}, {"name": "chr_14_D119", "taxId": "41875", "score": 169.0}, {"name": "chr_14_D119", "taxId": "41875", "score": 167.0}, {"name": "chr_14_D119", "taxId": "41875", "score": 165.0}, {"name": "chr_14_D119", "taxId": "41875", "score": 145.0}, {"name": "chr_14_D119", "taxId": "4555", "score": 167.0}, {"name": "chr_14_D119", "taxId": "4558", "score": 165.0}, {"name": "chr_14_D119", "taxId": "28090", "score": 159.0}, {"name": "chr_14_D119", "taxId": "79200", "score": 159.0}, {"name": "chr_14_D119", "taxId": "41875", "score": 156.0}, {"name": "chr_14_D119", "taxId": "41875", "score": 156.0}, {"name": "chr_14_D119", "taxId": "50452", "score": 148.0}, {"name": "chr_14_D119", "taxId": "49451", "score": 148.0}, {"name": "chr_14_D119", "taxId": "41875", "score": 145.0}, {"name": "chr_14_D119", "taxId": "41875", "score": 145.0}]}, "taxonomy": {"bestsum": {"species": {"tax": "Bathycoccus prasinos", "score": 1891135.0, "c_index": 29}, "genus": {"tax": "Bathycoccus", "score": 1891135.0, "c_index": 22}, "family": {"tax": "Bathycoccaceae", "score": 1892223.0, "c_index": 18}, "order": {"tax": "Mamiellales", "score": 1896506.0, "c_index": 16}, "phylum": {"tax": "Chlorophyta", "score": 1896506.0, "c_index": 5}, "superkingdom": {"tax": "Eukaryota", "score": 1901878.0, "c_index": 1}}}}, "chr_13_D119": {"name": "chr_13_D119", "length": 809000, "n_count": 46371, "agct_count": 762629, "gc": 0.4789, "covs": {"bam0": 57.4906}, "read_cov": {"bam0": 292361}, "hits": {"tax0": [{"name": "chr_13_D119", "taxId": "41875", "score": 46156.0}, {"name": "chr_13_D119", "taxId": "41875", "score": 43323.0}, {"name": "chr_13_D119", "taxId": "41875", "score": 42440.0}, {"name": "chr_13_D119", "taxId": "41875", "score": 35414.0}, {"name": "chr_13_D119", "taxId": "41875", "score": 27909.0}, {"name": "chr_13_D119", "taxId": "41875", "score": 22461.0}, {"name": "chr_13_D119", "taxId": "41875", "score": 21800.0}, {"name": "chr_13_D119", "taxId": "41875", "score": 21673.0}, {"name": "chr_13_D119", "taxId": "41875", "score": 21414.0}, {"name": "chr_13_D119", "taxId": "41875", "score": 20735.0}, {"name": "chr_13_D119", "taxId": "41875", "score": 20596.0}, {"name": "chr_13_D119", "taxId": "41875", "score": 19896.0}, {"name": "chr_13_D119", "taxId": "41875", "score": 19736.0}, {"name": "chr_13_D119", "taxId": "41875", "score": 19173.0}, {"name": "chr_13_D119", "taxId": "41875", "score": 18883.0}, {"name": "chr_13_D119", "taxId": "41875", "score": 18835.0}, {"name": "chr_13_D119", "taxId": "41875", "score": 18513.0}, {"name": "chr_13_D119", "taxId": "41875", "score": 18288.0}, {"name": "chr_13_D119", "taxId": "41875", "score": 17985.0}, {"name": "chr_13_D119", "taxId": "41875", "score": 17850.0}, {"name": "chr_13_D119", "taxId": "41875", "score": 17752.0}, {"name": "chr_13_D119", "taxId": "41875", "score": 17330.0}, {"name": "chr_13_D119", "taxId": "41875", "score": 17112.0}, {"name": "chr_13_D119", "taxId": "41875", "score": 15884.0}, {"name": "chr_13_D119", "taxId": "41875", "score": 15245.0}, {"name": "chr_13_D119", "taxId": "41875", "score": 15010.0}, {"name": "chr_13_D119", "taxId": "41875", "score": 14225.0}, {"name": "chr_13_D119", "taxId": "41875", "score": 14179.0}, {"name": "chr_13_D119", "taxId": "41875", "score": 13878.0}, {"name": "chr_13_D119", "taxId": "41875", "score": 13330.0}, {"name": "chr_13_D119", "taxId": "41875", "score": 12791.0}, {"name": "chr_13_D119", "taxId": "41875", "score": 12774.0}, {"name": "chr_13_D119", "taxId": "41875", "score": 12619.0}, {"name": "chr_13_D119", "taxId": "41875", "score": 12451.0}, {"name": "chr_13_D119", "taxId": "41875", "score": 12242.0}, {"name": "chr_13_D119", "taxId": "41875", "score": 11666.0}, {"name": "chr_13_D119", "taxId": "41875", "score": 11431.0}, {"name": "chr_13_D119", "taxId": "41875", "score": 11367.0}, {"name": "chr_13_D119", "taxId": "41875", "score": 11186.0}, {"name": "chr_13_D119", "taxId": "41875", "score": 11127.0}, {"name": "chr_13_D119", "taxId": "41875", "score": 10898.0}, {"name": "chr_13_D119", "taxId": "41875", "score": 10419.0}, {"name": "chr_13_D119", "taxId": "41875", "score": 10288.0}, {"name": "chr_13_D119", "taxId": "41875", "score": 10067.0}, {"name": "chr_13_D119", "taxId": "41875", "score": 9788.0}, {"name": "chr_13_D119", "taxId": "41875", "score": 9729.0}, {"name": "chr_13_D119", "taxId": "41875", "score": 9670.0}, {"name": "chr_13_D119", "taxId": "41875", "score": 9300.0}, {"name": "chr_13_D119", "taxId": "41875", "score": 8894.0}, {"name": "chr_13_D119", "taxId": "41875", "score": 8685.0}, {"name": "chr_13_D119", "taxId": "41875", "score": 8599.0}, {"name": "chr_13_D119", "taxId": "41875", "score": 8547.0}, {"name": "chr_13_D119", "taxId": "41875", "score": 8545.0}, {"name": "chr_13_D119", "taxId": "41875", "score": 8362.0}, {"name": "chr_13_D119", "taxId": "41875", "score": 7899.0}, {"name": "chr_13_D119", "taxId": "41875", "score": 7629.0}, {"name": "chr_13_D119", "taxId": "41875", "score": 7387.0}, {"name": "chr_13_D119", "taxId": "41875", "score": 7256.0}, {"name": "chr_13_D119", "taxId": "41875", "score": 7036.0}, {"name": "chr_13_D119", "taxId": "41875", "score": 6935.0}, {"name": "chr_13_D119", "taxId": "41875", "score": 6774.0}, {"name": "chr_13_D119", "taxId": "41875", "score": 6591.0}, {"name": "chr_13_D119", "taxId": "41875", "score": 6591.0}, {"name": "chr_13_D119", "taxId": "41875", "score": 6540.0}, {"name": "chr_13_D119", "taxId": "41875", "score": 6529.0}, {"name": "chr_13_D119", "taxId": "41875", "score": 6240.0}, {"name": "chr_13_D119", "taxId": "41875", "score": 6104.0}, {"name": "chr_13_D119", "taxId": "41875", "score": 6080.0}, {"name": "chr_13_D119", "taxId": "41875", "score": 6047.0}, {"name": "chr_13_D119", "taxId": "41875", "score": 6037.0}, {"name": "chr_13_D119", "taxId": "41875", "score": 5345.0}, {"name": "chr_13_D119", "taxId": "41875", "score": 5014.0}, {"name": "chr_13_D119", "taxId": "41875", "score": 4950.0}, {"name": "chr_13_D119", "taxId": "41875", "score": 4939.0}, {"name": "chr_13_D119", "taxId": "41875", "score": 4909.0}, {"name": "chr_13_D119", "taxId": "41875", "score": 4857.0}, {"name": "chr_13_D119", "taxId": "41875", "score": 4787.0}, {"name": "chr_13_D119", "taxId": "41875", "score": 4647.0}, {"name": "chr_13_D119", "taxId": "41875", "score": 4630.0}, {"name": "chr_13_D119", "taxId": "41875", "score": 4508.0}, {"name": "chr_13_D119", "taxId": "41875", "score": 4414.0}, {"name": "chr_13_D119", "taxId": "41875", "score": 4366.0}, {"name": "chr_13_D119", "taxId": "41875", "score": 4122.0}, {"name": "chr_13_D119", "taxId": "41875", "score": 4120.0}, {"name": "chr_13_D119", "taxId": "41875", "score": 3943.0}, {"name": "chr_13_D119", "taxId": "41875", "score": 3940.0}, {"name": "chr_13_D119", "taxId": "41875", "score": 3712.0}, {"name": "chr_13_D119", "taxId": "41875", "score": 3696.0}, {"name": "chr_13_D119", "taxId": "41875", "score": 3644.0}, {"name": "chr_13_D119", "taxId": "41875", "score": 3530.0}, {"name": "chr_13_D119", "taxId": "41875", "score": 3458.0}, {"name": "chr_13_D119", "taxId": "41875", "score": 3358.0}, {"name": "chr_13_D119", "taxId": "41875", "score": 3356.0}, {"name": "chr_13_D119", "taxId": "41875", "score": 3241.0}, {"name": "chr_13_D119", "taxId": "41875", "score": 3210.0}, {"name": "chr_13_D119", "taxId": "41875", "score": 3208.0}, {"name": "chr_13_D119", "taxId": "41875", "score": 3175.0}, {"name": "chr_13_D119", "taxId": "41875", "score": 3149.0}, {"name": "chr_13_D119", "taxId": "41875", "score": 3029.0}, {"name": "chr_13_D119", "taxId": "41875", "score": 2961.0}, {"name": "chr_13_D119", "taxId": "41875", "score": 2730.0}, {"name": "chr_13_D119", "taxId": "41875", "score": 2662.0}, {"name": "chr_13_D119", "taxId": "41875", "score": 2604.0}, {"name": "chr_13_D119", "taxId": "41875", "score": 2510.0}, {"name": "chr_13_D119", "taxId": "41875", "score": 2444.0}, {"name": "chr_13_D119", "taxId": "41875", "score": 2338.0}, {"name": "chr_13_D119", "taxId": "41875", "score": 2265.0}, {"name": "chr_13_D119", "taxId": "41875", "score": 2182.0}, {"name": "chr_13_D119", "taxId": "41875", "score": 2132.0}, {"name": "chr_13_D119", "taxId": "41875", "score": 2097.0}, {"name": "chr_13_D119", "taxId": "41875", "score": 2089.0}, {"name": "chr_13_D119", "taxId": "41875", "score": 2030.0}, {"name": "chr_13_D119", "taxId": "41875", "score": 2028.0}, {"name": "chr_13_D119", "taxId": "41875", "score": 1947.0}, {"name": "chr_13_D119", "taxId": "41875", "score": 1941.0}, {"name": "chr_13_D119", "taxId": "41875", "score": 1882.0}, {"name": "chr_13_D119", "taxId": "41875", "score": 1838.0}, {"name": "chr_13_D119", "taxId": "41875", "score": 1751.0}, {"name": "chr_13_D119", "taxId": "41875", "score": 1605.0}, {"name": "chr_13_D119", "taxId": "41875", "score": 1592.0}, {"name": "chr_13_D119", "taxId": "41875", "score": 1589.0}, {"name": "chr_13_D119", "taxId": "41875", "score": 1567.0}, {"name": "chr_13_D119", "taxId": "41875", "score": 1567.0}, {"name": "chr_13_D119", "taxId": "41875", "score": 1555.0}, {"name": "chr_13_D119", "taxId": "41875", "score": 1555.0}, {"name": "chr_13_D119", "taxId": "41875", "score": 1550.0}, {"name": "chr_13_D119", "taxId": "41875", "score": 1502.0}, {"name": "chr_13_D119", "taxId": "41875", "score": 1423.0}, {"name": "chr_13_D119", "taxId": "41875", "score": 1365.0}, {"name": "chr_13_D119", "taxId": "41875", "score": 1363.0}, {"name": "chr_13_D119", "taxId": "41875", "score": 1284.0}, {"name": "chr_13_D119", "taxId": "41875", "score": 1277.0}, {"name": "chr_13_D119", "taxId": "41875", "score": 1267.0}, {"name": "chr_13_D119", "taxId": "41875", "score": 1245.0}, {"name": "chr_13_D119", "taxId": "41875", "score": 1201.0}, {"name": "chr_13_D119", "taxId": "41875", "score": 1177.0}, {"name": "chr_13_D119", "taxId": "41875", "score": 1160.0}, {"name": "chr_13_D119", "taxId": "41875", "score": 1158.0}, {"name": "chr_13_D119", "taxId": "41875", "score": 1127.0}, {"name": "chr_13_D119", "taxId": "41875", "score": 1127.0}, {"name": "chr_13_D119", "taxId": "41875", "score": 1105.0}, {"name": "chr_13_D119", "taxId": "41875", "score": 1103.0}, {"name": "chr_13_D119", "taxId": "41875", "score": 1101.0}, {"name": "chr_13_D119", "taxId": "41875", "score": 1072.0}, {"name": "chr_13_D119", "taxId": "41875", "score": 1037.0}, {"name": "chr_13_D119", "taxId": "41875", "score": 1005.0}, {"name": "chr_13_D119", "taxId": "41875", "score": 981.0}, {"name": "chr_13_D119", "taxId": "41875", "score": 972.0}, {"name": "chr_13_D119", "taxId": "41875", "score": 966.0}, {"name": "chr_13_D119", "taxId": "41875", "score": 961.0}, {"name": "chr_13_D119", "taxId": "41875", "score": 939.0}, {"name": "chr_13_D119", "taxId": "41875", "score": 926.0}, {"name": "chr_13_D119", "taxId": "41875", "score": 922.0}, {"name": "chr_13_D119", "taxId": "41875", "score": 889.0}, {"name": "chr_13_D119", "taxId": "41875", "score": 883.0}, {"name": "chr_13_D119", "taxId": "41875", "score": 876.0}, {"name": "chr_13_D119", "taxId": "41875", "score": 876.0}, {"name": "chr_13_D119", "taxId": "41875", "score": 865.0}, {"name": "chr_13_D119", "taxId": "41875", "score": 854.0}, {"name": "chr_13_D119", "taxId": "41875", "score": 845.0}, {"name": "chr_13_D119", "taxId": "41875", "score": 813.0}, {"name": "chr_13_D119", "taxId": "41875", "score": 776.0}, {"name": "chr_13_D119", "taxId": "41875", "score": 756.0}, {"name": "chr_13_D119", "taxId": "41875", "score": 749.0}, {"name": "chr_13_D119", "taxId": "41875", "score": 745.0}, {"name": "chr_13_D119", "taxId": "41875", "score": 662.0}, {"name": "chr_13_D119", "taxId": "41875", "score": 649.0}, {"name": "chr_13_D119", "taxId": "41875", "score": 649.0}, {"name": "chr_13_D119", "taxId": "41875", "score": 643.0}, {"name": "chr_13_D119", "taxId": "41875", "score": 641.0}, {"name": "chr_13_D119", "taxId": "41875", "score": 636.0}, {"name": "chr_13_D119", "taxId": "41875", "score": 634.0}, {"name": "chr_13_D119", "taxId": "41875", "score": 627.0}, {"name": "chr_13_D119", "taxId": "41875", "score": 625.0}, {"name": "chr_13_D119", "taxId": "41875", "score": 619.0}, {"name": "chr_13_D119", "taxId": "41875", "score": 610.0}, {"name": "chr_13_D119", "taxId": "41875", "score": 608.0}, {"name": "chr_13_D119", "taxId": "41875", "score": 603.0}, {"name": "chr_13_D119", "taxId": "41875", "score": 592.0}, {"name": "chr_13_D119", "taxId": "41875", "score": 590.0}, {"name": "chr_13_D119", "taxId": "41875", "score": 588.0}, {"name": "chr_13_D119", "taxId": "41875", "score": 586.0}, {"name": "chr_13_D119", "taxId": "41875", "score": 586.0}, {"name": "chr_13_D119", "taxId": "41875", "score": 553.0}, {"name": "chr_13_D119", "taxId": "41875", "score": 553.0}, {"name": "chr_13_D119", "taxId": "41875", "score": 545.0}, {"name": "chr_13_D119", "taxId": "41875", "score": 529.0}, {"name": "chr_13_D119", "taxId": "41875", "score": 521.0}, {"name": "chr_13_D119", "taxId": "41875", "score": 514.0}, {"name": "chr_13_D119", "taxId": "41875", "score": 497.0}, {"name": "chr_13_D119", "taxId": "41875", "score": 481.0}, {"name": "chr_13_D119", "taxId": "41875", "score": 477.0}, {"name": "chr_13_D119", "taxId": "41875", "score": 473.0}, {"name": "chr_13_D119", "taxId": "41875", "score": 468.0}, {"name": "chr_13_D119", "taxId": "41875", "score": 460.0}, {"name": "chr_13_D119", "taxId": "41875", "score": 457.0}, {"name": "chr_13_D119", "taxId": "41875", "score": 451.0}, {"name": "chr_13_D119", "taxId": "41875", "score": 451.0}, {"name": "chr_13_D119", "taxId": "41875", "score": 442.0}, {"name": "chr_13_D119", "taxId": "41875", "score": 436.0}, {"name": "chr_13_D119", "taxId": "41875", "score": 433.0}, {"name": "chr_13_D119", "taxId": "41875", "score": 420.0}, {"name": "chr_13_D119", "taxId": "41875", "score": 416.0}, {"name": "chr_13_D119", "taxId": "41875", "score": 403.0}, {"name": "chr_13_D119", "taxId": "41875", "score": 377.0}, {"name": "chr_13_D119", "taxId": "41875", "score": 375.0}, {"name": "chr_13_D119", "taxId": "41875", "score": 366.0}, {"name": "chr_13_D119", "taxId": "41875", "score": 359.0}, {"name": "chr_13_D119", "taxId": "41875", "score": 348.0}, {"name": "chr_13_D119", "taxId": "41875", "score": 342.0}, {"name": "chr_13_D119", "taxId": "41875", "score": 326.0}, {"name": "chr_13_D119", "taxId": "41875", "score": 324.0}, {"name": "chr_13_D119", "taxId": "41875", "score": 303.0}, {"name": "chr_13_D119", "taxId": "41875", "score": 285.0}, {"name": "chr_13_D119", "taxId": "41875", "score": 270.0}, {"name": "chr_13_D119", "taxId": "41875", "score": 228.0}, {"name": "chr_13_D119", "taxId": "41875", "score": 220.0}, {"name": "chr_13_D119", "taxId": "41875", "score": 220.0}, {"name": "chr_13_D119", "taxId": "41875", "score": 213.0}, {"name": "chr_13_D119", "taxId": "41875", "score": 211.0}, {"name": "chr_13_D119", "taxId": "41875", "score": 198.0}, {"name": "chr_13_D119", "taxId": "41875", "score": 196.0}, {"name": "chr_13_D119", "taxId": "41875", "score": 193.0}, {"name": "chr_13_D119", "taxId": "41875", "score": 193.0}, {"name": "chr_13_D119", "taxId": "41875", "score": 193.0}, {"name": "chr_13_D119", "taxId": "41875", "score": 193.0}, {"name": "chr_13_D119", "taxId": "41875", "score": 182.0}, {"name": "chr_13_D119", "taxId": "41875", "score": 178.0}, {"name": "chr_13_D119", "taxId": "41875", "score": 171.0}, {"name": "chr_13_D119", "taxId": "41875", "score": 143.0}, {"name": "chr_13_D119", "taxId": "41875", "score": 35414.0}, {"name": "chr_13_D119", "taxId": "41875", "score": 14179.0}, {"name": "chr_13_D119", "taxId": "41875", "score": 13878.0}, {"name": "chr_13_D119", "taxId": "41875", "score": 12187.0}, {"name": "chr_13_D119", "taxId": "41875", "score": 11431.0}, {"name": "chr_13_D119", "taxId": "41875", "score": 8547.0}, {"name": "chr_13_D119", "taxId": "41875", "score": 6591.0}, {"name": "chr_13_D119", "taxId": "41875", "score": 6540.0}, {"name": "chr_13_D119", "taxId": "41875", "score": 5072.0}, {"name": "chr_13_D119", "taxId": "41875", "score": 4630.0}, {"name": "chr_13_D119", "taxId": "41875", "score": 4508.0}, {"name": "chr_13_D119", "taxId": "41875", "score": 3358.0}, {"name": "chr_13_D119", "taxId": "41875", "score": 3241.0}, {"name": "chr_13_D119", "taxId": "41875", "score": 3210.0}, {"name": "chr_13_D119", "taxId": "41875", "score": 2444.0}, {"name": "chr_13_D119", "taxId": "41875", "score": 1605.0}, {"name": "chr_13_D119", "taxId": "41875", "score": 1589.0}, {"name": "chr_13_D119", "taxId": "41875", "score": 1365.0}, {"name": "chr_13_D119", "taxId": "41875", "score": 1284.0}, {"name": "chr_13_D119", "taxId": "41875", "score": 1284.0}, {"name": "chr_13_D119", "taxId": "41875", "score": 1258.0}, {"name": "chr_13_D119", "taxId": "41875", "score": 961.0}, {"name": "chr_13_D119", "taxId": "41875", "score": 641.0}, {"name": "chr_13_D119", "taxId": "41875", "score": 636.0}, {"name": "chr_13_D119", "taxId": "41875", "score": 634.0}, {"name": "chr_13_D119", "taxId": "41875", "score": 625.0}, {"name": "chr_13_D119", "taxId": "41875", "score": 588.0}, {"name": "chr_13_D119", "taxId": "41875", "score": 586.0}, {"name": "chr_13_D119", "taxId": "41875", "score": 521.0}, {"name": "chr_13_D119", "taxId": "41875", "score": 510.0}, {"name": "chr_13_D119", "taxId": "41875", "score": 492.0}, {"name": "chr_13_D119", "taxId": "41875", "score": 468.0}, {"name": "chr_13_D119", "taxId": "41875", "score": 451.0}, {"name": "chr_13_D119", "taxId": "41875", "score": 433.0}, {"name": "chr_13_D119", "taxId": "41875", "score": 377.0}, {"name": "chr_13_D119", "taxId": "41875", "score": 294.0}, {"name": "chr_13_D119", "taxId": "41875", "score": 213.0}, {"name": "chr_13_D119", "taxId": "41875", "score": 172.0}, {"name": "chr_13_D119", "taxId": "41875", "score": 171.0}, {"name": "chr_13_D119", "taxId": "41875", "score": 26871.0}, {"name": "chr_13_D119", "taxId": "41875", "score": 21414.0}, {"name": "chr_13_D119", "taxId": "41875", "score": 3873.0}, {"name": "chr_13_D119", "taxId": "41875", "score": 2872.0}, {"name": "chr_13_D119", "taxId": "41875", "score": 966.0}, {"name": "chr_13_D119", "taxId": "41875", "score": 749.0}, {"name": "chr_13_D119", "taxId": "41875", "score": 568.0}, {"name": "chr_13_D119", "taxId": "41875", "score": 545.0}, {"name": "chr_13_D119", "taxId": "41875", "score": 183.0}, {"name": "chr_13_D119", "taxId": "41875", "score": 174.0}, {"name": "chr_13_D119", "taxId": "41875", "score": 21800.0}, {"name": "chr_13_D119", "taxId": "41875", "score": 17865.0}, {"name": "chr_13_D119", "taxId": "41875", "score": 10067.0}, {"name": "chr_13_D119", "taxId": "41875", "score": 8757.0}, {"name": "chr_13_D119", "taxId": "41875", "score": 4909.0}, {"name": "chr_13_D119", "taxId": "41875", "score": 4122.0}, {"name": "chr_13_D119", "taxId": "41875", "score": 3696.0}, {"name": "chr_13_D119", "taxId": "41875", "score": 3530.0}, {"name": "chr_13_D119", "taxId": "41875", "score": 3458.0}, {"name": "chr_13_D119", "taxId": "41875", "score": 3356.0}, {"name": "chr_13_D119", "taxId": "41875", "score": 3029.0}, {"name": "chr_13_D119", "taxId": "41875", "score": 2961.0}, {"name": "chr_13_D119", "taxId": "41875", "score": 2604.0}, {"name": "chr_13_D119", "taxId": "41875", "score": 2510.0}, {"name": "chr_13_D119", "taxId": "41875", "score": 1567.0}, {"name": "chr_13_D119", "taxId": "41875", "score": 1363.0}, {"name": "chr_13_D119", "taxId": "41875", "score": 1201.0}, {"name": "chr_13_D119", "taxId": "41875", "score": 1127.0}, {"name": "chr_13_D119", "taxId": "41875", "score": 1127.0}, {"name": "chr_13_D119", "taxId": "41875", "score": 1101.0}, {"name": "chr_13_D119", "taxId": "41875", "score": 1005.0}, {"name": "chr_13_D119", "taxId": "41875", "score": 876.0}, {"name": "chr_13_D119", "taxId": "41875", "score": 854.0}, {"name": "chr_13_D119", "taxId": "41875", "score": 745.0}, {"name": "chr_13_D119", "taxId": "41875", "score": 712.0}, {"name": "chr_13_D119", "taxId": "41875", "score": 706.0}, {"name": "chr_13_D119", "taxId": "41875", "score": 649.0}, {"name": "chr_13_D119", "taxId": "41875", "score": 649.0}, {"name": "chr_13_D119", "taxId": "41875", "score": 603.0}, {"name": "chr_13_D119", "taxId": "41875", "score": 597.0}, {"name": "chr_13_D119", "taxId": "41875", "score": 590.0}, {"name": "chr_13_D119", "taxId": "41875", "score": 571.0}, {"name": "chr_13_D119", "taxId": "41875", "score": 566.0}, {"name": "chr_13_D119", "taxId": "41875", "score": 553.0}, {"name": "chr_13_D119", "taxId": "41875", "score": 477.0}, {"name": "chr_13_D119", "taxId": "41875", "score": 464.0}, {"name": "chr_13_D119", "taxId": "41875", "score": 460.0}, {"name": "chr_13_D119", "taxId": "41875", "score": 196.0}, {"name": "chr_13_D119", "taxId": "41875", "score": 18414.0}, {"name": "chr_13_D119", "taxId": "41875", "score": 1085.0}, {"name": "chr_13_D119", "taxId": "41875", "score": 845.0}, {"name": "chr_13_D119", "taxId": "41875", "score": 12831.0}, {"name": "chr_13_D119", "taxId": "41875", "score": 529.0}, {"name": "chr_13_D119", "taxId": "41875", "score": 12004.0}, {"name": "chr_13_D119", "taxId": "41875", "score": 11459.0}, {"name": "chr_13_D119", "taxId": "41875", "score": 10410.0}, {"name": "chr_13_D119", "taxId": "41875", "score": 9044.0}, {"name": "chr_13_D119", "taxId": "41875", "score": 8264.0}, {"name": "chr_13_D119", "taxId": "41875", "score": 7729.0}, {"name": "chr_13_D119", "taxId": "41875", "score": 7651.0}, {"name": "chr_13_D119", "taxId": "41875", "score": 7188.0}, {"name": "chr_13_D119", "taxId": "41875", "score": 6706.0}, {"name": "chr_13_D119", "taxId": "41875", "score": 6650.0}, {"name": "chr_13_D119", "taxId": "41875", "score": 6266.0}, {"name": "chr_13_D119", "taxId": "41875", "score": 6192.0}, {"name": "chr_13_D119", "taxId": "41875", "score": 5788.0}, {"name": "chr_13_D119", "taxId": "41875", "score": 3943.0}, {"name": "chr_13_D119", "taxId": "41875", "score": 1592.0}, {"name": "chr_13_D119", "taxId": "41875", "score": 1158.0}, {"name": "chr_13_D119", "taxId": "41875", "score": 1105.0}, {"name": "chr_13_D119", "taxId": "41875", "score": 1072.0}, {"name": "chr_13_D119", "taxId": "41875", "score": 876.0}, {"name": "chr_13_D119", "taxId": "41875", "score": 813.0}, {"name": "chr_13_D119", "taxId": "41875", "score": 627.0}, {"name": "chr_13_D119", "taxId": "41875", "score": 608.0}, {"name": "chr_13_D119", "taxId": "41875", "score": 592.0}, {"name": "chr_13_D119", "taxId": "41875", "score": 514.0}, {"name": "chr_13_D119", "taxId": "41875", "score": 473.0}, {"name": "chr_13_D119", "taxId": "41875", "score": 5781.0}, {"name": "chr_13_D119", "taxId": "41875", "score": 5618.0}, {"name": "chr_13_D119", "taxId": "41875", "score": 5579.0}, {"name": "chr_13_D119", "taxId": "41875", "score": 5561.0}, {"name": "chr_13_D119", "taxId": "41875", "score": 5557.0}, {"name": "chr_13_D119", "taxId": "41875", "score": 5269.0}, {"name": "chr_13_D119", "taxId": "41875", "score": 5158.0}, {"name": "chr_13_D119", "taxId": "41875", "score": 5068.0}, {"name": "chr_13_D119", "taxId": "41875", "score": 4985.0}, {"name": "chr_13_D119", "taxId": "41875", "score": 4933.0}, {"name": "chr_13_D119", "taxId": "41875", "score": 4927.0}, {"name": "chr_13_D119", "taxId": "41875", "score": 4831.0}, {"name": "chr_13_D119", "taxId": "41875", "score": 4822.0}, {"name": "chr_13_D119", "taxId": "41875", "score": 4787.0}, {"name": "chr_13_D119", "taxId": "41875", "score": 4771.0}, {"name": "chr_13_D119", "taxId": "41875", "score": 4728.0}, {"name": "chr_13_D119", "taxId": "41875", "score": 4689.0}, {"name": "chr_13_D119", "taxId": "41875", "score": 4606.0}, {"name": "chr_13_D119", "taxId": "41875", "score": 4593.0}, {"name": "chr_13_D119", "taxId": "41875", "score": 4545.0}, {"name": "chr_13_D119", "taxId": "41875", "score": 4499.0}, {"name": "chr_13_D119", "taxId": "41875", "score": 4464.0}, {"name": "chr_13_D119", "taxId": "41875", "score": 4434.0}, {"name": "chr_13_D119", "taxId": "41875", "score": 4296.0}, {"name": "chr_13_D119", "taxId": "41875", "score": 4296.0}, {"name": "chr_13_D119", "taxId": "41875", "score": 1995.0}, {"name": "chr_13_D119", "taxId": "41875", "score": 403.0}, {"name": "chr_13_D119", "taxId": "41875", "score": 348.0}, {"name": "chr_13_D119", "taxId": "41875", "score": 4067.0}, {"name": "chr_13_D119", "taxId": "41875", "score": 4041.0}, {"name": "chr_13_D119", "taxId": "41875", "score": 237.0}, {"name": "chr_13_D119", "taxId": "41875", "score": 4030.0}, {"name": "chr_13_D119", "taxId": "41875", "score": 1301.0}, {"name": "chr_13_D119", "taxId": "41875", "score": 3941.0}, {"name": "chr_13_D119", "taxId": "41875", "score": 3869.0}, {"name": "chr_13_D119", "taxId": "41875", "score": 3853.0}, {"name": "chr_13_D119", "taxId": "41875", "score": 3836.0}, {"name": "chr_13_D119", "taxId": "41875", "score": 3771.0}, {"name": "chr_13_D119", "taxId": "41875", "score": 438.0}, {"name": "chr_13_D119", "taxId": "41875", "score": 3771.0}, {"name": "chr_13_D119", "taxId": "41875", "score": 579.0}, {"name": "chr_13_D119", "taxId": "41875", "score": 470.0}, {"name": "chr_13_D119", "taxId": "41875", "score": 468.0}, {"name": "chr_13_D119", "taxId": "41875", "score": 462.0}, {"name": "chr_13_D119", "taxId": "41875", "score": 438.0}, {"name": "chr_13_D119", "taxId": "41875", "score": 425.0}, {"name": "chr_13_D119", "taxId": "41875", "score": 416.0}, {"name": "chr_13_D119", "taxId": "41875", "score": 385.0}, {"name": "chr_13_D119", "taxId": "41875", "score": 383.0}, {"name": "chr_13_D119", "taxId": "41875", "score": 379.0}, {"name": "chr_13_D119", "taxId": "41875", "score": 377.0}, {"name": "chr_13_D119", "taxId": "41875", "score": 344.0}, {"name": "chr_13_D119", "taxId": "41875", "score": 329.0}, {"name": "chr_13_D119", "taxId": "41875", "score": 215.0}, {"name": "chr_13_D119", "taxId": "41875", "score": 178.0}, {"name": "chr_13_D119", "taxId": "41875", "score": 3749.0}, {"name": "chr_13_D119", "taxId": "41875", "score": 3681.0}, {"name": "chr_13_D119", "taxId": "41875", "score": 3663.0}, {"name": "chr_13_D119", "taxId": "41875", "score": 3657.0}, {"name": "chr_13_D119", "taxId": "41875", "score": 3627.0}, {"name": "chr_13_D119", "taxId": "41875", "score": 3626.0}, {"name": "chr_13_D119", "taxId": "41875", "score": 3611.0}, {"name": "chr_13_D119", "taxId": "41875", "score": 614.0}, {"name": "chr_13_D119", "taxId": "41875", "score": 3607.0}, {"name": "chr_13_D119", "taxId": "41875", "score": 3585.0}, {"name": "chr_13_D119", "taxId": "41875", "score": 3565.0}, {"name": "chr_13_D119", "taxId": "41875", "score": 3563.0}, {"name": "chr_13_D119", "taxId": "41875", "score": 3557.0}, {"name": "chr_13_D119", "taxId": "41875", "score": 3548.0}, {"name": "chr_13_D119", "taxId": "41875", "score": 3513.0}, {"name": "chr_13_D119", "taxId": "41875", "score": 3419.0}, {"name": "chr_13_D119", "taxId": "41875", "score": 3365.0}, {"name": "chr_13_D119", "taxId": "41875", "score": 3338.0}, {"name": "chr_13_D119", "taxId": "41875", "score": 3288.0}, {"name": "chr_13_D119", "taxId": "41875", "score": 496.0}, {"name": "chr_13_D119", "taxId": "41875", "score": 3275.0}, {"name": "chr_13_D119", "taxId": "41875", "score": 3258.0}, {"name": "chr_13_D119", "taxId": "41875", "score": 3258.0}, {"name": "chr_13_D119", "taxId": "41875", "score": 3247.0}, {"name": "chr_13_D119", "taxId": "41875", "score": 3243.0}, {"name": "chr_13_D119", "taxId": "41875", "score": 3241.0}, {"name": "chr_13_D119", "taxId": "41875", "score": 3234.0}, {"name": "chr_13_D119", "taxId": "41875", "score": 523.0}, {"name": "chr_13_D119", "taxId": "41875", "score": 3221.0}, {"name": "chr_13_D119", "taxId": "41875", "score": 3219.0}, {"name": "chr_13_D119", "taxId": "41875", "score": 3219.0}, {"name": "chr_13_D119", "taxId": "41875", "score": 145.0}, {"name": "chr_13_D119", "taxId": "41875", "score": 3216.0}, {"name": "chr_13_D119", "taxId": "41875", "score": 593.0}, {"name": "chr_13_D119", "taxId": "41875", "score": 3182.0}, {"name": "chr_13_D119", "taxId": "41875", "score": 3166.0}, {"name": "chr_13_D119", "taxId": "41875", "score": 3155.0}, {"name": "chr_13_D119", "taxId": "41875", "score": 3138.0}, {"name": "chr_13_D119", "taxId": "41875", "score": 3125.0}, {"name": "chr_13_D119", "taxId": "41875", "score": 3120.0}, {"name": "chr_13_D119", "taxId": "41875", "score": 3114.0}, {"name": "chr_13_D119", "taxId": "41875", "score": 3088.0}, {"name": "chr_13_D119", "taxId": "41875", "score": 3077.0}, {"name": "chr_13_D119", "taxId": "41875", "score": 3048.0}, {"name": "chr_13_D119", "taxId": "41875", "score": 3031.0}, {"name": "chr_13_D119", "taxId": "41875", "score": 2988.0}, {"name": "chr_13_D119", "taxId": "41875", "score": 2964.0}, {"name": "chr_13_D119", "taxId": "41875", "score": 2961.0}, {"name": "chr_13_D119", "taxId": "41875", "score": 2955.0}, {"name": "chr_13_D119", "taxId": "41875", "score": 2953.0}, {"name": "chr_13_D119", "taxId": "41875", "score": 2944.0}, {"name": "chr_13_D119", "taxId": "41875", "score": 2894.0}, {"name": "chr_13_D119", "taxId": "41875", "score": 2894.0}, {"name": "chr_13_D119", "taxId": "41875", "score": 2892.0}, {"name": "chr_13_D119", "taxId": "41875", "score": 2876.0}, {"name": "chr_13_D119", "taxId": "41875", "score": 2872.0}, {"name": "chr_13_D119", "taxId": "41875", "score": 2861.0}, {"name": "chr_13_D119", "taxId": "41875", "score": 2856.0}, {"name": "chr_13_D119", "taxId": "41875", "score": 2852.0}, {"name": "chr_13_D119", "taxId": "41875", "score": 2771.0}, {"name": "chr_13_D119", "taxId": "41875", "score": 2734.0}, {"name": "chr_13_D119", "taxId": "41875", "score": 1131.0}, {"name": "chr_13_D119", "taxId": "41875", "score": 2734.0}, {"name": "chr_13_D119", "taxId": "41875", "score": 2723.0}, {"name": "chr_13_D119", "taxId": "41875", "score": 2719.0}, {"name": "chr_13_D119", "taxId": "41875", "score": 2715.0}, {"name": "chr_13_D119", "taxId": "41875", "score": 2708.0}, {"name": "chr_13_D119", "taxId": "41875", "score": 2673.0}, {"name": "chr_13_D119", "taxId": "41875", "score": 2673.0}, {"name": "chr_13_D119", "taxId": "41875", "score": 2632.0}, {"name": "chr_13_D119", "taxId": "41875", "score": 2630.0}, {"name": "chr_13_D119", "taxId": "41875", "score": 2623.0}, {"name": "chr_13_D119", "taxId": "41875", "score": 2573.0}, {"name": "chr_13_D119", "taxId": "41875", "score": 2573.0}, {"name": "chr_13_D119", "taxId": "41875", "score": 2564.0}, {"name": "chr_13_D119", "taxId": "41875", "score": 316.0}, {"name": "chr_13_D119", "taxId": "41875", "score": 2549.0}, {"name": "chr_13_D119", "taxId": "41875", "score": 2505.0}, {"name": "chr_13_D119", "taxId": "41875", "score": 468.0}, {"name": "chr_13_D119", "taxId": "41875", "score": 2473.0}, {"name": "chr_13_D119", "taxId": "41875", "score": 2468.0}, {"name": "chr_13_D119", "taxId": "41875", "score": 2459.0}, {"name": "chr_13_D119", "taxId": "41875", "score": 2451.0}, {"name": "chr_13_D119", "taxId": "41875", "score": 2440.0}, {"name": "chr_13_D119", "taxId": "41875", "score": 2433.0}, {"name": "chr_13_D119", "taxId": "41875", "score": 2431.0}, {"name": "chr_13_D119", "taxId": "41875", "score": 2361.0}, {"name": "chr_13_D119", "taxId": "41875", "score": 2359.0}, {"name": "chr_13_D119", "taxId": "41875", "score": 2346.0}, {"name": "chr_13_D119", "taxId": "41875", "score": 1254.0}, {"name": "chr_13_D119", "taxId": "41875", "score": 2335.0}, {"name": "chr_13_D119", "taxId": "41875", "score": 2327.0}, {"name": "chr_13_D119", "taxId": "41875", "score": 2327.0}, {"name": "chr_13_D119", "taxId": "41875", "score": 2322.0}, {"name": "chr_13_D119", "taxId": "41875", "score": 2294.0}, {"name": "chr_13_D119", "taxId": "41875", "score": 2278.0}, {"name": "chr_13_D119", "taxId": "41875", "score": 2274.0}, {"name": "chr_13_D119", "taxId": "41875", "score": 217.0}, {"name": "chr_13_D119", "taxId": "41875", "score": 2272.0}, {"name": "chr_13_D119", "taxId": "41875", "score": 2217.0}, {"name": "chr_13_D119", "taxId": "41875", "score": 2217.0}, {"name": "chr_13_D119", "taxId": "41875", "score": 2194.0}, {"name": "chr_13_D119", "taxId": "41875", "score": 2178.0}, {"name": "chr_13_D119", "taxId": "41875", "score": 2178.0}, {"name": "chr_13_D119", "taxId": "41875", "score": 2163.0}, {"name": "chr_13_D119", "taxId": "41875", "score": 2158.0}, {"name": "chr_13_D119", "taxId": "41875", "score": 2152.0}, {"name": "chr_13_D119", "taxId": "41875", "score": 2139.0}, {"name": "chr_13_D119", "taxId": "41875", "score": 2124.0}, {"name": "chr_13_D119", "taxId": "41875", "score": 2122.0}, {"name": "chr_13_D119", "taxId": "41875", "score": 427.0}, {"name": "chr_13_D119", "taxId": "41875", "score": 2104.0}, {"name": "chr_13_D119", "taxId": "41875", "score": 1053.0}, {"name": "chr_13_D119", "taxId": "41875", "score": 739.0}, {"name": "chr_13_D119", "taxId": "41875", "score": 586.0}, {"name": "chr_13_D119", "taxId": "41875", "score": 540.0}, {"name": "chr_13_D119", "taxId": "41875", "score": 501.0}, {"name": "chr_13_D119", "taxId": "41875", "score": 501.0}, {"name": "chr_13_D119", "taxId": "41875", "score": 453.0}, {"name": "chr_13_D119", "taxId": "41875", "score": 385.0}, {"name": "chr_13_D119", "taxId": "41875", "score": 368.0}, {"name": "chr_13_D119", "taxId": "41875", "score": 363.0}, {"name": "chr_13_D119", "taxId": "41875", "score": 350.0}, {"name": "chr_13_D119", "taxId": "41875", "score": 2074.0}, {"name": "chr_13_D119", "taxId": "41875", "score": 2069.0}, {"name": "chr_13_D119", "taxId": "41875", "score": 2036.0}, {"name": "chr_13_D119", "taxId": "41875", "score": 2032.0}, {"name": "chr_13_D119", "taxId": "41875", "score": 2032.0}, {"name": "chr_13_D119", "taxId": "41875", "score": 472.0}, {"name": "chr_13_D119", "taxId": "41875", "score": 178.0}, {"name": "chr_13_D119", "taxId": "41875", "score": 2025.0}, {"name": "chr_13_D119", "taxId": "41875", "score": 2021.0}, {"name": "chr_13_D119", "taxId": "41875", "score": 2017.0}, {"name": "chr_13_D119", "taxId": "41875", "score": 1991.0}, {"name": "chr_13_D119", "taxId": "41875", "score": 1986.0}, {"name": "chr_13_D119", "taxId": "41875", "score": 1975.0}, {"name": "chr_13_D119", "taxId": "41875", "score": 1975.0}, {"name": "chr_13_D119", "taxId": "41875", "score": 1967.0}, {"name": "chr_13_D119", "taxId": "41875", "score": 1965.0}, {"name": "chr_13_D119", "taxId": "41875", "score": 1657.0}, {"name": "chr_13_D119", "taxId": "41875", "score": 1960.0}, {"name": "chr_13_D119", "taxId": "41875", "score": 1890.0}, {"name": "chr_13_D119", "taxId": "41875", "score": 1879.0}, {"name": "chr_13_D119", "taxId": "41875", "score": 1873.0}, {"name": "chr_13_D119", "taxId": "41875", "score": 1864.0}, {"name": "chr_13_D119", "taxId": "41875", "score": 1203.0}, {"name": "chr_13_D119", "taxId": "41875", "score": 1864.0}, {"name": "chr_13_D119", "taxId": "41875", "score": 1864.0}, {"name": "chr_13_D119", "taxId": "41875", "score": 1203.0}, {"name": "chr_13_D119", "taxId": "41875", "score": 1085.0}, {"name": "chr_13_D119", "taxId": "41875", "score": 881.0}, {"name": "chr_13_D119", "taxId": "41875", "score": 881.0}, {"name": "chr_13_D119", "taxId": "41875", "score": 701.0}, {"name": "chr_13_D119", "taxId": "41875", "score": 627.0}, {"name": "chr_13_D119", "taxId": "41875", "score": 590.0}, {"name": "chr_13_D119", "taxId": "41875", "score": 451.0}, {"name": "chr_13_D119", "taxId": "41875", "score": 440.0}, {"name": "chr_13_D119", "taxId": "41875", "score": 394.0}, {"name": "chr_13_D119", "taxId": "41875", "score": 161.0}, {"name": "chr_13_D119", "taxId": "41875", "score": 1862.0}, {"name": "chr_13_D119", "taxId": "41875", "score": 1823.0}, {"name": "chr_13_D119", "taxId": "41875", "score": 1790.0}, {"name": "chr_13_D119", "taxId": "41875", "score": 1786.0}, {"name": "chr_13_D119", "taxId": "41875", "score": 1773.0}, {"name": "chr_13_D119", "taxId": "41875", "score": 1759.0}, {"name": "chr_13_D119", "taxId": "41875", "score": 1751.0}, {"name": "chr_13_D119", "taxId": "41875", "score": 1751.0}, {"name": "chr_13_D119", "taxId": "41875", "score": 1736.0}, {"name": "chr_13_D119", "taxId": "41875", "score": 1729.0}, {"name": "chr_13_D119", "taxId": "41875", "score": 1729.0}, {"name": "chr_13_D119", "taxId": "41875", "score": 1724.0}, {"name": "chr_13_D119", "taxId": "41875", "score": 1716.0}, {"name": "chr_13_D119", "taxId": "41875", "score": 226.0}, {"name": "chr_13_D119", "taxId": "41875", "score": 1714.0}, {"name": "chr_13_D119", "taxId": "41875", "score": 1703.0}, {"name": "chr_13_D119", "taxId": "41875", "score": 976.0}, {"name": "chr_13_D119", "taxId": "41875", "score": 1703.0}, {"name": "chr_13_D119", "taxId": "41875", "score": 1700.0}, {"name": "chr_13_D119", "taxId": "41875", "score": 917.0}, {"name": "chr_13_D119", "taxId": "41875", "score": 1679.0}, {"name": "chr_13_D119", "taxId": "41875", "score": 1648.0}, {"name": "chr_13_D119", "taxId": "41875", "score": 1640.0}, {"name": "chr_13_D119", "taxId": "41875", "score": 1637.0}, {"name": "chr_13_D119", "taxId": "41875", "score": 278.0}, {"name": "chr_13_D119", "taxId": "41875", "score": 198.0}, {"name": "chr_13_D119", "taxId": "41875", "score": 1629.0}, {"name": "chr_13_D119", "taxId": "41875", "score": 1615.0}, {"name": "chr_13_D119", "taxId": "41875", "score": 1613.0}, {"name": "chr_13_D119", "taxId": "41875", "score": 1602.0}, {"name": "chr_13_D119", "taxId": "41875", "score": 1591.0}, {"name": "chr_13_D119", "taxId": "41875", "score": 1587.0}, {"name": "chr_13_D119", "taxId": "41875", "score": 316.0}, {"name": "chr_13_D119", "taxId": "41875", "score": 1585.0}, {"name": "chr_13_D119", "taxId": "41875", "score": 745.0}, {"name": "chr_13_D119", "taxId": "41875", "score": 1561.0}, {"name": "chr_13_D119", "taxId": "41875", "score": 1546.0}, {"name": "chr_13_D119", "taxId": "41875", "score": 1389.0}, {"name": "chr_13_D119", "taxId": "41875", "score": 1515.0}, {"name": "chr_13_D119", "taxId": "41875", "score": 1502.0}, {"name": "chr_13_D119", "taxId": "41875", "score": 1502.0}, {"name": "chr_13_D119", "taxId": "41875", "score": 1498.0}, {"name": "chr_13_D119", "taxId": "41875", "score": 1485.0}, {"name": "chr_13_D119", "taxId": "41875", "score": 678.0}, {"name": "chr_13_D119", "taxId": "41875", "score": 1483.0}, {"name": "chr_13_D119", "taxId": "41875", "score": 1469.0}, {"name": "chr_13_D119", "taxId": "41875", "score": 1469.0}, {"name": "chr_13_D119", "taxId": "41875", "score": 1463.0}, {"name": "chr_13_D119", "taxId": "41875", "score": 1459.0}, {"name": "chr_13_D119", "taxId": "41875", "score": 1437.0}, {"name": "chr_13_D119", "taxId": "41875", "score": 1434.0}, {"name": "chr_13_D119", "taxId": "41875", "score": 1410.0}, {"name": "chr_13_D119", "taxId": "41875", "score": 1408.0}, {"name": "chr_13_D119", "taxId": "41875", "score": 1376.0}, {"name": "chr_13_D119", "taxId": "41875", "score": 1371.0}, {"name": "chr_13_D119", "taxId": "41875", "score": 191.0}, {"name": "chr_13_D119", "taxId": "41875", "score": 1363.0}, {"name": "chr_13_D119", "taxId": "41875", "score": 1354.0}, {"name": "chr_13_D119", "taxId": "41875", "score": 1343.0}, {"name": "chr_13_D119", "taxId": "41875", "score": 1343.0}, {"name": "chr_13_D119", "taxId": "41875", "score": 1339.0}, {"name": "chr_13_D119", "taxId": "41875", "score": 1282.0}, {"name": "chr_13_D119", "taxId": "41875", "score": 702.0}, {"name": "chr_13_D119", "taxId": "41875", "score": 688.0}, {"name": "chr_13_D119", "taxId": "41875", "score": 654.0}, {"name": "chr_13_D119", "taxId": "41875", "score": 366.0}, {"name": "chr_13_D119", "taxId": "41875", "score": 1339.0}, {"name": "chr_13_D119", "taxId": "41875", "score": 1282.0}, {"name": "chr_13_D119", "taxId": "41875", "score": 1245.0}, {"name": "chr_13_D119", "taxId": "41875", "score": 907.0}, {"name": "chr_13_D119", "taxId": "41875", "score": 852.0}, {"name": "chr_13_D119", "taxId": "41875", "score": 784.0}, {"name": "chr_13_D119", "taxId": "41875", "score": 702.0}, {"name": "chr_13_D119", "taxId": "41875", "score": 688.0}, {"name": "chr_13_D119", "taxId": "41875", "score": 483.0}, {"name": "chr_13_D119", "taxId": "41875", "score": 475.0}, {"name": "chr_13_D119", "taxId": "41875", "score": 473.0}, {"name": "chr_13_D119", "taxId": "41875", "score": 460.0}, {"name": "chr_13_D119", "taxId": "41875", "score": 459.0}, {"name": "chr_13_D119", "taxId": "41875", "score": 442.0}, {"name": "chr_13_D119", "taxId": "41875", "score": 425.0}, {"name": "chr_13_D119", "taxId": "41875", "score": 425.0}, {"name": "chr_13_D119", "taxId": "41875", "score": 416.0}, {"name": "chr_13_D119", "taxId": "41875", "score": 412.0}, {"name": "chr_13_D119", "taxId": "41875", "score": 401.0}, {"name": "chr_13_D119", "taxId": "41875", "score": 401.0}, {"name": "chr_13_D119", "taxId": "41875", "score": 368.0}, {"name": "chr_13_D119", "taxId": "41875", "score": 366.0}, {"name": "chr_13_D119", "taxId": "41875", "score": 351.0}, {"name": "chr_13_D119", "taxId": "41875", "score": 331.0}, {"name": "chr_13_D119", "taxId": "41875", "score": 250.0}, {"name": "chr_13_D119", "taxId": "41875", "score": 200.0}, {"name": "chr_13_D119", "taxId": "41875", "score": 1338.0}, {"name": "chr_13_D119", "taxId": "41875", "score": 1330.0}, {"name": "chr_13_D119", "taxId": "41875", "score": 1328.0}, {"name": "chr_13_D119", "taxId": "41875", "score": 1327.0}, {"name": "chr_13_D119", "taxId": "41875", "score": 1288.0}, {"name": "chr_13_D119", "taxId": "41875", "score": 1258.0}, {"name": "chr_13_D119", "taxId": "41875", "score": 1254.0}, {"name": "chr_13_D119", "taxId": "41875", "score": 1253.0}, {"name": "chr_13_D119", "taxId": "41875", "score": 1245.0}, {"name": "chr_13_D119", "taxId": "41875", "score": 1238.0}, {"name": "chr_13_D119", "taxId": "41875", "score": 457.0}, {"name": "chr_13_D119", "taxId": "41875", "score": 1212.0}, {"name": "chr_13_D119", "taxId": "41875", "score": 1205.0}, {"name": "chr_13_D119", "taxId": "41875", "score": 1199.0}, {"name": "chr_13_D119", "taxId": "41875", "score": 1181.0}, {"name": "chr_13_D119", "taxId": "41875", "score": 1177.0}, {"name": "chr_13_D119", "taxId": "41875", "score": 1171.0}, {"name": "chr_13_D119", "taxId": "41875", "score": 1170.0}, {"name": "chr_13_D119", "taxId": "41875", "score": 1116.0}, {"name": "chr_13_D119", "taxId": "41875", "score": 1110.0}, {"name": "chr_13_D119", "taxId": "41875", "score": 1096.0}, {"name": "chr_13_D119", "taxId": "41875", "score": 1072.0}, {"name": "chr_13_D119", "taxId": "41875", "score": 1070.0}, {"name": "chr_13_D119", "taxId": "41875", "score": 1066.0}, {"name": "chr_13_D119", "taxId": "41875", "score": 1062.0}, {"name": "chr_13_D119", "taxId": "41875", "score": 1057.0}, {"name": "chr_13_D119", "taxId": "41875", "score": 1053.0}, {"name": "chr_13_D119", "taxId": "41875", "score": 501.0}, {"name": "chr_13_D119", "taxId": "41875", "score": 501.0}, {"name": "chr_13_D119", "taxId": "41875", "score": 499.0}, {"name": "chr_13_D119", "taxId": "41875", "score": 460.0}, {"name": "chr_13_D119", "taxId": "41875", "score": 453.0}, {"name": "chr_13_D119", "taxId": "41875", "score": 1031.0}, {"name": "chr_13_D119", "taxId": "41875", "score": 1027.0}, {"name": "chr_13_D119", "taxId": "41875", "score": 1024.0}, {"name": "chr_13_D119", "taxId": "41875", "score": 726.0}, {"name": "chr_13_D119", "taxId": "41875", "score": 721.0}, {"name": "chr_13_D119", "taxId": "41875", "score": 220.0}, {"name": "chr_13_D119", "taxId": "41875", "score": 1014.0}, {"name": "chr_13_D119", "taxId": "41875", "score": 150.0}, {"name": "chr_13_D119", "taxId": "41875", "score": 981.0}, {"name": "chr_13_D119", "taxId": "41875", "score": 922.0}, {"name": "chr_13_D119", "taxId": "41875", "score": 883.0}, {"name": "chr_13_D119", "taxId": "41875", "score": 880.0}, {"name": "chr_13_D119", "taxId": "41875", "score": 797.0}, {"name": "chr_13_D119", "taxId": "41875", "score": 462.0}, {"name": "chr_13_D119", "taxId": "41875", "score": 228.0}, {"name": "chr_13_D119", "taxId": "41875", "score": 211.0}, {"name": "chr_13_D119", "taxId": "41875", "score": 191.0}, {"name": "chr_13_D119", "taxId": "41875", "score": 174.0}, {"name": "chr_13_D119", "taxId": "41875", "score": 957.0}, {"name": "chr_13_D119", "taxId": "41875", "score": 815.0}, {"name": "chr_13_D119", "taxId": "41875", "score": 950.0}, {"name": "chr_13_D119", "taxId": "41875", "score": 917.0}, {"name": "chr_13_D119", "taxId": "41875", "score": 917.0}, {"name": "chr_13_D119", "taxId": "41875", "score": 795.0}, {"name": "chr_13_D119", "taxId": "41875", "score": 907.0}, {"name": "chr_13_D119", "taxId": "41875", "score": 904.0}, {"name": "chr_13_D119", "taxId": "41875", "score": 893.0}, {"name": "chr_13_D119", "taxId": "41875", "score": 863.0}, {"name": "chr_13_D119", "taxId": "41875", "score": 850.0}, {"name": "chr_13_D119", "taxId": "41875", "score": 776.0}, {"name": "chr_13_D119", "taxId": "41875", "score": 195.0}, {"name": "chr_13_D119", "taxId": "41875", "score": 891.0}, {"name": "chr_13_D119", "taxId": "41875", "score": 881.0}, {"name": "chr_13_D119", "taxId": "41875", "score": 878.0}, {"name": "chr_13_D119", "taxId": "41875", "score": 876.0}, {"name": "chr_13_D119", "taxId": "41875", "score": 876.0}, {"name": "chr_13_D119", "taxId": "41875", "score": 416.0}, {"name": "chr_13_D119", "taxId": "41875", "score": 398.0}, {"name": "chr_13_D119", "taxId": "41875", "score": 187.0}, {"name": "chr_13_D119", "taxId": "41875", "score": 152.0}, {"name": "chr_13_D119", "taxId": "436017", "score": 876.0}, {"name": "chr_13_D119", "taxId": "436017", "score": 876.0}, {"name": "chr_13_D119", "taxId": "436017", "score": 641.0}, {"name": "chr_13_D119", "taxId": "436017", "score": 340.0}, {"name": "chr_13_D119", "taxId": "436017", "score": 169.0}, {"name": "chr_13_D119", "taxId": "41875", "score": 863.0}, {"name": "chr_13_D119", "taxId": "41875", "score": 863.0}, {"name": "chr_13_D119", "taxId": "41875", "score": 819.0}, {"name": "chr_13_D119", "taxId": "41875", "score": 859.0}, {"name": "chr_13_D119", "taxId": "41875", "score": 811.0}, {"name": "chr_13_D119", "taxId": "41875", "score": 857.0}, {"name": "chr_13_D119", "taxId": "41875", "score": 857.0}, {"name": "chr_13_D119", "taxId": "41875", "score": 638.0}, {"name": "chr_13_D119", "taxId": "41875", "score": 355.0}, {"name": "chr_13_D119", "taxId": "41875", "score": 344.0}, {"name": "chr_13_D119", "taxId": "41875", "score": 333.0}, {"name": "chr_13_D119", "taxId": "41875", "score": 143.0}, {"name": "chr_13_D119", "taxId": "41875", "score": 850.0}, {"name": "chr_13_D119", "taxId": "41875", "score": 850.0}, {"name": "chr_13_D119", "taxId": "41875", "score": 848.0}, {"name": "chr_13_D119", "taxId": "41875", "score": 833.0}, {"name": "chr_13_D119", "taxId": "41875", "score": 815.0}, {"name": "chr_13_D119", "taxId": "41875", "score": 795.0}, {"name": "chr_13_D119", "taxId": "41875", "score": 193.0}, {"name": "chr_13_D119", "taxId": "41875", "score": 789.0}, {"name": "chr_13_D119", "taxId": "41875", "score": 787.0}, {"name": "chr_13_D119", "taxId": "41875", "score": 756.0}, {"name": "chr_13_D119", "taxId": "41875", "score": 527.0}, {"name": "chr_13_D119", "taxId": "41875", "score": 754.0}, {"name": "chr_13_D119", "taxId": "41875", "score": 754.0}, {"name": "chr_13_D119", "taxId": "41875", "score": 754.0}, {"name": "chr_13_D119", "taxId": "41875", "score": 686.0}, {"name": "chr_13_D119", "taxId": "41875", "score": 608.0}, {"name": "chr_13_D119", "taxId": "41875", "score": 544.0}, {"name": "chr_13_D119", "taxId": "41875", "score": 499.0}, {"name": "chr_13_D119", "taxId": "41875", "score": 499.0}, {"name": "chr_13_D119", "taxId": "41875", "score": 499.0}, {"name": "chr_13_D119", "taxId": "41875", "score": 398.0}, {"name": "chr_13_D119", "taxId": "41875", "score": 305.0}, {"name": "chr_13_D119", "taxId": "41875", "score": 156.0}, {"name": "chr_13_D119", "taxId": "41875", "score": 749.0}, {"name": "chr_13_D119", "taxId": "41875", "score": 571.0}, {"name": "chr_13_D119", "taxId": "41875", "score": 745.0}, {"name": "chr_13_D119", "taxId": "41875", "score": 741.0}, {"name": "chr_13_D119", "taxId": "41875", "score": 726.0}, {"name": "chr_13_D119", "taxId": "41875", "score": 723.0}, {"name": "chr_13_D119", "taxId": "41875", "score": 492.0}, {"name": "chr_13_D119", "taxId": "41875", "score": 701.0}, {"name": "chr_13_D119", "taxId": "41875", "score": 676.0}, {"name": "chr_13_D119", "taxId": "41875", "score": 675.0}, {"name": "chr_13_D119", "taxId": "41875", "score": 193.0}, {"name": "chr_13_D119", "taxId": "41875", "score": 671.0}, {"name": "chr_13_D119", "taxId": "41875", "score": 671.0}, {"name": "chr_13_D119", "taxId": "41875", "score": 381.0}, {"name": "chr_13_D119", "taxId": "41875", "score": 193.0}, {"name": "chr_13_D119", "taxId": "41875", "score": 660.0}, {"name": "chr_13_D119", "taxId": "41875", "score": 658.0}, {"name": "chr_13_D119", "taxId": "41875", "score": 161.0}, {"name": "chr_13_D119", "taxId": "41875", "score": 643.0}, {"name": "chr_13_D119", "taxId": "41875", "score": 610.0}, {"name": "chr_13_D119", "taxId": "436017", "score": 641.0}, {"name": "chr_13_D119", "taxId": "41875", "score": 638.0}, {"name": "chr_13_D119", "taxId": "41875", "score": 638.0}, {"name": "chr_13_D119", "taxId": "41875", "score": 638.0}, {"name": "chr_13_D119", "taxId": "41875", "score": 422.0}, {"name": "chr_13_D119", "taxId": "41875", "score": 634.0}, {"name": "chr_13_D119", "taxId": "41875", "score": 625.0}, {"name": "chr_13_D119", "taxId": "41875", "score": 147.0}, {"name": "chr_13_D119", "taxId": "41875", "score": 608.0}, {"name": "chr_13_D119", "taxId": "41875", "score": 604.0}, {"name": "chr_13_D119", "taxId": "41875", "score": 545.0}, {"name": "chr_13_D119", "taxId": "41875", "score": 544.0}, {"name": "chr_13_D119", "taxId": "41875", "score": 488.0}, {"name": "chr_13_D119", "taxId": "41875", "score": 455.0}, {"name": "chr_13_D119", "taxId": "41875", "score": 351.0}, {"name": "chr_13_D119", "taxId": "41875", "score": 315.0}, {"name": "chr_13_D119", "taxId": "41875", "score": 189.0}, {"name": "chr_13_D119", "taxId": "41875", "score": 167.0}, {"name": "chr_13_D119", "taxId": "41875", "score": 163.0}, {"name": "chr_13_D119", "taxId": "41875", "score": 161.0}, {"name": "chr_13_D119", "taxId": "70448", "score": 608.0}, {"name": "chr_13_D119", "taxId": "41875", "score": 590.0}, {"name": "chr_13_D119", "taxId": "41875", "score": 571.0}, {"name": "chr_13_D119", "taxId": "41875", "score": 571.0}, {"name": "chr_13_D119", "taxId": "41875", "score": 571.0}, {"name": "chr_13_D119", "taxId": "41875", "score": 571.0}, {"name": "chr_13_D119", "taxId": "41875", "score": 571.0}, {"name": "chr_13_D119", "taxId": "41875", "score": 566.0}, {"name": "chr_13_D119", "taxId": "41875", "score": 551.0}, {"name": "chr_13_D119", "taxId": "41875", "score": 544.0}, {"name": "chr_13_D119", "taxId": "41875", "score": 503.0}, {"name": "chr_13_D119", "taxId": "41875", "score": 521.0}, {"name": "chr_13_D119", "taxId": "41875", "score": 516.0}, {"name": "chr_13_D119", "taxId": "41875", "score": 499.0}, {"name": "chr_13_D119", "taxId": "41875", "score": 499.0}, {"name": "chr_13_D119", "taxId": "41875", "score": 496.0}, {"name": "chr_13_D119", "taxId": "41875", "score": 494.0}, {"name": "chr_13_D119", "taxId": "41875", "score": 488.0}, {"name": "chr_13_D119", "taxId": "41875", "score": 486.0}, {"name": "chr_13_D119", "taxId": "41875", "score": 451.0}, {"name": "chr_13_D119", "taxId": "41875", "score": 416.0}, {"name": "chr_13_D119", "taxId": "70448", "score": 405.0}, {"name": "chr_13_D119", "taxId": "41875", "score": 398.0}, {"name": "chr_13_D119", "taxId": "41875", "score": 398.0}, {"name": "chr_13_D119", "taxId": "41875", "score": 263.0}, {"name": "chr_13_D119", "taxId": "41875", "score": 398.0}, {"name": "chr_13_D119", "taxId": "41875", "score": 396.0}, {"name": "chr_13_D119", "taxId": "41875", "score": 394.0}, {"name": "chr_13_D119", "taxId": "41875", "score": 388.0}, {"name": "chr_13_D119", "taxId": "41875", "score": 165.0}, {"name": "chr_13_D119", "taxId": "41875", "score": 387.0}, {"name": "chr_13_D119", "taxId": "41875", "score": 383.0}, {"name": "chr_13_D119", "taxId": "41875", "score": 372.0}, {"name": "chr_13_D119", "taxId": "41875", "score": 353.0}, {"name": "chr_13_D119", "taxId": "41875", "score": 350.0}, {"name": "chr_13_D119", "taxId": "41875", "score": 346.0}, {"name": "chr_13_D119", "taxId": "41875", "score": 342.0}, {"name": "chr_13_D119", "taxId": "436017", "score": 340.0}, {"name": "chr_13_D119", "taxId": "41875", "score": 333.0}, {"name": "chr_13_D119", "taxId": "41875", "score": 305.0}, {"name": "chr_13_D119", "taxId": "41875", "score": 292.0}, {"name": "chr_13_D119", "taxId": "564608", "score": 283.0}, {"name": "chr_13_D119", "taxId": "41875", "score": 252.0}, {"name": "chr_13_D119", "taxId": "70448", "score": 211.0}, {"name": "chr_13_D119", "taxId": "41875", "score": 198.0}, {"name": "chr_13_D119", "taxId": "41875", "score": 195.0}, {"name": "chr_13_D119", "taxId": "41875", "score": 195.0}, {"name": "chr_13_D119", "taxId": "41875", "score": 187.0}, {"name": "chr_13_D119", "taxId": "34126", "score": 183.0}, {"name": "chr_13_D119", "taxId": "41875", "score": 182.0}, {"name": "chr_13_D119", "taxId": "41875", "score": 178.0}, {"name": "chr_13_D119", "taxId": "41875", "score": 178.0}, {"name": "chr_13_D119", "taxId": "41875", "score": 161.0}, {"name": "chr_13_D119", "taxId": "436017", "score": 159.0}, {"name": "chr_13_D119", "taxId": "41875", "score": 156.0}, {"name": "chr_13_D119", "taxId": "41875", "score": 152.0}, {"name": "chr_13_D119", "taxId": "39947", "score": 148.0}, {"name": "chr_13_D119", "taxId": "39947", "score": 143.0}, {"name": "chr_13_D119", "taxId": "41875", "score": 143.0}]}, "taxonomy": {"bestsum": {"species": {"tax": "Bathycoccus prasinos", "score": 2470500.0, "c_index": 5}, "genus": {"tax": "Bathycoccus", "score": 2470500.0, "c_index": 4}, "family": {"tax": "Bathycoccaceae", "score": 2475766.0, "c_index": 3}, "order": {"tax": "Mamiellales", "score": 2476049.0, "c_index": 2}, "phylum": {"tax": "Chlorophyta", "score": 2476232.0, "c_index": 1}, "superkingdom": {"tax": "Eukaryota", "score": 2476523.0, "c_index": 0}}}}, "chr_12_D119": {"name": "chr_12_D119", "length": 750795, "n_count": 0, "agct_count": 750795, "gc": 0.4787, "covs": {"bam0": 58.201}, "read_cov": {"bam0": 291381}, "hits": {"tax0": [{"name": "chr_12_D119", "taxId": "41875", "score": 51075.0}, {"name": "chr_12_D119", "taxId": "41875", "score": 43707.0}, {"name": "chr_12_D119", "taxId": "41875", "score": 37696.0}, {"name": "chr_12_D119", "taxId": "41875", "score": 37349.0}, {"name": "chr_12_D119", "taxId": "41875", "score": 35781.0}, {"name": "chr_12_D119", "taxId": "41875", "score": 35272.0}, {"name": "chr_12_D119", "taxId": "41875", "score": 29636.0}, {"name": "chr_12_D119", "taxId": "41875", "score": 28498.0}, {"name": "chr_12_D119", "taxId": "41875", "score": 28467.0}, {"name": "chr_12_D119", "taxId": "41875", "score": 27213.0}, {"name": "chr_12_D119", "taxId": "41875", "score": 26024.0}, {"name": "chr_12_D119", "taxId": "41875", "score": 24382.0}, {"name": "chr_12_D119", "taxId": "41875", "score": 23056.0}, {"name": "chr_12_D119", "taxId": "41875", "score": 22690.0}, {"name": "chr_12_D119", "taxId": "41875", "score": 21660.0}, {"name": "chr_12_D119", "taxId": "41875", "score": 20654.0}, {"name": "chr_12_D119", "taxId": "41875", "score": 20628.0}, {"name": "chr_12_D119", "taxId": "41875", "score": 19257.0}, {"name": "chr_12_D119", "taxId": "41875", "score": 19099.0}, {"name": "chr_12_D119", "taxId": "41875", "score": 18945.0}, {"name": "chr_12_D119", "taxId": "41875", "score": 18774.0}, {"name": "chr_12_D119", "taxId": "41875", "score": 18571.0}, {"name": "chr_12_D119", "taxId": "41875", "score": 16992.0}, {"name": "chr_12_D119", "taxId": "41875", "score": 16988.0}, {"name": "chr_12_D119", "taxId": "41875", "score": 16615.0}, {"name": "chr_12_D119", "taxId": "41875", "score": 16022.0}, {"name": "chr_12_D119", "taxId": "41875", "score": 15716.0}, {"name": "chr_12_D119", "taxId": "41875", "score": 15167.0}, {"name": "chr_12_D119", "taxId": "41875", "score": 15031.0}, {"name": "chr_12_D119", "taxId": "41875", "score": 14894.0}, {"name": "chr_12_D119", "taxId": "41875", "score": 13860.0}, {"name": "chr_12_D119", "taxId": "41875", "score": 13771.0}, {"name": "chr_12_D119", "taxId": "41875", "score": 13335.0}, {"name": "chr_12_D119", "taxId": "41875", "score": 13042.0}, {"name": "chr_12_D119", "taxId": "41875", "score": 12514.0}, {"name": "chr_12_D119", "taxId": "41875", "score": 11912.0}, {"name": "chr_12_D119", "taxId": "41875", "score": 11422.0}, {"name": "chr_12_D119", "taxId": "41875", "score": 11396.0}, {"name": "chr_12_D119", "taxId": "41875", "score": 11095.0}, {"name": "chr_12_D119", "taxId": "41875", "score": 10658.0}, {"name": "chr_12_D119", "taxId": "41875", "score": 10423.0}, {"name": "chr_12_D119", "taxId": "41875", "score": 10240.0}, {"name": "chr_12_D119", "taxId": "41875", "score": 9716.0}, {"name": "chr_12_D119", "taxId": "41875", "score": 9465.0}, {"name": "chr_12_D119", "taxId": "41875", "score": 9249.0}, {"name": "chr_12_D119", "taxId": "41875", "score": 8994.0}, {"name": "chr_12_D119", "taxId": "41875", "score": 8815.0}, {"name": "chr_12_D119", "taxId": "41875", "score": 8612.0}, {"name": "chr_12_D119", "taxId": "41875", "score": 8377.0}, {"name": "chr_12_D119", "taxId": "41875", "score": 8163.0}, {"name": "chr_12_D119", "taxId": "41875", "score": 8078.0}, {"name": "chr_12_D119", "taxId": "41875", "score": 8050.0}, {"name": "chr_12_D119", "taxId": "41875", "score": 7949.0}, {"name": "chr_12_D119", "taxId": "41875", "score": 7817.0}, {"name": "chr_12_D119", "taxId": "41875", "score": 7635.0}, {"name": "chr_12_D119", "taxId": "41875", "score": 6946.0}, {"name": "chr_12_D119", "taxId": "41875", "score": 6924.0}, {"name": "chr_12_D119", "taxId": "41875", "score": 6663.0}, {"name": "chr_12_D119", "taxId": "41875", "score": 5681.0}, {"name": "chr_12_D119", "taxId": "41875", "score": 5600.0}, {"name": "chr_12_D119", "taxId": "41875", "score": 5522.0}, {"name": "chr_12_D119", "taxId": "41875", "score": 5160.0}, {"name": "chr_12_D119", "taxId": "41875", "score": 5025.0}, {"name": "chr_12_D119", "taxId": "41875", "score": 4848.0}, {"name": "chr_12_D119", "taxId": "41875", "score": 4159.0}, {"name": "chr_12_D119", "taxId": "41875", "score": 3868.0}, {"name": "chr_12_D119", "taxId": "41875", "score": 3855.0}, {"name": "chr_12_D119", "taxId": "41875", "score": 3749.0}, {"name": "chr_12_D119", "taxId": "41875", "score": 3380.0}, {"name": "chr_12_D119", "taxId": "41875", "score": 3105.0}, {"name": "chr_12_D119", "taxId": "41875", "score": 2926.0}, {"name": "chr_12_D119", "taxId": "41875", "score": 2728.0}, {"name": "chr_12_D119", "taxId": "41875", "score": 2414.0}, {"name": "chr_12_D119", "taxId": "41875", "score": 2274.0}, {"name": "chr_12_D119", "taxId": "41875", "score": 1855.0}, {"name": "chr_12_D119", "taxId": "41875", "score": 1814.0}, {"name": "chr_12_D119", "taxId": "41875", "score": 1559.0}, {"name": "chr_12_D119", "taxId": "41875", "score": 1500.0}, {"name": "chr_12_D119", "taxId": "41875", "score": 1419.0}, {"name": "chr_12_D119", "taxId": "41875", "score": 1393.0}, {"name": "chr_12_D119", "taxId": "41875", "score": 1264.0}, {"name": "chr_12_D119", "taxId": "41875", "score": 1140.0}, {"name": "chr_12_D119", "taxId": "41875", "score": 1081.0}, {"name": "chr_12_D119", "taxId": "41875", "score": 1068.0}, {"name": "chr_12_D119", "taxId": "41875", "score": 1051.0}, {"name": "chr_12_D119", "taxId": "41875", "score": 857.0}, {"name": "chr_12_D119", "taxId": "41875", "score": 795.0}, {"name": "chr_12_D119", "taxId": "41875", "score": 717.0}, {"name": "chr_12_D119", "taxId": "41875", "score": 599.0}, {"name": "chr_12_D119", "taxId": "41875", "score": 492.0}, {"name": "chr_12_D119", "taxId": "41875", "score": 459.0}, {"name": "chr_12_D119", "taxId": "41875", "score": 403.0}, {"name": "chr_12_D119", "taxId": "41875", "score": 237.0}, {"name": "chr_12_D119", "taxId": "41875", "score": 191.0}, {"name": "chr_12_D119", "taxId": "743611", "score": 13123.0}, {"name": "chr_12_D119", "taxId": "743611", "score": 5171.0}, {"name": "chr_12_D119", "taxId": "743611", "score": 4468.0}, {"name": "chr_12_D119", "taxId": "41875", "score": 12366.0}, {"name": "chr_12_D119", "taxId": "41875", "score": 11119.0}, {"name": "chr_12_D119", "taxId": "41875", "score": 10449.0}, {"name": "chr_12_D119", "taxId": "41875", "score": 10373.0}, {"name": "chr_12_D119", "taxId": "41875", "score": 9928.0}, {"name": "chr_12_D119", "taxId": "41875", "score": 9334.0}, {"name": "chr_12_D119", "taxId": "41875", "score": 8427.0}, {"name": "chr_12_D119", "taxId": "41875", "score": 8405.0}, {"name": "chr_12_D119", "taxId": "41875", "score": 7825.0}, {"name": "chr_12_D119", "taxId": "41875", "score": 7692.0}, {"name": "chr_12_D119", "taxId": "41875", "score": 7607.0}, {"name": "chr_12_D119", "taxId": "41875", "score": 7352.0}, {"name": "chr_12_D119", "taxId": "41875", "score": 6913.0}, {"name": "chr_12_D119", "taxId": "41875", "score": 6656.0}, {"name": "chr_12_D119", "taxId": "41875", "score": 6626.0}, {"name": "chr_12_D119", "taxId": "41875", "score": 6490.0}, {"name": "chr_12_D119", "taxId": "41875", "score": 6235.0}, {"name": "chr_12_D119", "taxId": "41875", "score": 6233.0}, {"name": "chr_12_D119", "taxId": "41875", "score": 6229.0}, {"name": "chr_12_D119", "taxId": "41875", "score": 5951.0}, {"name": "chr_12_D119", "taxId": "41875", "score": 5818.0}, {"name": "chr_12_D119", "taxId": "41875", "score": 5797.0}, {"name": "chr_12_D119", "taxId": "41875", "score": 5655.0}, {"name": "chr_12_D119", "taxId": "41875", "score": 5559.0}, {"name": "chr_12_D119", "taxId": "41875", "score": 5487.0}, {"name": "chr_12_D119", "taxId": "41875", "score": 5469.0}, {"name": "chr_12_D119", "taxId": "41875", "score": 5424.0}, {"name": "chr_12_D119", "taxId": "41875", "score": 5282.0}, {"name": "chr_12_D119", "taxId": "41875", "score": 1068.0}, {"name": "chr_12_D119", "taxId": "41875", "score": 403.0}, {"name": "chr_12_D119", "taxId": "41875", "score": 403.0}, {"name": "chr_12_D119", "taxId": "41875", "score": 5225.0}, {"name": "chr_12_D119", "taxId": "41875", "score": 5182.0}, {"name": "chr_12_D119", "taxId": "41875", "score": 5177.0}, {"name": "chr_12_D119", "taxId": "41875", "score": 5168.0}, {"name": "chr_12_D119", "taxId": "41875", "score": 5049.0}, {"name": "chr_12_D119", "taxId": "41875", "score": 5036.0}, {"name": "chr_12_D119", "taxId": "41875", "score": 5031.0}, {"name": "chr_12_D119", "taxId": "41875", "score": 5005.0}, {"name": "chr_12_D119", "taxId": "41875", "score": 4996.0}, {"name": "chr_12_D119", "taxId": "41875", "score": 4996.0}, {"name": "chr_12_D119", "taxId": "41875", "score": 401.0}, {"name": "chr_12_D119", "taxId": "41875", "score": 4964.0}, {"name": "chr_12_D119", "taxId": "41875", "score": 4944.0}, {"name": "chr_12_D119", "taxId": "41875", "score": 4879.0}, {"name": "chr_12_D119", "taxId": "41875", "score": 4811.0}, {"name": "chr_12_D119", "taxId": "41875", "score": 4518.0}, {"name": "chr_12_D119", "taxId": "41875", "score": 4444.0}, {"name": "chr_12_D119", "taxId": "41875", "score": 4409.0}, {"name": "chr_12_D119", "taxId": "41875", "score": 4396.0}, {"name": "chr_12_D119", "taxId": "41875", "score": 4370.0}, {"name": "chr_12_D119", "taxId": "41875", "score": 4338.0}, {"name": "chr_12_D119", "taxId": "41875", "score": 4324.0}, {"name": "chr_12_D119", "taxId": "41875", "score": 4311.0}, {"name": "chr_12_D119", "taxId": "41875", "score": 4311.0}, {"name": "chr_12_D119", "taxId": "41875", "score": 4268.0}, {"name": "chr_12_D119", "taxId": "41875", "score": 4255.0}, {"name": "chr_12_D119", "taxId": "41875", "score": 4244.0}, {"name": "chr_12_D119", "taxId": "41875", "score": 4213.0}, {"name": "chr_12_D119", "taxId": "41875", "score": 4185.0}, {"name": "chr_12_D119", "taxId": "41875", "score": 4141.0}, {"name": "chr_12_D119", "taxId": "41875", "score": 4141.0}, {"name": "chr_12_D119", "taxId": "41875", "score": 4098.0}, {"name": "chr_12_D119", "taxId": "41875", "score": 4072.0}, {"name": "chr_12_D119", "taxId": "41875", "score": 4019.0}, {"name": "chr_12_D119", "taxId": "41875", "score": 3969.0}, {"name": "chr_12_D119", "taxId": "41875", "score": 3965.0}, {"name": "chr_12_D119", "taxId": "41875", "score": 3930.0}, {"name": "chr_12_D119", "taxId": "41875", "score": 3868.0}, {"name": "chr_12_D119", "taxId": "41875", "score": 3842.0}, {"name": "chr_12_D119", "taxId": "41875", "score": 3781.0}, {"name": "chr_12_D119", "taxId": "41875", "score": 3768.0}, {"name": "chr_12_D119", "taxId": "41875", "score": 3740.0}, {"name": "chr_12_D119", "taxId": "41875", "score": 3725.0}, {"name": "chr_12_D119", "taxId": "41875", "score": 3712.0}, {"name": "chr_12_D119", "taxId": "41875", "score": 3712.0}, {"name": "chr_12_D119", "taxId": "41875", "score": 3681.0}, {"name": "chr_12_D119", "taxId": "41875", "score": 3674.0}, {"name": "chr_12_D119", "taxId": "41875", "score": 3655.0}, {"name": "chr_12_D119", "taxId": "41875", "score": 148.0}, {"name": "chr_12_D119", "taxId": "41875", "score": 3624.0}, {"name": "chr_12_D119", "taxId": "41875", "score": 3559.0}, {"name": "chr_12_D119", "taxId": "41875", "score": 3548.0}, {"name": "chr_12_D119", "taxId": "41875", "score": 191.0}, {"name": "chr_12_D119", "taxId": "41875", "score": 3537.0}, {"name": "chr_12_D119", "taxId": "41875", "score": 3459.0}, {"name": "chr_12_D119", "taxId": "41875", "score": 3458.0}, {"name": "chr_12_D119", "taxId": "41875", "score": 3434.0}, {"name": "chr_12_D119", "taxId": "41875", "score": 3419.0}, {"name": "chr_12_D119", "taxId": "41875", "score": 3400.0}, {"name": "chr_12_D119", "taxId": "41875", "score": 3374.0}, {"name": "chr_12_D119", "taxId": "41875", "score": 289.0}, {"name": "chr_12_D119", "taxId": "41875", "score": 3365.0}, {"name": "chr_12_D119", "taxId": "41875", "score": 3358.0}, {"name": "chr_12_D119", "taxId": "41875", "score": 3343.0}, {"name": "chr_12_D119", "taxId": "41875", "score": 3323.0}, {"name": "chr_12_D119", "taxId": "41875", "score": 2702.0}, {"name": "chr_12_D119", "taxId": "41875", "score": 206.0}, {"name": "chr_12_D119", "taxId": "41875", "score": 3315.0}, {"name": "chr_12_D119", "taxId": "41875", "score": 3271.0}, {"name": "chr_12_D119", "taxId": "41875", "score": 3230.0}, {"name": "chr_12_D119", "taxId": "41875", "score": 3188.0}, {"name": "chr_12_D119", "taxId": "41875", "score": 3160.0}, {"name": "chr_12_D119", "taxId": "41875", "score": 3125.0}, {"name": "chr_12_D119", "taxId": "41875", "score": 3073.0}, {"name": "chr_12_D119", "taxId": "41875", "score": 178.0}, {"name": "chr_12_D119", "taxId": "41875", "score": 3064.0}, {"name": "chr_12_D119", "taxId": "41875", "score": 3055.0}, {"name": "chr_12_D119", "taxId": "41875", "score": 3037.0}, {"name": "chr_12_D119", "taxId": "41875", "score": 3031.0}, {"name": "chr_12_D119", "taxId": "41875", "score": 3031.0}, {"name": "chr_12_D119", "taxId": "41875", "score": 3024.0}, {"name": "chr_12_D119", "taxId": "41875", "score": 3024.0}, {"name": "chr_12_D119", "taxId": "41875", "score": 211.0}, {"name": "chr_12_D119", "taxId": "41875", "score": 3013.0}, {"name": "chr_12_D119", "taxId": "41875", "score": 3013.0}, {"name": "chr_12_D119", "taxId": "41875", "score": 3003.0}, {"name": "chr_12_D119", "taxId": "41875", "score": 2992.0}, {"name": "chr_12_D119", "taxId": "41875", "score": 2990.0}, {"name": "chr_12_D119", "taxId": "41875", "score": 449.0}, {"name": "chr_12_D119", "taxId": "41875", "score": 2966.0}, {"name": "chr_12_D119", "taxId": "41875", "score": 2966.0}, {"name": "chr_12_D119", "taxId": "41875", "score": 2948.0}, {"name": "chr_12_D119", "taxId": "41875", "score": 2929.0}, {"name": "chr_12_D119", "taxId": "41875", "score": 2928.0}, {"name": "chr_12_D119", "taxId": "41875", "score": 2905.0}, {"name": "chr_12_D119", "taxId": "41875", "score": 2894.0}, {"name": "chr_12_D119", "taxId": "41875", "score": 2892.0}, {"name": "chr_12_D119", "taxId": "41875", "score": 2887.0}, {"name": "chr_12_D119", "taxId": "41875", "score": 2872.0}, {"name": "chr_12_D119", "taxId": "41875", "score": 178.0}, {"name": "chr_12_D119", "taxId": "41875", "score": 2848.0}, {"name": "chr_12_D119", "taxId": "41875", "score": 2815.0}, {"name": "chr_12_D119", "taxId": "41875", "score": 2811.0}, {"name": "chr_12_D119", "taxId": "41875", "score": 2811.0}, {"name": "chr_12_D119", "taxId": "41875", "score": 2804.0}, {"name": "chr_12_D119", "taxId": "41875", "score": 2793.0}, {"name": "chr_12_D119", "taxId": "41875", "score": 2789.0}, {"name": "chr_12_D119", "taxId": "41875", "score": 2778.0}, {"name": "chr_12_D119", "taxId": "41875", "score": 2774.0}, {"name": "chr_12_D119", "taxId": "41875", "score": 2765.0}, {"name": "chr_12_D119", "taxId": "41875", "score": 2761.0}, {"name": "chr_12_D119", "taxId": "41875", "score": 2756.0}, {"name": "chr_12_D119", "taxId": "41875", "score": 2734.0}, {"name": "chr_12_D119", "taxId": "41875", "score": 2717.0}, {"name": "chr_12_D119", "taxId": "41875", "score": 2695.0}, {"name": "chr_12_D119", "taxId": "41875", "score": 2693.0}, {"name": "chr_12_D119", "taxId": "41875", "score": 2678.0}, {"name": "chr_12_D119", "taxId": "41875", "score": 1022.0}, {"name": "chr_12_D119", "taxId": "41875", "score": 2665.0}, {"name": "chr_12_D119", "taxId": "41875", "score": 2634.0}, {"name": "chr_12_D119", "taxId": "41875", "score": 342.0}, {"name": "chr_12_D119", "taxId": "41875", "score": 2615.0}, {"name": "chr_12_D119", "taxId": "41875", "score": 2615.0}, {"name": "chr_12_D119", "taxId": "41875", "score": 2603.0}, {"name": "chr_12_D119", "taxId": "41875", "score": 183.0}, {"name": "chr_12_D119", "taxId": "41875", "score": 2593.0}, {"name": "chr_12_D119", "taxId": "41875", "score": 2538.0}, {"name": "chr_12_D119", "taxId": "41875", "score": 2534.0}, {"name": "chr_12_D119", "taxId": "41875", "score": 2529.0}, {"name": "chr_12_D119", "taxId": "41875", "score": 2529.0}, {"name": "chr_12_D119", "taxId": "41875", "score": 2518.0}, {"name": "chr_12_D119", "taxId": "41875", "score": 2479.0}, {"name": "chr_12_D119", "taxId": "41875", "score": 2460.0}, {"name": "chr_12_D119", "taxId": "41875", "score": 2459.0}, {"name": "chr_12_D119", "taxId": "41875", "score": 285.0}, {"name": "chr_12_D119", "taxId": "41875", "score": 2436.0}, {"name": "chr_12_D119", "taxId": "41875", "score": 2386.0}, {"name": "chr_12_D119", "taxId": "41875", "score": 2381.0}, {"name": "chr_12_D119", "taxId": "41875", "score": 2346.0}, {"name": "chr_12_D119", "taxId": "41875", "score": 2342.0}, {"name": "chr_12_D119", "taxId": "41875", "score": 1705.0}, {"name": "chr_12_D119", "taxId": "41875", "score": 2259.0}, {"name": "chr_12_D119", "taxId": "41875", "score": 1441.0}, {"name": "chr_12_D119", "taxId": "41875", "score": 566.0}, {"name": "chr_12_D119", "taxId": "41875", "score": 446.0}, {"name": "chr_12_D119", "taxId": "41875", "score": 372.0}, {"name": "chr_12_D119", "taxId": "41875", "score": 243.0}, {"name": "chr_12_D119", "taxId": "41875", "score": 2257.0}, {"name": "chr_12_D119", "taxId": "41875", "score": 2255.0}, {"name": "chr_12_D119", "taxId": "41875", "score": 2239.0}, {"name": "chr_12_D119", "taxId": "41875", "score": 2228.0}, {"name": "chr_12_D119", "taxId": "41875", "score": 2217.0}, {"name": "chr_12_D119", "taxId": "41875", "score": 2206.0}, {"name": "chr_12_D119", "taxId": "41875", "score": 2191.0}, {"name": "chr_12_D119", "taxId": "41875", "score": 2187.0}, {"name": "chr_12_D119", "taxId": "41875", "score": 2180.0}, {"name": "chr_12_D119", "taxId": "41875", "score": 2156.0}, {"name": "chr_12_D119", "taxId": "41875", "score": 2145.0}, {"name": "chr_12_D119", "taxId": "41875", "score": 2109.0}, {"name": "chr_12_D119", "taxId": "41875", "score": 2108.0}, {"name": "chr_12_D119", "taxId": "41875", "score": 2100.0}, {"name": "chr_12_D119", "taxId": "41875", "score": 2087.0}, {"name": "chr_12_D119", "taxId": "41875", "score": 2078.0}, {"name": "chr_12_D119", "taxId": "41875", "score": 2069.0}, {"name": "chr_12_D119", "taxId": "41875", "score": 2063.0}, {"name": "chr_12_D119", "taxId": "41875", "score": 2058.0}, {"name": "chr_12_D119", "taxId": "41875", "score": 2056.0}, {"name": "chr_12_D119", "taxId": "41875", "score": 2056.0}, {"name": "chr_12_D119", "taxId": "41875", "score": 191.0}, {"name": "chr_12_D119", "taxId": "41875", "score": 2052.0}, {"name": "chr_12_D119", "taxId": "41875", "score": 2050.0}, {"name": "chr_12_D119", "taxId": "41875", "score": 2039.0}, {"name": "chr_12_D119", "taxId": "41875", "score": 2030.0}, {"name": "chr_12_D119", "taxId": "41875", "score": 2028.0}, {"name": "chr_12_D119", "taxId": "41875", "score": 1995.0}, {"name": "chr_12_D119", "taxId": "41875", "score": 1995.0}, {"name": "chr_12_D119", "taxId": "41875", "score": 1991.0}, {"name": "chr_12_D119", "taxId": "41875", "score": 1978.0}, {"name": "chr_12_D119", "taxId": "41875", "score": 1960.0}, {"name": "chr_12_D119", "taxId": "41875", "score": 1958.0}, {"name": "chr_12_D119", "taxId": "41875", "score": 1956.0}, {"name": "chr_12_D119", "taxId": "436017", "score": 1945.0}, {"name": "chr_12_D119", "taxId": "436017", "score": 394.0}, {"name": "chr_12_D119", "taxId": "436017", "score": 375.0}, {"name": "chr_12_D119", "taxId": "436017", "score": 296.0}, {"name": "chr_12_D119", "taxId": "436017", "score": 244.0}, {"name": "chr_12_D119", "taxId": "41875", "score": 1941.0}, {"name": "chr_12_D119", "taxId": "41875", "score": 1940.0}, {"name": "chr_12_D119", "taxId": "436017", "score": 1936.0}, {"name": "chr_12_D119", "taxId": "41875", "score": 1930.0}, {"name": "chr_12_D119", "taxId": "41875", "score": 1927.0}, {"name": "chr_12_D119", "taxId": "41875", "score": 787.0}, {"name": "chr_12_D119", "taxId": "41875", "score": 163.0}, {"name": "chr_12_D119", "taxId": "41875", "score": 1921.0}, {"name": "chr_12_D119", "taxId": "41875", "score": 512.0}, {"name": "chr_12_D119", "taxId": "41875", "score": 1919.0}, {"name": "chr_12_D119", "taxId": "41875", "score": 279.0}, {"name": "chr_12_D119", "taxId": "41875", "score": 1893.0}, {"name": "chr_12_D119", "taxId": "41875", "score": 1881.0}, {"name": "chr_12_D119", "taxId": "41875", "score": 1879.0}, {"name": "chr_12_D119", "taxId": "41875", "score": 1873.0}, {"name": "chr_12_D119", "taxId": "41875", "score": 1869.0}, {"name": "chr_12_D119", "taxId": "41875", "score": 1862.0}, {"name": "chr_12_D119", "taxId": "41875", "score": 1858.0}, {"name": "chr_12_D119", "taxId": "41875", "score": 1858.0}, {"name": "chr_12_D119", "taxId": "41875", "score": 1857.0}, {"name": "chr_12_D119", "taxId": "41875", "score": 1845.0}, {"name": "chr_12_D119", "taxId": "41875", "score": 1831.0}, {"name": "chr_12_D119", "taxId": "41875", "score": 1827.0}, {"name": "chr_12_D119", "taxId": "41875", "score": 1825.0}, {"name": "chr_12_D119", "taxId": "41875", "score": 1823.0}, {"name": "chr_12_D119", "taxId": "41875", "score": 1821.0}, {"name": "chr_12_D119", "taxId": "41875", "score": 1820.0}, {"name": "chr_12_D119", "taxId": "41875", "score": 169.0}, {"name": "chr_12_D119", "taxId": "41875", "score": 1814.0}, {"name": "chr_12_D119", "taxId": "41875", "score": 1805.0}, {"name": "chr_12_D119", "taxId": "41875", "score": 1773.0}, {"name": "chr_12_D119", "taxId": "41875", "score": 1773.0}, {"name": "chr_12_D119", "taxId": "41875", "score": 169.0}, {"name": "chr_12_D119", "taxId": "70448", "score": 1760.0}, {"name": "chr_12_D119", "taxId": "41875", "score": 1759.0}, {"name": "chr_12_D119", "taxId": "41875", "score": 1759.0}, {"name": "chr_12_D119", "taxId": "41875", "score": 1757.0}, {"name": "chr_12_D119", "taxId": "41875", "score": 1742.0}, {"name": "chr_12_D119", "taxId": "41875", "score": 1736.0}, {"name": "chr_12_D119", "taxId": "41875", "score": 1733.0}, {"name": "chr_12_D119", "taxId": "41875", "score": 1720.0}, {"name": "chr_12_D119", "taxId": "41875", "score": 514.0}, {"name": "chr_12_D119", "taxId": "41875", "score": 1720.0}, {"name": "chr_12_D119", "taxId": "41875", "score": 1716.0}, {"name": "chr_12_D119", "taxId": "41875", "score": 1714.0}, {"name": "chr_12_D119", "taxId": "41875", "score": 1703.0}, {"name": "chr_12_D119", "taxId": "41875", "score": 1687.0}, {"name": "chr_12_D119", "taxId": "41875", "score": 1676.0}, {"name": "chr_12_D119", "taxId": "41875", "score": 1674.0}, {"name": "chr_12_D119", "taxId": "41875", "score": 165.0}, {"name": "chr_12_D119", "taxId": "41875", "score": 1674.0}, {"name": "chr_12_D119", "taxId": "41875", "score": 1668.0}, {"name": "chr_12_D119", "taxId": "41875", "score": 1646.0}, {"name": "chr_12_D119", "taxId": "41875", "score": 1646.0}, {"name": "chr_12_D119", "taxId": "41875", "score": 1642.0}, {"name": "chr_12_D119", "taxId": "41875", "score": 1635.0}, {"name": "chr_12_D119", "taxId": "41875", "score": 1624.0}, {"name": "chr_12_D119", "taxId": "41875", "score": 1620.0}, {"name": "chr_12_D119", "taxId": "41875", "score": 171.0}, {"name": "chr_12_D119", "taxId": "41875", "score": 1613.0}, {"name": "chr_12_D119", "taxId": "41875", "score": 1611.0}, {"name": "chr_12_D119", "taxId": "41875", "score": 1609.0}, {"name": "chr_12_D119", "taxId": "41875", "score": 1609.0}, {"name": "chr_12_D119", "taxId": "41875", "score": 1609.0}, {"name": "chr_12_D119", "taxId": "41875", "score": 272.0}, {"name": "chr_12_D119", "taxId": "41875", "score": 1607.0}, {"name": "chr_12_D119", "taxId": "41875", "score": 1594.0}, {"name": "chr_12_D119", "taxId": "41875", "score": 1585.0}, {"name": "chr_12_D119", "taxId": "41875", "score": 1576.0}, {"name": "chr_12_D119", "taxId": "41875", "score": 185.0}, {"name": "chr_12_D119", "taxId": "41875", "score": 1574.0}, {"name": "chr_12_D119", "taxId": "41875", "score": 1574.0}, {"name": "chr_12_D119", "taxId": "41875", "score": 1568.0}, {"name": "chr_12_D119", "taxId": "41875", "score": 1563.0}, {"name": "chr_12_D119", "taxId": "41875", "score": 1554.0}, {"name": "chr_12_D119", "taxId": "41875", "score": 1548.0}, {"name": "chr_12_D119", "taxId": "41875", "score": 1546.0}, {"name": "chr_12_D119", "taxId": "41875", "score": 488.0}, {"name": "chr_12_D119", "taxId": "41875", "score": 1541.0}, {"name": "chr_12_D119", "taxId": "41875", "score": 1528.0}, {"name": "chr_12_D119", "taxId": "41875", "score": 1526.0}, {"name": "chr_12_D119", "taxId": "41875", "score": 819.0}, {"name": "chr_12_D119", "taxId": "41875", "score": 815.0}, {"name": "chr_12_D119", "taxId": "41875", "score": 780.0}, {"name": "chr_12_D119", "taxId": "41875", "score": 1524.0}, {"name": "chr_12_D119", "taxId": "41875", "score": 1517.0}, {"name": "chr_12_D119", "taxId": "41875", "score": 1504.0}, {"name": "chr_12_D119", "taxId": "41875", "score": 935.0}, {"name": "chr_12_D119", "taxId": "41875", "score": 1496.0}, {"name": "chr_12_D119", "taxId": "41875", "score": 1482.0}, {"name": "chr_12_D119", "taxId": "41875", "score": 1480.0}, {"name": "chr_12_D119", "taxId": "41875", "score": 1467.0}, {"name": "chr_12_D119", "taxId": "41875", "score": 1465.0}, {"name": "chr_12_D119", "taxId": "41875", "score": 845.0}, {"name": "chr_12_D119", "taxId": "41875", "score": 769.0}, {"name": "chr_12_D119", "taxId": "41875", "score": 599.0}, {"name": "chr_12_D119", "taxId": "41875", "score": 401.0}, {"name": "chr_12_D119", "taxId": "41875", "score": 390.0}, {"name": "chr_12_D119", "taxId": "41875", "score": 219.0}, {"name": "chr_12_D119", "taxId": "41875", "score": 202.0}, {"name": "chr_12_D119", "taxId": "41875", "score": 202.0}, {"name": "chr_12_D119", "taxId": "41875", "score": 1459.0}, {"name": "chr_12_D119", "taxId": "41875", "score": 1458.0}, {"name": "chr_12_D119", "taxId": "41875", "score": 1456.0}, {"name": "chr_12_D119", "taxId": "41875", "score": 1454.0}, {"name": "chr_12_D119", "taxId": "41875", "score": 1447.0}, {"name": "chr_12_D119", "taxId": "41875", "score": 520.0}, {"name": "chr_12_D119", "taxId": "41875", "score": 1437.0}, {"name": "chr_12_D119", "taxId": "41875", "score": 1437.0}, {"name": "chr_12_D119", "taxId": "41875", "score": 1435.0}, {"name": "chr_12_D119", "taxId": "41875", "score": 1430.0}, {"name": "chr_12_D119", "taxId": "41875", "score": 1419.0}, {"name": "chr_12_D119", "taxId": "41875", "score": 1413.0}, {"name": "chr_12_D119", "taxId": "41875", "score": 1410.0}, {"name": "chr_12_D119", "taxId": "41875", "score": 1400.0}, {"name": "chr_12_D119", "taxId": "41875", "score": 1400.0}, {"name": "chr_12_D119", "taxId": "41875", "score": 147.0}, {"name": "chr_12_D119", "taxId": "41875", "score": 1399.0}, {"name": "chr_12_D119", "taxId": "41875", "score": 1387.0}, {"name": "chr_12_D119", "taxId": "41875", "score": 1380.0}, {"name": "chr_12_D119", "taxId": "41875", "score": 1376.0}, {"name": "chr_12_D119", "taxId": "41875", "score": 1373.0}, {"name": "chr_12_D119", "taxId": "41875", "score": 1371.0}, {"name": "chr_12_D119", "taxId": "41875", "score": 1363.0}, {"name": "chr_12_D119", "taxId": "41875", "score": 1349.0}, {"name": "chr_12_D119", "taxId": "41875", "score": 1349.0}, {"name": "chr_12_D119", "taxId": "41875", "score": 1343.0}, {"name": "chr_12_D119", "taxId": "41875", "score": 331.0}, {"name": "chr_12_D119", "taxId": "41875", "score": 1325.0}, {"name": "chr_12_D119", "taxId": "41875", "score": 1304.0}, {"name": "chr_12_D119", "taxId": "41875", "score": 1299.0}, {"name": "chr_12_D119", "taxId": "41875", "score": 1290.0}, {"name": "chr_12_D119", "taxId": "41875", "score": 1266.0}, {"name": "chr_12_D119", "taxId": "41875", "score": 1253.0}, {"name": "chr_12_D119", "taxId": "41875", "score": 1238.0}, {"name": "chr_12_D119", "taxId": "41875", "score": 1236.0}, {"name": "chr_12_D119", "taxId": "41875", "score": 1236.0}, {"name": "chr_12_D119", "taxId": "41875", "score": 1232.0}, {"name": "chr_12_D119", "taxId": "41875", "score": 1227.0}, {"name": "chr_12_D119", "taxId": "41875", "score": 1221.0}, {"name": "chr_12_D119", "taxId": "41875", "score": 1218.0}, {"name": "chr_12_D119", "taxId": "41875", "score": 255.0}, {"name": "chr_12_D119", "taxId": "41875", "score": 1216.0}, {"name": "chr_12_D119", "taxId": "41875", "score": 523.0}, {"name": "chr_12_D119", "taxId": "41875", "score": 1212.0}, {"name": "chr_12_D119", "taxId": "41875", "score": 1203.0}, {"name": "chr_12_D119", "taxId": "41875", "score": 1197.0}, {"name": "chr_12_D119", "taxId": "41875", "score": 237.0}, {"name": "chr_12_D119", "taxId": "41875", "score": 1182.0}, {"name": "chr_12_D119", "taxId": "41875", "score": 1175.0}, {"name": "chr_12_D119", "taxId": "41875", "score": 1175.0}, {"name": "chr_12_D119", "taxId": "41875", "score": 1173.0}, {"name": "chr_12_D119", "taxId": "41875", "score": 1170.0}, {"name": "chr_12_D119", "taxId": "41875", "score": 248.0}, {"name": "chr_12_D119", "taxId": "41875", "score": 1170.0}, {"name": "chr_12_D119", "taxId": "41875", "score": 1170.0}, {"name": "chr_12_D119", "taxId": "41875", "score": 1147.0}, {"name": "chr_12_D119", "taxId": "41875", "score": 1146.0}, {"name": "chr_12_D119", "taxId": "41875", "score": 1142.0}, {"name": "chr_12_D119", "taxId": "41875", "score": 1127.0}, {"name": "chr_12_D119", "taxId": "41875", "score": 1125.0}, {"name": "chr_12_D119", "taxId": "41875", "score": 1101.0}, {"name": "chr_12_D119", "taxId": "41875", "score": 566.0}, {"name": "chr_12_D119", "taxId": "41875", "score": 1098.0}, {"name": "chr_12_D119", "taxId": "41875", "score": 1098.0}, {"name": "chr_12_D119", "taxId": "41875", "score": 1098.0}, {"name": "chr_12_D119", "taxId": "41875", "score": 1086.0}, {"name": "chr_12_D119", "taxId": "41875", "score": 1081.0}, {"name": "chr_12_D119", "taxId": "41875", "score": 841.0}, {"name": "chr_12_D119", "taxId": "41875", "score": 1081.0}, {"name": "chr_12_D119", "taxId": "41875", "score": 1081.0}, {"name": "chr_12_D119", "taxId": "41875", "score": 1079.0}, {"name": "chr_12_D119", "taxId": "41875", "score": 1072.0}, {"name": "chr_12_D119", "taxId": "41875", "score": 276.0}, {"name": "chr_12_D119", "taxId": "41875", "score": 1066.0}, {"name": "chr_12_D119", "taxId": "41875", "score": 1064.0}, {"name": "chr_12_D119", "taxId": "41875", "score": 1057.0}, {"name": "chr_12_D119", "taxId": "41875", "score": 1044.0}, {"name": "chr_12_D119", "taxId": "41875", "score": 1042.0}, {"name": "chr_12_D119", "taxId": "41875", "score": 1013.0}, {"name": "chr_12_D119", "taxId": "41875", "score": 1005.0}, {"name": "chr_12_D119", "taxId": "41875", "score": 1003.0}, {"name": "chr_12_D119", "taxId": "41875", "score": 939.0}, {"name": "chr_12_D119", "taxId": "41875", "score": 937.0}, {"name": "chr_12_D119", "taxId": "41875", "score": 931.0}, {"name": "chr_12_D119", "taxId": "41875", "score": 920.0}, {"name": "chr_12_D119", "taxId": "41875", "score": 920.0}, {"name": "chr_12_D119", "taxId": "41875", "score": 911.0}, {"name": "chr_12_D119", "taxId": "41875", "score": 424.0}, {"name": "chr_12_D119", "taxId": "41875", "score": 905.0}, {"name": "chr_12_D119", "taxId": "41875", "score": 904.0}, {"name": "chr_12_D119", "taxId": "41875", "score": 156.0}, {"name": "chr_12_D119", "taxId": "41875", "score": 898.0}, {"name": "chr_12_D119", "taxId": "41875", "score": 885.0}, {"name": "chr_12_D119", "taxId": "41875", "score": 206.0}, {"name": "chr_12_D119", "taxId": "41875", "score": 881.0}, {"name": "chr_12_D119", "taxId": "564608", "score": 876.0}, {"name": "chr_12_D119", "taxId": "41875", "score": 872.0}, {"name": "chr_12_D119", "taxId": "41875", "score": 856.0}, {"name": "chr_12_D119", "taxId": "41875", "score": 848.0}, {"name": "chr_12_D119", "taxId": "41875", "score": 324.0}, {"name": "chr_12_D119", "taxId": "41875", "score": 845.0}, {"name": "chr_12_D119", "taxId": "41875", "score": 845.0}, {"name": "chr_12_D119", "taxId": "41875", "score": 839.0}, {"name": "chr_12_D119", "taxId": "41875", "score": 819.0}, {"name": "chr_12_D119", "taxId": "41875", "score": 815.0}, {"name": "chr_12_D119", "taxId": "41875", "score": 811.0}, {"name": "chr_12_D119", "taxId": "41875", "score": 307.0}, {"name": "chr_12_D119", "taxId": "41875", "score": 211.0}, {"name": "chr_12_D119", "taxId": "41875", "score": 806.0}, {"name": "chr_12_D119", "taxId": "41875", "score": 806.0}, {"name": "chr_12_D119", "taxId": "41875", "score": 797.0}, {"name": "chr_12_D119", "taxId": "41875", "score": 795.0}, {"name": "chr_12_D119", "taxId": "41875", "score": 769.0}, {"name": "chr_12_D119", "taxId": "41875", "score": 717.0}, {"name": "chr_12_D119", "taxId": "41875", "score": 431.0}, {"name": "chr_12_D119", "taxId": "41875", "score": 797.0}, {"name": "chr_12_D119", "taxId": "41875", "score": 795.0}, {"name": "chr_12_D119", "taxId": "41875", "score": 793.0}, {"name": "chr_12_D119", "taxId": "41875", "score": 791.0}, {"name": "chr_12_D119", "taxId": "41875", "score": 789.0}, {"name": "chr_12_D119", "taxId": "41875", "score": 787.0}, {"name": "chr_12_D119", "taxId": "41875", "score": 226.0}, {"name": "chr_12_D119", "taxId": "41875", "score": 776.0}, {"name": "chr_12_D119", "taxId": "41875", "score": 257.0}, {"name": "chr_12_D119", "taxId": "41875", "score": 758.0}, {"name": "chr_12_D119", "taxId": "41875", "score": 737.0}, {"name": "chr_12_D119", "taxId": "41875", "score": 732.0}, {"name": "chr_12_D119", "taxId": "41875", "score": 732.0}, {"name": "chr_12_D119", "taxId": "41875", "score": 292.0}, {"name": "chr_12_D119", "taxId": "41875", "score": 730.0}, {"name": "chr_12_D119", "taxId": "41875", "score": 717.0}, {"name": "chr_12_D119", "taxId": "41875", "score": 717.0}, {"name": "chr_12_D119", "taxId": "41875", "score": 571.0}, {"name": "chr_12_D119", "taxId": "41875", "score": 699.0}, {"name": "chr_12_D119", "taxId": "41875", "score": 691.0}, {"name": "chr_12_D119", "taxId": "41875", "score": 158.0}, {"name": "chr_12_D119", "taxId": "41875", "score": 689.0}, {"name": "chr_12_D119", "taxId": "41875", "score": 662.0}, {"name": "chr_12_D119", "taxId": "41875", "score": 521.0}, {"name": "chr_12_D119", "taxId": "41875", "score": 649.0}, {"name": "chr_12_D119", "taxId": "41875", "score": 643.0}, {"name": "chr_12_D119", "taxId": "41875", "score": 632.0}, {"name": "chr_12_D119", "taxId": "41875", "score": 627.0}, {"name": "chr_12_D119", "taxId": "41875", "score": 625.0}, {"name": "chr_12_D119", "taxId": "41875", "score": 623.0}, {"name": "chr_12_D119", "taxId": "41875", "score": 619.0}, {"name": "chr_12_D119", "taxId": "41875", "score": 174.0}, {"name": "chr_12_D119", "taxId": "41875", "score": 610.0}, {"name": "chr_12_D119", "taxId": "41875", "score": 599.0}, {"name": "chr_12_D119", "taxId": "41875", "score": 599.0}, {"name": "chr_12_D119", "taxId": "41875", "score": 172.0}, {"name": "chr_12_D119", "taxId": "41875", "score": 593.0}, {"name": "chr_12_D119", "taxId": "41875", "score": 577.0}, {"name": "chr_12_D119", "taxId": "41875", "score": 566.0}, {"name": "chr_12_D119", "taxId": "41875", "score": 555.0}, {"name": "chr_12_D119", "taxId": "436017", "score": 547.0}, {"name": "chr_12_D119", "taxId": "41875", "score": 544.0}, {"name": "chr_12_D119", "taxId": "41875", "score": 544.0}, {"name": "chr_12_D119", "taxId": "70448", "score": 542.0}, {"name": "chr_12_D119", "taxId": "41875", "score": 536.0}, {"name": "chr_12_D119", "taxId": "41875", "score": 486.0}, {"name": "chr_12_D119", "taxId": "564608", "score": 523.0}, {"name": "chr_12_D119", "taxId": "41875", "score": 521.0}, {"name": "chr_12_D119", "taxId": "436017", "score": 521.0}, {"name": "chr_12_D119", "taxId": "41875", "score": 510.0}, {"name": "chr_12_D119", "taxId": "41875", "score": 507.0}, {"name": "chr_12_D119", "taxId": "41875", "score": 499.0}, {"name": "chr_12_D119", "taxId": "41875", "score": 459.0}, {"name": "chr_12_D119", "taxId": "41875", "score": 488.0}, {"name": "chr_12_D119", "taxId": "41875", "score": 473.0}, {"name": "chr_12_D119", "taxId": "41875", "score": 424.0}, {"name": "chr_12_D119", "taxId": "41875", "score": 374.0}, {"name": "chr_12_D119", "taxId": "41875", "score": 455.0}, {"name": "chr_12_D119", "taxId": "41875", "score": 444.0}, {"name": "chr_12_D119", "taxId": "41875", "score": 431.0}, {"name": "chr_12_D119", "taxId": "564608", "score": 409.0}, {"name": "chr_12_D119", "taxId": "41875", "score": 398.0}, {"name": "chr_12_D119", "taxId": "41875", "score": 396.0}, {"name": "chr_12_D119", "taxId": "41875", "score": 388.0}, {"name": "chr_12_D119", "taxId": "41875", "score": 385.0}, {"name": "chr_12_D119", "taxId": "41875", "score": 394.0}, {"name": "chr_12_D119", "taxId": "41875", "score": 169.0}, {"name": "chr_12_D119", "taxId": "436017", "score": 394.0}, {"name": "chr_12_D119", "taxId": "41875", "score": 392.0}, {"name": "chr_12_D119", "taxId": "41875", "score": 377.0}, {"name": "chr_12_D119", "taxId": "41875", "score": 375.0}, {"name": "chr_12_D119", "taxId": "41875", "score": 159.0}, {"name": "chr_12_D119", "taxId": "41875", "score": 374.0}, {"name": "chr_12_D119", "taxId": "436017", "score": 374.0}, {"name": "chr_12_D119", "taxId": "41875", "score": 372.0}, {"name": "chr_12_D119", "taxId": "41875", "score": 366.0}, {"name": "chr_12_D119", "taxId": "41875", "score": 224.0}, {"name": "chr_12_D119", "taxId": "41875", "score": 298.0}, {"name": "chr_12_D119", "taxId": "436017", "score": 298.0}, {"name": "chr_12_D119", "taxId": "436017", "score": 298.0}, {"name": "chr_12_D119", "taxId": "41875", "score": 296.0}, {"name": "chr_12_D119", "taxId": "436017", "score": 296.0}, {"name": "chr_12_D119", "taxId": "41875", "score": 292.0}, {"name": "chr_12_D119", "taxId": "41875", "score": 291.0}, {"name": "chr_12_D119", "taxId": "41875", "score": 274.0}, {"name": "chr_12_D119", "taxId": "41875", "score": 279.0}, {"name": "chr_12_D119", "taxId": "436017", "score": 244.0}, {"name": "chr_12_D119", "taxId": "41875", "score": 243.0}, {"name": "chr_12_D119", "taxId": "41875", "score": 224.0}, {"name": "chr_12_D119", "taxId": "179408", "score": 222.0}, {"name": "chr_12_D119", "taxId": "41875", "score": 219.0}, {"name": "chr_12_D119", "taxId": "41875", "score": 211.0}, {"name": "chr_12_D119", "taxId": "110193", "score": 206.0}, {"name": "chr_12_D119", "taxId": "41875", "score": 202.0}, {"name": "chr_12_D119", "taxId": "564608", "score": 189.0}, {"name": "chr_12_D119", "taxId": "1173027", "score": 156.0}]}, "taxonomy": {"bestsum": {"species": {"tax": "Bathycoccus prasinos", "score": 2116253.0, "c_index": 7}, "genus": {"tax": "Bathycoccus", "score": 2116253.0, "c_index": 6}, "family": {"tax": "Bathycoccaceae", "score": 2126717.0, "c_index": 5}, "order": {"tax": "Mamiellales", "score": 2128714.0, "c_index": 3}, "phylum": {"tax": "Chlorophyta", "score": 2128714.0, "c_index": 3}, "superkingdom": {"tax": "Eukaryota", "score": 2128920.0, "c_index": 2}}}}, "chr_11_D119": {"name": "chr_11_D119", "length": 768865, "n_count": 0, "agct_count": 768865, "gc": 0.4811, "covs": {"bam0": 58.1778}, "read_cov": {"bam0": 298275}, "hits": {"tax0": [{"name": "chr_11_D119", "taxId": "41875", "score": 62458.0}, {"name": "chr_11_D119", "taxId": "41875", "score": 45805.0}, {"name": "chr_11_D119", "taxId": "41875", "score": 43439.0}, {"name": "chr_11_D119", "taxId": "41875", "score": 37360.0}, {"name": "chr_11_D119", "taxId": "41875", "score": 31741.0}, {"name": "chr_11_D119", "taxId": "41875", "score": 30555.0}, {"name": "chr_11_D119", "taxId": "41875", "score": 30282.0}, {"name": "chr_11_D119", "taxId": "41875", "score": 30123.0}, {"name": "chr_11_D119", "taxId": "41875", "score": 29656.0}, {"name": "chr_11_D119", "taxId": "41875", "score": 29619.0}, {"name": "chr_11_D119", "taxId": "41875", "score": 29061.0}, {"name": "chr_11_D119", "taxId": "41875", "score": 28906.0}, {"name": "chr_11_D119", "taxId": "41875", "score": 26485.0}, {"name": "chr_11_D119", "taxId": "41875", "score": 25518.0}, {"name": "chr_11_D119", "taxId": "41875", "score": 24386.0}, {"name": "chr_11_D119", "taxId": "41875", "score": 22846.0}, {"name": "chr_11_D119", "taxId": "41875", "score": 22766.0}, {"name": "chr_11_D119", "taxId": "41875", "score": 22703.0}, {"name": "chr_11_D119", "taxId": "41875", "score": 19599.0}, {"name": "chr_11_D119", "taxId": "41875", "score": 18478.0}, {"name": "chr_11_D119", "taxId": "41875", "score": 17891.0}, {"name": "chr_11_D119", "taxId": "41875", "score": 17383.0}, {"name": "chr_11_D119", "taxId": "41875", "score": 17250.0}, {"name": "chr_11_D119", "taxId": "41875", "score": 16929.0}, {"name": "chr_11_D119", "taxId": "41875", "score": 15751.0}, {"name": "chr_11_D119", "taxId": "41875", "score": 15053.0}, {"name": "chr_11_D119", "taxId": "41875", "score": 14859.0}, {"name": "chr_11_D119", "taxId": "41875", "score": 14704.0}, {"name": "chr_11_D119", "taxId": "41875", "score": 13623.0}, {"name": "chr_11_D119", "taxId": "41875", "score": 12881.0}, {"name": "chr_11_D119", "taxId": "41875", "score": 12658.0}, {"name": "chr_11_D119", "taxId": "41875", "score": 12587.0}, {"name": "chr_11_D119", "taxId": "41875", "score": 12039.0}, {"name": "chr_11_D119", "taxId": "41875", "score": 11356.0}, {"name": "chr_11_D119", "taxId": "41875", "score": 10979.0}, {"name": "chr_11_D119", "taxId": "41875", "score": 10914.0}, {"name": "chr_11_D119", "taxId": "41875", "score": 10844.0}, {"name": "chr_11_D119", "taxId": "41875", "score": 10774.0}, {"name": "chr_11_D119", "taxId": "41875", "score": 10765.0}, {"name": "chr_11_D119", "taxId": "41875", "score": 10713.0}, {"name": "chr_11_D119", "taxId": "41875", "score": 10615.0}, {"name": "chr_11_D119", "taxId": "41875", "score": 10035.0}, {"name": "chr_11_D119", "taxId": "41875", "score": 9906.0}, {"name": "chr_11_D119", "taxId": "41875", "score": 9758.0}, {"name": "chr_11_D119", "taxId": "41875", "score": 9723.0}, {"name": "chr_11_D119", "taxId": "41875", "score": 9675.0}, {"name": "chr_11_D119", "taxId": "41875", "score": 9675.0}, {"name": "chr_11_D119", "taxId": "41875", "score": 9313.0}, {"name": "chr_11_D119", "taxId": "41875", "score": 9243.0}, {"name": "chr_11_D119", "taxId": "41875", "score": 8660.0}, {"name": "chr_11_D119", "taxId": "41875", "score": 7997.0}, {"name": "chr_11_D119", "taxId": "41875", "score": 7478.0}, {"name": "chr_11_D119", "taxId": "41875", "score": 7382.0}, {"name": "chr_11_D119", "taxId": "41875", "score": 6977.0}, {"name": "chr_11_D119", "taxId": "41875", "score": 6139.0}, {"name": "chr_11_D119", "taxId": "41875", "score": 6113.0}, {"name": "chr_11_D119", "taxId": "41875", "score": 6015.0}, {"name": "chr_11_D119", "taxId": "41875", "score": 5995.0}, {"name": "chr_11_D119", "taxId": "41875", "score": 5856.0}, {"name": "chr_11_D119", "taxId": "41875", "score": 5842.0}, {"name": "chr_11_D119", "taxId": "41875", "score": 5764.0}, {"name": "chr_11_D119", "taxId": "41875", "score": 5696.0}, {"name": "chr_11_D119", "taxId": "41875", "score": 5672.0}, {"name": "chr_11_D119", "taxId": "41875", "score": 5210.0}, {"name": "chr_11_D119", "taxId": "41875", "score": 4907.0}, {"name": "chr_11_D119", "taxId": "41875", "score": 4741.0}, {"name": "chr_11_D119", "taxId": "41875", "score": 4737.0}, {"name": "chr_11_D119", "taxId": "41875", "score": 4532.0}, {"name": "chr_11_D119", "taxId": "41875", "score": 4519.0}, {"name": "chr_11_D119", "taxId": "41875", "score": 4246.0}, {"name": "chr_11_D119", "taxId": "41875", "score": 4159.0}, {"name": "chr_11_D119", "taxId": "41875", "score": 4013.0}, {"name": "chr_11_D119", "taxId": "41875", "score": 3712.0}, {"name": "chr_11_D119", "taxId": "41875", "score": 3565.0}, {"name": "chr_11_D119", "taxId": "41875", "score": 3363.0}, {"name": "chr_11_D119", "taxId": "41875", "score": 3179.0}, {"name": "chr_11_D119", "taxId": "41875", "score": 3136.0}, {"name": "chr_11_D119", "taxId": "41875", "score": 3083.0}, {"name": "chr_11_D119", "taxId": "41875", "score": 2830.0}, {"name": "chr_11_D119", "taxId": "41875", "score": 2772.0}, {"name": "chr_11_D119", "taxId": "41875", "score": 2712.0}, {"name": "chr_11_D119", "taxId": "41875", "score": 2617.0}, {"name": "chr_11_D119", "taxId": "41875", "score": 2350.0}, {"name": "chr_11_D119", "taxId": "41875", "score": 2338.0}, {"name": "chr_11_D119", "taxId": "41875", "score": 2303.0}, {"name": "chr_11_D119", "taxId": "41875", "score": 2285.0}, {"name": "chr_11_D119", "taxId": "41875", "score": 2265.0}, {"name": "chr_11_D119", "taxId": "41875", "score": 1917.0}, {"name": "chr_11_D119", "taxId": "41875", "score": 1796.0}, {"name": "chr_11_D119", "taxId": "41875", "score": 1687.0}, {"name": "chr_11_D119", "taxId": "41875", "score": 1652.0}, {"name": "chr_11_D119", "taxId": "41875", "score": 1205.0}, {"name": "chr_11_D119", "taxId": "41875", "score": 828.0}, {"name": "chr_11_D119", "taxId": "41875", "score": 817.0}, {"name": "chr_11_D119", "taxId": "41875", "score": 582.0}, {"name": "chr_11_D119", "taxId": "41875", "score": 520.0}, {"name": "chr_11_D119", "taxId": "41875", "score": 494.0}, {"name": "chr_11_D119", "taxId": "41875", "score": 466.0}, {"name": "chr_11_D119", "taxId": "41875", "score": 460.0}, {"name": "chr_11_D119", "taxId": "41875", "score": 459.0}, {"name": "chr_11_D119", "taxId": "41875", "score": 348.0}, {"name": "chr_11_D119", "taxId": "41875", "score": 340.0}, {"name": "chr_11_D119", "taxId": "41875", "score": 326.0}, {"name": "chr_11_D119", "taxId": "41875", "score": 279.0}, {"name": "chr_11_D119", "taxId": "41875", "score": 202.0}, {"name": "chr_11_D119", "taxId": "41875", "score": 185.0}, {"name": "chr_11_D119", "taxId": "41875", "score": 172.0}, {"name": "chr_11_D119", "taxId": "41875", "score": 28592.0}, {"name": "chr_11_D119", "taxId": "41875", "score": 11566.0}, {"name": "chr_11_D119", "taxId": "41875", "score": 158.0}, {"name": "chr_11_D119", "taxId": "41875", "score": 10999.0}, {"name": "chr_11_D119", "taxId": "41875", "score": 10207.0}, {"name": "chr_11_D119", "taxId": "41875", "score": 9354.0}, {"name": "chr_11_D119", "taxId": "41875", "score": 9348.0}, {"name": "chr_11_D119", "taxId": "41875", "score": 6152.0}, {"name": "chr_11_D119", "taxId": "41875", "score": 6150.0}, {"name": "chr_11_D119", "taxId": "41875", "score": 5731.0}, {"name": "chr_11_D119", "taxId": "41875", "score": 5718.0}, {"name": "chr_11_D119", "taxId": "41875", "score": 5686.0}, {"name": "chr_11_D119", "taxId": "41875", "score": 5672.0}, {"name": "chr_11_D119", "taxId": "41875", "score": 3771.0}, {"name": "chr_11_D119", "taxId": "41875", "score": 3771.0}, {"name": "chr_11_D119", "taxId": "41875", "score": 3452.0}, {"name": "chr_11_D119", "taxId": "41875", "score": 3452.0}, {"name": "chr_11_D119", "taxId": "41875", "score": 3421.0}, {"name": "chr_11_D119", "taxId": "41875", "score": 3421.0}, {"name": "chr_11_D119", "taxId": "41875", "score": 1164.0}, {"name": "chr_11_D119", "taxId": "41875", "score": 719.0}, {"name": "chr_11_D119", "taxId": "41875", "score": 340.0}, {"name": "chr_11_D119", "taxId": "41875", "score": 320.0}, {"name": "chr_11_D119", "taxId": "41875", "score": 241.0}, {"name": "chr_11_D119", "taxId": "41875", "score": 226.0}, {"name": "chr_11_D119", "taxId": "41875", "score": 226.0}, {"name": "chr_11_D119", "taxId": "41875", "score": 224.0}, {"name": "chr_11_D119", "taxId": "41875", "score": 224.0}, {"name": "chr_11_D119", "taxId": "41875", "score": 189.0}, {"name": "chr_11_D119", "taxId": "41875", "score": 189.0}, {"name": "chr_11_D119", "taxId": "41875", "score": 8615.0}, {"name": "chr_11_D119", "taxId": "41875", "score": 8493.0}, {"name": "chr_11_D119", "taxId": "41875", "score": 8022.0}, {"name": "chr_11_D119", "taxId": "41875", "score": 7934.0}, {"name": "chr_11_D119", "taxId": "41875", "score": 7291.0}, {"name": "chr_11_D119", "taxId": "41875", "score": 7153.0}, {"name": "chr_11_D119", "taxId": "41875", "score": 6817.0}, {"name": "chr_11_D119", "taxId": "41875", "score": 6610.0}, {"name": "chr_11_D119", "taxId": "41875", "score": 6549.0}, {"name": "chr_11_D119", "taxId": "41875", "score": 4974.0}, {"name": "chr_11_D119", "taxId": "41875", "score": 6486.0}, {"name": "chr_11_D119", "taxId": "41875", "score": 6462.0}, {"name": "chr_11_D119", "taxId": "41875", "score": 6229.0}, {"name": "chr_11_D119", "taxId": "41875", "score": 6144.0}, {"name": "chr_11_D119", "taxId": "41875", "score": 6050.0}, {"name": "chr_11_D119", "taxId": "41875", "score": 5906.0}, {"name": "chr_11_D119", "taxId": "41875", "score": 5884.0}, {"name": "chr_11_D119", "taxId": "41875", "score": 5869.0}, {"name": "chr_11_D119", "taxId": "41875", "score": 5629.0}, {"name": "chr_11_D119", "taxId": "41875", "score": 5611.0}, {"name": "chr_11_D119", "taxId": "41875", "score": 5568.0}, {"name": "chr_11_D119", "taxId": "41875", "score": 5542.0}, {"name": "chr_11_D119", "taxId": "41875", "score": 5487.0}, {"name": "chr_11_D119", "taxId": "41875", "score": 5470.0}, {"name": "chr_11_D119", "taxId": "157820", "score": 5445.0}, {"name": "chr_11_D119", "taxId": "157820", "score": 5445.0}, {"name": "chr_11_D119", "taxId": "41875", "score": 5326.0}, {"name": "chr_11_D119", "taxId": "41875", "score": 5276.0}, {"name": "chr_11_D119", "taxId": "41875", "score": 5276.0}, {"name": "chr_11_D119", "taxId": "41875", "score": 5230.0}, {"name": "chr_11_D119", "taxId": "41875", "score": 5230.0}, {"name": "chr_11_D119", "taxId": "41875", "score": 5230.0}, {"name": "chr_11_D119", "taxId": "41875", "score": 5230.0}, {"name": "chr_11_D119", "taxId": "41875", "score": 5116.0}, {"name": "chr_11_D119", "taxId": "41875", "score": 5099.0}, {"name": "chr_11_D119", "taxId": "41875", "score": 5086.0}, {"name": "chr_11_D119", "taxId": "41875", "score": 5053.0}, {"name": "chr_11_D119", "taxId": "41875", "score": 1123.0}, {"name": "chr_11_D119", "taxId": "41875", "score": 5018.0}, {"name": "chr_11_D119", "taxId": "41875", "score": 4998.0}, {"name": "chr_11_D119", "taxId": "41875", "score": 4946.0}, {"name": "chr_11_D119", "taxId": "41875", "score": 255.0}, {"name": "chr_11_D119", "taxId": "41875", "score": 4711.0}, {"name": "chr_11_D119", "taxId": "41875", "score": 4697.0}, {"name": "chr_11_D119", "taxId": "41875", "score": 4689.0}, {"name": "chr_11_D119", "taxId": "41875", "score": 4689.0}, {"name": "chr_11_D119", "taxId": "41875", "score": 4682.0}, {"name": "chr_11_D119", "taxId": "41875", "score": 4682.0}, {"name": "chr_11_D119", "taxId": "41875", "score": 4626.0}, {"name": "chr_11_D119", "taxId": "41875", "score": 4601.0}, {"name": "chr_11_D119", "taxId": "41875", "score": 4599.0}, {"name": "chr_11_D119", "taxId": "41875", "score": 4590.0}, {"name": "chr_11_D119", "taxId": "41875", "score": 4553.0}, {"name": "chr_11_D119", "taxId": "41875", "score": 4551.0}, {"name": "chr_11_D119", "taxId": "41875", "score": 4545.0}, {"name": "chr_11_D119", "taxId": "41875", "score": 4538.0}, {"name": "chr_11_D119", "taxId": "41875", "score": 4506.0}, {"name": "chr_11_D119", "taxId": "41875", "score": 4499.0}, {"name": "chr_11_D119", "taxId": "41875", "score": 4388.0}, {"name": "chr_11_D119", "taxId": "41875", "score": 4362.0}, {"name": "chr_11_D119", "taxId": "41875", "score": 4222.0}, {"name": "chr_11_D119", "taxId": "41875", "score": 2988.0}, {"name": "chr_11_D119", "taxId": "41875", "score": 4193.0}, {"name": "chr_11_D119", "taxId": "41875", "score": 4122.0}, {"name": "chr_11_D119", "taxId": "41875", "score": 4122.0}, {"name": "chr_11_D119", "taxId": "41875", "score": 4067.0}, {"name": "chr_11_D119", "taxId": "41875", "score": 4010.0}, {"name": "chr_11_D119", "taxId": "41875", "score": 3962.0}, {"name": "chr_11_D119", "taxId": "41875", "score": 3940.0}, {"name": "chr_11_D119", "taxId": "41875", "score": 3840.0}, {"name": "chr_11_D119", "taxId": "41875", "score": 3827.0}, {"name": "chr_11_D119", "taxId": "41875", "score": 3812.0}, {"name": "chr_11_D119", "taxId": "41875", "score": 3766.0}, {"name": "chr_11_D119", "taxId": "41875", "score": 399.0}, {"name": "chr_11_D119", "taxId": "41875", "score": 3714.0}, {"name": "chr_11_D119", "taxId": "41875", "score": 1842.0}, {"name": "chr_11_D119", "taxId": "41875", "score": 279.0}, {"name": "chr_11_D119", "taxId": "41875", "score": 3633.0}, {"name": "chr_11_D119", "taxId": "41875", "score": 3629.0}, {"name": "chr_11_D119", "taxId": "41875", "score": 3602.0}, {"name": "chr_11_D119", "taxId": "41875", "score": 3587.0}, {"name": "chr_11_D119", "taxId": "41875", "score": 3585.0}, {"name": "chr_11_D119", "taxId": "41875", "score": 3531.0}, {"name": "chr_11_D119", "taxId": "41875", "score": 3531.0}, {"name": "chr_11_D119", "taxId": "41875", "score": 3530.0}, {"name": "chr_11_D119", "taxId": "41875", "score": 3526.0}, {"name": "chr_11_D119", "taxId": "41875", "score": 412.0}, {"name": "chr_11_D119", "taxId": "41875", "score": 3509.0}, {"name": "chr_11_D119", "taxId": "41875", "score": 3502.0}, {"name": "chr_11_D119", "taxId": "41875", "score": 3493.0}, {"name": "chr_11_D119", "taxId": "41875", "score": 3448.0}, {"name": "chr_11_D119", "taxId": "41875", "score": 3439.0}, {"name": "chr_11_D119", "taxId": "41875", "score": 3437.0}, {"name": "chr_11_D119", "taxId": "41875", "score": 3413.0}, {"name": "chr_11_D119", "taxId": "41875", "score": 3363.0}, {"name": "chr_11_D119", "taxId": "41875", "score": 3341.0}, {"name": "chr_11_D119", "taxId": "41875", "score": 3328.0}, {"name": "chr_11_D119", "taxId": "41875", "score": 3319.0}, {"name": "chr_11_D119", "taxId": "41875", "score": 3302.0}, {"name": "chr_11_D119", "taxId": "41875", "score": 331.0}, {"name": "chr_11_D119", "taxId": "41875", "score": 3264.0}, {"name": "chr_11_D119", "taxId": "41875", "score": 3243.0}, {"name": "chr_11_D119", "taxId": "41875", "score": 3236.0}, {"name": "chr_11_D119", "taxId": "41875", "score": 3221.0}, {"name": "chr_11_D119", "taxId": "41875", "score": 3203.0}, {"name": "chr_11_D119", "taxId": "41875", "score": 3192.0}, {"name": "chr_11_D119", "taxId": "41875", "score": 3184.0}, {"name": "chr_11_D119", "taxId": "41875", "score": 3182.0}, {"name": "chr_11_D119", "taxId": "41875", "score": 3179.0}, {"name": "chr_11_D119", "taxId": "41875", "score": 3177.0}, {"name": "chr_11_D119", "taxId": "41875", "score": 3175.0}, {"name": "chr_11_D119", "taxId": "41875", "score": 3109.0}, {"name": "chr_11_D119", "taxId": "41875", "score": 3075.0}, {"name": "chr_11_D119", "taxId": "41875", "score": 3055.0}, {"name": "chr_11_D119", "taxId": "41875", "score": 283.0}, {"name": "chr_11_D119", "taxId": "41875", "score": 3044.0}, {"name": "chr_11_D119", "taxId": "41875", "score": 3038.0}, {"name": "chr_11_D119", "taxId": "41875", "score": 3016.0}, {"name": "chr_11_D119", "taxId": "41875", "score": 187.0}, {"name": "chr_11_D119", "taxId": "41875", "score": 2992.0}, {"name": "chr_11_D119", "taxId": "41875", "score": 2955.0}, {"name": "chr_11_D119", "taxId": "41875", "score": 2955.0}, {"name": "chr_11_D119", "taxId": "41875", "score": 2944.0}, {"name": "chr_11_D119", "taxId": "41875", "score": 2905.0}, {"name": "chr_11_D119", "taxId": "41875", "score": 2904.0}, {"name": "chr_11_D119", "taxId": "41875", "score": 2900.0}, {"name": "chr_11_D119", "taxId": "41875", "score": 2894.0}, {"name": "chr_11_D119", "taxId": "41875", "score": 881.0}, {"name": "chr_11_D119", "taxId": "41875", "score": 2880.0}, {"name": "chr_11_D119", "taxId": "41875", "score": 2870.0}, {"name": "chr_11_D119", "taxId": "41875", "score": 2867.0}, {"name": "chr_11_D119", "taxId": "41875", "score": 2857.0}, {"name": "chr_11_D119", "taxId": "41875", "score": 2844.0}, {"name": "chr_11_D119", "taxId": "41875", "score": 2843.0}, {"name": "chr_11_D119", "taxId": "41875", "score": 2813.0}, {"name": "chr_11_D119", "taxId": "41875", "score": 2809.0}, {"name": "chr_11_D119", "taxId": "41875", "score": 2809.0}, {"name": "chr_11_D119", "taxId": "41875", "score": 2808.0}, {"name": "chr_11_D119", "taxId": "41875", "score": 2778.0}, {"name": "chr_11_D119", "taxId": "41875", "score": 2772.0}, {"name": "chr_11_D119", "taxId": "41875", "score": 1633.0}, {"name": "chr_11_D119", "taxId": "41875", "score": 601.0}, {"name": "chr_11_D119", "taxId": "41875", "score": 2750.0}, {"name": "chr_11_D119", "taxId": "41875", "score": 2750.0}, {"name": "chr_11_D119", "taxId": "41875", "score": 2732.0}, {"name": "chr_11_D119", "taxId": "41875", "score": 2723.0}, {"name": "chr_11_D119", "taxId": "41875", "score": 2712.0}, {"name": "chr_11_D119", "taxId": "41875", "score": 2710.0}, {"name": "chr_11_D119", "taxId": "41875", "score": 2710.0}, {"name": "chr_11_D119", "taxId": "41875", "score": 2706.0}, {"name": "chr_11_D119", "taxId": "41875", "score": 2687.0}, {"name": "chr_11_D119", "taxId": "41875", "score": 2686.0}, {"name": "chr_11_D119", "taxId": "41875", "score": 2654.0}, {"name": "chr_11_D119", "taxId": "41875", "score": 2652.0}, {"name": "chr_11_D119", "taxId": "41875", "score": 2638.0}, {"name": "chr_11_D119", "taxId": "41875", "score": 2115.0}, {"name": "chr_11_D119", "taxId": "41875", "score": 2636.0}, {"name": "chr_11_D119", "taxId": "41875", "score": 484.0}, {"name": "chr_11_D119", "taxId": "41875", "score": 2627.0}, {"name": "chr_11_D119", "taxId": "41875", "score": 2623.0}, {"name": "chr_11_D119", "taxId": "41875", "score": 2617.0}, {"name": "chr_11_D119", "taxId": "41875", "score": 885.0}, {"name": "chr_11_D119", "taxId": "41875", "score": 2510.0}, {"name": "chr_11_D119", "taxId": "41875", "score": 2501.0}, {"name": "chr_11_D119", "taxId": "41875", "score": 2495.0}, {"name": "chr_11_D119", "taxId": "41875", "score": 2488.0}, {"name": "chr_11_D119", "taxId": "41875", "score": 2479.0}, {"name": "chr_11_D119", "taxId": "41875", "score": 2473.0}, {"name": "chr_11_D119", "taxId": "41875", "score": 2473.0}, {"name": "chr_11_D119", "taxId": "41875", "score": 1297.0}, {"name": "chr_11_D119", "taxId": "41875", "score": 2466.0}, {"name": "chr_11_D119", "taxId": "41875", "score": 2460.0}, {"name": "chr_11_D119", "taxId": "41875", "score": 2449.0}, {"name": "chr_11_D119", "taxId": "41875", "score": 2446.0}, {"name": "chr_11_D119", "taxId": "41875", "score": 2444.0}, {"name": "chr_11_D119", "taxId": "41875", "score": 2444.0}, {"name": "chr_11_D119", "taxId": "41875", "score": 2427.0}, {"name": "chr_11_D119", "taxId": "41875", "score": 2422.0}, {"name": "chr_11_D119", "taxId": "41875", "score": 2436.0}, {"name": "chr_11_D119", "taxId": "41875", "score": 211.0}, {"name": "chr_11_D119", "taxId": "41875", "score": 2427.0}, {"name": "chr_11_D119", "taxId": "41875", "score": 2416.0}, {"name": "chr_11_D119", "taxId": "41875", "score": 2394.0}, {"name": "chr_11_D119", "taxId": "41875", "score": 2383.0}, {"name": "chr_11_D119", "taxId": "41875", "score": 2374.0}, {"name": "chr_11_D119", "taxId": "41875", "score": 2368.0}, {"name": "chr_11_D119", "taxId": "41875", "score": 2355.0}, {"name": "chr_11_D119", "taxId": "41875", "score": 2327.0}, {"name": "chr_11_D119", "taxId": "41875", "score": 2322.0}, {"name": "chr_11_D119", "taxId": "41875", "score": 2313.0}, {"name": "chr_11_D119", "taxId": "41875", "score": 2311.0}, {"name": "chr_11_D119", "taxId": "41875", "score": 2311.0}, {"name": "chr_11_D119", "taxId": "41875", "score": 2211.0}, {"name": "chr_11_D119", "taxId": "41875", "score": 2206.0}, {"name": "chr_11_D119", "taxId": "41875", "score": 1303.0}, {"name": "chr_11_D119", "taxId": "41875", "score": 1303.0}, {"name": "chr_11_D119", "taxId": "41875", "score": 1293.0}, {"name": "chr_11_D119", "taxId": "41875", "score": 1293.0}, {"name": "chr_11_D119", "taxId": "41875", "score": 806.0}, {"name": "chr_11_D119", "taxId": "41875", "score": 806.0}, {"name": "chr_11_D119", "taxId": "41875", "score": 778.0}, {"name": "chr_11_D119", "taxId": "41875", "score": 778.0}, {"name": "chr_11_D119", "taxId": "41875", "score": 2311.0}, {"name": "chr_11_D119", "taxId": "41875", "score": 2311.0}, {"name": "chr_11_D119", "taxId": "41875", "score": 2211.0}, {"name": "chr_11_D119", "taxId": "41875", "score": 2206.0}, {"name": "chr_11_D119", "taxId": "41875", "score": 1303.0}, {"name": "chr_11_D119", "taxId": "41875", "score": 1303.0}, {"name": "chr_11_D119", "taxId": "41875", "score": 1293.0}, {"name": "chr_11_D119", "taxId": "41875", "score": 1293.0}, {"name": "chr_11_D119", "taxId": "41875", "score": 800.0}, {"name": "chr_11_D119", "taxId": "41875", "score": 800.0}, {"name": "chr_11_D119", "taxId": "41875", "score": 773.0}, {"name": "chr_11_D119", "taxId": "41875", "score": 773.0}, {"name": "chr_11_D119", "taxId": "41875", "score": 2311.0}, {"name": "chr_11_D119", "taxId": "41875", "score": 2303.0}, {"name": "chr_11_D119", "taxId": "41875", "score": 628.0}, {"name": "chr_11_D119", "taxId": "41875", "score": 252.0}, {"name": "chr_11_D119", "taxId": "41875", "score": 2296.0}, {"name": "chr_11_D119", "taxId": "41875", "score": 2287.0}, {"name": "chr_11_D119", "taxId": "41875", "score": 2283.0}, {"name": "chr_11_D119", "taxId": "41875", "score": 2206.0}, {"name": "chr_11_D119", "taxId": "41875", "score": 2183.0}, {"name": "chr_11_D119", "taxId": "41875", "score": 2183.0}, {"name": "chr_11_D119", "taxId": "41875", "score": 2169.0}, {"name": "chr_11_D119", "taxId": "41875", "score": 2167.0}, {"name": "chr_11_D119", "taxId": "41875", "score": 2150.0}, {"name": "chr_11_D119", "taxId": "41875", "score": 2148.0}, {"name": "chr_11_D119", "taxId": "41875", "score": 2139.0}, {"name": "chr_11_D119", "taxId": "41875", "score": 2128.0}, {"name": "chr_11_D119", "taxId": "41875", "score": 2122.0}, {"name": "chr_11_D119", "taxId": "41875", "score": 2102.0}, {"name": "chr_11_D119", "taxId": "41875", "score": 2097.0}, {"name": "chr_11_D119", "taxId": "41875", "score": 2089.0}, {"name": "chr_11_D119", "taxId": "41875", "score": 2084.0}, {"name": "chr_11_D119", "taxId": "41875", "score": 2071.0}, {"name": "chr_11_D119", "taxId": "41875", "score": 2069.0}, {"name": "chr_11_D119", "taxId": "41875", "score": 2069.0}, {"name": "chr_11_D119", "taxId": "41875", "score": 2050.0}, {"name": "chr_11_D119", "taxId": "41875", "score": 2047.0}, {"name": "chr_11_D119", "taxId": "41875", "score": 2045.0}, {"name": "chr_11_D119", "taxId": "41875", "score": 2028.0}, {"name": "chr_11_D119", "taxId": "41875", "score": 2023.0}, {"name": "chr_11_D119", "taxId": "41875", "score": 2006.0}, {"name": "chr_11_D119", "taxId": "41875", "score": 2006.0}, {"name": "chr_11_D119", "taxId": "41875", "score": 337.0}, {"name": "chr_11_D119", "taxId": "41875", "score": 145.0}, {"name": "chr_11_D119", "taxId": "41875", "score": 2025.0}, {"name": "chr_11_D119", "taxId": "41875", "score": 1110.0}, {"name": "chr_11_D119", "taxId": "41875", "score": 2019.0}, {"name": "chr_11_D119", "taxId": "41875", "score": 2013.0}, {"name": "chr_11_D119", "taxId": "41875", "score": 2002.0}, {"name": "chr_11_D119", "taxId": "41875", "score": 2001.0}, {"name": "chr_11_D119", "taxId": "41875", "score": 1988.0}, {"name": "chr_11_D119", "taxId": "41875", "score": 1982.0}, {"name": "chr_11_D119", "taxId": "41875", "score": 1960.0}, {"name": "chr_11_D119", "taxId": "41875", "score": 1960.0}, {"name": "chr_11_D119", "taxId": "41875", "score": 1986.0}, {"name": "chr_11_D119", "taxId": "41875", "score": 1984.0}, {"name": "chr_11_D119", "taxId": "41875", "score": 1975.0}, {"name": "chr_11_D119", "taxId": "41875", "score": 1971.0}, {"name": "chr_11_D119", "taxId": "41875", "score": 483.0}, {"name": "chr_11_D119", "taxId": "41875", "score": 1969.0}, {"name": "chr_11_D119", "taxId": "41875", "score": 1967.0}, {"name": "chr_11_D119", "taxId": "41875", "score": 1962.0}, {"name": "chr_11_D119", "taxId": "41875", "score": 1953.0}, {"name": "chr_11_D119", "taxId": "41875", "score": 1949.0}, {"name": "chr_11_D119", "taxId": "41875", "score": 1941.0}, {"name": "chr_11_D119", "taxId": "41875", "score": 1934.0}, {"name": "chr_11_D119", "taxId": "41875", "score": 1929.0}, {"name": "chr_11_D119", "taxId": "41875", "score": 1923.0}, {"name": "chr_11_D119", "taxId": "41875", "score": 1923.0}, {"name": "chr_11_D119", "taxId": "41875", "score": 1919.0}, {"name": "chr_11_D119", "taxId": "41875", "score": 1917.0}, {"name": "chr_11_D119", "taxId": "41875", "score": 1906.0}, {"name": "chr_11_D119", "taxId": "41875", "score": 1890.0}, {"name": "chr_11_D119", "taxId": "41875", "score": 1886.0}, {"name": "chr_11_D119", "taxId": "41875", "score": 1873.0}, {"name": "chr_11_D119", "taxId": "41875", "score": 1873.0}, {"name": "chr_11_D119", "taxId": "41875", "score": 1868.0}, {"name": "chr_11_D119", "taxId": "41875", "score": 1864.0}, {"name": "chr_11_D119", "taxId": "41875", "score": 1862.0}, {"name": "chr_11_D119", "taxId": "41875", "score": 1862.0}, {"name": "chr_11_D119", "taxId": "41875", "score": 1862.0}, {"name": "chr_11_D119", "taxId": "41875", "score": 1851.0}, {"name": "chr_11_D119", "taxId": "41875", "score": 1142.0}, {"name": "chr_11_D119", "taxId": "41875", "score": 1829.0}, {"name": "chr_11_D119", "taxId": "41875", "score": 1823.0}, {"name": "chr_11_D119", "taxId": "41875", "score": 1814.0}, {"name": "chr_11_D119", "taxId": "41875", "score": 1796.0}, {"name": "chr_11_D119", "taxId": "41875", "score": 1781.0}, {"name": "chr_11_D119", "taxId": "41875", "score": 1781.0}, {"name": "chr_11_D119", "taxId": "41875", "score": 1762.0}, {"name": "chr_11_D119", "taxId": "41875", "score": 1751.0}, {"name": "chr_11_D119", "taxId": "41875", "score": 1740.0}, {"name": "chr_11_D119", "taxId": "41875", "score": 1735.0}, {"name": "chr_11_D119", "taxId": "41875", "score": 1724.0}, {"name": "chr_11_D119", "taxId": "41875", "score": 643.0}, {"name": "chr_11_D119", "taxId": "41875", "score": 1724.0}, {"name": "chr_11_D119", "taxId": "41875", "score": 1711.0}, {"name": "chr_11_D119", "taxId": "41875", "score": 1703.0}, {"name": "chr_11_D119", "taxId": "41875", "score": 1061.0}, {"name": "chr_11_D119", "taxId": "41875", "score": 604.0}, {"name": "chr_11_D119", "taxId": "41875", "score": 1701.0}, {"name": "chr_11_D119", "taxId": "41875", "score": 1698.0}, {"name": "chr_11_D119", "taxId": "41875", "score": 1670.0}, {"name": "chr_11_D119", "taxId": "41875", "score": 1522.0}, {"name": "chr_11_D119", "taxId": "41875", "score": 1668.0}, {"name": "chr_11_D119", "taxId": "41875", "score": 1661.0}, {"name": "chr_11_D119", "taxId": "41875", "score": 1652.0}, {"name": "chr_11_D119", "taxId": "41875", "score": 1646.0}, {"name": "chr_11_D119", "taxId": "41875", "score": 1642.0}, {"name": "chr_11_D119", "taxId": "41875", "score": 1640.0}, {"name": "chr_11_D119", "taxId": "41875", "score": 279.0}, {"name": "chr_11_D119", "taxId": "41875", "score": 1640.0}, {"name": "chr_11_D119", "taxId": "41875", "score": 1637.0}, {"name": "chr_11_D119", "taxId": "41875", "score": 1635.0}, {"name": "chr_11_D119", "taxId": "41875", "score": 1618.0}, {"name": "chr_11_D119", "taxId": "41875", "score": 1600.0}, {"name": "chr_11_D119", "taxId": "41875", "score": 1596.0}, {"name": "chr_11_D119", "taxId": "41875", "score": 1592.0}, {"name": "chr_11_D119", "taxId": "41875", "score": 1587.0}, {"name": "chr_11_D119", "taxId": "41875", "score": 1587.0}, {"name": "chr_11_D119", "taxId": "41875", "score": 1587.0}, {"name": "chr_11_D119", "taxId": "41875", "score": 1574.0}, {"name": "chr_11_D119", "taxId": "41875", "score": 1568.0}, {"name": "chr_11_D119", "taxId": "41875", "score": 1568.0}, {"name": "chr_11_D119", "taxId": "41875", "score": 1565.0}, {"name": "chr_11_D119", "taxId": "41875", "score": 1489.0}, {"name": "chr_11_D119", "taxId": "41875", "score": 1557.0}, {"name": "chr_11_D119", "taxId": "41875", "score": 540.0}, {"name": "chr_11_D119", "taxId": "41875", "score": 1557.0}, {"name": "chr_11_D119", "taxId": "41875", "score": 1554.0}, {"name": "chr_11_D119", "taxId": "41875", "score": 1548.0}, {"name": "chr_11_D119", "taxId": "41875", "score": 1543.0}, {"name": "chr_11_D119", "taxId": "41875", "score": 1524.0}, {"name": "chr_11_D119", "taxId": "41875", "score": 566.0}, {"name": "chr_11_D119", "taxId": "41875", "score": 1515.0}, {"name": "chr_11_D119", "taxId": "41875", "score": 1507.0}, {"name": "chr_11_D119", "taxId": "41875", "score": 1480.0}, {"name": "chr_11_D119", "taxId": "41875", "score": 1469.0}, {"name": "chr_11_D119", "taxId": "41875", "score": 1467.0}, {"name": "chr_11_D119", "taxId": "41875", "score": 1461.0}, {"name": "chr_11_D119", "taxId": "41875", "score": 494.0}, {"name": "chr_11_D119", "taxId": "41875", "score": 1461.0}, {"name": "chr_11_D119", "taxId": "41875", "score": 244.0}, {"name": "chr_11_D119", "taxId": "41875", "score": 1452.0}, {"name": "chr_11_D119", "taxId": "41875", "score": 1447.0}, {"name": "chr_11_D119", "taxId": "41875", "score": 1435.0}, {"name": "chr_11_D119", "taxId": "41875", "score": 1419.0}, {"name": "chr_11_D119", "taxId": "41875", "score": 198.0}, {"name": "chr_11_D119", "taxId": "41875", "score": 1413.0}, {"name": "chr_11_D119", "taxId": "41875", "score": 1408.0}, {"name": "chr_11_D119", "taxId": "436017", "score": 1387.0}, {"name": "chr_11_D119", "taxId": "436017", "score": 1338.0}, {"name": "chr_11_D119", "taxId": "436017", "score": 863.0}, {"name": "chr_11_D119", "taxId": "436017", "score": 752.0}, {"name": "chr_11_D119", "taxId": "436017", "score": 640.0}, {"name": "chr_11_D119", "taxId": "436017", "score": 555.0}, {"name": "chr_11_D119", "taxId": "436017", "score": 532.0}, {"name": "chr_11_D119", "taxId": "436017", "score": 339.0}, {"name": "chr_11_D119", "taxId": "436017", "score": 158.0}, {"name": "chr_11_D119", "taxId": "436017", "score": 158.0}, {"name": "chr_11_D119", "taxId": "436017", "score": 1384.0}, {"name": "chr_11_D119", "taxId": "41875", "score": 1382.0}, {"name": "chr_11_D119", "taxId": "41875", "score": 1378.0}, {"name": "chr_11_D119", "taxId": "41875", "score": 1373.0}, {"name": "chr_11_D119", "taxId": "41875", "score": 1230.0}, {"name": "chr_11_D119", "taxId": "41875", "score": 1369.0}, {"name": "chr_11_D119", "taxId": "41875", "score": 1358.0}, {"name": "chr_11_D119", "taxId": "41875", "score": 335.0}, {"name": "chr_11_D119", "taxId": "41875", "score": 1352.0}, {"name": "chr_11_D119", "taxId": "436017", "score": 1338.0}, {"name": "chr_11_D119", "taxId": "41875", "score": 1330.0}, {"name": "chr_11_D119", "taxId": "41875", "score": 1328.0}, {"name": "chr_11_D119", "taxId": "41875", "score": 1321.0}, {"name": "chr_11_D119", "taxId": "41875", "score": 1308.0}, {"name": "chr_11_D119", "taxId": "41875", "score": 1297.0}, {"name": "chr_11_D119", "taxId": "41875", "score": 1293.0}, {"name": "chr_11_D119", "taxId": "70448", "score": 1269.0}, {"name": "chr_11_D119", "taxId": "41875", "score": 1266.0}, {"name": "chr_11_D119", "taxId": "41875", "score": 1266.0}, {"name": "chr_11_D119", "taxId": "41875", "score": 1264.0}, {"name": "chr_11_D119", "taxId": "41875", "score": 1262.0}, {"name": "chr_11_D119", "taxId": "41875", "score": 915.0}, {"name": "chr_11_D119", "taxId": "41875", "score": 529.0}, {"name": "chr_11_D119", "taxId": "41875", "score": 368.0}, {"name": "chr_11_D119", "taxId": "41875", "score": 357.0}, {"name": "chr_11_D119", "taxId": "41875", "score": 302.0}, {"name": "chr_11_D119", "taxId": "41875", "score": 228.0}, {"name": "chr_11_D119", "taxId": "41875", "score": 1251.0}, {"name": "chr_11_D119", "taxId": "41875", "score": 1229.0}, {"name": "chr_11_D119", "taxId": "41875", "score": 1221.0}, {"name": "chr_11_D119", "taxId": "41875", "score": 1208.0}, {"name": "chr_11_D119", "taxId": "41875", "score": 1208.0}, {"name": "chr_11_D119", "taxId": "41875", "score": 1203.0}, {"name": "chr_11_D119", "taxId": "41875", "score": 1203.0}, {"name": "chr_11_D119", "taxId": "41875", "score": 1199.0}, {"name": "chr_11_D119", "taxId": "41875", "score": 1166.0}, {"name": "chr_11_D119", "taxId": "41875", "score": 1164.0}, {"name": "chr_11_D119", "taxId": "41875", "score": 1155.0}, {"name": "chr_11_D119", "taxId": "41875", "score": 1153.0}, {"name": "chr_11_D119", "taxId": "41875", "score": 1149.0}, {"name": "chr_11_D119", "taxId": "41875", "score": 558.0}, {"name": "chr_11_D119", "taxId": "41875", "score": 1146.0}, {"name": "chr_11_D119", "taxId": "41875", "score": 553.0}, {"name": "chr_11_D119", "taxId": "41875", "score": 1136.0}, {"name": "chr_11_D119", "taxId": "41875", "score": 1131.0}, {"name": "chr_11_D119", "taxId": "41875", "score": 1127.0}, {"name": "chr_11_D119", "taxId": "41875", "score": 1122.0}, {"name": "chr_11_D119", "taxId": "41875", "score": 1118.0}, {"name": "chr_11_D119", "taxId": "41875", "score": 158.0}, {"name": "chr_11_D119", "taxId": "41875", "score": 1112.0}, {"name": "chr_11_D119", "taxId": "41875", "score": 189.0}, {"name": "chr_11_D119", "taxId": "41875", "score": 1103.0}, {"name": "chr_11_D119", "taxId": "41875", "score": 1101.0}, {"name": "chr_11_D119", "taxId": "41875", "score": 1077.0}, {"name": "chr_11_D119", "taxId": "41875", "score": 1068.0}, {"name": "chr_11_D119", "taxId": "41875", "score": 1059.0}, {"name": "chr_11_D119", "taxId": "41875", "score": 383.0}, {"name": "chr_11_D119", "taxId": "41875", "score": 1048.0}, {"name": "chr_11_D119", "taxId": "41875", "score": 1048.0}, {"name": "chr_11_D119", "taxId": "41875", "score": 1048.0}, {"name": "chr_11_D119", "taxId": "41875", "score": 1035.0}, {"name": "chr_11_D119", "taxId": "41875", "score": 1003.0}, {"name": "chr_11_D119", "taxId": "41875", "score": 998.0}, {"name": "chr_11_D119", "taxId": "41875", "score": 983.0}, {"name": "chr_11_D119", "taxId": "41875", "score": 963.0}, {"name": "chr_11_D119", "taxId": "41875", "score": 961.0}, {"name": "chr_11_D119", "taxId": "41875", "score": 961.0}, {"name": "chr_11_D119", "taxId": "41875", "score": 822.0}, {"name": "chr_11_D119", "taxId": "41875", "score": 697.0}, {"name": "chr_11_D119", "taxId": "41875", "score": 496.0}, {"name": "chr_11_D119", "taxId": "41875", "score": 946.0}, {"name": "chr_11_D119", "taxId": "41875", "score": 470.0}, {"name": "chr_11_D119", "taxId": "41875", "score": 942.0}, {"name": "chr_11_D119", "taxId": "41875", "score": 931.0}, {"name": "chr_11_D119", "taxId": "41875", "score": 915.0}, {"name": "chr_11_D119", "taxId": "41875", "score": 889.0}, {"name": "chr_11_D119", "taxId": "41875", "score": 876.0}, {"name": "chr_11_D119", "taxId": "41875", "score": 872.0}, {"name": "chr_11_D119", "taxId": "41875", "score": 863.0}, {"name": "chr_11_D119", "taxId": "41875", "score": 625.0}, {"name": "chr_11_D119", "taxId": "41875", "score": 863.0}, {"name": "chr_11_D119", "taxId": "41875", "score": 612.0}, {"name": "chr_11_D119", "taxId": "242159", "score": 863.0}, {"name": "chr_11_D119", "taxId": "436017", "score": 863.0}, {"name": "chr_11_D119", "taxId": "41875", "score": 857.0}, {"name": "chr_11_D119", "taxId": "41875", "score": 857.0}, {"name": "chr_11_D119", "taxId": "41875", "score": 725.0}, {"name": "chr_11_D119", "taxId": "41875", "score": 351.0}, {"name": "chr_11_D119", "taxId": "41875", "score": 333.0}, {"name": "chr_11_D119", "taxId": "41875", "score": 302.0}, {"name": "chr_11_D119", "taxId": "41875", "score": 265.0}, {"name": "chr_11_D119", "taxId": "41875", "score": 152.0}, {"name": "chr_11_D119", "taxId": "41875", "score": 856.0}, {"name": "chr_11_D119", "taxId": "70448", "score": 846.0}, {"name": "chr_11_D119", "taxId": "41875", "score": 828.0}, {"name": "chr_11_D119", "taxId": "41875", "score": 593.0}, {"name": "chr_11_D119", "taxId": "41875", "score": 822.0}, {"name": "chr_11_D119", "taxId": "41875", "score": 697.0}, {"name": "chr_11_D119", "taxId": "41875", "score": 817.0}, {"name": "chr_11_D119", "taxId": "41875", "score": 815.0}, {"name": "chr_11_D119", "taxId": "41875", "score": 809.0}, {"name": "chr_11_D119", "taxId": "41875", "score": 739.0}, {"name": "chr_11_D119", "taxId": "41875", "score": 536.0}, {"name": "chr_11_D119", "taxId": "41875", "score": 361.0}, {"name": "chr_11_D119", "taxId": "41875", "score": 292.0}, {"name": "chr_11_D119", "taxId": "41875", "score": 270.0}, {"name": "chr_11_D119", "taxId": "41875", "score": 204.0}, {"name": "chr_11_D119", "taxId": "41875", "score": 798.0}, {"name": "chr_11_D119", "taxId": "41875", "score": 798.0}, {"name": "chr_11_D119", "taxId": "41875", "score": 795.0}, {"name": "chr_11_D119", "taxId": "41875", "score": 795.0}, {"name": "chr_11_D119", "taxId": "41875", "score": 787.0}, {"name": "chr_11_D119", "taxId": "41875", "score": 773.0}, {"name": "chr_11_D119", "taxId": "41875", "score": 736.0}, {"name": "chr_11_D119", "taxId": "41875", "score": 721.0}, {"name": "chr_11_D119", "taxId": "41875", "score": 693.0}, {"name": "chr_11_D119", "taxId": "41875", "score": 656.0}, {"name": "chr_11_D119", "taxId": "41875", "score": 793.0}, {"name": "chr_11_D119", "taxId": "41875", "score": 793.0}, {"name": "chr_11_D119", "taxId": "41875", "score": 789.0}, {"name": "chr_11_D119", "taxId": "41875", "score": 750.0}, {"name": "chr_11_D119", "taxId": "41875", "score": 745.0}, {"name": "chr_11_D119", "taxId": "41875", "score": 472.0}, {"name": "chr_11_D119", "taxId": "41875", "score": 789.0}, {"name": "chr_11_D119", "taxId": "41875", "score": 761.0}, {"name": "chr_11_D119", "taxId": "41875", "score": 750.0}, {"name": "chr_11_D119", "taxId": "41875", "score": 472.0}, {"name": "chr_11_D119", "taxId": "41875", "score": 285.0}, {"name": "chr_11_D119", "taxId": "41875", "score": 222.0}, {"name": "chr_11_D119", "taxId": "41875", "score": 189.0}, {"name": "chr_11_D119", "taxId": "41875", "score": 778.0}, {"name": "chr_11_D119", "taxId": "41875", "score": 773.0}, {"name": "chr_11_D119", "taxId": "41875", "score": 693.0}, {"name": "chr_11_D119", "taxId": "41875", "score": 752.0}, {"name": "chr_11_D119", "taxId": "41875", "score": 172.0}, {"name": "chr_11_D119", "taxId": "41875", "score": 752.0}, {"name": "chr_11_D119", "taxId": "41875", "score": 634.0}, {"name": "chr_11_D119", "taxId": "41875", "score": 466.0}, {"name": "chr_11_D119", "taxId": "41875", "score": 176.0}, {"name": "chr_11_D119", "taxId": "436017", "score": 752.0}, {"name": "chr_11_D119", "taxId": "41875", "score": 747.0}, {"name": "chr_11_D119", "taxId": "41875", "score": 737.0}, {"name": "chr_11_D119", "taxId": "41875", "score": 736.0}, {"name": "chr_11_D119", "taxId": "41875", "score": 736.0}, {"name": "chr_11_D119", "taxId": "41875", "score": 725.0}, {"name": "chr_11_D119", "taxId": "41875", "score": 715.0}, {"name": "chr_11_D119", "taxId": "41875", "score": 702.0}, {"name": "chr_11_D119", "taxId": "41875", "score": 693.0}, {"name": "chr_11_D119", "taxId": "41875", "score": 660.0}, {"name": "chr_11_D119", "taxId": "41875", "score": 200.0}, {"name": "chr_11_D119", "taxId": "41875", "score": 654.0}, {"name": "chr_11_D119", "taxId": "41875", "score": 649.0}, {"name": "chr_11_D119", "taxId": "41875", "score": 621.0}, {"name": "chr_11_D119", "taxId": "564608", "score": 619.0}, {"name": "chr_11_D119", "taxId": "41875", "score": 612.0}, {"name": "chr_11_D119", "taxId": "41875", "score": 610.0}, {"name": "chr_11_D119", "taxId": "41875", "score": 606.0}, {"name": "chr_11_D119", "taxId": "41875", "score": 409.0}, {"name": "chr_11_D119", "taxId": "41875", "score": 278.0}, {"name": "chr_11_D119", "taxId": "41875", "score": 603.0}, {"name": "chr_11_D119", "taxId": "41875", "score": 603.0}, {"name": "chr_11_D119", "taxId": "41875", "score": 595.0}, {"name": "chr_11_D119", "taxId": "41875", "score": 593.0}, {"name": "chr_11_D119", "taxId": "436017", "score": 588.0}, {"name": "chr_11_D119", "taxId": "70448", "score": 582.0}, {"name": "chr_11_D119", "taxId": "41875", "score": 582.0}, {"name": "chr_11_D119", "taxId": "41875", "score": 571.0}, {"name": "chr_11_D119", "taxId": "41875", "score": 235.0}, {"name": "chr_11_D119", "taxId": "436017", "score": 555.0}, {"name": "chr_11_D119", "taxId": "41875", "score": 544.0}, {"name": "chr_11_D119", "taxId": "41875", "score": 165.0}, {"name": "chr_11_D119", "taxId": "41875", "score": 538.0}, {"name": "chr_11_D119", "taxId": "41875", "score": 538.0}, {"name": "chr_11_D119", "taxId": "41875", "score": 379.0}, {"name": "chr_11_D119", "taxId": "41875", "score": 159.0}, {"name": "chr_11_D119", "taxId": "41875", "score": 532.0}, {"name": "chr_11_D119", "taxId": "41875", "score": 529.0}, {"name": "chr_11_D119", "taxId": "41875", "score": 510.0}, {"name": "chr_11_D119", "taxId": "41875", "score": 462.0}, {"name": "chr_11_D119", "taxId": "41875", "score": 453.0}, {"name": "chr_11_D119", "taxId": "41875", "score": 392.0}, {"name": "chr_11_D119", "taxId": "41875", "score": 239.0}, {"name": "chr_11_D119", "taxId": "41875", "score": 191.0}, {"name": "chr_11_D119", "taxId": "41875", "score": 496.0}, {"name": "chr_11_D119", "taxId": "41875", "score": 488.0}, {"name": "chr_11_D119", "taxId": "41875", "score": 488.0}, {"name": "chr_11_D119", "taxId": "41875", "score": 460.0}, {"name": "chr_11_D119", "taxId": "41875", "score": 488.0}, {"name": "chr_11_D119", "taxId": "41875", "score": 372.0}, {"name": "chr_11_D119", "taxId": "41875", "score": 351.0}, {"name": "chr_11_D119", "taxId": "41875", "score": 484.0}, {"name": "chr_11_D119", "taxId": "41875", "score": 483.0}, {"name": "chr_11_D119", "taxId": "41875", "score": 479.0}, {"name": "chr_11_D119", "taxId": "41875", "score": 460.0}, {"name": "chr_11_D119", "taxId": "41875", "score": 459.0}, {"name": "chr_11_D119", "taxId": "41875", "score": 455.0}, {"name": "chr_11_D119", "taxId": "41875", "score": 446.0}, {"name": "chr_11_D119", "taxId": "41875", "score": 189.0}, {"name": "chr_11_D119", "taxId": "41875", "score": 433.0}, {"name": "chr_11_D119", "taxId": "41875", "score": 420.0}, {"name": "chr_11_D119", "taxId": "41875", "score": 411.0}, {"name": "chr_11_D119", "taxId": "70448", "score": 390.0}, {"name": "chr_11_D119", "taxId": "41875", "score": 383.0}, {"name": "chr_11_D119", "taxId": "41875", "score": 226.0}, {"name": "chr_11_D119", "taxId": "41875", "score": 381.0}, {"name": "chr_11_D119", "taxId": "41875", "score": 379.0}, {"name": "chr_11_D119", "taxId": "41875", "score": 150.0}, {"name": "chr_11_D119", "taxId": "41875", "score": 372.0}, {"name": "chr_11_D119", "taxId": "41875", "score": 333.0}, {"name": "chr_11_D119", "taxId": "41875", "score": 361.0}, {"name": "chr_11_D119", "taxId": "41875", "score": 346.0}, {"name": "chr_11_D119", "taxId": "41875", "score": 340.0}, {"name": "chr_11_D119", "taxId": "436017", "score": 339.0}, {"name": "chr_11_D119", "taxId": "41875", "score": 318.0}, {"name": "chr_11_D119", "taxId": "41875", "score": 292.0}, {"name": "chr_11_D119", "taxId": "296587", "score": 287.0}, {"name": "chr_11_D119", "taxId": "296587", "score": 287.0}, {"name": "chr_11_D119", "taxId": "41875", "score": 279.0}, {"name": "chr_11_D119", "taxId": "3711", "score": 267.0}, {"name": "chr_11_D119", "taxId": "41875", "score": 265.0}, {"name": "chr_11_D119", "taxId": "41875", "score": 265.0}, {"name": "chr_11_D119", "taxId": "41875", "score": 239.0}, {"name": "chr_11_D119", "taxId": "41875", "score": 239.0}, {"name": "chr_11_D119", "taxId": "41875", "score": 254.0}, {"name": "chr_11_D119", "taxId": "41875", "score": 189.0}, {"name": "chr_11_D119", "taxId": "307658", "score": 246.0}, {"name": "chr_11_D119", "taxId": "3711", "score": 244.0}, {"name": "chr_11_D119", "taxId": "3711", "score": 244.0}, {"name": "chr_11_D119", "taxId": "8083", "score": 244.0}, {"name": "chr_11_D119", "taxId": "41875", "score": 241.0}, {"name": "chr_11_D119", "taxId": "41875", "score": 235.0}, {"name": "chr_11_D119", "taxId": "41875", "score": 222.0}, {"name": "chr_11_D119", "taxId": "41875", "score": 233.0}, {"name": "chr_11_D119", "taxId": "41875", "score": 178.0}, {"name": "chr_11_D119", "taxId": "41875", "score": 228.0}, {"name": "chr_11_D119", "taxId": "574566", "score": 226.0}, {"name": "chr_11_D119", "taxId": "32473", "score": 217.0}, {"name": "chr_11_D119", "taxId": "59895", "score": 215.0}, {"name": "chr_11_D119", "taxId": "3218", "score": 204.0}, {"name": "chr_11_D119", "taxId": "41875", "score": 189.0}, {"name": "chr_11_D119", "taxId": "41875", "score": 178.0}, {"name": "chr_11_D119", "taxId": "112090", "score": 176.0}, {"name": "chr_11_D119", "taxId": "112090", "score": 176.0}, {"name": "chr_11_D119", "taxId": "41875", "score": 176.0}, {"name": "chr_11_D119", "taxId": "1522189", "score": 172.0}, {"name": "chr_11_D119", "taxId": "1522189", "score": 172.0}, {"name": "chr_11_D119", "taxId": "1392250", "score": 172.0}, {"name": "chr_11_D119", "taxId": "1392250", "score": 172.0}, {"name": "chr_11_D119", "taxId": "2021234", "score": 172.0}, {"name": "chr_11_D119", "taxId": "41875", "score": 169.0}, {"name": "chr_11_D119", "taxId": "2055892", "score": 165.0}, {"name": "chr_11_D119", "taxId": "253288", "score": 165.0}, {"name": "chr_11_D119", "taxId": "3726", "score": 159.0}, {"name": "chr_11_D119", "taxId": "41875", "score": 159.0}, {"name": "chr_11_D119", "taxId": "436017", "score": 158.0}, {"name": "chr_11_D119", "taxId": "436017", "score": 158.0}, {"name": "chr_11_D119", "taxId": "4442", "score": 150.0}, {"name": "chr_11_D119", "taxId": "41875", "score": 148.0}, {"name": "chr_11_D119", "taxId": "41875", "score": 147.0}, {"name": "chr_11_D119", "taxId": "41875", "score": 145.0}, {"name": "chr_11_D119", "taxId": "41875", "score": 141.0}]}, "taxonomy": {"bestsum": {"species": {"tax": "Bathycoccus prasinos", "score": 2386303.0, "c_index": 20}, "genus": {"tax": "Bathycoccus", "score": 2386303.0, "c_index": 17}, "family": {"tax": "Bathycoccaceae", "score": 2403110.0, "c_index": 14}, "order": {"tax": "Mamiellales", "score": 2404303.0, "c_index": 13}, "phylum": {"tax": "Chlorophyta", "score": 2415419.0, "c_index": 7}, "superkingdom": {"tax": "Eukaryota", "score": 2418814.0, "c_index": 1}}}}, "chr_10_D119": {"name": "chr_10_D119", "length": 776907, "n_count": 0, "agct_count": 776907, "gc": 0.4813, "covs": {"bam0": 57.763}, "read_cov": {"bam0": 299246}, "hits": {"tax0": [{"name": "chr_10_D119", "taxId": "41875", "score": 112400.0}, {"name": "chr_10_D119", "taxId": "41875", "score": 47275.0}, {"name": "chr_10_D119", "taxId": "41875", "score": 42836.0}, {"name": "chr_10_D119", "taxId": "41875", "score": 40815.0}, {"name": "chr_10_D119", "taxId": "41875", "score": 39899.0}, {"name": "chr_10_D119", "taxId": "41875", "score": 39680.0}, {"name": "chr_10_D119", "taxId": "41875", "score": 29200.0}, {"name": "chr_10_D119", "taxId": "41875", "score": 27501.0}, {"name": "chr_10_D119", "taxId": "41875", "score": 25442.0}, {"name": "chr_10_D119", "taxId": "41875", "score": 25045.0}, {"name": "chr_10_D119", "taxId": "41875", "score": 23896.0}, {"name": "chr_10_D119", "taxId": "41875", "score": 22864.0}, {"name": "chr_10_D119", "taxId": "41875", "score": 22749.0}, {"name": "chr_10_D119", "taxId": "41875", "score": 22521.0}, {"name": "chr_10_D119", "taxId": "41875", "score": 21843.0}, {"name": "chr_10_D119", "taxId": "41875", "score": 21486.0}, {"name": "chr_10_D119", "taxId": "41875", "score": 20336.0}, {"name": "chr_10_D119", "taxId": "41875", "score": 20275.0}, {"name": "chr_10_D119", "taxId": "41875", "score": 19560.0}, {"name": "chr_10_D119", "taxId": "41875", "score": 19126.0}, {"name": "chr_10_D119", "taxId": "41875", "score": 19060.0}, {"name": "chr_10_D119", "taxId": "41875", "score": 17937.0}, {"name": "chr_10_D119", "taxId": "41875", "score": 17507.0}, {"name": "chr_10_D119", "taxId": "41875", "score": 16452.0}, {"name": "chr_10_D119", "taxId": "41875", "score": 16347.0}, {"name": "chr_10_D119", "taxId": "41875", "score": 15627.0}, {"name": "chr_10_D119", "taxId": "41875", "score": 15095.0}, {"name": "chr_10_D119", "taxId": "41875", "score": 14371.0}, {"name": "chr_10_D119", "taxId": "41875", "score": 13906.0}, {"name": "chr_10_D119", "taxId": "41875", "score": 13474.0}, {"name": "chr_10_D119", "taxId": "41875", "score": 13354.0}, {"name": "chr_10_D119", "taxId": "41875", "score": 12875.0}, {"name": "chr_10_D119", "taxId": "41875", "score": 12624.0}, {"name": "chr_10_D119", "taxId": "41875", "score": 12338.0}, {"name": "chr_10_D119", "taxId": "41875", "score": 11915.0}, {"name": "chr_10_D119", "taxId": "41875", "score": 11241.0}, {"name": "chr_10_D119", "taxId": "41875", "score": 11175.0}, {"name": "chr_10_D119", "taxId": "41875", "score": 10519.0}, {"name": "chr_10_D119", "taxId": "41875", "score": 10458.0}, {"name": "chr_10_D119", "taxId": "41875", "score": 10453.0}, {"name": "chr_10_D119", "taxId": "41875", "score": 10366.0}, {"name": "chr_10_D119", "taxId": "41875", "score": 10364.0}, {"name": "chr_10_D119", "taxId": "41875", "score": 10331.0}, {"name": "chr_10_D119", "taxId": "41875", "score": 10124.0}, {"name": "chr_10_D119", "taxId": "41875", "score": 9670.0}, {"name": "chr_10_D119", "taxId": "41875", "score": 9476.0}, {"name": "chr_10_D119", "taxId": "41875", "score": 9269.0}, {"name": "chr_10_D119", "taxId": "41875", "score": 9090.0}, {"name": "chr_10_D119", "taxId": "41875", "score": 9020.0}, {"name": "chr_10_D119", "taxId": "41875", "score": 8940.0}, {"name": "chr_10_D119", "taxId": "41875", "score": 8211.0}, {"name": "chr_10_D119", "taxId": "41875", "score": 7945.0}, {"name": "chr_10_D119", "taxId": "41875", "score": 7343.0}, {"name": "chr_10_D119", "taxId": "41875", "score": 7286.0}, {"name": "chr_10_D119", "taxId": "41875", "score": 6711.0}, {"name": "chr_10_D119", "taxId": "41875", "score": 6693.0}, {"name": "chr_10_D119", "taxId": "41875", "score": 6545.0}, {"name": "chr_10_D119", "taxId": "41875", "score": 6521.0}, {"name": "chr_10_D119", "taxId": "41875", "score": 6512.0}, {"name": "chr_10_D119", "taxId": "41875", "score": 6296.0}, {"name": "chr_10_D119", "taxId": "41875", "score": 6266.0}, {"name": "chr_10_D119", "taxId": "41875", "score": 6100.0}, {"name": "chr_10_D119", "taxId": "41875", "score": 5879.0}, {"name": "chr_10_D119", "taxId": "41875", "score": 5786.0}, {"name": "chr_10_D119", "taxId": "41875", "score": 5747.0}, {"name": "chr_10_D119", "taxId": "41875", "score": 5718.0}, {"name": "chr_10_D119", "taxId": "41875", "score": 5227.0}, {"name": "chr_10_D119", "taxId": "41875", "score": 5184.0}, {"name": "chr_10_D119", "taxId": "41875", "score": 4957.0}, {"name": "chr_10_D119", "taxId": "41875", "score": 4955.0}, {"name": "chr_10_D119", "taxId": "41875", "score": 4831.0}, {"name": "chr_10_D119", "taxId": "41875", "score": 4329.0}, {"name": "chr_10_D119", "taxId": "41875", "score": 4137.0}, {"name": "chr_10_D119", "taxId": "41875", "score": 4093.0}, {"name": "chr_10_D119", "taxId": "41875", "score": 3264.0}, {"name": "chr_10_D119", "taxId": "41875", "score": 2987.0}, {"name": "chr_10_D119", "taxId": "41875", "score": 2920.0}, {"name": "chr_10_D119", "taxId": "41875", "score": 2675.0}, {"name": "chr_10_D119", "taxId": "41875", "score": 2359.0}, {"name": "chr_10_D119", "taxId": "41875", "score": 2252.0}, {"name": "chr_10_D119", "taxId": "41875", "score": 2008.0}, {"name": "chr_10_D119", "taxId": "41875", "score": 1916.0}, {"name": "chr_10_D119", "taxId": "41875", "score": 1897.0}, {"name": "chr_10_D119", "taxId": "41875", "score": 1845.0}, {"name": "chr_10_D119", "taxId": "41875", "score": 1792.0}, {"name": "chr_10_D119", "taxId": "41875", "score": 1408.0}, {"name": "chr_10_D119", "taxId": "41875", "score": 1096.0}, {"name": "chr_10_D119", "taxId": "41875", "score": 863.0}, {"name": "chr_10_D119", "taxId": "41875", "score": 302.0}, {"name": "chr_10_D119", "taxId": "41875", "score": 174.0}, {"name": "chr_10_D119", "taxId": "41875", "score": 13926.0}, {"name": "chr_10_D119", "taxId": "41875", "score": 12462.0}, {"name": "chr_10_D119", "taxId": "41875", "score": 9352.0}, {"name": "chr_10_D119", "taxId": "41875", "score": 9282.0}, {"name": "chr_10_D119", "taxId": "41875", "score": 9210.0}, {"name": "chr_10_D119", "taxId": "41875", "score": 8770.0}, {"name": "chr_10_D119", "taxId": "41875", "score": 8189.0}, {"name": "chr_10_D119", "taxId": "41875", "score": 7742.0}, {"name": "chr_10_D119", "taxId": "41875", "score": 7559.0}, {"name": "chr_10_D119", "taxId": "41875", "score": 7489.0}, {"name": "chr_10_D119", "taxId": "41875", "score": 7474.0}, {"name": "chr_10_D119", "taxId": "41875", "score": 7084.0}, {"name": "chr_10_D119", "taxId": "41875", "score": 6996.0}, {"name": "chr_10_D119", "taxId": "41875", "score": 6778.0}, {"name": "chr_10_D119", "taxId": "41875", "score": 6604.0}, {"name": "chr_10_D119", "taxId": "41875", "score": 6523.0}, {"name": "chr_10_D119", "taxId": "41875", "score": 6316.0}, {"name": "chr_10_D119", "taxId": "41875", "score": 6285.0}, {"name": "chr_10_D119", "taxId": "41875", "score": 6067.0}, {"name": "chr_10_D119", "taxId": "41875", "score": 5886.0}, {"name": "chr_10_D119", "taxId": "41875", "score": 5803.0}, {"name": "chr_10_D119", "taxId": "41875", "score": 5751.0}, {"name": "chr_10_D119", "taxId": "41875", "score": 5751.0}, {"name": "chr_10_D119", "taxId": "41875", "score": 5653.0}, {"name": "chr_10_D119", "taxId": "41875", "score": 5559.0}, {"name": "chr_10_D119", "taxId": "41875", "score": 5550.0}, {"name": "chr_10_D119", "taxId": "41875", "score": 5491.0}, {"name": "chr_10_D119", "taxId": "41875", "score": 5478.0}, {"name": "chr_10_D119", "taxId": "41875", "score": 291.0}, {"name": "chr_10_D119", "taxId": "41875", "score": 5476.0}, {"name": "chr_10_D119", "taxId": "41875", "score": 5443.0}, {"name": "chr_10_D119", "taxId": "41875", "score": 5424.0}, {"name": "chr_10_D119", "taxId": "41875", "score": 5330.0}, {"name": "chr_10_D119", "taxId": "41875", "score": 5310.0}, {"name": "chr_10_D119", "taxId": "41875", "score": 5286.0}, {"name": "chr_10_D119", "taxId": "41875", "score": 695.0}, {"name": "chr_10_D119", "taxId": "41875", "score": 5278.0}, {"name": "chr_10_D119", "taxId": "41875", "score": 5243.0}, {"name": "chr_10_D119", "taxId": "41875", "score": 5164.0}, {"name": "chr_10_D119", "taxId": "41875", "score": 5153.0}, {"name": "chr_10_D119", "taxId": "41875", "score": 5097.0}, {"name": "chr_10_D119", "taxId": "41875", "score": 4998.0}, {"name": "chr_10_D119", "taxId": "41875", "score": 4920.0}, {"name": "chr_10_D119", "taxId": "41875", "score": 459.0}, {"name": "chr_10_D119", "taxId": "41875", "score": 4820.0}, {"name": "chr_10_D119", "taxId": "41875", "score": 4793.0}, {"name": "chr_10_D119", "taxId": "41875", "score": 4734.0}, {"name": "chr_10_D119", "taxId": "41875", "score": 4726.0}, {"name": "chr_10_D119", "taxId": "41875", "score": 4560.0}, {"name": "chr_10_D119", "taxId": "41875", "score": 427.0}, {"name": "chr_10_D119", "taxId": "41875", "score": 4545.0}, {"name": "chr_10_D119", "taxId": "41875", "score": 4494.0}, {"name": "chr_10_D119", "taxId": "41875", "score": 4494.0}, {"name": "chr_10_D119", "taxId": "41875", "score": 4488.0}, {"name": "chr_10_D119", "taxId": "41875", "score": 4344.0}, {"name": "chr_10_D119", "taxId": "41875", "score": 4294.0}, {"name": "chr_10_D119", "taxId": "41875", "score": 3491.0}, {"name": "chr_10_D119", "taxId": "41875", "score": 4252.0}, {"name": "chr_10_D119", "taxId": "41875", "score": 4250.0}, {"name": "chr_10_D119", "taxId": "41875", "score": 4229.0}, {"name": "chr_10_D119", "taxId": "41875", "score": 4217.0}, {"name": "chr_10_D119", "taxId": "41875", "score": 307.0}, {"name": "chr_10_D119", "taxId": "41875", "score": 4167.0}, {"name": "chr_10_D119", "taxId": "41875", "score": 4091.0}, {"name": "chr_10_D119", "taxId": "41875", "score": 4089.0}, {"name": "chr_10_D119", "taxId": "41875", "score": 4028.0}, {"name": "chr_10_D119", "taxId": "41875", "score": 4028.0}, {"name": "chr_10_D119", "taxId": "41875", "score": 4012.0}, {"name": "chr_10_D119", "taxId": "41875", "score": 4008.0}, {"name": "chr_10_D119", "taxId": "41875", "score": 4006.0}, {"name": "chr_10_D119", "taxId": "41875", "score": 3980.0}, {"name": "chr_10_D119", "taxId": "41875", "score": 3951.0}, {"name": "chr_10_D119", "taxId": "41875", "score": 3945.0}, {"name": "chr_10_D119", "taxId": "41875", "score": 3908.0}, {"name": "chr_10_D119", "taxId": "41875", "score": 3875.0}, {"name": "chr_10_D119", "taxId": "41875", "score": 1456.0}, {"name": "chr_10_D119", "taxId": "41875", "score": 3834.0}, {"name": "chr_10_D119", "taxId": "41875", "score": 3831.0}, {"name": "chr_10_D119", "taxId": "41875", "score": 3792.0}, {"name": "chr_10_D119", "taxId": "41875", "score": 3759.0}, {"name": "chr_10_D119", "taxId": "41875", "score": 3751.0}, {"name": "chr_10_D119", "taxId": "41875", "score": 3716.0}, {"name": "chr_10_D119", "taxId": "41875", "score": 3712.0}, {"name": "chr_10_D119", "taxId": "41875", "score": 3712.0}, {"name": "chr_10_D119", "taxId": "41875", "score": 3709.0}, {"name": "chr_10_D119", "taxId": "41875", "score": 627.0}, {"name": "chr_10_D119", "taxId": "41875", "score": 3683.0}, {"name": "chr_10_D119", "taxId": "41875", "score": 145.0}, {"name": "chr_10_D119", "taxId": "41875", "score": 3666.0}, {"name": "chr_10_D119", "taxId": "41875", "score": 3663.0}, {"name": "chr_10_D119", "taxId": "41875", "score": 3633.0}, {"name": "chr_10_D119", "taxId": "41875", "score": 3602.0}, {"name": "chr_10_D119", "taxId": "41875", "score": 3587.0}, {"name": "chr_10_D119", "taxId": "41875", "score": 3568.0}, {"name": "chr_10_D119", "taxId": "41875", "score": 3526.0}, {"name": "chr_10_D119", "taxId": "41875", "score": 3518.0}, {"name": "chr_10_D119", "taxId": "41875", "score": 3513.0}, {"name": "chr_10_D119", "taxId": "41875", "score": 3493.0}, {"name": "chr_10_D119", "taxId": "41875", "score": 3478.0}, {"name": "chr_10_D119", "taxId": "41875", "score": 3441.0}, {"name": "chr_10_D119", "taxId": "41875", "score": 3428.0}, {"name": "chr_10_D119", "taxId": "41875", "score": 300.0}, {"name": "chr_10_D119", "taxId": "41875", "score": 3374.0}, {"name": "chr_10_D119", "taxId": "41875", "score": 3323.0}, {"name": "chr_10_D119", "taxId": "41875", "score": 3323.0}, {"name": "chr_10_D119", "taxId": "41875", "score": 3308.0}, {"name": "chr_10_D119", "taxId": "41875", "score": 3304.0}, {"name": "chr_10_D119", "taxId": "41875", "score": 3304.0}, {"name": "chr_10_D119", "taxId": "41875", "score": 3297.0}, {"name": "chr_10_D119", "taxId": "41875", "score": 3295.0}, {"name": "chr_10_D119", "taxId": "41875", "score": 3286.0}, {"name": "chr_10_D119", "taxId": "41875", "score": 3264.0}, {"name": "chr_10_D119", "taxId": "41875", "score": 3262.0}, {"name": "chr_10_D119", "taxId": "41875", "score": 3254.0}, {"name": "chr_10_D119", "taxId": "41875", "score": 3205.0}, {"name": "chr_10_D119", "taxId": "41875", "score": 3131.0}, {"name": "chr_10_D119", "taxId": "41875", "score": 3097.0}, {"name": "chr_10_D119", "taxId": "41875", "score": 285.0}, {"name": "chr_10_D119", "taxId": "41875", "score": 239.0}, {"name": "chr_10_D119", "taxId": "41875", "score": 3077.0}, {"name": "chr_10_D119", "taxId": "41875", "score": 3070.0}, {"name": "chr_10_D119", "taxId": "41875", "score": 3059.0}, {"name": "chr_10_D119", "taxId": "41875", "score": 3055.0}, {"name": "chr_10_D119", "taxId": "41875", "score": 590.0}, {"name": "chr_10_D119", "taxId": "41875", "score": 3048.0}, {"name": "chr_10_D119", "taxId": "41875", "score": 1696.0}, {"name": "chr_10_D119", "taxId": "41875", "score": 302.0}, {"name": "chr_10_D119", "taxId": "41875", "score": 3037.0}, {"name": "chr_10_D119", "taxId": "41875", "score": 3033.0}, {"name": "chr_10_D119", "taxId": "41875", "score": 2981.0}, {"name": "chr_10_D119", "taxId": "41875", "score": 2964.0}, {"name": "chr_10_D119", "taxId": "41875", "score": 2961.0}, {"name": "chr_10_D119", "taxId": "41875", "score": 2948.0}, {"name": "chr_10_D119", "taxId": "41875", "score": 2946.0}, {"name": "chr_10_D119", "taxId": "41875", "score": 2924.0}, {"name": "chr_10_D119", "taxId": "41875", "score": 2913.0}, {"name": "chr_10_D119", "taxId": "41875", "score": 2911.0}, {"name": "chr_10_D119", "taxId": "41875", "score": 2907.0}, {"name": "chr_10_D119", "taxId": "41875", "score": 2872.0}, {"name": "chr_10_D119", "taxId": "41875", "score": 2868.0}, {"name": "chr_10_D119", "taxId": "41875", "score": 2859.0}, {"name": "chr_10_D119", "taxId": "41875", "score": 2837.0}, {"name": "chr_10_D119", "taxId": "41875", "score": 2809.0}, {"name": "chr_10_D119", "taxId": "41875", "score": 2798.0}, {"name": "chr_10_D119", "taxId": "41875", "score": 2789.0}, {"name": "chr_10_D119", "taxId": "41875", "score": 2772.0}, {"name": "chr_10_D119", "taxId": "41875", "score": 2765.0}, {"name": "chr_10_D119", "taxId": "41875", "score": 2760.0}, {"name": "chr_10_D119", "taxId": "41875", "score": 2756.0}, {"name": "chr_10_D119", "taxId": "41875", "score": 2748.0}, {"name": "chr_10_D119", "taxId": "41875", "score": 1258.0}, {"name": "chr_10_D119", "taxId": "41875", "score": 2739.0}, {"name": "chr_10_D119", "taxId": "41875", "score": 2737.0}, {"name": "chr_10_D119", "taxId": "41875", "score": 2726.0}, {"name": "chr_10_D119", "taxId": "41875", "score": 2724.0}, {"name": "chr_10_D119", "taxId": "41875", "score": 2706.0}, {"name": "chr_10_D119", "taxId": "41875", "score": 2689.0}, {"name": "chr_10_D119", "taxId": "41875", "score": 2689.0}, {"name": "chr_10_D119", "taxId": "41875", "score": 2676.0}, {"name": "chr_10_D119", "taxId": "41875", "score": 2673.0}, {"name": "chr_10_D119", "taxId": "41875", "score": 2645.0}, {"name": "chr_10_D119", "taxId": "41875", "score": 2634.0}, {"name": "chr_10_D119", "taxId": "41875", "score": 2612.0}, {"name": "chr_10_D119", "taxId": "41875", "score": 2599.0}, {"name": "chr_10_D119", "taxId": "41875", "score": 2586.0}, {"name": "chr_10_D119", "taxId": "41875", "score": 2573.0}, {"name": "chr_10_D119", "taxId": "41875", "score": 2573.0}, {"name": "chr_10_D119", "taxId": "41875", "score": 2543.0}, {"name": "chr_10_D119", "taxId": "41875", "score": 2538.0}, {"name": "chr_10_D119", "taxId": "41875", "score": 374.0}, {"name": "chr_10_D119", "taxId": "41875", "score": 2519.0}, {"name": "chr_10_D119", "taxId": "41875", "score": 2507.0}, {"name": "chr_10_D119", "taxId": "41875", "score": 2499.0}, {"name": "chr_10_D119", "taxId": "41875", "score": 2488.0}, {"name": "chr_10_D119", "taxId": "41875", "score": 2486.0}, {"name": "chr_10_D119", "taxId": "41875", "score": 2484.0}, {"name": "chr_10_D119", "taxId": "41875", "score": 396.0}, {"name": "chr_10_D119", "taxId": "41875", "score": 2483.0}, {"name": "chr_10_D119", "taxId": "41875", "score": 2475.0}, {"name": "chr_10_D119", "taxId": "41875", "score": 2470.0}, {"name": "chr_10_D119", "taxId": "41875", "score": 257.0}, {"name": "chr_10_D119", "taxId": "41875", "score": 2466.0}, {"name": "chr_10_D119", "taxId": "41875", "score": 2462.0}, {"name": "chr_10_D119", "taxId": "41875", "score": 2457.0}, {"name": "chr_10_D119", "taxId": "41875", "score": 2427.0}, {"name": "chr_10_D119", "taxId": "41875", "score": 2418.0}, {"name": "chr_10_D119", "taxId": "41875", "score": 2416.0}, {"name": "chr_10_D119", "taxId": "41875", "score": 2383.0}, {"name": "chr_10_D119", "taxId": "41875", "score": 2362.0}, {"name": "chr_10_D119", "taxId": "41875", "score": 2362.0}, {"name": "chr_10_D119", "taxId": "41875", "score": 2346.0}, {"name": "chr_10_D119", "taxId": "41875", "score": 2344.0}, {"name": "chr_10_D119", "taxId": "41875", "score": 2338.0}, {"name": "chr_10_D119", "taxId": "41875", "score": 2324.0}, {"name": "chr_10_D119", "taxId": "41875", "score": 2320.0}, {"name": "chr_10_D119", "taxId": "41875", "score": 2290.0}, {"name": "chr_10_D119", "taxId": "41875", "score": 2281.0}, {"name": "chr_10_D119", "taxId": "41875", "score": 2274.0}, {"name": "chr_10_D119", "taxId": "41875", "score": 2252.0}, {"name": "chr_10_D119", "taxId": "41875", "score": 2244.0}, {"name": "chr_10_D119", "taxId": "41875", "score": 2217.0}, {"name": "chr_10_D119", "taxId": "41875", "score": 2209.0}, {"name": "chr_10_D119", "taxId": "41875", "score": 2207.0}, {"name": "chr_10_D119", "taxId": "41875", "score": 2206.0}, {"name": "chr_10_D119", "taxId": "41875", "score": 2206.0}, {"name": "chr_10_D119", "taxId": "41875", "score": 2204.0}, {"name": "chr_10_D119", "taxId": "41875", "score": 2202.0}, {"name": "chr_10_D119", "taxId": "41875", "score": 2202.0}, {"name": "chr_10_D119", "taxId": "41875", "score": 2200.0}, {"name": "chr_10_D119", "taxId": "41875", "score": 2187.0}, {"name": "chr_10_D119", "taxId": "41875", "score": 2183.0}, {"name": "chr_10_D119", "taxId": "41875", "score": 2174.0}, {"name": "chr_10_D119", "taxId": "41875", "score": 2169.0}, {"name": "chr_10_D119", "taxId": "41875", "score": 2141.0}, {"name": "chr_10_D119", "taxId": "41875", "score": 2128.0}, {"name": "chr_10_D119", "taxId": "41875", "score": 2122.0}, {"name": "chr_10_D119", "taxId": "41875", "score": 2117.0}, {"name": "chr_10_D119", "taxId": "41875", "score": 2117.0}, {"name": "chr_10_D119", "taxId": "41875", "score": 2113.0}, {"name": "chr_10_D119", "taxId": "41875", "score": 2108.0}, {"name": "chr_10_D119", "taxId": "41875", "score": 2106.0}, {"name": "chr_10_D119", "taxId": "41875", "score": 2104.0}, {"name": "chr_10_D119", "taxId": "41875", "score": 2098.0}, {"name": "chr_10_D119", "taxId": "41875", "score": 2089.0}, {"name": "chr_10_D119", "taxId": "41875", "score": 2078.0}, {"name": "chr_10_D119", "taxId": "41875", "score": 2076.0}, {"name": "chr_10_D119", "taxId": "41875", "score": 2039.0}, {"name": "chr_10_D119", "taxId": "41875", "score": 2036.0}, {"name": "chr_10_D119", "taxId": "41875", "score": 2025.0}, {"name": "chr_10_D119", "taxId": "41875", "score": 2017.0}, {"name": "chr_10_D119", "taxId": "41875", "score": 1995.0}, {"name": "chr_10_D119", "taxId": "41875", "score": 1982.0}, {"name": "chr_10_D119", "taxId": "41875", "score": 1969.0}, {"name": "chr_10_D119", "taxId": "41875", "score": 281.0}, {"name": "chr_10_D119", "taxId": "41875", "score": 1958.0}, {"name": "chr_10_D119", "taxId": "41875", "score": 1956.0}, {"name": "chr_10_D119", "taxId": "41875", "score": 1956.0}, {"name": "chr_10_D119", "taxId": "41875", "score": 1951.0}, {"name": "chr_10_D119", "taxId": "41875", "score": 1945.0}, {"name": "chr_10_D119", "taxId": "41875", "score": 1936.0}, {"name": "chr_10_D119", "taxId": "41875", "score": 1936.0}, {"name": "chr_10_D119", "taxId": "41875", "score": 1923.0}, {"name": "chr_10_D119", "taxId": "41875", "score": 1914.0}, {"name": "chr_10_D119", "taxId": "41875", "score": 1897.0}, {"name": "chr_10_D119", "taxId": "41875", "score": 1890.0}, {"name": "chr_10_D119", "taxId": "41875", "score": 1884.0}, {"name": "chr_10_D119", "taxId": "41875", "score": 1875.0}, {"name": "chr_10_D119", "taxId": "41875", "score": 1873.0}, {"name": "chr_10_D119", "taxId": "41875", "score": 1868.0}, {"name": "chr_10_D119", "taxId": "41875", "score": 1864.0}, {"name": "chr_10_D119", "taxId": "41875", "score": 1858.0}, {"name": "chr_10_D119", "taxId": "41875", "score": 1857.0}, {"name": "chr_10_D119", "taxId": "41875", "score": 1842.0}, {"name": "chr_10_D119", "taxId": "41875", "score": 1842.0}, {"name": "chr_10_D119", "taxId": "41875", "score": 1842.0}, {"name": "chr_10_D119", "taxId": "41875", "score": 281.0}, {"name": "chr_10_D119", "taxId": "41875", "score": 1840.0}, {"name": "chr_10_D119", "taxId": "41875", "score": 1836.0}, {"name": "chr_10_D119", "taxId": "41875", "score": 1834.0}, {"name": "chr_10_D119", "taxId": "41875", "score": 1816.0}, {"name": "chr_10_D119", "taxId": "41875", "score": 1834.0}, {"name": "chr_10_D119", "taxId": "41875", "score": 1823.0}, {"name": "chr_10_D119", "taxId": "41875", "score": 1823.0}, {"name": "chr_10_D119", "taxId": "41875", "score": 1814.0}, {"name": "chr_10_D119", "taxId": "41875", "score": 1810.0}, {"name": "chr_10_D119", "taxId": "41875", "score": 1801.0}, {"name": "chr_10_D119", "taxId": "41875", "score": 1797.0}, {"name": "chr_10_D119", "taxId": "41875", "score": 1788.0}, {"name": "chr_10_D119", "taxId": "41875", "score": 1788.0}, {"name": "chr_10_D119", "taxId": "41875", "score": 1781.0}, {"name": "chr_10_D119", "taxId": "41875", "score": 1781.0}, {"name": "chr_10_D119", "taxId": "41875", "score": 1779.0}, {"name": "chr_10_D119", "taxId": "41875", "score": 1775.0}, {"name": "chr_10_D119", "taxId": "41875", "score": 1775.0}, {"name": "chr_10_D119", "taxId": "41875", "score": 1751.0}, {"name": "chr_10_D119", "taxId": "41875", "score": 1748.0}, {"name": "chr_10_D119", "taxId": "41875", "score": 1736.0}, {"name": "chr_10_D119", "taxId": "41875", "score": 1729.0}, {"name": "chr_10_D119", "taxId": "41875", "score": 1714.0}, {"name": "chr_10_D119", "taxId": "41875", "score": 1711.0}, {"name": "chr_10_D119", "taxId": "41875", "score": 1709.0}, {"name": "chr_10_D119", "taxId": "41875", "score": 1700.0}, {"name": "chr_10_D119", "taxId": "41875", "score": 1685.0}, {"name": "chr_10_D119", "taxId": "41875", "score": 1685.0}, {"name": "chr_10_D119", "taxId": "41875", "score": 1668.0}, {"name": "chr_10_D119", "taxId": "41875", "score": 1659.0}, {"name": "chr_10_D119", "taxId": "41875", "score": 1657.0}, {"name": "chr_10_D119", "taxId": "41875", "score": 1657.0}, {"name": "chr_10_D119", "taxId": "41875", "score": 1655.0}, {"name": "chr_10_D119", "taxId": "41875", "score": 1653.0}, {"name": "chr_10_D119", "taxId": "41875", "score": 1653.0}, {"name": "chr_10_D119", "taxId": "41875", "score": 1652.0}, {"name": "chr_10_D119", "taxId": "41875", "score": 1652.0}, {"name": "chr_10_D119", "taxId": "41875", "score": 1648.0}, {"name": "chr_10_D119", "taxId": "41875", "score": 1648.0}, {"name": "chr_10_D119", "taxId": "41875", "score": 1613.0}, {"name": "chr_10_D119", "taxId": "41875", "score": 350.0}, {"name": "chr_10_D119", "taxId": "41875", "score": 1602.0}, {"name": "chr_10_D119", "taxId": "41875", "score": 1602.0}, {"name": "chr_10_D119", "taxId": "41875", "score": 1591.0}, {"name": "chr_10_D119", "taxId": "41875", "score": 1587.0}, {"name": "chr_10_D119", "taxId": "41875", "score": 1585.0}, {"name": "chr_10_D119", "taxId": "41875", "score": 1581.0}, {"name": "chr_10_D119", "taxId": "41875", "score": 1581.0}, {"name": "chr_10_D119", "taxId": "41875", "score": 1576.0}, {"name": "chr_10_D119", "taxId": "41875", "score": 1568.0}, {"name": "chr_10_D119", "taxId": "41875", "score": 344.0}, {"name": "chr_10_D119", "taxId": "41875", "score": 1565.0}, {"name": "chr_10_D119", "taxId": "41875", "score": 1557.0}, {"name": "chr_10_D119", "taxId": "41875", "score": 1557.0}, {"name": "chr_10_D119", "taxId": "41875", "score": 1526.0}, {"name": "chr_10_D119", "taxId": "41875", "score": 215.0}, {"name": "chr_10_D119", "taxId": "41875", "score": 1511.0}, {"name": "chr_10_D119", "taxId": "41875", "score": 1507.0}, {"name": "chr_10_D119", "taxId": "41875", "score": 1491.0}, {"name": "chr_10_D119", "taxId": "41875", "score": 1487.0}, {"name": "chr_10_D119", "taxId": "41875", "score": 1485.0}, {"name": "chr_10_D119", "taxId": "41875", "score": 1480.0}, {"name": "chr_10_D119", "taxId": "41875", "score": 1476.0}, {"name": "chr_10_D119", "taxId": "41875", "score": 1461.0}, {"name": "chr_10_D119", "taxId": "41875", "score": 1458.0}, {"name": "chr_10_D119", "taxId": "41875", "score": 1456.0}, {"name": "chr_10_D119", "taxId": "41875", "score": 1454.0}, {"name": "chr_10_D119", "taxId": "41875", "score": 1447.0}, {"name": "chr_10_D119", "taxId": "41875", "score": 1441.0}, {"name": "chr_10_D119", "taxId": "41875", "score": 1430.0}, {"name": "chr_10_D119", "taxId": "41875", "score": 1430.0}, {"name": "chr_10_D119", "taxId": "41875", "score": 1419.0}, {"name": "chr_10_D119", "taxId": "41875", "score": 1415.0}, {"name": "chr_10_D119", "taxId": "41875", "score": 1402.0}, {"name": "chr_10_D119", "taxId": "41875", "score": 1399.0}, {"name": "chr_10_D119", "taxId": "41875", "score": 158.0}, {"name": "chr_10_D119", "taxId": "41875", "score": 1375.0}, {"name": "chr_10_D119", "taxId": "41875", "score": 1362.0}, {"name": "chr_10_D119", "taxId": "41875", "score": 1339.0}, {"name": "chr_10_D119", "taxId": "41875", "score": 1336.0}, {"name": "chr_10_D119", "taxId": "41875", "score": 1336.0}, {"name": "chr_10_D119", "taxId": "41875", "score": 1328.0}, {"name": "chr_10_D119", "taxId": "41875", "score": 1303.0}, {"name": "chr_10_D119", "taxId": "41875", "score": 1301.0}, {"name": "chr_10_D119", "taxId": "41875", "score": 1299.0}, {"name": "chr_10_D119", "taxId": "41875", "score": 1297.0}, {"name": "chr_10_D119", "taxId": "41875", "score": 1288.0}, {"name": "chr_10_D119", "taxId": "41875", "score": 1271.0}, {"name": "chr_10_D119", "taxId": "41875", "score": 1266.0}, {"name": "chr_10_D119", "taxId": "41875", "score": 1256.0}, {"name": "chr_10_D119", "taxId": "41875", "score": 1249.0}, {"name": "chr_10_D119", "taxId": "41875", "score": 1243.0}, {"name": "chr_10_D119", "taxId": "41875", "score": 1242.0}, {"name": "chr_10_D119", "taxId": "41875", "score": 1232.0}, {"name": "chr_10_D119", "taxId": "41875", "score": 1219.0}, {"name": "chr_10_D119", "taxId": "41875", "score": 1197.0}, {"name": "chr_10_D119", "taxId": "436017", "score": 1192.0}, {"name": "chr_10_D119", "taxId": "41875", "score": 1186.0}, {"name": "chr_10_D119", "taxId": "41875", "score": 1171.0}, {"name": "chr_10_D119", "taxId": "41875", "score": 1170.0}, {"name": "chr_10_D119", "taxId": "436017", "score": 1151.0}, {"name": "chr_10_D119", "taxId": "436017", "score": 1099.0}, {"name": "chr_10_D119", "taxId": "436017", "score": 364.0}, {"name": "chr_10_D119", "taxId": "436017", "score": 335.0}, {"name": "chr_10_D119", "taxId": "436017", "score": 270.0}, {"name": "chr_10_D119", "taxId": "436017", "score": 215.0}, {"name": "chr_10_D119", "taxId": "41875", "score": 1147.0}, {"name": "chr_10_D119", "taxId": "41875", "score": 1147.0}, {"name": "chr_10_D119", "taxId": "41875", "score": 1127.0}, {"name": "chr_10_D119", "taxId": "41875", "score": 1123.0}, {"name": "chr_10_D119", "taxId": "41875", "score": 1116.0}, {"name": "chr_10_D119", "taxId": "41875", "score": 1116.0}, {"name": "chr_10_D119", "taxId": "41875", "score": 1112.0}, {"name": "chr_10_D119", "taxId": "41875", "score": 1110.0}, {"name": "chr_10_D119", "taxId": "41875", "score": 1105.0}, {"name": "chr_10_D119", "taxId": "41875", "score": 1105.0}, {"name": "chr_10_D119", "taxId": "436017", "score": 1099.0}, {"name": "chr_10_D119", "taxId": "41875", "score": 1092.0}, {"name": "chr_10_D119", "taxId": "41875", "score": 1081.0}, {"name": "chr_10_D119", "taxId": "41875", "score": 1062.0}, {"name": "chr_10_D119", "taxId": "41875", "score": 1059.0}, {"name": "chr_10_D119", "taxId": "41875", "score": 1044.0}, {"name": "chr_10_D119", "taxId": "41875", "score": 1042.0}, {"name": "chr_10_D119", "taxId": "41875", "score": 1040.0}, {"name": "chr_10_D119", "taxId": "41875", "score": 1040.0}, {"name": "chr_10_D119", "taxId": "41875", "score": 287.0}, {"name": "chr_10_D119", "taxId": "41875", "score": 1038.0}, {"name": "chr_10_D119", "taxId": "41875", "score": 1038.0}, {"name": "chr_10_D119", "taxId": "41875", "score": 821.0}, {"name": "chr_10_D119", "taxId": "41875", "score": 688.0}, {"name": "chr_10_D119", "taxId": "41875", "score": 399.0}, {"name": "chr_10_D119", "taxId": "41875", "score": 1031.0}, {"name": "chr_10_D119", "taxId": "41875", "score": 1026.0}, {"name": "chr_10_D119", "taxId": "41875", "score": 1020.0}, {"name": "chr_10_D119", "taxId": "41875", "score": 1013.0}, {"name": "chr_10_D119", "taxId": "41875", "score": 1013.0}, {"name": "chr_10_D119", "taxId": "41875", "score": 1013.0}, {"name": "chr_10_D119", "taxId": "41875", "score": 1007.0}, {"name": "chr_10_D119", "taxId": "41875", "score": 1007.0}, {"name": "chr_10_D119", "taxId": "41875", "score": 204.0}, {"name": "chr_10_D119", "taxId": "41875", "score": 1005.0}, {"name": "chr_10_D119", "taxId": "41875", "score": 1003.0}, {"name": "chr_10_D119", "taxId": "41875", "score": 1003.0}, {"name": "chr_10_D119", "taxId": "41875", "score": 998.0}, {"name": "chr_10_D119", "taxId": "41875", "score": 244.0}, {"name": "chr_10_D119", "taxId": "41875", "score": 992.0}, {"name": "chr_10_D119", "taxId": "41875", "score": 150.0}, {"name": "chr_10_D119", "taxId": "41875", "score": 987.0}, {"name": "chr_10_D119", "taxId": "41875", "score": 976.0}, {"name": "chr_10_D119", "taxId": "41875", "score": 976.0}, {"name": "chr_10_D119", "taxId": "41875", "score": 972.0}, {"name": "chr_10_D119", "taxId": "41875", "score": 965.0}, {"name": "chr_10_D119", "taxId": "41875", "score": 937.0}, {"name": "chr_10_D119", "taxId": "41875", "score": 937.0}, {"name": "chr_10_D119", "taxId": "41875", "score": 922.0}, {"name": "chr_10_D119", "taxId": "564608", "score": 918.0}, {"name": "chr_10_D119", "taxId": "41875", "score": 917.0}, {"name": "chr_10_D119", "taxId": "41875", "score": 915.0}, {"name": "chr_10_D119", "taxId": "41875", "score": 911.0}, {"name": "chr_10_D119", "taxId": "41875", "score": 905.0}, {"name": "chr_10_D119", "taxId": "41875", "score": 904.0}, {"name": "chr_10_D119", "taxId": "41875", "score": 904.0}, {"name": "chr_10_D119", "taxId": "41875", "score": 900.0}, {"name": "chr_10_D119", "taxId": "41875", "score": 898.0}, {"name": "chr_10_D119", "taxId": "41875", "score": 898.0}, {"name": "chr_10_D119", "taxId": "41875", "score": 891.0}, {"name": "chr_10_D119", "taxId": "41875", "score": 876.0}, {"name": "chr_10_D119", "taxId": "41875", "score": 870.0}, {"name": "chr_10_D119", "taxId": "41875", "score": 233.0}, {"name": "chr_10_D119", "taxId": "41875", "score": 859.0}, {"name": "chr_10_D119", "taxId": "41875", "score": 835.0}, {"name": "chr_10_D119", "taxId": "41875", "score": 828.0}, {"name": "chr_10_D119", "taxId": "41875", "score": 704.0}, {"name": "chr_10_D119", "taxId": "41875", "score": 477.0}, {"name": "chr_10_D119", "taxId": "41875", "score": 409.0}, {"name": "chr_10_D119", "taxId": "41875", "score": 357.0}, {"name": "chr_10_D119", "taxId": "41875", "score": 826.0}, {"name": "chr_10_D119", "taxId": "41875", "score": 824.0}, {"name": "chr_10_D119", "taxId": "41875", "score": 824.0}, {"name": "chr_10_D119", "taxId": "41875", "score": 815.0}, {"name": "chr_10_D119", "taxId": "41875", "score": 813.0}, {"name": "chr_10_D119", "taxId": "41875", "score": 161.0}, {"name": "chr_10_D119", "taxId": "41875", "score": 809.0}, {"name": "chr_10_D119", "taxId": "41875", "score": 806.0}, {"name": "chr_10_D119", "taxId": "41875", "score": 804.0}, {"name": "chr_10_D119", "taxId": "41875", "score": 793.0}, {"name": "chr_10_D119", "taxId": "41875", "score": 793.0}, {"name": "chr_10_D119", "taxId": "41875", "score": 784.0}, {"name": "chr_10_D119", "taxId": "41875", "score": 784.0}, {"name": "chr_10_D119", "taxId": "41875", "score": 767.0}, {"name": "chr_10_D119", "taxId": "41875", "score": 767.0}, {"name": "chr_10_D119", "taxId": "41875", "score": 761.0}, {"name": "chr_10_D119", "taxId": "41875", "score": 257.0}, {"name": "chr_10_D119", "taxId": "41875", "score": 185.0}, {"name": "chr_10_D119", "taxId": "41875", "score": 754.0}, {"name": "chr_10_D119", "taxId": "41875", "score": 749.0}, {"name": "chr_10_D119", "taxId": "564608", "score": 747.0}, {"name": "chr_10_D119", "taxId": "41875", "score": 732.0}, {"name": "chr_10_D119", "taxId": "41875", "score": 726.0}, {"name": "chr_10_D119", "taxId": "41875", "score": 725.0}, {"name": "chr_10_D119", "taxId": "41875", "score": 174.0}, {"name": "chr_10_D119", "taxId": "41875", "score": 723.0}, {"name": "chr_10_D119", "taxId": "41875", "score": 721.0}, {"name": "chr_10_D119", "taxId": "41875", "score": 704.0}, {"name": "chr_10_D119", "taxId": "41875", "score": 689.0}, {"name": "chr_10_D119", "taxId": "41875", "score": 689.0}, {"name": "chr_10_D119", "taxId": "41875", "score": 688.0}, {"name": "chr_10_D119", "taxId": "41875", "score": 682.0}, {"name": "chr_10_D119", "taxId": "41875", "score": 667.0}, {"name": "chr_10_D119", "taxId": "41875", "score": 662.0}, {"name": "chr_10_D119", "taxId": "41875", "score": 540.0}, {"name": "chr_10_D119", "taxId": "41875", "score": 654.0}, {"name": "chr_10_D119", "taxId": "41875", "score": 440.0}, {"name": "chr_10_D119", "taxId": "41875", "score": 346.0}, {"name": "chr_10_D119", "taxId": "41875", "score": 643.0}, {"name": "chr_10_D119", "taxId": "41875", "score": 643.0}, {"name": "chr_10_D119", "taxId": "41875", "score": 643.0}, {"name": "chr_10_D119", "taxId": "41875", "score": 636.0}, {"name": "chr_10_D119", "taxId": "41875", "score": 180.0}, {"name": "chr_10_D119", "taxId": "41875", "score": 628.0}, {"name": "chr_10_D119", "taxId": "41875", "score": 628.0}, {"name": "chr_10_D119", "taxId": "41875", "score": 606.0}, {"name": "chr_10_D119", "taxId": "41875", "score": 603.0}, {"name": "chr_10_D119", "taxId": "41875", "score": 403.0}, {"name": "chr_10_D119", "taxId": "41875", "score": 215.0}, {"name": "chr_10_D119", "taxId": "41875", "score": 599.0}, {"name": "chr_10_D119", "taxId": "41875", "score": 252.0}, {"name": "chr_10_D119", "taxId": "41875", "score": 599.0}, {"name": "chr_10_D119", "taxId": "41875", "score": 329.0}, {"name": "chr_10_D119", "taxId": "41875", "score": 597.0}, {"name": "chr_10_D119", "taxId": "41875", "score": 590.0}, {"name": "chr_10_D119", "taxId": "41875", "score": 547.0}, {"name": "chr_10_D119", "taxId": "41875", "score": 562.0}, {"name": "chr_10_D119", "taxId": "41875", "score": 265.0}, {"name": "chr_10_D119", "taxId": "41875", "score": 558.0}, {"name": "chr_10_D119", "taxId": "41875", "score": 553.0}, {"name": "chr_10_D119", "taxId": "41875", "score": 544.0}, {"name": "chr_10_D119", "taxId": "41875", "score": 512.0}, {"name": "chr_10_D119", "taxId": "41875", "score": 510.0}, {"name": "chr_10_D119", "taxId": "41875", "score": 510.0}, {"name": "chr_10_D119", "taxId": "41875", "score": 490.0}, {"name": "chr_10_D119", "taxId": "41875", "score": 475.0}, {"name": "chr_10_D119", "taxId": "15368", "score": 466.0}, {"name": "chr_10_D119", "taxId": "41875", "score": 455.0}, {"name": "chr_10_D119", "taxId": "41875", "score": 438.0}, {"name": "chr_10_D119", "taxId": "41875", "score": 436.0}, {"name": "chr_10_D119", "taxId": "41875", "score": 427.0}, {"name": "chr_10_D119", "taxId": "41875", "score": 409.0}, {"name": "chr_10_D119", "taxId": "41875", "score": 403.0}, {"name": "chr_10_D119", "taxId": "41875", "score": 396.0}, {"name": "chr_10_D119", "taxId": "41875", "score": 159.0}, {"name": "chr_10_D119", "taxId": "41875", "score": 366.0}, {"name": "chr_10_D119", "taxId": "436017", "score": 364.0}, {"name": "chr_10_D119", "taxId": "41875", "score": 339.0}, {"name": "chr_10_D119", "taxId": "436017", "score": 335.0}, {"name": "chr_10_D119", "taxId": "41875", "score": 329.0}, {"name": "chr_10_D119", "taxId": "564608", "score": 320.0}, {"name": "chr_10_D119", "taxId": "436017", "score": 318.0}, {"name": "chr_10_D119", "taxId": "41875", "score": 313.0}, {"name": "chr_10_D119", "taxId": "41875", "score": 274.0}, {"name": "chr_10_D119", "taxId": "70448", "score": 270.0}, {"name": "chr_10_D119", "taxId": "436017", "score": 215.0}, {"name": "chr_10_D119", "taxId": "41875", "score": 213.0}, {"name": "chr_10_D119", "taxId": "41875", "score": 202.0}, {"name": "chr_10_D119", "taxId": "296587", "score": 200.0}, {"name": "chr_10_D119", "taxId": "296587", "score": 200.0}, {"name": "chr_10_D119", "taxId": "41875", "score": 196.0}, {"name": "chr_10_D119", "taxId": "110365", "score": 161.0}, {"name": "chr_10_D119", "taxId": "880159", "score": 159.0}, {"name": "chr_10_D119", "taxId": "880160", "score": 154.0}]}, "taxonomy": {"bestsum": {"species": {"tax": "Bathycoccus prasinos", "score": 2289717.0, "c_index": 7}, "genus": {"tax": "Bathycoccus", "score": 2289717.0, "c_index": 5}, "family": {"tax": "Bathycoccaceae", "score": 2296944.0, "c_index": 4}, "order": {"tax": "Mamiellales", "score": 2299329.0, "c_index": 3}, "phylum": {"tax": "Chlorophyta", "score": 2299329.0, "c_index": 3}, "superkingdom": {"tax": "Eukaryota", "score": 2299956.0, "c_index": 1}}}}, "chr_9_D119": {"name": "chr_9_D119", "length": 888223, "n_count": 0, "agct_count": 888223, "gc": 0.4827, "covs": {"bam0": 58.6475}, "read_cov": {"bam0": 347361}, "hits": {"tax0": [{"name": "chr_9_D119", "taxId": "41875", "score": 68109.0}, {"name": "chr_9_D119", "taxId": "41875", "score": 56582.0}, {"name": "chr_9_D119", "taxId": "41875", "score": 52279.0}, {"name": "chr_9_D119", "taxId": "41875", "score": 47387.0}, {"name": "chr_9_D119", "taxId": "41875", "score": 42570.0}, {"name": "chr_9_D119", "taxId": "41875", "score": 40677.0}, {"name": "chr_9_D119", "taxId": "41875", "score": 39033.0}, {"name": "chr_9_D119", "taxId": "41875", "score": 37403.0}, {"name": "chr_9_D119", "taxId": "41875", "score": 33384.0}, {"name": "chr_9_D119", "taxId": "41875", "score": 33185.0}, {"name": "chr_9_D119", "taxId": "41875", "score": 33006.0}, {"name": "chr_9_D119", "taxId": "41875", "score": 32308.0}, {"name": "chr_9_D119", "taxId": "41875", "score": 28180.0}, {"name": "chr_9_D119", "taxId": "41875", "score": 27883.0}, {"name": "chr_9_D119", "taxId": "41875", "score": 25071.0}, {"name": "chr_9_D119", "taxId": "41875", "score": 24267.0}, {"name": "chr_9_D119", "taxId": "41875", "score": 22652.0}, {"name": "chr_9_D119", "taxId": "41875", "score": 22223.0}, {"name": "chr_9_D119", "taxId": "41875", "score": 22168.0}, {"name": "chr_9_D119", "taxId": "41875", "score": 21850.0}, {"name": "chr_9_D119", "taxId": "41875", "score": 20993.0}, {"name": "chr_9_D119", "taxId": "41875", "score": 20792.0}, {"name": "chr_9_D119", "taxId": "41875", "score": 20746.0}, {"name": "chr_9_D119", "taxId": "41875", "score": 20046.0}, {"name": "chr_9_D119", "taxId": "41875", "score": 19832.0}, {"name": "chr_9_D119", "taxId": "41875", "score": 19110.0}, {"name": "chr_9_D119", "taxId": "41875", "score": 18807.0}, {"name": "chr_9_D119", "taxId": "41875", "score": 17810.0}, {"name": "chr_9_D119", "taxId": "41875", "score": 17265.0}, {"name": "chr_9_D119", "taxId": "41875", "score": 16654.0}, {"name": "chr_9_D119", "taxId": "41875", "score": 16587.0}, {"name": "chr_9_D119", "taxId": "41875", "score": 16177.0}, {"name": "chr_9_D119", "taxId": "41875", "score": 16030.0}, {"name": "chr_9_D119", "taxId": "41875", "score": 15978.0}, {"name": "chr_9_D119", "taxId": "41875", "score": 15919.0}, {"name": "chr_9_D119", "taxId": "41875", "score": 15765.0}, {"name": "chr_9_D119", "taxId": "41875", "score": 14105.0}, {"name": "chr_9_D119", "taxId": "41875", "score": 13252.0}, {"name": "chr_9_D119", "taxId": "41875", "score": 13221.0}, {"name": "chr_9_D119", "taxId": "41875", "score": 12759.0}, {"name": "chr_9_D119", "taxId": "41875", "score": 12379.0}, {"name": "chr_9_D119", "taxId": "41875", "score": 12189.0}, {"name": "chr_9_D119", "taxId": "41875", "score": 11875.0}, {"name": "chr_9_D119", "taxId": "41875", "score": 11791.0}, {"name": "chr_9_D119", "taxId": "41875", "score": 11522.0}, {"name": "chr_9_D119", "taxId": "41875", "score": 11481.0}, {"name": "chr_9_D119", "taxId": "41875", "score": 11322.0}, {"name": "chr_9_D119", "taxId": "41875", "score": 11319.0}, {"name": "chr_9_D119", "taxId": "41875", "score": 10754.0}, {"name": "chr_9_D119", "taxId": "41875", "score": 9764.0}, {"name": "chr_9_D119", "taxId": "41875", "score": 9745.0}, {"name": "chr_9_D119", "taxId": "41875", "score": 9723.0}, {"name": "chr_9_D119", "taxId": "41875", "score": 9341.0}, {"name": "chr_9_D119", "taxId": "41875", "score": 9258.0}, {"name": "chr_9_D119", "taxId": "41875", "score": 8418.0}, {"name": "chr_9_D119", "taxId": "41875", "score": 8274.0}, {"name": "chr_9_D119", "taxId": "41875", "score": 8215.0}, {"name": "chr_9_D119", "taxId": "41875", "score": 7917.0}, {"name": "chr_9_D119", "taxId": "41875", "score": 7653.0}, {"name": "chr_9_D119", "taxId": "41875", "score": 7293.0}, {"name": "chr_9_D119", "taxId": "41875", "score": 6998.0}, {"name": "chr_9_D119", "taxId": "41875", "score": 6881.0}, {"name": "chr_9_D119", "taxId": "41875", "score": 6277.0}, {"name": "chr_9_D119", "taxId": "41875", "score": 5631.0}, {"name": "chr_9_D119", "taxId": "41875", "score": 5583.0}, {"name": "chr_9_D119", "taxId": "41875", "score": 5481.0}, {"name": "chr_9_D119", "taxId": "41875", "score": 5107.0}, {"name": "chr_9_D119", "taxId": "41875", "score": 4804.0}, {"name": "chr_9_D119", "taxId": "41875", "score": 4782.0}, {"name": "chr_9_D119", "taxId": "41875", "score": 4750.0}, {"name": "chr_9_D119", "taxId": "41875", "score": 4671.0}, {"name": "chr_9_D119", "taxId": "41875", "score": 4156.0}, {"name": "chr_9_D119", "taxId": "41875", "score": 3860.0}, {"name": "chr_9_D119", "taxId": "41875", "score": 3821.0}, {"name": "chr_9_D119", "taxId": "41875", "score": 3295.0}, {"name": "chr_9_D119", "taxId": "41875", "score": 3112.0}, {"name": "chr_9_D119", "taxId": "41875", "score": 3057.0}, {"name": "chr_9_D119", "taxId": "41875", "score": 2784.0}, {"name": "chr_9_D119", "taxId": "41875", "score": 2687.0}, {"name": "chr_9_D119", "taxId": "41875", "score": 2410.0}, {"name": "chr_9_D119", "taxId": "41875", "score": 2392.0}, {"name": "chr_9_D119", "taxId": "41875", "score": 2366.0}, {"name": "chr_9_D119", "taxId": "41875", "score": 2361.0}, {"name": "chr_9_D119", "taxId": "41875", "score": 2316.0}, {"name": "chr_9_D119", "taxId": "41875", "score": 2255.0}, {"name": "chr_9_D119", "taxId": "41875", "score": 2206.0}, {"name": "chr_9_D119", "taxId": "41875", "score": 2050.0}, {"name": "chr_9_D119", "taxId": "41875", "score": 1661.0}, {"name": "chr_9_D119", "taxId": "41875", "score": 1568.0}, {"name": "chr_9_D119", "taxId": "41875", "score": 1506.0}, {"name": "chr_9_D119", "taxId": "41875", "score": 1138.0}, {"name": "chr_9_D119", "taxId": "41875", "score": 1000.0}, {"name": "chr_9_D119", "taxId": "41875", "score": 850.0}, {"name": "chr_9_D119", "taxId": "41875", "score": 833.0}, {"name": "chr_9_D119", "taxId": "41875", "score": 821.0}, {"name": "chr_9_D119", "taxId": "41875", "score": 821.0}, {"name": "chr_9_D119", "taxId": "41875", "score": 789.0}, {"name": "chr_9_D119", "taxId": "41875", "score": 789.0}, {"name": "chr_9_D119", "taxId": "41875", "score": 749.0}, {"name": "chr_9_D119", "taxId": "41875", "score": 680.0}, {"name": "chr_9_D119", "taxId": "41875", "score": 571.0}, {"name": "chr_9_D119", "taxId": "41875", "score": 523.0}, {"name": "chr_9_D119", "taxId": "41875", "score": 477.0}, {"name": "chr_9_D119", "taxId": "41875", "score": 462.0}, {"name": "chr_9_D119", "taxId": "41875", "score": 460.0}, {"name": "chr_9_D119", "taxId": "41875", "score": 457.0}, {"name": "chr_9_D119", "taxId": "41875", "score": 444.0}, {"name": "chr_9_D119", "taxId": "41875", "score": 412.0}, {"name": "chr_9_D119", "taxId": "41875", "score": 379.0}, {"name": "chr_9_D119", "taxId": "41875", "score": 259.0}, {"name": "chr_9_D119", "taxId": "41875", "score": 252.0}, {"name": "chr_9_D119", "taxId": "41875", "score": 235.0}, {"name": "chr_9_D119", "taxId": "41875", "score": 233.0}, {"name": "chr_9_D119", "taxId": "41875", "score": 233.0}, {"name": "chr_9_D119", "taxId": "41875", "score": 231.0}, {"name": "chr_9_D119", "taxId": "41875", "score": 230.0}, {"name": "chr_9_D119", "taxId": "41875", "score": 230.0}, {"name": "chr_9_D119", "taxId": "41875", "score": 224.0}, {"name": "chr_9_D119", "taxId": "41875", "score": 209.0}, {"name": "chr_9_D119", "taxId": "41875", "score": 207.0}, {"name": "chr_9_D119", "taxId": "41875", "score": 202.0}, {"name": "chr_9_D119", "taxId": "41875", "score": 171.0}, {"name": "chr_9_D119", "taxId": "41875", "score": 30991.0}, {"name": "chr_9_D119", "taxId": "41875", "score": 13036.0}, {"name": "chr_9_D119", "taxId": "41875", "score": 11801.0}, {"name": "chr_9_D119", "taxId": "41875", "score": 3742.0}, {"name": "chr_9_D119", "taxId": "41875", "score": 444.0}, {"name": "chr_9_D119", "taxId": "41875", "score": 171.0}, {"name": "chr_9_D119", "taxId": "41875", "score": 11407.0}, {"name": "chr_9_D119", "taxId": "41875", "score": 10587.0}, {"name": "chr_9_D119", "taxId": "41875", "score": 9171.0}, {"name": "chr_9_D119", "taxId": "41875", "score": 9023.0}, {"name": "chr_9_D119", "taxId": "41875", "score": 8900.0}, {"name": "chr_9_D119", "taxId": "41875", "score": 8133.0}, {"name": "chr_9_D119", "taxId": "41875", "score": 8093.0}, {"name": "chr_9_D119", "taxId": "41875", "score": 7986.0}, {"name": "chr_9_D119", "taxId": "41875", "score": 7553.0}, {"name": "chr_9_D119", "taxId": "41875", "score": 7408.0}, {"name": "chr_9_D119", "taxId": "41875", "score": 7365.0}, {"name": "chr_9_D119", "taxId": "41875", "score": 7360.0}, {"name": "chr_9_D119", "taxId": "41875", "score": 6977.0}, {"name": "chr_9_D119", "taxId": "41875", "score": 6820.0}, {"name": "chr_9_D119", "taxId": "41875", "score": 2425.0}, {"name": "chr_9_D119", "taxId": "41875", "score": 6748.0}, {"name": "chr_9_D119", "taxId": "41875", "score": 6745.0}, {"name": "chr_9_D119", "taxId": "41875", "score": 6676.0}, {"name": "chr_9_D119", "taxId": "41875", "score": 6396.0}, {"name": "chr_9_D119", "taxId": "41875", "score": 5884.0}, {"name": "chr_9_D119", "taxId": "41875", "score": 5879.0}, {"name": "chr_9_D119", "taxId": "41875", "score": 5877.0}, {"name": "chr_9_D119", "taxId": "41875", "score": 5746.0}, {"name": "chr_9_D119", "taxId": "41875", "score": 5742.0}, {"name": "chr_9_D119", "taxId": "41875", "score": 5659.0}, {"name": "chr_9_D119", "taxId": "41875", "score": 5618.0}, {"name": "chr_9_D119", "taxId": "41875", "score": 5605.0}, {"name": "chr_9_D119", "taxId": "41875", "score": 5592.0}, {"name": "chr_9_D119", "taxId": "41875", "score": 5590.0}, {"name": "chr_9_D119", "taxId": "41875", "score": 5546.0}, {"name": "chr_9_D119", "taxId": "41875", "score": 5463.0}, {"name": "chr_9_D119", "taxId": "41875", "score": 5446.0}, {"name": "chr_9_D119", "taxId": "41875", "score": 5382.0}, {"name": "chr_9_D119", "taxId": "41875", "score": 5186.0}, {"name": "chr_9_D119", "taxId": "41875", "score": 5105.0}, {"name": "chr_9_D119", "taxId": "41875", "score": 963.0}, {"name": "chr_9_D119", "taxId": "41875", "score": 5066.0}, {"name": "chr_9_D119", "taxId": "41875", "score": 5040.0}, {"name": "chr_9_D119", "taxId": "41875", "score": 749.0}, {"name": "chr_9_D119", "taxId": "41875", "score": 5014.0}, {"name": "chr_9_D119", "taxId": "41875", "score": 4916.0}, {"name": "chr_9_D119", "taxId": "41875", "score": 4782.0}, {"name": "chr_9_D119", "taxId": "41875", "score": 4698.0}, {"name": "chr_9_D119", "taxId": "41875", "score": 4656.0}, {"name": "chr_9_D119", "taxId": "41875", "score": 4628.0}, {"name": "chr_9_D119", "taxId": "41875", "score": 4608.0}, {"name": "chr_9_D119", "taxId": "41875", "score": 4577.0}, {"name": "chr_9_D119", "taxId": "41875", "score": 4573.0}, {"name": "chr_9_D119", "taxId": "41875", "score": 4551.0}, {"name": "chr_9_D119", "taxId": "41875", "score": 4492.0}, {"name": "chr_9_D119", "taxId": "41875", "score": 4460.0}, {"name": "chr_9_D119", "taxId": "41875", "score": 158.0}, {"name": "chr_9_D119", "taxId": "41875", "score": 4416.0}, {"name": "chr_9_D119", "taxId": "41875", "score": 4401.0}, {"name": "chr_9_D119", "taxId": "41875", "score": 195.0}, {"name": "chr_9_D119", "taxId": "41875", "score": 4346.0}, {"name": "chr_9_D119", "taxId": "41875", "score": 4335.0}, {"name": "chr_9_D119", "taxId": "41875", "score": 4305.0}, {"name": "chr_9_D119", "taxId": "41875", "score": 4285.0}, {"name": "chr_9_D119", "taxId": "41875", "score": 4279.0}, {"name": "chr_9_D119", "taxId": "41875", "score": 4257.0}, {"name": "chr_9_D119", "taxId": "41875", "score": 4172.0}, {"name": "chr_9_D119", "taxId": "41875", "score": 4150.0}, {"name": "chr_9_D119", "taxId": "41875", "score": 4119.0}, {"name": "chr_9_D119", "taxId": "41875", "score": 4032.0}, {"name": "chr_9_D119", "taxId": "41875", "score": 4024.0}, {"name": "chr_9_D119", "taxId": "41875", "score": 4019.0}, {"name": "chr_9_D119", "taxId": "41875", "score": 3978.0}, {"name": "chr_9_D119", "taxId": "41875", "score": 3969.0}, {"name": "chr_9_D119", "taxId": "41875", "score": 3932.0}, {"name": "chr_9_D119", "taxId": "41875", "score": 477.0}, {"name": "chr_9_D119", "taxId": "41875", "score": 363.0}, {"name": "chr_9_D119", "taxId": "41875", "score": 3925.0}, {"name": "chr_9_D119", "taxId": "41875", "score": 3892.0}, {"name": "chr_9_D119", "taxId": "41875", "score": 3877.0}, {"name": "chr_9_D119", "taxId": "41875", "score": 3856.0}, {"name": "chr_9_D119", "taxId": "41875", "score": 3829.0}, {"name": "chr_9_D119", "taxId": "41875", "score": 3829.0}, {"name": "chr_9_D119", "taxId": "41875", "score": 3808.0}, {"name": "chr_9_D119", "taxId": "41875", "score": 3795.0}, {"name": "chr_9_D119", "taxId": "41875", "score": 3781.0}, {"name": "chr_9_D119", "taxId": "41875", "score": 3751.0}, {"name": "chr_9_D119", "taxId": "41875", "score": 3742.0}, {"name": "chr_9_D119", "taxId": "41875", "score": 3729.0}, {"name": "chr_9_D119", "taxId": "41875", "score": 3696.0}, {"name": "chr_9_D119", "taxId": "41875", "score": 3679.0}, {"name": "chr_9_D119", "taxId": "41875", "score": 3653.0}, {"name": "chr_9_D119", "taxId": "41875", "score": 3651.0}, {"name": "chr_9_D119", "taxId": "41875", "score": 3629.0}, {"name": "chr_9_D119", "taxId": "41875", "score": 3615.0}, {"name": "chr_9_D119", "taxId": "41875", "score": 3596.0}, {"name": "chr_9_D119", "taxId": "41875", "score": 3574.0}, {"name": "chr_9_D119", "taxId": "41875", "score": 3550.0}, {"name": "chr_9_D119", "taxId": "41875", "score": 3546.0}, {"name": "chr_9_D119", "taxId": "41875", "score": 3531.0}, {"name": "chr_9_D119", "taxId": "41875", "score": 3515.0}, {"name": "chr_9_D119", "taxId": "41875", "score": 3489.0}, {"name": "chr_9_D119", "taxId": "41875", "score": 1698.0}, {"name": "chr_9_D119", "taxId": "41875", "score": 900.0}, {"name": "chr_9_D119", "taxId": "41875", "score": 843.0}, {"name": "chr_9_D119", "taxId": "41875", "score": 675.0}, {"name": "chr_9_D119", "taxId": "41875", "score": 496.0}, {"name": "chr_9_D119", "taxId": "41875", "score": 377.0}, {"name": "chr_9_D119", "taxId": "41875", "score": 206.0}, {"name": "chr_9_D119", "taxId": "41875", "score": 3480.0}, {"name": "chr_9_D119", "taxId": "41875", "score": 3435.0}, {"name": "chr_9_D119", "taxId": "41875", "score": 3430.0}, {"name": "chr_9_D119", "taxId": "41875", "score": 3378.0}, {"name": "chr_9_D119", "taxId": "41875", "score": 3374.0}, {"name": "chr_9_D119", "taxId": "41875", "score": 3356.0}, {"name": "chr_9_D119", "taxId": "41875", "score": 3352.0}, {"name": "chr_9_D119", "taxId": "41875", "score": 3332.0}, {"name": "chr_9_D119", "taxId": "41875", "score": 3297.0}, {"name": "chr_9_D119", "taxId": "41875", "score": 3286.0}, {"name": "chr_9_D119", "taxId": "41875", "score": 3282.0}, {"name": "chr_9_D119", "taxId": "41875", "score": 3251.0}, {"name": "chr_9_D119", "taxId": "41875", "score": 3197.0}, {"name": "chr_9_D119", "taxId": "41875", "score": 3177.0}, {"name": "chr_9_D119", "taxId": "41875", "score": 3169.0}, {"name": "chr_9_D119", "taxId": "41875", "score": 3147.0}, {"name": "chr_9_D119", "taxId": "41875", "score": 3144.0}, {"name": "chr_9_D119", "taxId": "41875", "score": 3142.0}, {"name": "chr_9_D119", "taxId": "41875", "score": 3138.0}, {"name": "chr_9_D119", "taxId": "41875", "score": 3131.0}, {"name": "chr_9_D119", "taxId": "41875", "score": 3129.0}, {"name": "chr_9_D119", "taxId": "41875", "score": 3109.0}, {"name": "chr_9_D119", "taxId": "41875", "score": 3064.0}, {"name": "chr_9_D119", "taxId": "41875", "score": 3057.0}, {"name": "chr_9_D119", "taxId": "41875", "score": 3048.0}, {"name": "chr_9_D119", "taxId": "41875", "score": 3042.0}, {"name": "chr_9_D119", "taxId": "41875", "score": 3011.0}, {"name": "chr_9_D119", "taxId": "41875", "score": 3000.0}, {"name": "chr_9_D119", "taxId": "41875", "score": 617.0}, {"name": "chr_9_D119", "taxId": "41875", "score": 2988.0}, {"name": "chr_9_D119", "taxId": "41875", "score": 2977.0}, {"name": "chr_9_D119", "taxId": "41875", "score": 2968.0}, {"name": "chr_9_D119", "taxId": "41875", "score": 2968.0}, {"name": "chr_9_D119", "taxId": "41875", "score": 2955.0}, {"name": "chr_9_D119", "taxId": "41875", "score": 2948.0}, {"name": "chr_9_D119", "taxId": "41875", "score": 2937.0}, {"name": "chr_9_D119", "taxId": "41875", "score": 2920.0}, {"name": "chr_9_D119", "taxId": "41875", "score": 2918.0}, {"name": "chr_9_D119", "taxId": "41875", "score": 2915.0}, {"name": "chr_9_D119", "taxId": "41875", "score": 2904.0}, {"name": "chr_9_D119", "taxId": "41875", "score": 2896.0}, {"name": "chr_9_D119", "taxId": "41875", "score": 150.0}, {"name": "chr_9_D119", "taxId": "41875", "score": 2887.0}, {"name": "chr_9_D119", "taxId": "41875", "score": 2876.0}, {"name": "chr_9_D119", "taxId": "41875", "score": 2870.0}, {"name": "chr_9_D119", "taxId": "41875", "score": 2833.0}, {"name": "chr_9_D119", "taxId": "41875", "score": 2832.0}, {"name": "chr_9_D119", "taxId": "41875", "score": 2832.0}, {"name": "chr_9_D119", "taxId": "41875", "score": 2828.0}, {"name": "chr_9_D119", "taxId": "41875", "score": 2828.0}, {"name": "chr_9_D119", "taxId": "41875", "score": 2826.0}, {"name": "chr_9_D119", "taxId": "41875", "score": 2817.0}, {"name": "chr_9_D119", "taxId": "41875", "score": 2796.0}, {"name": "chr_9_D119", "taxId": "41875", "score": 2795.0}, {"name": "chr_9_D119", "taxId": "41875", "score": 2789.0}, {"name": "chr_9_D119", "taxId": "41875", "score": 2789.0}, {"name": "chr_9_D119", "taxId": "41875", "score": 2787.0}, {"name": "chr_9_D119", "taxId": "41875", "score": 2778.0}, {"name": "chr_9_D119", "taxId": "41875", "score": 2774.0}, {"name": "chr_9_D119", "taxId": "41875", "score": 950.0}, {"name": "chr_9_D119", "taxId": "41875", "score": 2765.0}, {"name": "chr_9_D119", "taxId": "41875", "score": 2760.0}, {"name": "chr_9_D119", "taxId": "41875", "score": 2756.0}, {"name": "chr_9_D119", "taxId": "41875", "score": 2750.0}, {"name": "chr_9_D119", "taxId": "41875", "score": 2750.0}, {"name": "chr_9_D119", "taxId": "41875", "score": 2741.0}, {"name": "chr_9_D119", "taxId": "41875", "score": 2721.0}, {"name": "chr_9_D119", "taxId": "41875", "score": 2719.0}, {"name": "chr_9_D119", "taxId": "41875", "score": 222.0}, {"name": "chr_9_D119", "taxId": "41875", "score": 2697.0}, {"name": "chr_9_D119", "taxId": "41875", "score": 2682.0}, {"name": "chr_9_D119", "taxId": "41875", "score": 2667.0}, {"name": "chr_9_D119", "taxId": "41875", "score": 2663.0}, {"name": "chr_9_D119", "taxId": "41875", "score": 267.0}, {"name": "chr_9_D119", "taxId": "41875", "score": 2656.0}, {"name": "chr_9_D119", "taxId": "41875", "score": 2656.0}, {"name": "chr_9_D119", "taxId": "41875", "score": 2071.0}, {"name": "chr_9_D119", "taxId": "41875", "score": 2647.0}, {"name": "chr_9_D119", "taxId": "41875", "score": 2638.0}, {"name": "chr_9_D119", "taxId": "41875", "score": 2636.0}, {"name": "chr_9_D119", "taxId": "41875", "score": 2632.0}, {"name": "chr_9_D119", "taxId": "41875", "score": 2621.0}, {"name": "chr_9_D119", "taxId": "41875", "score": 2612.0}, {"name": "chr_9_D119", "taxId": "41875", "score": 2610.0}, {"name": "chr_9_D119", "taxId": "41875", "score": 2606.0}, {"name": "chr_9_D119", "taxId": "41875", "score": 2604.0}, {"name": "chr_9_D119", "taxId": "41875", "score": 2595.0}, {"name": "chr_9_D119", "taxId": "41875", "score": 2590.0}, {"name": "chr_9_D119", "taxId": "41875", "score": 2586.0}, {"name": "chr_9_D119", "taxId": "41875", "score": 2577.0}, {"name": "chr_9_D119", "taxId": "41875", "score": 2569.0}, {"name": "chr_9_D119", "taxId": "41875", "score": 2564.0}, {"name": "chr_9_D119", "taxId": "41875", "score": 2551.0}, {"name": "chr_9_D119", "taxId": "41875", "score": 2540.0}, {"name": "chr_9_D119", "taxId": "41875", "score": 749.0}, {"name": "chr_9_D119", "taxId": "41875", "score": 2534.0}, {"name": "chr_9_D119", "taxId": "41875", "score": 2529.0}, {"name": "chr_9_D119", "taxId": "41875", "score": 2518.0}, {"name": "chr_9_D119", "taxId": "41875", "score": 176.0}, {"name": "chr_9_D119", "taxId": "41875", "score": 2516.0}, {"name": "chr_9_D119", "taxId": "41875", "score": 2501.0}, {"name": "chr_9_D119", "taxId": "41875", "score": 2484.0}, {"name": "chr_9_D119", "taxId": "41875", "score": 2470.0}, {"name": "chr_9_D119", "taxId": "41875", "score": 2460.0}, {"name": "chr_9_D119", "taxId": "41875", "score": 2457.0}, {"name": "chr_9_D119", "taxId": "41875", "score": 549.0}, {"name": "chr_9_D119", "taxId": "41875", "score": 2440.0}, {"name": "chr_9_D119", "taxId": "41875", "score": 2410.0}, {"name": "chr_9_D119", "taxId": "41875", "score": 2399.0}, {"name": "chr_9_D119", "taxId": "41875", "score": 2398.0}, {"name": "chr_9_D119", "taxId": "41875", "score": 2396.0}, {"name": "chr_9_D119", "taxId": "41875", "score": 2385.0}, {"name": "chr_9_D119", "taxId": "41875", "score": 2383.0}, {"name": "chr_9_D119", "taxId": "41875", "score": 2381.0}, {"name": "chr_9_D119", "taxId": "41875", "score": 2381.0}, {"name": "chr_9_D119", "taxId": "41875", "score": 1543.0}, {"name": "chr_9_D119", "taxId": "41875", "score": 313.0}, {"name": "chr_9_D119", "taxId": "41875", "score": 2379.0}, {"name": "chr_9_D119", "taxId": "41875", "score": 2379.0}, {"name": "chr_9_D119", "taxId": "41875", "score": 2379.0}, {"name": "chr_9_D119", "taxId": "41875", "score": 2350.0}, {"name": "chr_9_D119", "taxId": "41875", "score": 2348.0}, {"name": "chr_9_D119", "taxId": "41875", "score": 259.0}, {"name": "chr_9_D119", "taxId": "41875", "score": 233.0}, {"name": "chr_9_D119", "taxId": "41875", "score": 2338.0}, {"name": "chr_9_D119", "taxId": "41875", "score": 2329.0}, {"name": "chr_9_D119", "taxId": "41875", "score": 2313.0}, {"name": "chr_9_D119", "taxId": "41875", "score": 2302.0}, {"name": "chr_9_D119", "taxId": "41875", "score": 2294.0}, {"name": "chr_9_D119", "taxId": "41875", "score": 2287.0}, {"name": "chr_9_D119", "taxId": "41875", "score": 2281.0}, {"name": "chr_9_D119", "taxId": "41875", "score": 2239.0}, {"name": "chr_9_D119", "taxId": "41875", "score": 2239.0}, {"name": "chr_9_D119", "taxId": "41875", "score": 2230.0}, {"name": "chr_9_D119", "taxId": "41875", "score": 2228.0}, {"name": "chr_9_D119", "taxId": "41875", "score": 424.0}, {"name": "chr_9_D119", "taxId": "41875", "score": 2218.0}, {"name": "chr_9_D119", "taxId": "41875", "score": 2213.0}, {"name": "chr_9_D119", "taxId": "41875", "score": 2211.0}, {"name": "chr_9_D119", "taxId": "41875", "score": 2202.0}, {"name": "chr_9_D119", "taxId": "41875", "score": 2191.0}, {"name": "chr_9_D119", "taxId": "41875", "score": 2183.0}, {"name": "chr_9_D119", "taxId": "41875", "score": 2178.0}, {"name": "chr_9_D119", "taxId": "41875", "score": 2178.0}, {"name": "chr_9_D119", "taxId": "41875", "score": 2170.0}, {"name": "chr_9_D119", "taxId": "41875", "score": 2165.0}, {"name": "chr_9_D119", "taxId": "41875", "score": 2165.0}, {"name": "chr_9_D119", "taxId": "41875", "score": 2161.0}, {"name": "chr_9_D119", "taxId": "41875", "score": 2139.0}, {"name": "chr_9_D119", "taxId": "41875", "score": 2139.0}, {"name": "chr_9_D119", "taxId": "41875", "score": 2134.0}, {"name": "chr_9_D119", "taxId": "41875", "score": 1317.0}, {"name": "chr_9_D119", "taxId": "41875", "score": 2128.0}, {"name": "chr_9_D119", "taxId": "41875", "score": 2122.0}, {"name": "chr_9_D119", "taxId": "41875", "score": 2106.0}, {"name": "chr_9_D119", "taxId": "41875", "score": 2104.0}, {"name": "chr_9_D119", "taxId": "41875", "score": 414.0}, {"name": "chr_9_D119", "taxId": "41875", "score": 2104.0}, {"name": "chr_9_D119", "taxId": "41875", "score": 2098.0}, {"name": "chr_9_D119", "taxId": "41875", "score": 2089.0}, {"name": "chr_9_D119", "taxId": "41875", "score": 2085.0}, {"name": "chr_9_D119", "taxId": "41875", "score": 2082.0}, {"name": "chr_9_D119", "taxId": "41875", "score": 2082.0}, {"name": "chr_9_D119", "taxId": "41875", "score": 2074.0}, {"name": "chr_9_D119", "taxId": "41875", "score": 2069.0}, {"name": "chr_9_D119", "taxId": "41875", "score": 2063.0}, {"name": "chr_9_D119", "taxId": "41875", "score": 2037.0}, {"name": "chr_9_D119", "taxId": "41875", "score": 2036.0}, {"name": "chr_9_D119", "taxId": "41875", "score": 2025.0}, {"name": "chr_9_D119", "taxId": "41875", "score": 2004.0}, {"name": "chr_9_D119", "taxId": "41875", "score": 2001.0}, {"name": "chr_9_D119", "taxId": "41875", "score": 1995.0}, {"name": "chr_9_D119", "taxId": "41875", "score": 1986.0}, {"name": "chr_9_D119", "taxId": "41875", "score": 1984.0}, {"name": "chr_9_D119", "taxId": "
[truncated: 425,119 more chars]
