# Supplementary material for: Biological and genomic resources for the cosmopolitan phytoplankton Bathycoccus: insights into genetic diversity and function of outlier chromosomes
Source: Plant J. 2026 Jun 7;126(5):e70982. doi: 10.1111/tpj.70982 (PMC13242883; doi:10.1111/tpj.70982)
Supplement: Supplementary file 2 — Data S2. Taxonomic partitioning of assembled contigs. [file TPJ-126-0-s002.zip › blobtoolsD119/BLOBTOOLS.blobDB.json.bestsum.phylum.p8.span.100.blobplot.stats.txt]

## 1.1.1
## bam0=/media/francois/Data/Bathycoccus/MixGenomes/FinalMix/blobtoolsD119/D119.complete.ilmnaMapped.SORTED.bam
# name	colour	count_visible	count_visible_perc	span_visible	span_visible_perc	n50	gc_mean	gc_std	bam0_mean	bam0_std	bam0_read_map	bam0_read_map_p
all	None	30	100.0%	15,861,911	100.0%	920,314	0.45	0.038	61.8	42.9	6,179,684	94.0%
Chlorophyta	#1f77b4	28	100.0%	15,850,598	100.0%	920,314	0.46	0.034	64.1	43.4	6,177,764	94.0%
Bacteroidetes	#ff7f0e	2	100.0%	11,313	100.0%	7,932	0.39	0.04	29.1	9.1	1,920	0.0%
