# Supplementary material for: Biological and genomic resources for the cosmopolitan phytoplankton Bathycoccus: insights into genetic diversity and function of outlier chromosomes
Source: Plant J. 2026 Jun 7;126(5):e70982. doi: 10.1111/tpj.70982 (PMC13242883; doi:10.1111/tpj.70982)
Supplement: Supplementary file 2 — Data S2. Taxonomic partitioning of assembled contigs. [file TPJ-126-0-s002.zip › blobtoolsD119/BLOBTOOLS.blobDB.table.txt]

## 1.1.1
## assembly	: /media/francois/Data/Bathycoccus/MixGenomes/FinalMix/D119.complete.fasta
## coverage	 bam0 - /media/francois/Data/Bathycoccus/MixGenomes/FinalMix/blobtoolsD119/D119.complete.ilmnaMapped.SORTED.bam
## taxonomy	 tax0 - /media/francois/Data/Bathycoccus/MixGenomes/FinalMix/blobtoolsD119/D119.complete.bln.tsv
## nodesDB	: None
## taxrule	: bestsum
## min_score	: 0.0
## min_diff	: 0.0
## tax_collision_random	: False
##
# name	length	GC	N	bam0	phylum.t.6%s	phylum.s.7%s	phylum.c.8
chr_Mito_D119	33859	0.3942	0	253.4248	Chlorophyta	97190.0	6
chr_19_D119	230001	0.4305	0	56.9767	Chlorophyta	288480.0	1
chr_18_D119	314478	0.4667	0	58.9054	Chlorophyta	882369.0	4
chr_17_D119	475232	0.4735	0	57.9801	Chlorophyta	1312556.0	2
chr_16_D119	506638	0.4771	0	57.8675	Chlorophyta	1476558.0	1
chr_15_D119	657160	0.4697	20563	57.572	Chlorophyta	1653530.0	3
chr_14_D119	679518	0.4203	0	56.5055	Chlorophyta	1896506.0	5
chr_13_D119	809000	0.4789	46371	57.4906	Chlorophyta	2476232.0	1
chr_12_D119	750795	0.4787	0	58.201	Chlorophyta	2128714.0	3
chr_11_D119	768865	0.4811	0	58.1778	Chlorophyta	2415419.0	7
chr_10_D119	776907	0.4813	0	57.763	Chlorophyta	2299329.0	3
chr_9_D119	888223	0.4827	0	58.6475	Chlorophyta	2643254.0	0
chr_8_D119	920314	0.4826	100	57.7646	Chlorophyta	2706424.0	0
chr_7_D119	1045474	0.479	0	58.2209	Chlorophyta	3091651.0	0
chr_6_D119	989737	0.4808	0	57.9889	Chlorophyta	2921640.0	0
chr_5_D119	1080573	0.4766	75638	58.0442	Chlorophyta	3005662.0	0
chr_4_D119	1008355	0.4819	0	58.452	Chlorophyta	3042317.0	0
chr_3_D119	1132280	0.4817	0	58.0107	Chlorophyta	3181481.0	0
chr_2_D119	1149162	0.4817	0	57.9935	Chlorophyta	3258794.0	0
chr_1_D119	1448332	0.4857	0	58.1007	Chlorophyta	3928870.0	0
chr_Chlo_D119	73529	0.416	100	121.6158	Chlorophyta	223709.0	6
D119_bacterial_contigs_Contig1	2889	0.4403	0	22.7362	Chlorophyta	17239.0	0
D119_bacterial_contigs_Contig2	634	0.3612	0	17.2673	Chlorophyta	1778.0	0
D119_bacterial_contigs_Contig3	21566	0.4632	0	59.8651	Chlorophyta	478.0	0
D119_bacterial_contigs_Contig4	13017	0.3924	0	55.5414	Chlorophyta	9993.0	0
D119_bacterial_contigs_Contig5	3057	0.475	0	26.5395	Chlorophyta	24971.0	0
D119_bacterial_contigs_Contig6	3051	0.4621	0	7.6678	Chlorophyta	24349.0	0
D119_bacterial_contigs_Contig7	3381	0.3487	0	38.1899	Bacteroidetes	178.0	0
D119_bacterial_contigs_Contig8	7932	0.4283	0	20.0218	Bacteroidetes	41748.0	0
D119_bacterial_contigs_Contig9	67952	0.4123	0	129.3437	Chlorophyta	223709.0	5
