# Supplementary material for: Biological and genomic resources for the cosmopolitan phytoplankton Bathycoccus: insights into genetic diversity and function of outlier chromosomes
Source: Plant J. 2026 Jun 7;126(5):e70982. doi: 10.1111/tpj.70982 (PMC13242883; doi:10.1111/tpj.70982)
Supplement: Supplementary file 2 — Data S2. Taxonomic partitioning of assembled contigs. [file TPJ-126-0-s002.zip › blobtoolsE2/BLOBTOOLS.blobDB.json]

{"title": "BLOBTOOLS.blobDB.json", "assembly_f": "/media/francois/Data/Bathycoccus/MixGenomes/FinalMix/E2.complete.fasta", "lineages": {"1808001": {"species": "Acinetobacter sp. LoGeW2-3", "genus": "Acinetobacter", "family": "Moraxellaceae", "order": "Pseudomonadales", "phylum": "Proteobacteria", "superkingdom": "Bacteria"}, "100272": {"species": "uncultured eukaryote", "genus": "Eukaryota-undef", "family": "Eukaryota-undef", "order": "Eukaryota-undef", "phylum": "Eukaryota-undef", "superkingdom": "Eukaryota"}, "52965": {"species": "Phacotus lenticularis", "genus": "Phacotus", "family": "Phacotaceae", "order": "Chlamydomonadales", "phylum": "Chlorophyta", "superkingdom": "Eukaryota"}, "2021234": {"species": "Ahniella affigens", "genus": "Ahniella", "family": "Rhodanobacteraceae", "order": "Xanthomonadales", "phylum": "Proteobacteria", "superkingdom": "Bacteria"}, "145388": {"species": "Monoraphidium neglectum", "genus": "Monoraphidium", "family": "Selenastraceae", "order": "Sphaeropleales", "phylum": "Chlorophyta", "superkingdom": "Eukaryota"}, "763406": {"species": "Pichia membranifaciens", "genus": "Pichia", "family": "Pichiaceae", "order": "Saccharomycetales", "phylum": "Ascomycota", "superkingdom": "Eukaryota"}, "59895": {"species": "Cynara cardunculus", "genus": "Cynara", "family": "Asteraceae", "order": "Asterales", "phylum": "Streptophyta", "superkingdom": "Eukaryota"}, "8364": {"species": "Xenopus tropicalis", "genus": "Xenopus", "family": "Pipidae", "order": "Anura", "phylum": "Chordata", "superkingdom": "Eukaryota"}, "3105": {"species": "Pediastrum duplex", "genus": "Pediastrum", "family": "Hydrodictyaceae", "order": "Sphaeropleales", "phylum": "Chlorophyta", "superkingdom": "Eukaryota"}, "528323": {"species": "uncultured Bathycoccus", "genus": "Mamiellales-undef", "family": "Mamiellales-undef", "order": "Mamiellales", "phylum": "Chlorophyta", "superkingdom": "Eukaryota"}, "2007176": {"species": "Dipterocladia arabiensis", "genus": "Dipterocladia", "family": "Dasyaceae", "order": "Ceramiales", "phylum": "Rhodophyta", "superkingdom": "Eukaryota"}, "63459": {"species": "Chenopodium quinoa", "genus": "Chenopodium", "family": "Chenopodiaceae", "order": "Caryophyllales", "phylum": "Streptophyta", "superkingdom": "Eukaryota"}, "42026": {"species": "Drosophila bipectinata", "genus": "Drosophila", "family": "Drosophilidae", "order": "Diptera", "phylum": "Arthropoda", "superkingdom": "Eukaryota"}, "2787": {"species": "Porphyra purpurea", "genus": "Porphyra", "family": "Bangiaceae", "order": "Bangiales", "phylum": "Rhodophyta", "superkingdom": "Eukaryota"}, "574566": {"species": "Coccomyxa subellipsoidea", "genus": "Coccomyxa", "family": "Chlorophyta-undef", "order": "Chlorophyta-undef", "phylum": "Chlorophyta", "superkingdom": "Eukaryota"}, "3218": {"species": "Physcomitrium patens", "genus": "Physcomitrium", "family": "Funariaceae", "order": "Funariales", "phylum": "Streptophyta", "superkingdom": "Eukaryota"}, "83485": {"species": "Linepithema humile", "genus": "Linepithema", "family": "Formicidae", "order": "Hymenoptera", "phylum": "Arthropoda", "superkingdom": "Eukaryota"}, "1141622": {"species": "uncultured picoeukaryote", "genus": "Eukaryota-undef", "family": "Eukaryota-undef", "order": "Eukaryota-undef", "phylum": "Eukaryota-undef", "superkingdom": "Eukaryota"}, "13443": {"species": "Coffea arabica", "genus": "Coffea", "family": "Rubiaceae", "order": "Gentianales", "phylum": "Streptophyta", "superkingdom": "Eukaryota"}, "88036": {"species": "Selaginella moellendorffii", "genus": "Selaginella", "family": "Selaginellaceae", "order": "Selaginellales", "phylum": "Streptophyta", "superkingdom": "Eukaryota"}, "4686": {"species": "Asparagus officinalis", "genus": "Asparagus", "family": "Asparagaceae", "order": "Asparagales", "phylum": "Streptophyta", "superkingdom": "Eukaryota"}, "412965": {"species": "Candidatus Vesicomyosocius okutanii", "genus": "Candidatus Vesicomyosocius", "family": "Proteobacteria-undef", "order": "Proteobacteria-undef", "phylum": "Proteobacteria", "superkingdom": "Bacteria"}, "74091": {"species": "Sargassum confusum", "genus": "Sargassum", "family": "Sargassaceae", "order": "Fucales", "phylum": "Eukaryota-undef", "superkingdom": "Eukaryota"}, "128390": {"species": "Nipponia nippon", "genus": "Nipponia", "family": "Threskiornithidae", "order": "Pelecaniformes", "phylum": "Chordata", "superkingdom": "Eukaryota"}, "242159": {"species": "Ostreococcus sp. 'lucimarinus'", "genus": "Ostreococcus", "family": "Bathycoccaceae", "order": "Mamiellales", "phylum": "Chlorophyta", "superkingdom": "Eukaryota"}, "1294385": {"species": "Saccharomyces cerevisiae", "genus": "Saccharomyces", "family": "Saccharomycetaceae", "order": "Saccharomycetales", "phylum": "Ascomycota", "superkingdom": "Eukaryota"}, "610380": {"species": "Harpegnathos saltator", "genus": "Harpegnathos", "family": "Formicidae", "order": "Hymenoptera", "phylum": "Arthropoda", "superkingdom": "Eukaryota"}, "564608": {"species": "Micromonas pusilla", "genus": "Micromonas", "family": "Mamiellaceae", "order": "Mamiellales", "phylum": "Chlorophyta", "superkingdom": "Eukaryota"}, "110193": {"species": "Nicrophorus vespilloides", "genus": "Nicrophorus", "family": "Silphidae", "order": "Coleoptera", "phylum": "Arthropoda", "superkingdom": "Eukaryota"}, "32473": {"species": "Xiphophorus couchianus", "genus": "Xiphophorus", "family": "Poeciliidae", "order": "Cyprinodontiformes", "phylum": "Chordata", "superkingdom": "Eukaryota"}, "160064": {"species": "Pedinomonas tuberculata", "genus": "Pedinomonas", "family": "Pedinomonadaceae", "order": "Pedinomonadales", "phylum": "Chlorophyta", "superkingdom": "Eukaryota"}, "1604141": {"species": "Antrophyum semicostatum", "genus": "Antrophyum", "family": "Pteridaceae", "order": "Polypodiales", "phylum": "Streptophyta", "superkingdom": "Eukaryota"}, "413404": {"species": "Candidatus Ruthia magnifica", "genus": "Candidatus Ruthia", "family": "Proteobacteria-undef", "order": "Proteobacteria-undef", "phylum": "Proteobacteria", "superkingdom": "Bacteria"}, "4442": {"species": "Camellia sinensis", "genus": "Camellia", "family": "Theaceae", "order": "Ericales", "phylum": "Streptophyta", "superkingdom": "Eukaryota"}, "56765": {"species": "uncultured marine bacterium", "genus": "Bacteria-undef", "family": "Bacteria-undef", "order": "Bacteria-undef", "phylum": "Bacteria-undef", "superkingdom": "Bacteria"}, "542413": {"species": "uncultured bacterium ARCTIC24_F_09", "genus": "Bacteria-undef", "family": "Bacteria-undef", "order": "Bacteria-undef", "phylum": "Bacteria-undef", "superkingdom": "Bacteria"}, "2282170": {"species": "Kordia sp. SMS9", "genus": "Kordia", "family": "Flavobacteriaceae", "order": "Flavobacteriales", "phylum": "Bacteroidetes", "superkingdom": "Bacteria"}, "8083": {"species": "Xiphophorus maculatus", "genus": "Xiphophorus", "family": "Poeciliidae", "order": "Cyprinodontiformes", "phylum": "Chordata", "superkingdom": "Eukaryota"}, "1392250": {"species": "Aspergillus steynii", "genus": "Aspergillus", "family": "Aspergillaceae", "order": "Eurotiales", "phylum": "Ascomycota", "superkingdom": "Eukaryota"}, "102107": {"species": "Prunus mume", "genus": "Prunus", "family": "Rosaceae", "order": "Rosales", "phylum": "Streptophyta", "superkingdom": "Eukaryota"}, "28090": {"species": "Acinetobacter lwoffii", "genus": "Acinetobacter", "family": "Moraxellaceae", "order": "Pseudomonadales", "phylum": "Proteobacteria", "superkingdom": "Bacteria"}, "41875": {"species": "Bathycoccus prasinos", "genus": "Bathycoccus", "family": "Bathycoccaceae", "order": "Mamiellales", "phylum": "Chlorophyta", "superkingdom": "Eukaryota"}, "71743": {"species": "Chlorogonium capillatum", "genus": "Chlorogonium", "family": "Haematococcaceae", "order": "Chlamydomonadales", "phylum": "Chlorophyta", "superkingdom": "Eukaryota"}, "1173027": {"species": "Microcoleus sp. PCC 7113", "genus": "Microcoleus", "family": "Microcoleaceae", "order": "Oscillatoriales", "phylum": "Cyanobacteria", "superkingdom": "Bacteria"}, "52035": {"species": "Lobochlamys segnis", "genus": "Lobochlamys", "family": "Chlamydomonadaceae", "order": "Chlamydomonadales", "phylum": "Chlorophyta", "superkingdom": "Eukaryota"}, "34126": {"species": "Cladophora albida", "genus": "Cladophora", "family": "Cladophoraceae", "order": "Cladophorales", "phylum": "Chlorophyta", "superkingdom": "Eukaryota"}, "69332": {"species": "Chara braunii", "genus": "Chara", "family": "Characeae", "order": "Charales", "phylum": "Streptophyta", "superkingdom": "Eukaryota"}, "171245": {"species": "uncultured Chlorophyta", "genus": "Chlorophyta-undef", "family": "Chlorophyta-undef", "order": "Chlorophyta-undef", "phylum": "Chlorophyta", "superkingdom": "Eukaryota"}, "7160": {"species": "Aedes albopictus", "genus": "Aedes", "family": "Culicidae", "order": "Diptera", "phylum": "Arthropoda", "superkingdom": "Eukaryota"}, "157820": {"species": "uncultured prasinophyte", "genus": "Chlorophyta-undef", "family": "Chlorophyta-undef", "order": "Chlorophyta-undef", "phylum": "Chlorophyta", "superkingdom": "Eukaryota"}, "3649": {"species": "Carica papaya", "genus": "Carica", "family": "Caricaceae", "order": "Brassicales", "phylum": "Streptophyta", "superkingdom": "Eukaryota"}, "70448": {"species": "Ostreococcus tauri", "genus": "Ostreococcus", "family": "Bathycoccaceae", "order": "Mamiellales", "phylum": "Chlorophyta", "superkingdom": "Eukaryota"}, "204992": {"species": "Golenkinia longispicula", "genus": "Golenkinia", "family": "Golenkiniaceae", "order": "Chlamydomonadales", "phylum": "Chlorophyta", "superkingdom": "Eukaryota"}, "69401": {"species": "Carteria cerasiformis", "genus": "Carteria", "family": "Chlamydomonadaceae", "order": "Chlamydomonadales", "phylum": "Chlorophyta", "superkingdom": "Eukaryota"}, "1032745": {"species": "Trachydiscus minutus", "genus": "Trachydiscus", "family": "Goniochloridales-undef", "order": "Goniochloridales", "phylum": "Eukaryota-undef", "superkingdom": "Eukaryota"}, "55564": {"species": "Chara vulgaris", "genus": "Chara", "family": "Characeae", "order": "Charales", "phylum": "Streptophyta", "superkingdom": "Eukaryota"}, "296587": {"species": "Micromonas commoda", "genus": "Micromonas", "family": "Mamiellaceae", "order": "Mamiellales", "phylum": "Chlorophyta", "superkingdom": "Eukaryota"}, "49451": {"species": "Nicotiana attenuata", "genus": "Nicotiana", "family": "Solanaceae", "order": "Solanales", "phylum": "Streptophyta", "superkingdom": "Eukaryota"}, "3662": {"species": "Cucurbita moschata", "genus": "Cucurbita", "family": "Cucurbitaceae", "order": "Cucurbitales", "phylum": "Streptophyta", "superkingdom": "Eukaryota"}, "43146": {"species": "Rhopalosiphum maidis", "genus": "Rhopalosiphum", "family": "Aphididae", "order": "Hemiptera", "phylum": "Arthropoda", "superkingdom": "Eukaryota"}, "52555": {"species": "Synura petersenii", "genus": "Synura", "family": "Mallomonadaceae", "order": "Synurales", "phylum": "Eukaryota-undef", "superkingdom": "Eukaryota"}, "3074": {"species": "Parachlorella kessleri", "genus": "Parachlorella", "family": "Chlorellaceae", "order": "Chlorellales", "phylum": "Chlorophyta", "superkingdom": "Eukaryota"}, "656061": {"species": "Tuber melanosporum", "genus": "Tuber", "family": "Tuberaceae", "order": "Pezizales", "phylum": "Ascomycota", "superkingdom": "Eukaryota"}, "542402": {"species": "uncultured bacterium ARCTIC13_E_12", "genus": "Bacteria-undef", "family": "Bacteria-undef", "order": "Bacteria-undef", "phylum": "Bacteria-undef", "superkingdom": "Bacteria"}, "436017": {"species": "Ostreococcus sp. 'lucimarinus'", "genus": "Ostreococcus", "family": "Bathycoccaceae", "order": "Mamiellales", "phylum": "Chlorophyta", "superkingdom": "Eukaryota"}, "9646": {"species": "Ailuropoda melanoleuca", "genus": "Ailuropoda", "family": "Ursidae", "order": "Carnivora", "phylum": "Chordata", "superkingdom": "Eukaryota"}, "181804": {"species": "Nitella hyalina", "genus": "Nitella", "family": "Characeae", "order": "Charales", "phylum": "Streptophyta", "superkingdom": "Eukaryota"}, "79200": {"species": "Daucus carota", "genus": "Daucus", "family": "Apiaceae", "order": "Apiales", "phylum": "Streptophyta", "superkingdom": "Eukaryota"}, "1416941": {"species": "Closterium baillyanum", "genus": "Closterium", "family": "Closteriaceae", "order": "Desmidiales", "phylum": "Streptophyta", "superkingdom": "Eukaryota"}, "74468": {"species": "Sargassum muticum", "genus": "Sargassum", "family": "Sargassaceae", "order": "Fucales", "phylum": "Eukaryota-undef", "superkingdom": "Eukaryota"}, "118797": {"species": "Lipotes vexillifer", "genus": "Lipotes", "family": "Lipotidae", "order": "Artiodactyla", "phylum": "Chordata", "superkingdom": "Eukaryota"}, "215447": {"species": "undef", "genus": "undef", "family": "undef", "order": "undef", "phylum": "undef", "superkingdom": "undef"}, "559305": {"species": "Trichophyton rubrum", "genus": "Trichophyton", "family": "Arthrodermataceae", "order": "Onygenales", "phylum": "Ascomycota", "superkingdom": "Eukaryota"}, "461633": {"species": "Stephania japonica", "genus": "Stephania", "family": "Menispermaceae", "order": "Ranunculales", "phylum": "Streptophyta", "superkingdom": "Eukaryota"}, "3711": {"species": "Brassica rapa", "genus": "Brassica", "family": "Brassicaceae", "order": "Brassicales", "phylum": "Streptophyta", "superkingdom": "Eukaryota"}, "42229": {"species": "Prunus avium", "genus": "Prunus", "family": "Rosaceae", "order": "Rosales", "phylum": "Streptophyta", "superkingdom": "Eukaryota"}, "36894": {"species": "Pyramimonas parkeae", "genus": "Pyramimonas", "family": "Pyramimonadaceae", "order": "Pyramimonadales", "phylum": "Chlorophyta", "superkingdom": "Eukaryota"}, "1522189": {"species": "Ceraceosorus guamensis", "genus": "Ceraceosorus", "family": "Ceraceosoraceae", "order": "Ceraceosorales", "phylum": "Basidiomycota", "superkingdom": "Eukaryota"}, "13146": {"species": "Melopsittacus undulatus", "genus": "Melopsittacus", "family": "Psittaculidae", "order": "Psittaciformes", "phylum": "Chordata", "superkingdom": "Eukaryota"}, "179408": {"species": "Oscillatoria nigro-viridis", "genus": "Oscillatoria", "family": "Oscillatoriaceae", "order": "Oscillatoriales", "phylum": "Cyanobacteria", "superkingdom": "Bacteria"}, "133788": {"species": "uncultured prasinophyte clone OM5", "genus": "Chlorophyta-undef", "family": "Chlorophyta-undef", "order": "Chlorophyta-undef", "phylum": "Chlorophyta", "superkingdom": "Eukaryota"}, "13748": {"species": "Utricularia gibba", "genus": "Utricularia", "family": "Lentibulariaceae", "order": "Lamiales", "phylum": "Streptophyta", "superkingdom": "Eukaryota"}, "412627": {"species": "Zalieutes elater", "genus": "Zalieutes", "family": "Ogcocephalidae", "order": "Lophiiformes", "phylum": "Chordata", "superkingdom": "Eukaryota"}, "663331": {"species": "Trichophyton benhamiae", "genus": "Trichophyton", "family": "Arthrodermataceae", "order": "Onygenales", "phylum": "Ascomycota", "superkingdom": "Eukaryota"}, "858337": {"species": "uncultured Choricystis", "genus": "Chlorophyta-undef", "family": "Chlorophyta-undef", "order": "Chlorophyta-undef", "phylum": "Chlorophyta", "superkingdom": "Eukaryota"}, "392300": {"species": "Histiona aroides", "genus": "Histiona", "family": "Histionidae", "order": "Jakobida", "phylum": "Eukaryota-undef", "superkingdom": "Eukaryota"}, "4555": {"species": "Setaria italica", "genus": "Setaria", "family": "Poaceae", "order": "Poales", "phylum": "Streptophyta", "superkingdom": "Eukaryota"}, "73025": {"species": "Eutreptiella gymnastica", "genus": "Eutreptiella", "family": "Eutreptiales-undef", "order": "Eutreptiales", "phylum": "Euglenozoa", "superkingdom": "Eukaryota"}, "280463": {"species": "Emiliania huxleyi", "genus": "Emiliania", "family": "Noelaerhabdaceae", "order": "Isochrysidales", "phylum": "Haptista", "superkingdom": "Eukaryota"}, "1202541": {"species": "Botryococcus braunii", "genus": "Botryococcus", "family": "Chlorophyta-undef", "order": "Chlorophyta-undef", "phylum": "Chlorophyta", "superkingdom": "Eukaryota"}, "96477": {"species": "Chaetosphaeridium globosum", "genus": "Chaetosphaeridium", "family": "Chaetosphaeridiaceae", "order": "Coleochaetales", "phylum": "Streptophyta", "superkingdom": "Eukaryota"}, "50452": {"species": "Arabis alpina", "genus": "Arabis", "family": "Brassicaceae", "order": "Brassicales", "phylum": "Streptophyta", "superkingdom": "Eukaryota"}, "206008": {"species": "Panicum hallii", "genus": "Panicum", "family": "Poaceae", "order": "Poales", "phylum": "Streptophyta", "superkingdom": "Eukaryota"}, "5480": {"species": "Candida parapsilosis", "genus": "Candida", "family": "Debaryomycetaceae", "order": "Saccharomycetales", "phylum": "Ascomycota", "superkingdom": "Eukaryota"}, "109376": {"species": "Brassica oleracea", "genus": "Brassica", "family": "Brassicaceae", "order": "Brassicales", "phylum": "Streptophyta", "superkingdom": "Eukaryota"}, "55468": {"species": "Lagarosiphon major", "genus": "Lagarosiphon", "family": "Hydrocharitaceae", "order": "Alismatales", "phylum": "Streptophyta", "superkingdom": "Eukaryota"}, "3726": {"species": "Raphanus sativus", "genus": "Raphanus", "family": "Brassicaceae", "order": "Brassicales", "phylum": "Streptophyta", "superkingdom": "Eukaryota"}, "702113": {"species": "Novosphingobium sp. PP1Y", "genus": "Novosphingobium", "family": "Sphingomonadaceae", "order": "Sphingomonadales", "phylum": "Proteobacteria", "superkingdom": "Bacteria"}, "31312": {"species": "Nephroselmis olivacea", "genus": "Nephroselmis", "family": "Nephroselmidaceae", "order": "Nephroselmidales", "phylum": "Chlorophyta", "superkingdom": "Eukaryota"}, "18101": {"species": "Gerbera hybrid cultivar", "genus": "Gerbera", "family": "Asteraceae", "order": "Asterales", "phylum": "Streptophyta", "superkingdom": "Eukaryota"}, "554055": {"species": "Micractinium conductrix", "genus": "Micractinium", "family": "Chlorellaceae", "order": "Chlorellales", "phylum": "Chlorophyta", "superkingdom": "Eukaryota"}, "77931": {"species": "Teleaulax amphioxeia", "genus": "Teleaulax", "family": "Geminigeraceae", "order": "Pyrenomonadales", "phylum": "Eukaryota-undef", "superkingdom": "Eukaryota"}, "3708": {"species": "Brassica napus", "genus": "Brassica", "family": "Brassicaceae", "order": "Brassicales", "phylum": "Streptophyta", "superkingdom": "Eukaryota"}, "743611": {"species": "uncultured organism MedDCM-OCT-S04-C161", "genus": "undef", "family": "undef", "order": "undef", "phylum": "undef", "superkingdom": "undef"}, "77133": {"species": "uncultured bacterium", "genus": "Bacteria-undef", "family": "Bacteria-undef", "order": "Bacteria-undef", "phylum": "Bacteria-undef", "superkingdom": "Bacteria"}, "188344": {"species": "Leptosomus discolor", "genus": "Leptosomus", "family": "Leptosomidae", "order": "Coraciiformes", "phylum": "Chordata", "superkingdom": "Eukaryota"}, "2055892": {"species": "Idiomarina sp. X4", "genus": "Idiomarina", "family": "Idiomarinaceae", "order": "Alteromonadales", "phylum": "Proteobacteria", "superkingdom": "Bacteria"}, "28087": {"species": "Legionella sainthelensi", "genus": "Legionella", "family": "Legionellaceae", "order": "Legionellales", "phylum": "Proteobacteria", "superkingdom": "Bacteria"}, "38626": {"species": "Phascolarctos cinereus", "genus": "Phascolarctos", "family": "Phascolarctidae", "order": "Diprotodontia", "phylum": "Chordata", "superkingdom": "Eukaryota"}, "4558": {"species": "Sorghum bicolor", "genus": "Sorghum", "family": "Poaceae", "order": "Poales", "phylum": "Streptophyta", "superkingdom": "Eukaryota"}, "114398": {"species": "Parasteatoda tepidariorum", "genus": "Parasteatoda", "family": "Theridiidae", "order": "Araneae", "phylum": "Arthropoda", "superkingdom": "Eukaryota"}, "39947": {"species": "Oryza sativa", "genus": "Oryza", "family": "Poaceae", "order": "Poales", "phylum": "Streptophyta", "superkingdom": "Eukaryota"}}, "order_of_blobs": ["chr_Mito_E2", "chr_Chlo_E2", "chr_19_E2", "chr_18_E2", "chr_17_E2", "chr_16_E2", "chr_15_E2", "chr_14_E2", "chr_13_E2", "chr_12_E2", "chr_11_E2", "chr_10_E2", "chr_9_E2", "chr_8_E2", "chr_7_E2", "chr_6_E2", "chr_5_E2", "chr_4_E2", "chr_3_E2", "chr_2_E2", "chr_1_E2", "E2b_bacterial_contigs_Contig1", "E2b_bacterial_contigs_Contig2", "E2b_bacterial_contigs_Contig3", "E2b_bacterial_contigs_Contig4"], "dict_of_blobs": {"chr_Mito_E2": {"name": "chr_Mito_E2", "length": 33897, "n_count": 0, "agct_count": 33897, "gc": 0.3935, "covs": {"bam0": 193.5758}, "read_cov": {"bam0": 26335}, "hits": {"tax0": [{"name": "chr_Mito_E2", "taxId": "41875", "score": 62497.0}, {"name": "chr_Mito_E2", "taxId": "41875", "score": 17904.0}, {"name": "chr_Mito_E2", "taxId": "70448", "score": 2167.0}, {"name": "chr_Mito_E2", "taxId": "70448", "score": 743.0}, {"name": "chr_Mito_E2", "taxId": "70448", "score": 743.0}, {"name": "chr_Mito_E2", "taxId": "70448", "score": 2167.0}, {"name": "chr_Mito_E2", "taxId": "70448", "score": 2167.0}, {"name": "chr_Mito_E2", "taxId": "70448", "score": 174.0}, {"name": "chr_Mito_E2", "taxId": "1141622", "score": 1162.0}, {"name": "chr_Mito_E2", "taxId": "1141622", "score": 1160.0}, {"name": "chr_Mito_E2", "taxId": "1141622", "score": 1157.0}, {"name": "chr_Mito_E2", "taxId": "296587", "score": 953.0}, {"name": "chr_Mito_E2", "taxId": "296587", "score": 887.0}, {"name": "chr_Mito_E2", "taxId": "296587", "score": 887.0}, {"name": "chr_Mito_E2", "taxId": "296587", "score": 339.0}, {"name": "chr_Mito_E2", "taxId": "70448", "score": 948.0}, {"name": "chr_Mito_E2", "taxId": "70448", "score": 948.0}, {"name": "chr_Mito_E2", "taxId": "70448", "score": 948.0}, {"name": "chr_Mito_E2", "taxId": "70448", "score": 737.0}, {"name": "chr_Mito_E2", "taxId": "70448", "score": 667.0}, {"name": "chr_Mito_E2", "taxId": "70448", "score": 289.0}, {"name": "chr_Mito_E2", "taxId": "70448", "score": 252.0}, {"name": "chr_Mito_E2", "taxId": "70448", "score": 667.0}, {"name": "chr_Mito_E2", "taxId": "70448", "score": 289.0}, {"name": "chr_Mito_E2", "taxId": "70448", "score": 252.0}, {"name": "chr_Mito_E2", "taxId": "554055", "score": 627.0}, {"name": "chr_Mito_E2", "taxId": "554055", "score": 191.0}, {"name": "chr_Mito_E2", "taxId": "96477", "score": 525.0}, {"name": "chr_Mito_E2", "taxId": "1032745", "score": 403.0}, {"name": "chr_Mito_E2", "taxId": "74091", "score": 320.0}, {"name": "chr_Mito_E2", "taxId": "13748", "score": 311.0}, {"name": "chr_Mito_E2", "taxId": "392300", "score": 298.0}, {"name": "chr_Mito_E2", "taxId": "70448", "score": 294.0}, {"name": "chr_Mito_E2", "taxId": "70448", "score": 174.0}, {"name": "chr_Mito_E2", "taxId": "74468", "score": 292.0}, {"name": "chr_Mito_E2", "taxId": "70448", "score": 289.0}, {"name": "chr_Mito_E2", "taxId": "70448", "score": 252.0}, {"name": "chr_Mito_E2", "taxId": "28087", "score": 270.0}, {"name": "chr_Mito_E2", "taxId": "28087", "score": 265.0}, {"name": "chr_Mito_E2", "taxId": "70448", "score": 252.0}, {"name": "chr_Mito_E2", "taxId": "70448", "score": 174.0}, {"name": "chr_Mito_E2", "taxId": "2787", "score": 239.0}, {"name": "chr_Mito_E2", "taxId": "412965", "score": 231.0}, {"name": "chr_Mito_E2", "taxId": "413404", "score": 217.0}, {"name": "chr_Mito_E2", "taxId": "31312", "score": 182.0}, {"name": "chr_Mito_E2", "taxId": "215447", "score": 174.0}, {"name": "chr_Mito_E2", "taxId": "70448", "score": 174.0}, {"name": "chr_Mito_E2", "taxId": "55468", "score": 165.0}, {"name": "chr_Mito_E2", "taxId": "412627", "score": 152.0}, {"name": "chr_Mito_E2", "taxId": "69332", "score": 141.0}, {"name": "chr_Mito_E2", "taxId": "1416941", "score": 141.0}, {"name": "chr_Mito_E2", "taxId": "181804", "score": 141.0}, {"name": "chr_Mito_E2", "taxId": "55564", "score": 141.0}, {"name": "chr_Mito_E2", "taxId": "52555", "score": 139.0}]}, "taxonomy": {"bestsum": {"species": {"tax": "Bathycoccus prasinos", "score": 80401.0, "c_index": 23}, "genus": {"tax": "Bathycoccus", "score": 80401.0, "c_index": 21}, "family": {"tax": "Bathycoccaceae", "score": 96168.0, "c_index": 18}, "order": {"tax": "Mamiellales", "score": 99234.0, "c_index": 17}, "phylum": {"tax": "Chlorophyta", "score": 100234.0, "c_index": 6}, "superkingdom": {"tax": "Eukaryota", "score": 107121.0, "c_index": 2}}}}, "chr_Chlo_E2": {"name": "chr_Chlo_E2", "length": 67968, "n_count": 0, "agct_count": 67968, "gc": 0.4123, "covs": {"bam0": 136.7068}, "read_cov": {"bam0": 37292}, "hits": {"tax0": [{"name": "chr_Chlo_E2", "taxId": "41875", "score": 25499.0}, {"name": "chr_Chlo_E2", "taxId": "41875", "score": 18523.0}, {"name": "chr_Chlo_E2", "taxId": "41875", "score": 17152.0}, {"name": "chr_Chlo_E2", "taxId": "41875", "score": 13878.0}, {"name": "chr_Chlo_E2", "taxId": "41875", "score": 10275.0}, {"name": "chr_Chlo_E2", "taxId": "41875", "score": 4357.0}, {"name": "chr_Chlo_E2", "taxId": "41875", "score": 1984.0}, {"name": "chr_Chlo_E2", "taxId": "41875", "score": 6922.0}, {"name": "chr_Chlo_E2", "taxId": "296587", "score": 5406.0}, {"name": "chr_Chlo_E2", "taxId": "296587", "score": 4279.0}, {"name": "chr_Chlo_E2", "taxId": "296587", "score": 4279.0}, {"name": "chr_Chlo_E2", "taxId": "296587", "score": 3288.0}, {"name": "chr_Chlo_E2", "taxId": "296587", "score": 1991.0}, {"name": "chr_Chlo_E2", "taxId": "296587", "score": 1954.0}, {"name": "chr_Chlo_E2", "taxId": "296587", "score": 1615.0}, {"name": "chr_Chlo_E2", "taxId": "296587", "score": 1615.0}, {"name": "chr_Chlo_E2", "taxId": "296587", "score": 793.0}, {"name": "chr_Chlo_E2", "taxId": "296587", "score": 747.0}, {"name": "chr_Chlo_E2", "taxId": "296587", "score": 595.0}, {"name": "chr_Chlo_E2", "taxId": "296587", "score": 516.0}, {"name": "chr_Chlo_E2", "taxId": "296587", "score": 324.0}, {"name": "chr_Chlo_E2", "taxId": "296587", "score": 320.0}, {"name": "chr_Chlo_E2", "taxId": "296587", "score": 244.0}, {"name": "chr_Chlo_E2", "taxId": "296587", "score": 219.0}, {"name": "chr_Chlo_E2", "taxId": "296587", "score": 148.0}, {"name": "chr_Chlo_E2", "taxId": "296587", "score": 143.0}, {"name": "chr_Chlo_E2", "taxId": "296587", "score": 141.0}, {"name": "chr_Chlo_E2", "taxId": "564608", "score": 5356.0}, {"name": "chr_Chlo_E2", "taxId": "564608", "score": 1890.0}, {"name": "chr_Chlo_E2", "taxId": "564608", "score": 473.0}, {"name": "chr_Chlo_E2", "taxId": "564608", "score": 158.0}, {"name": "chr_Chlo_E2", "taxId": "564608", "score": 148.0}, {"name": "chr_Chlo_E2", "taxId": "70448", "score": 4974.0}, {"name": "chr_Chlo_E2", "taxId": "70448", "score": 1526.0}, {"name": "chr_Chlo_E2", "taxId": "70448", "score": 4974.0}, {"name": "chr_Chlo_E2", "taxId": "70448", "score": 1526.0}, {"name": "chr_Chlo_E2", "taxId": "70448", "score": 4974.0}, {"name": "chr_Chlo_E2", "taxId": "70448", "score": 3208.0}, {"name": "chr_Chlo_E2", "taxId": "70448", "score": 1526.0}, {"name": "chr_Chlo_E2", "taxId": "70448", "score": 1151.0}, {"name": "chr_Chlo_E2", "taxId": "70448", "score": 878.0}, {"name": "chr_Chlo_E2", "taxId": "70448", "score": 846.0}, {"name": "chr_Chlo_E2", "taxId": "70448", "score": 285.0}, {"name": "chr_Chlo_E2", "taxId": "70448", "score": 241.0}, {"name": "chr_Chlo_E2", "taxId": "542413", "score": 4248.0}, {"name": "chr_Chlo_E2", "taxId": "542413", "score": 158.0}, {"name": "chr_Chlo_E2", "taxId": "70448", "score": 3208.0}, {"name": "chr_Chlo_E2", "taxId": "70448", "score": 1711.0}, {"name": "chr_Chlo_E2", "taxId": "70448", "score": 3208.0}, {"name": "chr_Chlo_E2", "taxId": "70448", "score": 1962.0}, {"name": "chr_Chlo_E2", "taxId": "70448", "score": 1917.0}, {"name": "chr_Chlo_E2", "taxId": "70448", "score": 1705.0}, {"name": "chr_Chlo_E2", "taxId": "70448", "score": 1168.0}, {"name": "chr_Chlo_E2", "taxId": "70448", "score": 878.0}, {"name": "chr_Chlo_E2", "taxId": "70448", "score": 843.0}, {"name": "chr_Chlo_E2", "taxId": "70448", "score": 800.0}, {"name": "chr_Chlo_E2", "taxId": "70448", "score": 409.0}, {"name": "chr_Chlo_E2", "taxId": "70448", "score": 366.0}, {"name": "chr_Chlo_E2", "taxId": "70448", "score": 331.0}, {"name": "chr_Chlo_E2", "taxId": "70448", "score": 285.0}, {"name": "chr_Chlo_E2", "taxId": "70448", "score": 241.0}, {"name": "chr_Chlo_E2", "taxId": "70448", "score": 237.0}, {"name": "chr_Chlo_E2", "taxId": "70448", "score": 209.0}, {"name": "chr_Chlo_E2", "taxId": "70448", "score": 141.0}, {"name": "chr_Chlo_E2", "taxId": "70448", "score": 139.0}, {"name": "chr_Chlo_E2", "taxId": "70448", "score": 139.0}, {"name": "chr_Chlo_E2", "taxId": "133788", "score": 2721.0}, {"name": "chr_Chlo_E2", "taxId": "77133", "score": 2680.0}, {"name": "chr_Chlo_E2", "taxId": "56765", "score": 2678.0}, {"name": "chr_Chlo_E2", "taxId": "70448", "score": 1956.0}, {"name": "chr_Chlo_E2", "taxId": "70448", "score": 1912.0}, {"name": "chr_Chlo_E2", "taxId": "70448", "score": 1168.0}, {"name": "chr_Chlo_E2", "taxId": "70448", "score": 846.0}, {"name": "chr_Chlo_E2", "taxId": "70448", "score": 843.0}, {"name": "chr_Chlo_E2", "taxId": "70448", "score": 800.0}, {"name": "chr_Chlo_E2", "taxId": "70448", "score": 409.0}, {"name": "chr_Chlo_E2", "taxId": "70448", "score": 366.0}, {"name": "chr_Chlo_E2", "taxId": "70448", "score": 285.0}, {"name": "chr_Chlo_E2", "taxId": "70448", "score": 235.0}, {"name": "chr_Chlo_E2", "taxId": "70448", "score": 141.0}, {"name": "chr_Chlo_E2", "taxId": "70448", "score": 139.0}, {"name": "chr_Chlo_E2", "taxId": "70448", "score": 1956.0}, {"name": "chr_Chlo_E2", "taxId": "70448", "score": 1912.0}, {"name": "chr_Chlo_E2", "taxId": "70448", "score": 1700.0}, {"name": "chr_Chlo_E2", "taxId": "70448", "score": 1611.0}, {"name": "chr_Chlo_E2", "taxId": "70448", "score": 1168.0}, {"name": "chr_Chlo_E2", "taxId": "70448", "score": 872.0}, {"name": "chr_Chlo_E2", "taxId": "70448", "score": 846.0}, {"name": "chr_Chlo_E2", "taxId": "70448", "score": 843.0}, {"name": "chr_Chlo_E2", "taxId": "70448", "score": 800.0}, {"name": "chr_Chlo_E2", "taxId": "70448", "score": 409.0}, {"name": "chr_Chlo_E2", "taxId": "70448", "score": 366.0}, {"name": "chr_Chlo_E2", "taxId": "70448", "score": 335.0}, {"name": "chr_Chlo_E2", "taxId": "70448", "score": 331.0}, {"name": "chr_Chlo_E2", "taxId": "70448", "score": 296.0}, {"name": "chr_Chlo_E2", "taxId": "70448", "score": 285.0}, {"name": "chr_Chlo_E2", "taxId": "70448", "score": 237.0}, {"name": "chr_Chlo_E2", "taxId": "70448", "score": 235.0}, {"name": "chr_Chlo_E2", "taxId": "70448", "score": 209.0}, {"name": "chr_Chlo_E2", "taxId": "70448", "score": 141.0}, {"name": "chr_Chlo_E2", "taxId": "70448", "score": 139.0}, {"name": "chr_Chlo_E2", "taxId": "70448", "score": 139.0}, {"name": "chr_Chlo_E2", "taxId": "70448", "score": 1956.0}, {"name": "chr_Chlo_E2", "taxId": "70448", "score": 1700.0}, {"name": "chr_Chlo_E2", "taxId": "70448", "score": 1611.0}, {"name": "chr_Chlo_E2", "taxId": "70448", "score": 1168.0}, {"name": "chr_Chlo_E2", "taxId": "70448", "score": 1146.0}, {"name": "chr_Chlo_E2", "taxId": "70448", "score": 872.0}, {"name": "chr_Chlo_E2", "taxId": "70448", "score": 846.0}, {"name": "chr_Chlo_E2", "taxId": "70448", "score": 843.0}, {"name": "chr_Chlo_E2", "taxId": "70448", "score": 800.0}, {"name": "chr_Chlo_E2", "taxId": "70448", "score": 409.0}, {"name": "chr_Chlo_E2", "taxId": "70448", "score": 366.0}, {"name": "chr_Chlo_E2", "taxId": "70448", "score": 335.0}, {"name": "chr_Chlo_E2", "taxId": "70448", "score": 331.0}, {"name": "chr_Chlo_E2", "taxId": "70448", "score": 296.0}, {"name": "chr_Chlo_E2", "taxId": "70448", "score": 285.0}, {"name": "chr_Chlo_E2", "taxId": "70448", "score": 237.0}, {"name": "chr_Chlo_E2", "taxId": "70448", "score": 235.0}, {"name": "chr_Chlo_E2", "taxId": "70448", "score": 209.0}, {"name": "chr_Chlo_E2", "taxId": "70448", "score": 141.0}, {"name": "chr_Chlo_E2", "taxId": "70448", "score": 139.0}, {"name": "chr_Chlo_E2", "taxId": "70448", "score": 139.0}, {"name": "chr_Chlo_E2", "taxId": "542402", "score": 1714.0}, {"name": "chr_Chlo_E2", "taxId": "542402", "score": 512.0}, {"name": "chr_Chlo_E2", "taxId": "542402", "score": 475.0}, {"name": "chr_Chlo_E2", "taxId": "542402", "score": 361.0}, {"name": "chr_Chlo_E2", "taxId": "542402", "score": 143.0}, {"name": "chr_Chlo_E2", "taxId": "542402", "score": 137.0}, {"name": "chr_Chlo_E2", "taxId": "70448", "score": 1711.0}, {"name": "chr_Chlo_E2", "taxId": "70448", "score": 1526.0}, {"name": "chr_Chlo_E2", "taxId": "69401", "score": 357.0}, {"name": "chr_Chlo_E2", "taxId": "70448", "score": 337.0}, {"name": "chr_Chlo_E2", "taxId": "70448", "score": 337.0}, {"name": "chr_Chlo_E2", "taxId": "36894", "score": 329.0}, {"name": "chr_Chlo_E2", "taxId": "160064", "score": 326.0}, {"name": "chr_Chlo_E2", "taxId": "858337", "score": 311.0}, {"name": "chr_Chlo_E2", "taxId": "52965", "score": 261.0}, {"name": "chr_Chlo_E2", "taxId": "71743", "score": 261.0}, {"name": "chr_Chlo_E2", "taxId": "52035", "score": 248.0}, {"name": "chr_Chlo_E2", "taxId": "77931", "score": 228.0}, {"name": "chr_Chlo_E2", "taxId": "3105", "score": 217.0}, {"name": "chr_Chlo_E2", "taxId": "3105", "score": 217.0}, {"name": "chr_Chlo_E2", "taxId": "461633", "score": 183.0}, {"name": "chr_Chlo_E2", "taxId": "1202541", "score": 182.0}, {"name": "chr_Chlo_E2", "taxId": "2007176", "score": 148.0}, {"name": "chr_Chlo_E2", "taxId": "204992", "score": 147.0}, {"name": "chr_Chlo_E2", "taxId": "1604141", "score": 145.0}, {"name": "chr_Chlo_E2", "taxId": "1604141", "score": 145.0}, {"name": "chr_Chlo_E2", "taxId": "3074", "score": 145.0}, {"name": "chr_Chlo_E2", "taxId": "3074", "score": 145.0}, {"name": "chr_Chlo_E2", "taxId": "73025", "score": 139.0}]}, "taxonomy": {"bestsum": {"species": {"tax": "Bathycoccus prasinos", "score": 98590.0, "c_index": 24}, "genus": {"tax": "Bathycoccus", "score": 98590.0, "c_index": 19}, "family": {"tax": "Bathycoccaceae", "score": 186501.0, "c_index": 16}, "order": {"tax": "Mamiellales", "score": 223143.0, "c_index": 12}, "phylum": {"tax": "Chlorophyta", "score": 229010.0, "c_index": 5}, "superkingdom": {"tax": "Eukaryota", "score": 229998.0, "c_index": 1}}}}, "chr_19_E2": {"name": "chr_19_E2", "length": 160959, "n_count": 0, "agct_count": 160959, "gc": 0.4151, "covs": {"bam0": 38.5461}, "read_cov": {"bam0": 24901}, "hits": {"tax0": [{"name": "chr_19_E2", "taxId": "41875", "score": 18513.0}, {"name": "chr_19_E2", "taxId": "41875", "score": 12702.0}, {"name": "chr_19_E2", "taxId": "41875", "score": 12619.0}, {"name": "chr_19_E2", "taxId": "41875", "score": 11622.0}, {"name": "chr_19_E2", "taxId": "41875", "score": 7201.0}, {"name": "chr_19_E2", "taxId": "41875", "score": 4399.0}, {"name": "chr_19_E2", "taxId": "41875", "score": 4205.0}, {"name": "chr_19_E2", "taxId": "41875", "score": 2824.0}, {"name": "chr_19_E2", "taxId": "41875", "score": 2669.0}, {"name": "chr_19_E2", "taxId": "41875", "score": 2643.0}, {"name": "chr_19_E2", "taxId": "41875", "score": 2344.0}, {"name": "chr_19_E2", "taxId": "41875", "score": 1568.0}, {"name": "chr_19_E2", "taxId": "41875", "score": 1343.0}, {"name": "chr_19_E2", "taxId": "41875", "score": 1303.0}, {"name": "chr_19_E2", "taxId": "41875", "score": 1061.0}, {"name": "chr_19_E2", "taxId": "41875", "score": 970.0}, {"name": "chr_19_E2", "taxId": "41875", "score": 959.0}, {"name": "chr_19_E2", "taxId": "41875", "score": 854.0}, {"name": "chr_19_E2", "taxId": "41875", "score": 852.0}, {"name": "chr_19_E2", "taxId": "41875", "score": 828.0}, {"name": "chr_19_E2", "taxId": "41875", "score": 819.0}, {"name": "chr_19_E2", "taxId": "41875", "score": 800.0}, {"name": "chr_19_E2", "taxId": "41875", "score": 795.0}, {"name": "chr_19_E2", "taxId": "41875", "score": 789.0}, {"name": "chr_19_E2", "taxId": "41875", "score": 756.0}, {"name": "chr_19_E2", "taxId": "41875", "score": 734.0}, {"name": "chr_19_E2", "taxId": "41875", "score": 695.0}, {"name": "chr_19_E2", "taxId": "41875", "score": 691.0}, {"name": "chr_19_E2", "taxId": "41875", "score": 686.0}, {"name": "chr_19_E2", "taxId": "41875", "score": 671.0}, {"name": "chr_19_E2", "taxId": "41875", "score": 549.0}, {"name": "chr_19_E2", "taxId": "41875", "score": 540.0}, {"name": "chr_19_E2", "taxId": "41875", "score": 532.0}, {"name": "chr_19_E2", "taxId": "41875", "score": 492.0}, {"name": "chr_19_E2", "taxId": "41875", "score": 486.0}, {"name": "chr_19_E2", "taxId": "41875", "score": 481.0}, {"name": "chr_19_E2", "taxId": "41875", "score": 468.0}, {"name": "chr_19_E2", "taxId": "41875", "score": 466.0}, {"name": "chr_19_E2", "taxId": "41875", "score": 462.0}, {"name": "chr_19_E2", "taxId": "41875", "score": 462.0}, {"name": "chr_19_E2", "taxId": "41875", "score": 460.0}, {"name": "chr_19_E2", "taxId": "41875", "score": 455.0}, {"name": "chr_19_E2", "taxId": "41875", "score": 449.0}, {"name": "chr_19_E2", "taxId": "41875", "score": 440.0}, {"name": "chr_19_E2", "taxId": "41875", "score": 436.0}, {"name": "chr_19_E2", "taxId": "41875", "score": 429.0}, {"name": "chr_19_E2", "taxId": "41875", "score": 425.0}, {"name": "chr_19_E2", "taxId": "41875", "score": 425.0}, {"name": "chr_19_E2", "taxId": "41875", "score": 422.0}, {"name": "chr_19_E2", "taxId": "41875", "score": 403.0}, {"name": "chr_19_E2", "taxId": "41875", "score": 399.0}, {"name": "chr_19_E2", "taxId": "41875", "score": 377.0}, {"name": "chr_19_E2", "taxId": "41875", "score": 368.0}, {"name": "chr_19_E2", "taxId": "41875", "score": 363.0}, {"name": "chr_19_E2", "taxId": "41875", "score": 363.0}, {"name": "chr_19_E2", "taxId": "41875", "score": 339.0}, {"name": "chr_19_E2", "taxId": "41875", "score": 335.0}, {"name": "chr_19_E2", "taxId": "41875", "score": 329.0}, {"name": "chr_19_E2", "taxId": "41875", "score": 322.0}, {"name": "chr_19_E2", "taxId": "41875", "score": 322.0}, {"name": "chr_19_E2", "taxId": "41875", "score": 302.0}, {"name": "chr_19_E2", "taxId": "41875", "score": 302.0}, {"name": "chr_19_E2", "taxId": "41875", "score": 300.0}, {"name": "chr_19_E2", "taxId": "41875", "score": 285.0}, {"name": "chr_19_E2", "taxId": "41875", "score": 279.0}, {"name": "chr_19_E2", "taxId": "41875", "score": 279.0}, {"name": "chr_19_E2", "taxId": "41875", "score": 279.0}, {"name": "chr_19_E2", "taxId": "41875", "score": 278.0}, {"name": "chr_19_E2", "taxId": "41875", "score": 276.0}, {"name": "chr_19_E2", "taxId": "41875", "score": 276.0}, {"name": "chr_19_E2", "taxId": "41875", "score": 272.0}, {"name": "chr_19_E2", "taxId": "41875", "score": 272.0}, {"name": "chr_19_E2", "taxId": "41875", "score": 267.0}, {"name": "chr_19_E2", "taxId": "41875", "score": 255.0}, {"name": "chr_19_E2", "taxId": "41875", "score": 250.0}, {"name": "chr_19_E2", "taxId": "41875", "score": 250.0}, {"name": "chr_19_E2", "taxId": "41875", "score": 250.0}, {"name": "chr_19_E2", "taxId": "41875", "score": 248.0}, {"name": "chr_19_E2", "taxId": "41875", "score": 246.0}, {"name": "chr_19_E2", "taxId": "41875", "score": 244.0}, {"name": "chr_19_E2", "taxId": "41875", "score": 243.0}, {"name": "chr_19_E2", "taxId": "41875", "score": 243.0}, {"name": "chr_19_E2", "taxId": "41875", "score": 237.0}, {"name": "chr_19_E2", "taxId": "41875", "score": 233.0}, {"name": "chr_19_E2", "taxId": "41875", "score": 228.0}, {"name": "chr_19_E2", "taxId": "41875", "score": 224.0}, {"name": "chr_19_E2", "taxId": "41875", "score": 224.0}, {"name": "chr_19_E2", "taxId": "41875", "score": 224.0}, {"name": "chr_19_E2", "taxId": "41875", "score": 220.0}, {"name": "chr_19_E2", "taxId": "41875", "score": 217.0}, {"name": "chr_19_E2", "taxId": "41875", "score": 209.0}, {"name": "chr_19_E2", "taxId": "41875", "score": 207.0}, {"name": "chr_19_E2", "taxId": "41875", "score": 187.0}, {"name": "chr_19_E2", "taxId": "41875", "score": 185.0}, {"name": "chr_19_E2", "taxId": "41875", "score": 183.0}, {"name": "chr_19_E2", "taxId": "41875", "score": 182.0}, {"name": "chr_19_E2", "taxId": "41875", "score": 178.0}, {"name": "chr_19_E2", "taxId": "41875", "score": 163.0}, {"name": "chr_19_E2", "taxId": "41875", "score": 148.0}, {"name": "chr_19_E2", "taxId": "41875", "score": 147.0}, {"name": "chr_19_E2", "taxId": "41875", "score": 147.0}, {"name": "chr_19_E2", "taxId": "41875", "score": 143.0}, {"name": "chr_19_E2", "taxId": "41875", "score": 141.0}, {"name": "chr_19_E2", "taxId": "41875", "score": 141.0}, {"name": "chr_19_E2", "taxId": "41875", "score": 12460.0}, {"name": "chr_19_E2", "taxId": "41875", "score": 3613.0}, {"name": "chr_19_E2", "taxId": "41875", "score": 2167.0}, {"name": "chr_19_E2", "taxId": "41875", "score": 1568.0}, {"name": "chr_19_E2", "taxId": "41875", "score": 1343.0}, {"name": "chr_19_E2", "taxId": "41875", "score": 1303.0}, {"name": "chr_19_E2", "taxId": "41875", "score": 1061.0}, {"name": "chr_19_E2", "taxId": "41875", "score": 970.0}, {"name": "chr_19_E2", "taxId": "41875", "score": 828.0}, {"name": "chr_19_E2", "taxId": "41875", "score": 800.0}, {"name": "chr_19_E2", "taxId": "41875", "score": 795.0}, {"name": "chr_19_E2", "taxId": "41875", "score": 789.0}, {"name": "chr_19_E2", "taxId": "41875", "score": 778.0}, {"name": "chr_19_E2", "taxId": "41875", "score": 758.0}, {"name": "chr_19_E2", "taxId": "41875", "score": 756.0}, {"name": "chr_19_E2", "taxId": "41875", "score": 737.0}, {"name": "chr_19_E2", "taxId": "41875", "score": 701.0}, {"name": "chr_19_E2", "taxId": "41875", "score": 691.0}, {"name": "chr_19_E2", "taxId": "41875", "score": 532.0}, {"name": "chr_19_E2", "taxId": "41875", "score": 508.0}, {"name": "chr_19_E2", "taxId": "41875", "score": 496.0}, {"name": "chr_19_E2", "taxId": "41875", "score": 425.0}, {"name": "chr_19_E2", "taxId": "41875", "score": 329.0}, {"name": "chr_19_E2", "taxId": "41875", "score": 302.0}, {"name": "chr_19_E2", "taxId": "41875", "score": 213.0}, {"name": "chr_19_E2", "taxId": "41875", "score": 148.0}, {"name": "chr_19_E2", "taxId": "41875", "score": 143.0}, {"name": "chr_19_E2", "taxId": "41875", "score": 4649.0}, {"name": "chr_19_E2", "taxId": "41875", "score": 4471.0}, {"name": "chr_19_E2", "taxId": "41875", "score": 2669.0}, {"name": "chr_19_E2", "taxId": "41875", "score": 3890.0}, {"name": "chr_19_E2", "taxId": "41875", "score": 3792.0}, {"name": "chr_19_E2", "taxId": "41875", "score": 444.0}, {"name": "chr_19_E2", "taxId": "41875", "score": 296.0}, {"name": "chr_19_E2", "taxId": "41875", "score": 3790.0}, {"name": "chr_19_E2", "taxId": "41875", "score": 444.0}, {"name": "chr_19_E2", "taxId": "41875", "score": 3690.0}, {"name": "chr_19_E2", "taxId": "41875", "score": 3491.0}, {"name": "chr_19_E2", "taxId": "41875", "score": 183.0}, {"name": "chr_19_E2", "taxId": "41875", "score": 3349.0}, {"name": "chr_19_E2", "taxId": "41875", "score": 2955.0}, {"name": "chr_19_E2", "taxId": "41875", "score": 446.0}, {"name": "chr_19_E2", "taxId": "743611", "score": 2922.0}, {"name": "chr_19_E2", "taxId": "41875", "score": 2771.0}, {"name": "chr_19_E2", "taxId": "41875", "score": 486.0}, {"name": "chr_19_E2", "taxId": "41875", "score": 307.0}, {"name": "chr_19_E2", "taxId": "41875", "score": 289.0}, {"name": "chr_19_E2", "taxId": "41875", "score": 163.0}, {"name": "chr_19_E2", "taxId": "41875", "score": 2769.0}, {"name": "chr_19_E2", "taxId": "41875", "score": 2386.0}, {"name": "chr_19_E2", "taxId": "41875", "score": 2272.0}, {"name": "chr_19_E2", "taxId": "41875", "score": 2233.0}, {"name": "chr_19_E2", "taxId": "41875", "score": 2145.0}, {"name": "chr_19_E2", "taxId": "41875", "score": 1884.0}, {"name": "chr_19_E2", "taxId": "41875", "score": 1829.0}, {"name": "chr_19_E2", "taxId": "41875", "score": 1823.0}, {"name": "chr_19_E2", "taxId": "41875", "score": 867.0}, {"name": "chr_19_E2", "taxId": "41875", "score": 1810.0}, {"name": "chr_19_E2", "taxId": "41875", "score": 867.0}, {"name": "chr_19_E2", "taxId": "41875", "score": 1555.0}, {"name": "chr_19_E2", "taxId": "41875", "score": 1474.0}, {"name": "chr_19_E2", "taxId": "41875", "score": 1408.0}, {"name": "chr_19_E2", "taxId": "41875", "score": 1319.0}, {"name": "chr_19_E2", "taxId": "41875", "score": 350.0}, {"name": "chr_19_E2", "taxId": "41875", "score": 300.0}, {"name": "chr_19_E2", "taxId": "41875", "score": 213.0}, {"name": "chr_19_E2", "taxId": "41875", "score": 1275.0}, {"name": "chr_19_E2", "taxId": "41875", "score": 1055.0}, {"name": "chr_19_E2", "taxId": "41875", "score": 665.0}, {"name": "chr_19_E2", "taxId": "41875", "score": 239.0}, {"name": "chr_19_E2", "taxId": "41875", "score": 660.0}, {"name": "chr_19_E2", "taxId": "41875", "score": 614.0}, {"name": "chr_19_E2", "taxId": "41875", "score": 307.0}, {"name": "chr_19_E2", "taxId": "41875", "score": 302.0}, {"name": "chr_19_E2", "taxId": "41875", "score": 176.0}, {"name": "chr_19_E2", "taxId": "41875", "score": 154.0}, {"name": "chr_19_E2", "taxId": "41875", "score": 486.0}, {"name": "chr_19_E2", "taxId": "41875", "score": 375.0}, {"name": "chr_19_E2", "taxId": "41875", "score": 481.0}, {"name": "chr_19_E2", "taxId": "41875", "score": 276.0}, {"name": "chr_19_E2", "taxId": "41875", "score": 163.0}, {"name": "chr_19_E2", "taxId": "41875", "score": 453.0}, {"name": "chr_19_E2", "taxId": "41875", "score": 446.0}, {"name": "chr_19_E2", "taxId": "296587", "score": 342.0}, {"name": "chr_19_E2", "taxId": "296587", "score": 342.0}, {"name": "chr_19_E2", "taxId": "41875", "score": 322.0}, {"name": "chr_19_E2", "taxId": "41875", "score": 315.0}, {"name": "chr_19_E2", "taxId": "41875", "score": 303.0}, {"name": "chr_19_E2", "taxId": "41875", "score": 296.0}, {"name": "chr_19_E2", "taxId": "41875", "score": 191.0}, {"name": "chr_19_E2", "taxId": "41875", "score": 311.0}, {"name": "chr_19_E2", "taxId": "41875", "score": 283.0}, {"name": "chr_19_E2", "taxId": "41875", "score": 283.0}, {"name": "chr_19_E2", "taxId": "41875", "score": 276.0}, {"name": "chr_19_E2", "taxId": "41875", "score": 191.0}, {"name": "chr_19_E2", "taxId": "41875", "score": 148.0}, {"name": "chr_19_E2", "taxId": "41875", "score": 147.0}, {"name": "chr_19_E2", "taxId": "41875", "score": 147.0}, {"name": "chr_19_E2", "taxId": "41875", "score": 141.0}]}, "taxonomy": {"bestsum": {"species": {"tax": "Bathycoccus prasinos", "score": 238552.0, "c_index": 2}, "genus": {"tax": "Bathycoccus", "score": 238552.0, "c_index": 2}, "family": {"tax": "Bathycoccaceae", "score": 238552.0, "c_index": 2}, "order": {"tax": "Mamiellales", "score": 239236.0, "c_index": 1}, "phylum": {"tax": "Chlorophyta", "score": 239236.0, "c_index": 1}, "superkingdom": {"tax": "Eukaryota", "score": 239236.0, "c_index": 1}}}}, "chr_18_E2": {"name": "chr_18_E2", "length": 308069, "n_count": 0, "agct_count": 308069, "gc": 0.4697, "covs": {"bam0": 30.5202}, "read_cov": {"bam0": 37736}, "hits": {"tax0": [{"name": "chr_18_E2", "taxId": "41875", "score": 159500.0}, {"name": "chr_18_E2", "taxId": "41875", "score": 96815.0}, {"name": "chr_18_E2", "taxId": "41875", "score": 94939.0}, {"name": "chr_18_E2", "taxId": "41875", "score": 88012.0}, {"name": "chr_18_E2", "taxId": "41875", "score": 41818.0}, {"name": "chr_18_E2", "taxId": "41875", "score": 33547.0}, {"name": "chr_18_E2", "taxId": "41875", "score": 13326.0}, {"name": "chr_18_E2", "taxId": "41875", "score": 10984.0}, {"name": "chr_18_E2", "taxId": "41875", "score": 6224.0}, {"name": "chr_18_E2", "taxId": "41875", "score": 3646.0}, {"name": "chr_18_E2", "taxId": "41875", "score": 1844.0}, {"name": "chr_18_E2", "taxId": "41875", "score": 797.0}, {"name": "chr_18_E2", "taxId": "41875", "score": 747.0}, {"name": "chr_18_E2", "taxId": "41875", "score": 723.0}, {"name": "chr_18_E2", "taxId": "41875", "score": 566.0}, {"name": "chr_18_E2", "taxId": "41875", "score": 12850.0}, {"name": "chr_18_E2", "taxId": "41875", "score": 309.0}, {"name": "chr_18_E2", "taxId": "41875", "score": 9950.0}, {"name": "chr_18_E2", "taxId": "41875", "score": 1312.0}, {"name": "chr_18_E2", "taxId": "41875", "score": 8312.0}, {"name": "chr_18_E2", "taxId": "41875", "score": 7326.0}, {"name": "chr_18_E2", "taxId": "41875", "score": 7238.0}, {"name": "chr_18_E2", "taxId": "41875", "score": 7171.0}, {"name": "chr_18_E2", "taxId": "41875", "score": 6892.0}, {"name": "chr_18_E2", "taxId": "41875", "score": 6615.0}, {"name": "chr_18_E2", "taxId": "41875", "score": 6508.0}, {"name": "chr_18_E2", "taxId": "41875", "score": 425.0}, {"name": "chr_18_E2", "taxId": "41875", "score": 6327.0}, {"name": "chr_18_E2", "taxId": "41875", "score": 6320.0}, {"name": "chr_18_E2", "taxId": "41875", "score": 315.0}, {"name": "chr_18_E2", "taxId": "41875", "score": 6233.0}, {"name": "chr_18_E2", "taxId": "41875", "score": 6174.0}, {"name": "chr_18_E2", "taxId": "41875", "score": 6144.0}, {"name": "chr_18_E2", "taxId": "41875", "score": 6063.0}, {"name": "chr_18_E2", "taxId": "41875", "score": 5890.0}, {"name": "chr_18_E2", "taxId": "41875", "score": 5862.0}, {"name": "chr_18_E2", "taxId": "41875", "score": 5666.0}, {"name": "chr_18_E2", "taxId": "41875", "score": 5542.0}, {"name": "chr_18_E2", "taxId": "41875", "score": 5618.0}, {"name": "chr_18_E2", "taxId": "41875", "score": 5485.0}, {"name": "chr_18_E2", "taxId": "41875", "score": 5454.0}, {"name": "chr_18_E2", "taxId": "41875", "score": 5441.0}, {"name": "chr_18_E2", "taxId": "41875", "score": 5435.0}, {"name": "chr_18_E2", "taxId": "41875", "score": 5230.0}, {"name": "chr_18_E2", "taxId": "41875", "score": 5025.0}, {"name": "chr_18_E2", "taxId": "41875", "score": 5003.0}, {"name": "chr_18_E2", "taxId": "41875", "score": 4898.0}, {"name": "chr_18_E2", "taxId": "41875", "score": 4881.0}, {"name": "chr_18_E2", "taxId": "41875", "score": 4870.0}, {"name": "chr_18_E2", "taxId": "41875", "score": 4769.0}, {"name": "chr_18_E2", "taxId": "41875", "score": 414.0}, {"name": "chr_18_E2", "taxId": "41875", "score": 4588.0}, {"name": "chr_18_E2", "taxId": "41875", "score": 4477.0}, {"name": "chr_18_E2", "taxId": "41875", "score": 4410.0}, {"name": "chr_18_E2", "taxId": "41875", "score": 4349.0}, {"name": "chr_18_E2", "taxId": "41875", "score": 4272.0}, {"name": "chr_18_E2", "taxId": "41875", "score": 4084.0}, {"name": "chr_18_E2", "taxId": "41875", "score": 4030.0}, {"name": "chr_18_E2", "taxId": "41875", "score": 3928.0}, {"name": "chr_18_E2", "taxId": "41875", "score": 3912.0}, {"name": "chr_18_E2", "taxId": "41875", "score": 3812.0}, {"name": "chr_18_E2", "taxId": "41875", "score": 3797.0}, {"name": "chr_18_E2", "taxId": "41875", "score": 3740.0}, {"name": "chr_18_E2", "taxId": "41875", "score": 3607.0}, {"name": "chr_18_E2", "taxId": "70448", "score": 3589.0}, {"name": "chr_18_E2", "taxId": "41875", "score": 3568.0}, {"name": "chr_18_E2", "taxId": "41875", "score": 3496.0}, {"name": "chr_18_E2", "taxId": "41875", "score": 3496.0}, {"name": "chr_18_E2", "taxId": "41875", "score": 3493.0}, {"name": "chr_18_E2", "taxId": "41875", "score": 3480.0}, {"name": "chr_18_E2", "taxId": "41875", "score": 3308.0}, {"name": "chr_18_E2", "taxId": "41875", "score": 3258.0}, {"name": "chr_18_E2", "taxId": "41875", "score": 3208.0}, {"name": "chr_18_E2", "taxId": "41875", "score": 3120.0}, {"name": "chr_18_E2", "taxId": "41875", "score": 3072.0}, {"name": "chr_18_E2", "taxId": "41875", "score": 3020.0}, {"name": "chr_18_E2", "taxId": "41875", "score": 2964.0}, {"name": "chr_18_E2", "taxId": "41875", "score": 2904.0}, {"name": "chr_18_E2", "taxId": "41875", "score": 2876.0}, {"name": "chr_18_E2", "taxId": "41875", "score": 2865.0}, {"name": "chr_18_E2", "taxId": "41875", "score": 2865.0}, {"name": "chr_18_E2", "taxId": "41875", "score": 2815.0}, {"name": "chr_18_E2", "taxId": "41875", "score": 2809.0}, {"name": "chr_18_E2", "taxId": "41875", "score": 2804.0}, {"name": "chr_18_E2", "taxId": "41875", "score": 2628.0}, {"name": "chr_18_E2", "taxId": "41875", "score": 2610.0}, {"name": "chr_18_E2", "taxId": "41875", "score": 2579.0}, {"name": "chr_18_E2", "taxId": "41875", "score": 2527.0}, {"name": "chr_18_E2", "taxId": "41875", "score": 2490.0}, {"name": "chr_18_E2", "taxId": "41875", "score": 2488.0}, {"name": "chr_18_E2", "taxId": "41875", "score": 2483.0}, {"name": "chr_18_E2", "taxId": "41875", "score": 2479.0}, {"name": "chr_18_E2", "taxId": "41875", "score": 1483.0}, {"name": "chr_18_E2", "taxId": "41875", "score": 2366.0}, {"name": "chr_18_E2", "taxId": "41875", "score": 449.0}, {"name": "chr_18_E2", "taxId": "41875", "score": 2361.0}, {"name": "chr_18_E2", "taxId": "41875", "score": 2272.0}, {"name": "chr_18_E2", "taxId": "41875", "score": 2239.0}, {"name": "chr_18_E2", "taxId": "41875", "score": 2217.0}, {"name": "chr_18_E2", "taxId": "41875", "score": 2182.0}, {"name": "chr_18_E2", "taxId": "41875", "score": 684.0}, {"name": "chr_18_E2", "taxId": "41875", "score": 2172.0}, {"name": "chr_18_E2", "taxId": "41875", "score": 2150.0}, {"name": "chr_18_E2", "taxId": "41875", "score": 2134.0}, {"name": "chr_18_E2", "taxId": "41875", "score": 243.0}, {"name": "chr_18_E2", "taxId": "41875", "score": 2134.0}, {"name": "chr_18_E2", "taxId": "41875", "score": 2122.0}, {"name": "chr_18_E2", "taxId": "41875", "score": 2078.0}, {"name": "chr_18_E2", "taxId": "41875", "score": 2073.0}, {"name": "chr_18_E2", "taxId": "41875", "score": 2071.0}, {"name": "chr_18_E2", "taxId": "41875", "score": 2034.0}, {"name": "chr_18_E2", "taxId": "41875", "score": 2028.0}, {"name": "chr_18_E2", "taxId": "41875", "score": 2017.0}, {"name": "chr_18_E2", "taxId": "41875", "score": 2015.0}, {"name": "chr_18_E2", "taxId": "41875", "score": 531.0}, {"name": "chr_18_E2", "taxId": "7160", "score": 2004.0}, {"name": "chr_18_E2", "taxId": "88036", "score": 1997.0}, {"name": "chr_18_E2", "taxId": "41875", "score": 1989.0}, {"name": "chr_18_E2", "taxId": "41875", "score": 1927.0}, {"name": "chr_18_E2", "taxId": "41875", "score": 161.0}, {"name": "chr_18_E2", "taxId": "41875", "score": 1868.0}, {"name": "chr_18_E2", "taxId": "41875", "score": 1857.0}, {"name": "chr_18_E2", "taxId": "41875", "score": 1840.0}, {"name": "chr_18_E2", "taxId": "41875", "score": 850.0}, {"name": "chr_18_E2", "taxId": "41875", "score": 320.0}, {"name": "chr_18_E2", "taxId": "41875", "score": 1832.0}, {"name": "chr_18_E2", "taxId": "41875", "score": 850.0}, {"name": "chr_18_E2", "taxId": "41875", "score": 1801.0}, {"name": "chr_18_E2", "taxId": "41875", "score": 1794.0}, {"name": "chr_18_E2", "taxId": "41875", "score": 1740.0}, {"name": "chr_18_E2", "taxId": "41875", "score": 409.0}, {"name": "chr_18_E2", "taxId": "41875", "score": 195.0}, {"name": "chr_18_E2", "taxId": "41875", "score": 165.0}, {"name": "chr_18_E2", "taxId": "41875", "score": 1663.0}, {"name": "chr_18_E2", "taxId": "41875", "score": 1663.0}, {"name": "chr_18_E2", "taxId": "41875", "score": 1657.0}, {"name": "chr_18_E2", "taxId": "41875", "score": 1648.0}, {"name": "chr_18_E2", "taxId": "41875", "score": 1613.0}, {"name": "chr_18_E2", "taxId": "41875", "score": 1613.0}, {"name": "chr_18_E2", "taxId": "41875", "score": 1596.0}, {"name": "chr_18_E2", "taxId": "41875", "score": 1587.0}, {"name": "chr_18_E2", "taxId": "41875", "score": 532.0}, {"name": "chr_18_E2", "taxId": "41875", "score": 1552.0}, {"name": "chr_18_E2", "taxId": "41875", "score": 1509.0}, {"name": "chr_18_E2", "taxId": "41875", "score": 1496.0}, {"name": "chr_18_E2", "taxId": "41875", "score": 1474.0}, {"name": "chr_18_E2", "taxId": "41875", "score": 1463.0}, {"name": "chr_18_E2", "taxId": "41875", "score": 1430.0}, {"name": "chr_18_E2", "taxId": "41875", "score": 1424.0}, {"name": "chr_18_E2", "taxId": "41875", "score": 1419.0}, {"name": "chr_18_E2", "taxId": "41875", "score": 1417.0}, {"name": "chr_18_E2", "taxId": "41875", "score": 1415.0}, {"name": "chr_18_E2", "taxId": "41875", "score": 1402.0}, {"name": "chr_18_E2", "taxId": "41875", "score": 1391.0}, {"name": "chr_18_E2", "taxId": "41875", "score": 174.0}, {"name": "chr_18_E2", "taxId": "41875", "score": 1360.0}, {"name": "chr_18_E2", "taxId": "41875", "score": 1297.0}, {"name": "chr_18_E2", "taxId": "41875", "score": 1247.0}, {"name": "chr_18_E2", "taxId": "41875", "score": 1238.0}, {"name": "chr_18_E2", "taxId": "41875", "score": 453.0}, {"name": "chr_18_E2", "taxId": "41875", "score": 1218.0}, {"name": "chr_18_E2", "taxId": "41875", "score": 771.0}, {"name": "chr_18_E2", "taxId": "41875", "score": 732.0}, {"name": "chr_18_E2", "taxId": "41875", "score": 420.0}, {"name": "chr_18_E2", "taxId": "41875", "score": 303.0}, {"name": "chr_18_E2", "taxId": "41875", "score": 171.0}, {"name": "chr_18_E2", "taxId": "41875", "score": 1197.0}, {"name": "chr_18_E2", "taxId": "41875", "score": 1186.0}, {"name": "chr_18_E2", "taxId": "41875", "score": 1168.0}, {"name": "chr_18_E2", "taxId": "41875", "score": 281.0}, {"name": "chr_18_E2", "taxId": "41875", "score": 1153.0}, {"name": "chr_18_E2", "taxId": "41875", "score": 1125.0}, {"name": "chr_18_E2", "taxId": "41875", "score": 1123.0}, {"name": "chr_18_E2", "taxId": "41875", "score": 532.0}, {"name": "chr_18_E2", "taxId": "41875", "score": 1120.0}, {"name": "chr_18_E2", "taxId": "41875", "score": 1070.0}, {"name": "chr_18_E2", "taxId": "41875", "score": 1061.0}, {"name": "chr_18_E2", "taxId": "41875", "score": 1014.0}, {"name": "chr_18_E2", "taxId": "41875", "score": 595.0}, {"name": "chr_18_E2", "taxId": "41875", "score": 1009.0}, {"name": "chr_18_E2", "taxId": "41875", "score": 1009.0}, {"name": "chr_18_E2", "taxId": "41875", "score": 158.0}, {"name": "chr_18_E2", "taxId": "41875", "score": 976.0}, {"name": "chr_18_E2", "taxId": "41875", "score": 948.0}, {"name": "chr_18_E2", "taxId": "41875", "score": 920.0}, {"name": "chr_18_E2", "taxId": "41875", "score": 893.0}, {"name": "chr_18_E2", "taxId": "41875", "score": 887.0}, {"name": "chr_18_E2", "taxId": "41875", "score": 797.0}, {"name": "chr_18_E2", "taxId": "41875", "score": 878.0}, {"name": "chr_18_E2", "taxId": "41875", "score": 749.0}, {"name": "chr_18_E2", "taxId": "41875", "score": 671.0}, {"name": "chr_18_E2", "taxId": "41875", "score": 411.0}, {"name": "chr_18_E2", "taxId": "41875", "score": 252.0}, {"name": "chr_18_E2", "taxId": "41875", "score": 863.0}, {"name": "chr_18_E2", "taxId": "41875", "score": 730.0}, {"name": "chr_18_E2", "taxId": "41875", "score": 863.0}, {"name": "chr_18_E2", "taxId": "41875", "score": 730.0}, {"name": "chr_18_E2", "taxId": "41875", "score": 231.0}, {"name": "chr_18_E2", "taxId": "41875", "score": 854.0}, {"name": "chr_18_E2", "taxId": "41875", "score": 850.0}, {"name": "chr_18_E2", "taxId": "41875", "score": 318.0}, {"name": "chr_18_E2", "taxId": "41875", "score": 837.0}, {"name": "chr_18_E2", "taxId": "41875", "score": 726.0}, {"name": "chr_18_E2", "taxId": "41875", "score": 691.0}, {"name": "chr_18_E2", "taxId": "41875", "score": 569.0}, {"name": "chr_18_E2", "taxId": "41875", "score": 828.0}, {"name": "chr_18_E2", "taxId": "41875", "score": 726.0}, {"name": "chr_18_E2", "taxId": "41875", "score": 551.0}, {"name": "chr_18_E2", "taxId": "41875", "score": 291.0}, {"name": "chr_18_E2", "taxId": "41875", "score": 178.0}, {"name": "chr_18_E2", "taxId": "41875", "score": 826.0}, {"name": "chr_18_E2", "taxId": "41875", "score": 821.0}, {"name": "chr_18_E2", "taxId": "41875", "score": 809.0}, {"name": "chr_18_E2", "taxId": "41875", "score": 771.0}, {"name": "chr_18_E2", "taxId": "41875", "score": 758.0}, {"name": "chr_18_E2", "taxId": "41875", "score": 693.0}, {"name": "chr_18_E2", "taxId": "41875", "score": 708.0}, {"name": "chr_18_E2", "taxId": "564608", "score": 704.0}, {"name": "chr_18_E2", "taxId": "564608", "score": 163.0}, {"name": "chr_18_E2", "taxId": "41875", "score": 693.0}, {"name": "chr_18_E2", "taxId": "41875", "score": 682.0}, {"name": "chr_18_E2", "taxId": "41875", "score": 654.0}, {"name": "chr_18_E2", "taxId": "41875", "score": 604.0}, {"name": "chr_18_E2", "taxId": "41875", "score": 592.0}, {"name": "chr_18_E2", "taxId": "41875", "score": 577.0}, {"name": "chr_18_E2", "taxId": "41875", "score": 571.0}, {"name": "chr_18_E2", "taxId": "41875", "score": 569.0}, {"name": "chr_18_E2", "taxId": "41875", "score": 551.0}, {"name": "chr_18_E2", "taxId": "41875", "score": 547.0}, {"name": "chr_18_E2", "taxId": "41875", "score": 381.0}, {"name": "chr_18_E2", "taxId": "41875", "score": 545.0}, {"name": "chr_18_E2", "taxId": "41875", "score": 544.0}, {"name": "chr_18_E2", "taxId": "41875", "score": 531.0}, {"name": "chr_18_E2", "taxId": "41875", "score": 523.0}, {"name": "chr_18_E2", "taxId": "41875", "score": 477.0}, {"name": "chr_18_E2", "taxId": "41875", "score": 477.0}, {"name": "chr_18_E2", "taxId": "41875", "score": 202.0}, {"name": "chr_18_E2", "taxId": "41875", "score": 442.0}, {"name": "chr_18_E2", "taxId": "41875", "score": 196.0}, {"name": "chr_18_E2", "taxId": "41875", "score": 438.0}, {"name": "chr_18_E2", "taxId": "41875", "score": 388.0}, {"name": "chr_18_E2", "taxId": "41875", "score": 381.0}, {"name": "chr_18_E2", "taxId": "41875", "score": 377.0}, {"name": "chr_18_E2", "taxId": "41875", "score": 355.0}, {"name": "chr_18_E2", "taxId": "41875", "score": 355.0}, {"name": "chr_18_E2", "taxId": "70448", "score": 348.0}, {"name": "chr_18_E2", "taxId": "41875", "score": 331.0}, {"name": "chr_18_E2", "taxId": "41875", "score": 143.0}, {"name": "chr_18_E2", "taxId": "41875", "score": 327.0}, {"name": "chr_18_E2", "taxId": "41875", "score": 303.0}, {"name": "chr_18_E2", "taxId": "145388", "score": 294.0}, {"name": "chr_18_E2", "taxId": "41875", "score": 287.0}, {"name": "chr_18_E2", "taxId": "70448", "score": 254.0}, {"name": "chr_18_E2", "taxId": "41875", "score": 252.0}, {"name": "chr_18_E2", "taxId": "41875", "score": 252.0}, {"name": "chr_18_E2", "taxId": "41875", "score": 250.0}, {"name": "chr_18_E2", "taxId": "41875", "score": 250.0}, {"name": "chr_18_E2", "taxId": "41875", "score": 193.0}, {"name": "chr_18_E2", "taxId": "5480", "score": 191.0}, {"name": "chr_18_E2", "taxId": "41875", "score": 158.0}, {"name": "chr_18_E2", "taxId": "280463", "score": 148.0}, {"name": "chr_18_E2", "taxId": "4686", "score": 147.0}, {"name": "chr_18_E2", "taxId": "656061", "score": 145.0}]}, "taxonomy": {"bestsum": {"species": {"tax": "Bathycoccus prasinos", "score": 1040970.0, "c_index": 9}, "genus": {"tax": "Bathycoccus", "score": 1040970.0, "c_index": 9}, "family": {"tax": "Bathycoccaceae", "score": 1045161.0, "c_index": 8}, "order": {"tax": "Mamiellales", "score": 1046028.0, "c_index": 7}, "phylum": {"tax": "Chlorophyta", "score": 1046322.0, "c_index": 4}, "superkingdom": {"tax": "Eukaryota", "score": 1050954.0, "c_index": 0}}}}, "chr_17_E2": {"name": "chr_17_E2", "length": 471221, "n_count": 0, "agct_count": 471221, "gc": 0.4749, "covs": {"bam0": 25.734}, "read_cov": {"bam0": 48669}, "hits": {"tax0": [{"name": "chr_17_E2", "taxId": "41875", "score": 140700.0}, {"name": "chr_17_E2", "taxId": "41875", "score": 127200.0}, {"name": "chr_17_E2", "taxId": "41875", "score": 90858.0}, {"name": "chr_17_E2", "taxId": "41875", "score": 57551.0}, {"name": "chr_17_E2", "taxId": "41875", "score": 44451.0}, {"name": "chr_17_E2", "taxId": "41875", "score": 40247.0}, {"name": "chr_17_E2", "taxId": "41875", "score": 26705.0}, {"name": "chr_17_E2", "taxId": "41875", "score": 20938.0}, {"name": "chr_17_E2", "taxId": "41875", "score": 19898.0}, {"name": "chr_17_E2", "taxId": "41875", "score": 19516.0}, {"name": "chr_17_E2", "taxId": "41875", "score": 18508.0}, {"name": "chr_17_E2", "taxId": "41875", "score": 17165.0}, {"name": "chr_17_E2", "taxId": "41875", "score": 14255.0}, {"name": "chr_17_E2", "taxId": "41875", "score": 13863.0}, {"name": "chr_17_E2", "taxId": "41875", "score": 12826.0}, {"name": "chr_17_E2", "taxId": "41875", "score": 12615.0}, {"name": "chr_17_E2", "taxId": "41875", "score": 10624.0}, {"name": "chr_17_E2", "taxId": "41875", "score": 8534.0}, {"name": "chr_17_E2", "taxId": "41875", "score": 8403.0}, {"name": "chr_17_E2", "taxId": "41875", "score": 8159.0}, {"name": "chr_17_E2", "taxId": "41875", "score": 7581.0}, {"name": "chr_17_E2", "taxId": "41875", "score": 4931.0}, {"name": "chr_17_E2", "taxId": "41875", "score": 4898.0}, {"name": "chr_17_E2", "taxId": "41875", "score": 3965.0}, {"name": "chr_17_E2", "taxId": "41875", "score": 3666.0}, {"name": "chr_17_E2", "taxId": "41875", "score": 2292.0}, {"name": "chr_17_E2", "taxId": "41875", "score": 1304.0}, {"name": "chr_17_E2", "taxId": "41875", "score": 1304.0}, {"name": "chr_17_E2", "taxId": "41875", "score": 1210.0}, {"name": "chr_17_E2", "taxId": "41875", "score": 1186.0}, {"name": "chr_17_E2", "taxId": "41875", "score": 1129.0}, {"name": "chr_17_E2", "taxId": "41875", "score": 872.0}, {"name": "chr_17_E2", "taxId": "41875", "score": 869.0}, {"name": "chr_17_E2", "taxId": "41875", "score": 854.0}, {"name": "chr_17_E2", "taxId": "41875", "score": 854.0}, {"name": "chr_17_E2", "taxId": "41875", "score": 832.0}, {"name": "chr_17_E2", "taxId": "41875", "score": 821.0}, {"name": "chr_17_E2", "taxId": "41875", "score": 634.0}, {"name": "chr_17_E2", "taxId": "41875", "score": 532.0}, {"name": "chr_17_E2", "taxId": "41875", "score": 484.0}, {"name": "chr_17_E2", "taxId": "41875", "score": 483.0}, {"name": "chr_17_E2", "taxId": "41875", "score": 479.0}, {"name": "chr_17_E2", "taxId": "41875", "score": 355.0}, {"name": "chr_17_E2", "taxId": "41875", "score": 355.0}, {"name": "chr_17_E2", "taxId": "41875", "score": 270.0}, {"name": "chr_17_E2", "taxId": "41875", "score": 268.0}, {"name": "chr_17_E2", "taxId": "41875", "score": 263.0}, {"name": "chr_17_E2", "taxId": "41875", "score": 211.0}, {"name": "chr_17_E2", "taxId": "41875", "score": 211.0}, {"name": "chr_17_E2", "taxId": "41875", "score": 195.0}, {"name": "chr_17_E2", "taxId": "41875", "score": 183.0}, {"name": "chr_17_E2", "taxId": "41875", "score": 178.0}, {"name": "chr_17_E2", "taxId": "41875", "score": 154.0}, {"name": "chr_17_E2", "taxId": "41875", "score": 154.0}, {"name": "chr_17_E2", "taxId": "41875", "score": 154.0}, {"name": "chr_17_E2", "taxId": "41875", "score": 154.0}, {"name": "chr_17_E2", "taxId": "41875", "score": 13795.0}, {"name": "chr_17_E2", "taxId": "41875", "score": 10019.0}, {"name": "chr_17_E2", "taxId": "41875", "score": 9901.0}, {"name": "chr_17_E2", "taxId": "41875", "score": 8395.0}, {"name": "chr_17_E2", "taxId": "41875", "score": 8187.0}, {"name": "chr_17_E2", "taxId": "41875", "score": 7938.0}, {"name": "chr_17_E2", "taxId": "41875", "score": 183.0}, {"name": "chr_17_E2", "taxId": "41875", "score": 7273.0}, {"name": "chr_17_E2", "taxId": "41875", "score": 7075.0}, {"name": "chr_17_E2", "taxId": "41875", "score": 6948.0}, {"name": "chr_17_E2", "taxId": "41875", "score": 6820.0}, {"name": "chr_17_E2", "taxId": "41875", "score": 6615.0}, {"name": "chr_17_E2", "taxId": "41875", "score": 6565.0}, {"name": "chr_17_E2", "taxId": "41875", "score": 355.0}, {"name": "chr_17_E2", "taxId": "41875", "score": 6396.0}, {"name": "chr_17_E2", "taxId": "41875", "score": 211.0}, {"name": "chr_17_E2", "taxId": "41875", "score": 211.0}, {"name": "chr_17_E2", "taxId": "41875", "score": 154.0}, {"name": "chr_17_E2", "taxId": "41875", "score": 5818.0}, {"name": "chr_17_E2", "taxId": "41875", "score": 5784.0}, {"name": "chr_17_E2", "taxId": "41875", "score": 5640.0}, {"name": "chr_17_E2", "taxId": "41875", "score": 5600.0}, {"name": "chr_17_E2", "taxId": "41875", "score": 5555.0}, {"name": "chr_17_E2", "taxId": "41875", "score": 291.0}, {"name": "chr_17_E2", "taxId": "41875", "score": 5430.0}, {"name": "chr_17_E2", "taxId": "41875", "score": 5409.0}, {"name": "chr_17_E2", "taxId": "41875", "score": 5380.0}, {"name": "chr_17_E2", "taxId": "41875", "score": 730.0}, {"name": "chr_17_E2", "taxId": "41875", "score": 5321.0}, {"name": "chr_17_E2", "taxId": "41875", "score": 5269.0}, {"name": "chr_17_E2", "taxId": "41875", "score": 5132.0}, {"name": "chr_17_E2", "taxId": "41875", "score": 4990.0}, {"name": "chr_17_E2", "taxId": "41875", "score": 4983.0}, {"name": "chr_17_E2", "taxId": "41875", "score": 4979.0}, {"name": "chr_17_E2", "taxId": "41875", "score": 4948.0}, {"name": "chr_17_E2", "taxId": "41875", "score": 355.0}, {"name": "chr_17_E2", "taxId": "41875", "score": 4717.0}, {"name": "chr_17_E2", "taxId": "41875", "score": 4665.0}, {"name": "chr_17_E2", "taxId": "41875", "score": 4626.0}, {"name": "chr_17_E2", "taxId": "41875", "score": 4438.0}, {"name": "chr_17_E2", "taxId": "41875", "score": 4429.0}, {"name": "chr_17_E2", "taxId": "41875", "score": 4346.0}, {"name": "chr_17_E2", "taxId": "41875", "score": 4324.0}, {"name": "chr_17_E2", "taxId": "41875", "score": 4239.0}, {"name": "chr_17_E2", "taxId": "41875", "score": 4202.0}, {"name": "chr_17_E2", "taxId": "41875", "score": 4180.0}, {"name": "chr_17_E2", "taxId": "41875", "score": 4102.0}, {"name": "chr_17_E2", "taxId": "41875", "score": 4091.0}, {"name": "chr_17_E2", "taxId": "41875", "score": 219.0}, {"name": "chr_17_E2", "taxId": "41875", "score": 4013.0}, {"name": "chr_17_E2", "taxId": "41875", "score": 3941.0}, {"name": "chr_17_E2", "taxId": "41875", "score": 3928.0}, {"name": "chr_17_E2", "taxId": "41875", "score": 3842.0}, {"name": "chr_17_E2", "taxId": "41875", "score": 3751.0}, {"name": "chr_17_E2", "taxId": "41875", "score": 3696.0}, {"name": "chr_17_E2", "taxId": "41875", "score": 209.0}, {"name": "chr_17_E2", "taxId": "41875", "score": 167.0}, {"name": "chr_17_E2", "taxId": "41875", "score": 3653.0}, {"name": "chr_17_E2", "taxId": "41875", "score": 3646.0}, {"name": "chr_17_E2", "taxId": "41875", "score": 3640.0}, {"name": "chr_17_E2", "taxId": "41875", "score": 3635.0}, {"name": "chr_17_E2", "taxId": "41875", "score": 219.0}, {"name": "chr_17_E2", "taxId": "41875", "score": 3563.0}, {"name": "chr_17_E2", "taxId": "41875", "score": 3559.0}, {"name": "chr_17_E2", "taxId": "41875", "score": 3509.0}, {"name": "chr_17_E2", "taxId": "41875", "score": 3502.0}, {"name": "chr_17_E2", "taxId": "41875", "score": 3469.0}, {"name": "chr_17_E2", "taxId": "41875", "score": 3463.0}, {"name": "chr_17_E2", "taxId": "41875", "score": 3408.0}, {"name": "chr_17_E2", "taxId": "41875", "score": 230.0}, {"name": "chr_17_E2", "taxId": "41875", "score": 3374.0}, {"name": "chr_17_E2", "taxId": "41875", "score": 3363.0}, {"name": "chr_17_E2", "taxId": "41875", "score": 3356.0}, {"name": "chr_17_E2", "taxId": "41875", "score": 3352.0}, {"name": "chr_17_E2", "taxId": "41875", "score": 3330.0}, {"name": "chr_17_E2", "taxId": "41875", "score": 3330.0}, {"name": "chr_17_E2", "taxId": "41875", "score": 3277.0}, {"name": "chr_17_E2", "taxId": "41875", "score": 3265.0}, {"name": "chr_17_E2", "taxId": "41875", "score": 3253.0}, {"name": "chr_17_E2", "taxId": "41875", "score": 3214.0}, {"name": "chr_17_E2", "taxId": "41875", "score": 3149.0}, {"name": "chr_17_E2", "taxId": "41875", "score": 3149.0}, {"name": "chr_17_E2", "taxId": "41875", "score": 3147.0}, {"name": "chr_17_E2", "taxId": "41875", "score": 3125.0}, {"name": "chr_17_E2", "taxId": "41875", "score": 3125.0}, {"name": "chr_17_E2", "taxId": "41875", "score": 3075.0}, {"name": "chr_17_E2", "taxId": "41875", "score": 3070.0}, {"name": "chr_17_E2", "taxId": "41875", "score": 3048.0}, {"name": "chr_17_E2", "taxId": "41875", "score": 3014.0}, {"name": "chr_17_E2", "taxId": "41875", "score": 270.0}, {"name": "chr_17_E2", "taxId": "41875", "score": 3011.0}, {"name": "chr_17_E2", "taxId": "41875", "score": 2972.0}, {"name": "chr_17_E2", "taxId": "41875", "score": 416.0}, {"name": "chr_17_E2", "taxId": "41875", "score": 2970.0}, {"name": "chr_17_E2", "taxId": "41875", "score": 2953.0}, {"name": "chr_17_E2", "taxId": "41875", "score": 2926.0}, {"name": "chr_17_E2", "taxId": "41875", "score": 2887.0}, {"name": "chr_17_E2", "taxId": "41875", "score": 2868.0}, {"name": "chr_17_E2", "taxId": "41875", "score": 2826.0}, {"name": "chr_17_E2", "taxId": "41875", "score": 880.0}, {"name": "chr_17_E2", "taxId": "41875", "score": 806.0}, {"name": "chr_17_E2", "taxId": "41875", "score": 2820.0}, {"name": "chr_17_E2", "taxId": "41875", "score": 2778.0}, {"name": "chr_17_E2", "taxId": "41875", "score": 2767.0}, {"name": "chr_17_E2", "taxId": "41875", "score": 2734.0}, {"name": "chr_17_E2", "taxId": "41875", "score": 2717.0}, {"name": "chr_17_E2", "taxId": "41875", "score": 2706.0}, {"name": "chr_17_E2", "taxId": "41875", "score": 2665.0}, {"name": "chr_17_E2", "taxId": "41875", "score": 2649.0}, {"name": "chr_17_E2", "taxId": "41875", "score": 2628.0}, {"name": "chr_17_E2", "taxId": "41875", "score": 2615.0}, {"name": "chr_17_E2", "taxId": "41875", "score": 507.0}, {"name": "chr_17_E2", "taxId": "41875", "score": 2608.0}, {"name": "chr_17_E2", "taxId": "41875", "score": 2604.0}, {"name": "chr_17_E2", "taxId": "41875", "score": 2579.0}, {"name": "chr_17_E2", "taxId": "41875", "score": 2564.0}, {"name": "chr_17_E2", "taxId": "41875", "score": 2527.0}, {"name": "chr_17_E2", "taxId": "41875", "score": 2494.0}, {"name": "chr_17_E2", "taxId": "41875", "score": 2494.0}, {"name": "chr_17_E2", "taxId": "41875", "score": 2494.0}, {"name": "chr_17_E2", "taxId": "41875", "score": 2488.0}, {"name": "chr_17_E2", "taxId": "41875", "score": 449.0}, {"name": "chr_17_E2", "taxId": "41875", "score": 2466.0}, {"name": "chr_17_E2", "taxId": "41875", "score": 1938.0}, {"name": "chr_17_E2", "taxId": "41875", "score": 2460.0}, {"name": "chr_17_E2", "taxId": "41875", "score": 2447.0}, {"name": "chr_17_E2", "taxId": "41875", "score": 1129.0}, {"name": "chr_17_E2", "taxId": "41875", "score": 2435.0}, {"name": "chr_17_E2", "taxId": "41875", "score": 2420.0}, {"name": "chr_17_E2", "taxId": "41875", "score": 641.0}, {"name": "chr_17_E2", "taxId": "41875", "score": 2405.0}, {"name": "chr_17_E2", "taxId": "41875", "score": 2405.0}, {"name": "chr_17_E2", "taxId": "41875", "score": 2403.0}, {"name": "chr_17_E2", "taxId": "41875", "score": 2368.0}, {"name": "chr_17_E2", "taxId": "41875", "score": 2351.0}, {"name": "chr_17_E2", "taxId": "41875", "score": 2350.0}, {"name": "chr_17_E2", "taxId": "41875", "score": 2316.0}, {"name": "chr_17_E2", "taxId": "41875", "score": 2311.0}, {"name": "chr_17_E2", "taxId": "41875", "score": 2305.0}, {"name": "chr_17_E2", "taxId": "41875", "score": 2272.0}, {"name": "chr_17_E2", "taxId": "41875", "score": 2272.0}, {"name": "chr_17_E2", "taxId": "41875", "score": 2244.0}, {"name": "chr_17_E2", "taxId": "41875", "score": 2224.0}, {"name": "chr_17_E2", "taxId": "41875", "score": 2217.0}, {"name": "chr_17_E2", "taxId": "41875", "score": 2178.0}, {"name": "chr_17_E2", "taxId": "41875", "score": 2158.0}, {"name": "chr_17_E2", "taxId": "41875", "score": 2150.0}, {"name": "chr_17_E2", "taxId": "41875", "score": 2139.0}, {"name": "chr_17_E2", "taxId": "41875", "score": 2139.0}, {"name": "chr_17_E2", "taxId": "41875", "score": 2134.0}, {"name": "chr_17_E2", "taxId": "41875", "score": 2134.0}, {"name": "chr_17_E2", "taxId": "41875", "score": 2122.0}, {"name": "chr_17_E2", "taxId": "41875", "score": 2111.0}, {"name": "chr_17_E2", "taxId": "41875", "score": 2065.0}, {"name": "chr_17_E2", "taxId": "41875", "score": 2050.0}, {"name": "chr_17_E2", "taxId": "41875", "score": 2050.0}, {"name": "chr_17_E2", "taxId": "41875", "score": 2050.0}, {"name": "chr_17_E2", "taxId": "41875", "score": 2039.0}, {"name": "chr_17_E2", "taxId": "41875", "score": 2039.0}, {"name": "chr_17_E2", "taxId": "41875", "score": 294.0}, {"name": "chr_17_E2", "taxId": "41875", "score": 2023.0}, {"name": "chr_17_E2", "taxId": "41875", "score": 2012.0}, {"name": "chr_17_E2", "taxId": "41875", "score": 1986.0}, {"name": "chr_17_E2", "taxId": "41875", "score": 1967.0}, {"name": "chr_17_E2", "taxId": "41875", "score": 1962.0}, {"name": "chr_17_E2", "taxId": "41875", "score": 1903.0}, {"name": "chr_17_E2", "taxId": "41875", "score": 1899.0}, {"name": "chr_17_E2", "taxId": "41875", "score": 1210.0}, {"name": "chr_17_E2", "taxId": "41875", "score": 634.0}, {"name": "chr_17_E2", "taxId": "41875", "score": 484.0}, {"name": "chr_17_E2", "taxId": "41875", "score": 483.0}, {"name": "chr_17_E2", "taxId": "41875", "score": 479.0}, {"name": "chr_17_E2", "taxId": "41875", "score": 268.0}, {"name": "chr_17_E2", "taxId": "41875", "score": 178.0}, {"name": "chr_17_E2", "taxId": "41875", "score": 1881.0}, {"name": "chr_17_E2", "taxId": "41875", "score": 1868.0}, {"name": "chr_17_E2", "taxId": "41875", "score": 1868.0}, {"name": "chr_17_E2", "taxId": "41875", "score": 1858.0}, {"name": "chr_17_E2", "taxId": "41875", "score": 1823.0}, {"name": "chr_17_E2", "taxId": "41875", "score": 1805.0}, {"name": "chr_17_E2", "taxId": "41875", "score": 405.0}, {"name": "chr_17_E2", "taxId": "41875", "score": 1801.0}, {"name": "chr_17_E2", "taxId": "41875", "score": 1779.0}, {"name": "chr_17_E2", "taxId": "41875", "score": 1773.0}, {"name": "chr_17_E2", "taxId": "41875", "score": 854.0}, {"name": "chr_17_E2", "taxId": "41875", "score": 1757.0}, {"name": "chr_17_E2", "taxId": "41875", "score": 1740.0}, {"name": "chr_17_E2", "taxId": "41875", "score": 854.0}, {"name": "chr_17_E2", "taxId": "41875", "score": 1740.0}, {"name": "chr_17_E2", "taxId": "41875", "score": 1735.0}, {"name": "chr_17_E2", "taxId": "41875", "score": 1729.0}, {"name": "chr_17_E2", "taxId": "41875", "score": 1729.0}, {"name": "chr_17_E2", "taxId": "41875", "score": 1700.0}, {"name": "chr_17_E2", "taxId": "41875", "score": 1674.0}, {"name": "chr_17_E2", "taxId": "41875", "score": 1659.0}, {"name": "chr_17_E2", "taxId": "41875", "score": 141.0}, {"name": "chr_17_E2", "taxId": "41875", "score": 1637.0}, {"name": "chr_17_E2", "taxId": "41875", "score": 1629.0}, {"name": "chr_17_E2", "taxId": "41875", "score": 1629.0}, {"name": "chr_17_E2", "taxId": "41875", "score": 1629.0}, {"name": "chr_17_E2", "taxId": "41875", "score": 1596.0}, {"name": "chr_17_E2", "taxId": "41875", "score": 1591.0}, {"name": "chr_17_E2", "taxId": "41875", "score": 1559.0}, {"name": "chr_17_E2", "taxId": "41875", "score": 1557.0}, {"name": "chr_17_E2", "taxId": "41875", "score": 1552.0}, {"name": "chr_17_E2", "taxId": "41875", "score": 1535.0}, {"name": "chr_17_E2", "taxId": "41875", "score": 865.0}, {"name": "chr_17_E2", "taxId": "41875", "score": 854.0}, {"name": "chr_17_E2", "taxId": "41875", "score": 835.0}, {"name": "chr_17_E2", "taxId": "41875", "score": 813.0}, {"name": "chr_17_E2", "taxId": "41875", "score": 806.0}, {"name": "chr_17_E2", "taxId": "41875", "score": 357.0}, {"name": "chr_17_E2", "taxId": "41875", "score": 263.0}, {"name": "chr_17_E2", "taxId": "41875", "score": 141.0}, {"name": "chr_17_E2", "taxId": "41875", "score": 1496.0}, {"name": "chr_17_E2", "taxId": "41875", "score": 1491.0}, {"name": "chr_17_E2", "taxId": "41875", "score": 1485.0}, {"name": "chr_17_E2", "taxId": "41875", "score": 1476.0}, {"name": "chr_17_E2", "taxId": "41875", "score": 1471.0}, {"name": "chr_17_E2", "taxId": "41875", "score": 1441.0}, {"name": "chr_17_E2", "taxId": "41875", "score": 1417.0}, {"name": "chr_17_E2", "taxId": "41875", "score": 667.0}, {"name": "chr_17_E2", "taxId": "41875", "score": 193.0}, {"name": "chr_17_E2", "taxId": "41875", "score": 1411.0}, {"name": "chr_17_E2", "taxId": "41875", "score": 1408.0}, {"name": "chr_17_E2", "taxId": "41875", "score": 1391.0}, {"name": "chr_17_E2", "taxId": "41875", "score": 1386.0}, {"name": "chr_17_E2", "taxId": "41875", "score": 1369.0}, {"name": "chr_17_E2", "taxId": "41875", "score": 1369.0}, {"name": "chr_17_E2", "taxId": "41875", "score": 1365.0}, {"name": "chr_17_E2", "taxId": "41875", "score": 902.0}, {"name": "chr_17_E2", "taxId": "41875", "score": 353.0}, {"name": "chr_17_E2", "taxId": "41875", "score": 1354.0}, {"name": "chr_17_E2", "taxId": "41875", "score": 1341.0}, {"name": "chr_17_E2", "taxId": "41875", "score": 1269.0}, {"name": "chr_17_E2", "taxId": "41875", "score": 1218.0}, {"name": "chr_17_E2", "taxId": "41875", "score": 915.0}, {"name": "chr_17_E2", "taxId": "41875", "score": 808.0}, {"name": "chr_17_E2", "taxId": "41875", "score": 531.0}, {"name": "chr_17_E2", "taxId": "41875", "score": 531.0}, {"name": "chr_17_E2", "taxId": "41875", "score": 388.0}, {"name": "chr_17_E2", "taxId": "41875", "score": 388.0}, {"name": "chr_17_E2", "taxId": "41875", "score": 1208.0}, {"name": "chr_17_E2", "taxId": "41875", "score": 1206.0}, {"name": "chr_17_E2", "taxId": "41875", "score": 1201.0}, {"name": "chr_17_E2", "taxId": "41875", "score": 342.0}, {"name": "chr_17_E2", "taxId": "41875", "score": 1194.0}, {"name": "chr_17_E2", "taxId": "41875", "score": 939.0}, {"name": "chr_17_E2", "taxId": "41875", "score": 1179.0}, {"name": "chr_17_E2", "taxId": "41875", "score": 1171.0}, {"name": "chr_17_E2", "taxId": "41875", "score": 207.0}, {"name": "chr_17_E2", "taxId": "41875", "score": 174.0}, {"name": "chr_17_E2", "taxId": "41875", "score": 1120.0}, {"name": "chr_17_E2", "taxId": "41875", "score": 1114.0}, {"name": "chr_17_E2", "taxId": "41875", "score": 1105.0}, {"name": "chr_17_E2", "taxId": "41875", "score": 394.0}, {"name": "chr_17_E2", "taxId": "41875", "score": 353.0}, {"name": "chr_17_E2", "taxId": "41875", "score": 1099.0}, {"name": "chr_17_E2", "taxId": "436017", "score": 1092.0}, {"name": "chr_17_E2", "taxId": "436017", "score": 918.0}, {"name": "chr_17_E2", "taxId": "436017", "score": 673.0}, {"name": "chr_17_E2", "taxId": "436017", "score": 1062.0}, {"name": "chr_17_E2", "taxId": "436017", "score": 1053.0}, {"name": "chr_17_E2", "taxId": "41875", "score": 1042.0}, {"name": "chr_17_E2", "taxId": "41875", "score": 1027.0}, {"name": "chr_17_E2", "taxId": "70448", "score": 1020.0}, {"name": "chr_17_E2", "taxId": "41875", "score": 976.0}, {"name": "chr_17_E2", "taxId": "41875", "score": 189.0}, {"name": "chr_17_E2", "taxId": "41875", "score": 959.0}, {"name": "chr_17_E2", "taxId": "41875", "score": 206.0}, {"name": "chr_17_E2", "taxId": "41875", "score": 953.0}, {"name": "chr_17_E2", "taxId": "41875", "score": 878.0}, {"name": "chr_17_E2", "taxId": "41875", "score": 876.0}, {"name": "chr_17_E2", "taxId": "41875", "score": 822.0}, {"name": "chr_17_E2", "taxId": "41875", "score": 560.0}, {"name": "chr_17_E2", "taxId": "41875", "score": 195.0}, {"name": "chr_17_E2", "taxId": "41875", "score": 869.0}, {"name": "chr_17_E2", "taxId": "41875", "score": 867.0}, {"name": "chr_17_E2", "taxId": "41875", "score": 865.0}, {"name": "chr_17_E2", "taxId": "41875", "score": 846.0}, {"name": "chr_17_E2", "taxId": "41875", "score": 337.0}, {"name": "chr_17_E2", "taxId": "41875", "score": 263.0}, {"name": "chr_17_E2", "taxId": "41875", "score": 220.0}, {"name": "chr_17_E2", "taxId": "41875", "score": 859.0}, {"name": "chr_17_E2", "taxId": "41875", "score": 857.0}, {"name": "chr_17_E2", "taxId": "41875", "score": 856.0}, {"name": "chr_17_E2", "taxId": "41875", "score": 440.0}, {"name": "chr_17_E2", "taxId": "41875", "score": 379.0}, {"name": "chr_17_E2", "taxId": "41875", "score": 305.0}, {"name": "chr_17_E2", "taxId": "41875", "score": 265.0}, {"name": "chr_17_E2", "taxId": "41875", "score": 856.0}, {"name": "chr_17_E2", "taxId": "41875", "score": 678.0}, {"name": "chr_17_E2", "taxId": "41875", "score": 440.0}, {"name": "chr_17_E2", "taxId": "41875", "score": 379.0}, {"name": "chr_17_E2", "taxId": "41875", "score": 305.0}, {"name": "chr_17_E2", "taxId": "41875", "score": 265.0}, {"name": "chr_17_E2", "taxId": "41875", "score": 254.0}, {"name": "chr_17_E2", "taxId": "41875", "score": 843.0}, {"name": "chr_17_E2", "taxId": "41875", "score": 340.0}, {"name": "chr_17_E2", "taxId": "41875", "score": 806.0}, {"name": "chr_17_E2", "taxId": "41875", "score": 806.0}, {"name": "chr_17_E2", "taxId": "41875", "score": 806.0}, {"name": "chr_17_E2", "taxId": "41875", "score": 806.0}, {"name": "chr_17_E2", "taxId": "41875", "score": 798.0}, {"name": "chr_17_E2", "taxId": "41875", "score": 187.0}, {"name": "chr_17_E2", "taxId": "41875", "score": 785.0}, {"name": "chr_17_E2", "taxId": "41875", "score": 785.0}, {"name": "chr_17_E2", "taxId": "41875", "score": 776.0}, {"name": "chr_17_E2", "taxId": "41875", "score": 152.0}, {"name": "chr_17_E2", "taxId": "41875", "score": 776.0}, {"name": "chr_17_E2", "taxId": "41875", "score": 774.0}, {"name": "chr_17_E2", "taxId": "41875", "score": 774.0}, {"name": "chr_17_E2", "taxId": "41875", "score": 569.0}, {"name": "chr_17_E2", "taxId": "41875", "score": 771.0}, {"name": "chr_17_E2", "taxId": "41875", "score": 682.0}, {"name": "chr_17_E2", "taxId": "41875", "score": 760.0}, {"name": "chr_17_E2", "taxId": "41875", "score": 758.0}, {"name": "chr_17_E2", "taxId": "41875", "score": 732.0}, {"name": "chr_17_E2", "taxId": "41875", "score": 723.0}, {"name": "chr_17_E2", "taxId": "41875", "score": 719.0}, {"name": "chr_17_E2", "taxId": "41875", "score": 719.0}, {"name": "chr_17_E2", "taxId": "41875", "score": 704.0}, {"name": "chr_17_E2", "taxId": "436017", "score": 688.0}, {"name": "chr_17_E2", "taxId": "41875", "score": 675.0}, {"name": "chr_17_E2", "taxId": "41875", "score": 673.0}, {"name": "chr_17_E2", "taxId": "41875", "score": 667.0}, {"name": "chr_17_E2", "taxId": "41875", "score": 268.0}, {"name": "chr_17_E2", "taxId": "41875", "score": 217.0}, {"name": "chr_17_E2", "taxId": "41875", "score": 667.0}, {"name": "chr_17_E2", "taxId": "41875", "score": 660.0}, {"name": "chr_17_E2", "taxId": "41875", "score": 660.0}, {"name": "chr_17_E2", "taxId": "41875", "score": 638.0}, {"name": "chr_17_E2", "taxId": "436017", "score": 625.0}, {"name": "chr_17_E2", "taxId": "436017", "score": 625.0}, {"name": "chr_17_E2", "taxId": "436017", "score": 623.0}, {"name": "chr_17_E2", "taxId": "436017", "score": 625.0}, {"name": "chr_17_E2", "taxId": "436017", "score": 623.0}, {"name": "chr_17_E2", "taxId": "436017", "score": 512.0}, {"name": "chr_17_E2", "taxId": "436017", "score": 621.0}, {"name": "chr_17_E2", "taxId": "70448", "score": 595.0}, {"name": "chr_17_E2", "taxId": "41875", "score": 590.0}, {"name": "chr_17_E2", "taxId": "41875", "score": 538.0}, {"name": "chr_17_E2", "taxId": "41875", "score": 531.0}, {"name": "chr_17_E2", "taxId": "41875", "score": 523.0}, {"name": "chr_17_E2", "taxId": "436017", "score": 510.0}, {"name": "chr_17_E2", "taxId": "41875", "score": 505.0}, {"name": "chr_17_E2", "taxId": "41875", "score": 505.0}, {"name": "chr_17_E2", "taxId": "41875", "score": 505.0}, {"name": "chr_17_E2", "taxId": "41875", "score": 244.0}, {"name": "chr_17_E2", "taxId": "41875", "score": 466.0}, {"name": "chr_17_E2", "taxId": "41875", "score": 388.0}, {"name": "chr_17_E2", "taxId": "41875", "score": 466.0}, {"name": "chr_17_E2", "taxId": "41875", "score": 388.0}, {"name": "chr_17_E2", "taxId": "41875", "score": 425.0}, {"name": "chr_17_E2", "taxId": "41875", "score": 381.0}, {"name": "chr_17_E2", "taxId": "41875", "score": 267.0}, {"name": "chr_17_E2", "taxId": "41875", "score": 372.0}, {"name": "chr_17_E2", "taxId": "41875", "score": 340.0}, {"name": "chr_17_E2", "taxId": "41875", "score": 322.0}, {"name": "chr_17_E2", "taxId": "3218", "score": 257.0}, {"name": "chr_17_E2", "taxId": "564608", "score": 228.0}, {"name": "chr_17_E2", "taxId": "41875", "score": 219.0}, {"name": "chr_17_E2", "taxId": "702113", "score": 219.0}, {"name": "chr_17_E2", "taxId": "41875", "score": 202.0}, {"name": "chr_17_E2", "taxId": "436017", "score": 141.0}]}, "taxonomy": {"bestsum": {"species": {"tax": "Bathycoccus prasinos", "score": 1447586.0, "c_index": 5}, "genus": {"tax": "Bathycoccus", "score": 1447586.0, "c_index": 4}, "family": {"tax": "Bathycoccaceae", "score": 1459592.0, "c_index": 3}, "order": {"tax": "Mamiellales", "score": 1459820.0, "c_index": 2}, "phylum": {"tax": "Chlorophyta", "score": 1459820.0, "c_index": 2}, "superkingdom": {"tax": "Eukaryota", "score": 1460077.0, "c_index": 1}}}}, "chr_16_E2": {"name": "chr_16_E2", "length": 499512, "n_count": 0, "agct_count": 499512, "gc": 0.481, "covs": {"bam0": 25.2506}, "read_cov": {"bam0": 50622}, "hits": {"tax0": [{"name": "chr_16_E2", "taxId": "41875", "score": 148300.0}, {"name": "chr_16_E2", "taxId": "41875", "score": 120000.0}, {"name": "chr_16_E2", "taxId": "41875", "score": 100300.0}, {"name": "chr_16_E2", "taxId": "41875", "score": 95871.0}, {"name": "chr_16_E2", "taxId": "41875", "score": 72772.0}, {"name": "chr_16_E2", "taxId": "41875", "score": 65634.0}, {"name": "chr_16_E2", "taxId": "41875", "score": 42043.0}, {"name": "chr_16_E2", "taxId": "41875", "score": 34455.0}, {"name": "chr_16_E2", "taxId": "41875", "score": 32437.0}, {"name": "chr_16_E2", "taxId": "41875", "score": 22725.0}, {"name": "chr_16_E2", "taxId": "41875", "score": 22205.0}, {"name": "chr_16_E2", "taxId": "41875", "score": 16589.0}, {"name": "chr_16_E2", "taxId": "41875", "score": 15732.0}, {"name": "chr_16_E2", "taxId": "41875", "score": 15001.0}, {"name": "chr_16_E2", "taxId": "41875", "score": 9712.0}, {"name": "chr_16_E2", "taxId": "41875", "score": 7873.0}, {"name": "chr_16_E2", "taxId": "41875", "score": 7188.0}, {"name": "chr_16_E2", "taxId": "41875", "score": 7059.0}, {"name": "chr_16_E2", "taxId": "41875", "score": 4612.0}, {"name": "chr_16_E2", "taxId": "41875", "score": 2994.0}, {"name": "chr_16_E2", "taxId": "41875", "score": 765.0}, {"name": "chr_16_E2", "taxId": "41875", "score": 272.0}, {"name": "chr_16_E2", "taxId": "41875", "score": 152.0}, {"name": "chr_16_E2", "taxId": "41875", "score": 152.0}, {"name": "chr_16_E2", "taxId": "41875", "score": 11972.0}, {"name": "chr_16_E2", "taxId": "41875", "score": 9140.0}, {"name": "chr_16_E2", "taxId": "41875", "score": 462.0}, {"name": "chr_16_E2", "taxId": "41875", "score": 206.0}, {"name": "chr_16_E2", "taxId": "41875", "score": 8100.0}, {"name": "chr_16_E2", "taxId": "41875", "score": 7696.0}, {"name": "chr_16_E2", "taxId": "41875", "score": 7435.0}, {"name": "chr_16_E2", "taxId": "41875", "score": 7374.0}, {"name": "chr_16_E2", "taxId": "41875", "score": 7321.0}, {"name": "chr_16_E2", "taxId": "41875", "score": 7193.0}, {"name": "chr_16_E2", "taxId": "41875", "score": 339.0}, {"name": "chr_16_E2", "taxId": "41875", "score": 7143.0}, {"name": "chr_16_E2", "taxId": "41875", "score": 6881.0}, {"name": "chr_16_E2", "taxId": "41875", "score": 6878.0}, {"name": "chr_16_E2", "taxId": "41875", "score": 6783.0}, {"name": "chr_16_E2", "taxId": "41875", "score": 6656.0}, {"name": "chr_16_E2", "taxId": "41875", "score": 6512.0}, {"name": "chr_16_E2", "taxId": "41875", "score": 6482.0}, {"name": "chr_16_E2", "taxId": "41875", "score": 6457.0}, {"name": "chr_16_E2", "taxId": "41875", "score": 6216.0}, {"name": "chr_16_E2", "taxId": "41875", "score": 5941.0}, {"name": "chr_16_E2", "taxId": "41875", "score": 5901.0}, {"name": "chr_16_E2", "taxId": "41875", "score": 5696.0}, {"name": "chr_16_E2", "taxId": "41875", "score": 291.0}, {"name": "chr_16_E2", "taxId": "41875", "score": 5690.0}, {"name": "chr_16_E2", "taxId": "41875", "score": 5613.0}, {"name": "chr_16_E2", "taxId": "41875", "score": 5380.0}, {"name": "chr_16_E2", "taxId": "41875", "score": 5286.0}, {"name": "chr_16_E2", "taxId": "41875", "score": 5158.0}, {"name": "chr_16_E2", "taxId": "41875", "score": 5075.0}, {"name": "chr_16_E2", "taxId": "41875", "score": 5059.0}, {"name": "chr_16_E2", "taxId": "41875", "score": 5053.0}, {"name": "chr_16_E2", "taxId": "41875", "score": 4948.0}, {"name": "chr_16_E2", "taxId": "41875", "score": 4920.0}, {"name": "chr_16_E2", "taxId": "41875", "score": 4837.0}, {"name": "chr_16_E2", "taxId": "41875", "score": 798.0}, {"name": "chr_16_E2", "taxId": "41875", "score": 4748.0}, {"name": "chr_16_E2", "taxId": "41875", "score": 4660.0}, {"name": "chr_16_E2", "taxId": "41875", "score": 4577.0}, {"name": "chr_16_E2", "taxId": "41875", "score": 4519.0}, {"name": "chr_16_E2", "taxId": "41875", "score": 259.0}, {"name": "chr_16_E2", "taxId": "41875", "score": 4460.0}, {"name": "chr_16_E2", "taxId": "41875", "score": 4427.0}, {"name": "chr_16_E2", "taxId": "41875", "score": 1221.0}, {"name": "chr_16_E2", "taxId": "41875", "score": 4427.0}, {"name": "chr_16_E2", "taxId": "41875", "score": 2488.0}, {"name": "chr_16_E2", "taxId": "41875", "score": 1906.0}, {"name": "chr_16_E2", "taxId": "41875", "score": 1221.0}, {"name": "chr_16_E2", "taxId": "41875", "score": 846.0}, {"name": "chr_16_E2", "taxId": "41875", "score": 691.0}, {"name": "chr_16_E2", "taxId": "41875", "score": 479.0}, {"name": "chr_16_E2", "taxId": "41875", "score": 470.0}, {"name": "chr_16_E2", "taxId": "41875", "score": 453.0}, {"name": "chr_16_E2", "taxId": "41875", "score": 4390.0}, {"name": "chr_16_E2", "taxId": "41875", "score": 350.0}, {"name": "chr_16_E2", "taxId": "41875", "score": 243.0}, {"name": "chr_16_E2", "taxId": "41875", "score": 4370.0}, {"name": "chr_16_E2", "taxId": "41875", "score": 4329.0}, {"name": "chr_16_E2", "taxId": "41875", "score": 4285.0}, {"name": "chr_16_E2", "taxId": "41875", "score": 4222.0}, {"name": "chr_16_E2", "taxId": "41875", "score": 4218.0}, {"name": "chr_16_E2", "taxId": "41875", "score": 4213.0}, {"name": "chr_16_E2", "taxId": "41875", "score": 4200.0}, {"name": "chr_16_E2", "taxId": "41875", "score": 4106.0}, {"name": "chr_16_E2", "taxId": "41875", "score": 4096.0}, {"name": "chr_16_E2", "taxId": "41875", "score": 4050.0}, {"name": "chr_16_E2", "taxId": "41875", "score": 3962.0}, {"name": "chr_16_E2", "taxId": "41875", "score": 3919.0}, {"name": "chr_16_E2", "taxId": "41875", "score": 3906.0}, {"name": "chr_16_E2", "taxId": "41875", "score": 3821.0}, {"name": "chr_16_E2", "taxId": "41875", "score": 3788.0}, {"name": "chr_16_E2", "taxId": "41875", "score": 3779.0}, {"name": "chr_16_E2", "taxId": "41875", "score": 2366.0}, {"name": "chr_16_E2", "taxId": "41875", "score": 1954.0}, {"name": "chr_16_E2", "taxId": "41875", "score": 3779.0}, {"name": "chr_16_E2", "taxId": "41875", "score": 2366.0}, {"name": "chr_16_E2", "taxId": "41875", "score": 1954.0}, {"name": "chr_16_E2", "taxId": "41875", "score": 1334.0}, {"name": "chr_16_E2", "taxId": "41875", "score": 472.0}, {"name": "chr_16_E2", "taxId": "41875", "score": 346.0}, {"name": "chr_16_E2", "taxId": "41875", "score": 3762.0}, {"name": "chr_16_E2", "taxId": "41875", "score": 3718.0}, {"name": "chr_16_E2", "taxId": "41875", "score": 3718.0}, {"name": "chr_16_E2", "taxId": "41875", "score": 3687.0}, {"name": "chr_16_E2", "taxId": "41875", "score": 3674.0}, {"name": "chr_16_E2", "taxId": "41875", "score": 3655.0}, {"name": "chr_16_E2", "taxId": "41875", "score": 3648.0}, {"name": "chr_16_E2", "taxId": "41875", "score": 3639.0}, {"name": "chr_16_E2", "taxId": "41875", "score": 1921.0}, {"name": "chr_16_E2", "taxId": "41875", "score": 3635.0}, {"name": "chr_16_E2", "taxId": "41875", "score": 3624.0}, {"name": "chr_16_E2", "taxId": "41875", "score": 3618.0}, {"name": "chr_16_E2", "taxId": "41875", "score": 3485.0}, {"name": "chr_16_E2", "taxId": "41875", "score": 3469.0}, {"name": "chr_16_E2", "taxId": "41875", "score": 241.0}, {"name": "chr_16_E2", "taxId": "41875", "score": 3465.0}, {"name": "chr_16_E2", "taxId": "41875", "score": 3441.0}, {"name": "chr_16_E2", "taxId": "41875", "score": 3398.0}, {"name": "chr_16_E2", "taxId": "41875", "score": 3386.0}, {"name": "chr_16_E2", "taxId": "41875", "score": 3369.0}, {"name": "chr_16_E2", "taxId": "41875", "score": 3363.0}, {"name": "chr_16_E2", "taxId": "41875", "score": 3326.0}, {"name": "chr_16_E2", "taxId": "41875", "score": 3321.0}, {"name": "chr_16_E2", "taxId": "41875", "score": 3308.0}, {"name": "chr_16_E2", "taxId": "41875", "score": 3288.0}, {"name": "chr_16_E2", "taxId": "41875", "score": 3288.0}, {"name": "chr_16_E2", "taxId": "41875", "score": 361.0}, {"name": "chr_16_E2", "taxId": "41875", "score": 3253.0}, {"name": "chr_16_E2", "taxId": "41875", "score": 3247.0}, {"name": "chr_16_E2", "taxId": "41875", "score": 3236.0}, {"name": "chr_16_E2", "taxId": "41875", "score": 3217.0}, {"name": "chr_16_E2", "taxId": "41875", "score": 150.0}, {"name": "chr_16_E2", "taxId": "41875", "score": 3216.0}, {"name": "chr_16_E2", "taxId": "41875", "score": 3171.0}, {"name": "chr_16_E2", "taxId": "41875", "score": 261.0}, {"name": "chr_16_E2", "taxId": "41875", "score": 3169.0}, {"name": "chr_16_E2", "taxId": "41875", "score": 3158.0}, {"name": "chr_16_E2", "taxId": "41875", "score": 1744.0}, {"name": "chr_16_E2", "taxId": "41875", "score": 3157.0}, {"name": "chr_16_E2", "taxId": "41875", "score": 928.0}, {"name": "chr_16_E2", "taxId": "41875", "score": 3140.0}, {"name": "chr_16_E2", "taxId": "41875", "score": 811.0}, {"name": "chr_16_E2", "taxId": "41875", "score": 3136.0}, {"name": "chr_16_E2", "taxId": "41875", "score": 3125.0}, {"name": "chr_16_E2", "taxId": "41875", "score": 3125.0}, {"name": "chr_16_E2", "taxId": "41875", "score": 3120.0}, {"name": "chr_16_E2", "taxId": "41875", "score": 3097.0}, {"name": "chr_16_E2", "taxId": "41875", "score": 3092.0}, {"name": "chr_16_E2", "taxId": "41875", "score": 3092.0}, {"name": "chr_16_E2", "taxId": "41875", "score": 3075.0}, {"name": "chr_16_E2", "taxId": "41875", "score": 3038.0}, {"name": "chr_16_E2", "taxId": "41875", "score": 2041.0}, {"name": "chr_16_E2", "taxId": "41875", "score": 1216.0}, {"name": "chr_16_E2", "taxId": "41875", "score": 350.0}, {"name": "chr_16_E2", "taxId": "41875", "score": 147.0}, {"name": "chr_16_E2", "taxId": "41875", "score": 3027.0}, {"name": "chr_16_E2", "taxId": "41875", "score": 2992.0}, {"name": "chr_16_E2", "taxId": "41875", "score": 2992.0}, {"name": "chr_16_E2", "taxId": "41875", "score": 2976.0}, {"name": "chr_16_E2", "taxId": "41875", "score": 446.0}, {"name": "chr_16_E2", "taxId": "41875", "score": 2968.0}, {"name": "chr_16_E2", "taxId": "41875", "score": 2953.0}, {"name": "chr_16_E2", "taxId": "41875", "score": 2909.0}, {"name": "chr_16_E2", "taxId": "41875", "score": 2909.0}, {"name": "chr_16_E2", "taxId": "41875", "score": 2904.0}, {"name": "chr_16_E2", "taxId": "41875", "score": 2870.0}, {"name": "chr_16_E2", "taxId": "41875", "score": 2865.0}, {"name": "chr_16_E2", "taxId": "41875", "score": 2850.0}, {"name": "chr_16_E2", "taxId": "41875", "score": 2832.0}, {"name": "chr_16_E2", "taxId": "41875", "score": 2743.0}, {"name": "chr_16_E2", "taxId": "41875", "score": 2732.0}, {"name": "chr_16_E2", "taxId": "41875", "score": 2728.0}, {"name": "chr_16_E2", "taxId": "41875", "score": 2687.0}, {"name": "chr_16_E2", "taxId": "41875", "score": 2676.0}, {"name": "chr_16_E2", "taxId": "41875", "score": 2615.0}, {"name": "chr_16_E2", "taxId": "41875", "score": 2580.0}, {"name": "chr_16_E2", "taxId": "41875", "score": 2555.0}, {"name": "chr_16_E2", "taxId": "41875", "score": 2505.0}, {"name": "chr_16_E2", "taxId": "41875", "score": 2479.0}, {"name": "chr_16_E2", "taxId": "41875", "score": 2460.0}, {"name": "chr_16_E2", "taxId": "41875", "score": 2449.0}, {"name": "chr_16_E2", "taxId": "41875", "score": 2446.0}, {"name": "chr_16_E2", "taxId": "41875", "score": 191.0}, {"name": "chr_16_E2", "taxId": "41875", "score": 2427.0}, {"name": "chr_16_E2", "taxId": "41875", "score": 2425.0}, {"name": "chr_16_E2", "taxId": "41875", "score": 704.0}, {"name": "chr_16_E2", "taxId": "41875", "score": 2412.0}, {"name": "chr_16_E2", "taxId": "41875", "score": 2401.0}, {"name": "chr_16_E2", "taxId": "41875", "score": 2374.0}, {"name": "chr_16_E2", "taxId": "41875", "score": 2372.0}, {"name": "chr_16_E2", "taxId": "41875", "score": 2338.0}, {"name": "chr_16_E2", "taxId": "41875", "score": 2335.0}, {"name": "chr_16_E2", "taxId": "41875", "score": 2311.0}, {"name": "chr_16_E2", "taxId": "41875", "score": 2302.0}, {"name": "chr_16_E2", "taxId": "41875", "score": 2290.0}, {"name": "chr_16_E2", "taxId": "41875", "score": 2285.0}, {"name": "chr_16_E2", "taxId": "41875", "score": 2272.0}, {"name": "chr_16_E2", "taxId": "41875", "score": 2250.0}, {"name": "chr_16_E2", "taxId": "41875", "score": 2241.0}, {"name": "chr_16_E2", "taxId": "41875", "score": 2224.0}, {"name": "chr_16_E2", "taxId": "41875", "score": 2217.0}, {"name": "chr_16_E2", "taxId": "41875", "score": 2211.0}, {"name": "chr_16_E2", "taxId": "41875", "score": 2207.0}, {"name": "chr_16_E2", "taxId": "41875", "score": 2189.0}, {"name": "chr_16_E2", "taxId": "41875", "score": 2156.0}, {"name": "chr_16_E2", "taxId": "41875", "score": 2152.0}, {"name": "chr_16_E2", "taxId": "41875", "score": 2139.0}, {"name": "chr_16_E2", "taxId": "41875", "score": 2117.0}, {"name": "chr_16_E2", "taxId": "41875", "score": 2089.0}, {"name": "chr_16_E2", "taxId": "41875", "score": 2089.0}, {"name": "chr_16_E2", "taxId": "41875", "score": 2082.0}, {"name": "chr_16_E2", "taxId": "41875", "score": 2078.0}, {"name": "chr_16_E2", "taxId": "41875", "score": 2058.0}, {"name": "chr_16_E2", "taxId": "41875", "score": 165.0}, {"name": "chr_16_E2", "taxId": "41875", "score": 2056.0}, {"name": "chr_16_E2", "taxId": "41875", "score": 2026.0}, {"name": "chr_16_E2", "taxId": "41875", "score": 2006.0}, {"name": "chr_16_E2", "taxId": "41875", "score": 1995.0}, {"name": "chr_16_E2", "taxId": "41875", "score": 1978.0}, {"name": "chr_16_E2", "taxId": "41875", "score": 1956.0}, {"name": "chr_16_E2", "taxId": "41875", "score": 1951.0}, {"name": "chr_16_E2", "taxId": "41875", "score": 1951.0}, {"name": "chr_16_E2", "taxId": "41875", "score": 1951.0}, {"name": "chr_16_E2", "taxId": "41875", "score": 1940.0}, {"name": "chr_16_E2", "taxId": "41875", "score": 1929.0}, {"name": "chr_16_E2", "taxId": "41875", "score": 1908.0}, {"name": "chr_16_E2", "taxId": "41875", "score": 1906.0}, {"name": "chr_16_E2", "taxId": "41875", "score": 1890.0}, {"name": "chr_16_E2", "taxId": "41875", "score": 1879.0}, {"name": "chr_16_E2", "taxId": "41875", "score": 1779.0}, {"name": "chr_16_E2", "taxId": "41875", "score": 1227.0}, {"name": "chr_16_E2", "taxId": "41875", "score": 837.0}, {"name": "chr_16_E2", "taxId": "41875", "score": 809.0}, {"name": "chr_16_E2", "taxId": "41875", "score": 1875.0}, {"name": "chr_16_E2", "taxId": "41875", "score": 1862.0}, {"name": "chr_16_E2", "taxId": "41875", "score": 1857.0}, {"name": "chr_16_E2", "taxId": "41875", "score": 1845.0}, {"name": "chr_16_E2", "taxId": "41875", "score": 1812.0}, {"name": "chr_16_E2", "taxId": "41875", "score": 1807.0}, {"name": "chr_16_E2", "taxId": "41875", "score": 1779.0}, {"name": "chr_16_E2", "taxId": "41875", "score": 1779.0}, {"name": "chr_16_E2", "taxId": "41875", "score": 1779.0}, {"name": "chr_16_E2", "taxId": "41875", "score": 1724.0}, {"name": "chr_16_E2", "taxId": "41875", "score": 1724.0}, {"name": "chr_16_E2", "taxId": "41875", "score": 1718.0}, {"name": "chr_16_E2", "taxId": "41875", "score": 1709.0}, {"name": "chr_16_E2", "taxId": "41875", "score": 1696.0}, {"name": "chr_16_E2", "taxId": "41875", "score": 1690.0}, {"name": "chr_16_E2", "taxId": "41875", "score": 1687.0}, {"name": "chr_16_E2", "taxId": "41875", "score": 303.0}, {"name": "chr_16_E2", "taxId": "41875", "score": 1663.0}, {"name": "chr_16_E2", "taxId": "41875", "score": 1652.0}, {"name": "chr_16_E2", "taxId": "41875", "score": 1618.0}, {"name": "chr_16_E2", "taxId": "41875", "score": 1615.0}, {"name": "chr_16_E2", "taxId": "41875", "score": 1613.0}, {"name": "chr_16_E2", "taxId": "41875", "score": 1602.0}, {"name": "chr_16_E2", "taxId": "41875", "score": 1602.0}, {"name": "chr_16_E2", "taxId": "41875", "score": 1591.0}, {"name": "chr_16_E2", "taxId": "41875", "score": 1574.0}, {"name": "chr_16_E2", "taxId": "41875", "score": 1563.0}, {"name": "chr_16_E2", "taxId": "41875", "score": 1520.0}, {"name": "chr_16_E2", "taxId": "41875", "score": 1400.0}, {"name": "chr_16_E2", "taxId": "41875", "score": 1334.0}, {"name": "chr_16_E2", "taxId": "41875", "score": 353.0}, {"name": "chr_16_E2", "taxId": "41875", "score": 1507.0}, {"name": "chr_16_E2", "taxId": "41875", "score": 1463.0}, {"name": "chr_16_E2", "taxId": "41875", "score": 1463.0}, {"name": "chr_16_E2", "taxId": "41875", "score": 603.0}, {"name": "chr_16_E2", "taxId": "41875", "score": 449.0}, {"name": "chr_16_E2", "taxId": "41875", "score": 390.0}, {"name": "chr_16_E2", "taxId": "41875", "score": 1458.0}, {"name": "chr_16_E2", "taxId": "41875", "score": 1454.0}, {"name": "chr_16_E2", "taxId": "41875", "score": 1452.0}, {"name": "chr_16_E2", "taxId": "41875", "score": 1448.0}, {"name": "chr_16_E2", "taxId": "41875", "score": 1402.0}, {"name": "chr_16_E2", "taxId": "41875", "score": 1395.0}, {"name": "chr_16_E2", "taxId": "41875", "score": 1386.0}, {"name": "chr_16_E2", "taxId": "41875", "score": 1384.0}, {"name": "chr_16_E2", "taxId": "41875", "score": 158.0}, {"name": "chr_16_E2", "taxId": "41875", "score": 1347.0}, {"name": "chr_16_E2", "taxId": "41875", "score": 1341.0}, {"name": "chr_16_E2", "taxId": "41875", "score": 492.0}, {"name": "chr_16_E2", "taxId": "41875", "score": 1319.0}, {"name": "chr_16_E2", "taxId": "41875", "score": 353.0}, {"name": "chr_16_E2", "taxId": "41875", "score": 1314.0}, {"name": "chr_16_E2", "taxId": "41875", "score": 1308.0}, {"name": "chr_16_E2", "taxId": "41875", "score": 1297.0}, {"name": "chr_16_E2", "taxId": "41875", "score": 1280.0}, {"name": "chr_16_E2", "taxId": "41875", "score": 180.0}, {"name": "chr_16_E2", "taxId": "41875", "score": 1230.0}, {"name": "chr_16_E2", "taxId": "41875", "score": 1223.0}, {"name": "chr_16_E2", "taxId": "41875", "score": 758.0}, {"name": "chr_16_E2", "taxId": "41875", "score": 1219.0}, {"name": "chr_16_E2", "taxId": "41875", "score": 1153.0}, {"name": "chr_16_E2", "taxId": "41875", "score": 460.0}, {"name": "chr_16_E2", "taxId": "41875", "score": 1147.0}, {"name": "chr_16_E2", "taxId": "41875", "score": 1147.0}, {"name": "chr_16_E2", "taxId": "41875", "score": 1147.0}, {"name": "chr_16_E2", "taxId": "41875", "score": 1144.0}, {"name": "chr_16_E2", "taxId": "41875", "score": 1110.0}, {"name": "chr_16_E2", "taxId": "41875", "score": 1103.0}, {"name": "chr_16_E2", "taxId": "41875", "score": 1031.0}, {"name": "chr_16_E2", "taxId": "41875", "score": 1000.0}, {"name": "chr_16_E2", "taxId": "41875", "score": 996.0}, {"name": "chr_16_E2", "taxId": "41875", "score": 992.0}, {"name": "chr_16_E2", "taxId": "41875", "score": 987.0}, {"name": "chr_16_E2", "taxId": "41875", "score": 974.0}, {"name": "chr_16_E2", "taxId": "41875", "score": 771.0}, {"name": "chr_16_E2", "taxId": "41875", "score": 745.0}, {"name": "chr_16_E2", "taxId": "41875", "score": 695.0}, {"name": "chr_16_E2", "taxId": "41875", "score": 953.0}, {"name": "chr_16_E2", "taxId": "41875", "score": 953.0}, {"name": "chr_16_E2", "taxId": "41875", "score": 950.0}, {"name": "chr_16_E2", "taxId": "41875", "score": 881.0}, {"name": "chr_16_E2", "taxId": "41875", "score": 152.0}, {"name": "chr_16_E2", "taxId": "41875", "score": 870.0}, {"name": "chr_16_E2", "taxId": "41875", "score": 837.0}, {"name": "chr_16_E2", "taxId": "41875", "score": 819.0}, {"name": "chr_16_E2", "taxId": "41875", "score": 819.0}, {"name": "chr_16_E2", "taxId": "41875", "score": 798.0}, {"name": "chr_16_E2", "taxId": "41875", "score": 152.0}, {"name": "chr_16_E2", "taxId": "41875", "score": 791.0}, {"name": "chr_16_E2", "taxId": "41875", "score": 771.0}, {"name": "chr_16_E2", "taxId": "41875", "score": 750.0}, {"name": "chr_16_E2", "taxId": "41875", "score": 267.0}, {"name": "chr_16_E2", "taxId": "41875", "score": 732.0}, {"name": "chr_16_E2", "taxId": "70448", "score": 730.0}, {"name": "chr_16_E2", "taxId": "41875", "score": 717.0}, {"name": "chr_16_E2", "taxId": "41875", "score": 555.0}, {"name": "chr_16_E2", "taxId": "41875", "score": 695.0}, {"name": "chr_16_E2", "taxId": "41875", "score": 689.0}, {"name": "chr_16_E2", "taxId": "41875", "score": 689.0}, {"name": "chr_16_E2", "taxId": "41875", "score": 145.0}, {"name": "chr_16_E2", "taxId": "41875", "score": 682.0}, {"name": "chr_16_E2", "taxId": "41875", "score": 680.0}, {"name": "chr_16_E2", "taxId": "41875", "score": 233.0}, {"name": "chr_16_E2", "taxId": "41875", "score": 211.0}, {"name": "chr_16_E2", "taxId": "41875", "score": 680.0}, {"name": "chr_16_E2", "taxId": "41875", "score": 472.0}, {"name": "chr_16_E2", "taxId": "41875", "score": 678.0}, {"name": "chr_16_E2", "taxId": "41875", "score": 675.0}, {"name": "chr_16_E2", "taxId": "41875", "score": 267.0}, {"name": "chr_16_E2", "taxId": "41875", "score": 671.0}, {"name": "chr_16_E2", "taxId": "41875", "score": 632.0}, {"name": "chr_16_E2", "taxId": "436017", "score": 610.0}, {"name": "chr_16_E2", "taxId": "436017", "score": 460.0}, {"name": "chr_16_E2", "taxId": "436017", "score": 252.0}, {"name": "chr_16_E2", "taxId": "41875", "score": 604.0}, {"name": "chr_16_E2", "taxId": "41875", "score": 603.0}, {"name": "chr_16_E2", "taxId": "41875", "score": 414.0}, {"name": "chr_16_E2", "taxId": "41875", "score": 597.0}, {"name": "chr_16_E2", "taxId": "41875", "score": 595.0}, {"name": "chr_16_E2", "taxId": "41875", "score": 588.0}, {"name": "chr_16_E2", "taxId": "41875", "score": 588.0}, {"name": "chr_16_E2", "taxId": "41875", "score": 573.0}, {"name": "chr_16_E2", "taxId": "41875", "score": 555.0}, {"name": "chr_16_E2", "taxId": "41875", "score": 171.0}, {"name": "chr_16_E2", "taxId": "41875", "score": 525.0}, {"name": "chr_16_E2", "taxId": "70448", "score": 479.0}, {"name": "chr_16_E2", "taxId": "41875", "score": 479.0}, {"name": "chr_16_E2", "taxId": "41875", "score": 470.0}, {"name": "chr_16_E2", "taxId": "41875", "score": 466.0}, {"name": "chr_16_E2", "taxId": "41875", "score": 466.0}, {"name": "chr_16_E2", "taxId": "41875", "score": 466.0}, {"name": "chr_16_E2", "taxId": "41875", "score": 340.0}, {"name": "chr_16_E2", "taxId": "41875", "score": 459.0}, {"name": "chr_16_E2", "taxId": "41875", "score": 457.0}, {"name": "chr_16_E2", "taxId": "436017", "score": 457.0}, {"name": "chr_16_E2", "taxId": "41875", "score": 425.0}, {"name": "chr_16_E2", "taxId": "41875", "score": 145.0}, {"name": "chr_16_E2", "taxId": "564608", "score": 422.0}, {"name": "chr_16_E2", "taxId": "41875", "score": 412.0}, {"name": "chr_16_E2", "taxId": "41875", "score": 411.0}, {"name": "chr_16_E2", "taxId": "41875", "score": 405.0}, {"name": "chr_16_E2", "taxId": "41875", "score": 206.0}, {"name": "chr_16_E2", "taxId": "41875", "score": 171.0}, {"name": "chr_16_E2", "taxId": "41875", "score": 396.0}, {"name": "chr_16_E2", "taxId": "41875", "score": 315.0}, {"name": "chr_16_E2", "taxId": "41875", "score": 388.0}, {"name": "chr_16_E2", "taxId": "41875", "score": 377.0}, {"name": "chr_16_E2", "taxId": "41875", "score": 372.0}, {"name": "chr_16_E2", "taxId": "41875", "score": 350.0}, {"name": "chr_16_E2", "taxId": "41875", "score": 350.0}, {"name": "chr_16_E2", "taxId": "41875", "score": 206.0}, {"name": "chr_16_E2", "taxId": "41875", "score": 340.0}, {"name": "chr_16_E2", "taxId": "41875", "score": 333.0}, {"name": "chr_16_E2", "taxId": "41875", "score": 331.0}, {"name": "chr_16_E2", "taxId": "41875", "score": 307.0}, {"name": "chr_16_E2", "taxId": "41875", "score": 244.0}, {"name": "chr_16_E2", "taxId": "41875", "score": 231.0}, {"name": "chr_16_E2", "taxId": "564608", "score": 231.0}, {"name": "chr_16_E2", "taxId": "41875", "score": 220.0}, {"name": "chr_16_E2", "taxId": "41875", "score": 219.0}, {"name": "chr_16_E2", "taxId": "41875", "score": 219.0}, {"name": "chr_16_E2", "taxId": "436017", "score": 154.0}, {"name": "chr_16_E2", "taxId": "41875", "score": 145.0}]}, "taxonomy": {"bestsum": {"species": {"tax": "Bathycoccus prasinos", "score": 1636771.0, "c_index": 3}, "genus": {"tax": "Bathycoccus", "score": 1636771.0, "c_index": 2}, "family": {"tax": "Bathycoccaceae", "score": 1639913.0, "c_index": 1}, "order": {"tax": "Mamiellales", "score": 1640566.0, "c_index": 0}, "phylum": {"tax": "Chlorophyta", "score": 1640566.0, "c_index": 0}, "superkingdom": {"tax": "Eukaryota", "score": 1640566.0, "c_index": 0}}}}, "chr_15_E2": {"name": "chr_15_E2", "length": 528058, "n_count": 0, "agct_count": 528058, "gc": 0.4806, "covs": {"bam0": 25.1959}, "read_cov": {"bam0": 53399}, "hits": {"tax0": [{"name": "chr_15_E2", "taxId": "41875", "score": 147700.0}, {"name": "chr_15_E2", "taxId": "41875", "score": 116400.0}, {"name": "chr_15_E2", "taxId": "41875", "score": 116200.0}, {"name": "chr_15_E2", "taxId": "41875", "score": 106100.0}, {"name": "chr_15_E2", "taxId": "41875", "score": 93700.0}, {"name": "chr_15_E2", "taxId": "41875", "score": 60318.0}, {"name": "chr_15_E2", "taxId": "41875", "score": 42710.0}, {"name": "chr_15_E2", "taxId": "41875", "score": 38239.0}, {"name": "chr_15_E2", "taxId": "41875", "score": 33892.0}, {"name": "chr_15_E2", "taxId": "41875", "score": 21268.0}, {"name": "chr_15_E2", "taxId": "41875", "score": 19721.0}, {"name": "chr_15_E2", "taxId": "41875", "score": 17808.0}, {"name": "chr_15_E2", "taxId": "41875", "score": 16456.0}, {"name": "chr_15_E2", "taxId": "41875", "score": 15939.0}, {"name": "chr_15_E2", "taxId": "41875", "score": 15712.0}, {"name": "chr_15_E2", "taxId": "41875", "score": 11923.0}, {"name": "chr_15_E2", "taxId": "41875", "score": 10728.0}, {"name": "chr_15_E2", "taxId": "41875", "score": 10226.0}, {"name": "chr_15_E2", "taxId": "41875", "score": 8745.0}, {"name": "chr_15_E2", "taxId": "41875", "score": 4987.0}, {"name": "chr_15_E2", "taxId": "41875", "score": 3528.0}, {"name": "chr_15_E2", "taxId": "41875", "score": 2194.0}, {"name": "chr_15_E2", "taxId": "41875", "score": 1378.0}, {"name": "chr_15_E2", "taxId": "41875", "score": 1105.0}, {"name": "chr_15_E2", "taxId": "41875", "score": 1014.0}, {"name": "chr_15_E2", "taxId": "41875", "score": 599.0}, {"name": "chr_15_E2", "taxId": "41875", "score": 222.0}, {"name": "chr_15_E2", "taxId": "41875", "score": 191.0}, {"name": "chr_15_E2", "taxId": "41875", "score": 172.0}, {"name": "chr_15_E2", "taxId": "41875", "score": 172.0}, {"name": "chr_15_E2", "taxId": "41875", "score": 152.0}, {"name": "chr_15_E2", "taxId": "41875", "score": 19762.0}, {"name": "chr_15_E2", "taxId": "41875", "score": 12598.0}, {"name": "chr_15_E2", "taxId": "41875", "score": 172.0}, {"name": "chr_15_E2", "taxId": "41875", "score": 11535.0}, {"name": "chr_15_E2", "taxId": "41875", "score": 10770.0}, {"name": "chr_15_E2", "taxId": "41875", "score": 9734.0}, {"name": "chr_15_E2", "taxId": "41875", "score": 9269.0}, {"name": "chr_15_E2", "taxId": "41875", "score": 9199.0}, {"name": "chr_15_E2", "taxId": "41875", "score": 8837.0}, {"name": "chr_15_E2", "taxId": "41875", "score": 8780.0}, {"name": "chr_15_E2", "taxId": "41875", "score": 7561.0}, {"name": "chr_15_E2", "taxId": "41875", "score": 7552.0}, {"name": "chr_15_E2", "taxId": "41875", "score": 7282.0}, {"name": "chr_15_E2", "taxId": "41875", "score": 7177.0}, {"name": "chr_15_E2", "taxId": "41875", "score": 7173.0}, {"name": "chr_15_E2", "taxId": "41875", "score": 1330.0}, {"name": "chr_15_E2", "taxId": "41875", "score": 7070.0}, {"name": "chr_15_E2", "taxId": "41875", "score": 6645.0}, {"name": "chr_15_E2", "taxId": "41875", "score": 6554.0}, {"name": "chr_15_E2", "taxId": "41875", "score": 351.0}, {"name": "chr_15_E2", "taxId": "41875", "score": 6301.0}, {"name": "chr_15_E2", "taxId": "41875", "score": 6067.0}, {"name": "chr_15_E2", "taxId": "41875", "score": 6052.0}, {"name": "chr_15_E2", "taxId": "41875", "score": 5945.0}, {"name": "chr_15_E2", "taxId": "41875", "score": 5675.0}, {"name": "chr_15_E2", "taxId": "41875", "score": 5620.0}, {"name": "chr_15_E2", "taxId": "41875", "score": 5515.0}, {"name": "chr_15_E2", "taxId": "41875", "score": 580.0}, {"name": "chr_15_E2", "taxId": "41875", "score": 5408.0}, {"name": "chr_15_E2", "taxId": "41875", "score": 5387.0}, {"name": "chr_15_E2", "taxId": "41875", "score": 5265.0}, {"name": "chr_15_E2", "taxId": "41875", "score": 5127.0}, {"name": "chr_15_E2", "taxId": "41875", "score": 5116.0}, {"name": "chr_15_E2", "taxId": "41875", "score": 4950.0}, {"name": "chr_15_E2", "taxId": "41875", "score": 4843.0}, {"name": "chr_15_E2", "taxId": "41875", "score": 4809.0}, {"name": "chr_15_E2", "taxId": "41875", "score": 4804.0}, {"name": "chr_15_E2", "taxId": "41875", "score": 4721.0}, {"name": "chr_15_E2", "taxId": "41875", "score": 4521.0}, {"name": "chr_15_E2", "taxId": "41875", "score": 4488.0}, {"name": "chr_15_E2", "taxId": "41875", "score": 4372.0}, {"name": "chr_15_E2", "taxId": "41875", "score": 4294.0}, {"name": "chr_15_E2", "taxId": "41875", "score": 4255.0}, {"name": "chr_15_E2", "taxId": "41875", "score": 4255.0}, {"name": "chr_15_E2", "taxId": "41875", "score": 4224.0}, {"name": "chr_15_E2", "taxId": "41875", "score": 647.0}, {"name": "chr_15_E2", "taxId": "41875", "score": 4211.0}, {"name": "chr_15_E2", "taxId": "41875", "score": 4200.0}, {"name": "chr_15_E2", "taxId": "41875", "score": 4180.0}, {"name": "chr_15_E2", "taxId": "41875", "score": 4128.0}, {"name": "chr_15_E2", "taxId": "41875", "score": 4100.0}, {"name": "chr_15_E2", "taxId": "41875", "score": 4089.0}, {"name": "chr_15_E2", "taxId": "41875", "score": 4061.0}, {"name": "chr_15_E2", "taxId": "41875", "score": 4019.0}, {"name": "chr_15_E2", "taxId": "41875", "score": 4012.0}, {"name": "chr_15_E2", "taxId": "41875", "score": 3845.0}, {"name": "chr_15_E2", "taxId": "41875", "score": 3840.0}, {"name": "chr_15_E2", "taxId": "41875", "score": 3818.0}, {"name": "chr_15_E2", "taxId": "41875", "score": 3781.0}, {"name": "chr_15_E2", "taxId": "41875", "score": 254.0}, {"name": "chr_15_E2", "taxId": "41875", "score": 3753.0}, {"name": "chr_15_E2", "taxId": "41875", "score": 3633.0}, {"name": "chr_15_E2", "taxId": "41875", "score": 828.0}, {"name": "chr_15_E2", "taxId": "41875", "score": 3624.0}, {"name": "chr_15_E2", "taxId": "41875", "score": 3574.0}, {"name": "chr_15_E2", "taxId": "41875", "score": 3552.0}, {"name": "chr_15_E2", "taxId": "41875", "score": 3541.0}, {"name": "chr_15_E2", "taxId": "41875", "score": 3520.0}, {"name": "chr_15_E2", "taxId": "41875", "score": 3513.0}, {"name": "chr_15_E2", "taxId": "41875", "score": 3491.0}, {"name": "chr_15_E2", "taxId": "41875", "score": 3430.0}, {"name": "chr_15_E2", "taxId": "41875", "score": 3424.0}, {"name": "chr_15_E2", "taxId": "41875", "score": 3380.0}, {"name": "chr_15_E2", "taxId": "41875", "score": 3347.0}, {"name": "chr_15_E2", "taxId": "41875", "score": 3345.0}, {"name": "chr_15_E2", "taxId": "41875", "score": 191.0}, {"name": "chr_15_E2", "taxId": "41875", "score": 3341.0}, {"name": "chr_15_E2", "taxId": "41875", "score": 3325.0}, {"name": "chr_15_E2", "taxId": "41875", "score": 3297.0}, {"name": "chr_15_E2", "taxId": "41875", "score": 3291.0}, {"name": "chr_15_E2", "taxId": "41875", "score": 3280.0}, {"name": "chr_15_E2", "taxId": "41875", "score": 3275.0}, {"name": "chr_15_E2", "taxId": "41875", "score": 3219.0}, {"name": "chr_15_E2", "taxId": "41875", "score": 3181.0}, {"name": "chr_15_E2", "taxId": "41875", "score": 3175.0}, {"name": "chr_15_E2", "taxId": "41875", "score": 3125.0}, {"name": "chr_15_E2", "taxId": "41875", "score": 3114.0}, {"name": "chr_15_E2", "taxId": "41875", "score": 3088.0}, {"name": "chr_15_E2", "taxId": "41875", "score": 3070.0}, {"name": "chr_15_E2", "taxId": "41875", "score": 3070.0}, {"name": "chr_15_E2", "taxId": "41875", "score": 3070.0}, {"name": "chr_15_E2", "taxId": "41875", "score": 3049.0}, {"name": "chr_15_E2", "taxId": "41875", "score": 2981.0}, {"name": "chr_15_E2", "taxId": "41875", "score": 2977.0}, {"name": "chr_15_E2", "taxId": "41875", "score": 2976.0}, {"name": "chr_15_E2", "taxId": "41875", "score": 2876.0}, {"name": "chr_15_E2", "taxId": "41875", "score": 2865.0}, {"name": "chr_15_E2", "taxId": "41875", "score": 2839.0}, {"name": "chr_15_E2", "taxId": "41875", "score": 2837.0}, {"name": "chr_15_E2", "taxId": "41875", "score": 2826.0}, {"name": "chr_15_E2", "taxId": "41875", "score": 2809.0}, {"name": "chr_15_E2", "taxId": "41875", "score": 2798.0}, {"name": "chr_15_E2", "taxId": "41875", "score": 2782.0}, {"name": "chr_15_E2", "taxId": "41875", "score": 2765.0}, {"name": "chr_15_E2", "taxId": "41875", "score": 2760.0}, {"name": "chr_15_E2", "taxId": "41875", "score": 2743.0}, {"name": "chr_15_E2", "taxId": "41875", "score": 2732.0}, {"name": "chr_15_E2", "taxId": "41875", "score": 2719.0}, {"name": "chr_15_E2", "taxId": "41875", "score": 141.0}, {"name": "chr_15_E2", "taxId": "41875", "score": 2710.0}, {"name": "chr_15_E2", "taxId": "41875", "score": 2671.0}, {"name": "chr_15_E2", "taxId": "41875", "score": 2665.0}, {"name": "chr_15_E2", "taxId": "41875", "score": 2628.0}, {"name": "chr_15_E2", "taxId": "41875", "score": 2628.0}, {"name": "chr_15_E2", "taxId": "41875", "score": 2608.0}, {"name": "chr_15_E2", "taxId": "41875", "score": 370.0}, {"name": "chr_15_E2", "taxId": "41875", "score": 2606.0}, {"name": "chr_15_E2", "taxId": "41875", "score": 1949.0}, {"name": "chr_15_E2", "taxId": "41875", "score": 2588.0}, {"name": "chr_15_E2", "taxId": "41875", "score": 2580.0}, {"name": "chr_15_E2", "taxId": "41875", "score": 2558.0}, {"name": "chr_15_E2", "taxId": "41875", "score": 638.0}, {"name": "chr_15_E2", "taxId": "41875", "score": 2551.0}, {"name": "chr_15_E2", "taxId": "41875", "score": 2488.0}, {"name": "chr_15_E2", "taxId": "41875", "score": 2486.0}, {"name": "chr_15_E2", "taxId": "41875", "score": 291.0}, {"name": "chr_15_E2", "taxId": "41875", "score": 2477.0}, {"name": "chr_15_E2", "taxId": "41875", "score": 2466.0}, {"name": "chr_15_E2", "taxId": "41875", "score": 2466.0}, {"name": "chr_15_E2", "taxId": "41875", "score": 2457.0}, {"name": "chr_15_E2", "taxId": "41875", "score": 586.0}, {"name": "chr_15_E2", "taxId": "41875", "score": 2453.0}, {"name": "chr_15_E2", "taxId": "41875", "score": 200.0}, {"name": "chr_15_E2", "taxId": "41875", "score": 2433.0}, {"name": "chr_15_E2", "taxId": "41875", "score": 2405.0}, {"name": "chr_15_E2", "taxId": "41875", "score": 2399.0}, {"name": "chr_15_E2", "taxId": "41875", "score": 2390.0}, {"name": "chr_15_E2", "taxId": "41875", "score": 2383.0}, {"name": "chr_15_E2", "taxId": "41875", "score": 2366.0}, {"name": "chr_15_E2", "taxId": "41875", "score": 2350.0}, {"name": "chr_15_E2", "taxId": "41875", "score": 2333.0}, {"name": "chr_15_E2", "taxId": "41875", "score": 2327.0}, {"name": "chr_15_E2", "taxId": "41875", "score": 2327.0}, {"name": "chr_15_E2", "taxId": "41875", "score": 401.0}, {"name": "chr_15_E2", "taxId": "41875", "score": 2311.0}, {"name": "chr_15_E2", "taxId": "41875", "score": 2290.0}, {"name": "chr_15_E2", "taxId": "41875", "score": 2289.0}, {"name": "chr_15_E2", "taxId": "41875", "score": 2279.0}, {"name": "chr_15_E2", "taxId": "41875", "score": 2233.0}, {"name": "chr_15_E2", "taxId": "41875", "score": 2206.0}, {"name": "chr_15_E2", "taxId": "41875", "score": 2202.0}, {"name": "chr_15_E2", "taxId": "41875", "score": 2196.0}, {"name": "chr_15_E2", "taxId": "41875", "score": 2189.0}, {"name": "chr_15_E2", "taxId": "41875", "score": 2185.0}, {"name": "chr_15_E2", "taxId": "41875", "score": 2172.0}, {"name": "chr_15_E2", "taxId": "41875", "score": 2169.0}, {"name": "chr_15_E2", "taxId": "41875", "score": 154.0}, {"name": "chr_15_E2", "taxId": "41875", "score": 2169.0}, {"name": "chr_15_E2", "taxId": "41875", "score": 2165.0}, {"name": "chr_15_E2", "taxId": "41875", "score": 1605.0}, {"name": "chr_15_E2", "taxId": "41875", "score": 2152.0}, {"name": "chr_15_E2", "taxId": "41875", "score": 2145.0}, {"name": "chr_15_E2", "taxId": "41875", "score": 2126.0}, {"name": "chr_15_E2", "taxId": "41875", "score": 492.0}, {"name": "chr_15_E2", "taxId": "41875", "score": 2111.0}, {"name": "chr_15_E2", "taxId": "41875", "score": 2100.0}, {"name": "chr_15_E2", "taxId": "41875", "score": 2078.0}, {"name": "chr_15_E2", "taxId": "41875", "score": 2061.0}, {"name": "chr_15_E2", "taxId": "41875", "score": 2056.0}, {"name": "chr_15_E2", "taxId": "41875", "score": 2056.0}, {"name": "chr_15_E2", "taxId": "41875", "score": 2056.0}, {"name": "chr_15_E2", "taxId": "41875", "score": 2045.0}, {"name": "chr_15_E2", "taxId": "41875", "score": 2039.0}, {"name": "chr_15_E2", "taxId": "41875", "score": 2030.0}, {"name": "chr_15_E2", "taxId": "41875", "score": 255.0}, {"name": "chr_15_E2", "taxId": "41875", "score": 2026.0}, {"name": "chr_15_E2", "taxId": "41875", "score": 2008.0}, {"name": "chr_15_E2", "taxId": "41875", "score": 2002.0}, {"name": "chr_15_E2", "taxId": "41875", "score": 1997.0}, {"name": "chr_15_E2", "taxId": "41875", "score": 1978.0}, {"name": "chr_15_E2", "taxId": "41875", "score": 1977.0}, {"name": "chr_15_E2", "taxId": "41875", "score": 1940.0}, {"name": "chr_15_E2", "taxId": "41875", "score": 1936.0}, {"name": "chr_15_E2", "taxId": "41875", "score": 1929.0}, {"name": "chr_15_E2", "taxId": "41875", "score": 1929.0}, {"name": "chr_15_E2", "taxId": "41875", "score": 1923.0}, {"name": "chr_15_E2", "taxId": "41875", "score": 1917.0}, {"name": "chr_15_E2", "taxId": "41875", "score": 1905.0}, {"name": "chr_15_E2", "taxId": "41875", "score": 1869.0}, {"name": "chr_15_E2", "taxId": "41875", "score": 1862.0}, {"name": "chr_15_E2", "taxId": "41875", "score": 1851.0}, {"name": "chr_15_E2", "taxId": "41875", "score": 1842.0}, {"name": "chr_15_E2", "taxId": "41875", "score": 1823.0}, {"name": "chr_15_E2", "taxId": "41875", "score": 1807.0}, {"name": "chr_15_E2", "taxId": "41875", "score": 1781.0}, {"name": "chr_15_E2", "taxId": "41875", "score": 1777.0}, {"name": "chr_15_E2", "taxId": "41875", "score": 1718.0}, {"name": "chr_15_E2", "taxId": "41875", "score": 1701.0}, {"name": "chr_15_E2", "taxId": "41875", "score": 1690.0}, {"name": "chr_15_E2", "taxId": "41875", "score": 1685.0}, {"name": "chr_15_E2", "taxId": "41875", "score": 1674.0}, {"name": "chr_15_E2", "taxId": "41875", "score": 1663.0}, {"name": "chr_15_E2", "taxId": "41875", "score": 1339.0}, {"name": "chr_15_E2", "taxId": "41875", "score": 207.0}, {"name": "chr_15_E2", "taxId": "41875", "score": 1642.0}, {"name": "chr_15_E2", "taxId": "41875", "score": 1635.0}, {"name": "chr_15_E2", "taxId": "41875", "score": 1629.0}, {"name": "chr_15_E2", "taxId": "41875", "score": 1624.0}, {"name": "chr_15_E2", "taxId": "41875", "score": 1613.0}, {"name": "chr_15_E2", "taxId": "41875", "score": 582.0}, {"name": "chr_15_E2", "taxId": "41875", "score": 455.0}, {"name": "chr_15_E2", "taxId": "41875", "score": 390.0}, {"name": "chr_15_E2", "taxId": "41875", "score": 1607.0}, {"name": "chr_15_E2", "taxId": "41875", "score": 1591.0}, {"name": "chr_15_E2", "taxId": "41875", "score": 1587.0}, {"name": "chr_15_E2", "taxId": "41875", "score": 1583.0}, {"name": "chr_15_E2", "taxId": "41875", "score": 246.0}, {"name": "chr_15_E2", "taxId": "41875", "score": 1574.0}, {"name": "chr_15_E2", "taxId": "41875", "score": 1570.0}, {"name": "chr_15_E2", "taxId": "41875", "score": 1570.0}, {"name": "chr_15_E2", "taxId": "41875", "score": 412.0}, {"name": "chr_15_E2", "taxId": "41875", "score": 183.0}, {"name": "chr_15_E2", "taxId": "41875", "score": 1546.0}, {"name": "chr_15_E2", "taxId": "41875", "score": 1541.0}, {"name": "chr_15_E2", "taxId": "41875", "score": 1535.0}, {"name": "chr_15_E2", "taxId": "41875", "score": 1530.0}, {"name": "chr_15_E2", "taxId": "41875", "score": 1519.0}, {"name": "chr_15_E2", "taxId": "41875", "score": 920.0}, {"name": "chr_15_E2", "taxId": "41875", "score": 763.0}, {"name": "chr_15_E2", "taxId": "41875", "score": 560.0}, {"name": "chr_15_E2", "taxId": "41875", "score": 508.0}, {"name": "chr_15_E2", "taxId": "41875", "score": 422.0}, {"name": "chr_15_E2", "taxId": "41875", "score": 1513.0}, {"name": "chr_15_E2", "taxId": "41875", "score": 462.0}, {"name": "chr_15_E2", "taxId": "41875", "score": 1513.0}, {"name": "chr_15_E2", "taxId": "41875", "score": 1491.0}, {"name": "chr_15_E2", "taxId": "41875", "score": 1483.0}, {"name": "chr_15_E2", "taxId": "41875", "score": 233.0}, {"name": "chr_15_E2", "taxId": "41875", "score": 1478.0}, {"name": "chr_15_E2", "taxId": "41875", "score": 1476.0}, {"name": "chr_15_E2", "taxId": "41875", "score": 1463.0}, {"name": "chr_15_E2", "taxId": "41875", "score": 1463.0}, {"name": "chr_15_E2", "taxId": "41875", "score": 1458.0}, {"name": "chr_15_E2", "taxId": "41875", "score": 1458.0}, {"name": "chr_15_E2", "taxId": "41875", "score": 1447.0}, {"name": "chr_15_E2", "taxId": "41875", "score": 1434.0}, {"name": "chr_15_E2", "taxId": "41875", "score": 935.0}, {"name": "chr_15_E2", "taxId": "41875", "score": 1419.0}, {"name": "chr_15_E2", "taxId": "41875", "score": 1402.0}, {"name": "chr_15_E2", "taxId": "41875", "score": 1391.0}, {"name": "chr_15_E2", "taxId": "41875", "score": 1386.0}, {"name": "chr_15_E2", "taxId": "41875", "score": 1382.0}, {"name": "chr_15_E2", "taxId": "41875", "score": 1380.0}, {"name": "chr_15_E2", "taxId": "41875", "score": 1375.0}, {"name": "chr_15_E2", "taxId": "41875", "score": 1375.0}, {"name": "chr_15_E2", "taxId": "41875", "score": 1061.0}, {"name": "chr_15_E2", "taxId": "41875", "score": 931.0}, {"name": "chr_15_E2", "taxId": "41875", "score": 880.0}, {"name": "chr_15_E2", "taxId": "41875", "score": 763.0}, {"name": "chr_15_E2", "taxId": "41875", "score": 665.0}, {"name": "chr_15_E2", "taxId": "41875", "score": 235.0}, {"name": "chr_15_E2", "taxId": "41875", "score": 222.0}, {"name": "chr_15_E2", "taxId": "41875", "score": 1352.0}, {"name": "chr_15_E2", "taxId": "41875", "score": 1347.0}, {"name": "chr_15_E2", "taxId": "41875", "score": 1341.0}, {"name": "chr_15_E2", "taxId": "41875", "score": 1341.0}, {"name": "chr_15_E2", "taxId": "41875", "score": 1327.0}, {"name": "chr_15_E2", "taxId": "41875", "score": 154.0}, {"name": "chr_15_E2", "taxId": "41875", "score": 1327.0}, {"name": "chr_15_E2", "taxId": "41875", "score": 1308.0}, {"name": "chr_15_E2", "taxId": "41875", "score": 571.0}, {"name": "chr_15_E2", "taxId": "41875", "score": 1295.0}, {"name": "chr_15_E2", "taxId": "41875", "score": 1253.0}, {"name": "chr_15_E2", "taxId": "41875", "score": 1249.0}, {"name": "chr_15_E2", "taxId": "41875", "score": 1247.0}, {"name": "chr_15_E2", "taxId": "41875", "score": 1227.0}, {"name": "chr_15_E2", "taxId": "41875", "score": 1240.0}, {"name": "chr_15_E2", "taxId": "41875", "score": 1236.0}, {"name": "chr_15_E2", "taxId": "41875", "score": 1164.0}, {"name": "chr_15_E2", "taxId": "41875", "score": 1160.0}, {"name": "chr_15_E2", "taxId": "41875", "score": 1138.0}, {"name": "chr_15_E2", "taxId": "41875", "score": 950.0}, {"name": "chr_15_E2", "taxId": "41875", "score": 1131.0}, {"name": "chr_15_E2", "taxId": "41875", "score": 1103.0}, {"name": "chr_15_E2", "taxId": "41875", "score": 1092.0}, {"name": "chr_15_E2", "taxId": "41875", "score": 1088.0}, {"name": "chr_15_E2", "taxId": "41875", "score": 1086.0}, {"name": "chr_15_E2", "taxId": "41875", "score": 1081.0}, {"name": "chr_15_E2", "taxId": "41875", "score": 1081.0}, {"name": "chr_15_E2", "taxId": "41875", "score": 1074.0}, {"name": "chr_15_E2", "taxId": "41875", "score": 390.0}, {"name": "chr_15_E2", "taxId": "41875", "score": 1061.0}, {"name": "chr_15_E2", "taxId": "41875", "score": 880.0}, {"name": "chr_15_E2", "taxId": "41875", "score": 1048.0}, {"name": "chr_15_E2", "taxId": "41875", "score": 1046.0}, {"name": "chr_15_E2", "taxId": "41875", "score": 1042.0}, {"name": "chr_15_E2", "taxId": "41875", "score": 1020.0}, {"name": "chr_15_E2", "taxId": "41875", "score": 990.0}, {"name": "chr_15_E2", "taxId": "41875", "score": 959.0}, {"name": "chr_15_E2", "taxId": "41875", "score": 941.0}, {"name": "chr_15_E2", "taxId": "41875", "score": 907.0}, {"name": "chr_15_E2", "taxId": "41875", "score": 824.0}, {"name": "chr_15_E2", "taxId": "41875", "score": 636.0}, {"name": "chr_15_E2", "taxId": "41875", "score": 531.0}, {"name": "chr_15_E2", "taxId": "41875", "score": 955.0}, {"name": "chr_15_E2", "taxId": "41875", "score": 942.0}, {"name": "chr_15_E2", "taxId": "41875", "score": 228.0}, {"name": "chr_15_E2", "taxId": "41875", "score": 920.0}, {"name": "chr_15_E2", "taxId": "41875", "score": 909.0}, {"name": "chr_15_E2", "taxId": "41875", "score": 896.0}, {"name": "chr_15_E2", "taxId": "41875", "score": 267.0}, {"name": "chr_15_E2", "taxId": "41875", "score": 893.0}, {"name": "chr_15_E2", "taxId": "41875", "score": 859.0}, {"name": "chr_15_E2", "taxId": "41875", "score": 841.0}, {"name": "chr_15_E2", "taxId": "41875", "score": 835.0}, {"name": "chr_15_E2", "taxId": "41875", "score": 822.0}, {"name": "chr_15_E2", "taxId": "41875", "score": 531.0}, {"name": "chr_15_E2", "taxId": "41875", "score": 822.0}, {"name": "chr_15_E2", "taxId": "41875", "score": 821.0}, {"name": "chr_15_E2", "taxId": "41875", "score": 278.0}, {"name": "chr_15_E2", "taxId": "41875", "score": 815.0}, {"name": "chr_15_E2", "taxId": "41875", "score": 809.0}, {"name": "chr_15_E2", "taxId": "41875", "score": 800.0}, {"name": "chr_15_E2", "taxId": "41875", "score": 776.0}, {"name": "chr_15_E2", "taxId": "41875", "score": 776.0}, {"name": "chr_15_E2", "taxId": "41875", "score": 204.0}, {"name": "chr_15_E2", "taxId": "41875", "score": 745.0}, {"name": "chr_15_E2", "taxId": "41875", "score": 737.0}, {"name": "chr_15_E2", "taxId": "41875", "score": 737.0}, {"name": "chr_15_E2", "taxId": "41875", "score": 726.0}, {"name": "chr_15_E2", "taxId": "41875", "score": 726.0}, {"name": "chr_15_E2", "taxId": "41875", "score": 647.0}, {"name": "chr_15_E2", "taxId": "41875", "score": 621.0}, {"name": "chr_15_E2", "taxId": "41875", "score": 617.0}, {"name": "chr_15_E2", "taxId": "41875", "score": 617.0}, {"name": "chr_15_E2", "taxId": "41875", "score": 590.0}, {"name": "chr_15_E2", "taxId": "41875", "score": 588.0}, {"name": "chr_15_E2", "taxId": "41875", "score": 577.0}, {"name": "chr_15_E2", "taxId": "41875", "score": 562.0}, {"name": "chr_15_E2", "taxId": "41875", "score": 305.0}, {"name": "chr_15_E2", "taxId": "41875", "score": 553.0}, {"name": "chr_15_E2", "taxId": "41875", "score": 549.0}, {"name": "chr_15_E2", "taxId": "41875", "score": 531.0}, {"name": "chr_15_E2", "taxId": "41875", "score": 488.0}, {"name": "chr_15_E2", "taxId": "41875", "score": 486.0}, {"name": "chr_15_E2", "taxId": "41875", "score": 527.0}, {"name": "chr_15_E2", "taxId": "41875", "score": 508.0}, {"name": "chr_15_E2", "taxId": "41875", "score": 484.0}, {"name": "chr_15_E2", "taxId": "41875", "score": 472.0}, {"name": "chr_15_E2", "taxId": "436017", "score": 466.0}, {"name": "chr_15_E2", "taxId": "41875", "score": 460.0}, {"name": "chr_15_E2", "taxId": "436017", "score": 459.0}, {"name": "chr_15_E2", "taxId": "436017", "score": 459.0}, {"name": "chr_15_E2", "taxId": "41875", "score": 449.0}, {"name": "chr_15_E2", "taxId": "41875", "score": 435.0}, {"name": "chr_15_E2", "taxId": "41875", "score": 435.0}, {"name": "chr_15_E2", "taxId": "41875", "score": 429.0}, {"name": "chr_15_E2", "taxId": "41875", "score": 368.0}, {"name": "chr_15_E2", "taxId": "436017", "score": 420.0}, {"name": "chr_15_E2", "taxId": "41875", "score": 388.0}, {"name": "chr_15_E2", "taxId": "41875", "score": 377.0}, {"name": "chr_15_E2", "taxId": "41875", "score": 228.0}, {"name": "chr_15_E2", "taxId": "41875", "score": 368.0}, {"name": "chr_15_E2", "taxId": "41875", "score": 361.0}, {"name": "chr_15_E2", "taxId": "41875", "score": 357.0}, {"name": "chr_15_E2", "taxId": "41875", "score": 344.0}, {"name": "chr_15_E2", "taxId": "41875", "score": 287.0}, {"name": "chr_15_E2", "taxId": "41875", "score": 279.0}, {"name": "chr_15_E2", "taxId": "41875", "score": 169.0}, {"name": "chr_15_E2", "taxId": "436017", "score": 270.0}, {"name": "chr_15_E2", "taxId": "436017", "score": 270.0}, {"name": "chr_15_E2", "taxId": "41875", "score": 255.0}, {"name": "chr_15_E2", "taxId": "564608", "score": 248.0}, {"name": "chr_15_E2", "taxId": "41875", "score": 235.0}, {"name": "chr_15_E2", "taxId": "41875", "score": 233.0}, {"name": "chr_15_E2", "taxId": "41875", "score": 220.0}, {"name": "chr_15_E2", "taxId": "41875", "score": 204.0}, {"name": "chr_15_E2", "taxId": "41875", "score": 204.0}, {"name": "chr_15_E2", "taxId": "436017", "score": 202.0}, {"name": "chr_15_E2", "taxId": "436017", "score": 202.0}, {"name": "chr_15_E2", "taxId": "70448", "score": 196.0}, {"name": "chr_15_E2", "taxId": "41875", "score": 185.0}, {"name": "chr_15_E2", "taxId": "41875", "score": 169.0}, {"name": "chr_15_E2", "taxId": "41875", "score": 148.0}]}, "taxonomy": {"bestsum": {"species": {"tax": "Bathycoccus prasinos", "score": 1736505.0, "c_index": 3}, "genus": {"tax": "Bathycoccus", "score": 1736505.0, "c_index": 2}, "family": {"tax": "Bathycoccaceae", "score": 1739449.0, "c_index": 1}, "order": {"tax": "Mamiellales", "score": 1739697.0, "c_index": 0}, "phylum": {"tax": "Chlorophyta", "score": 1739697.0, "c_index": 0}, "superkingdom": {"tax": "Eukaryota", "score": 1739697.0, "c_index": 0}}}}, "chr_14_E2": {"name": "chr_14_E2", "length": 646622, "n_count": 0, "agct_count": 646622, "gc": 0.4221, "covs": {"bam0": 25.2774}, "read_cov": {"bam0": 65600}, "hits": {"tax0": [{"name": "chr_14_E2", "taxId": "41875", "score": 385900.0}, {"name": "chr_14_E2", "taxId": "41875", "score": 229600.0}, {"name": "chr_14_E2", "taxId": "41875", "score": 128300.0}, {"name": "chr_14_E2", "taxId": "41875", "score": 127500.0}, {"name": "chr_14_E2", "taxId": "41875", "score": 76282.0}, {"name": "chr_14_E2", "taxId": "41875", "score": 40860.0}, {"name": "chr_14_E2", "taxId": "41875", "score": 34489.0}, {"name": "chr_14_E2", "taxId": "41875", "score": 31011.0}, {"name": "chr_14_E2", "taxId": "41875", "score": 27606.0}, {"name": "chr_14_E2", "taxId": "41875", "score": 14502.0}, {"name": "chr_14_E2", "taxId": "41875", "score": 12781.0}, {"name": "chr_14_E2", "taxId": "41875", "score": 11350.0}, {"name": "chr_14_E2", "taxId": "41875", "score": 11042.0}, {"name": "chr_14_E2", "taxId": "41875", "score": 8058.0}, {"name": "chr_14_E2", "taxId": "41875", "score": 5168.0}, {"name": "chr_14_E2", "taxId": "41875", "score": 3452.0}, {"name": "chr_14_E2", "taxId": "41875", "score": 2510.0}, {"name": "chr_14_E2", "taxId": "41875", "score": 2113.0}, {"name": "chr_14_E2", "taxId": "41875", "score": 1160.0}, {"name": "chr_14_E2", "taxId": "41875", "score": 970.0}, {"name": "chr_14_E2", "taxId": "41875", "score": 953.0}, {"name": "chr_14_E2", "taxId": "41875", "score": 870.0}, {"name": "chr_14_E2", "taxId": "41875", "score": 869.0}, {"name": "chr_14_E2", "taxId": "41875", "score": 813.0}, {"name": "chr_14_E2", "taxId": "41875", "score": 800.0}, {"name": "chr_14_E2", "taxId": "41875", "score": 787.0}, {"name": "chr_14_E2", "taxId": "41875", "score": 784.0}, {"name": "chr_14_E2", "taxId": "41875", "score": 704.0}, {"name": "chr_14_E2", "taxId": "41875", "score": 619.0}, {"name": "chr_14_E2", "taxId": "41875", "score": 344.0}, {"name": "chr_14_E2", "taxId": "41875", "score": 246.0}, {"name": "chr_14_E2", "taxId": "41875", "score": 156.0}, {"name": "chr_14_E2", "taxId": "41875", "score": 13917.0}, {"name": "chr_14_E2", "taxId": "41875", "score": 11644.0}, {"name": "chr_14_E2", "taxId": "41875", "score": 6314.0}, {"name": "chr_14_E2", "taxId": "41875", "score": 11350.0}, {"name": "chr_14_E2", "taxId": "41875", "score": 10789.0}, {"name": "chr_14_E2", "taxId": "41875", "score": 632.0}, {"name": "chr_14_E2", "taxId": "41875", "score": 11141.0}, {"name": "chr_14_E2", "taxId": "41875", "score": 8405.0}, {"name": "chr_14_E2", "taxId": "41875", "score": 7901.0}, {"name": "chr_14_E2", "taxId": "41875", "score": 7817.0}, {"name": "chr_14_E2", "taxId": "41875", "score": 7790.0}, {"name": "chr_14_E2", "taxId": "41875", "score": 7280.0}, {"name": "chr_14_E2", "taxId": "41875", "score": 6977.0}, {"name": "chr_14_E2", "taxId": "41875", "score": 6889.0}, {"name": "chr_14_E2", "taxId": "41875", "score": 6809.0}, {"name": "chr_14_E2", "taxId": "41875", "score": 6551.0}, {"name": "chr_14_E2", "taxId": "41875", "score": 6447.0}, {"name": "chr_14_E2", "taxId": "41875", "score": 6372.0}, {"name": "chr_14_E2", "taxId": "41875", "score": 6239.0}, {"name": "chr_14_E2", "taxId": "41875", "score": 300.0}, {"name": "chr_14_E2", "taxId": "41875", "score": 5856.0}, {"name": "chr_14_E2", "taxId": "41875", "score": 5653.0}, {"name": "chr_14_E2", "taxId": "41875", "score": 5319.0}, {"name": "chr_14_E2", "taxId": "41875", "score": 5216.0}, {"name": "chr_14_E2", "taxId": "41875", "score": 316.0}, {"name": "chr_14_E2", "taxId": "41875", "score": 211.0}, {"name": "chr_14_E2", "taxId": "41875", "score": 204.0}, {"name": "chr_14_E2", "taxId": "41875", "score": 150.0}, {"name": "chr_14_E2", "taxId": "41875", "score": 143.0}, {"name": "chr_14_E2", "taxId": "41875", "score": 5164.0}, {"name": "chr_14_E2", "taxId": "41875", "score": 5097.0}, {"name": "chr_14_E2", "taxId": "41875", "score": 5059.0}, {"name": "chr_14_E2", "taxId": "41875", "score": 4926.0}, {"name": "chr_14_E2", "taxId": "41875", "score": 4926.0}, {"name": "chr_14_E2", "taxId": "41875", "score": 420.0}, {"name": "chr_14_E2", "taxId": "41875", "score": 370.0}, {"name": "chr_14_E2", "taxId": "41875", "score": 4916.0}, {"name": "chr_14_E2", "taxId": "41875", "score": 4876.0}, {"name": "chr_14_E2", "taxId": "41875", "score": 4826.0}, {"name": "chr_14_E2", "taxId": "41875", "score": 4488.0}, {"name": "chr_14_E2", "taxId": "41875", "score": 4482.0}, {"name": "chr_14_E2", "taxId": "41875", "score": 4361.0}, {"name": "chr_14_E2", "taxId": "41875", "score": 4311.0}, {"name": "chr_14_E2", "taxId": "41875", "score": 4176.0}, {"name": "chr_14_E2", "taxId": "41875", "score": 4145.0}, {"name": "chr_14_E2", "taxId": "41875", "score": 4056.0}, {"name": "chr_14_E2", "taxId": "41875", "score": 4034.0}, {"name": "chr_14_E2", "taxId": "41875", "score": 4015.0}, {"name": "chr_14_E2", "taxId": "41875", "score": 3949.0}, {"name": "chr_14_E2", "taxId": "41875", "score": 3928.0}, {"name": "chr_14_E2", "taxId": "41875", "score": 3901.0}, {"name": "chr_14_E2", "taxId": "41875", "score": 3880.0}, {"name": "chr_14_E2", "taxId": "41875", "score": 3866.0}, {"name": "chr_14_E2", "taxId": "41875", "score": 3795.0}, {"name": "chr_14_E2", "taxId": "41875", "score": 3795.0}, {"name": "chr_14_E2", "taxId": "41875", "score": 3729.0}, {"name": "chr_14_E2", "taxId": "41875", "score": 3720.0}, {"name": "chr_14_E2", "taxId": "41875", "score": 3709.0}, {"name": "chr_14_E2", "taxId": "41875", "score": 3640.0}, {"name": "chr_14_E2", "taxId": "41875", "score": 3615.0}, {"name": "chr_14_E2", "taxId": "41875", "score": 3613.0}, {"name": "chr_14_E2", "taxId": "41875", "score": 3602.0}, {"name": "chr_14_E2", "taxId": "41875", "score": 3591.0}, {"name": "chr_14_E2", "taxId": "41875", "score": 3496.0}, {"name": "chr_14_E2", "taxId": "41875", "score": 3446.0}, {"name": "chr_14_E2", "taxId": "41875", "score": 3400.0}, {"name": "chr_14_E2", "taxId": "41875", "score": 686.0}, {"name": "chr_14_E2", "taxId": "41875", "score": 399.0}, {"name": "chr_14_E2", "taxId": "41875", "score": 3343.0}, {"name": "chr_14_E2", "taxId": "41875", "score": 3297.0}, {"name": "chr_14_E2", "taxId": "41875", "score": 3297.0}, {"name": "chr_14_E2", "taxId": "41875", "score": 3278.0}, {"name": "chr_14_E2", "taxId": "41875", "score": 1142.0}, {"name": "chr_14_E2", "taxId": "41875", "score": 3273.0}, {"name": "chr_14_E2", "taxId": "41875", "score": 2026.0}, {"name": "chr_14_E2", "taxId": "41875", "score": 3264.0}, {"name": "chr_14_E2", "taxId": "41875", "score": 3245.0}, {"name": "chr_14_E2", "taxId": "41875", "score": 798.0}, {"name": "chr_14_E2", "taxId": "41875", "score": 3214.0}, {"name": "chr_14_E2", "taxId": "41875", "score": 3175.0}, {"name": "chr_14_E2", "taxId": "41875", "score": 3169.0}, {"name": "chr_14_E2", "taxId": "41875", "score": 3103.0}, {"name": "chr_14_E2", "taxId": "41875", "score": 3059.0}, {"name": "chr_14_E2", "taxId": "41875", "score": 3038.0}, {"name": "chr_14_E2", "taxId": "41875", "score": 3014.0}, {"name": "chr_14_E2", "taxId": "41875", "score": 3011.0}, {"name": "chr_14_E2", "taxId": "41875", "score": 2998.0}, {"name": "chr_14_E2", "taxId": "41875", "score": 2987.0}, {"name": "chr_14_E2", "taxId": "41875", "score": 2931.0}, {"name": "chr_14_E2", "taxId": "41875", "score": 2926.0}, {"name": "chr_14_E2", "taxId": "41875", "score": 2900.0}, {"name": "chr_14_E2", "taxId": "41875", "score": 2887.0}, {"name": "chr_14_E2", "taxId": "41875", "score": 2852.0}, {"name": "chr_14_E2", "taxId": "41875", "score": 2850.0}, {"name": "chr_14_E2", "taxId": "41875", "score": 514.0}, {"name": "chr_14_E2", "taxId": "41875", "score": 459.0}, {"name": "chr_14_E2", "taxId": "41875", "score": 2843.0}, {"name": "chr_14_E2", "taxId": "41875", "score": 2832.0}, {"name": "chr_14_E2", "taxId": "41875", "score": 2806.0}, {"name": "chr_14_E2", "taxId": "41875", "score": 640.0}, {"name": "chr_14_E2", "taxId": "41875", "score": 2789.0}, {"name": "chr_14_E2", "taxId": "41875", "score": 2784.0}, {"name": "chr_14_E2", "taxId": "41875", "score": 623.0}, {"name": "chr_14_E2", "taxId": "41875", "score": 2776.0}, {"name": "chr_14_E2", "taxId": "41875", "score": 2771.0}, {"name": "chr_14_E2", "taxId": "41875", "score": 2765.0}, {"name": "chr_14_E2", "taxId": "41875", "score": 2700.0}, {"name": "chr_14_E2", "taxId": "41875", "score": 2695.0}, {"name": "chr_14_E2", "taxId": "41875", "score": 2695.0}, {"name": "chr_14_E2", "taxId": "41875", "score": 2693.0}, {"name": "chr_14_E2", "taxId": "41875", "score": 2667.0}, {"name": "chr_14_E2", "taxId": "41875", "score": 2665.0}, {"name": "chr_14_E2", "taxId": "41875", "score": 425.0}, {"name": "chr_14_E2", "taxId": "41875", "score": 2665.0}, {"name": "chr_14_E2", "taxId": "41875", "score": 2660.0}, {"name": "chr_14_E2", "taxId": "41875", "score": 2628.0}, {"name": "chr_14_E2", "taxId": "41875", "score": 2606.0}, {"name": "chr_14_E2", "taxId": "41875", "score": 2597.0}, {"name": "chr_14_E2", "taxId": "41875", "score": 638.0}, {"name": "chr_14_E2", "taxId": "41875", "score": 2582.0}, {"name": "chr_14_E2", "taxId": "41875", "score": 2577.0}, {"name": "chr_14_E2", "taxId": "41875", "score": 2573.0}, {"name": "chr_14_E2", "taxId": "41875", "score": 2573.0}, {"name": "chr_14_E2", "taxId": "41875", "score": 2017.0}, {"name": "chr_14_E2", "taxId": "41875", "score": 645.0}, {"name": "chr_14_E2", "taxId": "41875", "score": 625.0}, {"name": "chr_14_E2", "taxId": "41875", "score": 621.0}, {"name": "chr_14_E2", "taxId": "41875", "score": 411.0}, {"name": "chr_14_E2", "taxId": "41875", "score": 182.0}, {"name": "chr_14_E2", "taxId": "41875", "score": 2569.0}, {"name": "chr_14_E2", "taxId": "41875", "score": 2547.0}, {"name": "chr_14_E2", "taxId": "41875", "score": 163.0}, {"name": "chr_14_E2", "taxId": "41875", "score": 2516.0}, {"name": "chr_14_E2", "taxId": "41875", "score": 2514.0}, {"name": "chr_14_E2", "taxId": "41875", "score": 2505.0}, {"name": "chr_14_E2", "taxId": "41875", "score": 2495.0}, {"name": "chr_14_E2", "taxId": "41875", "score": 2398.0}, {"name": "chr_14_E2", "taxId": "41875", "score": 2394.0}, {"name": "chr_14_E2", "taxId": "41875", "score": 2372.0}, {"name": "chr_14_E2", "taxId": "41875", "score": 2370.0}, {"name": "chr_14_E2", "taxId": "41875", "score": 2368.0}, {"name": "chr_14_E2", "taxId": "41875", "score": 791.0}, {"name": "chr_14_E2", "taxId": "41875", "score": 2366.0}, {"name": "chr_14_E2", "taxId": "41875", "score": 2350.0}, {"name": "chr_14_E2", "taxId": "41875", "score": 2327.0}, {"name": "chr_14_E2", "taxId": "41875", "score": 2327.0}, {"name": "chr_14_E2", "taxId": "41875", "score": 2327.0}, {"name": "chr_14_E2", "taxId": "41875", "score": 2322.0}, {"name": "chr_14_E2", "taxId": "41875", "score": 2322.0}, {"name": "chr_14_E2", "taxId": "41875", "score": 2316.0}, {"name": "chr_14_E2", "taxId": "41875", "score": 2316.0}, {"name": "chr_14_E2", "taxId": "41875", "score": 2294.0}, {"name": "chr_14_E2", "taxId": "41875", "score": 2281.0}, {"name": "chr_14_E2", "taxId": "41875", "score": 2278.0}, {"name": "chr_14_E2", "taxId": "41875", "score": 2263.0}, {"name": "chr_14_E2", "taxId": "41875", "score": 158.0}, {"name": "chr_14_E2", "taxId": "41875", "score": 2250.0}, {"name": "chr_14_E2", "taxId": "41875", "score": 2239.0}, {"name": "chr_14_E2", "taxId": "41875", "score": 2228.0}, {"name": "chr_14_E2", "taxId": "41875", "score": 2183.0}, {"name": "chr_14_E2", "taxId": "41875", "score": 2178.0}, {"name": "chr_14_E2", "taxId": "41875", "score": 2152.0}, {"name": "chr_14_E2", "taxId": "41875", "score": 2145.0}, {"name": "chr_14_E2", "taxId": "41875", "score": 2139.0}, {"name": "chr_14_E2", "taxId": "41875", "score": 2139.0}, {"name": "chr_14_E2", "taxId": "41875", "score": 2106.0}, {"name": "chr_14_E2", "taxId": "41875", "score": 586.0}, {"name": "chr_14_E2", "taxId": "41875", "score": 566.0}, {"name": "chr_14_E2", "taxId": "41875", "score": 398.0}, {"name": "chr_14_E2", "taxId": "41875", "score": 375.0}, {"name": "chr_14_E2", "taxId": "41875", "score": 318.0}, {"name": "chr_14_E2", "taxId": "41875", "score": 219.0}, {"name": "chr_14_E2", "taxId": "41875", "score": 204.0}, {"name": "chr_14_E2", "taxId": "41875", "score": 187.0}, {"name": "chr_14_E2", "taxId": "41875", "score": 2089.0}, {"name": "chr_14_E2", "taxId": "41875", "score": 2080.0}, {"name": "chr_14_E2", "taxId": "41875", "score": 176.0}, {"name": "chr_14_E2", "taxId": "41875", "score": 2074.0}, {"name": "chr_14_E2", "taxId": "41875", "score": 255.0}, {"name": "chr_14_E2", "taxId": "41875", "score": 2069.0}, {"name": "chr_14_E2", "taxId": "41875", "score": 616.0}, {"name": "chr_14_E2", "taxId": "41875", "score": 2063.0}, {"name": "chr_14_E2", "taxId": "41875", "score": 2058.0}, {"name": "chr_14_E2", "taxId": "41875", "score": 2052.0}, {"name": "chr_14_E2", "taxId": "41875", "score": 2050.0}, {"name": "chr_14_E2", "taxId": "41875", "score": 2045.0}, {"name": "chr_14_E2", "taxId": "41875", "score": 2045.0}, {"name": "chr_14_E2", "taxId": "41875", "score": 2045.0}, {"name": "chr_14_E2", "taxId": "41875", "score": 2034.0}, {"name": "chr_14_E2", "taxId": "41875", "score": 2028.0}, {"name": "chr_14_E2", "taxId": "41875", "score": 2015.0}, {"name": "chr_14_E2", "taxId": "41875", "score": 307.0}, {"name": "chr_14_E2", "taxId": "41875", "score": 161.0}, {"name": "chr_14_E2", "taxId": "41875", "score": 1989.0}, {"name": "chr_14_E2", "taxId": "41875", "score": 1978.0}, {"name": "chr_14_E2", "taxId": "41875", "score": 1973.0}, {"name": "chr_14_E2", "taxId": "41875", "score": 1958.0}, {"name": "chr_14_E2", "taxId": "41875", "score": 1956.0}, {"name": "chr_14_E2", "taxId": "41875", "score": 1956.0}, {"name": "chr_14_E2", "taxId": "41875", "score": 1953.0}, {"name": "chr_14_E2", "taxId": "41875", "score": 279.0}, {"name": "chr_14_E2", "taxId": "41875", "score": 1953.0}, {"name": "chr_14_E2", "taxId": "41875", "score": 1951.0}, {"name": "chr_14_E2", "taxId": "41875", "score": 1945.0}, {"name": "chr_14_E2", "taxId": "41875", "score": 1166.0}, {"name": "chr_14_E2", "taxId": "41875", "score": 1917.0}, {"name": "chr_14_E2", "taxId": "41875", "score": 1895.0}, {"name": "chr_14_E2", "taxId": "41875", "score": 1862.0}, {"name": "chr_14_E2", "taxId": "41875", "score": 1853.0}, {"name": "chr_14_E2", "taxId": "41875", "score": 1840.0}, {"name": "chr_14_E2", "taxId": "41875", "score": 712.0}, {"name": "chr_14_E2", "taxId": "41875", "score": 1831.0}, {"name": "chr_14_E2", "taxId": "41875", "score": 1790.0}, {"name": "chr_14_E2", "taxId": "41875", "score": 1786.0}, {"name": "chr_14_E2", "taxId": "41875", "score": 1762.0}, {"name": "chr_14_E2", "taxId": "41875", "score": 305.0}, {"name": "chr_14_E2", "taxId": "41875", "score": 1759.0}, {"name": "chr_14_E2", "taxId": "41875", "score": 1463.0}, {"name": "chr_14_E2", "taxId": "41875", "score": 1757.0}, {"name": "chr_14_E2", "taxId": "41875", "score": 1707.0}, {"name": "chr_14_E2", "taxId": "41875", "score": 1701.0}, {"name": "chr_14_E2", "taxId": "41875", "score": 1701.0}, {"name": "chr_14_E2", "taxId": "41875", "score": 1685.0}, {"name": "chr_14_E2", "taxId": "41875", "score": 721.0}, {"name": "chr_14_E2", "taxId": "41875", "score": 228.0}, {"name": "chr_14_E2", "taxId": "41875", "score": 172.0}, {"name": "chr_14_E2", "taxId": "41875", "score": 145.0}, {"name": "chr_14_E2", "taxId": "41875", "score": 1674.0}, {"name": "chr_14_E2", "taxId": "41875", "score": 1652.0}, {"name": "chr_14_E2", "taxId": "41875", "score": 1635.0}, {"name": "chr_14_E2", "taxId": "41875", "score": 1618.0}, {"name": "chr_14_E2", "taxId": "41875", "score": 1613.0}, {"name": "chr_14_E2", "taxId": "41875", "score": 813.0}, {"name": "chr_14_E2", "taxId": "41875", "score": 1613.0}, {"name": "chr_14_E2", "taxId": "41875", "score": 204.0}, {"name": "chr_14_E2", "taxId": "41875", "score": 1596.0}, {"name": "chr_14_E2", "taxId": "41875", "score": 1596.0}, {"name": "chr_14_E2", "taxId": "41875", "score": 1596.0}, {"name": "chr_14_E2", "taxId": "41875", "score": 1574.0}, {"name": "chr_14_E2", "taxId": "41875", "score": 1563.0}, {"name": "chr_14_E2", "taxId": "41875", "score": 1557.0}, {"name": "chr_14_E2", "taxId": "41875", "score": 970.0}, {"name": "chr_14_E2", "taxId": "41875", "score": 1552.0}, {"name": "chr_14_E2", "taxId": "41875", "score": 1548.0}, {"name": "chr_14_E2", "taxId": "41875", "score": 285.0}, {"name": "chr_14_E2", "taxId": "41875", "score": 1544.0}, {"name": "chr_14_E2", "taxId": "41875", "score": 180.0}, {"name": "chr_14_E2", "taxId": "41875", "score": 1544.0}, {"name": "chr_14_E2", "taxId": "41875", "score": 196.0}, {"name": "chr_14_E2", "taxId": "41875", "score": 1543.0}, {"name": "chr_14_E2", "taxId": "41875", "score": 1533.0}, {"name": "chr_14_E2", "taxId": "41875", "score": 366.0}, {"name": "chr_14_E2", "taxId": "41875", "score": 1530.0}, {"name": "chr_14_E2", "taxId": "41875", "score": 839.0}, {"name": "chr_14_E2", "taxId": "41875", "score": 1524.0}, {"name": "chr_14_E2", "taxId": "41875", "score": 1509.0}, {"name": "chr_14_E2", "taxId": "41875", "score": 1507.0}, {"name": "chr_14_E2", "taxId": "41875", "score": 425.0}, {"name": "chr_14_E2", "taxId": "41875", "score": 1507.0}, {"name": "chr_14_E2", "taxId": "41875", "score": 1502.0}, {"name": "chr_14_E2", "taxId": "41875", "score": 1480.0}, {"name": "chr_14_E2", "taxId": "41875", "score": 1476.0}, {"name": "chr_14_E2", "taxId": "41875", "score": 1467.0}, {"name": "chr_14_E2", "taxId": "41875", "score": 878.0}, {"name": "chr_14_E2", "taxId": "41875", "score": 215.0}, {"name": "chr_14_E2", "taxId": "41875", "score": 1402.0}, {"name": "chr_14_E2", "taxId": "41875", "score": 1397.0}, {"name": "chr_14_E2", "taxId": "41875", "score": 1384.0}, {"name": "chr_14_E2", "taxId": "41875", "score": 953.0}, {"name": "chr_14_E2", "taxId": "41875", "score": 869.0}, {"name": "chr_14_E2", "taxId": "41875", "score": 1382.0}, {"name": "chr_14_E2", "taxId": "41875", "score": 1338.0}, {"name": "chr_14_E2", "taxId": "41875", "score": 1338.0}, {"name": "chr_14_E2", "taxId": "41875", "score": 185.0}, {"name": "chr_14_E2", "taxId": "41875", "score": 1332.0}, {"name": "chr_14_E2", "taxId": "41875", "score": 1330.0}, {"name": "chr_14_E2", "taxId": "41875", "score": 1319.0}, {"name": "chr_14_E2", "taxId": "41875", "score": 1317.0}, {"name": "chr_14_E2", "taxId": "41875", "score": 359.0}, {"name": "chr_14_E2", "taxId": "41875", "score": 302.0}, {"name": "chr_14_E2", "taxId": "41875", "score": 296.0}, {"name": "chr_14_E2", "taxId": "41875", "score": 292.0}, {"name": "chr_14_E2", "taxId": "41875", "score": 292.0}, {"name": "chr_14_E2", "taxId": "41875", "score": 1299.0}, {"name": "chr_14_E2", "taxId": "41875", "score": 1291.0}, {"name": "chr_14_E2", "taxId": "41875", "score": 1280.0}, {"name": "chr_14_E2", "taxId": "41875", "score": 1280.0}, {"name": "chr_14_E2", "taxId": "41875", "score": 1277.0}, {"name": "chr_14_E2", "taxId": "41875", "score": 248.0}, {"name": "chr_14_E2", "taxId": "41875", "score": 1275.0}, {"name": "chr_14_E2", "taxId": "41875", "score": 723.0}, {"name": "chr_14_E2", "taxId": "41875", "score": 1273.0}, {"name": "chr_14_E2", "taxId": "41875", "score": 1242.0}, {"name": "chr_14_E2", "taxId": "41875", "score": 1242.0}, {"name": "chr_14_E2", "taxId": "41875", "score": 1236.0}, {"name": "chr_14_E2", "taxId": "41875", "score": 1160.0}, {"name": "chr_14_E2", "taxId": "41875", "score": 1232.0}, {"name": "chr_14_E2", "taxId": "41875", "score": 1203.0}, {"name": "chr_14_E2", "taxId": "41875", "score": 1190.0}, {"name": "chr_14_E2", "taxId": "41875", "score": 656.0}, {"name": "chr_14_E2", "taxId": "41875", "score": 1158.0}, {"name": "chr_14_E2", "taxId": "41875", "score": 1138.0}, {"name": "chr_14_E2", "taxId": "41875", "score": 1131.0}, {"name": "chr_14_E2", "taxId": "41875", "score": 1114.0}, {"name": "chr_14_E2", "taxId": "41875", "score": 1110.0}, {"name": "chr_14_E2", "taxId": "41875", "score": 1088.0}, {"name": "chr_14_E2", "taxId": "41875", "score": 285.0}, {"name": "chr_14_E2", "taxId": "41875", "score": 237.0}, {"name": "chr_14_E2", "taxId": "41875", "score": 1083.0}, {"name": "chr_14_E2", "taxId": "41875", "score": 870.0}, {"name": "chr_14_E2", "taxId": "41875", "score": 1077.0}, {"name": "chr_14_E2", "taxId": "41875", "score": 1075.0}, {"name": "chr_14_E2", "taxId": "41875", "score": 1070.0}, {"name": "chr_14_E2", "taxId": "41875", "score": 1070.0}, {"name": "chr_14_E2", "taxId": "41875", "score": 468.0}, {"name": "chr_14_E2", "taxId": "41875", "score": 228.0}, {"name": "chr_14_E2", "taxId": "41875", "score": 1042.0}, {"name": "chr_14_E2", "taxId": "41875", "score": 1026.0}, {"name": "chr_14_E2", "taxId": "41875", "score": 1022.0}, {"name": "chr_14_E2", "taxId": "41875", "score": 704.0}, {"name": "chr_14_E2", "taxId": "41875", "score": 1016.0}, {"name": "chr_14_E2", "taxId": "41875", "score": 1003.0}, {"name": "chr_14_E2", "taxId": "41875", "score": 839.0}, {"name": "chr_14_E2", "taxId": "41875", "score": 1003.0}, {"name": "chr_14_E2", "taxId": "41875", "score": 854.0}, {"name": "chr_14_E2", "taxId": "41875", "score": 839.0}, {"name": "chr_14_E2", "taxId": "41875", "score": 804.0}, {"name": "chr_14_E2", "taxId": "41875", "score": 798.0}, {"name": "chr_14_E2", "taxId": "41875", "score": 494.0}, {"name": "chr_14_E2", "taxId": "41875", "score": 148.0}, {"name": "chr_14_E2", "taxId": "41875", "score": 977.0}, {"name": "chr_14_E2", "taxId": "41875", "score": 953.0}, {"name": "chr_14_E2", "taxId": "41875", "score": 950.0}, {"name": "chr_14_E2", "taxId": "41875", "score": 950.0}, {"name": "chr_14_E2", "taxId": "41875", "score": 929.0}, {"name": "chr_14_E2", "taxId": "41875", "score": 920.0}, {"name": "chr_14_E2", "taxId": "41875", "score": 867.0}, {"name": "chr_14_E2", "taxId": "41875", "score": 941.0}, {"name": "chr_14_E2", "taxId": "41875", "score": 909.0}, {"name": "chr_14_E2", "taxId": "41875", "score": 758.0}, {"name": "chr_14_E2", "taxId": "41875", "score": 935.0}, {"name": "chr_14_E2", "taxId": "41875", "score": 237.0}, {"name": "chr_14_E2", "taxId": "41875", "score": 931.0}, {"name": "chr_14_E2", "taxId": "41875", "score": 929.0}, {"name": "chr_14_E2", "taxId": "41875", "score": 161.0}, {"name": "chr_14_E2", "taxId": "41875", "score": 926.0}, {"name": "chr_14_E2", "taxId": "41875", "score": 926.0}, {"name": "chr_14_E2", "taxId": "41875", "score": 894.0}, {"name": "chr_14_E2", "taxId": "41875", "score": 797.0}, {"name": "chr_14_E2", "taxId": "41875", "score": 911.0}, {"name": "chr_14_E2", "taxId": "41875", "score": 292.0}, {"name": "chr_14_E2", "taxId": "41875", "score": 909.0}, {"name": "chr_14_E2", "taxId": "41875", "score": 909.0}, {"name": "chr_14_E2", "taxId": "41875", "score": 904.0}, {"name": "chr_14_E2", "taxId": "41875", "score": 904.0}, {"name": "chr_14_E2", "taxId": "41875", "score": 894.0}, {"name": "chr_14_E2", "taxId": "41875", "score": 322.0}, {"name": "chr_14_E2", "taxId": "41875", "score": 894.0}, {"name": "chr_14_E2", "taxId": "41875", "score": 893.0}, {"name": "chr_14_E2", "taxId": "41875", "score": 893.0}, {"name": "chr_14_E2", "taxId": "41875", "score": 856.0}, {"name": "chr_14_E2", "taxId": "41875", "score": 809.0}, {"name": "chr_14_E2", "taxId": "41875", "score": 760.0}, {"name": "chr_14_E2", "taxId": "41875", "score": 752.0}, {"name": "chr_14_E2", "taxId": "41875", "score": 721.0}, {"name": "chr_14_E2", "taxId": "41875", "score": 702.0}, {"name": "chr_14_E2", "taxId": "41875", "score": 183.0}, {"name": "chr_14_E2", "taxId": "41875", "score": 889.0}, {"name": "chr_14_E2", "taxId": "41875", "score": 848.0}, {"name": "chr_14_E2", "taxId": "41875", "score": 821.0}, {"name": "chr_14_E2", "taxId": "41875", "score": 752.0}, {"name": "chr_14_E2", "taxId": "41875", "score": 161.0}, {"name": "chr_14_E2", "taxId": "41875", "score": 887.0}, {"name": "chr_14_E2", "taxId": "41875", "score": 867.0}, {"name": "chr_14_E2", "taxId": "41875", "score": 848.0}, {"name": "chr_14_E2", "taxId": "41875", "score": 821.0}, {"name": "chr_14_E2", "taxId": "41875", "score": 861.0}, {"name": "chr_14_E2", "taxId": "41875", "score": 857.0}, {"name": "chr_14_E2", "taxId": "41875", "score": 850.0}, {"name": "chr_14_E2", "taxId": "41875", "score": 706.0}, {"name": "chr_14_E2", "taxId": "41875", "score": 355.0}, {"name": "chr_14_E2", "taxId": "41875", "score": 274.0}, {"name": "chr_14_E2", "taxId": "41875", "score": 857.0}, {"name": "chr_14_E2", "taxId": "41875", "score": 850.0}, {"name": "chr_14_E2", "taxId": "41875", "score": 848.0}, {"name": "chr_14_E2", "taxId": "41875", "score": 845.0}, {"name": "chr_14_E2", "taxId": "41875", "score": 211.0}, {"name": "chr_14_E2", "taxId": "41875", "score": 839.0}, {"name": "chr_14_E2", "taxId": "41875", "score": 835.0}, {"name": "chr_14_E2", "taxId": "41875", "score": 320.0}, {"name": "chr_14_E2", "taxId": "41875", "score": 833.0}, {"name": "chr_14_E2", "taxId": "41875", "score": 833.0}, {"name": "chr_14_E2", "taxId": "41875", "score": 828.0}, {"name": "chr_14_E2", "taxId": "41875", "score": 828.0}, {"name": "chr_14_E2", "taxId": "41875", "score": 178.0}, {"name": "chr_14_E2", "taxId": "41875", "score": 826.0}, {"name": "chr_14_E2", "taxId": "41875", "score": 822.0}, {"name": "chr_14_E2", "taxId": "41875", "score": 412.0}, {"name": "chr_14_E2", "taxId": "41875", "score": 815.0}, {"name": "chr_14_E2", "taxId": "41875", "score": 813.0}, {"name": "chr_14_E2", "taxId": "41875", "score": 575.0}, {"name": "chr_14_E2", "taxId": "41875", "score": 206.0}, {"name": "chr_14_E2", "taxId": "41875", "score": 809.0}, {"name": "chr_14_E2", "taxId": "41875", "score": 800.0}, {"name": "chr_14_E2", "taxId": "41875", "score": 793.0}, {"name": "chr_14_E2", "taxId": "41875", "score": 787.0}, {"name": "chr_14_E2", "taxId": "41875", "score": 787.0}, {"name": "chr_14_E2", "taxId": "41875", "score": 784.0}, {"name": "chr_14_E2", "taxId": "41875", "score": 427.0}, {"name": "chr_14_E2", "taxId": "41875", "score": 782.0}, {"name": "chr_14_E2", "taxId": "41875", "score": 499.0}, {"name": "chr_14_E2", "taxId": "41875", "score": 455.0}, {"name": "chr_14_E2", "taxId": "41875", "score": 305.0}, {"name": "chr_14_E2", "taxId": "41875", "score": 252.0}, {"name": "chr_14_E2", "taxId": "41875", "score": 241.0}, {"name": "chr_14_E2", "taxId": "41875", "score": 154.0}, {"name": "chr_14_E2", "taxId": "41875", "score": 150.0}, {"name": "chr_14_E2", "taxId": "41875", "score": 145.0}, {"name": "chr_14_E2", "taxId": "41875", "score": 782.0}, {"name": "chr_14_E2", "taxId": "41875", "score": 780.0}, {"name": "chr_14_E2", "taxId": "41875", "score": 141.0}, {"name": "chr_14_E2", "taxId": "41875", "score": 765.0}, {"name": "chr_14_E2", "taxId": "41875", "score": 752.0}, {"name": "chr_14_E2", "taxId": "41875", "score": 752.0}, {"name": "chr_14_E2", "taxId": "564608", "score": 747.0}, {"name": "chr_14_E2", "taxId": "41875", "score": 743.0}, {"name": "chr_14_E2", "taxId": "41875", "score": 739.0}, {"name": "chr_14_E2", "taxId": "41875", "score": 207.0}, {"name": "chr_14_E2", "taxId": "41875", "score": 737.0}, {"name": "chr_14_E2", "taxId": "41875", "score": 732.0}, {"name": "chr_14_E2", "taxId": "41875", "score": 721.0}, {"name": "chr_14_E2", "taxId": "41875", "score": 715.0}, {"name": "chr_14_E2", "taxId": "41875", "score": 715.0}, {"name": "chr_14_E2", "taxId": "41875", "score": 438.0}, {"name": "chr_14_E2", "taxId": "41875", "score": 710.0}, {"name": "chr_14_E2", "taxId": "41875", "score": 693.0}, {"name": "chr_14_E2", "taxId": "41875", "score": 682.0}, {"name": "chr_14_E2", "taxId": "41875", "score": 388.0}, {"name": "chr_14_E2", "taxId": "41875", "score": 364.0}, {"name": "chr_14_E2", "taxId": "41875", "score": 176.0}, {"name": "chr_14_E2", "taxId": "296587", "score": 676.0}, {"name": "chr_14_E2", "taxId": "41875", "score": 673.0}, {"name": "chr_14_E2", "taxId": "296587", "score": 645.0}, {"name": "chr_14_E2", "taxId": "296587", "score": 645.0}, {"name": "chr_14_E2", "taxId": "296587", "score": 486.0}, {"name": "chr_14_E2", "taxId": "41875", "score": 641.0}, {"name": "chr_14_E2", "taxId": "41875", "score": 427.0}, {"name": "chr_14_E2", "taxId": "41875", "score": 405.0}, {"name": "chr_14_E2", "taxId": "41875", "score": 303.0}, {"name": "chr_14_E2", "taxId": "41875", "score": 298.0}, {"name": "chr_14_E2", "taxId": "41875", "score": 261.0}, {"name": "chr_14_E2", "taxId": "41875", "score": 183.0}, {"name": "chr_14_E2", "taxId": "41875", "score": 178.0}, {"name": "chr_14_E2", "taxId": "41875", "score": 169.0}, {"name": "chr_14_E2", "taxId": "41875", "score": 154.0}, {"name": "chr_14_E2", "taxId": "41875", "score": 150.0}, {"name": "chr_14_E2", "taxId": "41875", "score": 625.0}, {"name": "chr_14_E2", "taxId": "41875", "score": 564.0}, {"name": "chr_14_E2", "taxId": "41875", "score": 440.0}, {"name": "chr_14_E2", "taxId": "41875", "score": 165.0}, {"name": "chr_14_E2", "taxId": "41875", "score": 599.0}, {"name": "chr_14_E2", "taxId": "41875", "score": 291.0}, {"name": "chr_14_E2", "taxId": "41875", "score": 263.0}, {"name": "chr_14_E2", "taxId": "41875", "score": 588.0}, {"name": "chr_14_E2", "taxId": "41875", "score": 582.0}, {"name": "chr_14_E2", "taxId": "41875", "score": 457.0}, {"name": "chr_14_E2", "taxId": "41875", "score": 344.0}, {"name": "chr_14_E2", "taxId": "41875", "score": 276.0}, {"name": "chr_14_E2", "taxId": "41875", "score": 579.0}, {"name": "chr_14_E2", "taxId": "41875", "score": 327.0}, {"name": "chr_14_E2", "taxId": "41875", "score": 217.0}, {"name": "chr_14_E2", "taxId": "41875", "score": 211.0}, {"name": "chr_14_E2", "taxId": "41875", "score": 195.0}, {"name": "chr_14_E2", "taxId": "41875", "score": 143.0}, {"name": "chr_14_E2", "taxId": "41875", "score": 573.0}, {"name": "chr_14_E2", "taxId": "41875", "score": 542.0}, {"name": "chr_14_E2", "taxId": "41875", "score": 571.0}, {"name": "chr_14_E2", "taxId": "41875", "score": 219.0}, {"name": "chr_14_E2", "taxId": "41875", "score": 560.0}, {"name": "chr_14_E2", "taxId": "41875", "score": 560.0}, {"name": "chr_14_E2", "taxId": "41875", "score": 558.0}, {"name": "chr_14_E2", "taxId": "41875", "score": 516.0}, {"name": "chr_14_E2", "taxId": "41875", "score": 398.0}, {"name": "chr_14_E2", "taxId": "41875", "score": 553.0}, {"name": "chr_14_E2", "taxId": "41875", "score": 401.0}, {"name": "chr_14_E2", "taxId": "41875", "score": 333.0}, {"name": "chr_14_E2", "taxId": "41875", "score": 252.0}, {"name": "chr_14_E2", "taxId": "41875", "score": 209.0}, {"name": "chr_14_E2", "taxId": "41875", "score": 189.0}, {"name": "chr_14_E2", "taxId": "41875", "score": 156.0}, {"name": "chr_14_E2", "taxId": "41875", "score": 551.0}, {"name": "chr_14_E2", "taxId": "41875", "score": 377.0}, {"name": "chr_14_E2", "taxId": "41875", "score": 337.0}, {"name": "chr_14_E2", "taxId": "41875", "score": 239.0}, {"name": "chr_14_E2", "taxId": "41875", "score": 211.0}, {"name": "chr_14_E2", "taxId": "41875", "score": 158.0}, {"name": "chr_14_E2", "taxId": "41875", "score": 156.0}, {"name": "chr_14_E2", "taxId": "41875", "score": 549.0}, {"name": "chr_14_E2", "taxId": "41875", "score": 549.0}, {"name": "chr_14_E2", "taxId": "41875", "score": 544.0}, {"name": "chr_14_E2", "taxId": "41875", "score": 534.0}, {"name": "chr_14_E2", "taxId": "41875", "score": 488.0}, {"name": "chr_14_E2", "taxId": "41875", "score": 350.0}, {"name": "chr_14_E2", "taxId": "41875", "score": 298.0}, {"name": "chr_14_E2", "taxId": "41875", "score": 252.0}, {"name": "chr_14_E2", "taxId": "41875", "score": 200.0}, {"name": "chr_14_E2", "taxId": "41875", "score": 521.0}, {"name": "chr_14_E2", "taxId": "41875", "score": 516.0}, {"name": "chr_14_E2", "taxId": "41875", "score": 219.0}, {"name": "chr_14_E2", "taxId": "41875", "score": 193.0}, {"name": "chr_14_E2", "taxId": "41875", "score": 510.0}, {"name": "chr_14_E2", "taxId": "41875", "score": 479.0}, {"name": "chr_14_E2", "taxId": "41875", "score": 161.0}, {"name": "chr_14_E2", "taxId": "41875", "score": 508.0}, {"name": "chr_14_E2", "taxId": "41875", "score": 189.0}, {"name": "chr_14_E2", "taxId": "41875", "score": 171.0}, {"name": "chr_14_E2", "taxId": "41875", "score": 497.0}, {"name": "chr_14_E2", "taxId": "41875", "score": 399.0}, {"name": "chr_14_E2", "taxId": "41875", "score": 486.0}, {"name": "chr_14_E2", "taxId": "41875", "score": 193.0}, {"name": "chr_14_E2", "taxId": "296587", "score": 486.0}, {"name": "chr_14_E2", "taxId": "41875", "score": 481.0}, {"name": "chr_14_E2", "taxId": "41875", "score": 468.0}, {"name": "chr_14_E2", "taxId": "41875", "score": 359.0}, {"name": "chr_14_E2", "taxId": "41875", "score": 316.0}, {"name": "chr_14_E2", "taxId": "41875", "score": 141.0}, {"name": "chr_14_E2", "taxId": "41875", "score": 481.0}, {"name": "chr_14_E2", "taxId": "41875", "score": 470.0}, {"name": "chr_14_E2", "taxId": "41875", "score": 274.0}, {"name": "chr_14_E2", "taxId": "41875", "score": 204.0}, {"name": "chr_14_E2", "taxId": "41875", "score": 167.0}, {"name": "chr_14_E2", "taxId": "41875", "score": 466.0}, {"name": "chr_14_E2", "taxId": "41875", "score": 267.0}, {"name": "chr_14_E2", "taxId": "41875", "score": 220.0}, {"name": "chr_14_E2", "taxId": "41875", "score": 459.0}, {"name": "chr_14_E2", "taxId": "41875", "score": 292.0}, {"name": "chr_14_E2", "taxId": "41875", "score": 459.0}, {"name": "chr_14_E2", "taxId": "41875", "score": 331.0}, {"name": "chr_14_E2", "taxId": "41875", "score": 294.0}, {"name": "chr_14_E2", "taxId": "41875", "score": 294.0}, {"name": "chr_14_E2", "taxId": "41875", "score": 200.0}, {"name": "chr_14_E2", "taxId": "41875", "score": 195.0}, {"name": "chr_14_E2", "taxId": "41875", "score": 459.0}, {"name": "chr_14_E2", "taxId": "41875", "score": 427.0}, {"name": "chr_14_E2", "taxId": "41875", "score": 377.0}, {"name": "chr_14_E2", "taxId": "41875", "score": 326.0}, {"name": "chr_14_E2", "taxId": "41875", "score": 307.0}, {"name": "chr_14_E2", "taxId": "41875", "score": 219.0}, {"name": "chr_14_E2", "taxId": "41875", "score": 189.0}, {"name": "chr_14_E2", "taxId": "41875", "score": 189.0}, {"name": "chr_14_E2", "taxId": "41875", "score": 185.0}, {"name": "chr_14_E2", "taxId": "41875", "score": 167.0}, {"name": "chr_14_E2", "taxId": "41875", "score": 455.0}, {"name": "chr_14_E2", "taxId": "41875", "score": 455.0}, {"name": "chr_14_E2", "taxId": "41875", "score": 342.0}, {"name": "chr_14_E2", "taxId": "41875", "score": 233.0}, {"name": "chr_14_E2", "taxId": "41875", "score": 224.0}, {"name": "chr_14_E2", "taxId": "41875", "score": 215.0}, {"name": "chr_14_E2", "taxId": "41875", "score": 206.0}, {"name": "chr_14_E2", "taxId": "41875", "score": 444.0}, {"name": "chr_14_E2", "taxId": "41875", "score": 150.0}, {"name": "chr_14_E2", "taxId": "41875", "score": 444.0}, {"name": "chr_14_E2", "taxId": "41875", "score": 440.0}, {"name": "chr_14_E2", "taxId": "41875", "score": 237.0}, {"name": "chr_14_E2", "taxId": "41875", "score": 156.0}, {"name": "chr_14_E2", "taxId": "41875", "score": 436.0}, {"name": "chr_14_E2", "taxId": "41875", "score": 435.0}, {"name": "chr_14_E2", "taxId": "41875", "score": 246.0}, {"name": "chr_14_E2", "taxId": "41875", "score": 235.0}, {"name": "chr_14_E2", "taxId": "41875", "score": 433.0}, {"name": "chr_14_E2", "taxId": "41875", "score": 431.0}, {"name": "chr_14_E2", "taxId": "41875", "score": 427.0}, {"name": "chr_14_E2", "taxId": "41875", "score": 320.0}, {"name": "chr_14_E2", "taxId": "41875", "score": 217.0}, {"name": "chr_14_E2", "taxId": "41875", "score": 422.0}, {"name": "chr_14_E2", "taxId": "296587", "score": 416.0}, {"name": "chr_14_E2", "taxId": "42229", "score": 414.0}, {"name": "chr_14_E2", "taxId": "41875", "score": 411.0}, {"name": "chr_14_E2", "taxId": "41875", "score": 279.0}, {"name": "chr_14_E2", "taxId": "41875", "score": 261.0}, {"name": "chr_14_E2", "taxId": "41875", "score": 244.0}, {"name": "chr_14_E2", "taxId": "41875", "score": 243.0}, {"name": "chr_14_E2", "taxId": "41875", "score": 228.0}, {"name": "chr_14_E2", "taxId": "41875", "score": 180.0}, {"name": "chr_14_E2", "taxId": "41875", "score": 152.0}, {"name": "chr_14_E2", "taxId": "41875", "score": 147.0}, {"name": "chr_14_E2", "taxId": "41875", "score": 405.0}, {"name": "chr_14_E2", "taxId": "41875", "score": 399.0}, {"name": "chr_14_E2", "taxId": "41875", "score": 394.0}, {"name": "chr_14_E2", "taxId": "41875", "score": 388.0}, {"name": "chr_14_E2", "taxId": "436017", "score": 383.0}, {"name": "chr_14_E2", "taxId": "436017", "score": 383.0}, {"name": "chr_14_E2", "taxId": "41875", "score": 377.0}, {"name": "chr_14_E2", "taxId": "41875", "score": 377.0}, {"name": "chr_14_E2", "taxId": "102107", "score": 375.0}, {"name": "chr_14_E2", "taxId": "41875", "score": 372.0}, {"name": "chr_14_E2", "taxId": "41875", "score": 366.0}, {"name": "chr_14_E2", "taxId": "41875", "score": 267.0}, {"name": "chr_14_E2", "taxId": "41875", "score": 263.0}, {"name": "chr_14_E2", "taxId": "41875", "score": 364.0}, {"name": "chr_14_E2", "taxId": "41875", "score": 267.0}, {"name": "chr_14_E2", "taxId": "41875", "score": 257.0}, {"name": "chr_14_E2", "taxId": "41875", "score": 233.0}, {"name": "chr_14_E2", "taxId": "41875", "score": 220.0}, {"name": "chr_14_E2", "taxId": "41875", "score": 355.0}, {"name": "chr_14_E2", "taxId": "41875", "score": 274.0}, {"name": "chr_14_E2", "taxId": "41875", "score": 351.0}, {"name": "chr_14_E2", "taxId": "41875", "score": 233.0}, {"name": "chr_14_E2", "taxId": "41875", "score": 224.0}, {"name": "chr_14_E2", "taxId": "41875", "score": 220.0}, {"name": "chr_14_E2", "taxId": "41875", "score": 187.0}, {"name": "chr_14_E2", "taxId": "41875", "score": 185.0}, {"name": "chr_14_E2", "taxId": "41875", "score": 178.0}, {"name": "chr_14_E2", "taxId": "41875", "score": 167.0}, {"name": "chr_14_E2", "taxId": "41875", "score": 143.0}, {"name": "chr_14_E2", "taxId": "41875", "score": 337.0}, {"name": "chr_14_E2", "taxId": "114398", "score": 318.0}, {"name": "chr_14_E2", "taxId": "41875", "score": 313.0}, {"name": "chr_14_E2", "taxId": "41875", "score": 313.0}, {"name": "chr_14_E2", "taxId": "41875", "score": 276.0}, {"name": "chr_14_E2", "taxId": "41875", "score": 270.0}, {"name": "chr_14_E2", "taxId": "41875", "score": 255.0}, {"name": "chr_14_E2", "taxId": "41875", "score": 217.0}, {"name": "chr_14_E2", "taxId": "41875", "score": 207.0}, {"name": "chr_14_E2", "taxId": "41875", "score": 207.0}, {"name": "chr_14_E2", "taxId": "41875", "score": 195.0}, {"name": "chr_14_E2", "taxId": "41875", "score": 150.0}, {"name": "chr_14_E2", "taxId": "41875", "score": 311.0}, {"name": "chr_14_E2", "taxId": "41875", "score": 300.0}, {"name": "chr_14_E2", "taxId": "41875", "score": 283.0}, {"name": "chr_14_E2", "taxId": "41875", "score": 294.0}, {"name": "chr_14_E2", "taxId": "41875", "score": 209.0}, {"name": "chr_14_E2", "taxId": "41875", "score": 294.0}, {"name": "chr_14_E2", "taxId": "43146", "score": 289.0}, {"name": "chr_14_E2", "taxId": "41875", "score": 283.0}, {"name": "chr_14_E2", "taxId": "41875", "score": 143.0}, {"name": "chr_14_E2", "taxId": "41875", "score": 283.0}, {"name": "chr_14_E2", "taxId": "41875", "score": 239.0}, {"name": "chr_14_E2", "taxId": "41875", "score": 176.0}, {"name": "chr_14_E2", "taxId": "41875", "score": 279.0}, {"name": "chr_14_E2", "taxId": "41875", "score": 237.0}, {"name": "chr_14_E2", "taxId": "41875", "score": 200.0}, {"name": "chr_14_E2", "taxId": "41875", "score": 187.0}, {"name": "chr_14_E2", "taxId": "41875", "score": 178.0}, {"name": "chr_14_E2", "taxId": "41875", "score": 178.0}, {"name": "chr_14_E2", "taxId": "41875", "score": 158.0}, {"name": "chr_14_E2", "taxId": "41875", "score": 158.0}, {"name": "chr_14_E2", "taxId": "41875", "score": 150.0}, {"name": "chr_14_E2", "taxId": "41875", "score": 259.0}, {"name": "chr_14_E2", "taxId": "41875", "score": 209.0}, {"name": "chr_14_E2", "taxId": "41875", "score": 165.0}, {"name": "chr_14_E2", "taxId": "41875", "score": 161.0}, {"name": "chr_14_E2", "taxId": "41875", "score": 257.0}, {"name": "chr_14_E2", "taxId": "41875", "score": 235.0}, {"name": "chr_14_E2", "taxId": "41875", "score": 220.0}, {"name": "chr_14_E2", "taxId": "41875", "score": 209.0}, {"name": "chr_14_E2", "taxId": "41875", "score": 165.0}, {"name": "chr_14_E2", "taxId": "41875", "score": 255.0}, {"name": "chr_14_E2", "taxId": "41875", "score": 252.0}, {"name": "chr_14_E2", "taxId": "41875", "score": 213.0}, {"name": "chr_14_E2", "taxId": "564608", "score": 254.0}, {"name": "chr_14_E2", "taxId": "13443", "score": 252.0}, {"name": "chr_14_E2", "taxId": "41875", "score": 252.0}, {"name": "chr_14_E2", "taxId": "41875", "score": 161.0}, {"name": "chr_14_E2", "taxId": "41875", "score": 154.0}, {"name": "chr_14_E2", "taxId": "3649", "score": 243.0}, {"name": "chr_14_E2", "taxId": "9646", "score": 241.0}, {"name": "chr_14_E2", "taxId": "3711", "score": 237.0}, {"name": "chr_14_E2", "taxId": "1294385", "score": 233.0}, {"name": "chr_14_E2", "taxId": "559305", "score": 233.0}, {"name": "chr_14_E2", "taxId": "3708", "score": 231.0}, {"name": "chr_14_E2", "taxId": "109376", "score": 231.0}, {"name": "chr_14_E2", "taxId": "41875", "score": 231.0}, {"name": "chr_14_E2", "taxId": "663331", "score": 222.0}, {"name": "chr_14_E2", "taxId": "118797", "score": 217.0}, {"name": "chr_14_E2", "taxId": "38626", "score": 209.0}, {"name": "chr_14_E2", "taxId": "41875", "score": 202.0}, {"name": "chr_14_E2", "taxId": "128390", "score": 191.0}, {"name": "chr_14_E2", "taxId": "188344", "score": 187.0}, {"name": "chr_14_E2", "taxId": "41875", "score": 183.0}, {"name": "chr_14_E2", "taxId": "206008", "score": 182.0}, {"name": "chr_14_E2", "taxId": "41875", "score": 180.0}, {"name": "chr_14_E2", "taxId": "41875", "score": 163.0}, {"name": "chr_14_E2", "taxId": "41875", "score": 147.0}, {"name": "chr_14_E2", "taxId": "1808001", "score": 176.0}, {"name": "chr_14_E2", "taxId": "13146", "score": 176.0}, {"name": "chr_14_E2", "taxId": "79200", "score": 172.0}, {"name": "chr_14_E2", "taxId": "4558", "score": 171.0}, {"name": "chr_14_E2", "taxId": "41875", "score": 169.0}, {"name": "chr_14_E2", "taxId": "41875", "score": 167.0}, {"name": "chr_14_E2", "taxId": "41875", "score": 165.0}, {"name": "chr_14_E2", "taxId": "41875", "score": 145.0}, {"name": "chr_14_E2", "taxId": "4555", "score": 167.0}, {"name": "chr_14_E2", "taxId": "70448", "score": 167.0}, {"name": "chr_14_E2", "taxId": "70448", "score": 167.0}, {"name": "chr_14_E2", "taxId": "41875", "score": 161.0}, {"name": "chr_14_E2", "taxId": "28090", "score": 159.0}, {"name": "chr_14_E2", "taxId": "41875", "score": 156.0}, {"name": "chr_14_E2", "taxId": "50452", "score": 148.0}, {"name": "chr_14_E2", "taxId": "41875", "score": 148.0}, {"name": "chr_14_E2", "taxId": "8364", "score": 145.0}, {"name": "chr_14_E2", "taxId": "49451", "score": 143.0}]}, "taxonomy": {"bestsum": {"species": {"tax": "Bathycoccus prasinos", "score": 2045007.0, "c_index": 31}, "genus": {"tax": "Bathycoccus", "score": 2045007.0, "c_index": 24}, "family": {"tax": "Bathycoccaceae", "score": 2046107.0, "c_index": 20}, "order": {"tax": "Mamiellales", "score": 2050462.0, "c_index": 18}, "phylum": {"tax": "Chlorophyta", "score": 2050462.0, "c_index": 5}, "superkingdom": {"tax": "Eukaryota", "score": 2056089.0, "c_index": 1}}}}, "chr_13_E2": {"name": "chr_13_E2", "length": 717683, "n_count": 0, "agct_count": 717683, "gc": 0.4861, "covs": {"bam0": 23.7616}, "read_cov": {"bam0": 68443}, "hits": {"tax0": [{"name": "chr_13_E2", "taxId": "41875", "score": 104600.0}, {"name": "chr_13_E2", "taxId": "41875", "score": 95679.0}, {"name": "chr_13_E2", "taxId": "41875", "score": 94176.0}, {"name": "chr_13_E2", "taxId": "41875", "score": 82250.0}, {"name": "chr_13_E2", "taxId": "41875", "score": 74648.0}, {"name": "chr_13_E2", "taxId": "41875", "score": 67616.0}, {"name": "chr_13_E2", "taxId": "41875", "score": 66598.0}, {"name": "chr_13_E2", "taxId": "41875", "score": 55537.0}, {"name": "chr_13_E2", "taxId": "41875", "score": 53642.0}, {"name": "chr_13_E2", "taxId": "41875", "score": 51794.0}, {"name": "chr_13_E2", "taxId": "41875", "score": 45170.0}, {"name": "chr_13_E2", "taxId": "41875", "score": 40780.0}, {"name": "chr_13_E2", "taxId": "41875", "score": 29922.0}, {"name": "chr_13_E2", "taxId": "41875", "score": 25870.0}, {"name": "chr_13_E2", "taxId": "41875", "score": 25065.0}, {"name": "chr_13_E2", "taxId": "41875", "score": 23584.0}, {"name": "chr_13_E2", "taxId": "41875", "score": 23492.0}, {"name": "chr_13_E2", "taxId": "41875", "score": 22369.0}, {"name": "chr_13_E2", "taxId": "41875", "score": 20971.0}, {"name": "chr_13_E2", "taxId": "41875", "score": 20921.0}, {"name": "chr_13_E2", "taxId": "41875", "score": 19147.0}, {"name": "chr_13_E2", "taxId": "41875", "score": 17501.0}, {"name": "chr_13_E2", "taxId": "41875", "score": 17258.0}, {"name": "chr_13_E2", "taxId": "41875", "score": 14312.0}, {"name": "chr_13_E2", "taxId": "41875", "score": 14205.0}, {"name": "chr_13_E2", "taxId": "41875", "score": 13280.0}, {"name": "chr_13_E2", "taxId": "41875", "score": 12743.0}, {"name": "chr_13_E2", "taxId": "41875", "score": 9934.0}, {"name": "chr_13_E2", "taxId": "41875", "score": 8844.0}, {"name": "chr_13_E2", "taxId": "41875", "score": 8492.0}, {"name": "chr_13_E2", "taxId": "41875", "score": 8410.0}, {"name": "chr_13_E2", "taxId": "41875", "score": 8246.0}, {"name": "chr_13_E2", "taxId": "41875", "score": 6613.0}, {"name": "chr_13_E2", "taxId": "41875", "score": 6517.0}, {"name": "chr_13_E2", "taxId": "41875", "score": 6229.0}, {"name": "chr_13_E2", "taxId": "41875", "score": 5169.0}, {"name": "chr_13_E2", "taxId": "41875", "score": 5073.0}, {"name": "chr_13_E2", "taxId": "41875", "score": 4998.0}, {"name": "chr_13_E2", "taxId": "41875", "score": 4647.0}, {"name": "chr_13_E2", "taxId": "41875", "score": 4647.0}, {"name": "chr_13_E2", "taxId": "41875", "score": 4126.0}, {"name": "chr_13_E2", "taxId": "41875", "score": 3770.0}, {"name": "chr_13_E2", "taxId": "41875", "score": 3563.0}, {"name": "chr_13_E2", "taxId": "41875", "score": 3552.0}, {"name": "chr_13_E2", "taxId": "41875", "score": 3347.0}, {"name": "chr_13_E2", "taxId": "41875", "score": 3286.0}, {"name": "chr_13_E2", "taxId": "41875", "score": 3265.0}, {"name": "chr_13_E2", "taxId": "41875", "score": 3254.0}, {"name": "chr_13_E2", "taxId": "41875", "score": 3253.0}, {"name": "chr_13_E2", "taxId": "41875", "score": 3217.0}, {"name": "chr_13_E2", "taxId": "41875", "score": 2700.0}, {"name": "chr_13_E2", "taxId": "41875", "score": 2676.0}, {"name": "chr_13_E2", "taxId": "41875", "score": 2649.0}, {"name": "chr_13_E2", "taxId": "41875", "score": 2176.0}, {"name": "chr_13_E2", "taxId": "41875", "score": 2141.0}, {"name": "chr_13_E2", "taxId": "41875", "score": 2137.0}, {"name": "chr_13_E2", "taxId": "41875", "score": 2135.0}, {"name": "chr_13_E2", "taxId": "41875", "score": 1958.0}, {"name": "chr_13_E2", "taxId": "41875", "score": 1953.0}, {"name": "chr_13_E2", "taxId": "41875", "score": 1927.0}, {"name": "chr_13_E2", "taxId": "41875", "score": 1899.0}, {"name": "chr_13_E2", "taxId": "41875", "score": 1596.0}, {"name": "chr_13_E2", "taxId": "41875", "score": 1578.0}, {"name": "chr_13_E2", "taxId": "41875", "score": 1572.0}, {"name": "chr_13_E2", "taxId": "41875", "score": 1570.0}, {"name": "chr_13_E2", "taxId": "41875", "score": 1567.0}, {"name": "chr_13_E2", "taxId": "41875", "score": 1511.0}, {"name": "chr_13_E2", "taxId": "41875", "score": 1410.0}, {"name": "chr_13_E2", "taxId": "41875", "score": 1410.0}, {"name": "chr_13_E2", "taxId": "41875", "score": 1387.0}, {"name": "chr_13_E2", "taxId": "41875", "score": 1380.0}, {"name": "chr_13_E2", "taxId": "41875", "score": 1328.0}, {"name": "chr_13_E2", "taxId": "41875", "score": 1306.0}, {"name": "chr_13_E2", "taxId": "41875", "score": 1245.0}, {"name": "chr_13_E2", "taxId": "41875", "score": 1181.0}, {"name": "chr_13_E2", "taxId": "41875", "score": 1155.0}, {"name": "chr_13_E2", "taxId": "41875", "score": 1149.0}, {"name": "chr_13_E2", "taxId": "41875", "score": 1133.0}, {"name": "chr_13_E2", "taxId": "41875", "score": 1118.0}, {"name": "chr_13_E2", "taxId": "41875", "score": 1114.0}, {"name": "chr_13_E2", "taxId": "41875", "score": 1109.0}, {"name": "chr_13_E2", "taxId": "41875", "score": 1103.0}, {"name": "chr_13_E2", "taxId": "41875", "score": 1075.0}, {"name": "chr_13_E2", "taxId": "41875", "score": 1057.0}, {"name": "chr_13_E2", "taxId": "41875", "score": 1050.0}, {"name": "chr_13_E2", "taxId": "41875", "score": 1037.0}, {"name": "chr_13_E2", "taxId": "41875", "score": 1000.0}, {"name": "chr_13_E2", "taxId": "41875", "score": 998.0}, {"name": "chr_13_E2", "taxId": "41875", "score": 976.0}, {"name": "chr_13_E2", "taxId": "41875", "score": 974.0}, {"name": "chr_13_E2", "taxId": "41875", "score": 965.0}, {"name": "chr_13_E2", "taxId": "41875", "score": 883.0}, {"name": "chr_13_E2", "taxId": "41875", "score": 876.0}, {"name": "chr_13_E2", "taxId": "41875", "score": 865.0}, {"name": "chr_13_E2", "taxId": "41875", "score": 861.0}, {"name": "chr_13_E2", "taxId": "41875", "score": 813.0}, {"name": "chr_13_E2", "taxId": "41875", "score": 800.0}, {"name": "chr_13_E2", "taxId": "41875", "score": 795.0}, {"name": "chr_13_E2", "taxId": "41875", "score": 793.0}, {"name": "chr_13_E2", "taxId": "41875", "score": 773.0}, {"name": "chr_13_E2", "taxId": "41875", "score": 760.0}, {"name": "chr_13_E2", "taxId": "41875", "score": 758.0}, {"name": "chr_13_E2", "taxId": "41875", "score": 662.0}, {"name": "chr_13_E2", "taxId": "41875", "score": 658.0}, {"name": "chr_13_E2", "taxId": "41875", "score": 658.0}, {"name": "chr_13_E2", "taxId": "41875", "score": 654.0}, {"name": "chr_13_E2", "taxId": "41875", "score": 654.0}, {"name": "chr_13_E2", "taxId": "41875", "score": 641.0}, {"name": "chr_13_E2", "taxId": "41875", "score": 636.0}, {"name": "chr_13_E2", "taxId": "41875", "score": 619.0}, {"name": "chr_13_E2", "taxId": "41875", "score": 608.0}, {"name": "chr_13_E2", "taxId": "41875", "score": 599.0}, {"name": "chr_13_E2", "taxId": "41875", "score": 597.0}, {"name": "chr_13_E2", "taxId": "41875", "score": 582.0}, {"name": "chr_13_E2", "taxId": "41875", "score": 573.0}, {"name": "chr_13_E2", "taxId": "41875", "score": 547.0}, {"name": "chr_13_E2", "taxId": "41875", "score": 547.0}, {"name": "chr_13_E2", "taxId": "41875", "score": 542.0}, {"name": "chr_13_E2", "taxId": "41875", "score": 542.0}, {"name": "chr_13_E2", "taxId": "41875", "score": 518.0}, {"name": "chr_13_E2", "taxId": "41875", "score": 499.0}, {"name": "chr_13_E2", "taxId": "41875", "score": 486.0}, {"name": "chr_13_E2", "taxId": "41875", "score": 486.0}, {"name": "chr_13_E2", "taxId": "41875", "score": 466.0}, {"name": "chr_13_E2", "taxId": "41875", "score": 464.0}, {"name": "chr_13_E2", "taxId": "41875", "score": 451.0}, {"name": "chr_13_E2", "taxId": "41875", "score": 451.0}, {"name": "chr_13_E2", "taxId": "41875", "score": 444.0}, {"name": "chr_13_E2", "taxId": "41875", "score": 440.0}, {"name": "chr_13_E2", "taxId": "41875", "score": 440.0}, {"name": "chr_13_E2", "taxId": "41875", "score": 436.0}, {"name": "chr_13_E2", "taxId": "41875", "score": 431.0}, {"name": "chr_13_E2", "taxId": "41875", "score": 427.0}, {"name": "chr_13_E2", "taxId": "41875", "score": 375.0}, {"name": "chr_13_E2", "taxId": "41875", "score": 355.0}, {"name": "chr_13_E2", "taxId": "41875", "score": 350.0}, {"name": "chr_13_E2", "taxId": "41875", "score": 318.0}, {"name": "chr_13_E2", "taxId": "41875", "score": 309.0}, {"name": "chr_13_E2", "taxId": "41875", "score": 309.0}, {"name": "chr_13_E2", "taxId": "41875", "score": 307.0}, {"name": "chr_13_E2", "taxId": "41875", "score": 231.0}, {"name": "chr_13_E2", "taxId": "41875", "score": 231.0}, {"name": "chr_13_E2", "taxId": "41875", "score": 228.0}, {"name": "chr_13_E2", "taxId": "41875", "score": 211.0}, {"name": "chr_13_E2", "taxId": "41875", "score": 204.0}, {"name": "chr_13_E2", "taxId": "41875", "score": 196.0}, {"name": "chr_13_E2", "taxId": "41875", "score": 195.0}, {"name": "chr_13_E2", "taxId": "41875", "score": 195.0}, {"name": "chr_13_E2", "taxId": "41875", "score": 193.0}, {"name": "chr_13_E2", "taxId": "41875", "score": 193.0}, {"name": "chr_13_E2", "taxId": "41875", "score": 187.0}, {"name": "chr_13_E2", "taxId": "41875", "score": 187.0}, {"name": "chr_13_E2", "taxId": "41875", "score": 187.0}, {"name": "chr_13_E2", "taxId": "41875", "score": 176.0}, {"name": "chr_13_E2", "taxId": "41875", "score": 176.0}, {"name": "chr_13_E2", "taxId": "41875", "score": 58763.0}, {"name": "chr_13_E2", "taxId": "41875", "score": 8918.0}, {"name": "chr_13_E2", "taxId": "41875", "score": 4647.0}, {"name": "chr_13_E2", "taxId": "41875", "score": 3563.0}, {"name": "chr_13_E2", "taxId": "41875", "score": 3552.0}, {"name": "chr_13_E2", "taxId": "41875", "score": 3286.0}, {"name": "chr_13_E2", "taxId": "41875", "score": 2676.0}, {"name": "chr_13_E2", "taxId": "41875", "score": 2649.0}, {"name": "chr_13_E2", "taxId": "41875", "score": 2137.0}, {"name": "chr_13_E2", "taxId": "41875", "score": 1958.0}, {"name": "chr_13_E2", "taxId": "41875", "score": 1578.0}, {"name": "chr_13_E2", "taxId": "41875", "score": 1511.0}, {"name": "chr_13_E2", "taxId": "41875", "score": 1511.0}, {"name": "chr_13_E2", "taxId": "41875", "score": 1380.0}, {"name": "chr_13_E2", "taxId": "41875", "score": 1328.0}, {"name": "chr_13_E2", "taxId": "41875", "score": 1149.0}, {"name": "chr_13_E2", "taxId": "41875", "score": 1133.0}, {"name": "chr_13_E2", "taxId": "41875", "score": 1118.0}, {"name": "chr_13_E2", "taxId": "41875", "score": 1000.0}, {"name": "chr_13_E2", "taxId": "41875", "score": 976.0}, {"name": "chr_13_E2", "taxId": "41875", "score": 965.0}, {"name": "chr_13_E2", "taxId": "41875", "score": 865.0}, {"name": "chr_13_E2", "taxId": "41875", "score": 800.0}, {"name": "chr_13_E2", "taxId": "41875", "score": 795.0}, {"name": "chr_13_E2", "taxId": "41875", "score": 773.0}, {"name": "chr_13_E2", "taxId": "41875", "score": 723.0}, {"name": "chr_13_E2", "taxId": "41875", "score": 717.0}, {"name": "chr_13_E2", "taxId": "41875", "score": 656.0}, {"name": "chr_13_E2", "taxId": "41875", "score": 654.0}, {"name": "chr_13_E2", "taxId": "41875", "score": 654.0}, {"name": "chr_13_E2", "taxId": "41875", "score": 619.0}, {"name": "chr_13_E2", "taxId": "41875", "score": 614.0}, {"name": "chr_13_E2", "taxId": "41875", "score": 571.0}, {"name": "chr_13_E2", "taxId": "41875", "score": 571.0}, {"name": "chr_13_E2", "taxId": "41875", "score": 547.0}, {"name": "chr_13_E2", "taxId": "41875", "score": 542.0}, {"name": "chr_13_E2", "taxId": "41875", "score": 499.0}, {"name": "chr_13_E2", "taxId": "41875", "score": 459.0}, {"name": "chr_13_E2", "taxId": "41875", "score": 196.0}, {"name": "chr_13_E2", "taxId": "41875", "score": 40780.0}, {"name": "chr_13_E2", "taxId": "41875", "score": 14312.0}, {"name": "chr_13_E2", "taxId": "41875", "score": 14205.0}, {"name": "chr_13_E2", "taxId": "41875", "score": 12743.0}, {"name": "chr_13_E2", "taxId": "41875", "score": 12425.0}, {"name": "chr_13_E2", "taxId": "41875", "score": 8844.0}, {"name": "chr_13_E2", "taxId": "41875", "score": 8492.0}, {"name": "chr_13_E2", "taxId": "41875", "score": 6613.0}, {"name": "chr_13_E2", "taxId": "41875", "score": 5136.0}, {"name": "chr_13_E2", "taxId": "41875", "score": 5073.0}, {"name": "chr_13_E2", "taxId": "41875", "score": 4647.0}, {"name": "chr_13_E2", "taxId": "41875", "score": 4556.0}, {"name": "chr_13_E2", "taxId": "41875", "score": 3347.0}, {"name": "chr_13_E2", "taxId": "41875", "score": 3265.0}, {"name": "chr_13_E2", "taxId": "41875", "score": 3254.0}, {"name": "chr_13_E2", "taxId": "41875", "score": 1563.0}, {"name": "chr_13_E2", "taxId": "41875", "score": 1410.0}, {"name": "chr_13_E2", "taxId": "41875", "score": 1387.0}, {"name": "chr_13_E2", "taxId": "41875", "score": 1306.0}, {"name": "chr_13_E2", "taxId": "41875", "score": 1290.0}, {"name": "chr_13_E2", "taxId": "41875", "score": 1206.0}, {"name": "chr_13_E2", "taxId": "41875", "score": 1155.0}, {"name": "chr_13_E2", "taxId": "41875", "score": 1050.0}, {"name": "chr_13_E2", "taxId": "41875", "score": 876.0}, {"name": "chr_13_E2", "taxId": "41875", "score": 658.0}, {"name": "chr_13_E2", "taxId": "41875", "score": 658.0}, {"name": "chr_13_E2", "taxId": "41875", "score": 641.0}, {"name": "chr_13_E2", "taxId": "41875", "score": 636.0}, {"name": "chr_13_E2", "taxId": "41875", "score": 604.0}, {"name": "chr_13_E2", "taxId": "41875", "score": 597.0}, {"name": "chr_13_E2", "taxId": "41875", "score": 582.0}, {"name": "chr_13_E2", "taxId": "41875", "score": 573.0}, {"name": "chr_13_E2", "taxId": "41875", "score": 520.0}, {"name": "chr_13_E2", "taxId": "41875", "score": 518.0}, {"name": "chr_13_E2", "taxId": "41875", "score": 514.0}, {"name": "chr_13_E2", "taxId": "41875", "score": 444.0}, {"name": "chr_13_E2", "taxId": "41875", "score": 440.0}, {"name": "chr_13_E2", "taxId": "41875", "score": 440.0}, {"name": "chr_13_E2", "taxId": "41875", "score": 392.0}, {"name": "chr_13_E2", "taxId": "41875", "score": 355.0}, {"name": "chr_13_E2", "taxId": "41875", "score": 176.0}, {"name": "chr_13_E2", "taxId": "41875", "score": 176.0}, {"name": "chr_13_E2", "taxId": "41875", "score": 13152.0}, {"name": "chr_13_E2", "taxId": "41875", "score": 935.0}, {"name": "chr_13_E2", "taxId": "41875", "score": 12560.0}, {"name": "chr_13_E2", "taxId": "41875", "score": 11655.0}, {"name": "chr_13_E2", "taxId": "41875", "score": 6270.0}, {"name": "chr_13_E2", "taxId": "41875", "score": 11219.0}, {"name": "chr_13_E2", "taxId": "41875", "score": 10765.0}, {"name": "chr_13_E2", "taxId": "41875", "score": 5269.0}, {"name": "chr_13_E2", "taxId": "41875", "score": 3770.0}, {"name": "chr_13_E2", "taxId": "41875", "score": 1596.0}, {"name": "chr_13_E2", "taxId": "41875", "score": 1245.0}, {"name": "chr_13_E2", "taxId": "41875", "score": 1181.0}, {"name": "chr_13_E2", "taxId": "41875", "score": 1075.0}, {"name": "chr_13_E2", "taxId": "41875", "score": 813.0}, {"name": "chr_13_E2", "taxId": "41875", "score": 758.0}, {"name": "chr_13_E2", "taxId": "41875", "score": 375.0}, {"name": "chr_13_E2", "taxId": "41875", "score": 9624.0}, {"name": "chr_13_E2", "taxId": "41875", "score": 8743.0}, {"name": "chr_13_E2", "taxId": "41875", "score": 8250.0}, {"name": "chr_13_E2", "taxId": "41875", "score": 8144.0}, {"name": "chr_13_E2", "taxId": "41875", "score": 7840.0}, {"name": "chr_13_E2", "taxId": "41875", "score": 6831.0}, {"name": "chr_13_E2", "taxId": "41875", "score": 6783.0}, {"name": "chr_13_E2", "taxId": "41875", "score": 1607.0}, {"name": "chr_13_E2", "taxId": "41875", "score": 1005.0}, {"name": "chr_13_E2", "taxId": "41875", "score": 998.0}, {"name": "chr_13_E2", "taxId": "41875", "score": 883.0}, {"name": "chr_13_E2", "taxId": "41875", "score": 861.0}, {"name": "chr_13_E2", "taxId": "41875", "score": 590.0}, {"name": "chr_13_E2", "taxId": "41875", "score": 228.0}, {"name": "chr_13_E2", "taxId": "41875", "score": 215.0}, {"name": "chr_13_E2", "taxId": "41875", "score": 185.0}, {"name": "chr_13_E2", "taxId": "41875", "score": 169.0}, {"name": "chr_13_E2", "taxId": "41875", "score": 6660.0}, {"name": "chr_13_E2", "taxId": "41875", "score": 6571.0}, {"name": "chr_13_E2", "taxId": "41875", "score": 6510.0}, {"name": "chr_13_E2", "taxId": "41875", "score": 309.0}, {"name": "chr_13_E2", "taxId": "41875", "score": 6091.0}, {"name": "chr_13_E2", "taxId": "41875", "score": 6078.0}, {"name": "chr_13_E2", "taxId": "41875", "score": 5923.0}, {"name": "chr_13_E2", "taxId": "41875", "score": 5879.0}, {"name": "chr_13_E2", "taxId": "41875", "score": 5867.0}, {"name": "chr_13_E2", "taxId": "41875", "score": 5801.0}, {"name": "chr_13_E2", "taxId": "41875", "score": 662.0}, {"name": "chr_13_E2", "taxId": "41875", "score": 5703.0}, {"name": "chr_13_E2", "taxId": "41875", "score": 5694.0}, {"name": "chr_13_E2", "taxId": "41875", "score": 5574.0}, {"name": "chr_13_E2", "taxId": "41875", "score": 5336.0}, {"name": "chr_13_E2", "taxId": "41875", "score": 5291.0}, {"name": "chr_13_E2", "taxId": "41875", "score": 5291.0}, {"name": "chr_13_E2", "taxId": "41875", "score": 5247.0}, {"name": "chr_13_E2", "taxId": "41875", "score": 5197.0}, {"name": "chr_13_E2", "taxId": "41875", "score": 5177.0}, {"name": "chr_13_E2", "taxId": "41875", "score": 5103.0}, {"name": "chr_13_E2", "taxId": "41875", "score": 5083.0}, {"name": "chr_13_E2", "taxId": "41875", "score": 5075.0}, {"name": "chr_13_E2", "taxId": "41875", "score": 5014.0}, {"name": "chr_13_E2", "taxId": "41875", "score": 4994.0}, {"name": "chr_13_E2", "taxId": "41875", "score": 4961.0}, {"name": "chr_13_E2", "taxId": "41875", "score": 4837.0}, {"name": "chr_13_E2", "taxId": "41875", "score": 4826.0}, {"name": "chr_13_E2", "taxId": "41875", "score": 4769.0}, {"name": "chr_13_E2", "taxId": "41875", "score": 4743.0}, {"name": "chr_13_E2", "taxId": "41875", "score": 4623.0}, {"name": "chr_13_E2", "taxId": "41875", "score": 4471.0}, {"name": "chr_13_E2", "taxId": "41875", "score": 4466.0}, {"name": "chr_13_E2", "taxId": "41875", "score": 4396.0}, {"name": "chr_13_E2", "taxId": "41875", "score": 4353.0}, {"name": "chr_13_E2", "taxId": "41875", "score": 1408.0}, {"name": "chr_13_E2", "taxId": "41875", "score": 4294.0}, {"name": "chr_13_E2", "taxId": "41875", "score": 4161.0}, {"name": "chr_13_E2", "taxId": "41875", "score": 4100.0}, {"name": "chr_13_E2", "taxId": "41875", "score": 4095.0}, {"name": "chr_13_E2", "taxId": "41875", "score": 4041.0}, {"name": "chr_13_E2", "taxId": "41875", "score": 4028.0}, {"name": "chr_13_E2", "taxId": "41875", "score": 4023.0}, {"name": "chr_13_E2", "taxId": "41875", "score": 3995.0}, {"name": "chr_13_E2", "taxId": "41875", "score": 3989.0}, {"name": "chr_13_E2", "taxId": "41875", "score": 3967.0}, {"name": "chr_13_E2", "taxId": "41875", "score": 3912.0}, {"name": "chr_13_E2", "taxId": "41875", "score": 3892.0}, {"name": "chr_13_E2", "taxId": "41875", "score": 636.0}, {"name": "chr_13_E2", "taxId": "41875", "score": 3853.0}, {"name": "chr_13_E2", "taxId": "41875", "score": 3029.0}, {"name": "chr_13_E2", "taxId": "41875", "score": 3027.0}, {"name": "chr_13_E2", "taxId": "41875", "score": 2593.0}, {"name": "chr_13_E2", "taxId": "41875", "score": 1687.0}, {"name": "chr_13_E2", "taxId": "41875", "score": 1430.0}, {"name": "chr_13_E2", "taxId": "41875", "score": 1291.0}, {"name": "chr_13_E2", "taxId": "41875", "score": 3853.0}, {"name": "chr_13_E2", "taxId": "41875", "score": 3029.0}, {"name": "chr_13_E2", "taxId": "41875", "score": 3027.0}, {"name": "chr_13_E2", "taxId": "41875", "score": 2852.0}, {"name": "chr_13_E2", "taxId": "41875", "score": 2593.0}, {"name": "chr_13_E2", "taxId": "41875", "score": 1893.0}, {"name": "chr_13_E2", "taxId": "41875", "score": 1434.0}, {"name": "chr_13_E2", "taxId": "41875", "score": 1430.0}, {"name": "chr_13_E2", "taxId": "41875", "score": 1321.0}, {"name": "chr_13_E2", "taxId": "41875", "score": 1319.0}, {"name": "chr_13_E2", "taxId": "41875", "score": 1310.0}, {"name": "chr_13_E2", "taxId": "41875", "score": 1291.0}, {"name": "chr_13_E2", "taxId": "41875", "score": 883.0}, {"name": "chr_13_E2", "taxId": "41875", "score": 872.0}, {"name": "chr_13_E2", "taxId": "41875", "score": 649.0}, {"name": "chr_13_E2", "taxId": "41875", "score": 475.0}, {"name": "chr_13_E2", "taxId": "41875", "score": 420.0}, {"name": "chr_13_E2", "taxId": "41875", "score": 357.0}, {"name": "chr_13_E2", "taxId": "41875", "score": 261.0}, {"name": "chr_13_E2", "taxId": "41875", "score": 195.0}, {"name": "chr_13_E2", "taxId": "41875", "score": 3843.0}, {"name": "chr_13_E2", "taxId": "41875", "score": 3784.0}, {"name": "chr_13_E2", "taxId": "41875", "score": 3766.0}, {"name": "chr_13_E2", "taxId": "41875", "score": 1155.0}, {"name": "chr_13_E2", "taxId": "41875", "score": 754.0}, {"name": "chr_13_E2", "taxId": "41875", "score": 448.0}, {"name": "chr_13_E2", "taxId": "41875", "score": 3762.0}, {"name": "chr_13_E2", "taxId": "41875", "score": 3762.0}, {"name": "chr_13_E2", "taxId": "41875", "score": 3439.0}, {"name": "chr_13_E2", "taxId": "41875", "score": 448.0}, {"name": "chr_13_E2", "taxId": "41875", "score": 3762.0}, {"name": "chr_13_E2", "taxId": "41875", "score": 3439.0}, {"name": "chr_13_E2", "taxId": "41875", "score": 811.0}, {"name": "chr_13_E2", "taxId": "41875", "score": 806.0}, {"name": "chr_13_E2", "taxId": "41875", "score": 732.0}, {"name": "chr_13_E2", "taxId": "41875", "score": 551.0}, {"name": "chr_13_E2", "taxId": "41875", "score": 448.0}, {"name": "chr_13_E2", "taxId": "41875", "score": 340.0}, {"name": "chr_13_E2", "taxId": "41875", "score": 302.0}, {"name": "chr_13_E2", "taxId": "41875", "score": 193.0}, {"name": "chr_13_E2", "taxId": "41875", "score": 189.0}, {"name": "chr_13_E2", "taxId": "41875", "score": 3701.0}, {"name": "chr_13_E2", "taxId": "41875", "score": 3696.0}, {"name": "chr_13_E2", "taxId": "41875", "score": 3692.0}, {"name": "chr_13_E2", "taxId": "41875", "score": 3659.0}, {"name": "chr_13_E2", "taxId": "41875", "score": 3581.0}, {"name": "chr_13_E2", "taxId": "41875", "score": 3576.0}, {"name": "chr_13_E2", "taxId": "41875", "score": 3574.0}, {"name": "chr_13_E2", "taxId": "41875", "score": 3552.0}, {"name": "chr_13_E2", "taxId": "41875", "score": 3541.0}, {"name": "chr_13_E2", "taxId": "41875", "score": 3524.0}, {"name": "chr_13_E2", "taxId": "41875", "score": 3513.0}, {"name": "chr_13_E2", "taxId": "41875", "score": 3500.0}, {"name": "chr_13_E2", "taxId": "41875", "score": 3485.0}, {"name": "chr_13_E2", "taxId": "41875", "score": 3476.0}, {"name": "chr_13_E2", "taxId": "41875", "score": 634.0}, {"name": "chr_13_E2", "taxId": "41875", "score": 3458.0}, {"name": "chr_13_E2", "taxId": "41875", "score": 3454.0}, {"name": "chr_13_E2", "taxId": "41875", "score": 3419.0}, {"name": "chr_13_E2", "taxId": "41875", "score": 3413.0}, {"name": "chr_13_E2", "taxId": "41875", "score": 3369.0}, {"name": "chr_13_E2", "taxId": "41875", "score": 3358.0}, {"name": "chr_13_E2", "taxId": "41875", "score": 3330.0}, {"name": "chr_13_E2", "taxId": "41875", "score": 3302.0}, {"name": "chr_13_E2", "taxId": "41875", "score": 3297.0}, {"name": "chr_13_E2", "taxId": "41875", "score": 3288.0}, {"name": "chr_13_E2", "taxId": "41875", "score": 627.0}, {"name": "chr_13_E2", "taxId": "41875", "score": 3286.0}, {"name": "chr_13_E2", "taxId": "41875", "score": 183.0}, {"name": "chr_13_E2", "taxId": "41875", "score": 3267.0}, {"name": "chr_13_E2", "taxId": "41875", "score": 3264.0}, {"name": "chr_13_E2", "taxId": "41875", "score": 3247.0}, {"name": "chr_13_E2", "taxId": "41875", "score": 575.0}, {"name": "chr_13_E2", "taxId": "41875", "score": 3243.0}, {"name": "chr_13_E2", "taxId": "41875", "score": 3230.0}, {"name": "chr_13_E2", "taxId": "41875", "score": 3230.0}, {"name": "chr_13_E2", "taxId": "41875", "score": 3225.0}, {"name": "chr_13_E2", "taxId": "41875", "score": 3221.0}, {"name": "chr_13_E2", "taxId": "41875", "score": 3205.0}, {"name": "chr_13_E2", "taxId": "41875", "score": 3197.0}, {"name": "chr_13_E2", "taxId": "41875", "score": 3192.0}, {"name": "chr_13_E2", "taxId": "41875", "score": 3147.0}, {"name": "chr_13_E2", "taxId": "41875", "score": 3142.0}, {"name": "chr_13_E2", "taxId": "41875", "score": 3131.0}, {"name": "chr_13_E2", "taxId": "41875", "score": 3114.0}, {"name": "chr_13_E2", "taxId": "41875", "score": 3109.0}, {"name": "chr_13_E2", "taxId": "41875", "score": 3088.0}, {"name": "chr_13_E2", "taxId": "41875", "score": 1681.0}, {"name": "chr_13_E2", "taxId": "41875", "score": 1598.0}, {"name": "chr_13_E2", "taxId": "41875", "score": 979.0}, {"name": "chr_13_E2", "taxId": "41875", "score": 800.0}, {"name": "chr_13_E2", "taxId": "41875", "score": 717.0}, {"name": "chr_13_E2", "taxId": "41875", "score": 643.0}, {"name": "chr_13_E2", "taxId": "41875", "score": 243.0}, {"name": "chr_13_E2", "taxId": "41875", "score": 3088.0}, {"name": "chr_13_E2", "taxId": "41875", "score": 1681.0}, {"name": "chr_13_E2", "taxId": "41875", "score": 1598.0}, {"name": "chr_13_E2", "taxId": "41875", "score": 1371.0}, {"name": "chr_13_E2", "taxId": "41875", "score": 1234.0}, {"name": "chr_13_E2", "taxId": "41875", "score": 1149.0}, {"name": "chr_13_E2", "taxId": "41875", "score": 1125.0}, {"name": "chr_13_E2", "taxId": "41875", "score": 800.0}, {"name": "chr_13_E2", "taxId": "41875", "score": 749.0}, {"name": "chr_13_E2", "taxId": "41875", "score": 717.0}, {"name": "chr_13_E2", "taxId": "41875", "score": 643.0}, {"name": "chr_13_E2", "taxId": "41875", "score": 575.0}, {"name": "chr_13_E2", "taxId": "41875", "score": 494.0}, {"name": "chr_13_E2", "taxId": "41875", "score": 492.0}, {"name": "chr_13_E2", "taxId": "41875", "score": 470.0}, {"name": "chr_13_E2", "taxId": "41875", "score": 344.0}, {"name": "chr_13_E2", "taxId": "41875", "score": 333.0}, {"name": "chr_13_E2", "taxId": "41875", "score": 243.0}, {"name": "chr_13_E2", "taxId": "41875", "score": 235.0}, {"name": "chr_13_E2", "taxId": "41875", "score": 213.0}, {"name": "chr_13_E2", "taxId": "41875", "score": 202.0}, {"name": "chr_13_E2", "taxId": "41875", "score": 3068.0}, {"name": "chr_13_E2", "taxId": "41875", "score": 3064.0}, {"name": "chr_13_E2", "taxId": "41875", "score": 3059.0}, {"name": "chr_13_E2", "taxId": "41875", "score": 3053.0}, {"name": "chr_13_E2", "taxId": "41875", "score": 3005.0}, {"name": "chr_13_E2", "taxId": "41875", "score": 2983.0}, {"name": "chr_13_E2", "taxId": "41875", "score": 2976.0}, {"name": "chr_13_E2", "taxId": "41875", "score": 2942.0}, {"name": "chr_13_E2", "taxId": "41875", "score": 2926.0}, {"name": "chr_13_E2", "taxId": "41875", "score": 2915.0}, {"name": "chr_13_E2", "taxId": "41875", "score": 2904.0}, {"name": "chr_13_E2", "taxId": "41875", "score": 2898.0}, {"name": "chr_13_E2", "taxId": "41875", "score": 2876.0}, {"name": "chr_13_E2", "taxId": "41875", "score": 2837.0}, {"name": "chr_13_E2", "taxId": "41875", "score": 2833.0}, {"name": "chr_13_E2", "taxId": "41875", "score": 2820.0}, {"name": "chr_13_E2", "taxId": "41875", "score": 2782.0}, {"name": "chr_13_E2", "taxId": "41875", "score": 2782.0}, {"name": "chr_13_E2", "taxId": "41875", "score": 2776.0}, {"name": "chr_13_E2", "taxId": "41875", "score": 2765.0}, {"name": "chr_13_E2", "taxId": "41875", "score": 2748.0}, {"name": "chr_13_E2", "taxId": "41875", "score": 2737.0}, {"name": "chr_13_E2", "taxId": "41875", "score": 2732.0}, {"name": "chr_13_E2", "taxId": "41875", "score": 2715.0}, {"name": "chr_13_E2", "taxId": "41875", "score": 2712.0}, {"name": "chr_13_E2", "taxId": "41875", "score": 2704.0}, {"name": "chr_13_E2", "taxId": "41875", "score": 2671.0}, {"name": "chr_13_E2", "taxId": "41875", "score": 2663.0}, {"name": "chr_13_E2", "taxId": "41875", "score": 946.0}, {"name": "chr_13_E2", "taxId": "41875", "score": 2638.0}, {"name": "chr_13_E2", "taxId": "41875", "score": 2632.0}, {"name": "chr_13_E2", "taxId": "41875", "score": 2601.0}, {"name": "chr_13_E2", "taxId": "41875", "score": 2588.0}, {"name": "chr_13_E2", "taxId": "41875", "score": 2588.0}, {"name": "chr_13_E2", "taxId": "41875", "score": 2582.0}, {"name": "chr_13_E2", "taxId": "41875", "score": 2553.0}, {"name": "chr_13_E2", "taxId": "41875", "score": 283.0}, {"name": "chr_13_E2", "taxId": "41875", "score": 2549.0}, {"name": "chr_13_E2", "taxId": "41875", "score": 540.0}, {"name": "chr_13_E2", "taxId": "41875", "score": 2505.0}, {"name": "chr_13_E2", "taxId": "41875", "score": 195.0}, {"name": "chr_13_E2", "taxId": "41875", "score": 2483.0}, {"name": "chr_13_E2", "taxId": "41875", "score": 1459.0}, {"name": "chr_13_E2", "taxId": "41875", "score": 2462.0}, {"name": "chr_13_E2", "taxId": "41875", "score": 2446.0}, {"name": "chr_13_E2", "taxId": "41875", "score": 542.0}, {"name": "chr_13_E2", "taxId": "41875", "score": 2444.0}, {"name": "chr_13_E2", "taxId": "41875", "score": 2422.0}, {"name": "chr_13_E2", "taxId": "41875", "score": 2390.0}, {"name": "chr_13_E2", "taxId": "41875", "score": 2383.0}, {"name": "chr_13_E2", "taxId": "41875", "score": 2377.0}, {"name": "chr_13_E2", "taxId": "41875", "score": 2368.0}, {"name": "chr_13_E2", "taxId": "41875", "score": 2361.0}, {"name": "chr_13_E2", "taxId": "41875", "score": 2327.0}, {"name": "chr_13_E2", "taxId": "41875", "score": 2324.0}, {"name": "chr_13_E2", "taxId": "41875", "score": 2322.0}, {"name": "chr_13_E2", "taxId": "41875", "score": 2289.0}, {"name": "chr_13_E2", "taxId": "41875", "score": 2279.0}, {"name": "chr_13_E2", "taxId": "41875", "score": 1962.0}, {"name": "chr_13_E2", "taxId": "41875", "score": 2272.0}, {"name": "chr_13_E2", "taxId": "41875", "score": 2244.0}, {"name": "chr_13_E2", "taxId": "41875", "score": 2241.0}, {"name": "chr_13_E2", "taxId": "41875", "score": 2241.0}, {"name": "chr_13_E2", "taxId": "41875", "score": 2239.0}, {"name": "chr_13_E2", "taxId": "41875", "score": 2228.0}, {"name": "chr_13_E2", "taxId": "41875", "score": 2228.0}, {"name": "chr_13_E2", "taxId": "41875", "score": 2224.0}, {"name": "chr_13_E2", "taxId": "41875", "score": 2220.0}, {"name": "chr_13_E2", "taxId": "41875", "score": 990.0}, {"name": "chr_13_E2", "taxId": "41875", "score": 2196.0}, {"name": "chr_13_E2", "taxId": "41875", "score": 2167.0}, {"name": "chr_13_E2", "taxId": "41875", "score": 2156.0}, {"name": "chr_13_E2", "taxId": "41875", "score": 2150.0}, {"name": "chr_13_E2", "taxId": "41875", "score": 2150.0}, {"name": "chr_13_E2", "taxId": "41875", "score": 2148.0}, {"name": "chr_13_E2", "taxId": "41875", "score": 2146.0}, {"name": "chr_13_E2", "taxId": "41875", "score": 1635.0}, {"name": "chr_13_E2", "taxId": "41875", "score": 998.0}, {"name": "chr_13_E2", "taxId": "41875", "score": 937.0}, {"name": "chr_13_E2", "taxId": "41875", "score": 881.0}, {"name": "chr_13_E2", "taxId": "41875", "score": 704.0}, {"name": "chr_13_E2", "taxId": "41875", "score": 562.0}, {"name": "chr_13_E2", "taxId": "41875", "score": 285.0}, {"name": "chr_13_E2", "taxId": "41875", "score": 2145.0}, {"name": "chr_13_E2", "taxId": "41875", "score": 2139.0}, {"name": "chr_13_E2", "taxId": "41875", "score": 2139.0}, {"name": "chr_13_E2", "taxId": "41875", "score": 2124.0}, {"name": "chr_13_E2", "taxId": "41875", "score": 1877.0}, {"name": "chr_13_E2", "taxId": "41875", "score": 2095.0}, {"name": "chr_13_E2", "taxId": "41875", "score": 2061.0}, {"name": "chr_13_E2", "taxId": "41875", "score": 2034.0}, {"name": "chr_13_E2", "taxId": "41875", "score": 2034.0}, {"name": "chr_13_E2", "taxId": "41875", "score": 2017.0}, {"name": "chr_13_E2", "taxId": "41875", "score": 2013.0}, {"name": "chr_13_E2", "taxId": "41875", "score": 2012.0}, {"name": "chr_13_E2", "taxId": "41875", "score": 2008.0}, {"name": "chr_13_E2", "taxId": "41875", "score": 1991.0}, {"name": "chr_13_E2", "taxId": "41875", "score": 1947.0}, {"name": "chr_13_E2", "taxId": "41875", "score": 1081.0}, {"name": "chr_13_E2", "taxId": "41875", "score": 1945.0}, {"name": "chr_13_E2", "taxId": "41875", "score": 1940.0}, {"name": "chr_13_E2", "taxId": "41875", "score": 1934.0}, {"name": "chr_13_E2", "taxId": "41875", "score": 1923.0}, {"name": "chr_13_E2", "taxId": "41875", "score": 1923.0}, {"name": "chr_13_E2", "taxId": "41875", "score": 1886.0}, {"name": "chr_13_E2", "taxId": "41875", "score": 1192.0}, {"name": "chr_13_E2", "taxId": "41875", "score": 1886.0}, {"name": "chr_13_E2", "taxId": "41875", "score": 1197.0}, {"name": "chr_13_E2", "taxId": "41875", "score": 1192.0}, {"name": "chr_13_E2", "taxId": "41875", "score": 1094.0}, {"name": "chr_13_E2", "taxId": "41875", "score": 850.0}, {"name": "chr_13_E2", "taxId": "41875", "score": 638.0}, {"name": "chr_13_E2", "taxId": "41875", "score": 440.0}, {"name": "chr_13_E2", "taxId": "41875", "score": 231.0}, {"name": "chr_13_E2", "taxId": "41875", "score": 141.0}, {"name": "chr_13_E2", "taxId": "41875", "score": 1873.0}, {"name": "chr_13_E2", "taxId": "41875", "score": 1857.0}, {"name": "chr_13_E2", "taxId": "41875", "score": 1845.0}, {"name": "chr_13_E2", "taxId": "41875", "score": 1829.0}, {"name": "chr_13_E2", "taxId": "41875", "score": 1823.0}, {"name": "chr_13_E2", "taxId": "41875", "score": 1781.0}, {"name": "chr_13_E2", "taxId": "41875", "score": 1779.0}, {"name": "chr_13_E2", "taxId": "41875", "score": 1772.0}, {"name": "chr_13_E2", "taxId": "41875", "score": 248.0}, {"name": "chr_13_E2", "taxId": "41875", "score": 1762.0}, {"name": "chr_13_E2", "taxId": "41875", "score": 1746.0}, {"name": "chr_13_E2", "taxId": "41875", "score": 333.0}, {"name": "chr_13_E2", "taxId": "41875", "score": 215.0}, {"name": "chr_13_E2", "taxId": "41875", "score": 1735.0}, {"name": "chr_13_E2", "taxId": "41875", "score": 1733.0}, {"name": "chr_13_E2", "taxId": "41875", "score": 1724.0}, {"name": "chr_13_E2", "taxId": "41875", "score": 1720.0}, {"name": "chr_13_E2", "taxId": "41875", "score": 355.0}, {"name": "chr_13_E2", "taxId": "41875", "score": 1718.0}, {"name": "chr_13_E2", "taxId": "41875", "score": 1712.0}, {"name": "chr_13_E2", "taxId": "41875", "score": 1712.0}, {"name": "chr_13_E2", "taxId": "41875", "score": 1707.0}, {"name": "chr_13_E2", "taxId": "41875", "score": 1690.0}, {"name": "chr_13_E2", "taxId": "41875", "score": 1663.0}, {"name": "chr_13_E2", "taxId": "41875", "score": 1657.0}, {"name": "chr_13_E2", "taxId": "41875", "score": 1646.0}, {"name": "chr_13_E2", "taxId": "41875", "score": 1646.0}, {"name": "chr_13_E2", "taxId": "41875", "score": 1640.0}, {"name": "chr_13_E2", "taxId": "41875", "score": 1635.0}, {"name": "chr_13_E2", "taxId": "41875", "score": 1635.0}, {"name": "chr_13_E2", "taxId": "41875", "score": 719.0}, {"name": "chr_13_E2", "taxId": "41875", "score": 1620.0}, {"name": "chr_13_E2", "taxId": "41875", "score": 1585.0}, {"name": "chr_13_E2", "taxId": "41875", "score": 1561.0}, {"name": "chr_13_E2", "taxId": "41875", "score": 1559.0}, {"name": "chr_13_E2", "taxId": "41875", "score": 1546.0}, {"name": "chr_13_E2", "taxId": "41875", "score": 1535.0}, {"name": "chr_13_E2", "taxId": "41875", "score": 1526.0}, {"name": "chr_13_E2", "taxId": "41875", "score": 1524.0}, {"name": "chr_13_E2", "taxId": "41875", "score": 1485.0}, {"name": "chr_13_E2", "taxId": "41875", "score": 1474.0}, {"name": "chr_13_E2", "taxId": "41875", "score": 1471.0}, {"name": "chr_13_E2", "taxId": "41875", "score": 649.0}, {"name": "chr_13_E2", "taxId": "41875", "score": 640.0}, {"name": "chr_13_E2", "taxId": "41875", "score": 470.0}, {"name": "chr_13_E2", "taxId": "41875", "score": 457.0}, {"name": "chr_13_E2", "taxId": "41875", "score": 440.0}, {"name": "chr_13_E2", "taxId": "41875", "score": 163.0}, {"name": "chr_13_E2", "taxId": "41875", "score": 1459.0}, {"name": "chr_13_E2", "taxId": "41875", "score": 874.0}, {"name": "chr_13_E2", "taxId": "41875", "score": 843.0}, {"name": "chr_13_E2", "taxId": "41875", "score": 795.0}, {"name": "chr_13_E2", "taxId": "41875", "score": 778.0}, {"name": "chr_13_E2", "taxId": "41875", "score": 1441.0}, {"name": "chr_13_E2", "taxId": "41875", "score": 191.0}, {"name": "chr_13_E2", "taxId": "41875", "score": 1413.0}, {"name": "chr_13_E2", "taxId": "41875", "score": 1408.0}, {"name": "chr_13_E2", "taxId": "41875", "score": 1391.0}, {"name": "chr_13_E2", "taxId": "41875", "score": 1391.0}, {"name": "chr_13_E2", "taxId": "41875", "score": 1365.0}, {"name": "chr_13_E2", "taxId": "41875", "score": 1360.0}, {"name": "chr_13_E2", "taxId": "41875", "score": 1358.0}, {"name": "chr_13_E2", "taxId": "41875", "score": 1356.0}, {"name": "chr_13_E2", "taxId": "41875", "score": 335.0}, {"name": "chr_13_E2", "taxId": "41875", "score": 1314.0}, {"name": "chr_13_E2", "taxId": "41875", "score": 1303.0}, {"name": "chr_13_E2", "taxId": "41875", "score": 1105.0}, {"name": "chr_13_E2", "taxId": "41875", "score": 231.0}, {"name": "chr_13_E2", "taxId": "41875", "score": 1299.0}, {"name": "chr_13_E2", "taxId": "41875", "score": 1280.0}, {"name": "chr_13_E2", "taxId": "41875", "score": 1266.0}, {"name": "chr_13_E2", "taxId": "41875", "score": 645.0}, {"name": "chr_13_E2", "taxId": "41875", "score": 1258.0}, {"name": "chr_13_E2", "taxId": "41875", "score": 1232.0}, {"name": "chr_13_E2", "taxId": "41875", "score": 1223.0}, {"name": "chr_13_E2", "taxId": "41875", "score": 1216.0}, {"name": "chr_13_E2", "taxId": "41875", "score": 1203.0}, {"name": "chr_13_E2", "taxId": "41875", "score": 1173.0}, {"name": "chr_13_E2", "taxId": "41875", "score": 534.0}, {"name": "chr_13_E2", "taxId": "41875", "score": 475.0}, {"name": "chr_13_E2", "taxId": "41875", "score": 1147.0}, {"name": "chr_13_E2", "taxId": "41875", "score": 1098.0}, {"name": "chr_13_E2", "taxId": "41875", "score": 1086.0}, {"name": "chr_13_E2", "taxId": "41875", "score": 1051.0}, {"name": "chr_13_E2", "taxId": "41875", "score": 1050.0}, {"name": "chr_13_E2", "taxId": "41875", "score": 1048.0}, {"name": "chr_13_E2", "taxId": "41875", "score": 1038.0}, {"name": "chr_13_E2", "taxId": "41875", "score": 937.0}, {"name": "chr_13_E2", "taxId": "41875", "score": 881.0}, {"name": "chr_13_E2", "taxId": "41875", "score": 750.0}, {"name": "chr_13_E2", "taxId": "41875", "score": 1016.0}, {"name": "chr_13_E2", "taxId": "41875", "score": 446.0}, {"name": "chr_13_E2", "taxId": "41875", "score": 326.0}, {"name": "chr_13_E2", "taxId": "41875", "score": 1009.0}, {"name": "chr_13_E2", "taxId": "41875", "score": 1009.0}, {"name": "chr_13_E2", "taxId": "41875", "score": 948.0}, {"name": "chr_13_E2", "taxId": "41875", "score": 939.0}, {"name": "chr_13_E2", "taxId": "41875", "score": 414.0}, {"name": "chr_13_E2", "taxId": "41875", "score": 920.0}, {"name": "chr_13_E2", "taxId": "41875", "score": 883.0}, {"name": "chr_13_E2", "taxId": "436017", "score": 881.0}, {"name": "chr_13_E2", "taxId": "436017", "score": 881.0}, {"name": "chr_13_E2", "taxId": "436017", "score": 697.0}, {"name": "chr_13_E2", "taxId": "436017", "score": 350.0}, {"name": "chr_13_E2", "taxId": "436017", "score": 154.0}, {"name": "chr_13_E2", "taxId": "41875", "score": 874.0}, {"name": "chr_13_E2", "taxId": "41875", "score": 231.0}, {"name": "chr_13_E2", "taxId": "41875", "score": 872.0}, {"name": "chr_13_E2", "taxId": "41875", "score": 852.0}, {"name": "chr_13_E2", "taxId": "41875", "score": 848.0}, {"name": "chr_13_E2", "taxId": "41875", "score": 843.0}, {"name": "chr_13_E2", "taxId": "41875", "score": 815.0}, {"name": "chr_13_E2", "taxId": "41875", "score": 804.0}, {"name": "chr_13_E2", "taxId": "41875", "score": 800.0}, {"name": "chr_13_E2", "taxId": "41875", "score": 793.0}, {"name": "chr_13_E2", "taxId": "41875", "score": 795.0}, {"name": "chr_13_E2", "taxId": "41875", "score": 793.0}, {"name": "chr_13_E2", "taxId": "41875", "score": 760.0}, {"name": "chr_13_E2", "taxId": "41875", "score": 787.0}, {"name": "chr_13_E2", "taxId": "41875", "score": 778.0}, {"name": "chr_13_E2", "taxId": "41875", "score": 776.0}, {"name": "chr_13_E2", "taxId": "41875", "score": 758.0}, {"name": "chr_13_E2", "taxId": "41875", "score": 749.0}, {"name": "chr_13_E2", "taxId": "41875", "score": 582.0}, {"name": "chr_13_E2", "taxId": "41875", "score": 734.0}, {"name": "chr_13_E2", "taxId": "41875", "score": 564.0}, {"name": "chr_13_E2", "taxId": "41875", "score": 734.0}, {"name": "chr_13_E2", "taxId": "41875", "score": 732.0}, {"name": "chr_13_E2", "taxId": "41875", "score": 704.0}, {"name": "chr_13_E2", "taxId": "41875", "score": 704.0}, {"name": "chr_13_E2", "taxId": "41875", "score": 699.0}, {"name": "chr_13_E2", "taxId": "436017", "score": 697.0}, {"name": "chr_13_E2", "taxId": "41875", "score": 688.0}, {"name": "chr_13_E2", "taxId": "41875", "score": 643.0}, {"name": "chr_13_E2", "taxId": "41875", "score": 682.0}, {"name": "chr_13_E2", "taxId": "41875", "score": 678.0}, {"name": "chr_13_E2", "taxId": "41875", "score": 676.0}, {"name": "chr_13_E2", "taxId": "41875", "score": 664.0}, {"name": "chr_13_E2", "taxId": "41875", "score": 161.0}, {"name": "chr_13_E2", "taxId": "41875", "score": 654.0}, {"name": "chr_13_E2", "taxId": "41875", "score": 654.0}, {"name": "chr_13_E2", "taxId": "41875", "score": 649.0}, {"name": "chr_13_E2", "taxId": "41875", "score": 649.0}, {"name": "chr_13_E2", "taxId": "41875", "score": 640.0}, {"name": "chr_13_E2", "taxId": "41875", "score": 438.0}, {"name": "chr_13_E2", "taxId": "41875", "score": 638.0}, {"name": "chr_13_E2", "taxId": "70448", "score": 603.0}, {"name": "chr_13_E2", "taxId": "41875", "score": 599.0}, {"name": "chr_13_E2", "taxId": "41875", "score": 466.0}, {"name": "chr_13_E2", "taxId": "41875", "score": 178.0}, {"name": "chr_13_E2", "taxId": "41875", "score": 582.0}, {"name": "chr_13_E2", "taxId": "41875", "score": 577.0}, {"name": "chr_13_E2", "taxId": "41875", "score": 577.0}, {"name": "chr_13_E2", "taxId": "41875", "score": 577.0}, {"name": "chr_13_E2", "taxId": "41875", "score": 566.0}, {"name": "chr_13_E2", "taxId": "41875", "score": 566.0}, {"name": "chr_13_E2", "taxId": "41875", "score": 560.0}, {"name": "chr_13_E2", "taxId": "41875", "score": 538.0}, {"name": "chr_13_E2", "taxId": "41875", "score": 538.0}, {"name": "chr_13_E2", "taxId": "41875", "score": 527.0}, {"name": "chr_13_E2", "taxId": "41875", "score": 315.0}, {"name": "chr_13_E2", "taxId": "41875", "score": 521.0}, {"name": "chr_13_E2", "taxId": "41875", "score": 470.0}, {"name": "chr_13_E2", "taxId": "41875", "score": 457.0}, {"name": "chr_13_E2", "taxId": "41875", "score": 440.0}, {"name": "chr_13_E2", "taxId": "41875", "score": 348.0}, {"name": "chr_13_E2", "taxId": "41875", "score": 294.0}, {"name": "chr_13_E2", "taxId": "41875", "score": 237.0}, {"name": "chr_13_E2", "taxId": "41875", "score": 172.0}, {"name": "chr_13_E2", "taxId": "41875", "score": 163.0}, {"name": "chr_13_E2", "taxId": "41875", "score": 440.0}, {"name": "chr_13_E2", "taxId": "41875", "score": 433.0}, {"name": "chr_13_E2", "taxId": "41875", "score": 433.0}, {"name": "chr_13_E2", "taxId": "41875", "score": 429.0}, {"name": "chr_13_E2", "taxId": "41875", "score": 411.0}, {"name": "chr_13_E2", "taxId": "70448", "score": 399.0}, {"name": "chr_13_E2", "taxId": "41875", "score": 383.0}, {"name": "chr_13_E2", "taxId": "436017", "score": 350.0}, {"name": "chr_13_E2", "taxId": "41875", "score": 326.0}, {"name": "chr_13_E2", "taxId": "41875", "score": 294.0}, {"name": "chr_13_E2", "taxId": "564608", "score": 278.0}, {"name": "chr_13_E2", "taxId": "70448", "score": 255.0}, {"name": "chr_13_E2", "taxId": "41875", "score": 254.0}, {"name": "chr_13_E2", "taxId": "70448", "score": 211.0}, {"name": "chr_13_E2", "taxId": "41875", "score": 196.0}, {"name": "chr_13_E2", "taxId": "41875", "score": 195.0}, {"name": "chr_13_E2", "taxId": "41875", "score": 195.0}, {"name": "chr_13_E2", "taxId": "41875", "score": 193.0}, {"name": "chr_13_E2", "taxId": "34126", "score": 183.0}, {"name": "chr_13_E2", "taxId": "39947", "score": 158.0}, {"name": "chr_13_E2", "taxId": "70448", "score": 158.0}, {"name": "chr_13_E2", "taxId": "39947", "score": 158.0}, {"name": "chr_13_E2", "taxId": "436017", "score": 154.0}, {"name": "chr_13_E2", "taxId": "63459", "score": 148.0}, {"name": "chr_13_E2", "taxId": "41875", "score": 148.0}, {"name": "chr_13_E2", "taxId": "41875", "score": 141.0}]}, "taxonomy": {"bestsum": {"species": {"tax": "Bathycoccus prasinos", "score": 2657414.0, "c_index": 6}, "genus": {"tax": "Bathycoccus", "score": 2657414.0, "c_index": 5}, "family": {"tax": "Bathycoccaceae", "score": 2663204.0, "c_index": 4}, "order": {"tax": "Mamiellales", "score": 2663482.0, "c_index": 3}, "phylum": {"tax": "Chlorophyta", "score": 2663665.0, "c_index": 1}, "superkingdom": {"tax": "Eukaryota", "score": 2664129.0, "c_index": 0}}}}, "chr_12_E2": {"name": "chr_12_E2", "length": 720376, "n_count": 0, "agct_count": 720376, "gc": 0.4821, "covs": {"bam0": 24.1954}, "read_cov": {"bam0": 69954}, "hits": {"tax0": [{"name": "chr_12_E2", "taxId": "41875", "score": 871700.0}, {"name": "chr_12_E2", "taxId": "41875", "score": 130300.0}, {"name": "chr_12_E2", "taxId": "41875", "score": 114500.0}, {"name": "chr_12_E2", "taxId": "41875", "score": 91177.0}, {"name": "chr_12_E2", "taxId": "41875", "score": 61976.0}, {"name": "chr_12_E2", "taxId": "41875", "score": 24720.0}, {"name": "chr_12_E2", "taxId": "41875", "score": 2342.0}, {"name": "chr_12_E2", "taxId": "41875", "score": 1085.0}, {"name": "chr_12_E2", "taxId": "41875", "score": 1085.0}, {"name": "chr_12_E2", "taxId": "41875", "score": 436.0}, {"name": "chr_12_E2", "taxId": "743611", "score": 26519.0}, {"name": "chr_12_E2", "taxId": "41875", "score": 13393.0}, {"name": "chr_12_E2", "taxId": "41875", "score": 11945.0}, {"name": "chr_12_E2", "taxId": "41875", "score": 11374.0}, {"name": "chr_12_E2", "taxId": "41875", "score": 10743.0}, {"name": "chr_12_E2", "taxId": "41875", "score": 10416.0}, {"name": "chr_12_E2", "taxId": "41875", "score": 10238.0}, {"name": "chr_12_E2", "taxId": "41875", "score": 8999.0}, {"name": "chr_12_E2", "taxId": "41875", "score": 8527.0}, {"name": "chr_12_E2", "taxId": "41875", "score": 8388.0}, {"name": "chr_12_E2", "taxId": "41875", "score": 8377.0}, {"name": "chr_12_E2", "taxId": "41875", "score": 7690.0}, {"name": "chr_12_E2", "taxId": "41875", "score": 7568.0}, {"name": "chr_12_E2", "taxId": "41875", "score": 7553.0}, {"name": "chr_12_E2", "taxId": "41875", "score": 7448.0}, {"name": "chr_12_E2", "taxId": "41875", "score": 7352.0}, {"name": "chr_12_E2", "taxId": "41875", "score": 7042.0}, {"name": "chr_12_E2", "taxId": "41875", "score": 6634.0}, {"name": "chr_12_E2", "taxId": "41875", "score": 6588.0}, {"name": "chr_12_E2", "taxId": "41875", "score": 6549.0}, {"name": "chr_12_E2", "taxId": "41875", "score": 6438.0}, {"name": "chr_12_E2", "taxId": "41875", "score": 6338.0}, {"name": "chr_12_E2", "taxId": "41875", "score": 6250.0}, {"name": "chr_12_E2", "taxId": "41875", "score": 6083.0}, {"name": "chr_12_E2", "taxId": "41875", "score": 5995.0}, {"name": "chr_12_E2", "taxId": "41875", "score": 5967.0}, {"name": "chr_12_E2", "taxId": "41875", "score": 1085.0}, {"name": "chr_12_E2", "taxId": "41875", "score": 436.0}, {"name": "chr_12_E2", "taxId": "41875", "score": 436.0}, {"name": "chr_12_E2", "taxId": "41875", "score": 5790.0}, {"name": "chr_12_E2", "taxId": "41875", "score": 5718.0}, {"name": "chr_12_E2", "taxId": "41875", "score": 5618.0}, {"name": "chr_12_E2", "taxId": "41875", "score": 5596.0}, {"name": "chr_12_E2", "taxId": "41875", "score": 5559.0}, {"name": "chr_12_E2", "taxId": "41875", "score": 294.0}, {"name": "chr_12_E2", "taxId": "41875", "score": 5546.0}, {"name": "chr_12_E2", "taxId": "41875", "score": 5526.0}, {"name": "chr_12_E2", "taxId": "41875", "score": 5341.0}, {"name": "chr_12_E2", "taxId": "41875", "score": 5269.0}, {"name": "chr_12_E2", "taxId": "41875", "score": 5247.0}, {"name": "chr_12_E2", "taxId": "41875", "score": 5230.0}, {"name": "chr_12_E2", "taxId": "41875", "score": 5208.0}, {"name": "chr_12_E2", "taxId": "41875", "score": 5169.0}, {"name": "chr_12_E2", "taxId": "41875", "score": 5164.0}, {"name": "chr_12_E2", "taxId": "41875", "score": 5142.0}, {"name": "chr_12_E2", "taxId": "41875", "score": 5142.0}, {"name": "chr_12_E2", "taxId": "41875", "score": 5097.0}, {"name": "chr_12_E2", "taxId": "41875", "score": 5042.0}, {"name": "chr_12_E2", "taxId": "41875", "score": 5029.0}, {"name": "chr_12_E2", "taxId": "41875", "score": 429.0}, {"name": "chr_12_E2", "taxId": "41875", "score": 5025.0}, {"name": "chr_12_E2", "taxId": "41875", "score": 4964.0}, {"name": "chr_12_E2", "taxId": "41875", "score": 4909.0}, {"name": "chr_12_E2", "taxId": "41875", "score": 4682.0}, {"name": "chr_12_E2", "taxId": "41875", "score": 4676.0}, {"name": "chr_12_E2", "taxId": "41875", "score": 4615.0}, {"name": "chr_12_E2", "taxId": "41875", "score": 4604.0}, {"name": "chr_12_E2", "taxId": "41875", "score": 4571.0}, {"name": "chr_12_E2", "taxId": "41875", "score": 4521.0}, {"name": "chr_12_E2", "taxId": "41875", "score": 4505.0}, {"name": "chr_12_E2", "taxId": "41875", "score": 4494.0}, {"name": "chr_12_E2", "taxId": "41875", "score": 4492.0}, {"name": "chr_12_E2", "taxId": "41875", "score": 4488.0}, {"name": "chr_12_E2", "taxId": "41875", "score": 4471.0}, {"name": "chr_12_E2", "taxId": "41875", "score": 4427.0}, {"name": "chr_12_E2", "taxId": "41875", "score": 4372.0}, {"name": "chr_12_E2", "taxId": "41875", "score": 4333.0}, {"name": "chr_12_E2", "taxId": "41875", "score": 4294.0}, {"name": "chr_12_E2", "taxId": "41875", "score": 4217.0}, {"name": "chr_12_E2", "taxId": "41875", "score": 4213.0}, {"name": "chr_12_E2", "taxId": "41875", "score": 4205.0}, {"name": "chr_12_E2", "taxId": "41875", "score": 4196.0}, {"name": "chr_12_E2", "taxId": "41875", "score": 4172.0}, {"name": "chr_12_E2", "taxId": "41875", "score": 4161.0}, {"name": "chr_12_E2", "taxId": "41875", "score": 4145.0}, {"name": "chr_12_E2", "taxId": "41875", "score": 4124.0}, {"name": "chr_12_E2", "taxId": "41875", "score": 4111.0}, {"name": "chr_12_E2", "taxId": "41875", "score": 3989.0}, {"name": "chr_12_E2", "taxId": "41875", "score": 3940.0}, {"name": "chr_12_E2", "taxId": "41875", "score": 3912.0}, {"name": "chr_12_E2", "taxId": "41875", "score": 3838.0}, {"name": "chr_12_E2", "taxId": "41875", "score": 165.0}, {"name": "chr_12_E2", "taxId": "41875", "score": 3834.0}, {"name": "chr_12_E2", "taxId": "41875", "score": 3823.0}, {"name": "chr_12_E2", "taxId": "41875", "score": 3807.0}, {"name": "chr_12_E2", "taxId": "41875", "score": 3784.0}, {"name": "chr_12_E2", "taxId": "41875", "score": 3773.0}, {"name": "chr_12_E2", "taxId": "41875", "score": 3729.0}, {"name": "chr_12_E2", "taxId": "41875", "score": 3723.0}, {"name": "chr_12_E2", "taxId": "41875", "score": 3718.0}, {"name": "chr_12_E2", "taxId": "41875", "score": 3707.0}, {"name": "chr_12_E2", "taxId": "41875", "score": 3690.0}, {"name": "chr_12_E2", "taxId": "41875", "score": 3685.0}, {"name": "chr_12_E2", "taxId": "41875", "score": 3681.0}, {"name": "chr_12_E2", "taxId": "41875", "score": 3657.0}, {"name": "chr_12_E2", "taxId": "41875", "score": 3624.0}, {"name": "chr_12_E2", "taxId": "41875", "score": 3609.0}, {"name": "chr_12_E2", "taxId": "41875", "score": 3579.0}, {"name": "chr_12_E2", "taxId": "41875", "score": 3557.0}, {"name": "chr_12_E2", "taxId": "41875", "score": 3552.0}, {"name": "chr_12_E2", "taxId": "41875", "score": 3535.0}, {"name": "chr_12_E2", "taxId": "41875", "score": 3513.0}, {"name": "chr_12_E2", "taxId": "41875", "score": 3513.0}, {"name": "chr_12_E2", "taxId": "41875", "score": 3472.0}, {"name": "chr_12_E2", "taxId": "41875", "score": 2920.0}, {"name": "chr_12_E2", "taxId": "41875", "score": 228.0}, {"name": "chr_12_E2", "taxId": "41875", "score": 3458.0}, {"name": "chr_12_E2", "taxId": "41875", "score": 3441.0}, {"name": "chr_12_E2", "taxId": "41875", "score": 3441.0}, {"name": "chr_12_E2", "taxId": "41875", "score": 3419.0}, {"name": "chr_12_E2", "taxId": "41875", "score": 3391.0}, {"name": "chr_12_E2", "taxId": "41875", "score": 3387.0}, {"name": "chr_12_E2", "taxId": "41875", "score": 3341.0}, {"name": "chr_12_E2", "taxId": "41875", "score": 3319.0}, {"name": "chr_12_E2", "taxId": "41875", "score": 3314.0}, {"name": "chr_12_E2", "taxId": "41875", "score": 3302.0}, {"name": "chr_12_E2", "taxId": "41875", "score": 3291.0}, {"name": "chr_12_E2", "taxId": "41875", "score": 3286.0}, {"name": "chr_12_E2", "taxId": "41875", "score": 3258.0}, {"name": "chr_12_E2", "taxId": "41875", "score": 3236.0}, {"name": "chr_12_E2", "taxId": "41875", "score": 3230.0}, {"name": "chr_12_E2", "taxId": "41875", "score": 3208.0}, {"name": "chr_12_E2", "taxId": "41875", "score": 3208.0}, {"name": "chr_12_E2", "taxId": "41875", "score": 3203.0}, {"name": "chr_12_E2", "taxId": "41875", "score": 3192.0}, {"name": "chr_12_E2", "taxId": "41875", "score": 3192.0}, {"name": "chr_12_E2", "taxId": "41875", "score": 3186.0}, {"name": "chr_12_E2", "taxId": "41875", "score": 3181.0}, {"name": "chr_12_E2", "taxId": "41875", "score": 3175.0}, {"name": "chr_12_E2", "taxId": "41875", "score": 3166.0}, {"name": "chr_12_E2", "taxId": "41875", "score": 3147.0}, {"name": "chr_12_E2", "taxId": "41875", "score": 3099.0}, {"name": "chr_12_E2", "taxId": "41875", "score": 3088.0}, {"name": "chr_12_E2", "taxId": "41875", "score": 248.0}, {"name": "chr_12_E2", "taxId": "41875", "score": 3068.0}, {"name": "chr_12_E2", "taxId": "41875", "score": 1077.0}, {"name": "chr_12_E2", "taxId": "41875", "score": 3059.0}, {"name": "chr_12_E2", "taxId": "41875", "score": 3046.0}, {"name": "chr_12_E2", "taxId": "41875", "score": 3042.0}, {"name": "chr_12_E2", "taxId": "41875", "score": 3042.0}, {"name": "chr_12_E2", "taxId": "41875", "score": 3042.0}, {"name": "chr_12_E2", "taxId": "41875", "score": 3042.0}, {"name": "chr_12_E2", "taxId": "41875", "score": 3040.0}, {"name": "chr_12_E2", "taxId": "41875", "score": 545.0}, {"name": "chr_12_E2", "taxId": "41875", "score": 3037.0}, {"name": "chr_12_E2", "taxId": "41875", "score": 3027.0}, {"name": "chr_12_E2", "taxId": "41875", "score": 3011.0}, {"name": "chr_12_E2", "taxId": "41875", "score": 3007.0}, {"name": "chr_12_E2", "taxId": "41875", "score": 2963.0}, {"name": "chr_12_E2", "taxId": "41875", "score": 2988.0}, {"name": "chr_12_E2", "taxId": "41875", "score": 1323.0}, {"name": "chr_12_E2", "taxId": "41875", "score": 2931.0}, {"name": "chr_12_E2", "taxId": "41875", "score": 2931.0}, {"name": "chr_12_E2", "taxId": "41875", "score": 2876.0}, {"name": "chr_12_E2", "taxId": "41875", "score": 2876.0}, {"name": "chr_12_E2", "taxId": "41875", "score": 2837.0}, {"name": "chr_12_E2", "taxId": "41875", "score": 2826.0}, {"name": "chr_12_E2", "taxId": "41875", "score": 2761.0}, {"name": "chr_12_E2", "taxId": "41875", "score": 2743.0}, {"name": "chr_12_E2", "taxId": "41875", "score": 2732.0}, {"name": "chr_12_E2", "taxId": "41875", "score": 2697.0}, {"name": "chr_12_E2", "taxId": "41875", "score": 200.0}, {"name": "chr_12_E2", "taxId": "41875", "score": 2691.0}, {"name": "chr_12_E2", "taxId": "41875", "score": 403.0}, {"name": "chr_12_E2", "taxId": "41875", "score": 2689.0}, {"name": "chr_12_E2", "taxId": "41875", "score": 2682.0}, {"name": "chr_12_E2", "taxId": "41875", "score": 2671.0}, {"name": "chr_12_E2", "taxId": "41875", "score": 2660.0}, {"name": "chr_12_E2", "taxId": "41875", "score": 2634.0}, {"name": "chr_12_E2", "taxId": "41875", "score": 2610.0}, {"name": "chr_12_E2", "taxId": "41875", "score": 2604.0}, {"name": "chr_12_E2", "taxId": "41875", "score": 2599.0}, {"name": "chr_12_E2", "taxId": "41875", "score": 2579.0}, {"name": "chr_12_E2", "taxId": "41875", "score": 2543.0}, {"name": "chr_12_E2", "taxId": "41875", "score": 2523.0}, {"name": "chr_12_E2", "taxId": "41875", "score": 2508.0}, {"name": "chr_12_E2", "taxId": "41875", "score": 285.0}, {"name": "chr_12_E2", "taxId": "41875", "score": 2494.0}, {"name": "chr_12_E2", "taxId": "41875", "score": 2453.0}, {"name": "chr_12_E2", "taxId": "41875", "score": 1984.0}, {"name": "chr_12_E2", "taxId": "41875", "score": 2451.0}, {"name": "chr_12_E2", "taxId": "41875", "score": 2446.0}, {"name": "chr_12_E2", "taxId": "41875", "score": 2438.0}, {"name": "chr_12_E2", "taxId": "41875", "score": 2438.0}, {"name": "chr_12_E2", "taxId": "41875", "score": 2433.0}, {"name": "chr_12_E2", "taxId": "41875", "score": 2416.0}, {"name": "chr_12_E2", "taxId": "41875", "score": 2405.0}, {"name": "chr_12_E2", "taxId": "41875", "score": 2386.0}, {"name": "chr_12_E2", "taxId": "41875", "score": 202.0}, {"name": "chr_12_E2", "taxId": "41875", "score": 2370.0}, {"name": "chr_12_E2", "taxId": "41875", "score": 568.0}, {"name": "chr_12_E2", "taxId": "41875", "score": 2361.0}, {"name": "chr_12_E2", "taxId": "41875", "score": 2329.0}, {"name": "chr_12_E2", "taxId": "41875", "score": 2329.0}, {"name": "chr_12_E2", "taxId": "41875", "score": 2327.0}, {"name": "chr_12_E2", "taxId": "41875", "score": 2322.0}, {"name": "chr_12_E2", "taxId": "41875", "score": 2305.0}, {"name": "chr_12_E2", "taxId": "41875", "score": 2305.0}, {"name": "chr_12_E2", "taxId": "41875", "score": 2294.0}, {"name": "chr_12_E2", "taxId": "41875", "score": 2290.0}, {"name": "chr_12_E2", "taxId": "41875", "score": 2283.0}, {"name": "chr_12_E2", "taxId": "41875", "score": 2268.0}, {"name": "chr_12_E2", "taxId": "41875", "score": 2266.0}, {"name": "chr_12_E2", "taxId": "41875", "score": 2261.0}, {"name": "chr_12_E2", "taxId": "41875", "score": 2257.0}, {"name": "chr_12_E2", "taxId": "41875", "score": 2242.0}, {"name": "chr_12_E2", "taxId": "41875", "score": 335.0}, {"name": "chr_12_E2", "taxId": "41875", "score": 2241.0}, {"name": "chr_12_E2", "taxId": "41875", "score": 2233.0}, {"name": "chr_12_E2", "taxId": "41875", "score": 2233.0}, {"name": "chr_12_E2", "taxId": "41875", "score": 2231.0}, {"name": "chr_12_E2", "taxId": "41875", "score": 2231.0}, {"name": "chr_12_E2", "taxId": "41875", "score": 2211.0}, {"name": "chr_12_E2", "taxId": "41875", "score": 2211.0}, {"name": "chr_12_E2", "taxId": "41875", "score": 2206.0}, {"name": "chr_12_E2", "taxId": "41875", "score": 2200.0}, {"name": "chr_12_E2", "taxId": "41875", "score": 2200.0}, {"name": "chr_12_E2", "taxId": "41875", "score": 2189.0}, {"name": "chr_12_E2", "taxId": "41875", "score": 2185.0}, {"name": "chr_12_E2", "taxId": "41875", "score": 2178.0}, {"name": "chr_12_E2", "taxId": "41875", "score": 2172.0}, {"name": "chr_12_E2", "taxId": "41875", "score": 2158.0}, {"name": "chr_12_E2", "taxId": "41875", "score": 2152.0}, {"name": "chr_12_E2", "taxId": "41875", "score": 2148.0}, {"name": "chr_12_E2", "taxId": "41875", "score": 2145.0}, {"name": "chr_12_E2", "taxId": "41875", "score": 2134.0}, {"name": "chr_12_E2", "taxId": "41875", "score": 2122.0}, {"name": "chr_12_E2", "taxId": "41875", "score": 2117.0}, {"name": "chr_12_E2", "taxId": "41875", "score": 2111.0}, {"name": "chr_12_E2", "taxId": "41875", "score": 2111.0}, {"name": "chr_12_E2", "taxId": "41875", "score": 2108.0}, {"name": "chr_12_E2", "taxId": "41875", "score": 2100.0}, {"name": "chr_12_E2", "taxId": "41875", "score": 2098.0}, {"name": "chr_12_E2", "taxId": "41875", "score": 913.0}, {"name": "chr_12_E2", "taxId": "41875", "score": 180.0}, {"name": "chr_12_E2", "taxId": "41875", "score": 2089.0}, {"name": "chr_12_E2", "taxId": "41875", "score": 2084.0}, {"name": "chr_12_E2", "taxId": "41875", "score": 2073.0}, {"name": "chr_12_E2", "taxId": "41875", "score": 2067.0}, {"name": "chr_12_E2", "taxId": "41875", "score": 2061.0}, {"name": "chr_12_E2", "taxId": "41875", "score": 2050.0}, {"name": "chr_12_E2", "taxId": "41875", "score": 2045.0}, {"name": "chr_12_E2", "taxId": "41875", "score": 2039.0}, {"name": "chr_12_E2", "taxId": "41875", "score": 2034.0}, {"name": "chr_12_E2", "taxId": "41875", "score": 2023.0}, {"name": "chr_12_E2", "taxId": "41875", "score": 2015.0}, {"name": "chr_12_E2", "taxId": "41875", "score": 169.0}, {"name": "chr_12_E2", "taxId": "41875", "score": 2012.0}, {"name": "chr_12_E2", "taxId": "41875", "score": 2001.0}, {"name": "chr_12_E2", "taxId": "41875", "score": 1995.0}, {"name": "chr_12_E2", "taxId": "41875", "score": 1980.0}, {"name": "chr_12_E2", "taxId": "41875", "score": 407.0}, {"name": "chr_12_E2", "taxId": "41875", "score": 1956.0}, {"name": "chr_12_E2", "taxId": "41875", "score": 1956.0}, {"name": "chr_12_E2", "taxId": "41875", "score": 1940.0}, {"name": "chr_12_E2", "taxId": "41875", "score": 1940.0}, {"name": "chr_12_E2", "taxId": "41875", "score": 1923.0}, {"name": "chr_12_E2", "taxId": "41875", "score": 1917.0}, {"name": "chr_12_E2", "taxId": "41875", "score": 1914.0}, {"name": "chr_12_E2", "taxId": "436017", "score": 1912.0}, {"name": "chr_12_E2", "taxId": "436017", "score": 446.0}, {"name": "chr_12_E2", "taxId": "436017", "score": 390.0}, {"name": "chr_12_E2", "taxId": "436017", "score": 388.0}, {"name": "chr_12_E2", "taxId": "436017", "score": 298.0}, {"name": "chr_12_E2", "taxId": "436017", "score": 239.0}, {"name": "chr_12_E2", "taxId": "436017", "score": 176.0}, {"name": "chr_12_E2", "taxId": "436017", "score": 1908.0}, {"name": "chr_12_E2", "taxId": "41875", "score": 1903.0}, {"name": "chr_12_E2", "taxId": "41875", "score": 1895.0}, {"name": "chr_12_E2", "taxId": "41875", "score": 1884.0}, {"name": "chr_12_E2", "taxId": "41875", "score": 1879.0}, {"name": "chr_12_E2", "taxId": "41875", "score": 1873.0}, {"name": "chr_12_E2", "taxId": "41875", "score": 1868.0}, {"name": "chr_12_E2", "taxId": "41875", "score": 1862.0}, {"name": "chr_12_E2", "taxId": "41875", "score": 1840.0}, {"name": "chr_12_E2", "taxId": "41875", "score": 1840.0}, {"name": "chr_12_E2", "taxId": "41875", "score": 1829.0}, {"name": "chr_12_E2", "taxId": "41875", "score": 1812.0}, {"name": "chr_12_E2", "taxId": "41875", "score": 1808.0}, {"name": "chr_12_E2", "taxId": "41875", "score": 1803.0}, {"name": "chr_12_E2", "taxId": "41875", "score": 1796.0}, {"name": "chr_12_E2", "taxId": "41875", "score": 1781.0}, {"name": "chr_12_E2", "taxId": "41875", "score": 1773.0}, {"name": "chr_12_E2", "taxId": "41875", "score": 171.0}, {"name": "chr_12_E2", "taxId": "41875", "score": 1773.0}, {"name": "chr_12_E2", "taxId": "70448", "score": 1759.0}, {"name": "chr_12_E2", "taxId": "41875", "score": 1757.0}, {"name": "chr_12_E2", "taxId": "41875", "score": 1751.0}, {"name": "chr_12_E2", "taxId": "41875", "score": 1746.0}, {"name": "chr_12_E2", "taxId": "41875", "score": 202.0}, {"name": "chr_12_E2", "taxId": "41875", "score": 1705.0}, {"name": "chr_12_E2", "taxId": "41875", "score": 1701.0}, {"name": "chr_12_E2", "taxId": "41875", "score": 1701.0}, {"name": "chr_12_E2", "taxId": "41875", "score": 1687.0}, {"name": "chr_12_E2", "taxId": "41875", "score": 1674.0}, {"name": "chr_12_E2", "taxId": "41875", "score": 1668.0}, {"name": "chr_12_E2", "taxId": "41875", "score": 1663.0}, {"name": "chr_12_E2", "taxId": "41875", "score": 1652.0}, {"name": "chr_12_E2", "taxId": "41875", "score": 1652.0}, {"name": "chr_12_E2", "taxId": "41875", "score": 1637.0}, {"name": "chr_12_E2", "taxId": "41875", "score": 1626.0}, {"name": "chr_12_E2", "taxId": "41875", "score": 185.0}, {"name": "chr_12_E2", "taxId": "41875", "score": 1618.0}, {"name": "chr_12_E2", "taxId": "41875", "score": 525.0}, {"name": "chr_12_E2", "taxId": "41875", "score": 1616.0}, {"name": "chr_12_E2", "taxId": "41875", "score": 1613.0}, {"name": "chr_12_E2", "taxId": "41875", "score": 1591.0}, {"name": "chr_12_E2", "taxId": "41875", "score": 1552.0}, {"name": "chr_12_E2", "taxId": "41875", "score": 523.0}, {"name": "chr_12_E2", "taxId": "41875", "score": 1552.0}, {"name": "chr_12_E2", "taxId": "41875", "score": 1535.0}, {"name": "chr_12_E2", "taxId": "41875", "score": 1535.0}, {"name": "chr_12_E2", "taxId": "41875", "score": 1535.0}, {"name": "chr_12_E2", "taxId": "41875", "score": 1531.0}, {"name": "chr_12_E2", "taxId": "41875", "score": 1530.0}, {"name": "chr_12_E2", "taxId": "41875", "score": 1530.0}, {"name": "chr_12_E2", "taxId": "41875", "score": 1530.0}, {"name": "chr_12_E2", "taxId": "41875", "score": 1530.0}, {"name": "chr_12_E2", "taxId": "41875", "score": 1524.0}, {"name": "chr_12_E2", "taxId": "41875", "score": 1513.0}, {"name": "chr_12_E2", "taxId": "41875", "score": 1513.0}, {"name": "chr_12_E2", "taxId": "41875", "score": 1509.0}, {"name": "chr_12_E2", "taxId": "41875", "score": 1507.0}, {"name": "chr_12_E2", "taxId": "41875", "score": 1507.0}, {"name": "chr_12_E2", "taxId": "41875", "score": 1502.0}, {"name": "chr_12_E2", "taxId": "41875", "score": 1502.0}, {"name": "chr_12_E2", "taxId": "41875", "score": 1496.0}, {"name": "chr_12_E2", "taxId": "41875", "score": 1485.0}, {"name": "chr_12_E2", "taxId": "41875", "score": 1485.0}, {"name": "chr_12_E2", "taxId": "41875", "score": 1476.0}, {"name": "chr_12_E2", "taxId": "41875", "score": 800.0}, {"name": "chr_12_E2", "taxId": "41875", "score": 211.0}, {"name": "chr_12_E2", "taxId": "41875", "score": 1469.0}, {"name": "chr_12_E2", "taxId": "41875", "score": 1469.0}, {"name": "chr_12_E2", "taxId": "41875", "score": 1458.0}, {"name": "chr_12_E2", "taxId": "41875", "score": 1447.0}, {"name": "chr_12_E2", "taxId": "41875", "score": 1441.0}, {"name": "chr_12_E2", "taxId": "41875", "score": 1441.0}, {"name": "chr_12_E2", "taxId": "41875", "score": 1439.0}, {"name": "chr_12_E2", "taxId": "41875", "score": 152.0}, {"name": "chr_12_E2", "taxId": "41875", "score": 1424.0}, {"name": "chr_12_E2", "taxId": "41875", "score": 1424.0}, {"name": "chr_12_E2", "taxId": "41875", "score": 1419.0}, {"name": "chr_12_E2", "taxId": "41875", "score": 1413.0}, {"name": "chr_12_E2", "taxId": "41875", "score": 1386.0}, {"name": "chr_12_E2", "taxId": "41875", "score": 396.0}, {"name": "chr_12_E2", "taxId": "41875", "score": 1378.0}, {"name": "chr_12_E2", "taxId": "41875", "score": 1363.0}, {"name": "chr_12_E2", "taxId": "41875", "score": 1360.0}, {"name": "chr_12_E2", "taxId": "41875", "score": 1358.0}, {"name": "chr_12_E2", "taxId": "41875", "score": 1347.0}, {"name": "chr_12_E2", "taxId": "41875", "score": 1330.0}, {"name": "chr_12_E2", "taxId": "41875", "score": 1325.0}, {"name": "chr_12_E2", "taxId": "41875", "score": 425.0}, {"name": "chr_12_E2", "taxId": "41875", "score": 1314.0}, {"name": "chr_12_E2", "taxId": "41875", "score": 1308.0}, {"name": "chr_12_E2", "taxId": "41875", "score": 1308.0}, {"name": "chr_12_E2", "taxId": "41875", "score": 1303.0}, {"name": "chr_12_E2", "taxId": "41875", "score": 1301.0}, {"name": "chr_12_E2", "taxId": "41875", "score": 1173.0}, {"name": "chr_12_E2", "taxId": "41875", "score": 1275.0}, {"name": "chr_12_E2", "taxId": "41875", "score": 1258.0}, {"name": "chr_12_E2", "taxId": "41875", "score": 1253.0}, {"name": "chr_12_E2", "taxId": "41875", "score": 1253.0}, {"name": "chr_12_E2", "taxId": "41875", "score": 1253.0}, {"name": "chr_12_E2", "taxId": "41875", "score": 1251.0}, {"name": "chr_12_E2", "taxId": "41875", "score": 272.0}, {"name": "chr_12_E2", "taxId": "41875", "score": 1249.0}, {"name": "chr_12_E2", "taxId": "41875", "score": 1242.0}, {"name": "chr_12_E2", "taxId": "41875", "score": 254.0}, {"name": "chr_12_E2", "taxId": "41875", "score": 1236.0}, {"name": "chr_12_E2", "taxId": "41875", "score": 1229.0}, {"name": "chr_12_E2", "taxId": "41875", "score": 1219.0}, {"name": "chr_12_E2", "taxId": "41875", "score": 1205.0}, {"name": "chr_12_E2", "taxId": "41875", "score": 1203.0}, {"name": "chr_12_E2", "taxId": "41875", "score": 1197.0}, {"name": "chr_12_E2", "taxId": "41875", "score": 1192.0}, {"name": "chr_12_E2", "taxId": "41875", "score": 1186.0}, {"name": "chr_12_E2", "taxId": "41875", "score": 1175.0}, {"name": "chr_12_E2", "taxId": "41875", "score": 1164.0}, {"name": "chr_12_E2", "taxId": "41875", "score": 1158.0}, {"name": "chr_12_E2", "taxId": "41875", "score": 1158.0}, {"name": "chr_12_E2", "taxId": "41875", "score": 1153.0}, {"name": "chr_12_E2", "taxId": "41875", "score": 143.0}, {"name": "chr_12_E2", "taxId": "41875", "score": 1131.0}, {"name": "chr_12_E2", "taxId": "41875", "score": 1125.0}, {"name": "chr_12_E2", "taxId": "41875", "score": 1120.0}, {"name": "chr_12_E2", "taxId": "41875", "score": 1114.0}, {"name": "chr_12_E2", "taxId": "41875", "score": 1110.0}, {"name": "chr_12_E2", "taxId": "41875", "score": 313.0}, {"name": "chr_12_E2", "taxId": "41875", "score": 1110.0}, {"name": "chr_12_E2", "taxId": "41875", "score": 1103.0}, {"name": "chr_12_E2", "taxId": "41875", "score": 1098.0}, {"name": "chr_12_E2", "taxId": "41875", "score": 1090.0}, {"name": "chr_12_E2", "taxId": "41875", "score": 1050.0}, {"name": "chr_12_E2", "taxId": "41875", "score": 1027.0}, {"name": "chr_12_E2", "taxId": "41875", "score": 1014.0}, {"name": "chr_12_E2", "taxId": "41875", "score": 1013.0}, {"name": "chr_12_E2", "taxId": "41875", "score": 1002.0}, {"name": "chr_12_E2", "taxId": "41875", "score": 614.0}, {"name": "chr_12_E2", "taxId": "41875", "score": 1000.0}, {"name": "chr_12_E2", "taxId": "41875", "score": 676.0}, {"name": "chr_12_E2", "taxId": "41875", "score": 505.0}, {"name": "chr_12_E2", "taxId": "41875", "score": 976.0}, {"name": "chr_12_E2", "taxId": "41875", "score": 948.0}, {"name": "chr_12_E2", "taxId": "41875", "score": 937.0}, {"name": "chr_12_E2", "taxId": "41875", "score": 926.0}, {"name": "chr_12_E2", "taxId": "41875", "score": 926.0}, {"name": "chr_12_E2", "taxId": "41875", "score": 926.0}, {"name": "chr_12_E2", "taxId": "41875", "score": 219.0}, {"name": "chr_12_E2", "taxId": "41875", "score": 920.0}, {"name": "chr_12_E2", "taxId": "41875", "score": 920.0}, {"name": "chr_12_E2", "taxId": "41875", "score": 898.0}, {"name": "chr_12_E2", "taxId": "564608", "score": 896.0}, {"name": "chr_12_E2", "taxId": "41875", "score": 894.0}, {"name": "chr_12_E2", "taxId": "41875", "score": 894.0}, {"name": "chr_12_E2", "taxId": "41875", "score": 612.0}, {"name": "chr_12_E2", "taxId": "41875", "score": 414.0}, {"name": "chr_12_E2", "taxId": "41875", "score": 206.0}, {"name": "chr_12_E2", "taxId": "41875", "score": 889.0}, {"name": "chr_12_E2", "taxId": "41875", "score": 876.0}, {"name": "chr_12_E2", "taxId": "41875", "score": 440.0}, {"name": "chr_12_E2", "taxId": "41875", "score": 870.0}, {"name": "chr_12_E2", "taxId": "41875", "score": 843.0}, {"name": "chr_12_E2", "taxId": "41875", "score": 843.0}, {"name": "chr_12_E2", "taxId": "41875", "score": 826.0}, {"name": "chr_12_E2", "taxId": "41875", "score": 826.0}, {"name": "chr_12_E2", "taxId": "41875", "score": 826.0}, {"name": "chr_12_E2", "taxId": "41875", "score": 656.0}, {"name": "chr_12_E2", "taxId": "41875", "score": 448.0}, {"name": "chr_12_E2", "taxId": "41875", "score": 219.0}, {"name": "chr_12_E2", "taxId": "41875", "score": 826.0}, {"name": "chr_12_E2", "taxId": "41875", "score": 516.0}, {"name": "chr_12_E2", "taxId": "41875", "score": 821.0}, {"name": "chr_12_E2", "taxId": "41875", "score": 226.0}, {"name": "chr_12_E2", "taxId": "41875", "score": 809.0}, {"name": "chr_12_E2", "taxId": "41875", "score": 206.0}, {"name": "chr_12_E2", "taxId": "41875", "score": 183.0}, {"name": "chr_12_E2", "taxId": "41875", "score": 154.0}, {"name": "chr_12_E2", "taxId": "41875", "score": 150.0}, {"name": "chr_12_E2", "taxId": "41875", "score": 798.0}, {"name": "chr_12_E2", "taxId": "41875", "score": 793.0}, {"name": "chr_12_E2", "taxId": "41875", "score": 793.0}, {"name": "chr_12_E2", "taxId": "41875", "score": 741.0}, {"name": "chr_12_E2", "taxId": "41875", "score": 691.0}, {"name": "chr_12_E2", "taxId": "41875", "score": 708.0}, {"name": "chr_12_E2", "taxId": "41875", "score": 187.0}, {"name": "chr_12_E2", "taxId": "41875", "score": 704.0}, {"name": "chr_12_E2", "taxId": "41875", "score": 688.0}, {"name": "chr_12_E2", "taxId": "41875", "score": 684.0}, {"name": "chr_12_E2", "taxId": "41875", "score": 684.0}, {"name": "chr_12_E2", "taxId": "41875", "score": 671.0}, {"name": "chr_12_E2", "taxId": "41875", "score": 665.0}, {"name": "chr_12_E2", "taxId": "41875", "score": 643.0}, {"name": "chr_12_E2", "taxId": "41875", "score": 632.0}, {"name": "chr_12_E2", "taxId": "41875", "score": 632.0}, {"name": "chr_12_E2", "taxId": "41875", "score": 625.0}, {"name": "chr_12_E2", "taxId": "41875", "score": 174.0}, {"name": "chr_12_E2", "taxId": "41875", "score": 621.0}, {"name": "chr_12_E2", "taxId": "41875", "score": 614.0}, {"name": "chr_12_E2", "taxId": "41875", "score": 597.0}, {"name": "chr_12_E2", "taxId": "41875", "score": 503.0}, {"name": "chr_12_E2", "taxId": "41875", "score": 577.0}, {"name": "chr_12_E2", "taxId": "41875", "score": 571.0}, {"name": "chr_12_E2", "taxId": "70448", "score": 558.0}, {"name": "chr_12_E2", "taxId": "41875", "score": 556.0}, {"name": "chr_12_E2", "taxId": "41875", "score": 244.0}, {"name": "chr_12_E2", "taxId": "436017", "score": 520.0}, {"name": "chr_12_E2", "taxId": "41875", "score": 510.0}, {"name": "chr_12_E2", "taxId": "564608", "score": 507.0}, {"name": "chr_12_E2", "taxId": "41875", "score": 494.0}, {"name": "chr_12_E2", "taxId": "436017", "score": 494.0}, {"name": "chr_12_E2", "taxId": "41875", "score": 472.0}, {"name": "chr_12_E2", "taxId": "41875", "score": 468.0}, {"name": "chr_12_E2", "taxId": "41875", "score": 263.0}, {"name": "chr_12_E2", "taxId": "41875", "score": 226.0}, {"name": "chr_12_E2", "taxId": "41875", "score": 195.0}, {"name": "chr_12_E2", "taxId": "41875", "score": 448.0}, {"name": "chr_12_E2", "taxId": "436017", "score": 446.0}, {"name": "chr_12_E2", "taxId": "41875", "score": 433.0}, {"name": "chr_12_E2", "taxId": "564608", "score": 420.0}, {"name": "chr_12_E2", "taxId": "41875", "score": 414.0}, {"name": "chr_12_E2", "taxId": "41875", "score": 226.0}, {"name": "chr_12_E2", "taxId": "41875", "score": 399.0}, {"name": "chr_12_E2", "taxId": "41875", "score": 191.0}, {"name": "chr_12_E2", "taxId": "436017", "score": 388.0}, {"name": "chr_12_E2", "taxId": "436017", "score": 385.0}, {"name": "chr_12_E2", "taxId": "41875", "score": 375.0}, {"name": "chr_12_E2", "taxId": "41875", "score": 159.0}, {"name": "chr_12_E2", "taxId": "41875", "score": 361.0}, {"name": "chr_12_E2", "taxId": "41875", "score": 350.0}, {"name": "chr_12_E2", "taxId": "41875", "score": 342.0}, {"name": "chr_12_E2", "taxId": "41875", "score": 339.0}, {"name": "chr_12_E2", "taxId": "41875", "score": 311.0}, {"name": "chr_12_E2", "taxId": "436017", "score": 303.0}, {"name": "chr_12_E2", "taxId": "436017", "score": 298.0}, {"name": "chr_12_E2", "taxId": "41875", "score": 291.0}, {"name": "chr_12_E2", "taxId": "41875", "score": 252.0}, {"name": "chr_12_E2", "taxId": "41875", "score": 235.0}, {"name": "chr_12_E2", "taxId": "41875", "score": 252.0}, {"name": "chr_12_E2", "taxId": "41875", "score": 235.0}, {"name": "chr_12_E2", "taxId": "436017", "score": 239.0}, {"name": "chr_12_E2", "taxId": "179408", "score": 222.0}, {"name": "chr_12_E2", "taxId": "110193", "score": 217.0}, {"name": "chr_12_E2", "taxId": "70448", "score": 198.0}, {"name": "chr_12_E2", "taxId": "41875", "score": 187.0}, {"name": "chr_12_E2", "taxId": "41875", "score": 183.0}, {"name": "chr_12_E2", "taxId": "564608", "score": 176.0}, {"name": "chr_12_E2", "taxId": "436017", "score": 176.0}, {"name": "chr_12_E2", "taxId": "41875", "score": 154.0}, {"name": "chr_12_E2", "taxId": "1173027", "score": 150.0}, {"name": "chr_12_E2", "taxId": "42026", "score": 145.0}, {"name": "chr_12_E2", "taxId": "42026", "score": 145.0}]}, "taxonomy": {"bestsum": {"species": {"tax": "Bathycoccus prasinos", "score": 2415863.0, "c_index": 8}, "genus": {"tax": "Bathycoccus", "score": 2415863.0, "c_index": 7}, "family": {"tax": "Bathycoccaceae", "score": 2427384.0, "c_index": 6}, "order": {"tax": "Mamiellales", "score": 2429383.0, "c_index": 4}, "phylum": {"tax": "Chlorophyta", "score": 2429383.0, "c_index": 3}, "superkingdom": {"tax": "Eukaryota", "score": 2429890.0, "c_index": 2}}}}, "chr_11_E2": {"name": "chr_11_E2", "length": 751318, "n_count": 0, "agct_count": 751318, "gc": 0.4856, "covs": {"bam0": 24.1719}, "read_cov": {"bam0": 72888}, "hits": {"tax0": [{"name": "chr_11_E2", "taxId": "41875", "score": 184400.0}, {"name": "chr_11_E2", "taxId": "41875", "score": 157800.0}, {"name": "chr_11_E2", "taxId": "41875", "score": 128200.0}, {"name": "chr_11_E2", "taxId": "41875", "score": 115100.0}, {"name": "chr_11_E2", "taxId": "41875", "score": 79322.0}, {"name": "chr_11_E2", "taxId": "41875", "score": 77093.0}, {"name": "chr_11_E2", "taxId": "41875", "score": 64120.0}, {"name": "chr_11_E2", "taxId": "41875", "score": 55594.0}, {"name": "chr_11_E2", "taxId": "41875", "score": 40714.0}, {"name": "chr_11_E2", "taxId": "41875", "score": 38490.0}, {"name": "chr_11_E2", "taxId": "41875", "score": 34153.0}, {"name": "chr_11_E2", "taxId": "41875", "score": 30736.0}, {"name": "chr_11_E2", "taxId": "41875", "score": 28229.0}, {"name": "chr_11_E2", "taxId": "41875", "score": 27204.0}, {"name": "chr_11_E2", "taxId": "41875", "score": 26384.0}, {"name": "chr_11_E2", "taxId": "41875", "score": 23257.0}, {"name": "chr_11_E2", "taxId": "41875", "score": 20515.0}, {"name": "chr_11_E2", "taxId": "41875", "score": 19470.0}, {"name": "chr_11_E2", "taxId": "41875", "score": 18550.0}, {"name": "chr_11_E2", "taxId": "41875", "score": 18138.0}, {"name": "chr_11_E2", "taxId": "41875", "score": 15282.0}, {"name": "chr_11_E2", "taxId": "41875", "score": 14733.0}, {"name": "chr_11_E2", "taxId": "41875", "score": 14323.0}, {"name": "chr_11_E2", "taxId": "41875", "score": 13284.0}, {"name": "chr_11_E2", "taxId": "41875", "score": 12146.0}, {"name": "chr_11_E2", "taxId": "41875", "score": 10504.0}, {"name": "chr_11_E2", "taxId": "41875", "score": 8076.0}, {"name": "chr_11_E2", "taxId": "41875", "score": 6953.0}, {"name": "chr_11_E2", "taxId": "41875", "score": 6953.0}, {"name": "chr_11_E2", "taxId": "41875", "score": 6279.0}, {"name": "chr_11_E2", "taxId": "41875", "score": 6218.0}, {"name": "chr_11_E2", "taxId": "41875", "score": 4054.0}, {"name": "chr_11_E2", "taxId": "41875", "score": 3973.0}, {"name": "chr_11_E2", "taxId": "41875", "score": 3014.0}, {"name": "chr_11_E2", "taxId": "41875", "score": 2833.0}, {"name": "chr_11_E2", "taxId": "41875", "score": 2466.0}, {"name": "chr_11_E2", "taxId": "41875", "score": 2398.0}, {"name": "chr_11_E2", "taxId": "41875", "score": 1253.0}, {"name": "chr_11_E2", "taxId": "41875", "score": 1253.0}, {"name": "chr_11_E2", "taxId": "41875", "score": 1212.0}, {"name": "chr_11_E2", "taxId": "41875", "score": 1201.0}, {"name": "chr_11_E2", "taxId": "41875", "score": 957.0}, {"name": "chr_11_E2", "taxId": "41875", "score": 957.0}, {"name": "chr_11_E2", "taxId": "41875", "score": 628.0}, {"name": "chr_11_E2", "taxId": "41875", "score": 608.0}, {"name": "chr_11_E2", "taxId": "41875", "score": 346.0}, {"name": "chr_11_E2", "taxId": "41875", "score": 320.0}, {"name": "chr_11_E2", "taxId": "41875", "score": 305.0}, {"name": "chr_11_E2", "taxId": "41875", "score": 224.0}, {"name": "chr_11_E2", "taxId": "41875", "score": 182.0}, {"name": "chr_11_E2", "taxId": "41875", "score": 29761.0}, {"name": "chr_11_E2", "taxId": "41875", "score": 11910.0}, {"name": "chr_11_E2", "taxId": "41875", "score": 158.0}, {"name": "chr_11_E2", "taxId": "41875", "score": 11125.0}, {"name": "chr_11_E2", "taxId": "41875", "score": 10539.0}, {"name": "chr_11_E2", "taxId": "41875", "score": 9241.0}, {"name": "chr_11_E2", "taxId": "41875", "score": 346.0}, {"name": "chr_11_E2", "taxId": "41875", "score": 346.0}, {"name": "chr_11_E2", "taxId": "41875", "score": 8892.0}, {"name": "chr_11_E2", "taxId": "41875", "score": 8837.0}, {"name": "chr_11_E2", "taxId": "41875", "score": 8050.0}, {"name": "chr_11_E2", "taxId": "41875", "score": 7795.0}, {"name": "chr_11_E2", "taxId": "41875", "score": 7214.0}, {"name": "chr_11_E2", "taxId": "41875", "score": 7070.0}, {"name": "chr_11_E2", "taxId": "41875", "score": 6866.0}, {"name": "chr_11_E2", "taxId": "41875", "score": 6770.0}, {"name": "chr_11_E2", "taxId": "41875", "score": 6654.0}, {"name": "chr_11_E2", "taxId": "41875", "score": 5173.0}, {"name": "chr_11_E2", "taxId": "41875", "score": 6615.0}, {"name": "chr_11_E2", "taxId": "41875", "score": 6532.0}, {"name": "chr_11_E2", "taxId": "41875", "score": 6505.0}, {"name": "chr_11_E2", "taxId": "41875", "score": 6482.0}, {"name": "chr_11_E2", "taxId": "41875", "score": 6471.0}, {"name": "chr_11_E2", "taxId": "41875", "score": 6288.0}, {"name": "chr_11_E2", "taxId": "41875", "score": 5991.0}, {"name": "chr_11_E2", "taxId": "41875", "score": 5903.0}, {"name": "chr_11_E2", "taxId": "41875", "score": 5871.0}, {"name": "chr_11_E2", "taxId": "41875", "score": 5845.0}, {"name": "chr_11_E2", "taxId": "41875", "score": 5836.0}, {"name": "chr_11_E2", "taxId": "41875", "score": 5834.0}, {"name": "chr_11_E2", "taxId": "41875", "score": 5751.0}, {"name": "chr_11_E2", "taxId": "41875", "score": 5729.0}, {"name": "chr_11_E2", "taxId": "41875", "score": 5723.0}, {"name": "chr_11_E2", "taxId": "41875", "score": 5659.0}, {"name": "chr_11_E2", "taxId": "41875", "score": 5568.0}, {"name": "chr_11_E2", "taxId": "41875", "score": 5480.0}, {"name": "chr_11_E2", "taxId": "41875", "score": 5312.0}, {"name": "chr_11_E2", "taxId": "41875", "score": 5308.0}, {"name": "chr_11_E2", "taxId": "41875", "score": 274.0}, {"name": "chr_11_E2", "taxId": "41875", "score": 5204.0}, {"name": "chr_11_E2", "taxId": "41875", "score": 5129.0}, {"name": "chr_11_E2", "taxId": "41875", "score": 4333.0}, {"name": "chr_11_E2", "taxId": "41875", "score": 5094.0}, {"name": "chr_11_E2", "taxId": "41875", "score": 5086.0}, {"name": "chr_11_E2", "taxId": "41875", "score": 5086.0}, {"name": "chr_11_E2", "taxId": "41875", "score": 5048.0}, {"name": "chr_11_E2", "taxId": "41875", "score": 4977.0}, {"name": "chr_11_E2", "taxId": "41875", "score": 4931.0}, {"name": "chr_11_E2", "taxId": "41875", "score": 4926.0}, {"name": "chr_11_E2", "taxId": "41875", "score": 4911.0}, {"name": "chr_11_E2", "taxId": "41875", "score": 4889.0}, {"name": "chr_11_E2", "taxId": "41875", "score": 4876.0}, {"name": "chr_11_E2", "taxId": "41875", "score": 4822.0}, {"name": "chr_11_E2", "taxId": "41875", "score": 4765.0}, {"name": "chr_11_E2", "taxId": "41875", "score": 4724.0}, {"name": "chr_11_E2", "taxId": "41875", "score": 335.0}, {"name": "chr_11_E2", "taxId": "41875", "score": 4715.0}, {"name": "chr_11_E2", "taxId": "41875", "score": 4704.0}, {"name": "chr_11_E2", "taxId": "41875", "score": 4698.0}, {"name": "chr_11_E2", "taxId": "41875", "score": 4693.0}, {"name": "chr_11_E2", "taxId": "41875", "score": 4684.0}, {"name": "chr_11_E2", "taxId": "41875", "score": 4682.0}, {"name": "chr_11_E2", "taxId": "41875", "score": 4560.0}, {"name": "chr_11_E2", "taxId": "41875", "score": 4553.0}, {"name": "chr_11_E2", "taxId": "41875", "score": 4547.0}, {"name": "chr_11_E2", "taxId": "41875", "score": 3072.0}, {"name": "chr_11_E2", "taxId": "41875", "score": 4545.0}, {"name": "chr_11_E2", "taxId": "41875", "score": 4482.0}, {"name": "chr_11_E2", "taxId": "41875", "score": 4460.0}, {"name": "chr_11_E2", "taxId": "41875", "score": 4300.0}, {"name": "chr_11_E2", "taxId": "41875", "score": 4224.0}, {"name": "chr_11_E2", "taxId": "41875", "score": 4196.0}, {"name": "chr_11_E2", "taxId": "41875", "score": 4189.0}, {"name": "chr_11_E2", "taxId": "41875", "score": 4169.0}, {"name": "chr_11_E2", "taxId": "41875", "score": 2010.0}, {"name": "chr_11_E2", "taxId": "41875", "score": 957.0}, {"name": "chr_11_E2", "taxId": "41875", "score": 957.0}, {"name": "chr_11_E2", "taxId": "41875", "score": 4157.0}, {"name": "chr_11_E2", "taxId": "41875", "score": 4122.0}, {"name": "chr_11_E2", "taxId": "41875", "score": 4117.0}, {"name": "chr_11_E2", "taxId": "41875", "score": 4109.0}, {"name": "chr_11_E2", "taxId": "41875", "score": 4002.0}, {"name": "chr_11_E2", "taxId": "41875", "score": 4052.0}, {"name": "chr_11_E2", "taxId": "41875", "score": 641.0}, {"name": "chr_11_E2", "taxId": "41875", "score": 3991.0}, {"name": "chr_11_E2", "taxId": "41875", "score": 3978.0}, {"name": "chr_11_E2", "taxId": "41875", "score": 3954.0}, {"name": "chr_11_E2", "taxId": "41875", "score": 2826.0}, {"name": "chr_11_E2", "taxId": "41875", "score": 2344.0}, {"name": "chr_11_E2", "taxId": "41875", "score": 2248.0}, {"name": "chr_11_E2", "taxId": "41875", "score": 3923.0}, {"name": "chr_11_E2", "taxId": "41875", "score": 529.0}, {"name": "chr_11_E2", "taxId": "41875", "score": 3919.0}, {"name": "chr_11_E2", "taxId": "41875", "score": 3722.0}, {"name": "chr_11_E2", "taxId": "41875", "score": 1253.0}, {"name": "chr_11_E2", "taxId": "41875", "score": 3919.0}, {"name": "chr_11_E2", "taxId": "41875", "score": 3722.0}, {"name": "chr_11_E2", "taxId": "41875", "score": 1253.0}, {"name": "chr_11_E2", "taxId": "41875", "score": 3912.0}, {"name": "chr_11_E2", "taxId": "157820", "score": 3901.0}, {"name": "chr_11_E2", "taxId": "157820", "score": 3703.0}, {"name": "chr_11_E2", "taxId": "157820", "score": 1247.0}, {"name": "chr_11_E2", "taxId": "41875", "score": 3884.0}, {"name": "chr_11_E2", "taxId": "41875", "score": 3847.0}, {"name": "chr_11_E2", "taxId": "171245", "score": 3827.0}, {"name": "chr_11_E2", "taxId": "41875", "score": 3812.0}, {"name": "chr_11_E2", "taxId": "171245", "score": 3810.0}, {"name": "chr_11_E2", "taxId": "41875", "score": 3747.0}, {"name": "chr_11_E2", "taxId": "41875", "score": 3740.0}, {"name": "chr_11_E2", "taxId": "41875", "score": 3712.0}, {"name": "chr_11_E2", "taxId": "41875", "score": 3690.0}, {"name": "chr_11_E2", "taxId": "41875", "score": 3685.0}, {"name": "chr_11_E2", "taxId": "41875", "score": 3657.0}, {"name": "chr_11_E2", "taxId": "41875", "score": 3635.0}, {"name": "chr_11_E2", "taxId": "41875", "score": 3602.0}, {"name": "chr_11_E2", "taxId": "41875", "score": 3592.0}, {"name": "chr_11_E2", "taxId": "41875", "score": 409.0}, {"name": "chr_11_E2", "taxId": "41875", "score": 385.0}, {"name": "chr_11_E2", "taxId": "41875", "score": 3585.0}, {"name": "chr_11_E2", "taxId": "41875", "score": 3568.0}, {"name": "chr_11_E2", "taxId": "41875", "score": 3563.0}, {"name": "chr_11_E2", "taxId": "41875", "score": 3546.0}, {"name": "chr_11_E2", "taxId": "41875", "score": 3526.0}, {"name": "chr_11_E2", "taxId": "41875", "score": 3522.0}, {"name": "chr_11_E2", "taxId": "41875", "score": 3470.0}, {"name": "chr_11_E2", "taxId": "41875", "score": 3465.0}, {"name": "chr_11_E2", "taxId": "41875", "score": 3458.0}, {"name": "chr_11_E2", "taxId": "41875", "score": 3441.0}, {"name": "chr_11_E2", "taxId": "41875", "score": 3435.0}, {"name": "chr_11_E2", "taxId": "41875", "score": 3419.0}, {"name": "chr_11_E2", "taxId": "41875", "score": 3386.0}, {"name": "chr_11_E2", "taxId": "41875", "score": 3380.0}, {"name": "chr_11_E2", "taxId": "41875", "score": 3352.0}, {"name": "chr_11_E2", "taxId": "41875", "score": 3341.0}, {"name": "chr_11_E2", "taxId": "41875", "score": 3338.0}, {"name": "chr_11_E2", "taxId": "41875", "score": 3332.0}, {"name": "chr_11_E2", "taxId": "41875", "score": 3319.0}, {"name": "chr_11_E2", "taxId": "41875", "score": 3297.0}, {"name": "chr_11_E2", "taxId": "41875", "score": 3297.0}, {"name": "chr_11_E2", "taxId": "41875", "score": 3297.0}, {"name": "chr_11_E2", "taxId": "41875", "score": 3280.0}, {"name": "chr_11_E2", "taxId": "41875", "score": 3277.0}, {"name": "chr_11_E2", "taxId": "41875", "score": 3275.0}, {"name": "chr_11_E2", "taxId": "41875", "score": 3230.0}, {"name": "chr_11_E2", "taxId": "41875", "score": 331.0}, {"name": "chr_11_E2", "taxId": "41875", "score": 3212.0}, {"name": "chr_11_E2", "taxId": "41875", "score": 3188.0}, {"name": "chr_11_E2", "taxId": "41875", "score": 3177.0}, {"name": "chr_11_E2", "taxId": "41875", "score": 3169.0}, {"name": "chr_11_E2", "taxId": "41875", "score": 3158.0}, {"name": "chr_11_E2", "taxId": "41875", "score": 3149.0}, {"name": "chr_11_E2", "taxId": "41875", "score": 3142.0}, {"name": "chr_11_E2", "taxId": "41875", "score": 3142.0}, {"name": "chr_11_E2", "taxId": "41875", "score": 3110.0}, {"name": "chr_11_E2", "taxId": "41875", "score": 3097.0}, {"name": "chr_11_E2", "taxId": "41875", "score": 3088.0}, {"name": "chr_11_E2", "taxId": "41875", "score": 333.0}, {"name": "chr_11_E2", "taxId": "41875", "score": 3061.0}, {"name": "chr_11_E2", "taxId": "41875", "score": 3031.0}, {"name": "chr_11_E2", "taxId": "41875", "score": 3022.0}, {"name": "chr_11_E2", "taxId": "41875", "score": 3016.0}, {"name": "chr_11_E2", "taxId": "41875", "score": 3009.0}, {"name": "chr_11_E2", "taxId": "41875", "score": 3003.0}, {"name": "chr_11_E2", "taxId": "41875", "score": 3003.0}, {"name": "chr_11_E2", "taxId": "41875", "score": 2983.0}, {"name": "chr_11_E2", "taxId": "41875", "score": 909.0}, {"name": "chr_11_E2", "taxId": "41875", "score": 2981.0}, {"name": "chr_11_E2", "taxId": "41875", "score": 2948.0}, {"name": "chr_11_E2", "taxId": "41875", "score": 2929.0}, {"name": "chr_11_E2", "taxId": "41875", "score": 2926.0}, {"name": "chr_11_E2", "taxId": "41875", "score": 2922.0}, {"name": "chr_11_E2", "taxId": "41875", "score": 2920.0}, {"name": "chr_11_E2", "taxId": "41875", "score": 2916.0}, {"name": "chr_11_E2", "taxId": "41875", "score": 2887.0}, {"name": "chr_11_E2", "taxId": "41875", "score": 2859.0}, {"name": "chr_11_E2", "taxId": "41875", "score": 2844.0}, {"name": "chr_11_E2", "taxId": "41875", "score": 2837.0}, {"name": "chr_11_E2", "taxId": "41875", "score": 2832.0}, {"name": "chr_11_E2", "taxId": "41875", "score": 2815.0}, {"name": "chr_11_E2", "taxId": "41875", "score": 2793.0}, {"name": "chr_11_E2", "taxId": "41875", "score": 2754.0}, {"name": "chr_11_E2", "taxId": "41875", "score": 2728.0}, {"name": "chr_11_E2", "taxId": "41875", "score": 2726.0}, {"name": "chr_11_E2", "taxId": "41875", "score": 2710.0}, {"name": "chr_11_E2", "taxId": "41875", "score": 2710.0}, {"name": "chr_11_E2", "taxId": "41875", "score": 2682.0}, {"name": "chr_11_E2", "taxId": "41875", "score": 2630.0}, {"name": "chr_11_E2", "taxId": "41875", "score": 2593.0}, {"name": "chr_11_E2", "taxId": "41875", "score": 2591.0}, {"name": "chr_11_E2", "taxId": "41875", "score": 261.0}, {"name": "chr_11_E2", "taxId": "41875", "score": 2549.0}, {"name": "chr_11_E2", "taxId": "41875", "score": 2549.0}, {"name": "chr_11_E2", "taxId": "41875", "score": 2543.0}, {"name": "chr_11_E2", "taxId": "41875", "score": 2532.0}, {"name": "chr_11_E2", "taxId": "41875", "score": 2505.0}, {"name": "chr_11_E2", "taxId": "41875", "score": 2499.0}, {"name": "chr_11_E2", "taxId": "41875", "score": 2483.0}, {"name": "chr_11_E2", "taxId": "41875", "score": 2460.0}, {"name": "chr_11_E2", "taxId": "41875", "score": 2449.0}, {"name": "chr_11_E2", "taxId": "41875", "score": 2444.0}, {"name": "chr_11_E2", "taxId": "41875", "score": 2440.0}, {"name": "chr_11_E2", "taxId": "41875", "score": 2427.0}, {"name": "chr_11_E2", "taxId": "41875", "score": 2422.0}, {"name": "chr_11_E2", "taxId": "41875", "score": 2405.0}, {"name": "chr_11_E2", "taxId": "41875", "score": 2405.0}, {"name": "chr_11_E2", "taxId": "41875", "score": 2390.0}, {"name": "chr_11_E2", "taxId": "41875", "score": 2383.0}, {"name": "chr_11_E2", "taxId": "41875", "score": 2377.0}, {"name": "chr_11_E2", "taxId": "41875", "score": 2361.0}, {"name": "chr_11_E2", "taxId": "41875", "score": 2359.0}, {"name": "chr_11_E2", "taxId": "41875", "score": 797.0}, {"name": "chr_11_E2", "taxId": "41875", "score": 662.0}, {"name": "chr_11_E2", "taxId": "41875", "score": 2338.0}, {"name": "chr_11_E2", "taxId": "41875", "score": 2335.0}, {"name": "chr_11_E2", "taxId": "41875", "score": 2322.0}, {"name": "chr_11_E2", "taxId": "41875", "score": 2322.0}, {"name": "chr_11_E2", "taxId": "41875", "score": 2322.0}, {"name": "chr_11_E2", "taxId": "41875", "score": 2309.0}, {"name": "chr_11_E2", "taxId": "41875", "score": 2305.0}, {"name": "chr_11_E2", "taxId": "41875", "score": 2294.0}, {"name": "chr_11_E2", "taxId": "41875", "score": 2289.0}, {"name": "chr_11_E2", "taxId": "41875", "score": 2285.0}, {"name": "chr_11_E2", "taxId": "41875", "score": 2278.0}, {"name": "chr_11_E2", "taxId": "41875", "score": 2278.0}, {"name": "chr_11_E2", "taxId": "41875", "score": 2274.0}, {"name": "chr_11_E2", "taxId": "41875", "score": 2265.0}, {"name": "chr_11_E2", "taxId": "41875", "score": 2261.0}, {"name": "chr_11_E2", "taxId": "41875", "score": 2255.0}, {"name": "chr_11_E2", "taxId": "41875", "score": 2244.0}, {"name": "chr_11_E2", "taxId": "41875", "score": 2233.0}, {"name": "chr_11_E2", "taxId": "41875", "score": 2211.0}, {"name": "chr_11_E2", "taxId": "41875", "score": 2206.0}, {"name": "chr_11_E2", "taxId": "41875", "score": 2206.0}, {"name": "chr_11_E2", "taxId": "41875", "score": 2194.0}, {"name": "chr_11_E2", "taxId": "41875", "score": 2169.0}, {"name": "chr_11_E2", "taxId": "41875", "score": 2161.0}, {"name": "chr_11_E2", "taxId": "41875", "score": 2152.0}, {"name": "chr_11_E2", "taxId": "41875", "score": 2145.0}, {"name": "chr_11_E2", "taxId": "41875", "score": 2139.0}, {"name": "chr_11_E2", "taxId": "41875", "score": 2134.0}, {"name": "chr_11_E2", "taxId": "41875", "score": 2134.0}, {"name": "chr_11_E2", "taxId": "41875", "score": 2119.0}, {"name": "chr_11_E2", "taxId": "41875", "score": 2113.0}, {"name": "chr_11_E2", "taxId": "41875", "score": 2111.0}, {"name": "chr_11_E2", "taxId": "41875", "score": 2111.0}, {"name": "chr_11_E2", "taxId": "41875", "score": 2108.0}, {"name": "chr_11_E2", "taxId": "41875", "score": 2100.0}, {"name": "chr_11_E2", "taxId": "41875", "score": 2078.0}, {"name": "chr_11_E2", "taxId": "41875", "score": 2056.0}, {"name": "chr_11_E2", "taxId": "41875", "score": 2047.0}, {"name": "chr_11_E2", "taxId": "41875", "score": 2037.0}, {"name": "chr_11_E2", "taxId": "41875", "score": 599.0}, {"name": "chr_11_E2", "taxId": "41875", "score": 2036.0}, {"name": "chr_11_E2", "taxId": "41875", "score": 1138.0}, {"name": "chr_11_E2", "taxId": "41875", "score": 159.0}, {"name": "chr_11_E2", "taxId": "41875", "score": 2030.0}, {"name": "chr_11_E2", "taxId": "41875", "score": 2023.0}, {"name": "chr_11_E2", "taxId": "41875", "score": 2012.0}, {"name": "chr_11_E2", "taxId": "41875", "score": 2012.0}, {"name": "chr_11_E2", "taxId": "41875", "score": 1995.0}, {"name": "chr_11_E2", "taxId": "41875", "score": 1995.0}, {"name": "chr_11_E2", "taxId": "41875", "score": 1980.0}, {"name": "chr_11_E2", "taxId": "41875", "score": 1978.0}, {"name": "chr_11_E2", "taxId": "41875", "score": 1973.0}, {"name": "chr_11_E2", "taxId": "41875", "score": 1973.0}, {"name": "chr_11_E2", "taxId": "41875", "score": 1962.0}, {"name": "chr_11_E2", "taxId": "41875", "score": 1962.0}, {"name": "chr_11_E2", "taxId": "41875", "score": 1941.0}, {"name": "chr_11_E2", "taxId": "41875", "score": 1938.0}, {"name": "chr_11_E2", "taxId": "41875", "score": 1929.0}, {"name": "chr_11_E2", "taxId": "41875", "score": 1917.0}, {"name": "chr_11_E2", "taxId": "41875", "score": 1912.0}, {"name": "chr_11_E2", "taxId": "41875", "score": 1912.0}, {"name": "chr_11_E2", "taxId": "41875", "score": 1912.0}, {"name": "chr_11_E2", "taxId": "41875", "score": 1906.0}, {"name": "chr_11_E2", "taxId": "41875", "score": 1901.0}, {"name": "chr_11_E2", "taxId": "41875", "score": 1895.0}, {"name": "chr_11_E2", "taxId": "41875", "score": 1895.0}, {"name": "chr_11_E2", "taxId": "41875", "score": 1890.0}, {"name": "chr_11_E2", "taxId": "41875", "score": 1869.0}, {"name": "chr_11_E2", "taxId": "41875", "score": 1868.0}, {"name": "chr_11_E2", "taxId": "41875", "score": 1868.0}, {"name": "chr_11_E2", "taxId": "41875", "score": 1858.0}, {"name": "chr_11_E2", "taxId": "41875", "score": 728.0}, {"name": "chr_11_E2", "taxId": "41875", "score": 1851.0}, {"name": "chr_11_E2", "taxId": "41875", "score": 1851.0}, {"name": "chr_11_E2", "taxId": "41875", "score": 1845.0}, {"name": "chr_11_E2", "taxId": "41875", "score": 1829.0}, {"name": "chr_11_E2", "taxId": "41875", "score": 1077.0}, {"name": "chr_11_E2", "taxId": "41875", "score": 749.0}, {"name": "chr_11_E2", "taxId": "41875", "score": 1808.0}, {"name": "chr_11_E2", "taxId": "41875", "score": 1807.0}, {"name": "chr_11_E2", "taxId": "41875", "score": 1801.0}, {"name": "chr_11_E2", "taxId": "41875", "score": 1797.0}, {"name": "chr_11_E2", "taxId": "41875", "score": 1796.0}, {"name": "chr_11_E2", "taxId": "41875", "score": 1796.0}, {"name": "chr_11_E2", "taxId": "41875", "score": 1779.0}, {"name": "chr_11_E2", "taxId": "41875", "score": 1779.0}, {"name": "chr_11_E2", "taxId": "41875", "score": 904.0}, {"name": "chr_11_E2", "taxId": "41875", "score": 1766.0}, {"name": "chr_11_E2", "taxId": "41875", "score": 1742.0}, {"name": "chr_11_E2", "taxId": "41875", "score": 1748.0}, {"name": "chr_11_E2", "taxId": "41875", "score": 278.0}, {"name": "chr_11_E2", "taxId": "41875", "score": 1746.0}, {"name": "chr_11_E2", "taxId": "41875", "score": 1740.0}, {"name": "chr_11_E2", "taxId": "41875", "score": 1735.0}, {"name": "chr_11_E2", "taxId": "41875", "score": 1724.0}, {"name": "chr_11_E2", "taxId": "41875", "score": 1718.0}, {"name": "chr_11_E2", "taxId": "41875", "score": 1701.0}, {"name": "chr_11_E2", "taxId": "41875", "score": 1679.0}, {"name": "chr_11_E2", "taxId": "41875", "score": 1668.0}, {"name": "chr_11_E2", "taxId": "41875", "score": 1613.0}, {"name": "chr_11_E2", "taxId": "41875", "score": 1668.0}, {"name": "chr_11_E2", "taxId": "41875", "score": 1666.0}, {"name": "chr_11_E2", "taxId": "41875", "score": 671.0}, {"name": "chr_11_E2", "taxId": "41875", "score": 1624.0}, {"name": "chr_11_E2", "taxId": "41875", "score": 1618.0}, {"name": "chr_11_E2", "taxId": "41875", "score": 1609.0}, {"name": "chr_11_E2", "taxId": "41875", "score": 1607.0}, {"name": "chr_11_E2", "taxId": "41875", "score": 1607.0}, {"name": "chr_11_E2", "taxId": "41875", "score": 1605.0}, {"name": "chr_11_E2", "taxId": "41875", "score": 1604.0}, {"name": "chr_11_E2", "taxId": "41875", "score": 1596.0}, {"name": "chr_11_E2", "taxId": "41875", "score": 606.0}, {"name": "chr_11_E2", "taxId": "41875", "score": 1585.0}, {"name": "chr_11_E2", "taxId": "436017", "score": 1578.0}, {"name": "chr_11_E2", "taxId": "436017", "score": 431.0}, {"name": "chr_11_E2", "taxId": "436017", "score": 1578.0}, {"name": "chr_11_E2", "taxId": "436017", "score": 431.0}, {"name": "chr_11_E2", "taxId": "41875", "score": 1576.0}, {"name": "chr_11_E2", "taxId": "41875", "score": 1568.0}, {"name": "chr_11_E2", "taxId": "41875", "score": 1565.0}, {"name": "chr_11_E2", "taxId": "41875", "score": 1543.0}, {"name": "chr_11_E2", "taxId": "41875", "score": 961.0}, {"name": "chr_11_E2", "taxId": "296587", "score": 1543.0}, {"name": "chr_11_E2", "taxId": "296587", "score": 377.0}, {"name": "chr_11_E2", "taxId": "41875", "score": 1541.0}, {"name": "chr_11_E2", "taxId": "41875", "score": 1526.0}, {"name": "chr_11_E2", "taxId": "41875", "score": 1509.0}, {"name": "chr_11_E2", "taxId": "41875", "score": 411.0}, {"name": "chr_11_E2", "taxId": "41875", "score": 1507.0}, {"name": "chr_11_E2", "taxId": "41875", "score": 444.0}, {"name": "chr_11_E2", "taxId": "41875", "score": 1504.0}, {"name": "chr_11_E2", "taxId": "41875", "score": 1491.0}, {"name": "chr_11_E2", "taxId": "41875", "score": 1474.0}, {"name": "chr_11_E2", "taxId": "41875", "score": 1471.0}, {"name": "chr_11_E2", "taxId": "41875", "score": 1461.0}, {"name": "chr_11_E2", "taxId": "41875", "score": 230.0}, {"name": "chr_11_E2", "taxId": "41875", "score": 1454.0}, {"name": "chr_11_E2", "taxId": "528323", "score": 1454.0}, {"name": "chr_11_E2", "taxId": "41875", "score": 1452.0}, {"name": "chr_11_E2", "taxId": "41875", "score": 267.0}, {"name": "chr_11_E2", "taxId": "41875", "score": 1447.0}, {"name": "chr_11_E2", "taxId": "41875", "score": 1441.0}, {"name": "chr_11_E2", "taxId": "41875", "score": 1435.0}, {"name": "chr_11_E2", "taxId": "41875", "score": 1435.0}, {"name": "chr_11_E2", "taxId": "41875", "score": 1430.0}, {"name": "chr_11_E2", "taxId": "41875", "score": 1415.0}, {"name": "chr_11_E2", "taxId": "41875", "score": 1399.0}, {"name": "chr_11_E2", "taxId": "41875", "score": 1391.0}, {"name": "chr_11_E2", "taxId": "41875", "score": 1386.0}, {"name": "chr_11_E2", "taxId": "41875", "score": 1386.0}, {"name": "chr_11_E2", "taxId": "41875", "score": 1380.0}, {"name": "chr_11_E2", "taxId": "41875", "score": 1369.0}, {"name": "chr_11_E2", "taxId": "436017", "score": 1365.0}, {"name": "chr_11_E2", "taxId": "436017", "score": 1338.0}, {"name": "chr_11_E2", "taxId": "436017", "score": 874.0}, {"name": "chr_11_E2", "taxId": "436017", "score": 730.0}, {"name": "chr_11_E2", "taxId": "436017", "score": 647.0}, {"name": "chr_11_E2", "taxId": "436017", "score": 566.0}, {"name": "chr_11_E2", "taxId": "436017", "score": 532.0}, {"name": "chr_11_E2", "taxId": "436017", "score": 344.0}, {"name": "chr_11_E2", "taxId": "436017", "score": 294.0}, {"name": "chr_11_E2", "taxId": "436017", "score": 161.0}, {"name": "chr_11_E2", "taxId": "436017", "score": 152.0}, {"name": "chr_11_E2", "taxId": "436017", "score": 1362.0}, {"name": "chr_11_E2", "taxId": "41875", "score": 1358.0}, {"name": "chr_11_E2", "taxId": "41875", "score": 1352.0}, {"name": "chr_11_E2", "taxId": "41875", "score": 1352.0}, {"name": "chr_11_E2", "taxId": "436017", "score": 1338.0}, {"name": "chr_11_E2", "taxId": "41875", "score": 1312.0}, {"name": "chr_11_E2", "taxId": "41875", "score": 195.0}, {"name": "chr_11_E2", "taxId": "41875", "score": 1291.0}, {"name": "chr_11_E2", "taxId": "41875", "score": 165.0}, {"name": "chr_11_E2", "taxId": "41875", "score": 1286.0}, {"name": "chr_11_E2", "taxId": "41875", "score": 1284.0}, {"name": "chr_11_E2", "taxId": "41875", "score": 676.0}, {"name": "chr_11_E2", "taxId": "564608", "score": 1267.0}, {"name": "chr_11_E2", "taxId": "41875", "score": 1264.0}, {"name": "chr_11_E2", "taxId": "41875", "score": 1258.0}, {"name": "chr_11_E2", "taxId": "41875", "score": 1254.0}, {"name": "chr_11_E2", "taxId": "41875", "score": 1230.0}, {"name": "chr_11_E2", "taxId": "41875", "score": 1230.0}, {"name": "chr_11_E2", "taxId": "41875", "score": 1225.0}, {"name": "chr_11_E2", "taxId": "41875", "score": 424.0}, {"name": "chr_11_E2", "taxId": "41875", "score": 1219.0}, {"name": "chr_11_E2", "taxId": "41875", "score": 1219.0}, {"name": "chr_11_E2", "taxId": "41875", "score": 850.0}, {"name": "chr_11_E2", "taxId": "41875", "score": 490.0}, {"name": "chr_11_E2", "taxId": "41875", "score": 1203.0}, {"name": "chr_11_E2", "taxId": "41875", "score": 1199.0}, {"name": "chr_11_E2", "taxId": "41875", "score": 614.0}, {"name": "chr_11_E2", "taxId": "41875", "score": 1192.0}, {"name": "chr_11_E2", "taxId": "41875", "score": 1182.0}, {"name": "chr_11_E2", "taxId": "41875", "score": 1182.0}, {"name": "chr_11_E2", "taxId": "41875", "score": 1170.0}, {"name": "chr_11_E2", "taxId": "41875", "score": 1166.0}, {"name": "chr_11_E2", "taxId": "41875", "score": 1164.0}, {"name": "chr_11_E2", "taxId": "41875", "score": 1164.0}, {"name": "chr_11_E2", "taxId": "41875", "score": 1155.0}, {"name": "chr_11_E2", "taxId": "41875", "score": 1153.0}, {"name": "chr_11_E2", "taxId": "41875", "score": 1153.0}, {"name": "chr_11_E2", "taxId": "41875", "score": 1122.0}, {"name": "chr_11_E2", "taxId": "41875", "score": 1092.0}, {"name": "chr_11_E2", "taxId": "41875", "score": 1086.0}, {"name": "chr_11_E2", "taxId": "41875", "score": 1072.0}, {"name": "chr_11_E2", "taxId": "41875", "score": 1064.0}, {"name": "chr_11_E2", "taxId": "41875", "score": 497.0}, {"name": "chr_11_E2", "taxId": "100272", "score": 1016.0}, {"name": "chr_11_E2", "taxId": "41875", "score": 1009.0}, {"name": "chr_11_E2", "taxId": "41875", "score": 987.0}, {"name": "chr_11_E2", "taxId": "41875", "score": 987.0}, {"name": "chr_11_E2", "taxId": "41875", "score": 983.0}, {"name": "chr_11_E2", "taxId": "41875", "score": 976.0}, {"name": "chr_11_E2", "taxId": "41875", "score": 968.0}, {"name": "chr_11_E2", "taxId": "41875", "score": 431.0}, {"name": "chr_11_E2", "taxId": "41875", "score": 961.0}, {"name": "chr_11_E2", "taxId": "41875", "score": 955.0}, {"name": "chr_11_E2", "taxId": "41875", "score": 926.0}, {"name": "chr_11_E2", "taxId": "41875", "score": 911.0}, {"name": "chr_11_E2", "taxId": "41875", "score": 848.0}, {"name": "chr_11_E2", "taxId": "41875", "score": 712.0}, {"name": "chr_11_E2", "taxId": "41875", "score": 375.0}, {"name": "chr_11_E2", "taxId": "41875", "score": 894.0}, {"name": "chr_11_E2", "taxId": "41875", "score": 182.0}, {"name": "chr_11_E2", "taxId": "242159", "score": 874.0}, {"name": "chr_11_E2", "taxId": "436017", "score": 874.0}, {"name": "chr_11_E2", "taxId": "41875", "score": 870.0}, {"name": "chr_11_E2", "taxId": "70448", "score": 863.0}, {"name": "chr_11_E2", "taxId": "41875", "score": 859.0}, {"name": "chr_11_E2", "taxId": "41875", "score": 850.0}, {"name": "chr_11_E2", "taxId": "41875", "score": 848.0}, {"name": "chr_11_E2", "taxId": "41875", "score": 843.0}, {"name": "chr_11_E2", "taxId": "41875", "score": 843.0}, {"name": "chr_11_E2", "taxId": "41875", "score": 732.0}, {"name": "chr_11_E2", "taxId": "41875", "score": 215.0}, {"name": "chr_11_E2", "taxId": "41875", "score": 837.0}, {"name": "chr_11_E2", "taxId": "41875", "score": 832.0}, {"name": "chr_11_E2", "taxId": "41875", "score": 826.0}, {"name": "chr_11_E2", "taxId": "41875", "score": 822.0}, {"name": "chr_11_E2", "taxId": "41875", "score": 822.0}, {"name": "chr_11_E2", "taxId": "41875", "score": 292.0}, {"name": "chr_11_E2", "taxId": "41875", "score": 809.0}, {"name": "chr_11_E2", "taxId": "41875", "score": 793.0}, {"name": "chr_11_E2", "taxId": "41875", "score": 745.0}, {"name": "chr_11_E2", "taxId": "41875", "score": 712.0}, {"name": "chr_11_E2", "taxId": "41875", "score": 279.0}, {"name": "chr_11_E2", "taxId": "41875", "score": 785.0}, {"name": "chr_11_E2", "taxId": "41875", "score": 763.0}, {"name": "chr_11_E2", "taxId": "41875", "score": 785.0}, {"name": "chr_11_E2", "taxId": "41875", "score": 763.0}, {"name": "chr_11_E2", "taxId": "41875", "score": 658.0}, {"name": "chr_11_E2", "taxId": "41875", "score": 377.0}, {"name": "chr_11_E2", "taxId": "41875", "score": 165.0}, {"name": "chr_11_E2", "taxId": "41875", "score": 771.0}, {"name": "chr_11_E2", "taxId": "41875", "score": 752.0}, {"name": "chr_11_E2", "taxId": "436017", "score": 730.0}, {"name": "chr_11_E2", "taxId": "41875", "score": 726.0}, {"name": "chr_11_E2", "taxId": "41875", "score": 721.0}, {"name": "chr_11_E2", "taxId": "41875", "score": 721.0}, {"name": "chr_11_E2", "taxId": "41875", "score": 712.0}, {"name": "chr_11_E2", "taxId": "41875", "score": 708.0}, {"name": "chr_11_E2", "taxId": "41875", "score": 699.0}, {"name": "chr_11_E2", "taxId": "41875", "score": 689.0}, {"name": "chr_11_E2", "taxId": "41875", "score": 682.0}, {"name": "chr_11_E2", "taxId": "41875", "score": 676.0}, {"name": "chr_11_E2", "taxId": "41875", "score": 676.0}, {"name": "chr_11_E2", "taxId": "41875", "score": 671.0}, {"name": "chr_11_E2", "taxId": "41875", "score": 206.0}, {"name": "chr_11_E2", "taxId": "41875", "score": 669.0}, {"name": "chr_11_E2", "taxId": "41875", "score": 662.0}, {"name": "chr_11_E2", "taxId": "41875", "score": 660.0}, {"name": "chr_11_E2", "taxId": "41875", "score": 658.0}, {"name": "chr_11_E2", "taxId": "41875", "score": 640.0}, {"name": "chr_11_E2", "taxId": "41875", "score": 638.0}, {"name": "chr_11_E2", "taxId": "41875", "score": 627.0}, {"name": "chr_11_E2", "taxId": "564608", "score": 608.0}, {"name": "chr_11_E2", "taxId": "70448", "score": 601.0}, {"name": "chr_11_E2", "taxId": "436017", "score": 592.0}, {"name": "chr_11_E2", "taxId": "41875", "score": 590.0}, {"name": "chr_11_E2", "taxId": "41875", "score": 588.0}, {"name": "chr_11_E2", "taxId": "41875", "score": 588.0}, {"name": "chr_11_E2", "taxId": "41875", "score": 582.0}, {"name": "chr_11_E2", "taxId": "41875", "score": 579.0}, {"name": "chr_11_E2", "taxId": "41875", "score": 573.0}, {"name": "chr_11_E2", "taxId": "41875", "score": 560.0}, {"name": "chr_11_E2", "taxId": "41875", "score": 560.0}, {"name": "chr_11_E2", "taxId": "41875", "score": 571.0}, {"name": "chr_11_E2", "taxId": "41875", "score": 568.0}, {"name": "chr_11_E2", "taxId": "41875", "score": 217.0}, {"name": "chr_11_E2", "taxId": "436017", "score": 566.0}, {"name": "chr_11_E2", "taxId": "41875", "score": 560.0}, {"name": "chr_11_E2", "taxId": "41875", "score": 556.0}, {"name": "chr_11_E2", "taxId": "41875", "score": 187.0}, {"name": "chr_11_E2", "taxId": "41875", "score": 534.0}, {"name": "chr_11_E2", "taxId": "41875", "score": 532.0}, {"name": "chr_11_E2", "taxId": "41875", "score": 527.0}, {"name": "chr_11_E2", "taxId": "41875", "score": 235.0}, {"name": "chr_11_E2", "taxId": "41875", "score": 525.0}, {"name": "chr_11_E2", "taxId": "41875", "score": 496.0}, {"name": "chr_11_E2", "taxId": "41875", "score": 191.0}, {"name": "chr_11_E2", "taxId": "41875", "score": 466.0}, {"name": "chr_11_E2", "taxId": "41875", "score": 446.0}, {"name": "chr_11_E2", "taxId": "41875", "score": 189.0}, {"name": "chr_11_E2", "taxId": "41875", "score": 433.0}, {"name": "chr_11_E2", "taxId": "41875", "score": 431.0}, {"name": "chr_11_E2", "taxId": "41875", "score": 231.0}, {"name": "chr_11_E2", "taxId": "41875", "score": 401.0}, {"name": "chr_11_E2", "taxId": "70448", "score": 385.0}, {"name": "chr_11_E2", "taxId": "41875", "score": 385.0}, {"name": "chr_11_E2", "taxId": "41875", "score": 148.0}, {"name": "chr_11_E2", "taxId": "41875", "score": 375.0}, {"name": "chr_11_E2", "taxId": "41875", "score": 374.0}, {"name": "chr_11_E2", "taxId": "41875", "score": 196.0}, {"name": "chr_11_E2", "taxId": "436017", "score": 344.0}, {"name": "chr_11_E2", "taxId": "41875", "score": 327.0}, {"name": "chr_11_E2", "taxId": "41875", "score": 292.0}, {"name": "chr_11_E2", "taxId": "436017", "score": 294.0}, {"name": "chr_11_E2", "taxId": "41875", "score": 292.0}, {"name": "chr_11_E2", "taxId": "41875", "score": 291.0}, {"name": "chr_11_E2", "taxId": "41875", "score": 198.0}, {"name": "chr_11_E2", "taxId": "41875", "score": 289.0}, {"name": "chr_11_E2", "taxId": "41875", "score": 287.0}, {"name": "chr_11_E2", "taxId": "610380", "score": 274.0}, {"name": "chr_11_E2", "taxId": "8083", "score": 272.0}, {"name": "chr_11_E2", "taxId": "3711", "score": 272.0}, {"name": "chr_11_E2", "taxId": "41875", "score": 272.0}, {"name": "chr_11_E2", "taxId": "41875", "score": 265.0}, {"name": "chr_11_E2", "taxId": "41875", "score": 265.0}, {"name": "chr_11_E2", "taxId": "41875", "score": 189.0}, {"name": "chr_11_E2", "taxId": "41875", "score": 246.0}, {"name": "chr_11_E2", "taxId": "41875", "score": 217.0}, {"name": "chr_11_E2", "taxId": "41875", "score": 154.0}, {"name": "chr_11_E2", "taxId": "32473", "score": 244.0}, {"name": "chr_11_E2", "taxId": "41875", "score": 231.0}, {"name": "chr_11_E2", "taxId": "41875", "score": 171.0}, {"name": "chr_11_E2", "taxId": "574566", "score": 226.0}, {"name": "chr_11_E2", "taxId": "41875", "score": 215.0}, {"name": "chr_11_E2", "taxId": "59895", "score": 209.0}, {"name": "chr_11_E2", "taxId": "3218", "score": 198.0}, {"name": "chr_11_E2", "taxId": "1522189", "score": 172.0}, {"name": "chr_11_E2", "taxId": "1392250", "score": 172.0}, {"name": "chr_11_E2", "taxId": "2021234", "score": 172.0}, {"name": "chr_11_E2", "taxId": "41875", "score": 171.0}, {"name": "chr_11_E2", "taxId": "2055892", "score": 165.0}, {"name": "chr_11_E2", "taxId": "436017", "score": 161.0}, {"name": "chr_11_E2", "taxId": "3726", "score": 159.0}, {"name": "chr_11_E2", "taxId": "18101", "score": 156.0}, {"name": "chr_11_E2", "taxId": "41875", "score": 154.0}, {"name": "chr_11_E2", "taxId": "763406", "score": 152.0}, {"name": "chr_11_E2", "taxId": "436017", "score": 152.0}, {"name": "chr_11_E2", "taxId": "4442", "score": 150.0}, {"name": "chr_11_E2", "taxId": "41875", "score": 150.0}, {"name": "chr_11_E2", "taxId": "41875", "score": 143.0}]}, "taxonomy": {"bestsum": {"species": {"tax": "Bathycoccus prasinos", "score": 2496857.0, "c_index": 23}, "genus": {"tax": "Bathycoccus", "score": 2496857.0, "c_index": 19}, "family": {"tax": "Bathycoccaceae", "score": 2517014.0, "c_index": 15}, "order": {"tax": "Mamiellales", "score": 2522263.0, "c_index": 13}, "phylum": {"tax": "Chlorophyta", "score": 2538977.0, "c_index": 7}, "superkingdom": {"tax": "Eukaryota", "score": 2542423.0, "c_index": 1}}}}, "chr_10_E2": {"name": "chr_10_E2", "length": 795128, "n_count": 0, "agct_count": 795128, "gc": 0.4837, "covs": {"bam0": 23.8563}, "read_cov": {"bam0": 76131}, "hits": {"tax0": [{"name": "chr_10_E2", "taxId": "41875", "score": 359200.0}, {"name": "chr_10_E2", "taxId": "41875", "score": 279300.0}, {"name": "chr_10_E2", "taxId": "41875", "score": 163800.0}, {"name": "chr_10_E2", "taxId": "41875", "score": 142600.0}, {"name": "chr_10_E2", "taxId": "41875", "score": 136300.0}, {"name": "chr_10_E2", "taxId": "41875", "score": 74914.0}, {"name": "chr_10_E2", "taxId": "41875", "score": 60222.0}, {"name": "chr_10_E2", "taxId": "41875", "score": 43168.0}, {"name": "chr_10_E2", "taxId": "41875", "score": 31377.0}, {"name": "chr_10_E2", "taxId": "41875", "score": 30478.0}, {"name": "chr_10_E2", "taxId": "41875", "score": 26096.0}, {"name": "chr_10_E2", "taxId": "41875", "score": 24068.0}, {"name": "chr_10_E2", "taxId": "41875", "score": 22532.0}, {"name": "chr_10_E2", "taxId": "41875", "score": 22096.0}, {"name": "chr_10_E2", "taxId": "41875", "score": 12065.0}, {"name": "chr_10_E2", "taxId": "41875", "score": 11839.0}, {"name": "chr_10_E2", "taxId": "41875", "score": 1980.0}, {"name": "chr_10_E2", "taxId": "41875", "score": 1234.0}, {"name": "chr_10_E2", "taxId": "41875", "score": 1234.0}, {"name": "chr_10_E2", "taxId": "41875", "score": 1206.0}, {"name": "chr_10_E2", "taxId": "41875", "score": 1206.0}, {"name": "chr_10_E2", "taxId": "41875", "score": 1173.0}, {"name": "chr_10_E2", "taxId": "41875", "score": 1173.0}, {"name": "chr_10_E2", "taxId": "41875", "score": 246.0}, {"name": "chr_10_E2", "taxId": "41875", "score": 246.0}, {"name": "chr_10_E2", "taxId": "41875", "score": 152.0}, {"name": "chr_10_E2", "taxId": "41875", "score": 152.0}, {"name": "chr_10_E2", "taxId": "41875", "score": 23171.0}, {"name": "chr_10_E2", "taxId": "41875", "score": 1234.0}, {"name": "chr_10_E2", "taxId": "41875", "score": 1234.0}, {"name": "chr_10_E2", "taxId": "41875", "score": 1206.0}, {"name": "chr_10_E2", "taxId": "41875", "score": 479.0}, {"name": "chr_10_E2", "taxId": "41875", "score": 479.0}, {"name": "chr_10_E2", "taxId": "41875", "score": 270.0}, {"name": "chr_10_E2", "taxId": "41875", "score": 14643.0}, {"name": "chr_10_E2", "taxId": "41875", "score": 13396.0}, {"name": "chr_10_E2", "taxId": "41875", "score": 9878.0}, {"name": "chr_10_E2", "taxId": "41875", "score": 9834.0}, {"name": "chr_10_E2", "taxId": "41875", "score": 9612.0}, {"name": "chr_10_E2", "taxId": "41875", "score": 9358.0}, {"name": "chr_10_E2", "taxId": "41875", "score": 8717.0}, {"name": "chr_10_E2", "taxId": "41875", "score": 8477.0}, {"name": "chr_10_E2", "taxId": "41875", "score": 8305.0}, {"name": "chr_10_E2", "taxId": "41875", "score": 8189.0}, {"name": "chr_10_E2", "taxId": "41875", "score": 8017.0}, {"name": "chr_10_E2", "taxId": "41875", "score": 7956.0}, {"name": "chr_10_E2", "taxId": "41875", "score": 7917.0}, {"name": "chr_10_E2", "taxId": "41875", "score": 7817.0}, {"name": "chr_10_E2", "taxId": "41875", "score": 7252.0}, {"name": "chr_10_E2", "taxId": "41875", "score": 7136.0}, {"name": "chr_10_E2", "taxId": "41875", "score": 7121.0}, {"name": "chr_10_E2", "taxId": "41875", "score": 7070.0}, {"name": "chr_10_E2", "taxId": "41875", "score": 6870.0}, {"name": "chr_10_E2", "taxId": "41875", "score": 6782.0}, {"name": "chr_10_E2", "taxId": "41875", "score": 6233.0}, {"name": "chr_10_E2", "taxId": "41875", "score": 6204.0}, {"name": "chr_10_E2", "taxId": "41875", "score": 6194.0}, {"name": "chr_10_E2", "taxId": "41875", "score": 5984.0}, {"name": "chr_10_E2", "taxId": "41875", "score": 5945.0}, {"name": "chr_10_E2", "taxId": "41875", "score": 5939.0}, {"name": "chr_10_E2", "taxId": "41875", "score": 5906.0}, {"name": "chr_10_E2", "taxId": "41875", "score": 5895.0}, {"name": "chr_10_E2", "taxId": "41875", "score": 5867.0}, {"name": "chr_10_E2", "taxId": "41875", "score": 5858.0}, {"name": "chr_10_E2", "taxId": "41875", "score": 5829.0}, {"name": "chr_10_E2", "taxId": "41875", "score": 5810.0}, {"name": "chr_10_E2", "taxId": "41875", "score": 5784.0}, {"name": "chr_10_E2", "taxId": "41875", "score": 5779.0}, {"name": "chr_10_E2", "taxId": "41875", "score": 374.0}, {"name": "chr_10_E2", "taxId": "41875", "score": 5698.0}, {"name": "chr_10_E2", "taxId": "41875", "score": 5696.0}, {"name": "chr_10_E2", "taxId": "41875", "score": 5657.0}, {"name": "chr_10_E2", "taxId": "41875", "score": 5646.0}, {"name": "chr_10_E2", "taxId": "41875", "score": 5629.0}, {"name": "chr_10_E2", "taxId": "41875", "score": 5590.0}, {"name": "chr_10_E2", "taxId": "41875", "score": 5541.0}, {"name": "chr_10_E2", "taxId": "41875", "score": 5446.0}, {"name": "chr_10_E2", "taxId": "41875", "score": 5382.0}, {"name": "chr_10_E2", "taxId": "41875", "score": 5079.0}, {"name": "chr_10_E2", "taxId": "41875", "score": 5070.0}, {"name": "chr_10_E2", "taxId": "41875", "score": 5036.0}, {"name": "chr_10_E2", "taxId": "41875", "score": 542.0}, {"name": "chr_10_E2", "taxId": "41875", "score": 5009.0}, {"name": "chr_10_E2", "taxId": "41875", "score": 4876.0}, {"name": "chr_10_E2", "taxId": "41875", "score": 4809.0}, {"name": "chr_10_E2", "taxId": "41875", "score": 4804.0}, {"name": "chr_10_E2", "taxId": "41875", "score": 4759.0}, {"name": "chr_10_E2", "taxId": "41875", "score": 4754.0}, {"name": "chr_10_E2", "taxId": "41875", "score": 4693.0}, {"name": "chr_10_E2", "taxId": "41875", "score": 4665.0}, {"name": "chr_10_E2", "taxId": "41875", "score": 453.0}, {"name": "chr_10_E2", "taxId": "41875", "score": 4571.0}, {"name": "chr_10_E2", "taxId": "41875", "score": 4549.0}, {"name": "chr_10_E2", "taxId": "41875", "score": 4549.0}, {"name": "chr_10_E2", "taxId": "41875", "score": 4516.0}, {"name": "chr_10_E2", "taxId": "41875", "score": 4499.0}, {"name": "chr_10_E2", "taxId": "41875", "score": 4495.0}, {"name": "chr_10_E2", "taxId": "41875", "score": 4494.0}, {"name": "chr_10_E2", "taxId": "41875", "score": 4460.0}, {"name": "chr_10_E2", "taxId": "41875", "score": 4399.0}, {"name": "chr_10_E2", "taxId": "41875", "score": 4394.0}, {"name": "chr_10_E2", "taxId": "41875", "score": 4388.0}, {"name": "chr_10_E2", "taxId": "41875", "score": 4366.0}, {"name": "chr_10_E2", "taxId": "41875", "score": 4307.0}, {"name": "chr_10_E2", "taxId": "41875", "score": 4265.0}, {"name": "chr_10_E2", "taxId": "41875", "score": 313.0}, {"name": "chr_10_E2", "taxId": "41875", "score": 4261.0}, {"name": "chr_10_E2", "taxId": "41875", "score": 4255.0}, {"name": "chr_10_E2", "taxId": "41875", "score": 4222.0}, {"name": "chr_10_E2", "taxId": "41875", "score": 4194.0}, {"name": "chr_10_E2", "taxId": "41875", "score": 1602.0}, {"name": "chr_10_E2", "taxId": "41875", "score": 4167.0}, {"name": "chr_10_E2", "taxId": "41875", "score": 4167.0}, {"name": "chr_10_E2", "taxId": "41875", "score": 4145.0}, {"name": "chr_10_E2", "taxId": "41875", "score": 4111.0}, {"name": "chr_10_E2", "taxId": "41875", "score": 4111.0}, {"name": "chr_10_E2", "taxId": "41875", "score": 699.0}, {"name": "chr_10_E2", "taxId": "41875", "score": 4091.0}, {"name": "chr_10_E2", "taxId": "41875", "score": 4089.0}, {"name": "chr_10_E2", "taxId": "41875", "score": 4028.0}, {"name": "chr_10_E2", "taxId": "41875", "score": 4023.0}, {"name": "chr_10_E2", "taxId": "41875", "score": 4006.0}, {"name": "chr_10_E2", "taxId": "41875", "score": 3989.0}, {"name": "chr_10_E2", "taxId": "41875", "score": 3978.0}, {"name": "chr_10_E2", "taxId": "41875", "score": 3967.0}, {"name": "chr_10_E2", "taxId": "41875", "score": 3934.0}, {"name": "chr_10_E2", "taxId": "41875", "score": 3912.0}, {"name": "chr_10_E2", "taxId": "41875", "score": 3912.0}, {"name": "chr_10_E2", "taxId": "41875", "score": 3890.0}, {"name": "chr_10_E2", "taxId": "41875", "score": 3873.0}, {"name": "chr_10_E2", "taxId": "41875", "score": 3862.0}, {"name": "chr_10_E2", "taxId": "41875", "score": 3843.0}, {"name": "chr_10_E2", "taxId": "41875", "score": 3834.0}, {"name": "chr_10_E2", "taxId": "41875", "score": 3812.0}, {"name": "chr_10_E2", "taxId": "41875", "score": 3790.0}, {"name": "chr_10_E2", "taxId": "41875", "score": 3783.0}, {"name": "chr_10_E2", "taxId": "41875", "score": 206.0}, {"name": "chr_10_E2", "taxId": "41875", "score": 3779.0}, {"name": "chr_10_E2", "taxId": "41875", "score": 3773.0}, {"name": "chr_10_E2", "taxId": "41875", "score": 3735.0}, {"name": "chr_10_E2", "taxId": "41875", "score": 3725.0}, {"name": "chr_10_E2", "taxId": "41875", "score": 3703.0}, {"name": "chr_10_E2", "taxId": "41875", "score": 379.0}, {"name": "chr_10_E2", "taxId": "41875", "score": 3701.0}, {"name": "chr_10_E2", "taxId": "41875", "score": 3679.0}, {"name": "chr_10_E2", "taxId": "41875", "score": 2529.0}, {"name": "chr_10_E2", "taxId": "41875", "score": 2466.0}, {"name": "chr_10_E2", "taxId": "41875", "score": 1574.0}, {"name": "chr_10_E2", "taxId": "41875", "score": 785.0}, {"name": "chr_10_E2", "taxId": "41875", "score": 588.0}, {"name": "chr_10_E2", "taxId": "41875", "score": 3679.0}, {"name": "chr_10_E2", "taxId": "41875", "score": 2529.0}, {"name": "chr_10_E2", "taxId": "41875", "score": 2466.0}, {"name": "chr_10_E2", "taxId": "41875", "score": 1574.0}, {"name": "chr_10_E2", "taxId": "41875", "score": 809.0}, {"name": "chr_10_E2", "taxId": "41875", "score": 802.0}, {"name": "chr_10_E2", "taxId": "41875", "score": 785.0}, {"name": "chr_10_E2", "taxId": "41875", "score": 782.0}, {"name": "chr_10_E2", "taxId": "41875", "score": 588.0}, {"name": "chr_10_E2", "taxId": "41875", "score": 357.0}, {"name": "chr_10_E2", "taxId": "41875", "score": 3657.0}, {"name": "chr_10_E2", "taxId": "41875", "score": 3640.0}, {"name": "chr_10_E2", "taxId": "41875", "score": 3635.0}, {"name": "chr_10_E2", "taxId": "41875", "score": 3552.0}, {"name": "chr_10_E2", "taxId": "41875", "score": 3531.0}, {"name": "chr_10_E2", "taxId": "41875", "score": 3480.0}, {"name": "chr_10_E2", "taxId": "41875", "score": 3408.0}, {"name": "chr_10_E2", "taxId": "41875", "score": 3387.0}, {"name": "chr_10_E2", "taxId": "41875", "score": 3380.0}, {"name": "chr_10_E2", "taxId": "41875", "score": 3363.0}, {"name": "chr_10_E2", "taxId": "41875", "score": 3358.0}, {"name": "chr_10_E2", "taxId": "41875", "score": 3352.0}, {"name": "chr_10_E2", "taxId": "41875", "score": 3341.0}, {"name": "chr_10_E2", "taxId": "41875", "score": 745.0}, {"name": "chr_10_E2", "taxId": "41875", "score": 3336.0}, {"name": "chr_10_E2", "taxId": "41875", "score": 3321.0}, {"name": "chr_10_E2", "taxId": "41875", "score": 3308.0}, {"name": "chr_10_E2", "taxId": "41875", "score": 3304.0}, {"name": "chr_10_E2", "taxId": "41875", "score": 3297.0}, {"name": "chr_10_E2", "taxId": "41875", "score": 3290.0}, {"name": "chr_10_E2", "taxId": "41875", "score": 316.0}, {"name": "chr_10_E2", "taxId": "41875", "score": 3280.0}, {"name": "chr_10_E2", "taxId": "41875", "score": 3264.0}, {"name": "chr_10_E2", "taxId": "41875", "score": 3247.0}, {"name": "chr_10_E2", "taxId": "41875", "score": 3236.0}, {"name": "chr_10_E2", "taxId": "41875", "score": 3197.0}, {"name": "chr_10_E2", "taxId": "41875", "score": 3197.0}, {"name": "chr_10_E2", "taxId": "41875", "score": 3158.0}, {"name": "chr_10_E2", "taxId": "41875", "score": 3153.0}, {"name": "chr_10_E2", "taxId": "41875", "score": 3147.0}, {"name": "chr_10_E2", "taxId": "41875", "score": 322.0}, {"name": "chr_10_E2", "taxId": "41875", "score": 239.0}, {"name": "chr_10_E2", "taxId": "41875", "score": 3125.0}, {"name": "chr_10_E2", "taxId": "41875", "score": 3120.0}, {"name": "chr_10_E2", "taxId": "41875", "score": 3120.0}, {"name": "chr_10_E2", "taxId": "41875", "score": 3114.0}, {"name": "chr_10_E2", "taxId": "41875", "score": 3097.0}, {"name": "chr_10_E2", "taxId": "41875", "score": 3081.0}, {"name": "chr_10_E2", "taxId": "41875", "score": 3081.0}, {"name": "chr_10_E2", "taxId": "41875", "score": 3081.0}, {"name": "chr_10_E2", "taxId": "41875", "score": 3081.0}, {"name": "chr_10_E2", "taxId": "41875", "score": 3072.0}, {"name": "chr_10_E2", "taxId": "41875", "score": 3014.0}, {"name": "chr_10_E2", "taxId": "41875", "score": 3003.0}, {"name": "chr_10_E2", "taxId": "41875", "score": 2994.0}, {"name": "chr_10_E2", "taxId": "41875", "score": 2976.0}, {"name": "chr_10_E2", "taxId": "41875", "score": 2933.0}, {"name": "chr_10_E2", "taxId": "41875", "score": 2922.0}, {"name": "chr_10_E2", "taxId": "41875", "score": 2920.0}, {"name": "chr_10_E2", "taxId": "41875", "score": 2920.0}, {"name": "chr_10_E2", "taxId": "41875", "score": 2898.0}, {"name": "chr_10_E2", "taxId": "41875", "score": 2898.0}, {"name": "chr_10_E2", "taxId": "41875", "score": 2878.0}, {"name": "chr_10_E2", "taxId": "41875", "score": 725.0}, {"name": "chr_10_E2", "taxId": "41875", "score": 2872.0}, {"name": "chr_10_E2", "taxId": "41875", "score": 329.0}, {"name": "chr_10_E2", "taxId": "41875", "score": 2837.0}, {"name": "chr_10_E2", "taxId": "41875", "score": 2820.0}, {"name": "chr_10_E2", "taxId": "41875", "score": 2815.0}, {"name": "chr_10_E2", "taxId": "41875", "score": 2815.0}, {"name": "chr_10_E2", "taxId": "41875", "score": 2809.0}, {"name": "chr_10_E2", "taxId": "41875", "score": 2787.0}, {"name": "chr_10_E2", "taxId": "41875", "score": 2748.0}, {"name": "chr_10_E2", "taxId": "41875", "score": 2745.0}, {"name": "chr_10_E2", "taxId": "41875", "score": 2743.0}, {"name": "chr_10_E2", "taxId": "41875", "score": 2734.0}, {"name": "chr_10_E2", "taxId": "41875", "score": 2726.0}, {"name": "chr_10_E2", "taxId": "41875", "score": 2721.0}, {"name": "chr_10_E2", "taxId": "41875", "score": 2695.0}, {"name": "chr_10_E2", "taxId": "41875", "score": 2676.0}, {"name": "chr_10_E2", "taxId": "41875", "score": 2665.0}, {"name": "chr_10_E2", "taxId": "41875", "score": 2660.0}, {"name": "chr_10_E2", "taxId": "41875", "score": 2645.0}, {"name": "chr_10_E2", "taxId": "41875", "score": 2639.0}, {"name": "chr_10_E2", "taxId": "41875", "score": 2632.0}, {"name": "chr_10_E2", "taxId": "41875", "score": 2599.0}, {"name": "chr_10_E2", "taxId": "41875", "score": 2588.0}, {"name": "chr_10_E2", "taxId": "41875", "score": 592.0}, {"name": "chr_10_E2", "taxId": "41875", "score": 2566.0}, {"name": "chr_10_E2", "taxId": "41875", "score": 2562.0}, {"name": "chr_10_E2", "taxId": "41875", "score": 2560.0}, {"name": "chr_10_E2", "taxId": "41875", "score": 2547.0}, {"name": "chr_10_E2", "taxId": "41875", "score": 460.0}, {"name": "chr_10_E2", "taxId": "41875", "score": 2543.0}, {"name": "chr_10_E2", "taxId": "41875", "score": 2543.0}, {"name": "chr_10_E2", "taxId": "41875", "score": 2540.0}, {"name": "chr_10_E2", "taxId": "41875", "score": 2532.0}, {"name": "chr_10_E2", "taxId": "41875", "score": 2532.0}, {"name": "chr_10_E2", "taxId": "41875", "score": 2532.0}, {"name": "chr_10_E2", "taxId": "41875", "score": 2525.0}, {"name": "chr_10_E2", "taxId": "41875", "score": 2521.0}, {"name": "chr_10_E2", "taxId": "41875", "score": 2148.0}, {"name": "chr_10_E2", "taxId": "41875", "score": 2518.0}, {"name": "chr_10_E2", "taxId": "41875", "score": 2516.0}, {"name": "chr_10_E2", "taxId": "41875", "score": 2501.0}, {"name": "chr_10_E2", "taxId": "41875", "score": 2499.0}, {"name": "chr_10_E2", "taxId": "41875", "score": 2484.0}, {"name": "chr_10_E2", "taxId": "41875", "score": 2483.0}, {"name": "chr_10_E2", "taxId": "41875", "score": 2483.0}, {"name": "chr_10_E2", "taxId": "41875", "score": 2483.0}, {"name": "chr_10_E2", "taxId": "41875", "score": 2466.0}, {"name": "chr_10_E2", "taxId": "41875", "score": 2466.0}, {"name": "chr_10_E2", "taxId": "41875", "score": 2427.0}, {"name": "chr_10_E2", "taxId": "41875", "score": 2427.0}, {"name": "chr_10_E2", "taxId": "41875", "score": 2416.0}, {"name": "chr_10_E2", "taxId": "41875", "score": 2416.0}, {"name": "chr_10_E2", "taxId": "41875", "score": 2405.0}, {"name": "chr_10_E2", "taxId": "41875", "score": 2405.0}, {"name": "chr_10_E2", "taxId": "41875", "score": 2401.0}, {"name": "chr_10_E2", "taxId": "41875", "score": 2399.0}, {"name": "chr_10_E2", "taxId": "41875", "score": 2383.0}, {"name": "chr_10_E2", "taxId": "41875", "score": 2377.0}, {"name": "chr_10_E2", "taxId": "41875", "score": 2372.0}, {"name": "chr_10_E2", "taxId": "41875", "score": 2350.0}, {"name": "chr_10_E2", "taxId": "41875", "score": 2350.0}, {"name": "chr_10_E2", "taxId": "41875", "score": 2333.0}, {"name": "chr_10_E2", "taxId": "41875", "score": 2329.0}, {"name": "chr_10_E2", "taxId": "41875", "score": 2327.0}, {"name": "chr_10_E2", "taxId": "41875", "score": 2292.0}, {"name": "chr_10_E2", "taxId": "41875", "score": 822.0}, {"name": "chr_10_E2", "taxId": "41875", "score": 392.0}, {"name": "chr_10_E2", "taxId": "41875", "score": 2283.0}, {"name": "chr_10_E2", "taxId": "41875", "score": 2266.0}, {"name": "chr_10_E2", "taxId": "41875", "score": 2257.0}, {"name": "chr_10_E2", "taxId": "41875", "score": 2244.0}, {"name": "chr_10_E2", "taxId": "41875", "score": 2244.0}, {"name": "chr_10_E2", "taxId": "41875", "score": 2244.0}, {"name": "chr_10_E2", "taxId": "41875", "score": 2244.0}, {"name": "chr_10_E2", "taxId": "41875", "score": 1524.0}, {"name": "chr_10_E2", "taxId": "41875", "score": 675.0}, {"name": "chr_10_E2", "taxId": "41875", "score": 2233.0}, {"name": "chr_10_E2", "taxId": "41875", "score": 2228.0}, {"name": "chr_10_E2", "taxId": "41875", "score": 2211.0}, {"name": "chr_10_E2", "taxId": "41875", "score": 2211.0}, {"name": "chr_10_E2", "taxId": "41875", "score": 2211.0}, {"name": "chr_10_E2", "taxId": "41875", "score": 2194.0}, {"name": "chr_10_E2", "taxId": "41875", "score": 2185.0}, {"name": "chr_10_E2", "taxId": "41875", "score": 2183.0}, {"name": "chr_10_E2", "taxId": "41875", "score": 2183.0}, {"name": "chr_10_E2", "taxId": "41875", "score": 2183.0}, {"name": "chr_10_E2", "taxId": "41875", "score": 2178.0}, {"name": "chr_10_E2", "taxId": "41875", "score": 2139.0}, {"name": "chr_10_E2", "taxId": "41875", "score": 2128.0}, {"name": "chr_10_E2", "taxId": "41875", "score": 2108.0}, {"name": "chr_10_E2", "taxId": "41875", "score": 2106.0}, {"name": "chr_10_E2", "taxId": "41875", "score": 2095.0}, {"name": "chr_10_E2", "taxId": "41875", "score": 2095.0}, {"name": "chr_10_E2", "taxId": "41875", "score": 2095.0}, {"name": "chr_10_E2", "taxId": "41875", "score": 2089.0}, {"name": "chr_10_E2", "taxId": "41875", "score": 2084.0}, {"name": "chr_10_E2", "taxId": "41875", "score": 2078.0}, {"name": "chr_10_E2", "taxId": "41875", "score": 2078.0}, {"name": "chr_10_E2", "taxId": "41875", "score": 2078.0}, {"name": "chr_10_E2", "taxId": "41875", "score": 2073.0}, {"name": "chr_10_E2", "taxId": "41875", "score": 2071.0}, {"name": "chr_10_E2", "taxId": "41875", "score": 2061.0}, {"name": "chr_10_E2", "taxId": "41875", "score": 2050.0}, {"name": "chr_10_E2", "taxId": "41875", "score": 2041.0}, {"name": "chr_10_E2", "taxId": "41875", "score": 2039.0}, {"name": "chr_10_E2", "taxId": "41875", "score": 2039.0}, {"name": "chr_10_E2", "taxId": "41875", "score": 2039.0}, {"name": "chr_10_E2", "taxId": "41875", "score": 2006.0}, {"name": "chr_10_E2", "taxId": "41875", "score": 1995.0}, {"name": "chr_10_E2", "taxId": "41875", "score": 1995.0}, {"name": "chr_10_E2", "taxId": "41875", "score": 1989.0}, {"name": "chr_10_E2", "taxId": "41875", "score": 1978.0}, {"name": "chr_10_E2", "taxId": "41875", "score": 1973.0}, {"name": "chr_10_E2", "taxId": "41875", "score": 1962.0}, {"name": "chr_10_E2", "taxId": "41875", "score": 1962.0}, {"name": "chr_10_E2", "taxId": "41875", "score": 1962.0}, {"name": "chr_10_E2", "taxId": "41875", "score": 1945.0}, {"name": "chr_10_E2", "taxId": "41875", "score": 1940.0}, {"name": "chr_10_E2", "taxId": "41875", "score": 1934.0}, {"name": "chr_10_E2", "taxId": "41875", "score": 1923.0}, {"name": "chr_10_E2", "taxId": "41875", "score": 1923.0}, {"name": "chr_10_E2", "taxId": "41875", "score": 1921.0}, {"name": "chr_10_E2", "taxId": "41875", "score": 1917.0}, {"name": "chr_10_E2", "taxId": "41875", "score": 1906.0}, {"name": "chr_10_E2", "taxId": "41875", "score": 1895.0}, {"name": "chr_10_E2", "taxId": "41875", "score": 1893.0}, {"name": "chr_10_E2", "taxId": "41875", "score": 202.0}, {"name": "chr_10_E2", "taxId": "41875", "score": 1890.0}, {"name": "chr_10_E2", "taxId": "41875", "score": 1886.0}, {"name": "chr_10_E2", "taxId": "41875", "score": 1879.0}, {"name": "chr_10_E2", "taxId": "41875", "score": 1879.0}, {"name": "chr_10_E2", "taxId": "41875", "score": 1875.0}, {"name": "chr_10_E2", "taxId": "41875", "score": 422.0}, {"name": "chr_10_E2", "taxId": "41875", "score": 1851.0}, {"name": "chr_10_E2", "taxId": "41875", "score": 1840.0}, {"name": "chr_10_E2", "taxId": "41875", "score": 1823.0}, {"name": "chr_10_E2", "taxId": "41875", "score": 1823.0}, {"name": "chr_10_E2", "taxId": "41875", "score": 176.0}, {"name": "chr_10_E2", "taxId": "41875", "score": 1818.0}, {"name": "chr_10_E2", "taxId": "41875", "score": 1777.0}, {"name": "chr_10_E2", "taxId": "41875", "score": 1773.0}, {"name": "chr_10_E2", "taxId": "41875", "score": 1764.0}, {"name": "chr_10_E2", "taxId": "41875", "score": 1402.0}, {"name": "chr_10_E2", "taxId": "41875", "score": 745.0}, {"name": "chr_10_E2", "taxId": "41875", "score": 453.0}, {"name": "chr_10_E2", "taxId": "41875", "score": 427.0}, {"name": "chr_10_E2", "taxId": "41875", "score": 1762.0}, {"name": "chr_10_E2", "taxId": "41875", "score": 1762.0}, {"name": "chr_10_E2", "taxId": "41875", "score": 1762.0}, {"name": "chr_10_E2", "taxId": "41875", "score": 1757.0}, {"name": "chr_10_E2", "taxId": "41875", "score": 1753.0}, {"name": "chr_10_E2", "taxId": "41875", "score": 1746.0}, {"name": "chr_10_E2", "taxId": "41875", "score": 1740.0}, {"name": "chr_10_E2", "taxId": "41875", "score": 1735.0}, {"name": "chr_10_E2", "taxId": "41875", "score": 1733.0}, {"name": "chr_10_E2", "taxId": "41875", "score": 460.0}, {"name": "chr_10_E2", "taxId": "41875", "score": 1724.0}, {"name": "chr_10_E2", "taxId": "41875", "score": 1712.0}, {"name": "chr_10_E2", "taxId": "41875", "score": 1707.0}, {"name": "chr_10_E2", "taxId": "41875", "score": 1701.0}, {"name": "chr_10_E2", "taxId": "41875", "score": 1701.0}, {"name": "chr_10_E2", "taxId": "41875", "score": 1677.0}, {"name": "chr_10_E2", "taxId": "41875", "score": 436.0}, {"name": "chr_10_E2", "taxId": "41875", "score": 1635.0}, {"name": "chr_10_E2", "taxId": "41875", "score": 1607.0}, {"name": "chr_10_E2", "taxId": "41875", "score": 1602.0}, {"name": "chr_10_E2", "taxId": "41875", "score": 1591.0}, {"name": "chr_10_E2", "taxId": "41875", "score": 1591.0}, {"name": "chr_10_E2", "taxId": "41875", "score": 1574.0}, {"name": "chr_10_E2", "taxId": "41875", "score": 1563.0}, {"name": "chr_10_E2", "taxId": "41875", "score": 1563.0}, {"name": "chr_10_E2", "taxId": "41875", "score": 1559.0}, {"name": "chr_10_E2", "taxId": "41875", "score": 929.0}, {"name": "chr_10_E2", "taxId": "41875", "score": 678.0}, {"name": "chr_10_E2", "taxId": "41875", "score": 1557.0}, {"name": "chr_10_E2", "taxId": "41875", "score": 1557.0}, {"name": "chr_10_E2", "taxId": "41875", "score": 1554.0}, {"name": "chr_10_E2", "taxId": "41875", "score": 217.0}, {"name": "chr_10_E2", "taxId": "41875", "score": 1541.0}, {"name": "chr_10_E2", "taxId": "41875", "score": 1541.0}, {"name": "chr_10_E2", "taxId": "41875", "score": 1535.0}, {"name": "chr_10_E2", "taxId": "41875", "score": 1519.0}, {"name": "chr_10_E2", "taxId": "41875", "score": 1515.0}, {"name": "chr_10_E2", "taxId": "41875", "score": 1513.0}, {"name": "chr_10_E2", "taxId": "41875", "score": 1507.0}, {"name": "chr_10_E2", "taxId": "41875", "score": 1496.0}, {"name": "chr_10_E2", "taxId": "41875", "score": 1485.0}, {"name": "chr_10_E2", "taxId": "41875", "score": 1485.0}, {"name": "chr_10_E2", "taxId": "41875", "score": 1474.0}, {"name": "chr_10_E2", "taxId": "41875", "score": 1463.0}, {"name": "chr_10_E2", "taxId": "41875", "score": 1454.0}, {"name": "chr_10_E2", "taxId": "41875", "score": 636.0}, {"name": "chr_10_E2", "taxId": "41875", "score": 399.0}, {"name": "chr_10_E2", "taxId": "41875", "score": 1447.0}, {"name": "chr_10_E2", "taxId": "41875", "score": 198.0}, {"name": "chr_10_E2", "taxId": "41875", "score": 1447.0}, {"name": "chr_10_E2", "taxId": "41875", "score": 1441.0}, {"name": "chr_10_E2", "taxId": "41875", "score": 163.0}, {"name": "chr_10_E2", "taxId": "41875", "score": 1435.0}, {"name": "chr_10_E2", "taxId": "41875", "score": 1415.0}, {"name": "chr_10_E2", "taxId": "41875", "score": 1410.0}, {"name": "chr_10_E2", "taxId": "41875", "score": 329.0}, {"name": "chr_10_E2", "taxId": "41875", "score": 276.0}, {"name": "chr_10_E2", "taxId": "41875", "score": 1402.0}, {"name": "chr_10_E2", "taxId": "41875", "score": 1402.0}, {"name": "chr_10_E2", "taxId": "41875", "score": 1397.0}, {"name": "chr_10_E2", "taxId": "41875", "score": 1397.0}, {"name": "chr_10_E2", "taxId": "41875", "score": 1387.0}, {"name": "chr_10_E2", "taxId": "41875", "score": 1386.0}, {"name": "chr_10_E2", "taxId": "41875", "score": 1380.0}, {"name": "chr_10_E2", "taxId": "41875", "score": 1380.0}, {"name": "chr_10_E2", "taxId": "41875", "score": 1376.0}, {"name": "chr_10_E2", "taxId": "41875", "score": 316.0}, {"name": "chr_10_E2", "taxId": "41875", "score": 1358.0}, {"name": "chr_10_E2", "taxId": "41875", "score": 1349.0}, {"name": "chr_10_E2", "taxId": "41875", "score": 1347.0}, {"name": "chr_10_E2", "taxId": "41875", "score": 1347.0}, {"name": "chr_10_E2", "taxId": "41875", "score": 1336.0}, {"name": "chr_10_E2", "taxId": "41875", "score": 1330.0}, {"name": "chr_10_E2", "taxId": "41875", "score": 141.0}, {"name": "chr_10_E2", "taxId": "41875", "score": 1323.0}, {"name": "chr_10_E2", "taxId": "41875", "score": 1310.0}, {"name": "chr_10_E2", "taxId": "41875", "score": 1291.0}, {"name": "chr_10_E2", "taxId": "41875", "score": 1266.0}, {"name": "chr_10_E2", "taxId": "41875", "score": 1266.0}, {"name": "chr_10_E2", "taxId": "41875", "score": 1258.0}, {"name": "chr_10_E2", "taxId": "41875", "score": 1253.0}, {"name": "chr_10_E2", "taxId": "41875", "score": 1253.0}, {"name": "chr_10_E2", "taxId": "41875", "score": 1243.0}, {"name": "chr_10_E2", "taxId": "41875", "score": 1234.0}, {"name": "chr_10_E2", "taxId": "41875", "score": 243.0}, {"name": "chr_10_E2", "taxId": "41875", "score": 156.0}, {"name": "chr_10_E2", "taxId": "41875", "score": 1221.0}, {"name": "chr_10_E2", "taxId": "41875", "score": 1219.0}, {"name": "chr_10_E2", "taxId": "41875", "score": 1214.0}, {"name": "chr_10_E2", "taxId": "41875", "score": 1208.0}, {"name": "chr_10_E2", "taxId": "41875", "score": 1203.0}, {"name": "chr_10_E2", "taxId": "41875", "score": 1192.0}, {"name": "chr_10_E2", "taxId": "41875", "score": 1186.0}, {"name": "chr_10_E2", "taxId": "436017", "score": 1186.0}, {"name": "chr_10_E2", "taxId": "41875", "score": 1181.0}, {"name": "chr_10_E2", "taxId": "41875", "score": 1164.0}, {"name": "chr_10_E2", "taxId": "41875", "score": 1164.0}, {"name": "chr_10_E2", "taxId": "41875", "score": 1164.0}, {"name": "chr_10_E2", "taxId": "41875", "score": 1164.0}, {"name": "chr_10_E2", "taxId": "41875", "score": 1158.0}, {"name": "chr_10_E2", "taxId": "41875", "score": 1158.0}, {"name": "chr_10_E2", "taxId": "41875", "score": 1158.0}, {"name": "chr_10_E2", "taxId": "41875", "score": 1149.0}, {"name": "chr_10_E2", "taxId": "41875", "score": 368.0}, {"name": "chr_10_E2", "taxId": "41875", "score": 1147.0}, {"name": "chr_10_E2", "taxId": "436017", "score": 1146.0}, {"name": "chr_10_E2", "taxId": "436017", "score": 1099.0}, {"name": "chr_10_E2", "taxId": "436017", "score": 403.0}, {"name": "chr_10_E2", "taxId": "436017", "score": 318.0}, {"name": "chr_10_E2", "taxId": "436017", "score": 270.0}, {"name": "chr_10_E2", "taxId": "41875", "score": 1136.0}, {"name": "chr_10_E2", "taxId": "41875", "score": 1136.0}, {"name": "chr_10_E2", "taxId": "41875", "score": 1125.0}, {"name": "chr_10_E2", "taxId": "41875", "score": 1120.0}, {"name": "chr_10_E2", "taxId": "41875", "score": 1114.0}, {"name": "chr_10_E2", "taxId": "436017", "score": 1099.0}, {"name": "chr_10_E2", "taxId": "41875", "score": 1086.0}, {"name": "chr_10_E2", "taxId": "41875", "score": 1064.0}, {"name": "chr_10_E2", "taxId": "41875", "score": 1064.0}, {"name": "chr_10_E2", "taxId": "41875", "score": 1053.0}, {"name": "chr_10_E2", "taxId": "41875", "score": 1037.0}, {"name": "chr_10_E2", "taxId": "41875", "score": 1035.0}, {"name": "chr_10_E2", "taxId": "41875", "score": 307.0}, {"name": "chr_10_E2", "taxId": "41875", "score": 1031.0}, {"name": "chr_10_E2", "taxId": "41875", "score": 318.0}, {"name": "chr_10_E2", "taxId": "41875", "score": 1027.0}, {"name": "chr_10_E2", "taxId": "41875", "score": 1026.0}, {"name": "chr_10_E2", "taxId": "41875", "score": 1026.0}, {"name": "chr_10_E2", "taxId": "41875", "score": 156.0}, {"name": "chr_10_E2", "taxId": "41875", "score": 1016.0}, {"name": "chr_10_E2", "taxId": "41875", "score": 1014.0}, {"name": "chr_10_E2", "taxId": "41875", "score": 1002.0}, {"name": "chr_10_E2", "taxId": "41875", "score": 520.0}, {"name": "chr_10_E2", "taxId": "41875", "score": 998.0}, {"name": "chr_10_E2", "taxId": "41875", "score": 989.0}, {"name": "chr_10_E2", "taxId": "41875", "score": 979.0}, {"name": "chr_10_E2", "taxId": "41875", "score": 972.0}, {"name": "chr_10_E2", "taxId": "41875", "score": 970.0}, {"name": "chr_10_E2", "taxId": "41875", "score": 953.0}, {"name": "chr_10_E2", "taxId": "41875", "score": 942.0}, {"name": "chr_10_E2", "taxId": "41875", "score": 937.0}, {"name": "chr_10_E2", "taxId": "41875", "score": 931.0}, {"name": "chr_10_E2", "taxId": "41875", "score": 917.0}, {"name": "chr_10_E2", "taxId": "41875", "score": 211.0}, {"name": "chr_10_E2", "taxId": "41875", "score": 904.0}, {"name": "chr_10_E2", "taxId": "41875", "score": 893.0}, {"name": "chr_10_E2", "taxId": "41875", "score": 870.0}, {"name": "chr_10_E2", "taxId": "41875", "score": 859.0}, {"name": "chr_10_E2", "taxId": "564608", "score": 856.0}, {"name": "chr_10_E2", "taxId": "41875", "score": 848.0}, {"name": "chr_10_E2", "taxId": "41875", "score": 848.0}, {"name": "chr_10_E2", "taxId": "41875", "score": 815.0}, {"name": "chr_10_E2", "taxId": "41875", "score": 802.0}, {"name": "chr_10_E2", "taxId": "296587", "score": 797.0}, {"name": "chr_10_E2", "taxId": "41875", "score": 793.0}, {"name": "chr_10_E2", "taxId": "41875", "score": 776.0}, {"name": "chr_10_E2", "taxId": "41875", "score": 773.0}, {"name": "chr_10_E2", "taxId": "41875", "score": 368.0}, {"name": "chr_10_E2", "taxId": "41875", "score": 191.0}, {"name": "chr_10_E2", "taxId": "41875", "score": 771.0}, {"name": "chr_10_E2", "taxId": "41875", "score": 771.0}, {"name": "chr_10_E2", "taxId": "41875", "score": 749.0}, {"name": "chr_10_E2", "taxId": "41875", "score": 737.0}, {"name": "chr_10_E2", "taxId": "564608", "score": 736.0}, {"name": "chr_10_E2", "taxId": "41875", "score": 732.0}, {"name": "chr_10_E2", "taxId": "41875", "score": 538.0}, {"name": "chr_10_E2", "taxId": "41875", "score": 520.0}, {"name": "chr_10_E2", "taxId": "41875", "score": 721.0}, {"name": "chr_10_E2", "taxId": "41875", "score": 695.0}, {"name": "chr_10_E2", "taxId": "41875", "score": 693.0}, {"name": "chr_10_E2", "taxId": "41875", "score": 682.0}, {"name": "chr_10_E2", "taxId": "41875", "score": 682.0}, {"name": "chr_10_E2", "taxId": "41875", "score": 676.0}, {"name": "chr_10_E2", "taxId": "41875", "score": 667.0}, {"name": "chr_10_E2", "taxId": "41875", "score": 662.0}, {"name": "chr_10_E2", "taxId": "41875", "score": 662.0}, {"name": "chr_10_E2", "taxId": "41875", "score": 662.0}, {"name": "chr_10_E2", "taxId": "41875", "score": 580.0}, {"name": "chr_10_E2", "taxId": "41875", "score": 649.0}, {"name": "chr_10_E2", "taxId": "41875", "score": 643.0}, {"name": "chr_10_E2", "taxId": "41875", "score": 634.0}, {"name": "chr_10_E2", "taxId": "41875", "score": 159.0}, {"name": "chr_10_E2", "taxId": "41875", "score": 630.0}, {"name": "chr_10_E2", "taxId": "41875", "score": 180.0}, {"name": "chr_10_E2", "taxId": "41875", "score": 614.0}, {"name": "chr_10_E2", "taxId": "41875", "score": 610.0}, {"name": "chr_10_E2", "taxId": "41875", "score": 457.0}, {"name": "chr_10_E2", "taxId": "41875", "score": 599.0}, {"name": "chr_10_E2", "taxId": "41875", "score": 396.0}, {"name": "chr_10_E2", "taxId": "41875", "score": 568.0}, {"name": "chr_10_E2", "taxId": "41875", "score": 281.0}, {"name": "chr_10_E2", "taxId": "41875", "score": 566.0}, {"name": "chr_10_E2", "taxId": "41875", "score": 566.0}, {"name": "chr_10_E2", "taxId": "41875", "score": 555.0}, {"name": "chr_10_E2", "taxId": "41875", "score": 516.0}, {"name": "chr_10_E2", "taxId": "41875", "score": 488.0}, {"name": "chr_10_E2", "taxId": "41875", "score": 466.0}, {"name": "chr_10_E2", "taxId": "41875", "score": 427.0}, {"name": "chr_10_E2", "taxId": "41875", "score": 416.0}, {"name": "chr_10_E2", "taxId": "436017", "score": 403.0}, {"name": "chr_10_E2", "taxId": "41875", "score": 399.0}, {"name": "chr_10_E2", "taxId": "41875", "score": 392.0}, {"name": "chr_10_E2", "taxId": "41875", "score": 388.0}, {"name": "chr_10_E2", "taxId": "564608", "score": 342.0}, {"name": "chr_10_E2", "taxId": "41875", "score": 339.0}, {"name": "chr_10_E2", "taxId": "41875", "score": 327.0}, {"name": "chr_10_E2", "taxId": "436017", "score": 318.0}, {"name": "chr_10_E2", "taxId": "436017", "score": 316.0}, {"name": "chr_10_E2", "taxId": "41875", "score": 300.0}, {"name": "chr_10_E2", "taxId": "70448", "score": 270.0}, {"name": "chr_10_E2", "taxId": "296587", "score": 206.0}, {"name": "chr_10_E2", "taxId": "296587", "score": 206.0}, {"name": "chr_10_E2", "taxId": "564608", "score": 143.0}]}, "taxonomy": {"bestsum": {"species": {"tax": "Bathycoccus prasinos", "score": 2732561.0, "c_index": 4}, "genus": {"tax": "Bathycoccus", "score": 2732561.0, "c_index": 2}, "family": {"tax": "Bathycoccaceae", "score": 2739389.0, "c_index": 1}, "order": {"tax": "Mamiellales", "score": 2742675.0, "c_index": 0}, "phylum": {"tax": "Chlorophyta", "score": 2742675.0, "c_index": 0}, "superkingdom": {"tax": "Eukaryota", "score": 2742675.0, "c_index": 0}}}}, "chr_9_E2": {"name": "chr_9_E2", "length": 891361, "n_count": 0, "agct_count": 891361, "gc": 0.4852, "covs": {"bam0": 23.7501}, "read_cov": {"bam0": 84965}, "hits": {"tax0": [{"name": "chr_9_E2", "taxId": "41875", "score": 269300.0}, {"name": "chr_9_E2", "taxId": "41875", "score": 232800.0}, {"name": "chr_9_E2", "taxId": "41875", "score": 222500.0}, {"name": "chr_9_E2", "taxId": "41875", "score": 198400.0}, {"name": "chr_9_E2", "taxId": "41875", "score": 179100.0}, {"name": "chr_9_E2", "taxId": "41875", "score": 98388.0}, {"name": "chr_9_E2", "taxId": "41875", "score": 89829.0}, {"name": "chr_9_E2", "taxId": "41875", "score": 72764.0}, {"name": "chr_9_E2", "taxId": "41875", "score": 55856.0}, {"name": "chr_9_E2", "taxId": "41875", "score": 44470.0}, {"name": "chr_9_E2", "taxId": "41875", "score": 39102.0}, {"name": "chr_9_E2", "taxId": "41875", "score": 37602.0}, {"name": "chr_9_E2", "taxId": "41875", "score": 25562.0}, {"name": "chr_9_E2", "taxId": "41875", "score": 12728.0}, {"name": "chr_9_E2", "taxId": "41875", "score": 11365.0}, {"name": "chr_9_E2", "taxId": "41875", "score": 10462.0}, {"name": "chr_9_E2", "taxId": "41875", "score": 5526.0}, {"name": "chr_9_E2", "taxId": "41875", "score": 5371.0}, {"name": "chr_9_E2", "taxId": "41875", "score": 2401.0}, {"name": "chr_9_E2", "taxId": "41875", "score": 837.0}, {"name": "chr_9_E2", "taxId": "41875", "score": 826.0}, {"name": "chr_9_E2", "taxId": "41875", "score": 784.0}, {"name": "chr_9_E2", "taxId": "41875", "score": 778.0}, {"name": "chr_9_E2", "taxId": "41875", "score": 778.0}, {"name": "chr_9_E2", "taxId": "41875", "score": 773.0}, {"name": "chr_9_E2", "taxId": "41875", "score": 645.0}, {"name": "chr_9_E2", "taxId": "41875", "score": 643.0}, {"name": "chr_9_E2", "taxId": "41875", "score": 566.0}, {"name": "chr_9_E2", "taxId": "41875", "score": 483.0}, {"name": "chr_9_E2", "taxId": "41875", "score": 479.0}, {"name": "chr_9_E2", "taxId": "41875", "score": 457.0}, {"name": "chr_9_E2", "taxId": "41875", "score": 313.0}, {"name": "chr_9_E2", "taxId": "41875", "score": 313.0}, {"name": "chr_9_E2", "taxId": "41875", "score": 241.0}, {"name": "chr_9_E2", "taxId": "41875", "score": 239.0}, {"name": "chr_9_E2", "taxId": "41875", "score": 237.0}, {"name": "chr_9_E2", "taxId": "41875", "score": 235.0}, {"name": "chr_9_E2", "taxId": "41875", "score": 235.0}, {"name": "chr_9_E2", "taxId": "41875", "score": 230.0}, {"name": "chr_9_E2", "taxId": "41875", "score": 198.0}, {"name": "chr_9_E2", "taxId": "41875", "score": 165.0}, {"name": "chr_9_E2", "taxId": "41875", "score": 32095.0}, {"name": "chr_9_E2", "taxId": "41875", "score": 16877.0}, {"name": "chr_9_E2", "taxId": "41875", "score": 479.0}, {"name": "chr_9_E2", "taxId": "41875", "score": 165.0}, {"name": "chr_9_E2", "taxId": "41875", "score": 13646.0}, {"name": "chr_9_E2", "taxId": "41875", "score": 11884.0}, {"name": "chr_9_E2", "taxId": "41875", "score": 11036.0}, {"name": "chr_9_E2", "taxId": "41875", "score": 2058.0}, {"name": "chr_9_E2", "taxId": "41875", "score": 1832.0}, {"name": "chr_9_E2", "taxId": "41875", "score": 1738.0}, {"name": "chr_9_E2", "taxId": "41875", "score": 10687.0}, {"name": "chr_9_E2", "taxId": "41875", "score": 10061.0}, {"name": "chr_9_E2", "taxId": "41875", "score": 9457.0}, {"name": "chr_9_E2", "taxId": "41875", "score": 9142.0}, {"name": "chr_9_E2", "taxId": "41875", "score": 9127.0}, {"name": "chr_9_E2", "taxId": "41875", "score": 8992.0}, {"name": "chr_9_E2", "taxId": "41875", "score": 8436.0}, {"name": "chr_9_E2", "taxId": "41875", "score": 8220.0}, {"name": "chr_9_E2", "taxId": "41875", "score": 8418.0}, {"name": "chr_9_E2", "taxId": "41875", "score": 8100.0}, {"name": "chr_9_E2", "taxId": "41875", "score": 7890.0}, {"name": "chr_9_E2", "taxId": "41875", "score": 7779.0}, {"name": "chr_9_E2", "taxId": "41875", "score": 7757.0}, {"name": "chr_9_E2", "taxId": "41875", "score": 7480.0}, {"name": "chr_9_E2", "taxId": "41875", "score": 7402.0}, {"name": "chr_9_E2", "taxId": "41875", "score": 2577.0}, {"name": "chr_9_E2", "taxId": "41875", "score": 7241.0}, {"name": "chr_9_E2", "taxId": "41875", "score": 7180.0}, {"name": "chr_9_E2", "taxId": "41875", "score": 7116.0}, {"name": "chr_9_E2", "taxId": "41875", "score": 6892.0}, {"name": "chr_9_E2", "taxId": "41875", "score": 6499.0}, {"name": "chr_9_E2", "taxId": "41875", "score": 6355.0}, {"name": "chr_9_E2", "taxId": "41875", "score": 6233.0}, {"name": "chr_9_E2", "taxId": "41875", "score": 6172.0}, {"name": "chr_9_E2", "taxId": "41875", "score": 6083.0}, {"name": "chr_9_E2", "taxId": "41875", "score": 6082.0}, {"name": "chr_9_E2", "taxId": "41875", "score": 5989.0}, {"name": "chr_9_E2", "taxId": "41875", "score": 5984.0}, {"name": "chr_9_E2", "taxId": "41875", "score": 5975.0}, {"name": "chr_9_E2", "taxId": "41875", "score": 5901.0}, {"name": "chr_9_E2", "taxId": "41875", "score": 5895.0}, {"name": "chr_9_E2", "taxId": "41875", "score": 5873.0}, {"name": "chr_9_E2", "taxId": "41875", "score": 5747.0}, {"name": "chr_9_E2", "taxId": "41875", "score": 5723.0}, {"name": "chr_9_E2", "taxId": "41875", "score": 5712.0}, {"name": "chr_9_E2", "taxId": "41875", "score": 5662.0}, {"name": "chr_9_E2", "taxId": "41875", "score": 5624.0}, {"name": "chr_9_E2", "taxId": "41875", "score": 5529.0}, {"name": "chr_9_E2", "taxId": "41875", "score": 5496.0}, {"name": "chr_9_E2", "taxId": "41875", "score": 5452.0}, {"name": "chr_9_E2", "taxId": "41875", "score": 5304.0}, {"name": "chr_9_E2", "taxId": "41875", "score": 979.0}, {"name": "chr_9_E2", "taxId": "41875", "score": 5254.0}, {"name": "chr_9_E2", "taxId": "41875", "score": 5166.0}, {"name": "chr_9_E2", "taxId": "41875", "score": 859.0}, {"name": "chr_9_E2", "taxId": "41875", "score": 5120.0}, {"name": "chr_9_E2", "taxId": "41875", "score": 5053.0}, {"name": "chr_9_E2", "taxId": "41875", "score": 4961.0}, {"name": "chr_9_E2", "taxId": "41875", "score": 4942.0}, {"name": "chr_9_E2", "taxId": "41875", "score": 4939.0}, {"name": "chr_9_E2", "taxId": "41875", "score": 4892.0}, {"name": "chr_9_E2", "taxId": "41875", "score": 4878.0}, {"name": "chr_9_E2", "taxId": "41875", "score": 2058.0}, {"name": "chr_9_E2", "taxId": "41875", "score": 4837.0}, {"name": "chr_9_E2", "taxId": "41875", "score": 4782.0}, {"name": "chr_9_E2", "taxId": "41875", "score": 4726.0}, {"name": "chr_9_E2", "taxId": "41875", "score": 4665.0}, {"name": "chr_9_E2", "taxId": "41875", "score": 4656.0}, {"name": "chr_9_E2", "taxId": "41875", "score": 4654.0}, {"name": "chr_9_E2", "taxId": "41875", "score": 4614.0}, {"name": "chr_9_E2", "taxId": "41875", "score": 228.0}, {"name": "chr_9_E2", "taxId": "41875", "score": 4588.0}, {"name": "chr_9_E2", "taxId": "41875", "score": 4560.0}, {"name": "chr_9_E2", "taxId": "41875", "score": 313.0}, {"name": "chr_9_E2", "taxId": "41875", "score": 4554.0}, {"name": "chr_9_E2", "taxId": "41875", "score": 4549.0}, {"name": "chr_9_E2", "taxId": "41875", "score": 158.0}, {"name": "chr_9_E2", "taxId": "41875", "score": 4499.0}, {"name": "chr_9_E2", "taxId": "41875", "score": 4471.0}, {"name": "chr_9_E2", "taxId": "41875", "score": 4372.0}, {"name": "chr_9_E2", "taxId": "41875", "score": 4333.0}, {"name": "chr_9_E2", "taxId": "41875", "score": 4294.0}, {"name": "chr_9_E2", "taxId": "41875", "score": 4279.0}, {"name": "chr_9_E2", "taxId": "41875", "score": 4272.0}, {"name": "chr_9_E2", "taxId": "41875", "score": 4272.0}, {"name": "chr_9_E2", "taxId": "41875", "score": 4233.0}, {"name": "chr_9_E2", "taxId": "41875", "score": 4200.0}, {"name": "chr_9_E2", "taxId": "41875", "score": 4167.0}, {"name": "chr_9_E2", "taxId": "41875", "score": 4150.0}, {"name": "chr_9_E2", "taxId": "41875", "score": 4146.0}, {"name": "chr_9_E2", "taxId": "41875", "score": 4141.0}, {"name": "chr_9_E2", "taxId": "41875", "score": 4126.0}, {"name": "chr_9_E2", "taxId": "41875", "score": 4122.0}, {"name": "chr_9_E2", "taxId": "41875", "score": 4115.0}, {"name": "chr_9_E2", "taxId": "41875", "score": 460.0}, {"name": "chr_9_E2", "taxId": "41875", "score": 4106.0}, {"name": "chr_9_E2", "taxId": "41875", "score": 4100.0}, {"name": "chr_9_E2", "taxId": "41875", "score": 4061.0}, {"name": "chr_9_E2", "taxId": "41875", "score": 4061.0}, {"name": "chr_9_E2", "taxId": "41875", "score": 4034.0}, {"name": "chr_9_E2", "taxId": "41875", "score": 3995.0}, {"name": "chr_9_E2", "taxId": "41875", "score": 3995.0}, {"name": "chr_9_E2", "taxId": "41875", "score": 3962.0}, {"name": "chr_9_E2", "taxId": "41875", "score": 3958.0}, {"name": "chr_9_E2", "taxId": "41875", "score": 3945.0}, {"name": "chr_9_E2", "taxId": "41875", "score": 3928.0}, {"name": "chr_9_E2", "taxId": "41875", "score": 3914.0}, {"name": "chr_9_E2", "taxId": "41875", "score": 3895.0}, {"name": "chr_9_E2", "taxId": "41875", "score": 3879.0}, {"name": "chr_9_E2", "taxId": "41875", "score": 3818.0}, {"name": "chr_9_E2", "taxId": "41875", "score": 3795.0}, {"name": "chr_9_E2", "taxId": "41875", "score": 3770.0}, {"name": "chr_9_E2", "taxId": "41875", "score": 3744.0}, {"name": "chr_9_E2", "taxId": "41875", "score": 3742.0}, {"name": "chr_9_E2", "taxId": "41875", "score": 3740.0}, {"name": "chr_9_E2", "taxId": "41875", "score": 3635.0}, {"name": "chr_9_E2", "taxId": "41875", "score": 3629.0}, {"name": "chr_9_E2", "taxId": "41875", "score": 3624.0}, {"name": "chr_9_E2", "taxId": "41875", "score": 3591.0}, {"name": "chr_9_E2", "taxId": "41875", "score": 3568.0}, {"name": "chr_9_E2", "taxId": "41875", "score": 3559.0}, {"name": "chr_9_E2", "taxId": "41875", "score": 3546.0}, {"name": "chr_9_E2", "taxId": "41875", "score": 3522.0}, {"name": "chr_9_E2", "taxId": "41875", "score": 3513.0}, {"name": "chr_9_E2", "taxId": "41875", "score": 3513.0}, {"name": "chr_9_E2", "taxId": "41875", "score": 3513.0}, {"name": "chr_9_E2", "taxId": "41875", "score": 3480.0}, {"name": "chr_9_E2", "taxId": "41875", "score": 3469.0}, {"name": "chr_9_E2", "taxId": "41875", "score": 3452.0}, {"name": "chr_9_E2", "taxId": "41875", "score": 3452.0}, {"name": "chr_9_E2", "taxId": "41875", "score": 3441.0}, {"name": "chr_9_E2", "taxId": "41875", "score": 3441.0}, {"name": "chr_9_E2", "taxId": "41875", "score": 3424.0}, {"name": "chr_9_E2", "taxId": "41875", "score": 3413.0}, {"name": "chr_9_E2", "taxId": "41875", "score": 3393.0}, {"name": "chr_9_E2", "taxId": "41875", "score": 3391.0}, {"name": "chr_9_E2", "taxId": "41875", "score": 3380.0}, {"name": "chr_9_E2", "taxId": "41875", "score": 3363.0}, {"name": "chr_9_E2", "taxId": "41875", "score": 3358.0}, {"name": "chr_9_E2", "taxId": "41875", "score": 3332.0}, {"name": "chr_9_E2", "taxId": "41875", "score": 3314.0}, {"name": "chr_9_E2", "taxId": "41875", "score": 3297.0}, {"name": "chr_9_E2", "taxId": "41875", "score": 3291.0}, {"name": "chr_9_E2", "taxId": "41875", "score": 3288.0}, {"name": "chr_9_E2", "taxId": "41875", "score": 3273.0}, {"name": "chr_9_E2", "taxId": "41875", "score": 3271.0}, {"name": "chr_9_E2", "taxId": "41875", "score": 3269.0}, {"name": "chr_9_E2", "taxId": "41875", "score": 3219.0}, {"name": "chr_9_E2", "taxId": "41875", "score": 3219.0}, {"name": "chr_9_E2", "taxId": "41875", "score": 3210.0}, {"name": "chr_9_E2", "taxId": "41875", "score": 3186.0}, {"name": "chr_9_E2", "taxId": "41875", "score": 3175.0}, {"name": "chr_9_E2", "taxId": "41875", "score": 3136.0}, {"name": "chr_9_E2", "taxId": "41875", "score": 3131.0}, {"name": "chr_9_E2", "taxId": "41875", "score": 3120.0}, {"name": "chr_9_E2", "taxId": "41875", "score": 3092.0}, {"name": "chr_9_E2", "taxId": "41875", "score": 3086.0}, {"name": "chr_9_E2", "taxId": "41875", "score": 3061.0}, {"name": "chr_9_E2", "taxId": "41875", "score": 1070.0}, {"name": "chr_9_E2", "taxId": "41875", "score": 3059.0}, {"name": "chr_9_E2", "taxId": "41875", "score": 3048.0}, {"name": "chr_9_E2", "taxId": "41875", "score": 3037.0}, {"name": "chr_9_E2", "taxId": "41875", "score": 3029.0}, {"name": "chr_9_E2", "taxId": "41875", "score": 156.0}, {"name": "chr_9_E2", "taxId": "41875", "score": 3020.0}, {"name": "chr_9_E2", "taxId": "41875", "score": 3009.0}, {"name": "chr_9_E2", "taxId": "41875", "score": 3003.0}, {"name": "chr_9_E2", "taxId": "41875", "score": 2981.0}, {"name": "chr_9_E2", "taxId": "41875", "score": 2976.0}, {"name": "chr_9_E2", "taxId": "41875", "score": 2959.0}, {"name": "chr_9_E2", "taxId": "41875", "score": 2959.0}, {"name": "chr_9_E2", "taxId": "41875", "score": 2959.0}, {"name": "chr_9_E2", "taxId": "41875", "score": 2959.0}, {"name": "chr_9_E2", "taxId": "41875", "score": 2957.0}, {"name": "chr_9_E2", "taxId": "41875", "score": 2953.0}, {"name": "chr_9_E2", "taxId": "41875", "score": 2942.0}, {"name": "chr_9_E2", "taxId": "41875", "score": 2937.0}, {"name": "chr_9_E2", "taxId": "41875", "score": 2920.0}, {"name": "chr_9_E2", "taxId": "41875", "score": 2904.0}, {"name": "chr_9_E2", "taxId": "41875", "score": 2898.0}, {"name": "chr_9_E2", "taxId": "41875", "score": 2898.0}, {"name": "chr_9_E2", "taxId": "41875", "score": 2898.0}, {"name": "chr_9_E2", "taxId": "41875", "score": 2887.0}, {"name": "chr_9_E2", "taxId": "41875", "score": 2870.0}, {"name": "chr_9_E2", "taxId": "41875", "score": 2846.0}, {"name": "chr_9_E2", "taxId": "41875", "score": 2843.0}, {"name": "chr_9_E2", "taxId": "41875", "score": 2837.0}, {"name": "chr_9_E2", "taxId": "41875", "score": 2832.0}, {"name": "chr_9_E2", "taxId": "41875", "score": 2826.0}, {"name": "chr_9_E2", "taxId": "41875", "score": 2815.0}, {"name": "chr_9_E2", "taxId": "41875", "score": 2806.0}, {"name": "chr_9_E2", "taxId": "41875", "score": 2804.0}, {"name": "chr_9_E2", "taxId": "41875", "score": 2791.0}, {"name": "chr_9_E2", "taxId": "41875", "score": 255.0}, {"name": "chr_9_E2", "taxId": "41875", "score": 2778.0}, {"name": "chr_9_E2", "taxId": "41875", "score": 2776.0}, {"name": "chr_9_E2", "taxId": "41875", "score": 2772.0}, {"name": "chr_9_E2", "taxId": "41875", "score": 2771.0}, {"name": "chr_9_E2", "taxId": "41875", "score": 2750.0}, {"name": "chr_9_E2", "taxId": "41875", "score": 2132.0}, {"name": "chr_9_E2", "taxId": "41875", "score": 2743.0}, {"name": "chr_9_E2", "taxId": "41875", "score": 327.0}, {"name": "chr_9_E2", "taxId": "41875", "score": 2726.0}, {"name": "chr_9_E2", "taxId": "41875", "score": 2724.0}, {"name": "chr_9_E2", "taxId": "41875", "score": 2715.0}, {"name": "chr_9_E2", "taxId": "41875", "score": 2704.0}, {"name": "chr_9_E2", "taxId": "41875", "score": 2704.0}, {"name": "chr_9_E2", "taxId": "41875", "score": 2699.0}, {"name": "chr_9_E2", "taxId": "41875", "score": 2687.0}, {"name": "chr_9_E2", "taxId": "41875", "score": 2678.0}, {"name": "chr_9_E2", "taxId": "41875", "score": 200.0}, {"name": "chr_9_E2", "taxId": "41875", "score": 2676.0}, {"name": "chr_9_E2", "taxId": "41875", "score": 2671.0}, {"name": "chr_9_E2", "taxId": "41875", "score": 2665.0}, {"name": "chr_9_E2", "taxId": "41875", "score": 2665.0}, {"name": "chr_9_E2", "taxId": "41875", "score": 2643.0}, {"name": "chr_9_E2", "taxId": "41875", "score": 2632.0}, {"name": "chr_9_E2", "taxId": "41875", "score": 2632.0}, {"name": "chr_9_E2", "taxId": "41875", "score": 2627.0}, {"name": "chr_9_E2", "taxId": "41875", "score": 800.0}, {"name": "chr_9_E2", "taxId": "41875", "score": 2621.0}, {"name": "chr_9_E2", "taxId": "41875", "score": 2615.0}, {"name": "chr_9_E2", "taxId": "41875", "score": 2610.0}, {"name": "chr_9_E2", "taxId": "41875", "score": 2593.0}, {"name": "chr_9_E2", "taxId": "41875", "score": 2577.0}, {"name": "chr_9_E2", "taxId": "41875", "score": 2562.0}, {"name": "chr_9_E2", "taxId": "41875", "score": 2560.0}, {"name": "chr_9_E2", "taxId": "41875", "score": 2560.0}, {"name": "chr_9_E2", "taxId": "41875", "score": 2558.0}, {"name": "chr_9_E2", "taxId": "41875", "score": 2555.0}, {"name": "chr_9_E2", "taxId": "41875", "score": 2549.0}, {"name": "chr_9_E2", "taxId": "41875", "score": 2543.0}, {"name": "chr_9_E2", "taxId": "41875", "score": 2543.0}, {"name": "chr_9_E2", "taxId": "41875", "score": 2527.0}, {"name": "chr_9_E2", "taxId": "41875", "score": 2523.0}, {"name": "chr_9_E2", "taxId": "41875", "score": 145.0}, {"name": "chr_9_E2", "taxId": "41875", "score": 2516.0}, {"name": "chr_9_E2", "taxId": "41875", "score": 2510.0}, {"name": "chr_9_E2", "taxId": "41875", "score": 2507.0}, {"name": "chr_9_E2", "taxId": "41875", "score": 2505.0}, {"name": "chr_9_E2", "taxId": "41875", "score": 2501.0}, {"name": "chr_9_E2", "taxId": "41875", "score": 754.0}, {"name": "chr_9_E2", "taxId": "41875", "score": 2499.0}, {"name": "chr_9_E2", "taxId": "41875", "score": 2499.0}, {"name": "chr_9_E2", "taxId": "41875", "score": 2488.0}, {"name": "chr_9_E2", "taxId": "41875", "score": 2473.0}, {"name": "chr_9_E2", "taxId": "41875", "score": 2471.0}, {"name": "chr_9_E2", "taxId": "41875", "score": 2471.0}, {"name": "chr_9_E2", "taxId": "41875", "score": 2471.0}, {"name": "chr_9_E2", "taxId": "41875", "score": 2427.0}, {"name": "chr_9_E2", "taxId": "41875", "score": 2399.0}, {"name": "chr_9_E2", "taxId": "41875", "score": 2399.0}, {"name": "chr_9_E2", "taxId": "41875", "score": 2399.0}, {"name": "chr_9_E2", "taxId": "41875", "score": 2398.0}, {"name": "chr_9_E2", "taxId": "41875", "score": 435.0}, {"name": "chr_9_E2", "taxId": "41875", "score": 2396.0}, {"name": "chr_9_E2", "taxId": "41875", "score": 2362.0}, {"name": "chr_9_E2", "taxId": "41875", "score": 2351.0}, {"name": "chr_9_E2", "taxId": "41875", "score": 2350.0}, {"name": "chr_9_E2", "taxId": "41875", "score": 2344.0}, {"name": "chr_9_E2", "taxId": "41875", "score": 2327.0}, {"name": "chr_9_E2", "taxId": "41875", "score": 2316.0}, {"name": "chr_9_E2", "taxId": "41875", "score": 2311.0}, {"name": "chr_9_E2", "taxId": "41875", "score": 2294.0}, {"name": "chr_9_E2", "taxId": "41875", "score": 2287.0}, {"name": "chr_9_E2", "taxId": "41875", "score": 2283.0}, {"name": "chr_9_E2", "taxId": "41875", "score": 2283.0}, {"name": "chr_9_E2", "taxId": "41875", "score": 2279.0}, {"name": "chr_9_E2", "taxId": "41875", "score": 2272.0}, {"name": "chr_9_E2", "taxId": "41875", "score": 2263.0}, {"name": "chr_9_E2", "taxId": "41875", "score": 2233.0}, {"name": "chr_9_E2", "taxId": "41875", "score": 2230.0}, {"name": "chr_9_E2", "taxId": "41875", "score": 2222.0}, {"name": "chr_9_E2", "taxId": "41875", "score": 2211.0}, {"name": "chr_9_E2", "taxId": "41875", "score": 2194.0}, {"name": "chr_9_E2", "taxId": "41875", "score": 2193.0}, {"name": "chr_9_E2", "taxId": "41875", "score": 632.0}, {"name": "chr_9_E2", "taxId": "41875", "score": 2189.0}, {"name": "chr_9_E2", "taxId": "41875", "score": 2189.0}, {"name": "chr_9_E2", "taxId": "41875", "score": 2189.0}, {"name": "chr_9_E2", "taxId": "41875", "score": 2010.0}, {"name": "chr_9_E2", "taxId": "41875", "score": 1522.0}, {"name": "chr_9_E2", "taxId": "41875", "score": 2189.0}, {"name": "chr_9_E2", "taxId": "41875", "score": 2180.0}, {"name": "chr_9_E2", "taxId": "41875", "score": 2174.0}, {"name": "chr_9_E2", "taxId": "41875", "score": 2156.0}, {"name": "chr_9_E2", "taxId": "41875", "score": 2154.0}, {"name": "chr_9_E2", "taxId": "41875", "score": 763.0}, {"name": "chr_9_E2", "taxId": "41875", "score": 2150.0}, {"name": "chr_9_E2", "taxId": "41875", "score": 2139.0}, {"name": "chr_9_E2", "taxId": "41875", "score": 2139.0}, {"name": "chr_9_E2", "taxId": "41875", "score": 2134.0}, {"name": "chr_9_E2", "taxId": "41875", "score": 2128.0}, {"name": "chr_9_E2", "taxId": "41875", "score": 2126.0}, {"name": "chr_9_E2", "taxId": "41875", "score": 2122.0}, {"name": "chr_9_E2", "taxId": "41875", "score": 2117.0}, {"name": "chr_9_E2", "taxId": "41875", "score": 2109.0}, {"name": "chr_9_E2", "taxId": "41875", "score": 2078.0}, {"name": "chr_9_E2", "taxId": "41875", "score": 2061.0}, {"name": "chr_9_E2", "taxId": "41875", "score": 2056.0}, {"name": "chr_9_E2", "taxId": "41875", "score": 2039.0}, {"name": "chr_9_E2", "taxId": "41875", "score": 2034.0}, {"name": "chr_9_E2", "taxId": "41875", "score": 2023.0}, {"name": "chr_9_E2", "taxId": "41875", "score": 2023.0}, {"name": "chr_9_E2", "taxId": "41875", "score": 2017.0}, {"name": "chr_9_E2", "taxId": "41875", "score": 1995.0}, {"name": "chr_9_E2", "taxId": "41875", "score": 1989.0}, {"name": "chr_9_E2", "taxId": "41875", "score": 1984.0}, {"name": "chr_9_E2", "taxId": "41875", "score": 1977.0}, {"name": "chr_9_E2", "taxId": "41875", "score": 1973.0}, {"name": "chr_9_E2", "taxId": "41875", "score": 1973.0}, {"name": "chr_9_E2", "taxId": "41875", "score": 1932.0}, {"name": "chr_9_E2", "taxId": "41875", "score": 1415.0}, {"name": "chr_9_E2", "taxId": "41875", "score": 706.0}, {"name": "chr_9_E2", "taxId": "41875", "score": 178.0}, {"name": "chr_9_E2", "taxId": "41875", "score": 1923.0}, {"name": "chr_9_E2", "taxId": "41875", "score": 1917.0}, {"name": "chr_9_E2", "taxId": "41875", "score": 1912.0}, {"name": "chr_9_E2", "taxId": "41875", "score": 1912.0}, {"name": "chr_9_E2", "taxId": "41875", "score": 1906.0}, {"name": "chr_9_E2", "taxId": "41875", "score": 1901.0}, {"name": "chr_9_E2", "taxId": "41875", "score": 473.0}, {"name": "chr_9_E2", "taxId": "41875", "score": 1890.0}, {"name": "chr_9_E2", "taxId": "41875", "score": 1890.0}, {"name": "chr_9_E2", "taxId": "41875", "score": 1890.0}, {"name": "chr_9_E2", "taxId": "41875", "score": 1890.0}, {"name": "chr_9_E2", "taxId": "41875", "score": 257.0}, {"name": "chr_9_E2", "taxId": "41875", "score": 1886.0}, {"name": "chr_9_E2", "taxId": "41875", "score": 172.0}, {"name": "chr_9_E2", "taxId": "41875", "score": 1884.0}, {"name": "chr_9_E2", "taxId": "41875", "score": 1879.0}, {"name": "chr_9_E2", "taxId": "41875", "score": 1875.0}, {"name": "chr_9_E2", "taxId": "41875", "score": 1498.0}, {"name": "chr_9_E2", "taxId": "41875", "score": 219.0}, {"name": "chr_9_E2", "taxId": "41875", "score": 1868.0}, {"name": "chr_9_E2", "taxId": "41875", "score": 1858.0}, {"name": "chr_9_E2", "taxId": "41875", "score": 1834.0}, {"name": "chr_9_E2", "taxId": "41875", "score": 1829.0}, {"name": "chr_9_E2", "taxId": "41875", "score": 1818.0}, {"name": "chr_9_E2", "taxId": "41875", "score": 1818.0}, {"name": "chr_9_E2", "taxId": "41875", "score": 1814.0}, {"name": "chr_9_E2", "taxId": "41875", "score": 686.0}, {"name": "chr_9_E2", "taxId": "41875", "score": 1812.0}, {"name": "chr_9_E2", "taxId": "41875", "score": 1792.0}, {"name": "chr_9_E2", "taxId": "41875", "score": 183.0}, {"name": "chr_9_E2", "taxId": "41875", "score": 1779.0}, {"name": "chr_9_E2", "taxId": "41875", "score": 1772.0}, {"name": "chr_9_E2", "taxId": "41875", "score": 1768.0}, {"name": "chr_9_E2", "taxId": "41875", "score": 1764.0}, {"name": "chr_9_E2", "taxId": "41875", "score": 1760.0}, {"name": "chr_9_E2", "taxId": "41875", "score": 169.0}, {"name": "chr_9_E2", "taxId": "41875", "score": 1757.0}, {"name": "chr_9_E2", "taxId": "41875", "score": 1751.0}, {"name": "chr_9_E2", "taxId": "41875", "score": 1746.0}, {"name": "chr_9_E2", "taxId": "41875", "score": 1740.0}, {"name": "chr_9_E2", "taxId": "41875", "score": 1736.0}, {"name": "chr_9_E2", "taxId": "41875", "score": 1360.0}, {"name": "chr_9_E2", "taxId": "41875", "score": 804.0}, {"name": "chr_9_E2", "taxId": "41875", "score": 472.0}, {"name": "chr_9_E2", "taxId": "41875", "score": 1718.0}, {"name": "chr_9_E2", "taxId": "41875", "score": 643.0}, {"name": "chr_9_E2", "taxId": "41875", "score": 1712.0}, {"name": "chr_9_E2", "taxId": "41875", "score": 1700.0}, {"name": "chr_9_E2", "taxId": "41875", "score": 1698.0}, {"name": "chr_9_E2", "taxId": "41875", "score": 1690.0}, {"name": "chr_9_E2", "taxId": "41875", "score": 1663.0}, {"name": "chr_9_E2", "taxId": "41875", "score": 1663.0}, {"name": "chr_9_E2", "taxId": "41875", "score": 1652.0}, {"name": "chr_9_E2", "taxId": "41875", "score": 1646.0}, {"name": "chr_9_E2", "taxId": "41875", "score": 1646.0}, {"name": "chr_9_E2", "taxId": "41875", "score": 1644.0}, {"name": "chr_9_E2", "taxId": "41875", "score": 1635.0}, {"name": "chr_9_E2", "taxId": "41875", "score": 1635.0}, {"name": "chr_9_E2", "taxId": "41875", "score": 1629.0}, {"name": "chr_9_E2", "taxId": "41875", "score": 891.0}, {"name": "chr_9_E2", "taxId": "41875", "score": 1629.0}, {"name": "chr_9_E2", "taxId": "41875", "score": 318.0}, {"name": "chr_9_E2", "taxId": "41875", "score": 1620.0}, {"name": "chr_9_E2", "taxId": "41875", "score": 1602.0}, {"name": "chr_9_E2", "taxId": "41875", "score": 1598.0}, {"name": "chr_9_E2", "taxId": "41875", "score": 1583.0}, {"name": "chr_9_E2", "taxId": "41875", "score": 1563.0}, {"name": "chr_9_E2", "taxId": "41875", "score": 1563.0}, {"name": "chr_9_E2", "taxId": "41875", "score": 1557.0}, {"name": "chr_9_E2", "taxId": "41875", "score": 1552.0}, {"name": "chr_9_E2", "taxId": "41875", "score": 1546.0}, {"name": "chr_9_E2", "taxId": "41875", "score": 1541.0}, {"name": "chr_9_E2", "taxId": "41875", "score": 1535.0}, {"name": "chr_9_E2", "taxId": "41875", "score": 1507.0}, {"name": "chr_9_E2", "taxId": "41875", "score": 1507.0}, {"name": "chr_9_E2", "taxId": "41875", "score": 1277.0}, {"name": "chr_9_E2", "taxId": "41875", "score": 1507.0}, {"name": "chr_9_E2", "taxId": "41875", "score": 1500.0}, {"name": "chr_9_E2", "taxId": "41875", "score": 1498.0}, {"name": "chr_9_E2", "taxId": "41875", "score": 1496.0}, {"name": "chr_9_E2", "taxId": "41875", "score": 1491.0}, {"name": "chr_9_E2", "taxId": "41875", "score": 1487.0}, {"name": "chr_9_E2", "taxId": "41875", "score": 1487.0}, {"name": "chr_9_E2", "taxId": "41875", "score": 1485.0}, {"name": "chr_9_E2", "taxId": "41875", "score": 1474.0}, {"name": "chr_9_E2", "taxId": "41875", "score": 1469.0}, {"name": "chr_9_E2", "taxId": "41875", "score": 1452.0}, {"name": "chr_9_E2", "taxId": "41875", "score": 1448.0}, {"name": "chr_9_E2", "taxId": "41875", "score": 1419.0}, {"name": "chr_9_E2", "taxId": "41875", "score": 1419.0}, {"name": "chr_9_E2", "taxId": "41875", "score": 1413.0}, {"name": "chr_9_E2", "taxId": "41875", "score": 1410.0}, {"name": "chr_9_E2", "taxId": "41875", "score": 566.0}, {"name": "chr_9_E2", "taxId": "41875", "score": 1402.0}, {"name": "chr_9_E2", "taxId": "41875", "score": 1402.0}, {"name": "chr_9_E2", "taxId": "41875", "score": 185.0}, {"name": "chr_9_E2", "taxId": "41875", "score": 1397.0}, {"name": "chr_9_E2", "taxId": "41875", "score": 1386.0}, {"name": "chr_9_E2", "taxId": "41875", "score": 1380.0}, {"name": "chr_9_E2", "taxId": "41875", "score": 1375.0}, {"name": "chr_9_E2", "taxId": "41875", "score": 1375.0}, {"name": "chr_9_E2", "taxId": "41875", "score": 1369.0}, {"name": "chr_9_E2", "taxId": "41875", "score": 1369.0}, {"name": "chr_9_E2", "taxId": "41875", "score": 1362.0}, {"name": "chr_9_E2", "taxId": "41875", "score": 1360.0}, {"name": "chr_9_E2", "taxId": "41875", "score": 1358.0}, {"name": "chr_9_E2", "taxId": "41875", "score": 1341.0}, {"name": "chr_9_E2", "taxId": "41875", "score": 1338.0}, {"name": "chr_9_E2", "taxId": "41875", "score": 1336.0}, {"name": "chr_9_E2", "taxId": "41875", "score": 1330.0}, {"name": "chr_9_E2", "taxId": "41875", "score": 1330.0}, {"name": "chr_9_E2", "taxId": "41875", "score": 1315.0}, {"name": "chr_9_E2", "taxId": "41875", "score": 1303.0}, {"name": "chr_9_E2", "taxId": "41875", "score": 501.0}, {"name": "chr_9_E2", "taxId": "41875", "score": 1288.0}, {"name": "chr_9_E2", "taxId": "41875", "score": 206.0}, {"name": "chr_9_E2", "taxId": "41875", "score": 1288.0}, {"name": "chr_9_E2", "taxId": "41875", "score": 294.0}, {"name": "chr_9_E2", "taxId": "41875", "score": 1275.0}, {"name": "chr_9_E2", "taxId": "41875", "score": 1271.0}, {"name": "chr_9_E2", "taxId": "41875", "score": 355.0}, {"name": "chr_9_E2", "taxId": "41875", "score": 1269.0}, {"name": "chr_9_E2", "taxId": "41875", "score": 1269.0}, {"name": "chr_9_E2", "taxId": "41875", "score": 1264.0}, {"name": "chr_9_E2", "taxId": "41875", "score": 1253.0}, {"name": "chr_9_E2", "taxId": "41875", "score": 1253.0}, {"name": "chr_9_E2", "taxId": "41875", "score": 1243.0}, {"name": "chr_9_E2", "taxId": "41875", "score": 1153.0}, {"name": "chr_9_E2", "taxId": "41875", "score": 444.0}, {"name": "chr_9_E2", "taxId": "41875", "score": 388.0}, {"name": "chr_9_E2", "taxId": "41875", "score": 374.0}, {"name": "chr_9_E2", "taxId": "41875", "score": 195.0}, {"name": "chr_9_E2", "taxId": "41875", "score": 1230.0}, {"name": "chr_9_E2", "taxId": "41875", "score": 1225.0}, {"name": "chr_9_E2", "taxId": "41875", "score": 1225.0}, {"name": "chr_9_E2", "taxId": "41875", "score": 1219.0}, {"name": "chr_9_E2", "taxId": "41875", "score": 1219.0}, {"name": "chr_9_E2", "taxId": "41875", "score": 1214.0}, {"name": "chr_9_E2", "taxId": "41875", "score": 1208.0}, {"name": "chr_9_E2", "taxId": "41875", "score": 536.0}, {"name": "chr_9_E2", "taxId": "41875", "score": 1190.0}, {"name": "chr_9_E2", "taxId": "41875", "score": 1181.0}, {"name": "chr_9_E2", "taxId": "41875", "score": 1170.0}, {"name": "chr_9_E2", "taxId": "41875", "score": 1164.0}, {"name": "chr_9_E2", "taxId": "41875", "score": 926.0}, {"name": "chr_9_E2", "taxId": "41875", "score": 695.0}, {"name": "chr_9_E2", "taxId": "41875", "score": 1131.0}, {"name": "chr_9_E2", "taxId": "41875", "score": 1129.0}, {"name": "chr_9_E2", "taxId": "41875", "score": 1127.0}, {"name": "chr_9_E2", "taxId": "41875", "score": 1120.0}, {"name": "chr_9_E2", "taxId": "41875", "score": 1110.0}, {"name": "chr_9_E2", "taxId": "41875", "score": 767.0}, {"name": "chr_9_E2", "taxId": "41875", "score": 1092.0}, {"name": "chr_9_E2", "taxId": "41875", "score": 1086.0}, {"name": "chr_9_E2", "taxId": "41875", "score": 1070.0}, {"name": "chr_9_E2", "taxId": "41875", "score": 1059.0}, {"name": "chr_9_E2", "taxId": "41875", "score": 1048.0}, {"name": "chr_9_E2", "taxId": "41875", "score": 1037.0}, {"name": "chr_9_E2", "taxId": "41875", "score": 1003.0}, {"name": "chr_9_E2", "taxId": "41875", "score": 998.0}, {"name": "chr_9_E2", "taxId": "41875", "score": 992.0}, {"name": "chr_9_E2", "taxId": "41875", "score": 989.0}, {"name": "chr_9_E2", "taxId": "41875", "score": 508.0}, {"name": "chr_9_E2", "taxId": "41875", "score": 981.0}, {"name": "chr_9_E2", "taxId": "41875", "score": 977.0}, {"name": "chr_9_E2", "taxId": "41875", "score": 976.0}, {"name": "chr_9_E2", "taxId": "41875", "score": 970.0}, {"name": "chr_9_E2", "taxId": "41875", "score": 959.0}, {"name": "chr_9_E2", "taxId": "41875", "score": 939.0}, {"name": "chr_9_E2", "taxId": "41875", "score": 937.0}, {"name": "chr_9_E2", "taxId": "41875", "score": 931.0}, {"name": "chr_9_E2", "taxId": "41875", "score": 230.0}, {"name": "chr_9_E2", "taxId": "41875", "score": 904.0}, {"name": "chr_9_E2", "taxId": "41875", "score": 898.0}, {"name": "chr_9_E2", "taxId": "41875", "score": 857.0}, {"name": "chr_9_E2", "taxId": "41875", "score": 856.0}, {"name": "chr_9_E2", "taxId": "41875", "score": 856.0}, {"name": "chr_9_E2", "taxId": "41875", "score": 843.0}, {"name": "chr_9_E2", "taxId": "41875", "score": 828.0}, {"name": "chr_9_E2", "taxId": "41875", "score": 826.0}, {"name": "chr_9_E2", "taxId": "41875", "score": 824.0}, {"name": "chr_9_E2", "taxId": "41875", "score": 658.0}, {"name": "chr_9_E2", "taxId": "41875", "score": 592.0}, {"name": "chr_9_E2", "taxId": "41875", "score": 795.0}, {"name": "chr_9_E2", "taxId": "41875", "score": 787.0}, {"name": "chr_9_E2", "taxId": "41875", "score": 784.0}, {"name": "chr_9_E2", "taxId": "41875", "score": 782.0}, {"name": "chr_9_E2", "taxId": "41875", "score": 760.0}, {"name": "chr_9_E2", "taxId": "41875", "score": 544.0}, {"name": "chr_9_E2", "taxId": "41875", "score": 758.0}, {"name": "chr_9_E2", "taxId": "41875", "score": 752.0}, {"name": "chr_9_E2", "taxId": "41875", "score": 741.0}, {"name": "chr_9_E2", "taxId": "41875", "score": 691.0}, {"name": "chr_9_E2", "taxId": "41875", "score": 200.0}, {"name": "chr_9_E2", "taxId": "41875", "score": 200.0}, {"name": "chr_9_E2", "taxId": "41875", "score": 200.0}, {"name": "chr_9_E2", "taxId": "41875", "score": 749.0}, {"name": "chr_9_E2", "taxId": "41875", "score": 749.0}, {"name": "chr_9_E2", "taxId": "41875", "score": 743.0}, {"name": "chr_9_E2", "taxId": "41875", "score": 743.0}, {"name": "chr_9_E2", "taxId": "41875", "score": 741.0}, {"name": "chr_9_E2", "taxId": "41875", "score": 200.0}, {"name": "chr_9_E2", "taxId": "41875", "score": 200.0}, {"name": "chr_9_E2", "taxId": "41875", "score": 200.0}, {"name": "chr_9_E2", "taxId": "41875", "score": 737.0}, {"name": "chr_9_E2", "taxId": "41875", "score": 710.0}, {"name": "chr_9_E2", "taxId": "41875", "score": 710.0}, {"name": "chr_9_E2", "taxId": "41875", "score": 710.0}, {"name": "chr_9_E2", "taxId": "41875", "score": 701.0}, {"name": "chr_9_E2", "taxId": "41875", "score": 246.0}, {"name": "chr_9_E2", "taxId": "41875", "score": 198.0}, {"name": "chr_9_E2", "taxId": "41875", "score": 699.0}, {"name": "chr_9_E2", "taxId": "41875", "score": 699.0}, {"name": "chr_9_E2", "taxId": "41875", "score": 686.0}, {"name": "chr_9_E2", "taxId": "41875", "score": 678.0}, {"name": "chr_9_E2", "taxId": "41875", "score": 675.0}, {"name": "chr_9_E2", "taxId": "41875", "score": 610.0}, {"name": "chr_9_E2", "taxId": "41875", "score": 457.0}, {"name": "chr_9_E2", "taxId": "41875", "score": 665.0}, {"name": "chr_9_E2", "taxId": "41875", "score": 656.0}, {"name": "chr_9_E2", "taxId": "41875", "score": 654.0}, {"name": "chr_9_E2", "taxId": "41875", "score": 643.0}, {"name": "chr_9_E2", "taxId": "70448", "score": 621.0}, {"name": "chr_9_E2", "taxId": "41875", "score": 595.0}, {"name": "chr_9_E2", "taxId": "41875", "score": 590.0}, {"name": "chr_9_E2", "taxId": "41875", "score": 416.0}, {"name": "chr_9_E2", "taxId": "41875", "score": 582.0}, {"name": "chr_9_E2", "taxId": "41875", "score": 562.0}, {"name": "chr_9_E2", "taxId": "41875", "score": 433.0}, {"name": "chr_9_E2", "taxId": "41875", "score": 560.0}, {"name": "chr_9_E2", "taxId": "41875", "score": 551.0}, {"name": "chr_9_E2", "taxId": "41875", "score": 551.0}, {"name": "chr_9_E2", "taxId": "41875", "score": 549.0}, {"name": "chr_9_E2", "taxId": "41875", "score": 549.0}, {"name": "chr_9_E2", "taxId": "41875", "score": 549.0}, {"name": "chr_9_E2", "taxId": "41875", "score": 501.0}, {"name": "chr_9_E2", "taxId": "436017", "score": 542.0}, {"name": "chr_9_E2", "taxId": "436017", "score": 542.0}, {"name": "chr_9_E2", "taxId": "436017", "score": 387.0}, {"name": "chr_9_E2", "taxId": "436017", "score": 377.0}, {"name": "chr_9_E2", "taxId": "41875", "score": 538.0}, {"name": "chr_9_E2", "taxId": "41875", "score": 538.0}, {"name": "chr_9_E2", "taxId": "41875", "score": 532.0}, {"name": "chr_9_E2", "taxId": "41875", "score": 521.0}, {"name": "chr_9_E2", "taxId": "41875", "score": 516.0}, {"name": "chr_9_E2", "taxId": "41875", "score": 512.0}, {"name": "chr_9_E2", "taxId": "41875", "score": 503.0}, {"name": "chr_9_E2", "taxId": "41875", "score": 490.0}, {"name": "chr_9_E2", "taxId": "41875", "score": 488.0}, {"name": "chr_9_E2", "taxId": "41875", "score": 335.0}, {"name": "chr_9_E2", "taxId": "41875", "score": 499.0}, {"name": "chr_9_E2", "taxId": "41875", "score": 494.0}, {"name": "chr_9_E2", "taxId": "564608", "score": 494.0}, {"name": "chr_9_E2", "taxId": "41875", "score": 488.0}, {"name": "chr_9_E2", "taxId": "41875", "score": 475.0}, {"name": "chr_9_E2", "taxId": "41875", "score": 475.0}, {"name": "chr_9_E2", "taxId": "41875", "score": 154.0}, {"name": "chr_9_E2", "taxId": "41875", "score": 472.0}, {"name": "chr_9_E2", "taxId": "41875", "score": 472.0}, {"name": "chr_9_E2", "taxId": "296587", "score": 470.0}, {"name": "chr_9_E2", "taxId": "296587", "score": 470.0}, {"name": "chr_9_E2", "taxId": "41875", "score": 457.0}, {"name": "chr_9_E2", "taxId": "41875", "score": 158.0}, {"name": "chr_9_E2", "taxId": "436017", "score": 449.0}, {"name": "chr_9_E2", "taxId": "41875", "score": 444.0}, {"name": "chr_9_E2", "taxId": "70448", "score": 442.0}, {"name": "chr_9_E2", "taxId": "41875", "score": 438.0}, {"name": "chr_9_E2", "taxId": "436017", "score": 438.0}, {"name": "chr_9_E2", "taxId": "436017", "score": 438.0}, {"name": "chr_9_E2", "taxId": "436017", "score": 399.0}, {"name": "chr_9_E2", "taxId": "436017", "score": 313.0}, {"name": "chr_9_E2", "taxId": "41875", "score": 433.0}, {"name": "chr_9_E2", "taxId": "41875", "score": 165.0}, {"name": "chr_9_E2", "taxId": "41875", "score": 416.0}, {"name": "chr_9_E2", "taxId": "41875", "score": 411.0}, {"name": "chr_9_E2", "taxId": "436017", "score": 387.0}]}, "taxonomy": {"bestsum": {"species": {"tax": "Bathycoccus prasinos", "score": 3033541.0, "c_index": 4}, "genus": {"tax": "Bathycoccus", "score": 3033541.0, "c_index": 2}, "family": {"tax": "Bathycoccaceae", "score": 3038876.0, "c_index": 1}, "order": {"tax": "Mamiellales", "score": 3040310.0, "c_index": 0}, "phylum": {"tax": "Chlorophyta", "score": 3040310.0, "c_index": 0}, "superkingdom": {"tax": "Eukaryota", "score": 3040310.0, "c_index": 0}}}}, "chr_8_E2": {"name": "chr_8_E2", "length": 927198, "n_count": 0, "agct_count": 927198, "gc": 0.4852, "covs": {"bam0": 23.5131}, "read_cov": {"bam0": 87499}, "hits": {"tax0": [{"name": "chr_8_E2", "taxId": "41875", "score": 394600.0}, {"name": "chr_8_E2", "taxId": "41875", "score": 107300.0}, {"name": "chr_8_E2", "taxId": "41875", "score": 87329.0}, {"name": "chr_8_E2", "taxId": "41875", "score": 80991.0}, {"name": "chr_8_E2", "taxId": "41875", "score": 78771.0}, {"name": "chr_8_E2", "taxId": "41875", "score": 76657.0}, {"name": "chr_8_E2", "taxId": "41875", "score": 73878.0}, {"name": "chr_8_E2", "taxId": "41875", "score": 71494.0}, {"name": "chr_8_E2", "taxId": "41875", "score": 62849.0}, {"name": "chr_8_E2", "taxId": "41875", "score": 60388.0}, {"name": "chr_8_E2", "taxId": "41875", "score": 57524.0}, {"name": "chr_8_E2", "taxId": "41875", "score": 54985.0}, {"name": "chr_8_E2", "taxId": "41875", "score": 52974.0}, {"name": "chr_8_E2", "taxId": "41875", "score": 52067.0}, {"name": "chr_8_E2", "taxId": "41875", "score": 51446.0}, {"name": "chr_8_E2", "taxId": "41875", "score": 44798.0}, {"name": "chr_8_E2", "taxId": "41875", "score": 44791.0}, {"name": "chr_8_E2", "taxId": "41875", "score": 41836.0}, {"name": "chr_8_E2", "taxId": "41875", "score": 34033.0}, {"name": "chr_8_E2", "taxId": "41875", "score": 31107.0}, {"name": "chr_8_E2", "taxId": "41875", "score": 29586.0}, {"name": "chr_8_E2", "taxId": "41875", "score": 21429.0}, {"name": "chr_8_E2", "taxId": "41875", "score": 19030.0}, {"name": "chr_8_E2", "taxId": "41875", "score": 15664.0}, {"name": "chr_8_E2", "taxId": "41875", "score": 12755.0}, {"name": "chr_8_E2", "taxId": "41875", "score": 9703.0}, {"name": "chr_8_E2", "taxId": "41875", "score": 9127.0}, {"name": "chr_8_E2", "taxId": "41875", "score": 7435.0}, {"name": "chr_8_E2", "taxId": "41875", "score": 6421.0}, {"name": "chr_8_E2", "taxId": "41875", "score": 6043.0}, {"name": "chr_8_E2", "taxId": "41875", "score": 4763.0}, {"name": "chr_8_E2", "taxId": "41875", "score": 1205.0}, {"name": "chr_8_E2", "taxId": "41875", "score": 911.0}, {"name": "chr_8_E2", "taxId": "41875", "score": 893.0}, {"name": "chr_8_E2", "taxId": "41875", "score": 826.0}, {"name": "chr_8_E2", "taxId": "41875", "score": 544.0}, {"name": "chr_8_E2", "taxId": "41875", "score": 254.0}, {"name": "chr_8_E2", "taxId": "41875", "score": 224.0}, {"name": "chr_8_E2", "taxId": "41875", "score": 224.0}, {"name": "chr_8_E2", "taxId": "41875", "score": 154.0}, {"name": "chr_8_E2", "taxId": "41875", "score": 26543.0}, {"name": "chr_8_E2", "taxId": "41875", "score": 16454.0}, {"name": "chr_8_E2", "taxId": "41875", "score": 12266.0}, {"name": "chr_8_E2", "taxId": "41875", "score": 12183.0}, {"name": "chr_8_E2", "taxId": "41875", "score": 11622.0}, {"name": "chr_8_E2", "taxId": "41875", "score": 10709.0}, {"name": "chr_8_E2", "taxId": "41875", "score": 10333.0}, {"name": "chr_8_E2", "taxId": "41875", "score": 9568.0}, {"name": "chr_8_E2", "taxId": "41875", "score": 8874.0}, {"name": "chr_8_E2", "taxId": "41875", "score": 4366.0}, {"name": "chr_8_E2", "taxId": "41875", "score": 911.0}, {"name": "chr_8_E2", "taxId": "41875", "score": 893.0}, {"name": "chr_8_E2", "taxId": "41875", "score": 8608.0}, {"name": "chr_8_E2", "taxId": "41875", "score": 357.0}, {"name": "chr_8_E2", "taxId": "41875", "score": 8512.0}, {"name": "chr_8_E2", "taxId": "41875", "score": 8340.0}, {"name": "chr_8_E2", "taxId": "41875", "score": 8150.0}, {"name": "chr_8_E2", "taxId": "41875", "score": 8100.0}, {"name": "chr_8_E2", "taxId": "41875", "score": 7890.0}, {"name": "chr_8_E2", "taxId": "41875", "score": 7757.0}, {"name": "chr_8_E2", "taxId": "41875", "score": 7310.0}, {"name": "chr_8_E2", "taxId": "41875", "score": 7121.0}, {"name": "chr_8_E2", "taxId": "41875", "score": 7059.0}, {"name": "chr_8_E2", "taxId": "41875", "score": 6992.0}, {"name": "chr_8_E2", "taxId": "41875", "score": 6746.0}, {"name": "chr_8_E2", "taxId": "41875", "score": 193.0}, {"name": "chr_8_E2", "taxId": "41875", "score": 6577.0}, {"name": "chr_8_E2", "taxId": "41875", "score": 6388.0}, {"name": "chr_8_E2", "taxId": "41875", "score": 6338.0}, {"name": "chr_8_E2", "taxId": "41875", "score": 6305.0}, {"name": "chr_8_E2", "taxId": "41875", "score": 6277.0}, {"name": "chr_8_E2", "taxId": "41875", "score": 6233.0}, {"name": "chr_8_E2", "taxId": "41875", "score": 6228.0}, {"name": "chr_8_E2", "taxId": "41875", "score": 5980.0}, {"name": "chr_8_E2", "taxId": "41875", "score": 5945.0}, {"name": "chr_8_E2", "taxId": "41875", "score": 5917.0}, {"name": "chr_8_E2", "taxId": "41875", "score": 5829.0}, {"name": "chr_8_E2", "taxId": "41875", "score": 5829.0}, {"name": "chr_8_E2", "taxId": "41875", "score": 643.0}, {"name": "chr_8_E2", "taxId": "41875", "score": 5806.0}, {"name": "chr_8_E2", "taxId": "41875", "score": 5770.0}, {"name": "chr_8_E2", "taxId": "41875", "score": 5757.0}, {"name": "chr_8_E2", "taxId": "41875", "score": 5729.0}, {"name": "chr_8_E2", "taxId": "41875", "score": 5688.0}, {"name": "chr_8_E2", "taxId": "41875", "score": 5646.0}, {"name": "chr_8_E2", "taxId": "41875", "score": 5624.0}, {"name": "chr_8_E2", "taxId": "41875", "score": 5602.0}, {"name": "chr_8_E2", "taxId": "41875", "score": 5596.0}, {"name": "chr_8_E2", "taxId": "41875", "score": 5518.0}, {"name": "chr_8_E2", "taxId": "41875", "score": 5481.0}, {"name": "chr_8_E2", "taxId": "41875", "score": 5481.0}, {"name": "chr_8_E2", "taxId": "41875", "score": 5422.0}, {"name": "chr_8_E2", "taxId": "41875", "score": 5363.0}, {"name": "chr_8_E2", "taxId": "41875", "score": 5341.0}, {"name": "chr_8_E2", "taxId": "41875", "score": 5336.0}, {"name": "chr_8_E2", "taxId": "41875", "score": 5328.0}, {"name": "chr_8_E2", "taxId": "41875", "score": 5092.0}, {"name": "chr_8_E2", "taxId": "41875", "score": 5092.0}, {"name": "chr_8_E2", "taxId": "41875", "score": 5075.0}, {"name": "chr_8_E2", "taxId": "41875", "score": 5049.0}, {"name": "chr_8_E2", "taxId": "41875", "score": 5044.0}, {"name": "chr_8_E2", "taxId": "41875", "score": 4992.0}, {"name": "chr_8_E2", "taxId": "41875", "score": 4992.0}, {"name": "chr_8_E2", "taxId": "41875", "score": 4964.0}, {"name": "chr_8_E2", "taxId": "41875", "score": 4861.0}, {"name": "chr_8_E2", "taxId": "41875", "score": 4843.0}, {"name": "chr_8_E2", "taxId": "41875", "score": 4837.0}, {"name": "chr_8_E2", "taxId": "41875", "score": 4778.0}, {"name": "chr_8_E2", "taxId": "41875", "score": 4721.0}, {"name": "chr_8_E2", "taxId": "41875", "score": 4698.0}, {"name": "chr_8_E2", "taxId": "41875", "score": 4687.0}, {"name": "chr_8_E2", "taxId": "41875", "score": 4556.0}, {"name": "chr_8_E2", "taxId": "41875", "score": 4449.0}, {"name": "chr_8_E2", "taxId": "41875", "score": 4388.0}, {"name": "chr_8_E2", "taxId": "41875", "score": 4385.0}, {"name": "chr_8_E2", "taxId": "41875", "score": 4368.0}, {"name": "chr_8_E2", "taxId": "41875", "score": 4329.0}, {"name": "chr_8_E2", "taxId": "41875", "score": 4311.0}, {"name": "chr_8_E2", "taxId": "41875", "score": 4305.0}, {"name": "chr_8_E2", "taxId": "41875", "score": 4272.0}, {"name": "chr_8_E2", "taxId": "41875", "score": 4255.0}, {"name": "chr_8_E2", "taxId": "41875", "score": 4244.0}, {"name": "chr_8_E2", "taxId": "41875", "score": 4228.0}, {"name": "chr_8_E2", "taxId": "41875", "score": 4189.0}, {"name": "chr_8_E2", "taxId": "41875", "score": 4189.0}, {"name": "chr_8_E2", "taxId": "41875", "score": 4157.0}, {"name": "chr_8_E2", "taxId": "41875", "score": 4139.0}, {"name": "chr_8_E2", "taxId": "41875", "score": 4111.0}, {"name": "chr_8_E2", "taxId": "41875", "score": 4080.0}, {"name": "chr_8_E2", "taxId": "41875", "score": 4078.0}, {"name": "chr_8_E2", "taxId": "41875", "score": 588.0}, {"name": "chr_8_E2", "taxId": "41875", "score": 183.0}, {"name": "chr_8_E2", "taxId": "41875", "score": 3989.0}, {"name": "chr_8_E2", "taxId": "41875", "score": 3984.0}, {"name": "chr_8_E2", "taxId": "41875", "score": 3956.0}, {"name": "chr_8_E2", "taxId": "41875", "score": 3945.0}, {"name": "chr_8_E2", "taxId": "41875", "score": 3925.0}, {"name": "chr_8_E2", "taxId": "41875", "score": 3923.0}, {"name": "chr_8_E2", "taxId": "41875", "score": 3906.0}, {"name": "chr_8_E2", "taxId": "41875", "score": 3901.0}, {"name": "chr_8_E2", "taxId": "41875", "score": 3897.0}, {"name": "chr_8_E2", "taxId": "41875", "score": 3880.0}, {"name": "chr_8_E2", "taxId": "41875", "score": 3851.0}, {"name": "chr_8_E2", "taxId": "41875", "score": 3840.0}, {"name": "chr_8_E2", "taxId": "41875", "score": 3812.0}, {"name": "chr_8_E2", "taxId": "41875", "score": 3801.0}, {"name": "chr_8_E2", "taxId": "41875", "score": 3773.0}, {"name": "chr_8_E2", "taxId": "41875", "score": 3764.0}, {"name": "chr_8_E2", "taxId": "41875", "score": 3746.0}, {"name": "chr_8_E2", "taxId": "41875", "score": 3735.0}, {"name": "chr_8_E2", "taxId": "41875", "score": 3729.0}, {"name": "chr_8_E2", "taxId": "41875", "score": 3723.0}, {"name": "chr_8_E2", "taxId": "41875", "score": 3712.0}, {"name": "chr_8_E2", "taxId": "41875", "score": 3694.0}, {"name": "chr_8_E2", "taxId": "41875", "score": 3690.0}, {"name": "chr_8_E2", "taxId": "41875", "score": 3687.0}, {"name": "chr_8_E2", "taxId": "41875", "score": 3674.0}, {"name": "chr_8_E2", "taxId": "41875", "score": 3674.0}, {"name": "chr_8_E2", "taxId": "41875", "score": 3663.0}, {"name": "chr_8_E2", "taxId": "41875", "score": 3646.0}, {"name": "chr_8_E2", "taxId": "41875", "score": 3644.0}, {"name": "chr_8_E2", "taxId": "41875", "score": 3591.0}, {"name": "chr_8_E2", "taxId": "41875", "score": 3579.0}, {"name": "chr_8_E2", "taxId": "41875", "score": 3574.0}, {"name": "chr_8_E2", "taxId": "41875", "score": 3574.0}, {"name": "chr_8_E2", "taxId": "41875", "score": 3526.0}, {"name": "chr_8_E2", "taxId": "41875", "score": 3485.0}, {"name": "chr_8_E2", "taxId": "41875", "score": 3463.0}, {"name": "chr_8_E2", "taxId": "41875", "score": 3459.0}, {"name": "chr_8_E2", "taxId": "41875", "score": 3443.0}, {"name": "chr_8_E2", "taxId": "41875", "score": 3424.0}, {"name": "chr_8_E2", "taxId": "41875", "score": 3419.0}, {"name": "chr_8_E2", "taxId": "41875", "score": 3321.0}, {"name": "chr_8_E2", "taxId": "41875", "score": 3310.0}, {"name": "chr_8_E2", "taxId": "41875", "score": 3308.0}, {"name": "chr_8_E2", "taxId": "41875", "score": 3293.0}, {"name": "chr_8_E2", "taxId": "41875", "score": 220.0}, {"name": "chr_8_E2", "taxId": "41875", "score": 3291.0}, {"name": "chr_8_E2", "taxId": "41875", "score": 3275.0}, {"name": "chr_8_E2", "taxId": "41875", "score": 3269.0}, {"name": "chr_8_E2", "taxId": "41875", "score": 3258.0}, {"name": "chr_8_E2", "taxId": "41875", "score": 3230.0}, {"name": "chr_8_E2", "taxId": "41875", "score": 3219.0}, {"name": "chr_8_E2", "taxId": "41875", "score": 3199.0}, {"name": "chr_8_E2", "taxId": "41875", "score": 3188.0}, {"name": "chr_8_E2", "taxId": "41875", "score": 3186.0}, {"name": "chr_8_E2", "taxId": "41875", "score": 3158.0}, {"name": "chr_8_E2", "taxId": "41875", "score": 3142.0}, {"name": "chr_8_E2", "taxId": "41875", "score": 3142.0}, {"name": "chr_8_E2", "taxId": "41875", "score": 3136.0}, {"name": "chr_8_E2", "taxId": "41875", "score": 3120.0}, {"name": "chr_8_E2", "taxId": "41875", "score": 3103.0}, {"name": "chr_8_E2", "taxId": "41875", "score": 3081.0}, {"name": "chr_8_E2", "taxId": "41875", "score": 3070.0}, {"name": "chr_8_E2", "taxId": "41875", "score": 3059.0}, {"name": "chr_8_E2", "taxId": "41875", "score": 3057.0}, {"name": "chr_8_E2", "taxId": "41875", "score": 2200.0}, {"name": "chr_8_E2", "taxId": "41875", "score": 3053.0}, {"name": "chr_8_E2", "taxId": "41875", "score": 3037.0}, {"name": "chr_8_E2", "taxId": "41875", "score": 3031.0}, {"name": "chr_8_E2", "taxId": "41875", "score": 2992.0}, {"name": "chr_8_E2", "taxId": "41875", "score": 2981.0}, {"name": "chr_8_E2", "taxId": "41875", "score": 2981.0}, {"name": "chr_8_E2", "taxId": "41875", "score": 329.0}, {"name": "chr_8_E2", "taxId": "41875", "score": 2953.0}, {"name": "chr_8_E2", "taxId": "41875", "score": 2946.0}, {"name": "chr_8_E2", "taxId": "41875", "score": 172.0}, {"name": "chr_8_E2", "taxId": "41875", "score": 2926.0}, {"name": "chr_8_E2", "taxId": "41875", "score": 2887.0}, {"name": "chr_8_E2", "taxId": "41875", "score": 2887.0}, {"name": "chr_8_E2", "taxId": "41875", "score": 2848.0}, {"name": "chr_8_E2", "taxId": "41875", "score": 2843.0}, {"name": "chr_8_E2", "taxId": "41875", "score": 2817.0}, {"name": "chr_8_E2", "taxId": "41875", "score": 2802.0}, {"name": "chr_8_E2", "taxId": "41875", "score": 2798.0}, {"name": "chr_8_E2", "taxId": "41875", "score": 2793.0}, {"name": "chr_8_E2", "taxId": "41875", "score": 2787.0}, {"name": "chr_8_E2", "taxId": "41875", "score": 2776.0}, {"name": "chr_8_E2", "taxId": "41875", "score": 2771.0}, {"name": "chr_8_E2", "taxId": "41875", "score": 2771.0}, {"name": "chr_8_E2", "taxId": "41875", "score": 2767.0}, {"name": "chr_8_E2", "taxId": "41875", "score": 2760.0}, {"name": "chr_8_E2", "taxId": "41875", "score": 2754.0}, {"name": "chr_8_E2", "taxId": "41875", "score": 2748.0}, {"name": "chr_8_E2", "taxId": "41875", "score": 2743.0}, {"name": "chr_8_E2", "taxId": "41875", "score": 2737.0}, {"name": "chr_8_E2", "taxId": "41875", "score": 2721.0}, {"name": "chr_8_E2", "taxId": "41875", "score": 2700.0}, {"name": "chr_8_E2", "taxId": "41875", "score": 2686.0}, {"name": "chr_8_E2", "taxId": "41875", "score": 1229.0}, {"name": "chr_8_E2", "taxId": "41875", "score": 2684.0}, {"name": "chr_8_E2", "taxId": "41875", "score": 2684.0}, {"name": "chr_8_E2", "taxId": "41875", "score": 2676.0}, {"name": "chr_8_E2", "taxId": "41875", "score": 2673.0}, {"name": "chr_8_E2", "taxId": "41875", "score": 2660.0}, {"name": "chr_8_E2", "taxId": "41875", "score": 2656.0}, {"name": "chr_8_E2", "taxId": "41875", "score": 2651.0}, {"name": "chr_8_E2", "taxId": "41875", "score": 2649.0}, {"name": "chr_8_E2", "taxId": "41875", "score": 2643.0}, {"name": "chr_8_E2", "taxId": "41875", "score": 2632.0}, {"name": "chr_8_E2", "taxId": "41875", "score": 2621.0}, {"name": "chr_8_E2", "taxId": "41875", "score": 2621.0}, {"name": "chr_8_E2", "taxId": "41875", "score": 2617.0}, {"name": "chr_8_E2", "taxId": "41875", "score": 2612.0}, {"name": "chr_8_E2", "taxId": "41875", "score": 2604.0}, {"name": "chr_8_E2", "taxId": "41875", "score": 2599.0}, {"name": "chr_8_E2", "taxId": "41875", "score": 2599.0}, {"name": "chr_8_E2", "taxId": "41875", "score": 2599.0}, {"name": "chr_8_E2", "taxId": "41875", "score": 2593.0}, {"name": "chr_8_E2", "taxId": "41875", "score": 182.0}, {"name": "chr_8_E2", "taxId": "41875", "score": 2593.0}, {"name": "chr_8_E2", "taxId": "41875", "score": 2588.0}, {"name": "chr_8_E2", "taxId": "41875", "score": 2582.0}, {"name": "chr_8_E2", "taxId": "41875", "score": 2571.0}, {"name": "chr_8_E2", "taxId": "41875", "score": 2566.0}, {"name": "chr_8_E2", "taxId": "41875", "score": 2558.0}, {"name": "chr_8_E2", "taxId": "41875", "score": 2555.0}, {"name": "chr_8_E2", "taxId": "41875", "score": 2547.0}, {"name": "chr_8_E2", "taxId": "41875", "score": 647.0}, {"name": "chr_8_E2", "taxId": "41875", "score": 2529.0}, {"name": "chr_8_E2", "taxId": "41875", "score": 2510.0}, {"name": "chr_8_E2", "taxId": "41875", "score": 2499.0}, {"name": "chr_8_E2", "taxId": "41875", "score": 2477.0}, {"name": "chr_8_E2", "taxId": "41875", "score": 2462.0}, {"name": "chr_8_E2", "taxId": "41875", "score": 2460.0}, {"name": "chr_8_E2", "taxId": "41875", "score": 2457.0}, {"name": "chr_8_E2", "taxId": "41875", "score": 2438.0}, {"name": "chr_8_E2", "taxId": "41875", "score": 2433.0}, {"name": "chr_8_E2", "taxId": "41875", "score": 2422.0}, {"name": "chr_8_E2", "taxId": "41875", "score": 2418.0}, {"name": "chr_8_E2", "taxId": "41875", "score": 2416.0}, {"name": "chr_8_E2", "taxId": "41875", "score": 2407.0}, {"name": "chr_8_E2", "taxId": "41875", "score": 2394.0}, {"name": "chr_8_E2", "taxId": "41875", "score": 2392.0}, {"name": "chr_8_E2", "taxId": "41875", "score": 2390.0}, {"name": "chr_8_E2", "taxId": "41875", "score": 2379.0}, {"name": "chr_8_E2", "taxId": "41875", "score": 2377.0}, {"name": "chr_8_E2", "taxId": "41875", "score": 2374.0}, {"name": "chr_8_E2", "taxId": "41875", "score": 2372.0}, {"name": "chr_8_E2", "taxId": "41875", "score": 2355.0}, {"name": "chr_8_E2", "taxId": "41875", "score": 2355.0}, {"name": "chr_8_E2", "taxId": "41875", "score": 2353.0}, {"name": "chr_8_E2", "taxId": "41875", "score": 2351.0}, {"name": "chr_8_E2", "taxId": "41875", "score": 2344.0}, {"name": "chr_8_E2", "taxId": "41875", "score": 2316.0}, {"name": "chr_8_E2", "taxId": "41875", "score": 2311.0}, {"name": "chr_8_E2", "taxId": "41875", "score": 2307.0}, {"name": "chr_8_E2", "taxId": "41875", "score": 2303.0}, {"name": "chr_8_E2", "taxId": "41875", "score": 2294.0}, {"name": "chr_8_E2", "taxId": "41875", "score": 2290.0}, {"name": "chr_8_E2", "taxId": "41875", "score": 2285.0}, {"name": "chr_8_E2", "taxId": "41875", "score": 2278.0}, {"name": "chr_8_E2", "taxId": "41875", "score": 2021.0}, {"name": "chr_8_E2", "taxId": "41875", "score": 2266.0}, {"name": "chr_8_E2", "taxId": "41875", "score": 564.0}, {"name": "chr_8_E2", "taxId": "41875", "score": 2266.0}, {"name": "chr_8_E2", "taxId": "41875", "score": 2266.0}, {"name": "chr_8_E2", "taxId": "41875", "score": 2261.0}, {"name": "chr_8_E2", "taxId": "41875", "score": 2257.0}, {"name": "chr_8_E2", "taxId": "41875", "score": 2244.0}, {"name": "chr_8_E2", "taxId": "41875", "score": 2239.0}, {"name": "chr_8_E2", "taxId": "41875", "score": 2239.0}, {"name": "chr_8_E2", "taxId": "41875", "score": 2230.0}, {"name": "chr_8_E2", "taxId": "41875", "score": 2228.0}, {"name": "chr_8_E2", "taxId": "41875", "score": 2222.0}, {"name": "chr_8_E2", "taxId": "41875", "score": 2222.0}, {"name": "chr_8_E2", "taxId": "41875", "score": 2222.0}, {"name": "chr_8_E2", "taxId": "41875", "score": 2194.0}, {"name": "chr_8_E2", "taxId": "41875", "score": 2189.0}, {"name": "chr_8_E2", "taxId": "41875", "score": 2174.0}, {"name": "chr_8_E2", "taxId": "41875", "score": 183.0}, {"name": "chr_8_E2", "taxId": "41875", "score": 2167.0}, {"name": "chr_8_E2", "taxId": "41875", "score": 2156.0}, {"name": "chr_8_E2", "taxId": "41875", "score": 2145.0}, {"name": "chr_8_E2", "taxId": "41875", "score": 2141.0}, {"name": "chr_8_E2", "taxId": "41875", "score": 2139.0}, {"name": "chr_8_E2", "taxId": "41875", "score": 2135.0}, {"name": "chr_8_E2", "taxId": "41875", "score": 167.0}, {"name": "chr_8_E2", "taxId": "41875", "score": 2106.0}, {"name": "chr_8_E2", "taxId": "41875", "score": 2100.0}, {"name": "chr_8_E2", "taxId": "41875", "score": 2084.0}, {"name": "chr_8_E2", "taxId": "41875", "score": 2084.0}, {"name": "chr_8_E2", "taxId": "41875", "score": 2084.0}, {"name": "chr_8_E2", "taxId": "41875", "score": 2069.0}, {"name": "chr_8_E2", "taxId": "41875", "score": 2061.0}, {"name": "chr_8_E2", "taxId": "41875", "score": 2054.0}, {"name": "chr_8_E2", "taxId": "41875", "score": 2050.0}, {"name": "chr_8_E2", "taxId": "41875", "score": 2045.0}, {"name": "chr_8_E2", "taxId": "41875", "score": 2045.0}, {"name": "chr_8_E2", "taxId": "41875", "score": 2041.0}, {"name": "chr_8_E2", "taxId": "41875", "score": 2028.0}, {"name": "chr_8_E2", "taxId": "41875", "score": 1973.0}, {"name": "chr_8_E2", "taxId": "41875", "score": 1973.0}, {"name": "chr_8_E2", "taxId": "41875", "score": 1969.0}, {"name": "chr_8_E2", "taxId": "41875", "score": 355.0}, {"name": "chr_8_E2", "taxId": "41875", "score": 1967.0}, {"name": "chr_8_E2", "taxId": "41875", "score": 1962.0}, {"name": "chr_8_E2", "taxId": "41875", "score": 1962.0}, {"name": "chr_8_E2", "taxId": "41875", "score": 1962.0}, {"name": "chr_8_E2", "taxId": "41875", "score": 1951.0}, {"name": "chr_8_E2", "taxId": "41875", "score": 1934.0}, {"name": "chr_8_E2", "taxId": "41875", "score": 1923.0}, {"name": "chr_8_E2", "taxId": "41875", "score": 1923.0}, {"name": "chr_8_E2", "taxId": "41875", "score": 1923.0}, {"name": "chr_8_E2", "taxId": "41875", "score": 1919.0}, {"name": "chr_8_E2", "taxId": "41875", "score": 1912.0}, {"name": "chr_8_E2", "taxId": "41875", "score": 1906.0}, {"name": "chr_8_E2", "taxId": "41875", "score": 1901.0}, {"name": "chr_8_E2", "taxId": "41875", "score": 435.0}, {"name": "chr_8_E2", "taxId": "41875", "score": 1895.0}, {"name": "chr_8_E2", "taxId": "41875", "score": 1895.0}, {"name": "chr_8_E2", "taxId": "41875", "score": 1884.0}, {"name": "chr_8_E2", "taxId": "41875", "score": 1875.0}, {"name": "chr_8_E2", "taxId": "41875", "score": 233.0}, {"name": "chr_8_E2", "taxId": "41875", "score": 1875.0}, {"name": "chr_8_E2", "taxId": "41875", "score": 1873.0}, {"name": "chr_8_E2", "taxId": "41875", "score": 1868.0}, {"name": "chr_8_E2", "taxId": "41875", "score": 1862.0}, {"name": "chr_8_E2", "taxId": "41875", "score": 1851.0}, {"name": "chr_8_E2", "taxId": "41875", "score": 1851.0}, {"name": "chr_8_E2", "taxId": "41875", "score": 1845.0}, {"name": "chr_8_E2", "taxId": "41875", "score": 1842.0}, {"name": "chr_8_E2", "taxId": "41875", "score": 1840.0}, {"name": "chr_8_E2", "taxId": "41875", "score": 1831.0}, {"name": "chr_8_E2", "taxId": "41875", "score": 1829.0}, {"name": "chr_8_E2", "taxId": "41875", "score": 1829.0}, {"name": "chr_8_E2", "taxId": "41875", "score": 1823.0}, {"name": "chr_8_E2", "taxId": "41875", "score": 1812.0}, {"name": "chr_8_E2", "taxId": "41875", "score": 1807.0}, {"name": "chr_8_E2", "taxId": "41875", "score": 1807.0}, {"name": "chr_8_E2", "taxId": "41875", "score": 1799.0}, {"name": "chr_8_E2", "taxId": "41875", "score": 1796.0}, {"name": "chr_8_E2", "taxId": "41875", "score": 1790.0}, {"name": "chr_8_E2", "taxId": "41875", "score": 1783.0}, {"name": "chr_8_E2", "taxId": "41875", "score": 1171.0}, {"name": "chr_8_E2", "taxId": "41875", "score": 1011.0}, {"name": "chr_8_E2", "taxId": "41875", "score": 472.0}, {"name": "chr_8_E2", "taxId": "41875", "score": 1779.0}, {"name": "chr_8_E2", "taxId": "41875", "score": 1779.0}, {"name": "chr_8_E2", "taxId": "41875", "score": 1773.0}, {"name": "chr_8_E2", "taxId": "41875", "score": 1773.0}, {"name": "chr_8_E2", "taxId": "41875", "score": 1772.0}, {"name": "chr_8_E2", "taxId": "41875", "score": 411.0}, {"name": "chr_8_E2", "taxId": "41875", "score": 1768.0}, {"name": "chr_8_E2", "taxId": "41875", "score": 1749.0}, {"name": "chr_8_E2", "taxId": "41875", "score": 1748.0}, {"name": "chr_8_E2", "taxId": "41875", "score": 1740.0}, {"name": "chr_8_E2", "taxId": "41875", "score": 1738.0}, {"name": "chr_8_E2", "taxId": "41875", "score": 1729.0}, {"name": "chr_8_E2", "taxId": "41875", "score": 1729.0}, {"name": "chr_8_E2", "taxId": "41875", "score": 1724.0}, {"name": "chr_8_E2", "taxId": "41875", "score": 1705.0}, {"name": "chr_8_E2", "taxId": "41875", "score": 1694.0}, {"name": "chr_8_E2", "taxId": "41875", "score": 1692.0}, {"name": "chr_8_E2", "taxId": "41875", "score": 1657.0}, {"name": "chr_8_E2", "taxId": "41875", "score": 1652.0}, {"name": "chr_8_E2", "taxId": "41875", "score": 1652.0}, {"name": "chr_8_E2", "taxId": "41875", "score": 1640.0}, {"name": "chr_8_E2", "taxId": "41875", "score": 1631.0}, {"name": "chr_8_E2", "taxId": "41875", "score": 1624.0}, {"name": "chr_8_E2", "taxId": "41875", "score": 1607.0}, {"name": "chr_8_E2", "taxId": "41875", "score": 1607.0}, {"name": "chr_8_E2", "taxId": "41875", "score": 1591.0}, {"name": "chr_8_E2", "taxId": "41875", "score": 1580.0}, {"name": "chr_8_E2", "taxId": "41875", "score": 1574.0}, {"name": "chr_8_E2", "taxId": "41875", "score": 1574.0}, {"name": "chr_8_E2", "taxId": "41875", "score": 1563.0}, {"name": "chr_8_E2", "taxId": "41875", "score": 1563.0}, {"name": "chr_8_E2", "taxId": "41875", "score": 1557.0}, {"name": "chr_8_E2", "taxId": "41875", "score": 1552.0}, {"name": "chr_8_E2", "taxId": "41875", "score": 1543.0}, {"name": "chr_8_E2", "taxId": "41875", "score": 1543.0}, {"name": "chr_8_E2", "taxId": "41875", "score": 1543.0}, {"name": "chr_8_E2", "taxId": "41875", "score": 1524.0}, {"name": "chr_8_E2", "taxId": "41875", "score": 1524.0}, {"name": "chr_8_E2", "taxId": "41875", "score": 1519.0}, {"name": "chr_8_E2", "taxId": "41875", "score": 1519.0}, {"name": "chr_8_E2", "taxId": "41875", "score": 1507.0}, {"name": "chr_8_E2", "taxId": "41875", "score": 1507.0}, {"name": "chr_8_E2", "taxId": "41875", "score": 1502.0}, {"name": "chr_8_E2", "taxId": "41875", "score": 1502.0}, {"name": "chr_8_E2", "taxId": "41875", "score": 1496.0}, {"name": "chr_8_E2", "taxId": "41875", "score": 1483.0}, {"name": "chr_8_E2", "taxId": "41875", "score": 1476.0}, {"name": "chr_8_E2", "taxId": "41875", "score": 1467.0}, {"name": "chr_8_E2", "taxId": "41875", "score": 1463.0}, {"name": "chr_8_E2", "taxId": "41875", "score": 1432.0}, {"name": "chr_8_E2", "taxId": "41875", "score": 1424.0}, {"name": "chr_8_E2", "taxId": "41875", "score": 1424.0}, {"name": "chr_8_E2", "taxId": "41875", "score": 1413.0}, {"name": "chr_8_E2", "taxId": "41875", "score": 1408.0}, {"name": "chr_8_E2", "taxId": "41875", "score": 141.0}, {"name": "chr_8_E2", "taxId": "41875", "score": 1402.0}, {"name": "chr_8_E2", "taxId": "41875", "score": 1358.0}, {"name": "chr_8_E2", "taxId": "41875", "score": 1352.0}, {"name": "chr_8_E2", "taxId": "41875", "score": 1343.0}, {"name": "chr_8_E2", "taxId": "41875", "score": 224.0}, {"name": "chr_8_E2", "taxId": "41875", "score": 1338.0}, {"name": "chr_8_E2", "taxId": "41875", "score": 1325.0}, {"name": "chr_8_E2", "taxId": "41875", "score": 1319.0}, {"name": "chr_8_E2", "taxId": "41875", "score": 1314.0}, {"name": "chr_8_E2", "taxId": "41875", "score": 1312.0}, {"name": "chr_8_E2", "taxId": "41875", "score": 473.0}, {"name": "chr_8_E2", "taxId": "41875", "score": 1308.0}, {"name": "chr_8_E2", "taxId": "41875", "score": 1291.0}, {"name": "chr_8_E2", "taxId": "41875", "score": 1280.0}, {"name": "chr_8_E2", "taxId": "41875", "score": 1273.0}, {"name": "chr_8_E2", "taxId": "41875", "score": 1264.0}, {"name": "chr_8_E2", "taxId": "41875", "score": 1254.0}, {"name": "chr_8_E2", "taxId": "41875", "score": 141.0}, {"name": "chr_8_E2", "taxId": "41875", "score": 1247.0}, {"name": "chr_8_E2", "taxId": "41875", "score": 1243.0}, {"name": "chr_8_E2", "taxId": "41875", "score": 1242.0}, {"name": "chr_8_E2", "taxId": "41875", "score": 1242.0}, {"name": "chr_8_E2", "taxId": "41875", "score": 1236.0}, {"name": "chr_8_E2", "taxId": "41875", "score": 1236.0}, {"name": "chr_8_E2", "taxId": "41875", "score": 1230.0}, {"name": "chr_8_E2", "taxId": "41875", "score": 1219.0}, {"name": "chr_8_E2", "taxId": "41875", "score": 1210.0}, {"name": "chr_8_E2", "taxId": "41875", "score": 1208.0}, {"name": "chr_8_E2", "taxId": "41875", "score": 1208.0}, {"name": "chr_8_E2", "taxId": "41875", "score": 1192.0}, {"name": "chr_8_E2", "taxId": "41875", "score": 1171.0}, {"name": "chr_8_E2", "taxId": "41875", "score": 1168.0}, {"name": "chr_8_E2", "taxId": "41875", "score": 1164.0}, {"name": "chr_8_E2", "taxId": "41875", "score": 207.0}, {"name": "chr_8_E2", "taxId": "41875", "score": 1164.0}, {"name": "chr_8_E2", "taxId": "41875", "score": 1158.0}, {"name": "chr_8_E2", "taxId": "41875", "score": 1144.0}, {"name": "chr_8_E2", "taxId": "41875", "score": 1142.0}, {"name": "chr_8_E2", "taxId": "41875", "score": 1127.0}, {"name": "chr_8_E2", "taxId": "41875", "score": 1114.0}, {"name": "chr_8_E2", "taxId": "41875", "score": 1114.0}, {"name": "chr_8_E2", "taxId": "41875", "score": 1103.0}, {"name": "chr_8_E2", "taxId": "41875", "score": 1098.0}, {"name": "chr_8_E2", "taxId": "41875", "score": 1086.0}, {"name": "chr_8_E2", "taxId": "41875", "score": 1072.0}, {"name": "chr_8_E2", "taxId": "41875", "score": 1070.0}, {"name": "chr_8_E2", "taxId": "41875", "score": 1070.0}, {"name": "chr_8_E2", "taxId": "41875", "score": 1059.0}, {"name": "chr_8_E2", "taxId": "41875", "score": 1059.0}, {"name": "chr_8_E2", "taxId": "41875", "score": 1057.0}, {"name": "chr_8_E2", "taxId": "41875", "score": 1057.0}, {"name": "chr_8_E2", "taxId": "41875", "score": 608.0}, {"name": "chr_8_E2", "taxId": "41875", "score": 1048.0}, {"name": "chr_8_E2", "taxId": "41875", "score": 1048.0}, {"name": "chr_8_E2", "taxId": "41875", "score": 1044.0}, {"name": "chr_8_E2", "taxId": "41875", "score": 1020.0}, {"name": "chr_8_E2", "taxId": "41875", "score": 1011.0}, {"name": "chr_8_E2", "taxId": "41875", "score": 1009.0}, {"name": "chr_8_E2", "taxId": "41875", "score": 1009.0}, {"name": "chr_8_E2", "taxId": "41875", "score": 1009.0}, {"name": "chr_8_E2", "taxId": "41875", "score": 998.0}, {"name": "chr_8_E2", "taxId": "436017", "score": 994.0}, {"name": "chr_8_E2", "taxId": "436017", "score": 405.0}, {"name": "chr_8_E2", "taxId": "436017", "score": 224.0}, {"name": "chr_8_E2", "taxId": "436017", "score": 987.0}, {"name": "chr_8_E2", "taxId": "436017", "score": 987.0}, {"name": "chr_8_E2", "taxId": "436017", "score": 987.0}, {"name": "chr_8_E2", "taxId": "436017", "score": 472.0}, {"name": "chr_8_E2", "taxId": "436017", "score": 195.0}, {"name": "chr_8_E2", "taxId": "41875", "score": 981.0}, {"name": "chr_8_E2", "taxId": "41875", "score": 976.0}, {"name": "chr_8_E2", "taxId": "41875", "score": 970.0}, {"name": "chr_8_E2", "taxId": "41875", "score": 959.0}, {"name": "chr_8_E2", "taxId": "41875", "score": 959.0}, {"name": "chr_8_E2", "taxId": "41875", "score": 953.0}, {"name": "chr_8_E2", "taxId": "41875", "score": 937.0}, {"name": "chr_8_E2", "taxId": "41875", "score": 937.0}, {"name": "chr_8_E2", "taxId": "41875", "score": 933.0}, {"name": "chr_8_E2", "taxId": "41875", "score": 931.0}, {"name": "chr_8_E2", "taxId": "41875", "score": 926.0}, {"name": "chr_8_E2", "taxId": "41875", "score": 898.0}, {"name": "chr_8_E2", "taxId": "41875", "score": 893.0}, {"name": "chr_8_E2", "taxId": "41875", "score": 876.0}, {"name": "chr_8_E2", "taxId": "41875", "score": 876.0}, {"name": "chr_8_E2", "taxId": "564608", "score": 872.0}, {"name": "chr_8_E2", "taxId": "41875", "score": 859.0}, {"name": "chr_8_E2", "taxId": "41875", "score": 850.0}, {"name": "chr_8_E2", "taxId": "41875", "score": 848.0}, {"name": "chr_8_E2", "taxId": "41875", "score": 848.0}, {"name": "chr_8_E2", "taxId": "41875", "score": 845.0}, {"name": "chr_8_E2", "taxId": "41875", "score": 843.0}, {"name": "chr_8_E2", "taxId": "41875", "score": 839.0}, {"name": "chr_8_E2", "taxId": "41875", "score": 837.0}, {"name": "chr_8_E2", "taxId": "41875", "score": 837.0}, {"name": "chr_8_E2", "taxId": "41875", "score": 837.0}, {"name": "chr_8_E2", "taxId": "41875", "score": 833.0}, {"name": "chr_8_E2", "taxId": "41875", "score": 527.0}, {"name": "chr_8_E2", "taxId": "41875", "score": 832.0}, {"name": "chr_8_E2", "taxId": "41875", "score": 832.0}, {"name": "chr_8_E2", "taxId": "436017", "score": 828.0}, {"name": "chr_8_E2", "taxId": "436017", "score": 658.0}, {"name": "chr_8_E2", "taxId": "41875", "score": 826.0}, {"name": "chr_8_E2", "taxId": "41875", "score": 826.0}, {"name": "chr_8_E2", "taxId": "436017", "score": 826.0}, {"name": "chr_8_E2", "taxId": "41875", "score": 822.0}, {"name": "chr_8_E2", "taxId": "41875", "score": 324.0}, {"name": "chr_8_E2", "taxId": "41875", "score": 821.0}, {"name": "chr_8_E2", "taxId": "41875", "score": 819.0}, {"name": "chr_8_E2", "taxId": "41875", "score": 804.0}, {"name": "chr_8_E2", "taxId": "41875", "score": 289.0}, {"name": "chr_8_E2", "taxId": "41875", "score": 800.0}, {"name": "chr_8_E2", "taxId": "41875", "score": 798.0}, {"name": "chr_8_E2", "taxId": "41875", "score": 791.0}, {"name": "chr_8_E2", "taxId": "41875", "score": 787.0}, {"name": "chr_8_E2", "taxId": "41875", "score": 774.0}, {"name": "chr_8_E2", "taxId": "41875", "score": 414.0}, {"name": "chr_8_E2", "taxId": "41875", "score": 771.0}, {"name": "chr_8_E2", "taxId": "41875", "score": 765.0}, {"name": "chr_8_E2", "taxId": "41875", "score": 763.0}, {"name": "chr_8_E2", "taxId": "41875", "score": 754.0}, {"name": "chr_8_E2", "taxId": "41875", "score": 754.0}, {"name": "chr_8_E2", "taxId": "41875", "score": 749.0}, {"name": "chr_8_E2", "taxId": "41875", "score": 743.0}, {"name": "chr_8_E2", "taxId": "41875", "score": 741.0}, {"name": "chr_8_E2", "taxId": "41875", "score": 148.0}, {"name": "chr_8_E2", "taxId": "41875", "score": 732.0}, {"name": "chr_8_E2", "taxId": "41875", "score": 710.0}, {"name": "chr_8_E2", "taxId": "41875", "score": 399.0}, {"name": "chr_8_E2", "taxId": "41875", "score": 704.0}, {"name": "chr_8_E2", "taxId": "41875", "score": 704.0}, {"name": "chr_8_E2", "taxId": "41875", "score": 497.0}, {"name": "chr_8_E2", "taxId": "41875", "score": 702.0}, {"name": "chr_8_E2", "taxId": "41875", "score": 702.0}, {"name": "chr_8_E2", "taxId": "41875", "score": 278.0}, {"name": "chr_8_E2", "taxId": "41875", "score": 691.0}, {"name": "chr_8_E2", "taxId": "41875", "score": 231.0}, {"name": "chr_8_E2", "taxId": "41875", "score": 682.0}, {"name": "chr_8_E2", "taxId": "41875", "score": 676.0}, {"name": "chr_8_E2", "taxId": "41875", "score": 676.0}, {"name": "chr_8_E2", "taxId": "41875", "score": 676.0}, {"name": "chr_8_E2", "taxId": "41875", "score": 676.0}, {"name": "chr_8_E2", "taxId": "41875", "score": 667.0}, {"name": "chr_8_E2", "taxId": "41875", "score": 604.0}, {"name": "chr_8_E2", "taxId": "70448", "score": 664.0}, {"name": "chr_8_E2", "taxId": "41875", "score": 662.0}, {"name": "chr_8_E2", "taxId": "41875", "score": 662.0}, {"name": "chr_8_E2", "taxId": "41875", "score": 313.0}, {"name": "chr_8_E2", "taxId": "41875", "score": 658.0}, {"name": "chr_8_E2", "taxId": "436017", "score": 658.0}, {"name": "chr_8_E2", "taxId": "41875", "score": 656.0}, {"name": "chr_8_E2", "taxId": "41875", "score": 163.0}, {"name": "chr_8_E2", "taxId": "41875", "score": 654.0}, {"name": "chr_8_E2", "taxId": "41875", "score": 649.0}, {"name": "chr_8_E2", "taxId": "41875", "score": 649.0}, {"name": "chr_8_E2", "taxId": "41875", "score": 470.0}, {"name": "chr_8_E2", "taxId": "41875", "score": 640.0}, {"name": "chr_8_E2", "taxId": "41875", "score": 628.0}]}, "taxonomy": {"bestsum": {"species": {"tax": "Bathycoccus prasinos", "score": 3080576.0, "c_index": 3}, "genus": {"tax": "Bathycoccus", "score": 3080576.0, "c_index": 2}, "family": {"tax": "Bathycoccaceae", "score": 3089461.0, "c_index": 1}, "order": {"tax": "Mamiellales", "score": 3090333.0, "c_index": 0}, "phylum": {"tax": "Chlorophyta", "score": 3090333.0, "c_index": 0}, "superkingdom": {"tax": "Eukaryota", "score": 3090333.0, "c_index": 0}}}}, "chr_7_E2": {"name": "chr_7_E2", "length": 976262, "n_count": 0, "agct_count": 976262, "gc": 0.4836, "covs": {"bam0": 23.6024}, "read_cov": {"bam0": 92479}, "hits": {"tax0": [{"name": "chr_7_E2", "taxId": "41875", "score": 271800.0}, {"name": "chr_7_E2", "taxId": "41875", "score": 268200.0}, {"name": "chr_7_E2", "taxId": "41875", "score": 259100.0}, {"name": "chr_7_E2", "taxId": "41875", "score": 211200.0}, {"name": "chr_7_E2", "taxId": "41875", "score": 143700.0}, {"name": "chr_7_E2", "taxId": "41875", "score": 116300.0}, {"name": "chr_7_E2", "taxId": "41875", "score": 91127.0}, {"name": "chr_7_E2", "taxId": "41875", "score": 75817.0}, {"name": "chr_7_E2", "taxId": "41875", "score": 48543.0}, {"name": "chr_7_E2", "taxId": "41875", "score": 28317.0}, {"name": "chr_7_E2", "taxId": "41875", "score": 23307.0}, {"name": "chr_7_E2", "taxId": "41875", "score": 23099.0}, {"name": "chr_7_E2", "taxId": "41875", "score": 21878.0}, {"name": "chr_7_E2", "taxId": "41875", "score": 15939.0}, {"name": "chr_7_E2", "taxId": "41875", "score": 15651.0}, {"name": "chr_7_E2", "taxId": "41875", "score": 13333.0}, {"name": "chr_7_E2", "taxId": "41875", "score": 12155.0}, {"name": "chr_7_E2", "taxId": "41875", "score": 11897.0}, {"name": "chr_7_E2", "taxId": "41875", "score": 11258.0}, {"name": "chr_7_E2", "taxId": "41875", "score": 10855.0}, {"name": "chr_7_E2", "taxId": "41875", "score": 7007.0}, {"name": "chr_7_E2", "taxId": "41875", "score": 6815.0}, {"name": "chr_7_E2", "taxId": "41875", "score": 5923.0}, {"name": "chr_7_E2", "taxId": "41875", "score": 4034.0}, {"name": "chr_7_E2", "taxId": "41875", "score": 3557.0}, {"name": "chr_7_E2", "taxId": "41875", "score": 3554.0}, {"name": "chr_7_E2", "taxId": "41875", "score": 3552.0}, {"name": "chr_7_E2", "taxId": "41875", "score": 3339.0}, {"name": "chr_7_E2", "taxId": "41875", "score": 3328.0}, {"name": "chr_7_E2", "taxId": "41875", "score": 2145.0}, {"name": "chr_7_E2", "taxId": "41875", "score": 2130.0}, {"name": "chr_7_E2", "taxId": "41875", "score": 1977.0}, {"name": "chr_7_E2", "taxId": "41875", "score": 1977.0}, {"name": "chr_7_E2", "taxId": "41875", "score": 1703.0}, {"name": "chr_7_E2", "taxId": "41875", "score": 1524.0}, {"name": "chr_7_E2", "taxId": "41875", "score": 1299.0}, {"name": "chr_7_E2", "taxId": "41875", "score": 1245.0}, {"name": "chr_7_E2", "taxId": "41875", "score": 1182.0}, {"name": "chr_7_E2", "taxId": "41875", "score": 1179.0}, {"name": "chr_7_E2", "taxId": "41875", "score": 1173.0}, {"name": "chr_7_E2", "taxId": "41875", "score": 1168.0}, {"name": "chr_7_E2", "taxId": "41875", "score": 1162.0}, {"name": "chr_7_E2", "taxId": "41875", "score": 1160.0}, {"name": "chr_7_E2", "taxId": "41875", "score": 1160.0}, {"name": "chr_7_E2", "taxId": "41875", "score": 1157.0}, {"name": "chr_7_E2", "taxId": "41875", "score": 1151.0}, {"name": "chr_7_E2", "taxId": "41875", "score": 1151.0}, {"name": "chr_7_E2", "taxId": "41875", "score": 1146.0}, {"name": "chr_7_E2", "taxId": "41875", "score": 1146.0}, {"name": "chr_7_E2", "taxId": "41875", "score": 1146.0}, {"name": "chr_7_E2", "taxId": "41875", "score": 1138.0}, {"name": "chr_7_E2", "taxId": "41875", "score": 1053.0}, {"name": "chr_7_E2", "taxId": "41875", "score": 1048.0}, {"name": "chr_7_E2", "taxId": "41875", "score": 857.0}, {"name": "chr_7_E2", "taxId": "41875", "score": 857.0}, {"name": "chr_7_E2", "taxId": "41875", "score": 848.0}, {"name": "chr_7_E2", "taxId": "41875", "score": 848.0}, {"name": "chr_7_E2", "taxId": "41875", "score": 843.0}, {"name": "chr_7_E2", "taxId": "41875", "score": 828.0}, {"name": "chr_7_E2", "taxId": "41875", "score": 671.0}, {"name": "chr_7_E2", "taxId": "41875", "score": 647.0}, {"name": "chr_7_E2", "taxId": "41875", "score": 508.0}, {"name": "chr_7_E2", "taxId": "41875", "score": 481.0}, {"name": "chr_7_E2", "taxId": "41875", "score": 481.0}, {"name": "chr_7_E2", "taxId": "41875", "score": 337.0}, {"name": "chr_7_E2", "taxId": "41875", "score": 322.0}, {"name": "chr_7_E2", "taxId": "41875", "score": 322.0}, {"name": "chr_7_E2", "taxId": "41875", "score": 316.0}, {"name": "chr_7_E2", "taxId": "41875", "score": 316.0}, {"name": "chr_7_E2", "taxId": "41875", "score": 235.0}, {"name": "chr_7_E2", "taxId": "41875", "score": 220.0}, {"name": "chr_7_E2", "taxId": "41875", "score": 189.0}, {"name": "chr_7_E2", "taxId": "41875", "score": 141.0}, {"name": "chr_7_E2", "taxId": "41875", "score": 29307.0}, {"name": "chr_7_E2", "taxId": "41875", "score": 23372.0}, {"name": "chr_7_E2", "taxId": "41875", "score": 23274.0}, {"name": "chr_7_E2", "taxId": "41875", "score": 20846.0}, {"name": "chr_7_E2", "taxId": "41875", "score": 3552.0}, {"name": "chr_7_E2", "taxId": "41875", "score": 3328.0}, {"name": "chr_7_E2", "taxId": "41875", "score": 2414.0}, {"name": "chr_7_E2", "taxId": "41875", "score": 1524.0}, {"name": "chr_7_E2", "taxId": "41875", "score": 1299.0}, {"name": "chr_7_E2", "taxId": "41875", "score": 1151.0}, {"name": "chr_7_E2", "taxId": "41875", "score": 1146.0}, {"name": "chr_7_E2", "taxId": "41875", "score": 18009.0}, {"name": "chr_7_E2", "taxId": "41875", "score": 163.0}, {"name": "chr_7_E2", "taxId": "41875", "score": 17158.0}, {"name": "chr_7_E2", "taxId": "41875", "score": 14609.0}, {"name": "chr_7_E2", "taxId": "41875", "score": 11518.0}, {"name": "chr_7_E2", "taxId": "41875", "score": 3557.0}, {"name": "chr_7_E2", "taxId": "41875", "score": 3554.0}, {"name": "chr_7_E2", "taxId": "41875", "score": 11225.0}, {"name": "chr_7_E2", "taxId": "41875", "score": 9657.0}, {"name": "chr_7_E2", "taxId": "41875", "score": 9003.0}, {"name": "chr_7_E2", "taxId": "41875", "score": 8973.0}, {"name": "chr_7_E2", "taxId": "41875", "score": 3212.0}, {"name": "chr_7_E2", "taxId": "41875", "score": 8661.0}, {"name": "chr_7_E2", "taxId": "41875", "score": 671.0}, {"name": "chr_7_E2", "taxId": "41875", "score": 647.0}, {"name": "chr_7_E2", "taxId": "41875", "score": 8571.0}, {"name": "chr_7_E2", "taxId": "41875", "score": 8543.0}, {"name": "chr_7_E2", "taxId": "41875", "score": 8183.0}, {"name": "chr_7_E2", "taxId": "41875", "score": 7856.0}, {"name": "chr_7_E2", "taxId": "41875", "score": 7651.0}, {"name": "chr_7_E2", "taxId": "41875", "score": 7627.0}, {"name": "chr_7_E2", "taxId": "41875", "score": 6564.0}, {"name": "chr_7_E2", "taxId": "41875", "score": 1788.0}, {"name": "chr_7_E2", "taxId": "41875", "score": 1663.0}, {"name": "chr_7_E2", "taxId": "41875", "score": 1596.0}, {"name": "chr_7_E2", "taxId": "41875", "score": 1474.0}, {"name": "chr_7_E2", "taxId": "41875", "score": 1472.0}, {"name": "chr_7_E2", "taxId": "41875", "score": 1280.0}, {"name": "chr_7_E2", "taxId": "41875", "score": 1013.0}, {"name": "chr_7_E2", "taxId": "41875", "score": 579.0}, {"name": "chr_7_E2", "taxId": "41875", "score": 385.0}, {"name": "chr_7_E2", "taxId": "41875", "score": 7625.0}, {"name": "c
[truncated: 255,991 more chars]
