# Supplementary material for: Biological and genomic resources for the cosmopolitan phytoplankton Bathycoccus: insights into genetic diversity and function of outlier chromosomes
Source: Plant J. 2026 Jun 7;126(5):e70982. doi: 10.1111/tpj.70982 (PMC13242883; doi:10.1111/tpj.70982)
Supplement: Supplementary file 2 — Data S2. Taxonomic partitioning of assembled contigs. [file TPJ-126-0-s002.zip › blobtoolsE2/BLOBTOOLS.blobDB.json.bestsum.phylum.p8.span.100.blobplot.stats.txt]

## 1.1.1
## bam0=/media/francois/Data/Bathycoccus/MixGenomes/FinalMix/blobtoolsE2/E2.complete.ilmnaMapped.SORTED.bam
# name	colour	count_visible	count_visible_perc	span_visible	span_visible_perc	n50	gc_mean	gc_std	bam0_mean	bam0_std	bam0_read_map	bam0_read_map_p
all	None	25	100.0%	15,154,247	100.0%	976,262	0.47	0.028	35.2	40.2	1,521,342	97.1%
Chlorophyta	#1f77b4	24	100.0%	15,146,551	100.0%	976,262	0.47	0.028	36.6	40.4	1,521,293	97.1%
Bacteroidetes	#ff7f0e	1	100.0%	7,696	100.0%	7,696	0.44	0.0	1.6	0.0	49	0.0%
