# Supplementary material for: Biological and genomic resources for the cosmopolitan phytoplankton Bathycoccus: insights into genetic diversity and function of outlier chromosomes
Source: Plant J. 2026 Jun 7;126(5):e70982. doi: 10.1111/tpj.70982 (PMC13242883; doi:10.1111/tpj.70982)
Supplement: Supplementary file 2 — Data S2. Taxonomic partitioning of assembled contigs. [file TPJ-126-0-s002.zip › blobtoolsE2/BLOBTOOLS.blobDB.table.txt]

## 1.1.1
## assembly	: /media/francois/Data/Bathycoccus/MixGenomes/FinalMix/E2.complete.fasta
## coverage	 bam0 - /media/francois/Data/Bathycoccus/MixGenomes/FinalMix/blobtoolsE2/E2.complete.ilmnaMapped.SORTED.bam
## taxonomy	 tax0 - /media/francois/Data/Bathycoccus/MixGenomes/FinalMix/blobtoolsE2/E2.complete.bln.tsv
## nodesDB	: None
## taxrule	: bestsum
## min_score	: 0.0
## min_diff	: 0.0
## tax_collision_random	: False
##
# name	length	GC	N	bam0	phylum.t.6%s	phylum.s.7%s	phylum.c.8
chr_Mito_E2	33897	0.3935	0	193.5758	Chlorophyta	100234.0	6
chr_Chlo_E2	67968	0.4123	0	136.7068	Chlorophyta	229010.0	5
chr_19_E2	160959	0.4151	0	38.5461	Chlorophyta	239236.0	1
chr_18_E2	308069	0.4697	0	30.5202	Chlorophyta	1046322.0	4
chr_17_E2	471221	0.4749	0	25.734	Chlorophyta	1459820.0	2
chr_16_E2	499512	0.481	0	25.2506	Chlorophyta	1640566.0	0
chr_15_E2	528058	0.4806	0	25.1959	Chlorophyta	1739697.0	0
chr_14_E2	646622	0.4221	0	25.2774	Chlorophyta	2050462.0	5
chr_13_E2	717683	0.4861	0	23.7616	Chlorophyta	2663665.0	1
chr_12_E2	720376	0.4821	0	24.1954	Chlorophyta	2429383.0	3
chr_11_E2	751318	0.4856	0	24.1719	Chlorophyta	2538977.0	7
chr_10_E2	795128	0.4837	0	23.8563	Chlorophyta	2742675.0	0
chr_9_E2	891361	0.4852	0	23.7501	Chlorophyta	3040310.0	0
chr_8_E2	927198	0.4852	0	23.5131	Chlorophyta	3090333.0	0
chr_7_E2	976262	0.4836	0	23.6024	Chlorophyta	3322435.0	1
chr_6_E2	1001805	0.4837	0	24.1325	Chlorophyta	3289095.0	1
chr_5_E2	1013856	0.4841	0	23.537	Chlorophyta	3395284.0	0
chr_4_E2	1021435	0.4836	0	23.485	Chlorophyta	3459057.0	0
chr_3_E2	1086541	0.4864	0	23.123	Chlorophyta	3569167.0	0
chr_2_E2	1125820	0.4861	0	23.2942	Chlorophyta	3617736.0	0
chr_1_E2	1393237	0.4879	100	22.974	Chlorophyta	4264108.0	0
E2b_bacterial_contigs_Contig1	7696	0.4372	0	1.5864	Bacteroidetes	134.0	0
E2b_bacterial_contigs_Contig2	3063	0.4626	0	6.9957	Chlorophyta	26623.0	0
E2b_bacterial_contigs_Contig3	2462	0.4379	0	9.6142	Chlorophyta	14090.0	0
E2b_bacterial_contigs_Contig4	2700	0.457	0	52.9697	Chlorophyta	17649.0	0
