# Supplementary material for: Biological and genomic resources for the cosmopolitan phytoplankton Bathycoccus: insights into genetic diversity and function of outlier chromosomes
Source: Plant J. 2026 Jun 7;126(5):e70982. doi: 10.1111/tpj.70982 (PMC13242883; doi:10.1111/tpj.70982)
Supplement: Supplementary file 2 — Data S2. Taxonomic partitioning of assembled contigs. [file TPJ-126-0-s002.zip › blobtoolsE318/BLOBTOOLS.blobDB.json]

{"title": "BLOBTOOLS.blobDB.json", "assembly_f": "/media/francois/Data/Bathycoccus/MixGenomes/FinalMix/E318.complete.fasta", "lineages": {"242159": {"species": "Ostreococcus sp. 'lucimarinus'", "genus": "Ostreococcus", "family": "Bathycoccaceae", "order": "Mamiellales", "phylum": "Chlorophyta", "superkingdom": "Eukaryota"}, "13443": {"species": "Coffea arabica", "genus": "Coffea", "family": "Rubiaceae", "order": "Gentianales", "phylum": "Streptophyta", "superkingdom": "Eukaryota"}, "266": {"species": "Paracoccus denitrificans", "genus": "Paracoccus", "family": "Rhodobacteraceae", "order": "Rhodobacterales", "phylum": "Proteobacteria", "superkingdom": "Bacteria"}, "941907": {"species": "Sphingomonas indica", "genus": "Sphingomonas", "family": "Sphingomonadaceae", "order": "Sphingomonadales", "phylum": "Proteobacteria", "superkingdom": "Bacteria"}, "2171755": {"species": "Profundibacter amoris", "genus": "Profundibacter", "family": "Rhodobacteraceae", "order": "Rhodobacterales", "phylum": "Proteobacteria", "superkingdom": "Bacteria"}, "1945662": {"species": "Paracoccus contaminans", "genus": "Paracoccus", "family": "Rhodobacteraceae", "order": "Rhodobacterales", "phylum": "Proteobacteria", "superkingdom": "Bacteria"}, "5480": {"species": "Candida parapsilosis", "genus": "Candida", "family": "Debaryomycetaceae", "order": "Saccharomycetales", "phylum": "Ascomycota", "superkingdom": "Eukaryota"}, "2492837": {"species": "Sphingomonas sp. C8-2", "genus": "Sphingomonas", "family": "Sphingomonadaceae", "order": "Sphingomonadales", "phylum": "Proteobacteria", "superkingdom": "Bacteria"}, "279238": {"species": "Novosphingobium aromaticivorans", "genus": "Novosphingobium", "family": "Sphingomonadaceae", "order": "Sphingomonadales", "phylum": "Proteobacteria", "superkingdom": "Bacteria"}, "758820": {"species": "Aquiflexum balticum", "genus": "Aquiflexum", "family": "Cyclobacteriaceae", "order": "Cytophagales", "phylum": "Bacteroidetes", "superkingdom": "Bacteria"}, "992406": {"species": "Riemerella anatipestifer", "genus": "Riemerella", "family": "Weeksellaceae", "order": "Flavobacteriales", "phylum": "Bacteroidetes", "superkingdom": "Bacteria"}, "413404": {"species": "Candidatus Ruthia magnifica", "genus": "Candidatus Ruthia", "family": "Proteobacteria-undef", "order": "Proteobacteria-undef", "phylum": "Proteobacteria", "superkingdom": "Bacteria"}, "88150": {"species": "Saccharina religiosa", "genus": "Saccharina", "family": "Laminariaceae", "order": "Laminariales", "phylum": "Eukaryota-undef", "superkingdom": "Eukaryota"}, "212695": {"species": "uncultured Flavobacteriia bacterium", "genus": "Bacteroidetes-undef", "family": "Bacteroidetes-undef", "order": "Bacteroidetes-undef", "phylum": "Bacteroidetes", "superkingdom": "Bacteria"}, "1836467": {"species": "Maribacter sp. T28", "genus": "Maribacter", "family": "Flavobacteriaceae", "order": "Flavobacteriales", "phylum": "Bacteroidetes", "superkingdom": "Bacteria"}, "228405": {"species": "Hyphomonas neptunium", "genus": "Hyphomonas", "family": "Hyphomonadaceae", "order": "Rhodobacterales", "phylum": "Proteobacteria", "superkingdom": "Bacteria"}, "1219035": {"species": "Novosphingobium tardaugens", "genus": "Novosphingobium", "family": "Sphingomonadaceae", "order": "Sphingomonadales", "phylum": "Proteobacteria", "superkingdom": "Bacteria"}, "2058137": {"species": "Polaribacter sp. ALD11", "genus": "Polaribacter", "family": "Flavobacteriaceae", "order": "Flavobacteriales", "phylum": "Bacteroidetes", "superkingdom": "Bacteria"}, "988812": {"species": "Marinovum algicola", "genus": "Marinovum", "family": "Rhodobacteraceae", "order": "Rhodobacterales", "phylum": "Proteobacteria", "superkingdom": "Bacteria"}, "1283312": {"species": "Sphingomonas wittichii", "genus": "Sphingomonas", "family": "Sphingomonadaceae", "order": "Sphingomonadales", "phylum": "Proteobacteria", "superkingdom": "Bacteria"}, "983544": {"species": "Lacinutrix sp. 5H-3-7-4", "genus": "Lacinutrix", "family": "Flavobacteriaceae", "order": "Flavobacteriales", "phylum": "Bacteroidetes", "superkingdom": "Bacteria"}, "54821": {"species": "Silene antirrhina", "genus": "Silene", "family": "Caryophyllaceae", "order": "Caryophyllales", "phylum": "Streptophyta", "superkingdom": "Eukaryota"}, "85643": {"species": "Thauera sp. MZ1T", "genus": "Thauera", "family": "Zoogloeaceae", "order": "Rhodocyclales", "phylum": "Proteobacteria", "superkingdom": "Bacteria"}, "2213057": {"species": "Pseudomonas sp. R2A2", "genus": "Pseudomonas", "family": "Pseudomonadaceae", "order": "Pseudomonadales", "phylum": "Proteobacteria", "superkingdom": "Bacteria"}, "163309": {"species": "Geminella minor", "genus": "Geminella", "family": "Chlorellaceae", "order": "Chlorellales", "phylum": "Chlorophyta", "superkingdom": "Eukaryota"}, "326968": {"species": "Ziziphus jujuba", "genus": "Ziziphus", "family": "Rhamnaceae", "order": "Rosales", "phylum": "Streptophyta", "superkingdom": "Eukaryota"}, "555778": {"species": "Halothiobacillus neapolitanus", "genus": "Halothiobacillus", "family": "Halothiobacillaceae", "order": "Chromatiales", "phylum": "Proteobacteria", "superkingdom": "Bacteria"}, "542413": {"species": "uncultured bacterium ARCTIC24_F_09", "genus": "Bacteria-undef", "family": "Bacteria-undef", "order": "Bacteria-undef", "phylum": "Bacteria-undef", "superkingdom": "Bacteria"}, "383629": {"species": "Phaeobacter inhibens", "genus": "Phaeobacter", "family": "Rhodobacteraceae", "order": "Rhodobacterales", "phylum": "Proteobacteria", "superkingdom": "Bacteria"}, "2007176": {"species": "Dipterocladia arabiensis", "genus": "Dipterocladia", "family": "Dasyaceae", "order": "Ceramiales", "phylum": "Rhodophyta", "superkingdom": "Eukaryota"}, "2060312": {"species": "Altererythrobacter sp. B11", "genus": "Altererythrobacter", "family": "Erythrobacteraceae", "order": "Sphingomonadales", "phylum": "Proteobacteria", "superkingdom": "Bacteria"}, "266779": {"species": "Chelativorans sp. BNC1", "genus": "Chelativorans", "family": "Phyllobacteriaceae", "order": "Rhizobiales", "phylum": "Proteobacteria", "superkingdom": "Bacteria"}, "1088721": {"species": "Novosphingobium pentaromativorans", "genus": "Novosphingobium", "family": "Sphingomonadaceae", "order": "Sphingomonadales", "phylum": "Proteobacteria", "superkingdom": "Bacteria"}, "296587": {"species": "Micromonas commoda", "genus": "Micromonas", "family": "Mamiellaceae", "order": "Mamiellales", "phylum": "Chlorophyta", "superkingdom": "Eukaryota"}, "318586": {"species": "Paracoccus denitrificans", "genus": "Paracoccus", "family": "Rhodobacteraceae", "order": "Rhodobacterales", "phylum": "Proteobacteria", "superkingdom": "Bacteria"}, "866536": {"species": "Belliella baltica", "genus": "Belliella", "family": "Cyclobacteriaceae", "order": "Cytophagales", "phylum": "Bacteroidetes", "superkingdom": "Bacteria"}, "2185142": {"species": "Altererythrobacter sp. ZODW24", "genus": "Altererythrobacter", "family": "Erythrobacteraceae", "order": "Sphingomonadales", "phylum": "Proteobacteria", "superkingdom": "Bacteria"}, "1663209": {"species": "Ostreococcus lucimarinus virus 7", "genus": "Prasinovirus", "family": "Phycodnaviridae", "order": "Algavirales", "phylum": "Nucleocytoviricota", "superkingdom": "Viruses"}, "319236": {"species": "Nonlabens sediminis", "genus": "Nonlabens", "family": "Flavobacteriaceae", "order": "Flavobacteriales", "phylum": "Bacteroidetes", "superkingdom": "Bacteria"}, "1914525": {"species": "Sphingopyxis sp. FD7", "genus": "Sphingopyxis", "family": "Sphingomonadaceae", "order": "Sphingomonadales", "phylum": "Proteobacteria", "superkingdom": "Bacteria"}, "310515": {"species": "Sphingomonas sp. 14DN-61", "genus": "Sphingomonas", "family": "Sphingomonadaceae", "order": "Sphingomonadales", "phylum": "Proteobacteria", "superkingdom": "Bacteria"}, "863935": {"species": "Sphingomonas sp. NX-3", "genus": "Sphingomonas", "family": "Sphingomonadaceae", "order": "Sphingomonadales", "phylum": "Proteobacteria", "superkingdom": "Bacteria"}, "452662": {"species": "Sphingobium japonicum", "genus": "Sphingobium", "family": "Sphingomonadaceae", "order": "Sphingomonadales", "phylum": "Proteobacteria", "superkingdom": "Bacteria"}, "1609966": {"species": "Confluentimicrobium sp. EMB200-NS6", "genus": "Confluentimicrobium", "family": "Rhodobacteraceae", "order": "Rhodobacterales", "phylum": "Proteobacteria", "superkingdom": "Bacteria"}, "50452": {"species": "Arabis alpina", "genus": "Arabis", "family": "Brassicaceae", "order": "Brassicales", "phylum": "Streptophyta", "superkingdom": "Eukaryota"}, "1221367": {"species": "Sediminicola sp. SOR-SED-394", "genus": "Sediminicola", "family": "Flavobacteriaceae", "order": "Flavobacteriales", "phylum": "Bacteroidetes", "superkingdom": "Bacteria"}, "588932": {"species": "Brevundimonas naejangsanensis", "genus": "Brevundimonas", "family": "Caulobacteraceae", "order": "Caulobacterales", "phylum": "Proteobacteria", "superkingdom": "Bacteria"}, "450378": {"species": "Croceicoccus marinus", "genus": "Croceicoccus", "family": "Erythrobacteraceae", "order": "Sphingomonadales", "phylum": "Proteobacteria", "superkingdom": "Bacteria"}, "52035": {"species": "Lobochlamys segnis", "genus": "Lobochlamys", "family": "Chlamydomonadaceae", "order": "Chlamydomonadales", "phylum": "Chlorophyta", "superkingdom": "Eukaryota"}, "1583100": {"species": "Myroides sp. A21", "genus": "Myroides", "family": "Flavobacteriaceae", "order": "Flavobacteriales", "phylum": "Bacteroidetes", "superkingdom": "Bacteria"}, "1424812": {"species": "uncultured bacterium ctg7180000000759", "genus": "Bacteria-undef", "family": "Bacteria-undef", "order": "Bacteria-undef", "phylum": "Bacteria-undef", "superkingdom": "Bacteria"}, "1312183": {"species": "Rhizobium jaguaris", "genus": "Rhizobium", "family": "Rhizobiaceae", "order": "Rhizobiales", "phylum": "Proteobacteria", "superkingdom": "Bacteria"}, "285944": {"species": "Agrobacterium luteum", "genus": "Sphingomonadaceae-undef", "family": "Sphingomonadaceae", "order": "Sphingomonadales", "phylum": "Proteobacteria", "superkingdom": "Bacteria"}, "2220096": {"species": "Indioceanicola profundi", "genus": "Indioceanicola", "family": "Rhodospirillaceae", "order": "Rhodospirillales", "phylum": "Proteobacteria", "superkingdom": "Bacteria"}, "1312072": {"species": "Polaribacter sp. SA4-12", "genus": "Polaribacter", "family": "Flavobacteriaceae", "order": "Flavobacteriales", "phylum": "Bacteroidetes", "superkingdom": "Bacteria"}, "1855726": {"species": "Burkholderia sp. KK1", "genus": "Burkholderia", "family": "Burkholderiaceae", "order": "Burkholderiales", "phylum": "Proteobacteria", "superkingdom": "Bacteria"}, "1945892": {"species": "Cytophagales bacterium TFI 002", "genus": "Cytophagales-undef", "family": "Cytophagales-undef", "order": "Cytophagales", "phylum": "Bacteroidetes", "superkingdom": "Bacteria"}, "584609": {"species": "Tenacibaculum jejuense", "genus": "Tenacibaculum", "family": "Flavobacteriaceae", "order": "Flavobacteriales", "phylum": "Bacteroidetes", "superkingdom": "Bacteria"}, "216778": {"species": "Stenotrophomonas rhizophila", "genus": "Stenotrophomonas", "family": "Xanthomonadaceae", "order": "Xanthomonadales", "phylum": "Proteobacteria", "superkingdom": "Bacteria"}, "656061": {"species": "Tuber melanosporum", "genus": "Tuber", "family": "Tuberaceae", "order": "Pezizales", "phylum": "Ascomycota", "superkingdom": "Eukaryota"}, "2173169": {"species": "Dokdonia sp. Dokd-P16", "genus": "Dokdonia", "family": "Flavobacteriaceae", "order": "Flavobacteriales", "phylum": "Bacteroidetes", "superkingdom": "Bacteria"}, "1249933": {"species": "Winogradskyella sp. RHA_55", "genus": "Winogradskyella", "family": "Flavobacteriaceae", "order": "Flavobacteriales", "phylum": "Bacteroidetes", "superkingdom": "Bacteria"}, "152682": {"species": "Sphingomonas melonis", "genus": "Sphingomonas", "family": "Sphingomonadaceae", "order": "Sphingomonadales", "phylum": "Proteobacteria", "superkingdom": "Bacteria"}, "313595": {"species": "Psychroflexus torquis", "genus": "Psychroflexus", "family": "Flavobacteriaceae", "order": "Flavobacteriales", "phylum": "Bacteroidetes", "superkingdom": "Bacteria"}, "633836": {"species": "Bathycoccus virus BpV161", "genus": "Phycodnaviridae-undef", "family": "Phycodnaviridae", "order": "Algavirales", "phylum": "Nucleocytoviricota", "superkingdom": "Viruses"}, "157820": {"species": "uncultured prasinophyte", "genus": "Chlorophyta-undef", "family": "Chlorophyta-undef", "order": "Chlorophyta-undef", "phylum": "Chlorophyta", "superkingdom": "Eukaryota"}, "1296990": {"species": "Komagataeibacter xylinus", "genus": "Komagataeibacter", "family": "Acetobacteraceae", "order": "Rhodospirillales", "phylum": "Proteobacteria", "superkingdom": "Bacteria"}, "64793": {"species": "Wasmannia auropunctata", "genus": "Wasmannia", "family": "Formicidae", "order": "Hymenoptera", "phylum": "Arthropoda", "superkingdom": "Eukaryota"}, "155892": {"species": "Caulobacter vibrioides", "genus": "Caulobacter", "family": "Caulobacteraceae", "order": "Caulobacterales", "phylum": "Proteobacteria", "superkingdom": "Bacteria"}, "1982042": {"species": "Altererythrobacter mangrovi", "genus": "Altererythrobacter", "family": "Erythrobacteraceae", "order": "Sphingomonadales", "phylum": "Proteobacteria", "superkingdom": "Bacteria"}, "2058135": {"species": "Olleya sp. Bg11-27", "genus": "Olleya", "family": "Flavobacteriaceae", "order": "Flavobacteriales", "phylum": "Bacteroidetes", "superkingdom": "Bacteria"}, "1402135": {"species": "Sulfitobacter pseudonitzschiae", "genus": "Sulfitobacter", "family": "Rhodobacteraceae", "order": "Rhodobacterales", "phylum": "Proteobacteria", "superkingdom": "Bacteria"}, "253": {"species": "Chryseobacterium indologenes", "genus": "Chryseobacterium", "family": "Weeksellaceae", "order": "Flavobacteriales", "phylum": "Bacteroidetes", "superkingdom": "Bacteria"}, "1357916": {"species": "Sphingopyxis sp. QXT-31", "genus": "Sphingopyxis", "family": "Sphingomonadaceae", "order": "Sphingomonadales", "phylum": "Proteobacteria", "superkingdom": "Bacteria"}, "292913": {"species": "Sphingopyxis sp. 113P3", "genus": "Sphingopyxis", "family": "Sphingomonadaceae", "order": "Sphingomonadales", "phylum": "Proteobacteria", "superkingdom": "Bacteria"}, "1873716": {"species": "Hyphomonas sp. CACIAM 19H1", "genus": "Hyphomonas", "family": "Hyphomonadaceae", "order": "Rhodobacterales", "phylum": "Proteobacteria", "superkingdom": "Bacteria"}, "759362": {"species": "Ketogulonicigenium vulgare", "genus": "Ketogulonicigenium", "family": "Rhodobacteraceae", "order": "Rhodobacterales", "phylum": "Proteobacteria", "superkingdom": "Bacteria"}, "746697": {"species": "Aequorivita sublithincola", "genus": "Aequorivita", "family": "Flavobacteriaceae", "order": "Flavobacteriales", "phylum": "Bacteroidetes", "superkingdom": "Bacteria"}, "1913578": {"species": "Sphingopyxis sp. LPB0140", "genus": "Sphingopyxis", "family": "Sphingomonadaceae", "order": "Sphingomonadales", "phylum": "Proteobacteria", "superkingdom": "Bacteria"}, "376": {"species": "Bradyrhizobium sp.", "genus": "Bradyrhizobium", "family": "Bradyrhizobiaceae", "order": "Rhizobiales", "phylum": "Proteobacteria", "superkingdom": "Bacteria"}, "459526": {"species": "Flavobacterium anhuiense", "genus": "Flavobacterium", "family": "Flavobacteriaceae", "order": "Flavobacteriales", "phylum": "Bacteroidetes", "superkingdom": "Bacteria"}, "2185111": {"species": "Sphingobium sp. LF-16", "genus": "Sphingobium", "family": "Sphingomonadaceae", "order": "Sphingomonadales", "phylum": "Proteobacteria", "superkingdom": "Bacteria"}, "1188319": {"species": "Ferriphaselus amnicola", "genus": "Ferriphaselus", "family": "Gallionellaceae", "order": "Nitrosomonadales", "phylum": "Proteobacteria", "superkingdom": "Bacteria"}, "692370": {"species": "Altererythrobacter dongtanensis", "genus": "Altererythrobacter", "family": "Erythrobacteraceae", "order": "Sphingomonadales", "phylum": "Proteobacteria", "superkingdom": "Bacteria"}, "402612": {"species": "Flavobacterium psychrophilum", "genus": "Flavobacterium", "family": "Flavobacteriaceae", "order": "Flavobacteriales", "phylum": "Bacteroidetes", "superkingdom": "Bacteria"}, "487010": {"species": "uncultured Leeuwenhoekiella sp.", "genus": "Leeuwenhoekiella", "family": "Flavobacteriaceae", "order": "Flavobacteriales", "phylum": "Bacteroidetes", "superkingdom": "Bacteria"}, "28090": {"species": "Acinetobacter lwoffii", "genus": "Acinetobacter", "family": "Moraxellaceae", "order": "Pseudomonadales", "phylum": "Proteobacteria", "superkingdom": "Bacteria"}, "2508307": {"species": "Leisingera sp. NJS204", "genus": "Leisingera", "family": "Rhodobacteraceae", "order": "Rhodobacterales", "phylum": "Proteobacteria", "superkingdom": "Bacteria"}, "476157": {"species": "Altererythrobacter ishigakiensis", "genus": "Altererythrobacter", "family": "Erythrobacteraceae", "order": "Sphingomonadales", "phylum": "Proteobacteria", "superkingdom": "Bacteria"}, "639283": {"species": "Starkeya novella", "genus": "Starkeya", "family": "Xanthobacteraceae", "order": "Rhizobiales", "phylum": "Proteobacteria", "superkingdom": "Bacteria"}, "754423": {"species": "Tenacibaculum sp. SZ-18", "genus": "Tenacibaculum", "family": "Flavobacteriaceae", "order": "Flavobacteriales", "phylum": "Bacteroidetes", "superkingdom": "Bacteria"}, "266951": {"species": "Erythrobacter seohaensis", "genus": "Erythrobacter", "family": "Erythrobacteraceae", "order": "Sphingomonadales", "phylum": "Proteobacteria", "superkingdom": "Bacteria"}, "1124835": {"species": "Chryseobacterium carnipullorum", "genus": "Chryseobacterium", "family": "Weeksellaceae", "order": "Flavobacteriales", "phylum": "Bacteroidetes", "superkingdom": "Bacteria"}, "1892855": {"species": "Sphingosinicella sp. BN140058", "genus": "Sphingosinicella", "family": "Sphingomonadaceae", "order": "Sphingomonadales", "phylum": "Proteobacteria", "superkingdom": "Bacteria"}, "13146": {"species": "Melopsittacus undulatus", "genus": "Melopsittacus", "family": "Psittaculidae", "order": "Psittaciformes", "phylum": "Chordata", "superkingdom": "Eukaryota"}, "1094466": {"species": "Flavobacterium indicum", "genus": "Flavobacterium", "family": "Flavobacteriaceae", "order": "Flavobacteriales", "phylum": "Bacteroidetes", "superkingdom": "Bacteria"}, "2057741": {"species": "Bradyrhizobium sp. SK17", "genus": "Bradyrhizobium", "family": "Bradyrhizobiaceae", "order": "Rhizobiales", "phylum": "Proteobacteria", "superkingdom": "Bacteria"}, "266812": {"species": "Parasphingorhabdus flavimaris", "genus": "Parasphingorhabdus", "family": "Sphingomonadaceae", "order": "Sphingomonadales", "phylum": "Proteobacteria", "superkingdom": "Bacteria"}, "164851": {"species": "uncultured soil bacterium", "genus": "Bacteria-undef", "family": "Bacteria-undef", "order": "Bacteria-undef", "phylum": "Bacteria-undef", "superkingdom": "Bacteria"}, "754429": {"species": "Gilvibacter sp. SZ-19", "genus": "Gilvibacter", "family": "Flavobacteriaceae", "order": "Flavobacteriales", "phylum": "Bacteroidetes", "superkingdom": "Bacteria"}, "1658665": {"species": "Mitsuaria sp. 7", "genus": "Mitsuaria", "family": "Burkholderiales-undef", "order": "Burkholderiales", "phylum": "Proteobacteria", "superkingdom": "Bacteria"}, "2005884": {"species": "Thauera sp. K11", "genus": "Thauera", "family": "Zoogloeaceae", "order": "Rhodocyclales", "phylum": "Proteobacteria", "superkingdom": "Bacteria"}, "43146": {"species": "Rhopalosiphum maidis", "genus": "Rhopalosiphum", "family": "Aphididae", "order": "Hemiptera", "phylum": "Arthropoda", "superkingdom": "Eukaryota"}, "1784714": {"species": "Arcticibacterium luteifluviistationis", "genus": "Arcticibacterium", "family": "Cytophagaceae", "order": "Cytophagales", "phylum": "Bacteroidetes", "superkingdom": "Bacteria"}, "1862950": {"species": "Rhizobiales bacterium NRL2", "genus": "Rhizobiales-undef", "family": "Rhizobiales-undef", "order": "Rhizobiales", "phylum": "Proteobacteria", "superkingdom": "Bacteria"}, "318683": {"species": "Gluconobacter albidus", "genus": "Gluconobacter", "family": "Acetobacteraceae", "order": "Rhodospirillales", "phylum": "Proteobacteria", "superkingdom": "Bacteria"}, "543877": {"species": "Altererythrobacter marensis", "genus": "Altererythrobacter", "family": "Erythrobacteraceae", "order": "Sphingomonadales", "phylum": "Proteobacteria", "superkingdom": "Bacteria"}, "1579979": {"species": "Wenzhouxiangella marina", "genus": "Wenzhouxiangella", "family": "Wenzhouxiangellaceae", "order": "Chromatiales", "phylum": "Proteobacteria", "superkingdom": "Bacteria"}, "2072409": {"species": "Stenotrophomonas sp. SAU14A_NAIMI4_8", "genus": "Stenotrophomonas", "family": "Xanthomonadaceae", "order": "Xanthomonadales", "phylum": "Proteobacteria", "superkingdom": "Bacteria"}, "1255295": {"species": "Goniomonas avonlea", "genus": "Goniomonas", "family": "Goniomonadaceae", "order": "Cyathomonadacea", "phylum": "Eukaryota-undef", "superkingdom": "Eukaryota"}, "316": {"species": "Pseudomonas stutzeri", "genus": "Pseudomonas", "family": "Pseudomonadaceae", "order": "Pseudomonadales", "phylum": "Proteobacteria", "superkingdom": "Bacteria"}, "1032238": {"species": "Arcobacter mytili", "genus": "Malaciobacter", "family": "Campylobacteraceae", "order": "Campylobacterales", "phylum": "Proteobacteria", "superkingdom": "Bacteria"}, "1077935": {"species": "Paracoccus zhejiangensis", "genus": "Paracoccus", "family": "Rhodobacteraceae", "order": "Rhodobacterales", "phylum": "Proteobacteria", "superkingdom": "Bacteria"}, "880159": {"species": "Bathycoccus sp. RCC1105 virus BpV", "genus": "Prasinovirus", "family": "Phycodnaviridae", "order": "Algavirales", "phylum": "Nucleocytoviricota", "superkingdom": "Viruses"}, "743611": {"species": "uncultured organism MedDCM-OCT-S04-C161", "genus": "undef", "family": "undef", "order": "undef", "phylum": "undef", "superkingdom": "undef"}, "2058134": {"species": "Nonlabens sp. MB-3u-79", "genus": "Nonlabens", "family": "Flavobacteriaceae", "order": "Flavobacteriales", "phylum": "Bacteroidetes", "superkingdom": "Bacteria"}, "1156433": {"species": "Streptococcus sp. I-P16", "genus": "Streptococcus", "family": "Streptococcaceae", "order": "Lactobacillales", "phylum": "Firmicutes", "superkingdom": "Bacteria"}, "2201350": {"species": "Phenylobacterium sp. HYN0004", "genus": "Phenylobacterium", "family": "Caulobacteraceae", "order": "Caulobacterales", "phylum": "Proteobacteria", "superkingdom": "Bacteria"}, "436017": {"species": "Ostreococcus sp. 'lucimarinus'", "genus": "Ostreococcus", "family": "Bathycoccaceae", "order": "Mamiellales", "phylum": "Chlorophyta", "superkingdom": "Eukaryota"}, "858337": {"species": "uncultured Choricystis", "genus": "Chlorophyta-undef", "family": "Chlorophyta-undef", "order": "Chlorophyta-undef", "phylum": "Chlorophyta", "superkingdom": "Eukaryota"}, "1300343": {"species": "Dokdonia donghaensis", "genus": "Dokdonia", "family": "Flavobacteriaceae", "order": "Flavobacteriales", "phylum": "Bacteroidetes", "superkingdom": "Bacteria"}, "36894": {"species": "Pyramimonas parkeae", "genus": "Pyramimonas", "family": "Pyramimonadaceae", "order": "Pyramimonadales", "phylum": "Chlorophyta", "superkingdom": "Eukaryota"}, "944547": {"species": "Arcobacter sp. L", "genus": "Campylobacteraceae-undef", "family": "Campylobacteraceae", "order": "Campylobacterales", "phylum": "Proteobacteria", "superkingdom": "Bacteria"}, "2478552": {"species": "Flavobacterium sp. 140616W15", "genus": "Flavobacterium", "family": "Flavobacteriaceae", "order": "Flavobacteriales", "phylum": "Bacteroidetes", "superkingdom": "Bacteria"}, "508767": {"species": "Clostridium botulinum", "genus": "Clostridium", "family": "Clostridiaceae", "order": "Clostridiales", "phylum": "Firmicutes", "superkingdom": "Bacteria"}, "880070": {"species": "Cyclobacterium marinum", "genus": "Cyclobacterium", "family": "Cyclobacteriaceae", "order": "Cytophagales", "phylum": "Bacteroidetes", "superkingdom": "Bacteria"}, "1803846": {"species": "Flavivirga eckloniae", "genus": "Flavivirga", "family": "Flavobacteriaceae", "order": "Flavobacteriales", "phylum": "Bacteroidetes", "superkingdom": "Bacteria"}, "1922225": {"species": "Erythrobacter sp. Alg231-14", "genus": "Erythrobacter", "family": "Erythrobacteraceae", "order": "Sphingomonadales", "phylum": "Proteobacteria", "superkingdom": "Bacteria"}, "41276": {"species": "Brevundimonas vesicularis", "genus": "Brevundimonas", "family": "Caulobacteraceae", "order": "Caulobacterales", "phylum": "Proteobacteria", "superkingdom": "Bacteria"}, "88149": {"species": "Saccharina japonica", "genus": "Saccharina", "family": "Laminariaceae", "order": "Laminariales", "phylum": "Eukaryota-undef", "superkingdom": "Eukaryota"}, "461633": {"species": "Stephania japonica", "genus": "Stephania", "family": "Menispermaceae", "order": "Ranunculales", "phylum": "Streptophyta", "superkingdom": "Eukaryota"}, "2494373": {"species": "Flammeovirga pectinis", "genus": "Flammeovirga", "family": "Flammeovirgaceae", "order": "Cytophagales", "phylum": "Bacteroidetes", "superkingdom": "Bacteria"}, "1294385": {"species": "Saccharomyces cerevisiae", "genus": "Saccharomyces", "family": "Saccharomycetaceae", "order": "Saccharomycetales", "phylum": "Ascomycota", "superkingdom": "Eukaryota"}, "1123016": {"species": "Pseudomonas balearica", "genus": "Pseudomonas", "family": "Pseudomonadaceae", "order": "Pseudomonadales", "phylum": "Proteobacteria", "superkingdom": "Bacteria"}, "1882747": {"species": "Afipia sp. GAS231", "genus": "Afipia", "family": "Bradyrhizobiaceae", "order": "Rhizobiales", "phylum": "Proteobacteria", "superkingdom": "Bacteria"}, "1250295": {"species": "Flavobacteriaceae bacterium MAR_2010_188", "genus": "Flavobacteriaceae-undef", "family": "Flavobacteriaceae", "order": "Flavobacteriales", "phylum": "Bacteroidetes", "superkingdom": "Bacteria"}, "1324352": {"species": "Chryseobacterium gallinarum", "genus": "Chryseobacterium", "family": "Weeksellaceae", "order": "Flavobacteriales", "phylum": "Bacteroidetes", "superkingdom": "Bacteria"}, "880160": {"species": "Bathycoccus sp. RCC1105 virus BpV", "genus": "Prasinovirus", "family": "Phycodnaviridae", "order": "Algavirales", "phylum": "Nucleocytoviricota", "superkingdom": "Viruses"}, "1798225": {"species": "Formosa sp. Hel1_31_208", "genus": "Formosa", "family": "Flavobacteriaceae", "order": "Flavobacteriales", "phylum": "Bacteroidetes", "superkingdom": "Bacteria"}, "1112": {"species": "Porphyrobacter neustonensis", "genus": "Porphyrobacter", "family": "Erythrobacteraceae", "order": "Sphingomonadales", "phylum": "Proteobacteria", "superkingdom": "Bacteria"}, "867900": {"species": "Cellulophaga lytica", "genus": "Cellulophaga", "family": "Flavobacteriaceae", "order": "Flavobacteriales", "phylum": "Bacteroidetes", "superkingdom": "Bacteria"}, "308754": {"species": "Rhodovulum sp. MB263", "genus": "Rhodovulum", "family": "Rhodobacteraceae", "order": "Rhodobacterales", "phylum": "Proteobacteria", "superkingdom": "Bacteria"}, "1016987": {"species": "Novosphingobium sp. THN1", "genus": "Novosphingobium", "family": "Sphingomonadaceae", "order": "Sphingomonadales", "phylum": "Proteobacteria", "superkingdom": "Bacteria"}, "211586": {"species": "Shewanella oneidensis", "genus": "Shewanella", "family": "Shewanellaceae", "order": "Alteromonadales", "phylum": "Proteobacteria", "superkingdom": "Bacteria"}, "1250153": {"species": "Maribacter sp. MAR_2009_60", "genus": "Maribacter", "family": "Flavobacteriaceae", "order": "Flavobacteriales", "phylum": "Bacteroidetes", "superkingdom": "Bacteria"}, "2219696": {"species": "Sphingomonas sp. FARSPH", "genus": "Sphingomonas", "family": "Sphingomonadaceae", "order": "Sphingomonadales", "phylum": "Proteobacteria", "superkingdom": "Bacteria"}, "2126553": {"species": "Gramella fulva", "genus": "Gramella", "family": "Flavobacteriaceae", "order": "Flavobacteriales", "phylum": "Bacteroidetes", "superkingdom": "Bacteria"}, "1454006": {"species": "Siansivirga zeaxanthinifaciens", "genus": "Siansivirga", "family": "Flavobacteriaceae", "order": "Flavobacteriales", "phylum": "Bacteroidetes", "superkingdom": "Bacteria"}, "1915078": {"species": "Thioclava nitratireducens", "genus": "Thioclava", "family": "Rhodobacteraceae", "order": "Rhodobacterales", "phylum": "Proteobacteria", "superkingdom": "Bacteria"}, "1806885": {"species": "Sphingorhabdus sp. M41", "genus": "Sphingorhabdus", "family": "Sphingomonadaceae", "order": "Sphingomonadales", "phylum": "Proteobacteria", "superkingdom": "Bacteria"}, "745310": {"species": "Sphingomonas sp. MM-1", "genus": "Sphingomonas", "family": "Sphingomonadaceae", "order": "Sphingomonadales", "phylum": "Proteobacteria", "superkingdom": "Bacteria"}, "3105": {"species": "Pediastrum duplex", "genus": "Pediastrum", "family": "Hydrodictyaceae", "order": "Sphaeropleales", "phylum": "Chlorophyta", "superkingdom": "Eukaryota"}, "7660": {"species": "Psammechinus miliaris", "genus": "Psammechinus", "family": "Parechinidae", "order": "Camarodonta", "phylum": "Echinodermata", "superkingdom": "Eukaryota"}, "688270": {"species": "Cellulophaga algicola", "genus": "Cellulophaga", "family": "Flavobacteriaceae", "order": "Flavobacteriales", "phylum": "Bacteroidetes", "superkingdom": "Bacteria"}, "559305": {"species": "Trichophyton rubrum", "genus": "Trichophyton", "family": "Arthrodermataceae", "order": "Onygenales", "phylum": "Ascomycota", "superkingdom": "Eukaryota"}, "216142": {"species": "Pseudomonas rhizosphaerae", "genus": "Pseudomonas", "family": "Pseudomonadaceae", "order": "Pseudomonadales", "phylum": "Proteobacteria", "superkingdom": "Bacteria"}, "2021862": {"species": "Labrenzia sp. VG12", "genus": "Labrenzia", "family": "Rhodobacteraceae", "order": "Rhodobacterales", "phylum": "Proteobacteria", "superkingdom": "Bacteria"}, "1034807": {"species": "Flavobacterium branchiophilum", "genus": "Flavobacterium", "family": "Flavobacteriaceae", "order": "Flavobacteriales", "phylum": "Bacteroidetes", "superkingdom": "Bacteria"}, "1906738": {"species": "Hyphomonas sp. Mor2", "genus": "Hyphomonas", "family": "Hyphomonadaceae", "order": "Rhodobacterales", "phylum": "Proteobacteria", "superkingdom": "Bacteria"}, "364410": {"species": "Granulibacter bethesdensis", "genus": "Granulibacter", "family": "Acetobacteraceae", "order": "Rhodospirillales", "phylum": "Proteobacteria", "superkingdom": "Bacteria"}, "1549858": {"species": "Sphingomonas taxi", "genus": "Sphingomonas", "family": "Sphingomonadaceae", "order": "Sphingomonadales", "phylum": "Proteobacteria", "superkingdom": "Bacteria"}, "34085": {"species": "Riemerella anatipestifer", "genus": "Riemerella", "family": "Weeksellaceae", "order": "Flavobacteriales", "phylum": "Bacteroidetes", "superkingdom": "Bacteria"}, "2011159": {"species": "Erythrobacter sp. KY5", "genus": "Erythrobacter", "family": "Erythrobacteraceae", "order": "Sphingomonadales", "phylum": "Proteobacteria", "superkingdom": "Bacteria"}, "73025": {"species": "Eutreptiella gymnastica", "genus": "Eutreptiella", "family": "Eutreptiales-undef", "order": "Eutreptiales", "phylum": "Euglenozoa", "superkingdom": "Eukaryota"}, "191292": {"species": "Rhodococcus aetherivorans", "genus": "Rhodococcus", "family": "Nocardiaceae", "order": "Corynebacteriales", "phylum": "Actinobacteria", "superkingdom": "Bacteria"}, "3708": {"species": "Brassica napus", "genus": "Brassica", "family": "Brassicaceae", "order": "Brassicales", "phylum": "Streptophyta", "superkingdom": "Eukaryota"}, "204992": {"species": "Golenkinia longispicula", "genus": "Golenkinia", "family": "Golenkiniaceae", "order": "Chlamydomonadales", "phylum": "Chlorophyta", "superkingdom": "Eukaryota"}, "1336794": {"species": "Formosa sp. Hel1_33_131", "genus": "Formosa", "family": "Flavobacteriaceae", "order": "Flavobacteriales", "phylum": "Bacteroidetes", "superkingdom": "Bacteria"}, "2182384": {"species": "Erythrobacter aureus", "genus": "Erythrobacter", "family": "Erythrobacteraceae", "order": "Sphingomonadales", "phylum": "Proteobacteria", "superkingdom": "Bacteria"}, "110365": {"species": "Gregarina niphandrodes", "genus": "Gregarina", "family": "Gregarinidae", "order": "Eugregarinorida", "phylum": "Apicomplexa", "superkingdom": "Eukaryota"}, "69332": {"species": "Chara braunii", "genus": "Chara", "family": "Characeae", "order": "Charales", "phylum": "Streptophyta", "superkingdom": "Eukaryota"}, "2023229": {"species": "Porphyrobacter sp. HT-58-2", "genus": "Porphyrobacter", "family": "Erythrobacteraceae", "order": "Sphingomonadales", "phylum": "Proteobacteria", "superkingdom": "Bacteria"}, "131310": {"species": "Parastrongyloides trichosuri", "genus": "Parastrongyloides", "family": "Strongyloididae", "order": "Rhabditida", "phylum": "Nematoda", "superkingdom": "Eukaryota"}, "484429": {"species": "Sphingobium sp. YBL2", "genus": "Sphingobium", "family": "Sphingomonadaceae", "order": "Sphingomonadales", "phylum": "Proteobacteria", "superkingdom": "Bacteria"}, "76594": {"species": "Cellulophaga baltica", "genus": "Cellulophaga", "family": "Flavobacteriaceae", "order": "Flavobacteriales", "phylum": "Bacteroidetes", "superkingdom": "Bacteria"}, "320787": {"species": "Cyclobacterium amurskyense", "genus": "Cyclobacterium", "family": "Cyclobacteriaceae", "order": "Cytophagales", "phylum": "Bacteroidetes", "superkingdom": "Bacteria"}, "80870": {"species": "Acidovorax avenae", "genus": "Acidovorax", "family": "Comamonadaceae", "order": "Burkholderiales", "phylum": "Proteobacteria", "superkingdom": "Bacteria"}, "1389004": {"species": "Sulfitobacter sp. SK011", "genus": "Sulfitobacter", "family": "Rhodobacteraceae", "order": "Rhodobacterales", "phylum": "Proteobacteria", "superkingdom": "Bacteria"}, "633838": {"species": "Bathycoccus virus BpV82", "genus": "Phycodnaviridae-undef", "family": "Phycodnaviridae", "order": "Algavirales", "phylum": "Nucleocytoviricota", "superkingdom": "Viruses"}, "880591": {"species": "Ketogulonicigenium vulgare", "genus": "Ketogulonicigenium", "family": "Rhodobacteraceae", "order": "Rhodobacterales", "phylum": "Proteobacteria", "superkingdom": "Bacteria"}, "104268": {"species": "Tenacibaculum mesophilum", "genus": "Tenacibaculum", "family": "Flavobacteriaceae", "order": "Flavobacteriales", "phylum": "Bacteroidetes", "superkingdom": "Bacteria"}, "70448": {"species": "Ostreococcus tauri", "genus": "Ostreococcus", "family": "Bathycoccaceae", "order": "Mamiellales", "phylum": "Chlorophyta", "superkingdom": "Eukaryota"}, "307658": {"species": "Monomorium pharaonis", "genus": "Monomorium", "family": "Formicidae", "order": "Hymenoptera", "phylum": "Arthropoda", "superkingdom": "Eukaryota"}, "2787": {"species": "Porphyra purpurea", "genus": "Porphyra", "family": "Bangiaceae", "order": "Bangiales", "phylum": "Rhodophyta", "superkingdom": "Eukaryota"}, "1522189": {"species": "Ceraceosorus guamensis", "genus": "Ceraceosorus", "family": "Ceraceosoraceae", "order": "Ceraceosorales", "phylum": "Basidiomycota", "superkingdom": "Eukaryota"}, "1714848": {"species": "Aquimarina sp. AD1", "genus": "Aquimarina", "family": "Flavobacteriaceae", "order": "Flavobacteriales", "phylum": "Bacteroidetes", "superkingdom": "Bacteria"}, "1850238": {"species": "Rhizorhabdus dicambivorans", "genus": "Rhizorhabdus", "family": "Sphingomonadaceae", "order": "Sphingomonadales", "phylum": "Proteobacteria", "superkingdom": "Bacteria"}, "1532023": {"species": "Qipengyuania sediminis", "genus": "Qipengyuania", "family": "Erythrobacteraceae", "order": "Sphingomonadales", "phylum": "Proteobacteria", "superkingdom": "Bacteria"}, "1714849": {"species": "Aquimarina sp. AD10", "genus": "Aquimarina", "family": "Flavobacteriaceae", "order": "Flavobacteriales", "phylum": "Bacteroidetes", "superkingdom": "Bacteria"}, "1348585": {"species": "Cellulophaga baltica", "genus": "Cellulophaga", "family": "Flavobacteriaceae", "order": "Flavobacteriales", "phylum": "Bacteroidetes", "superkingdom": "Bacteria"}, "383372": {"species": "Roseiflexus castenholzii", "genus": "Roseiflexus", "family": "Roseiflexaceae", "order": "Chloroflexales", "phylum": "Chloroflexi", "superkingdom": "Bacteria"}, "1515612": {"species": "Sphingopyxis fribergensis", "genus": "Sphingopyxis", "family": "Sphingomonadaceae", "order": "Sphingomonadales", "phylum": "Proteobacteria", "superkingdom": "Bacteria"}, "1390395": {"species": "Sphingomonas sp. LK11", "genus": "Sphingomonas", "family": "Sphingomonadaceae", "order": "Sphingomonadales", "phylum": "Proteobacteria", "superkingdom": "Bacteria"}, "1850250": {"species": "Rhodobacter sp. LPB0142", "genus": "Rhodobacter", "family": "Rhodobacteraceae", "order": "Rhodobacterales", "phylum": "Proteobacteria", "superkingdom": "Bacteria"}, "2487065": {"species": "Chryseobacterium sp. G0201", "genus": "Chryseobacterium", "family": "Weeksellaceae", "order": "Flavobacteriales", "phylum": "Bacteroidetes", "superkingdom": "Bacteria"}, "1784713": {"species": "Flavobacterium arcticum", "genus": "Flavobacterium", "family": "Flavobacteriaceae", "order": "Flavobacteriales", "phylum": "Bacteroidetes", "superkingdom": "Bacteria"}, "1736674": {"species": "Algibacter alginicilyticus", "genus": "Algibacter", "family": "Flavobacteriaceae", "order": "Flavobacteriales", "phylum": "Bacteroidetes", "superkingdom": "Bacteria"}, "592029": {"species": "Nonlabens dokdonensis", "genus": "Nonlabens", "family": "Flavobacteriaceae", "order": "Flavobacteriales", "phylum": "Bacteroidetes", "superkingdom": "Bacteria"}, "1774273": {"species": "Polaribacter vadi", "genus": "Polaribacter", "family": "Flavobacteriaceae", "order": "Flavobacteriales", "phylum": "Bacteroidetes", "superkingdom": "Bacteria"}, "1842535": {"species": "Blastomonas sp. RAC04", "genus": "Blastomonas", "family": "Sphingomonadaceae", "order": "Sphingomonadales", "phylum": "Proteobacteria", "superkingdom": "Bacteria"}, "35806": {"species": "Rhodovulum sulfidophilum", "genus": "Rhodovulum", "family": "Rhodobacteraceae", "order": "Rhodobacterales", "phylum": "Proteobacteria", "superkingdom": "Bacteria"}, "55564": {"species": "Chara vulgaris", "genus": "Chara", "family": "Characeae", "order": "Charales", "phylum": "Streptophyta", "superkingdom": "Eukaryota"}, "1763535": {"species": "Hydrogenophaga crassostreae", "genus": "Hydrogenophaga", "family": "Comamonadaceae", "order": "Burkholderiales", "phylum": "Proteobacteria", "superkingdom": "Bacteria"}, "1795355": {"species": "Echinicola strongylocentroti", "genus": "Echinicola", "family": "Cyclobacteriaceae", "order": "Cytophagales", "phylum": "Bacteroidetes", "superkingdom": "Bacteria"}, "554055": {"species": "Micractinium conductrix", "genus": "Micractinium", "family": "Chlorellaceae", "order": "Chlorellales", "phylum": "Chlorophyta", "superkingdom": "Eukaryota"}, "39960": {"species": "Erythrobacter litoralis", "genus": "Erythrobacter", "family": "Erythrobacteraceae", "order": "Sphingomonadales", "phylum": "Proteobacteria", "superkingdom": "Bacteria"}, "642926": {"species": "Ostreococcus tauri virus 1", "genus": "Prasinovirus", "family": "Phycodnaviridae", "order": "Algavirales", "phylum": "Nucleocytoviricota", "superkingdom": "Viruses"}, "2487063": {"species": "Chryseobacterium sp. G0162", "genus": "Chryseobacterium", "family": "Weeksellaceae", "order": "Flavobacteriales", "phylum": "Bacteroidetes", "superkingdom": "Bacteria"}, "39947": {"species": "Oryza sativa", "genus": "Oryza", "family": "Poaceae", "order": "Poales", "phylum": "Streptophyta", "superkingdom": "Eukaryota"}, "59895": {"species": "Cynara cardunculus", "genus": "Cynara", "family": "Asteraceae", "order": "Asterales", "phylum": "Streptophyta", "superkingdom": "Eukaryota"}, "1625125": {"species": "uncultured bacterium BD_contig01436", "genus": "Bacteria-undef", "family": "Bacteria-undef", "order": "Bacteria-undef", "phylum": "Bacteria-undef", "superkingdom": "Bacteria"}, "674703": {"species": "Rhodoplanes sp. Z2-YC6860", "genus": "Rhodoplanes", "family": "Hyphomicrobiaceae", "order": "Rhizobiales", "phylum": "Proteobacteria", "superkingdom": "Bacteria"}, "92945": {"species": "Ketogulonicigenium vulgare", "genus": "Ketogulonicigenium", "family": "Rhodobacteraceae", "order": "Rhodobacterales", "phylum": "Proteobacteria", "superkingdom": "Bacteria"}, "216432": {"species": "Croceibacter atlanticus", "genus": "Croceibacter", "family": "Flavobacteriaceae", "order": "Flavobacteriales", "phylum": "Bacteroidetes", "superkingdom": "Bacteria"}, "1628086": {"species": "Pseudomonas kribbensis", "genus": "Pseudomonas", "family": "Pseudomonadaceae", "order": "Pseudomonadales", "phylum": "Proteobacteria", "superkingdom": "Bacteria"}, "128390": {"species": "Nipponia nippon", "genus": "Nipponia", "family": "Threskiornithidae", "order": "Pelecaniformes", "phylum": "Chordata", "superkingdom": "Eukaryota"}, "1041932": {"species": "Saccharina japonica x Saccharina latissima", "genus": "Saccharina", "family": "Laminariaceae", "order": "Laminariales", "phylum": "Eukaryota-undef", "superkingdom": "Eukaryota"}, "743722": {"species": "Sphingobacterium sp. 21", "genus": "Sphingobacterium", "family": "Sphingobacteriaceae", "order": "Sphingobacteriales", "phylum": "Bacteroidetes", "superkingdom": "Bacteria"}, "33050": {"species": "Sphingopyxis macrogoltabida", "genus": "Sphingopyxis", "family": "Sphingomonadaceae", "order": "Sphingomonadales", "phylum": "Proteobacteria", "superkingdom": "Bacteria"}, "1644130": {"species": "Maribacter sp. 1_2014MBL_MicDiv", "genus": "Maribacter", "family": "Flavobacteriaceae", "order": "Flavobacteriales", "phylum": "Bacteroidetes", "superkingdom": "Bacteria"}, "1327635": {"species": "Sphingomonas sp. Cra20", "genus": "Sphingomonas", "family": "Sphingomonadaceae", "order": "Sphingomonadales", "phylum": "Proteobacteria", "superkingdom": "Bacteria"}, "2304600": {"species": "Breoghania sp. L-A4", "genus": "Breoghania", "family": "Cohaesibacteraceae", "order": "Rhizobiales", "phylum": "Proteobacteria", "superkingdom": "Bacteria"}, "1673076": {"species": "Sphingobium hydrophobicum", "genus": "Sphingobium", "family": "Sphingomonadaceae", "order": "Sphingomonadales", "phylum": "Proteobacteria", "superkingdom": "Bacteria"}, "1798205": {"species": "Cohaesibacter sp. ES.047", "genus": "Cohaesibacter", "family": "Cohaesibacteraceae", "order": "Rhizobiales", "phylum": "Proteobacteria", "superkingdom": "Bacteria"}, "102107": {"species": "Prunus mume", "genus": "Prunus", "family": "Rosaceae", "order": "Rosales", "phylum": "Streptophyta", "superkingdom": "Eukaryota"}, "1714860": {"species": "Aquimarina sp. BL5", "genus": "Aquimarina", "family": "Flavobacteriaceae", "order": "Flavobacteriales", "phylum": "Bacteroidetes", "superkingdom": "Bacteria"}, "996801": {"species": "Polaribacter reichenbachii", "genus": "Polaribacter", "family": "Flavobacteriaceae", "order": "Flavobacteriales", "phylum": "Bacteroidetes", "superkingdom": "Bacteria"}, "2319844": {"species": "Sphingomonas sp. YZ-8", "genus": "Sphingomonas", "family": "Sphingomonadaceae", "order": "Sphingomonadales", "phylum": "Proteobacteria", "superkingdom": "Bacteria"}, "926556": {"species": "Echinicola vietnamensis", "genus": "Echinicola", "family": "Cyclobacteriaceae", "order": "Cytophagales", "phylum": "Bacteroidetes", "superkingdom": "Bacteria"}, "1250205": {"species": "Gramella sp. MAR_2010_147", "genus": "Gramella", "family": "Flavobacteriaceae", "order": "Flavobacteriales", "phylum": "Bacteroidetes", "superkingdom": "Bacteria"}, "364197": {"species": "Pseudomonas pohangensis", "genus": "Pseudomonas", "family": "Pseudomonadaceae", "order": "Pseudomonadales", "phylum": "Proteobacteria", "superkingdom": "Bacteria"}, "1761453": {"species": "Euzebyella marina", "genus": "Euzebyella", "family": "Flavobacteriaceae", "order": "Flavobacteriales", "phylum": "Bacteroidetes", "superkingdom": "Bacteria"}, "133788": {"species": "uncultured prasinophyte clone OM5", "genus": "Chlorophyta-undef", "family": "Chlorophyta-undef", "order": "Chlorophyta-undef", "phylum": "Chlorophyta", "superkingdom": "Eukaryota"}, "317655": {"species": "Sphingopyxis alaskensis", "genus": "Sphingopyxis", "family": "Sphingomonadaceae", "order": "Sphingomonadales", "phylum": "Proteobacteria", "superkingdom": "Bacteria"}, "2021234": {"species": "Ahniella affigens", "genus": "Ahniella", "family": "Rhodanobacteraceae", "order": "Xanthomonadales", "phylum": "Proteobacteria", "superkingdom": "Bacteria"}, "1032745": {"species": "Trachydiscus minutus", "genus": "Trachydiscus", "family": "Goniochloridales-undef", "order": "Goniochloridales", "phylum": "Eukaryota-undef", "superkingdom": "Eukaryota"}, "1188256": {"species": "Rhodovulum sulfidophilum", "genus": "Rhodovulum", "family": "Rhodobacteraceae", "order": "Rhodobacterales", "phylum": "Proteobacteria", "superkingdom": "Bacteria"}, "76832": {"species": "Myroides odoratimimus", "genus": "Myroides", "family": "Flavobacteriaceae", "order": "Flavobacteriales", "phylum": "Bacteroidetes", "superkingdom": "Bacteria"}, "522306": {"species": "Candidatus Accumulibacter phosphatis", "genus": "Candidatus Accumulibacter", "family": "Proteobacteria-undef", "order": "Proteobacteria-undef", "phylum": "Proteobacteria", "superkingdom": "Bacteria"}, "1166950": {"species": "Candidatus Thiodictyon syntrophicum", "genus": "Thiodictyon", "family": "Chromatiaceae", "order": "Chromatiales", "phylum": "Proteobacteria", "superkingdom": "Bacteria"}, "267128": {"species": "Sphingopyxis granuli", "genus": "Sphingopyxis", "family": "Sphingomonadaceae", "order": "Sphingomonadales", "phylum": "Proteobacteria", "superkingdom": "Bacteria"}, "502025": {"species": "Haliangium ochraceum", "genus": "Haliangium", "family": "Kofleriaceae", "order": "Myxococcales", "phylum": "Proteobacteria", "superkingdom": "Bacteria"}, "1842536": {"species": "Agrobacterium sp. RAC06", "genus": "Agrobacterium", "family": "Rhizobiaceae", "order": "Rhizobiales", "phylum": "Proteobacteria", "superkingdom": "Bacteria"}, "250": {"species": "Chryseobacterium gleum", "genus": "Chryseobacterium", "family": "Weeksellaceae", "order": "Flavobacteriales", "phylum": "Bacteroidetes", "superkingdom": "Bacteria"}, "376686": {"species": "Flavobacterium johnsoniae", "genus": "Flavobacterium", "family": "Flavobacteriaceae", "order": "Flavobacteriales", "phylum": "Bacteroidetes", "superkingdom": "Bacteria"}, "31312": {"species": "Nephroselmis olivacea", "genus": "Nephroselmis", "family": "Nephroselmidaceae", "order": "Nephroselmidales", "phylum": "Chlorophyta", "superkingdom": "Eukaryota"}, "1670800": {"species": "Mesorhizobium oceanicum", "genus": "Mesorhizobium", "family": "Phyllobacteriaceae", "order": "Rhizobiales", "phylum": "Proteobacteria", "superkingdom": "Bacteria"}, "633837": {"species": "Bathycoccus virus BpV178", "genus": "Phycodnaviridae-undef", "family": "Phycodnaviridae", "order": "Algavirales", "phylum": "Nucleocytoviricota", "superkingdom": "Viruses"}, "693978": {"species": "Riemerella anatipestifer", "genus": "Riemerella", "family": "Weeksellaceae", "order": "Flavobacteriales", "phylum": "Bacteroidetes", "superkingdom": "Bacteria"}, "2003315": {"species": "Porphyrobacter sp. CACIAM 03H1", "genus": "Porphyrobacter", "family": "Erythrobacteraceae", "order": "Sphingomonadales", "phylum": "Proteobacteria", "superkingdom": "Bacteria"}, "1041826": {"species": "Flavobacterium columnare", "genus": "Flavobacterium", "family": "Flavobacteriaceae", "order": "Flavobacteriales", "phylum": "Bacteroidetes", "superkingdom": "Bacteria"}, "754409": {"species": "Winogradskyella sp. PG-2", "genus": "Winogradskyella", "family": "Flavobacteriaceae", "order": "Flavobacteriales", "phylum": "Bacteroidetes", "superkingdom": "Bacteria"}, "2054914": {"species": "Pseudomonas sp. 02C 26", "genus": "Pseudomonas", "family": "Pseudomonadaceae", "order": "Pseudomonadales", "phylum": "Proteobacteria", "superkingdom": "Bacteria"}, "621456": {"species": "Sphingomonas melonis", "genus": "Sphingomonas", "family": "Sphingomonadaceae", "order": "Sphingomonadales", "phylum": "Proteobacteria", "superkingdom": "Bacteria"}, "1348584": {"species": "Cellulophaga baltica", "genus": "Cellulophaga", "family": "Flavobacteriaceae", "order": "Flavobacteriales", "phylum": "Bacteroidetes", "superkingdom": "Bacteria"}, "1127134": {"species": "Nocardia cyriacigeorgica", "genus": "Nocardia", "family": "Nocardiaceae", "order": "Corynebacteriales", "phylum": "Actinobacteria", "superkingdom": "Bacteria"}, "1332080": {"species": "Sphingobium baderi", "genus": "Sphingobium", "family": "Sphingomonadaceae", "order": "Sphingomonadales", "phylum": "Proteobacteria", "superkingdom": "Bacteria"}, "1523415": {"species": "Sphingomonas sp. AAP5", "genus": "Sphingomonas", "family": "Sphingomonadaceae", "order": "Sphingomonadales", "phylum": "Proteobacteria", "superkingdom": "Bacteria"}, "379731": {"species": "Pseudomonas stutzeri", "genus": "Pseudomonas", "family": "Pseudomonadaceae", "order": "Pseudomonadales", "phylum": "Proteobacteria", "superkingdom": "Bacteria"}, "49451": {"species": "Nicotiana attenuata", "genus": "Nicotiana", "family": "Solanaceae", "order": "Solanales", "phylum": "Streptophyta", "superkingdom": "Eukaryota"}, "639310": {"species": "Olleya aquimaris", "genus": "Olleya", "family": "Flavobacteriaceae", "order": "Flavobacteriales", "phylum": "Bacteroidetes", "superkingdom": "Bacteria"}, "2249356": {"species": "Flavobacterium sp. HYN0086", "genus": "Flavobacterium", "family": "Flavobacteriaceae", "order": "Flavobacteriales", "phylum": "Bacteroidetes", "superkingdom": "Bacteria"}, "1486262": {"species": "Martelella endophytica", "genus": "Martelella", "family": "Aurantimonadaceae", "order": "Rhizobiales", "phylum": "Proteobacteria", "superkingdom": "Bacteria"}, "38626": {"species": "Phascolarctos cinereus", "genus": "Phascolarctos", "family": "Phascolarctidae", "order": "Diprotodontia", "phylum": "Chordata", "superkingdom": "Eukaryota"}, "45351": {"species": "Nematostella vectensis", "genus": "Nematostella", "family": "Edwardsiidae", "order": "Actiniaria", "phylum": "Cnidaria", "superkingdom": "Eukaryota"}, "762903": {"species": "Pseudopedobacter saltans", "genus": "Pseudopedobacter", "family": "Sphingobacteriaceae", "order": "Sphingobacteriales", "phylum": "Bacteroidetes", "superkingdom": "Bacteria"}, "1891279": {"species": "Thalassospira indica", "genus": "Thalassospira", "family": "Rhodospirillaceae", "order": "Rhodospirillales", "phylum": "Proteobacteria", "superkingdom": "Bacteria"}, "1721091": {"species": "Chryseobacterium sp. IHB B 17019", "genus": "Chryseobacterium", "family": "Weeksellaceae", "order": "Flavobacteriales", "phylum": "Bacteroidetes", "superkingdom": "Bacteria"}, "722472": {"species": "Bradyrhizobium lablabi", "genus": "Bradyrhizobium", "family": "Bradyrhizobiaceae", "order": "Rhizobiales", "phylum": "Proteobacteria", "superkingdom": "Bacteria"}, "690566": {"species": "Sphingobium chlorophenolicum", "genus": "Sphingobium", "family": "Sphingomonadaceae", "order": "Sphingomonadales", "phylum": "Proteobacteria", "superkingdom": "Bacteria"}, "206008": {"species": "Panicum hallii", "genus": "Panicum", "family": "Poaceae", "order": "Poales", "phylum": "Streptophyta", "superkingdom": "Eukaryota"}, "78245": {"species": "Xanthobacter autotrophicus", "genus": "Xanthobacter", "family": "Xanthobacteraceae", "order": "Rhizobiales", "phylum": "Proteobacteria", "superkingdom": "Bacteria"}, "1628059": {"species": "Sphingomonas sp. JE1", "genus": "Sphingomonas", "family": "Sphingomonadaceae", "order": "Sphingomonadales", "phylum": "Proteobacteria", "superkingdom": "Bacteria"}, "1871037": {"species": "Flavobacteriaceae bacterium", "genus": "Flavobacteriaceae-undef", "family": "Flavobacteriaceae", "order": "Flavobacteriales", "phylum": "Bacteroidetes", "superkingdom": "Bacteria"}, "450851": {"species": "Phenylobacterium zucineum", "genus": "Phenylobacterium", "family": "Caulobacteraceae", "order": "Caulobacterales", "phylum": "Proteobacteria", "superkingdom": "Bacteria"}, "886377": {"species": "Muricauda ruestringensis", "genus": "Muricauda", "family": "Flavobacteriaceae", "order": "Flavobacteriales", "phylum": "Bacteroidetes", "superkingdom": "Bacteria"}, "1454201": {"species": "Nonlabens marinus", "genus": "Nonlabens", "family": "Flavobacteriaceae", "order": "Flavobacteriales", "phylum": "Bacteroidetes", "superkingdom": "Bacteria"}, "120107": {"species": "Sphingobium cloacae", "genus": "Sphingobium", "family": "Sphingomonadaceae", "order": "Sphingomonadales", "phylum": "Proteobacteria", "superkingdom": "Bacteria"}, "1896175": {"species": "Polaribacter sp. KT 15", "genus": "Polaribacter", "family": "Flavobacteriaceae", "order": "Flavobacteriales", "phylum": "Bacteroidetes", "superkingdom": "Bacteria"}, "1634516": {"species": "Citromicrobium sp. JL477", "genus": "Citromicrobium", "family": "Sphingomonadaceae", "order": "Sphingomonadales", "phylum": "Proteobacteria", "superkingdom": "Bacteria"}, "2201181": {"species": "Flavobacterium sediminis", "genus": "Flavobacterium", "family": "Flavobacteriaceae", "order": "Flavobacteriales", "phylum": "Bacteroidetes", "superkingdom": "Bacteria"}, "413882": {"species": "[Polyangium] brachysporum", "genus": "Burkholderiales-undef", "family": "Burkholderiales-undef", "order": "Burkholderiales", "phylum": "Proteobacteria", "superkingdom": "Bacteria"}, "76947": {"species": "Sphingobium herbicidovorans", "genus": "Sphingobium", "family": "Sphingomonadaceae", "order": "Sphingomonadales", "phylum": "Proteobacteria", "superkingdom": "Bacteria"}, "303": {"species": "Pseudomonas putida", "genus": "Pseudomonas", "family": "Pseudomonadaceae", "order": "Pseudomonadales", "phylum": "Proteobacteria", "superkingdom": "Bacteria"}, "1790137": {"species": "Wenyingzhuangia fucanilytica", "genus": "Wenyingzhuangia", "family": "Flavobacteriaceae", "order": "Flavobacteriales", "phylum": "Bacteroidetes", "superkingdom": "Bacteria"}, "71743": {"species": "Chlorogonium capillatum", "genus": "Chlorogonium", "family": "Haematococcaceae", "order": "Chlamydomonadales", "phylum": "Chlorophyta", "superkingdom": "Eukaryota"}, "164546": {"species": "Cupriavidus taiwanensis", "genus": "Cupriavidus", "family": "Burkholderiaceae", "order": "Burkholderiales", "phylum": "Proteobacteria", "superkingdom": "Bacteria"}, "1271752": {"species": "Riemerella anatipestifer", "genus": "Riemerella", "family": "Weeksellaceae", "order": "Flavobacteriales", "phylum": "Bacteroidetes", "superkingdom": "Bacteria"}, "1173027": {"species": "Microcoleus sp. PCC 7113", "genus": "Microcoleus", "family": "Microcoleaceae", "order": "Oscillatoriales", "phylum": "Cyanobacteria", "superkingdom": "Bacteria"}, "88036": {"species": "Selaginella moellendorffii", "genus": "Selaginella", "family": "Selaginellaceae", "order": "Selaginellales", "phylum": "Streptophyta", "superkingdom": "Eukaryota"}, "931866": {"species": "Bradyrhizobium ottawaense", "genus": "Bradyrhizobium", "family": "Bradyrhizobiaceae", "order": "Rhizobiales", "phylum": "Proteobacteria", "superkingdom": "Bacteria"}, "3074": {"species": "Parachlorella kessleri", "genus": "Parachlorella", "family": "Chlorellaceae", "order": "Chlorellales", "phylum": "Chlorophyta", "superkingdom": "Eukaryota"}, "41875": {"species": "Bathycoccus prasinos", "genus": "Bathycoccus", "family": "Bathycoccaceae", "order": "Mamiellales", "phylum": "Chlorophyta", "superkingdom": "Eukaryota"}, "3711": {"species": "Brassica rapa", "genus": "Brassica", "family": "Brassicaceae", "order": "Brassicales", "phylum": "Streptophyta", "superkingdom": "Eukaryota"}, "411154": {"species": "Gramella forsetii", "genus": "Gramella", "family": "Flavobacteriaceae", "order": "Flavobacteriales", "phylum": "Bacteroidetes", "superkingdom": "Bacteria"}, "188344": {"species": "Leptosomus discolor", "genus": "Leptosomus", "family": "Leptosomidae", "order": "Coraciiformes", "phylum": "Chordata", "superkingdom": "Eukaryota"}, "4555": {"species": "Setaria italica", "genus": "Setaria", "family": "Poaceae", "order": "Poales", "phylum": "Streptophyta", "superkingdom": "Eukaryota"}, "145388": {"species": "Monoraphidium neglectum", "genus": "Monoraphidium", "family": "Selenastraceae", "order": "Sphaeropleales", "phylum": "Chlorophyta", "superkingdom": "Eukaryota"}, "542402": {"species": "uncultured bacterium ARCTIC13_E_12", "genus": "Bacteria-undef", "family": "Bacteria-undef", "order": "Bacteria-undef", "phylum": "Bacteria-undef", "superkingdom": "Bacteria"}, "34126": {"species": "Cladophora albida", "genus": "Cladophora", "family": "Cladophoraceae", "order": "Cladophorales", "phylum": "Chlorophyta", "superkingdom": "Eukaryota"}, "50429": {"species": "Stylophora pistillata", "genus": "Stylophora", "family": "Pocilloporidae", "order": "Scleractinia", "phylum": "Cnidaria", "superkingdom": "Eukaryota"}, "114398": {"species": "Parasteatoda tepidariorum", "genus": "Parasteatoda", "family": "Theridiidae", "order": "Araneae", "phylum": "Arthropoda", "superkingdom": "Eukaryota"}, "8083": {"species": "Xiphophorus maculatus", "genus": "Xiphophorus", "family": "Poeciliidae", "order": "Cyprinodontiformes", "phylum": "Chordata", "superkingdom": "Eukaryota"}, "2072936": {"species": "Sphingobium sp. SCG-1", "genus": "Sphingobium", "family": "Sphingomonadaceae", "order": "Sphingomonadales", "phylum": "Proteobacteria", "superkingdom": "Bacteria"}, "702113": {"species": "Novosphingobium sp. PP1Y", "genus": "Novosphingobium", "family": "Sphingomonadaceae", "order": "Sphingomonadales", "phylum": "Proteobacteria", "superkingdom": "Bacteria"}, "645517": {"species": "Altererythrobacter namhicola", "genus": "Altererythrobacter", "family": "Erythrobacteraceae", "order": "Sphingomonadales", "phylum": "Proteobacteria", "superkingdom": "Bacteria"}, "313598": {"species": "Polaribacter sp. MED152", "genus": "Polaribacter", "family": "Flavobacteriaceae", "order": "Flavobacteriales", "phylum": "Bacteroidetes", "superkingdom": "Bacteria"}, "564608": {"species": "Micromonas pusilla", "genus": "Micromonas", "family": "Mamiellaceae", "order": "Mamiellales", "phylum": "Chlorophyta", "superkingdom": "Eukaryota"}, "1420599": {"species": "Pseudomonas protegens", "genus": "Pseudomonas", "family": "Pseudomonadaceae", "order": "Pseudomonadales", "phylum": "Proteobacteria", "superkingdom": "Bacteria"}, "63186": {"species": "Zobellia galactanivorans", "genus": "Zobellia", "family": "Flavobacteriaceae", "order": "Flavobacteriales", "phylum": "Bacteroidetes", "superkingdom": "Bacteria"}, "1416941": {"species": "Closterium baillyanum", "genus": "Closterium", "family": "Closteriaceae", "order": "Desmidiales", "phylum": "Streptophyta", "superkingdom": "Eukaryota"}, "1033922": {"species": "Rhodococcus sp. WB1", "genus": "Rhodococcus", "family": "Nocardiaceae", "order": "Corynebacteriales", "phylum": "Actinobacteria", "superkingdom": "Bacteria"}, "755732": {"species": "Fluviicola taffensis", "genus": "Fluviicola", "family": "Crocinitomicaceae", "order": "Flavobacteriales", "phylum": "Bacteroidetes", "superkingdom": "Bacteria"}, "616991": {"species": "Arenibacter algicola", "genus": "Arenibacter", "family": "Flavobacteriaceae", "order": "Flavobacteriales", "phylum": "Bacteroidetes", "superkingdom": "Bacteria"}, "1855336": {"species": "Polaribacter sp. KT25b", "genus": "Polaribacter", "family": "Flavobacteriaceae", "order": "Flavobacteriales", "phylum": "Bacteroidetes", "superkingdom": "Bacteria"}, "1850252": {"species": "Tenacibaculum todarodis", "genus": "Tenacibaculum", "family": "Flavobacteriaceae", "order": "Flavobacteriales", "phylum": "Bacteroidetes", "superkingdom": "Bacteria"}, "1230840": {"species": "Orycteropus afer", "genus": "Orycteropus", "family": "Orycteropodidae", "order": "Tubulidentata", "phylum": "Chordata", "superkingdom": "Eukaryota"}, "3726": {"species": "Raphanus sativus", "genus": "Raphanus", "family": "Brassicaceae", "order": "Brassicales", "phylum": "Streptophyta", "superkingdom": "Eukaryota"}, "1335048": {"species": "Defluviimonas alba", "genus": "Defluviimonas", "family": "Rhodobacteraceae", "order": "Rhodobacterales", "phylum": "Proteobacteria", "superkingdom": "Bacteria"}, "2082188": {"species": "Sphingobium sp. YG1", "genus": "Sphingobium", "family": "Sphingomonadaceae", "order": "Sphingomonadales", "phylum": "Proteobacteria", "superkingdom": "Bacteria"}, "1936081": {"species": "Seonamhaeicola sp. S2-3", "genus": "Seonamhaeicola", "family": "Flavobacteriaceae", "order": "Flavobacteriales", "phylum": "Bacteroidetes", "superkingdom": "Bacteria"}, "59538": {"species": "Pantholops hodgsonii", "genus": "Pantholops", "family": "Bovidae", "order": "Artiodactyla", "phylum": "Chordata", "superkingdom": "Eukaryota"}, "15368": {"species": "Brachypodium distachyon", "genus": "Brachypodium", "family": "Poaceae", "order": "Poales", "phylum": "Streptophyta", "superkingdom": "Eukaryota"}, "1560345": {"species": "Sphingomonas panacis", "genus": "Sphingomonas", "family": "Sphingomonadaceae", "order": "Sphingomonadales", "phylum": "Proteobacteria", "superkingdom": "Bacteria"}, "2183896": {"species": "Flavobacterium crocinum", "genus": "Flavobacterium", "family": "Flavobacteriaceae", "order": "Flavobacteriales", "phylum": "Bacteroidetes", "superkingdom": "Bacteria"}, "3649": {"species": "Carica papaya", "genus": "Carica", "family": "Caricaceae", "order": "Brassicales", "phylum": "Streptophyta", "superkingdom": "Eukaryota"}, "338969": {"species": "Rhodoferax ferrireducens", "genus": "Rhodoferax", "family": "Comamonadaceae", "order": "Burkholderiales", "phylum": "Proteobacteria", "superkingdom": "Bacteria"}, "861109": {"species": "Sphingobium indicum", "genus": "Sphingobium", "family": "Sphingomonadaceae", "order": "Sphingomonadales", "phylum": "Proteobacteria", "superkingdom": "Bacteria"}, "1030157": {"species": "Sphingomonas sp. KC8", "genus": "Sphingomonas", "family": "Sphingomonadaceae", "order": "Sphingomonadales", "phylum": "Proteobacteria", "superkingdom": "Bacteria"}, "979": {"species": "Cellulophaga lytica", "genus": "Cellulophaga", "family": "Flavobacteriaceae", "order": "Flavobacteriales", "phylum": "Bacteroidetes", "superkingdom": "Bacteria"}, "663364": {"species": "Halarcobacter bivalviorum", "genus": "Halarcobacter", "family": "Campylobacteraceae", "order": "Campylobacterales", "phylum": "Proteobacteria", "superkingdom": "Bacteria"}, "2057808": {"species": "Lacinutrix sp. Bg11-31", "genus": "Lacinutrix", "family": "Flavobacteriaceae", "order": "Flavobacteriales", "phylum": "Bacteroidetes", "superkingdom": "Bacteria"}, "1453352": {"species": "Sediminicola sp. YIK13", "genus": "Sediminicola", "family": "Flavobacteriaceae", "order": "Flavobacteriales", "phylum": "Bacteroidetes", "superkingdom": "Bacteria"}, "587753": {"species": "Pseudomonas chlororaphis", "genus": "Pseudomonas", "family": "Pseudomonadaceae", "order": "Pseudomonadales", "phylum": "Proteobacteria", "superkingdom": "Bacteria"}, "2358479": {"species": "Tenacibaculum sp. DSM 106434", "genus": "Tenacibaculum", "family": "Flavobacteriaceae", "order": "Flavobacteriales", "phylum": "Bacteroidetes", "superkingdom": "Bacteria"}, "2282170": {"species": "Kordia sp. SMS9", "genus": "Kordia", "family": "Flavobacteriaceae", "order": "Flavobacteriales", "phylum": "Bacteroidetes", "superkingdom": "Bacteria"}, "13690": {"species": "Sphingobium yanoikuyae", "genus": "Sphingobium", "family": "Sphingomonadaceae", "order": "Sphingomonadales", "phylum": "Proteobacteria", "superkingdom": "Bacteria"}, "1010": {"species": "Sphingobacterium mizutaii", "genus": "Sphingobacterium", "family": "Sphingobacteriaceae", "order": "Sphingobacteriales", "phylum": "Bacteroidetes", "superkingdom": "Bacteria"}, "1476901": {"species": "Nonlabens sp. MIC269", "genus": "Nonlabens", "family": "Flavobacteriaceae", "order": "Flavobacteriales", "phylum": "Bacteroidetes", "superkingdom": "Bacteria"}, "4558": {"species": "Sorghum bicolor", "genus": "Sorghum", "family": "Poaceae", "order": "Poales", "phylum": "Streptophyta", "superkingdom": "Eukaryota"}, "1913577": {"species": "Gramella salexigens", "genus": "Gramella", "family": "Flavobacteriaceae", "order": "Flavobacteriales", "phylum": "Bacteroidetes", "superkingdom": "Bacteria"}, "1150389": {"species": "Flavobacteriaceae bacterium UJ101", "genus": "Flavobacteriaceae-undef", "family": "Flavobacteriaceae", "order": "Flavobacteriales", "phylum": "Bacteroidetes", "superkingdom": "Bacteria"}, "412627": {"species": "Zalieutes elater", "genus": "Zalieutes", "family": "Ogcocephalidae", "order": "Lophiiformes", "phylum": "Chordata", "superkingdom": "Eukaryota"}, "32473": {"species": "Xiphophorus couchianus", "genus": "Xiphophorus", "family": "Poeciliidae", "order": "Cyprinodontiformes", "phylum": "Chordata", "superkingdom": "Eukaryota"}, "1729720": {"species": "Salegentibacter sp. T436", "genus": "Salegentibacter", "family": "Flavobacteriaceae", "order": "Flavobacteriales", "phylum": "Bacteroidetes", "superkingdom": "Bacteria"}, "272568": {"species": "Gluconacetobacter diazotrophicus", "genus": "Gluconacetobacter", "family": "Acetobacteraceae", "order": "Rhodospirillales", "phylum": "Proteobacteria", "superkingdom": "Bacteria"}, "669041": {"species": "Tenacibaculum dicentrarchi", "genus": "Tenacibaculum", "family": "Flavobacteriaceae", "order": "Flavobacteriales", "phylum": "Bacteroidetes", "superkingdom": "Bacteria"}, "2502843": {"species": "Erythrobacter sp. HKB08", "genus": "Erythrobacter", "family": "Erythrobacteraceae", "order": "Sphingomonadales", "phylum": "Proteobacteria", "superkingdom": "Bacteria"}, "158500": {"species": "Novosphingobium resinovorum", "genus": "Novosphingobium", "family": "Sphingomonadaceae", "order": "Sphingomonadales", "phylum": "Proteobacteria", "superkingdom": "Bacteria"}, "407020": {"species": "Sphingobium sp. MI1205", "genus": "Sphingobium", "family": "Sphingomonadaceae", "order": "Sphingomonadales", "phylum": "Proteobacteria", "superkingdom": "Bacteria"}, "2493675": {"species": "Mesorhizobium sp. M4B.F.Ca.ET.058.02.1.1", "genus": "Mesorhizobium", "family": "Phyllobacteriaceae", "order": "Rhizobiales", "phylum": "Proteobacteria", "superkingdom": "Bacteria"}, "516051": {"species": "Muricauda lutaonensis", "genus": "Muricauda", "family": "Flavobacteriaceae", "order": "Flavobacteriales", "phylum": "Bacteroidetes", "superkingdom": "Bacteria"}, "889453": {"species": "Alkalitalea saponilacus", "genus": "Alkalitalea", "family": "Marinilabiliaceae", "order": "Marinilabiliales", "phylum": "Bacteroidetes", "superkingdom": "Bacteria"}, "627192": {"species": "Sphingobium sp. SYK-6", "genus": "Sphingobium", "family": "Sphingomonadaceae", "order": "Sphingomonadales", "phylum": "Proteobacteria", "superkingdom": "Bacteria"}, "313603": {"species": "Maribacter sp. HTCC2170", "genus": "Maribacter", "family": "Flavobacteriaceae", "order": "Flavobacteriales", "phylum": "Bacteroidetes", "superkingdom": "Bacteria"}, "2202148": {"species": "Azospirillum thermophilum", "genus": "Azospirillum", "family": "Rhodospirillaceae", "order": "Rhodospirillales", "phylum": "Proteobacteria", "superkingdom": "Bacteria"}, "357808": {"species": "Roseiflexus sp. RS-1", "genus": "Roseiflexus", "family": "Roseiflexaceae", "order": "Chloroflexales", "phylum": "Chloroflexi", "superkingdom": "Bacteria"}, "135719": {"species": "Sphingobium amiense", "genus": "Sphingobium", "family": "Sphingomonadaceae", "order": "Sphingomonadales", "phylum": "Proteobacteria", "superkingdom": "Bacteria"}, "1874061": {"species": "Sphingopyxis sp. EG6", "genus": "Sphingopyxis", "family": "Sphingomonadaceae", "order": "Sphingomonadales", "phylum": "Proteobacteria", "superkingdom": "Bacteria"}, "1921510": {"species": "Tardibacter chloracetimidivorans", "genus": "Tardibacter", "family": "Sphingomonadaceae", "order": "Sphingomonadales", "phylum": "Proteobacteria", "superkingdom": "Bacteria"}, "2055892": {"species": "Idiomarina sp. X4", "genus": "Idiomarina", "family": "Idiomarinaceae", "order": "Alteromonadales", "phylum": "Proteobacteria", "superkingdom": "Bacteria"}, "69401": {"species": "Carteria cerasiformis", "genus": "Carteria", "family": "Chlamydomonadaceae", "order": "Chlamydomonadales", "phylum": "Chlorophyta", "superkingdom": "Eukaryota"}, "1648404": {"species": "Erythrobacter atlanticus", "genus": "Erythrobacter", "family": "Erythrobacteraceae", "order": "Sphingomonadales", "phylum": "Proteobacteria", "superkingdom": "Bacteria"}, "1301098": {"species": "Pseudomonas knackmussii", "genus": "Pseudomonas", "family": "Pseudomonadaceae", "order": "Pseudomonadales", "phylum": "Proteobacteria", "superkingdom": "Bacteria"}, "313596": {"species": "Robiginitalea biformata", "genus": "Robiginitalea", "family": "Flavobacteriaceae", "order": "Flavobacteriales", "phylum": "Bacteroidetes", "superkingdom": "Bacteria"}, "985043": {"species": "Polaribacter sejongensis", "genus": "Polaribacter", "family": "Flavobacteriaceae", "order": "Flavobacteriales", "phylum": "Bacteroidetes", "superkingdom": "Bacteria"}, "880071": {"species": "Bernardetia litoralis", "genus": "Bernardetia", "family": "Bernardetiaceae", "order": "Cytophagales", "phylum": "Bacteroidetes", "superkingdom": "Bacteria"}, "1922222": {"species": "Sphingorhabdus sp. Alg231-15", "genus": "Sphingorhabdus", "family": "Sphingomonadaceae", "order": "Sphingomonadales", "phylum": "Proteobacteria", "superkingdom": "Bacteria"}, "1219058": {"species": "Sphingopyxis terrae", "genus": "Sphingopyxis", "family": "Sphingomonadaceae", "order": "Sphingomonadales", "phylum": "Proteobacteria", "superkingdom": "Bacteria"}, "79200": {"species": "Daucus carota", "genus": "Daucus", "family": "Apiaceae", "order": "Apiales", "phylum": "Streptophyta", "superkingdom": "Eukaryota"}, "1267766": {"species": "Altererythrobacter atlanticus", "genus": "Altererythrobacter", "family": "Erythrobacteraceae", "order": "Sphingomonadales", "phylum": "Proteobacteria", "superkingdom": "Bacteria"}, "1866325": {"species": "Sphingopyxis sp. MG", "genus": "Sphingopyxis", "family": "Sphingomonadaceae", "order": "Sphingomonadales", "phylum": "Proteobacteria", "superkingdom": "Bacteria"}, "1347342": {"species": "Formosa agariphila", "genus": "Formosa", "family": "Flavobacteriaceae", "order": "Flavobacteriales", "phylum": "Bacteroidetes", "superkingdom": "Bacteria"}, "2083786": {"species": "Devosia sp. I507", "genus": "Devosia", "family": "Hyphomicrobiaceae", "order": "Rhizobiales", "phylum": "Proteobacteria", "superkingdom": "Bacteria"}, "169297": {"species": "Aegilops tauschii", "genus": "Aegilops", "family": "Poaceae", "order": "Poales", "phylum": "Streptophyta", "superkingdom": "Eukaryota"}, "1441467": {"species": "Nitrospirillum amazonense", "genus": "Nitrospirillum", "family": "Rhodospirillaceae", "order": "Rhodospirillales", "phylum": "Proteobacteria", "superkingdom": "Bacteria"}, "1265309": {"species": "Epibacterium mobile", "genus": "Epibacterium", "family": "Rhodobacteraceae", "order": "Rhodobacterales", "phylum": "Proteobacteria", "superkingdom": "Bacteria"}, "192812": {"species": "Erythrobacter flavus", "genus": "Erythrobacter", "family": "Erythrobacteraceae", "order": "Sphingomonadales", "phylum": "Proteobacteria", "superkingdom": "Bacteria"}, "3218": {"species": "Physcomitrium patens", "genus": "Physcomitrium", "family": "Funariaceae", "order": "Funariales", "phylum": "Streptophyta", "superkingdom": "Eukaryota"}, "1851544": {"species": "Orrella dioscoreae", "genus": "Orrella", "family": "Alcaligenaceae", "order": "Burkholderiales", "phylum": "Proteobacteria", "superkingdom": "Bacteria"}, "1785753": {"species": "Ostreococcus tauri virus OtV5", "genus": "Prasinovirus", "family": "Phycodnaviridae", "order": "Algavirales", "phylum": "Nucleocytoviricota", "superkingdom": "Viruses"}, "1234841": {"species": "Mucilaginibacter xinganensis", "genus": "Mucilaginibacter", "family": "Sphingobacteriaceae", "order": "Sphingobacteriales", "phylum": "Bacteroidetes", "superkingdom": "Bacteria"}, "651561": {"species": "Chryseobacterium arthrosphaerae", "genus": "Chryseobacterium", "family": "Weeksellaceae", "order": "Flavobacteriales", "phylum": "Bacteroidetes", "superkingdom": "Bacteria"}, "60550": {"species": "Burkholderia pyrrocinia", "genus": "Burkholderia", "family": "Burkholderiaceae", "order": "Burkholderiales", "phylum": "Proteobacteria", "superkingdom": "Bacteria"}, "4442": {"species": "Camellia sinensis", "genus": "Camellia", "family": "Theaceae", "order": "Ericales", "phylum": "Streptophyta", "superkingdom": "Eukaryota"}, "643867": {"species": "Marivirga tractuosa", "genus": "Marivirga", "family": "Marivirgaceae", "order": "Cytophagales", "phylum": "Bacteroidetes", "superkingdom": "Bacteria"}, "169864": {"species": "unknown phycodnavirus", "genus": "Phycodnaviridae-undef", "family": "Phycodnaviridae", "order": "Algavirales", "phylum": "Nucleocytoviricota", "superkingdom": "Viruses"}, "1336802": {"species": "Nonlabens sp. Hel1_33_55", "genus": "Nonlabens", "family": "Flavobacteriaceae", "order": "Flavobacteriales", "phylum": "Bacteroidetes", "superkingdom": "Bacteria"}, "363852": {"species": "Pedobacter ginsengisoli", "genus": "Pedobacter", "family": "Sphingobacteriaceae", "order": "Sphingobacteriales", "phylum": "Bacteroidetes", "superkingdom": "Bacteria"}, "1896196": {"species": "Porphyrobacter sp. LM 6", "genus": "Porphyrobacter", "family": "Erythrobacteraceae", "order": "Sphingomonadales", "phylum": "Proteobacteria", "superkingdom": "Bacteria"}, "1609758": {"species": "Novosphingobium sp. P6W", "genus": "Novosphingobium", "family": "Sphingomonadaceae", "order": "Sphingomonadales", "phylum": "Proteobacteria", "superkingdom": "Bacteria"}, "1938607": {"species": "Sphingomonas sp. LM7", "genus": "Sphingomonas", "family": "Sphingomonadaceae", "order": "Sphingomonadales", "phylum": "Proteobacteria", "superkingdom": "Bacteria"}, "542383": {"species": "uncultured bacterium ARCTIC02_G_04", "genus": "Bacteria-undef", "family": "Bacteria-undef", "order": "Bacteria-undef", "phylum": "Bacteria-undef", "superkingdom": "Bacteria"}, "93064": {"species": "Sphingomonas koreensis", "genus": "Sphingomonas", "family": "Sphingomonadaceae", "order": "Sphingomonadales", "phylum": "Proteobacteria", "superkingdom": "Bacteria"}, "1404367": {"species": "Bradyrhizobium symbiodeficiens", "genus": "Bradyrhizobium", "family": "Bradyrhizobiaceae", "order": "Rhizobiales", "phylum": "Proteobacteria", "superkingdom": "Bacteria"}, "253288": {"species": "Malassezia yamatoensis", "genus": "Malassezia", "family": "Malasseziaceae", "order": "Malasseziales", "phylum": "Basidiomycota", "superkingdom": "Eukaryota"}, "1250231": {"species": "Gramella sp. MAR_2010_102", "genus": "Gramella", "family": "Flavobacteriaceae", "order": "Flavobacteriales", "phylum": "Bacteroidetes", "superkingdom": "Bacteria"}, "1434191": {"species": "Glycocaulis alkaliphilus", "genus": "Glycocaulis", "family": "Hyphomonadaceae", "order": "Rhodobacterales", "phylum": "Proteobacteria", "superkingdom": "Bacteria"}, "392499": {"species": "Sphingomonas wittichii", "genus": "Sphingomonas", "family": "Sphingomonadaceae", "order": "Sphingomonadales", "phylum": "Proteobacteria", "superkingdom": "Bacteria"}, "1855519": {"species": "Sphingobium sp. EP60837", "genus": "Sphingobium", "family": "Sphingomonadaceae", "order": "Sphingomonadales", "phylum": "Proteobacteria", "superkingdom": "Bacteria"}, "925818": {"species": "Methylobacterium sp. AMS5", "genus": "Methylobacterium", "family": "Methylobacteriaceae", "order": "Rhizobiales", "phylum": "Proteobacteria", "superkingdom": "Bacteria"}, "2507538": {"species": "Muriicola sp. MMS17-SY002", "genus": "Muriicola", "family": "Flavobacteriaceae", "order": "Flavobacteriales", "phylum": "Bacteroidetes", "superkingdom": "Bacteria"}, "181804": {"species": "Nitella hyalina", "genus": "Nitella", "family": "Characeae", "order": "Charales", "phylum": "Streptophyta", "superkingdom": "Eukaryota"}, "663331": {"species": "Trichophyton benhamiae", "genus": "Trichophyton", "family": "Arthrodermataceae", "order": "Onygenales", "phylum": "Ascomycota", "superkingdom": "Eukaryota"}, "2268026": {"species": "Runella sp. SP2", "genus": "Runella", "family": "Cytophagaceae", "order": "Cytophagales", "phylum": "Bacteroidetes", "superkingdom": "Bacteria"}, "1529069": {"species": "Polaribacter sp. BM10", "genus": "Polaribacter", "family": "Flavobacteriaceae", "order": "Flavobacteriales", "phylum": "Bacteroidetes", "superkingdom": "Bacteria"}, "361183": {"species": "Altererythrobacter epoxidivorans", "genus": "Altererythrobacter", "family": "Erythrobacteraceae", "order": "Sphingomonadales", "phylum": "Proteobacteria", "superkingdom": "Bacteria"}, "1125847": {"species": "Rhizobium sp. NT-26", "genus": "Rhizobium", "family": "Rhizobiaceae", "order": "Rhizobiales", "phylum": "Proteobacteria", "superkingdom": "Bacteria"}, "288022": {"species": "Kordiimonas gwangyangensis", "genus": "Kordiimonas", "family": "Kordiimonadaceae", "order": "Kordiimonadales", "phylum": "Proteobacteria", "superkingdom": "Bacteria"}, "1663210": {"species": "Ostreococcus mediterraneus virus 1", "genus": "Prasinovirus", "family": "Phycodnaviridae", "order": "Algavirales", "phylum": "Nucleocytoviricota", "superkingdom": "Viruses"}, "2211108": {"species": "Sterolibacteriaceae bacterium J5B", "genus": "Sterolibacteriaceae-undef", "family": "Sterolibacteriaceae", "order": "Nitrosomonadales", "phylum": "Proteobacteria", "superkingdom": "Bacteria"}, "215447": {"species": "undef", "genus": "undef", "family": "undef", "order": "undef", "phylum": "undef", "superkingdom": "undef"}, "754417": {"species": "Winogradskyella sp. PC-19", "genus": "Winogradskyella", "family": "Flavobacteriaceae", "order": "Flavobacteriales", "phylum": "Bacteroidetes", "superkingdom": "Bacteria"}, "1850246": {"species": "Urechidicola croceus", "genus": "Urechidicola", "family": "Flavobacteriaceae", "order": "Flavobacteriales", "phylum": "Bacteroidetes", "superkingdom": "Bacteria"}, "2290923": {"species": "Crenobacter cavernae", "genus": "Crenobacter", "family": "Neisseriaceae", "order": "Neisseriales", "phylum": "Proteobacteria", "superkingdom": "Bacteria"}, "553814": {"species": "Acidovorax carolinensis", "genus": "Acidovorax", "family": "Comamonadaceae", "order": "Burkholderiales", "phylum": "Proteobacteria", "superkingdom": "Bacteria"}, "929556": {"species": "Solitalea canadensis", "genus": "Solitalea", "family": "Sphingobacteriaceae", "order": "Sphingobacteriales", "phylum": "Bacteroidetes", "superkingdom": "Bacteria"}, "655815": {"species": "Zunongwangia profunda", "genus": "Zunongwangia", "family": "Flavobacteriaceae", "order": "Flavobacteriales", "phylum": "Bacteroidetes", "superkingdom": "Bacteria"}, "2338327": {"species": "Altererythrobacter amylolyticus", "genus": "Altererythrobacter", "family": "Erythrobacteraceae", "order": "Sphingomonadales", "phylum": "Proteobacteria", "superkingdom": "Bacteria"}, "2069432": {"species": "Tamlana sp. UJ94", "genus": "Tamlana", "family": "Flavobacteriaceae", "order": "Flavobacteriales", "phylum": "Bacteroidetes", "superkingdom": "Bacteria"}, "13689": {"species": "Sphingomonas paucimobilis", "genus": "Sphingomonas", "family": "Sphingomonadaceae", "order": "Sphingomonadales", "phylum": "Proteobacteria", "superkingdom": "Bacteria"}, "28189": {"species": "Capnocytophaga cynodegmi", "genus": "Capnocytophaga", "family": "Flavobacteriaceae", "order": "Flavobacteriales", "phylum": "Bacteroidetes", "superkingdom": "Bacteria"}, "223283": {"species": "Pseudomonas syringae group genomosp. 3", "genus": "Pseudomonas", "family": "Pseudomonadaceae", "order": "Pseudomonadales", "phylum": "Proteobacteria", "superkingdom": "Bacteria"}, "1827469": {"species": "Brevundimonas sp. GW460-12-10-14-LB2", "genus": "Brevundimonas", "family": "Caulobacteraceae", "order": "Caulobacterales", "phylum": "Proteobacteria", "superkingdom": "Bacteria"}, "1389011": {"species": "Sulfitobacter sp. SK025", "genus": "Sulfitobacter", "family": "Rhodobacteraceae", "order": "Rhodobacterales", "phylum": "Proteobacteria", "superkingdom": "Bacteria"}, "310752": {"species": "Balaenoptera acutorostrata", "genus": "Balaenoptera", "family": "Balaenopteridae", "order": "Artiodactyla", "phylum": "Chordata", "superkingdom": "Eukaryota"}, "112090": {"species": "Aphanomyces astaci", "genus": "Aphanomyces", "family": "Saprolegniaceae", "order": "Saprolegniales", "phylum": "Eukaryota-undef", "superkingdom": "Eukaryota"}, "143223": {"species": "Salegentibacter salegens", "genus": "Salegentibacter", "family": "Flavobacteriaceae", "order": "Flavobacteriales", "phylum": "Bacteroidetes", "superkingdom": "Bacteria"}, "1349785": {"species": "Tenacibaculum maritimum", "genus": "Tenacibaculum", "family": "Flavobacteriaceae", "order": "Flavobacteriales", "phylum": "Bacteroidetes", "superkingdom": "Bacteria"}, "1936080": {"species": "Winogradskyella sp. J14-2", "genus": "Winogradskyella", "family": "Flavobacteriaceae", "order": "Flavobacteriales", "phylum": "Bacteroidetes", "superkingdom": "Bacteria"}, "165436": {"species": "uncultured Flavobacteriaceae bacterium", "genus": "Flavobacteriaceae-undef", "family": "Flavobacteriaceae", "order": "Flavobacteriales", "phylum": "Bacteroidetes", "superkingdom": "Bacteria"}, "1486034": {"species": "Lacinutrix venerupis", "genus": "Lacinutrix", "family": "Flavobacteriaceae", "order": "Flavobacteriales", "phylum": "Bacteroidetes", "superkingdom": "Bacteria"}, "505249": {"species": "Arcobacter marinus", "genus": "Malaciobacter", "family": "Campylobacteraceae", "order": "Campylobacterales", "phylum": "Proteobacteria", "superkingdom": "Bacteria"}, "1223566": {"species": "Bradyrhizobium sp. CCGE-LA001", "genus": "Bradyrhizobium", "family": "Bradyrhizobiaceae", "order": "Rhizobiales", "phylum": "Proteobacteria", "superkingdom": "Bacteria"}, "280463": {"species": "Emiliania huxleyi", "genus": "Emiliania", "family": "Noelaerhabdaceae", "order": "Isochrysidales", "phylum": "Haptista", "superkingdom": "Eukaryota"}, "1604141": {"species": "Antrophyum semicostatum", "genus": "Antrophyum", "family": "Pteridaceae", "order": "Polypodiales", "phylum": "Streptophyta", "superkingdom": "Eukaryota"}, "1717717": {"species": "Labilibaculum antarcticum", "genus": "Labilibaculum", "family": "Marinifilaceae", "order": "Marinilabiliales", "phylum": "Bacteroidetes", "superkingdom": "Bacteria"}, "42229": {"species": "Prunus avium", "genus": "Prunus", "family": "Rosaceae", "order": "Rosales", "phylum": "Streptophyta", "superkingdom": "Eukaryota"}, "1141622": {"species": "uncultured picoeukaryote", "genus": "Eukaryota-undef", "family": "Eukaryota-undef", "order": "Eukaryota-undef", "phylum": "Eukaryota-undef", "superkingdom": "Eukaryota"}, "1097668": {"species": "Burkholderia sp. YI23", "genus": "Burkholderia", "family": "Burkholderiaceae", "order": "Burkholderiales", "phylum": "Proteobacteria", "superkingdom": "Bacteria"}, "2487071": {"species": "Chryseobacterium sp. F5649", "genus": "Chryseobacterium", "family": "Weeksellaceae", "order": "Flavobacteriales", "phylum": "Bacteroidetes", "superkingdom": "Bacteria"}, "179408": {"species": "Oscillatoria nigro-viridis", "genus": "Oscillatoria", "family": "Oscillatoriaceae", "order": "Oscillatoriales", "phylum": "Cyanobacteria", "superkingdom": "Bacteria"}, "310581": {"species": "uncultured Sphingopyxis sp.", "genus": "Sphingopyxis", "family": "Sphingomonadaceae", "order": "Sphingomonadales", "phylum": "Proteobacteria", "superkingdom": "Bacteria"}, "1550728": {"species": "Blastomonas fulva", "genus": "Blastomonas", "family": "Sphingomonadaceae", "order": "Sphingomonadales", "phylum": "Proteobacteria", "superkingdom": "Bacteria"}, "167468": {"species": "Bradyrhizobium sp. ORS 3257", "genus": "Bradyrhizobium", "family": "Bradyrhizobiaceae", "order": "Rhizobiales", "phylum": "Proteobacteria", "superkingdom": "Bacteria"}, "1811807": {"species": "Sulfuriflexus mobilis", "genus": "Sulfuriflexus", "family": "Granulosicoccaceae", "order": "Chromatiales", "phylum": "Proteobacteria", "superkingdom": "Bacteria"}, "1178778": {"species": "Maribacter cobaltidurans", "genus": "Maribacter", "family": "Flavobacteriaceae", "order": "Flavobacteriales", "phylum": "Bacteroidetes", "superkingdom": "Bacteria"}, "1117313": {"species": "Pseudoalteromonas arctica", "genus": "Pseudoalteromonas", "family": "Pseudoalteromonadaceae", "order": "Alteromonadales", "phylum": "Proteobacteria", "superkingdom": "Bacteria"}, "1202541": {"species": "Botryococcus braunii", "genus": "Botryococcus", "family": "Chlorophyta-undef", "order": "Chlorophyta-undef", "phylum": "Chlorophyta", "superkingdom": "Eukaryota"}, "1922226": {"species": "Anderseniella sp. Alg231-50", "genus": "Anderseniella", "family": "Rhodobiaceae", "order": "Rhizobiales", "phylum": "Proteobacteria", "superkingdom": "Bacteria"}, "983548": {"species": "Dokdonia sp. 4H-3-7-5", "genus": "Dokdonia", "family": "Flavobacteriaceae", "order": "Flavobacteriales", "phylum": "Bacteroidetes", "superkingdom": "Bacteria"}, "1315974": {"species": "Sphingobium sp. TKS", "genus": "Sphingobium", "family": "Sphingomonadaceae", "order": "Sphingomonadales", "phylum": "Proteobacteria", "superkingdom": "Bacteria"}, "1123269": {"species": "Sphingomonas sanxanigenens", "genus": "Sphingomonas", "family": "Sphingomonadaceae", "order": "Sphingomonadales", "phylum": "Proteobacteria", "superkingdom": "Bacteria"}, "397260": {"species": "Sphingomonas sanxanigenens", "genus": "Sphingomonas", "family": "Sphingomonadaceae", "order": "Sphingomonadales", "phylum": "Proteobacteria", "superkingdom": "Bacteria"}, "754397": {"species": "Polaribacter sp. SA4-10", "genus": "Polaribacter", "family": "Flavobacteriaceae", "order": "Flavobacteriales", "phylum": "Bacteroidetes", "superkingdom": "Bacteria"}, "1336796": {"species": "Gillisia sp. Hel1_33_143", "genus": "Gillisia", "family": "Flavobacteriaceae", "order": "Flavobacteriales", "phylum": "Bacteroidetes", "superkingdom": "Bacteria"}, "1325095": {"species": "Bradyrhizobium guangzhouense", "genus": "Bradyrhizobium", "family": "Bradyrhizobiaceae", "order": "Rhizobiales", "phylum": "Proteobacteria", "superkingdom": "Bacteria"}, "1336804": {"species": "Polaribacter sp. Hel1_33_78", "genus": "Polaribacter", "family": "Flavobacteriaceae", "order": "Flavobacteriales", "phylum": "Bacteroidetes", "superkingdom": "Bacteria"}, "1850526": {"species": "Arachidicoccus sp. BS20", "genus": "Arachidicoccus", "family": "Chitinophagaceae", "order": "Chitinophagales", "phylum": "Bacteroidetes", "superkingdom": "Bacteria"}, "2027857": {"species": "Mariniflexile sp. TRM1-10", "genus": "Mariniflexile", "family": "Flavobacteriaceae", "order": "Flavobacteriales", "phylum": "Bacteroidetes", "superkingdom": "Bacteria"}, "1961362": {"species": "Sphingomonas sp. NIC1", "genus": "Sphingomonas", "family": "Sphingomonadaceae", "order": "Sphingomonadales", "phylum": "Proteobacteria", "superkingdom": "Bacteria"}, "1697043": {"species": "Bordetella sp. H567", "genus": "Bordetella", "family": "Alcaligenaceae", "order": "Burkholderiales", "phylum": "Proteobacteria", "superkingdom": "Bacteria"}, "1274631": {"species": "Bradyrhizobium icense", "genus": "Bradyrhizobium", "family": "Bradyrhizobiaceae", "order": "Rhizobiales", "phylum": "Proteobacteria", "superkingdom": "Bacteria"}, "929562": {"species": "Emticicia oligotrophica", "genus": "Emticicia", "family": "Cytophagaceae", "order": "Cytophagales", "phylum": "Bacteroidetes", "superkingdom": "Bacteria"}, "1355329": {"species": "Sphingomonas lacus", "genus": "Sphingomonas", "family": "Sphingomonadaceae", "order": "Sphingomonadales", "phylum": "Proteobacteria", "superkingdom": "Bacteria"}, "1622118": {"species": "Lutibacter profundi", "genus": "Lutibacter", "family": "Flavobacteriaceae", "order": "Flavobacteriales", "phylum": "Bacteroidetes", "superkingdom": "Bacteria"}, "335406": {"species": "Sphingosinicella microcystinivorans", "genus": "Sphingosinicella", "family": "Sphingomonadaceae", "order": "Sphingomonadales", "phylum": "Proteobacteria", "superkingdom": "Bacteria"}, "316057": {"species": "Rhodopseudomonas palustris", "genus": "Rhodopseudomonas", "family": "Bradyrhizobiaceae", "order": "Rhizobiales", "phylum": "Proteobacteria", "superkingdom": "Bacteria"}, "1076": {"species": "Rhodopseudomonas palustris", "genus": "Rhodopseudomonas", "family": "Bradyrhizobiaceae", "order": "Rhizobiales", "phylum": "Proteobacteria", "superkingdom": "Bacteria"}, "314225": {"species": "Erythrobacter litoralis", "genus": "Erythrobacter", "family": "Erythrobacteraceae", "order": "Sphingomonadales", "phylum": "Proteobacteria", "superkingdom": "Bacteria"}, "1763534": {"species": "Flavobacterium crassostreae", "genus": "Flavobacterium", "family": "Flavobacteriaceae", "order": "Flavobacteriales", "phylum": "Bacteroidetes", "superkingdom": "Bacteria"}, "1808001": {"species": "Acinetobacter sp. LoGeW2-3", "genus": "Acinetobacter", "family": "Moraxellaceae", "order": "Pseudomonadales", "phylum": "Proteobacteria", "superkingdom": "Bacteria"}, "1973480": {"species": "Sphaerospermopsis kisseleviana", "genus": "Sphaerospermopsis", "family": "Aphanizomenonaceae", "order": "Nostocales", "phylum": "Cyanobacteria", "superkingdom": "Bacteria"}, "34270": {"species": "Syringa vulgaris", "genus": "Syringa", "family": "Oleaceae", "order": "Lamiales", "phylum": "Streptophyta", "superkingdom": "Eukaryota"}, "1229726": {"species": "Gramella flava", "genus": "Gramella", "family": "Flavobacteriaceae", "order": "Flavobacteriales", "phylum": "Bacteroidetes", "superkingdom": "Bacteria"}, "1792508": {"species": "Yangia sp. CCB-MM3", "genus": "Salipiger", "family": "Rhodobacteraceae", "order": "Rhodobacterales", "phylum": "Proteobacteria", "superkingdom": "Bacteria"}, "1609977": {"species": "Sphingomonas hengshuiensis", "genus": "Sphingomonas", "family": "Sphingomonadaceae", "order": "Sphingomonadales", "phylum": "Proteobacteria", "superkingdom": "Bacteria"}, "1392250": {"species": "Aspergillus steynii", "genus": "Aspergillus", "family": "Aspergillaceae", "order": "Eurotiales", "phylum": "Ascomycota", "superkingdom": "Eukaryota"}, "1678728": {"species": "Flavobacterium kingsejongi", "genus": "Flavobacterium", "family": "Flavobacteriaceae", "order": "Flavobacteriales", "phylum": "Bacteroidetes", "superkingdom": "Bacteria"}, "1492737": {"species": "Flavobacterium gilvum", "genus": "Flavobacterium", "family": "Flavobacteriaceae", "order": "Flavobacteriales", "phylum": "Bacteroidetes", "superkingdom": "Bacteria"}, "96345": {"species": "Flavobacterium psychrophilum", "genus": "Flavobacterium", "family": "Flavobacteriaceae", "order": "Flavobacteriales", "phylum": "Bacteroidetes", "superkingdom": "Bacteria"}, "502682": {"species": "Erythrobacter gangjinensis", "genus": "Erythrobacter", "family": "Erythrobacteraceae", "order": "Sphingomonadales", "phylum": "Proteobacteria", "superkingdom": "Bacteria"}, "1843368": {"species": "Sphingobium sp. RAC03", "genus": "Sphingobium", "family": "Sphingomonadaceae", "order": "Sphingomonadales", "phylum": "Proteobacteria", "superkingdom": "Bacteria"}, "77133": {"species": "uncultured bacterium", "genus": "Bacteria-undef", "family": "Bacteria-undef", "order": "Bacteria-undef", "phylum": "Bacteria-undef", "superkingdom": "Bacteria"}, "43657": {"species": "Pseudoalteromonas luteoviolacea", "genus": "Pseudoalteromonas", "family": "Pseudoalteromonadaceae", "order": "Alteromonadales", "phylum": "Proteobacteria", "superkingdom": "Bacteria"}, "876364": {"species": "Cupriavidus sp. USMAA2-4", "genus": "Cupriavidus", "family": "Burkholderiaceae", "order": "Burkholderiales", "phylum": "Proteobacteria", "superkingdom": "Bacteria"}, "2496866": {"species": "Nonlabens sp. MJ115", "genus": "Nonlabens", "family": "Flavobacteriaceae", "order": "Flavobacteriales", "phylum": "Bacteroidetes", "superkingdom": "Bacteria"}, "2496865": {"species": "Maribacter sp. MJ134", "genus": "Maribacter", "family": "Flavobacteriaceae", "order": "Flavobacteriales", "phylum": "Bacteroidetes", "superkingdom": "Bacteria"}, "1810504": {"species": "Immundisolibacter cernigliae", "genus": "Immundisolibacter", "family": "Immundisolibacteraceae", "order": "Immundisolibacterales", "phylum": "Proteobacteria", "superkingdom": "Bacteria"}, "109376": {"species": "Brassica oleracea", "genus": "Brassica", "family": "Brassicaceae", "order": "Brassicales", "phylum": "Streptophyta", "superkingdom": "Eukaryota"}, "582402": {"species": "Hirschia baltica", "genus": "Hirschia", "family": "Hyphomonadaceae", "order": "Rhodobacterales", "phylum": "Proteobacteria", "superkingdom": "Bacteria"}, "1798193": {"species": "Erythrobacter sp. HL-111", "genus": "Erythrobacter", "family": "Erythrobacteraceae", "order": "Sphingomonadales", "phylum": "Proteobacteria", "superkingdom": "Bacteria"}, "4686": {"species": "Asparagus officinalis", "genus": "Asparagus", "family": "Asparagaceae", "order": "Asparagales", "phylum": "Streptophyta", "superkingdom": "Eukaryota"}, "441209": {"species": "Rhodobaca barguzinensis", "genus": "Rhodobaca", "family": "Rhodobacteraceae", "order": "Rhodobacterales", "phylum": "Proteobacteria", "superkingdom": "Bacteria"}, "2494375": {"species": "Aequorivita sp. H23M31", "genus": "Aequorivita", "family": "Flavobacteriaceae", "order": "Flavobacteriales", "phylum": "Bacteroidetes", "superkingdom": "Bacteria"}, "173366": {"species": "Methylocystis rosea", "genus": "Methylocystis", "family": "Methylocystaceae", "order": "Rhizobiales", "phylum": "Proteobacteria", "superkingdom": "Bacteria"}, "294": {"species": "Pseudomonas fluorescens", "genus": "Pseudomonas", "family": "Pseudomonadaceae", "order": "Pseudomonadales", "phylum": "Proteobacteria", "superkingdom": "Bacteria"}, "1336795": {"species": "Formosa sp. Hel3_A1_48", "genus": "Formosa", "family": "Flavobacteriaceae", "order": "Flavobacteriales", "phylum": "Bacteroidetes", "superkingdom": "Bacteria"}, "52965": {"species": "Phacotus lenticularis", "genus": "Phacotus", "family": "Phacotaceae", "order": "Chlamydomonadales", "phylum": "Chlorophyta", "superkingdom": "Eukaryota"}, "758796": {"species": "Burkholderia sp. RPE67", "genus": "Burkholderia", "family": "Burkholderiaceae", "order": "Burkholderiales", "phylum": "Proteobacteria", "superkingdom": "Bacteria"}, "996": {"species": "Flavobacterium columnare", "genus": "Flavobacterium", "family": "Flavobacteriaceae", "order": "Flavobacteriales", "phylum": "Bacteroidetes", "superkingdom": "Bacteria"}, "1491": {"species": "Clostridium botulinum", "genus": "Clostridium", "family": "Clostridiaceae", "order": "Clostridiales", "phylum": "Firmicutes", "superkingdom": "Bacteria"}, "1383885": {"species": "Flagellimonas maritima", "genus": "Flagellimonas", "family": "Flavobacteriaceae", "order": "Flavobacteriales", "phylum": "Bacteroidetes", "superkingdom": "Bacteria"}, "574566": {"species": "Coccomyxa subellipsoidea", "genus": "Coccomyxa", "family": "Chlorophyta-undef", "order": "Chlorophyta-undef", "phylum": "Chlorophyta", "superkingdom": "Eukaryota"}, "1848904": {"species": "Capnocytophaga stomatis", "genus": "Capnocytophaga", "family": "Flavobacteriaceae", "order": "Flavobacteriales", "phylum": "Bacteroidetes", "superkingdom": "Bacteria"}, "110193": {"species": "Nicrophorus vespilloides", "genus": "Nicrophorus", "family": "Silphidae", "order": "Coleoptera", "phylum": "Arthropoda", "superkingdom": "Eukaryota"}, "1348774": {"species": "Croceicoccus naphthovorans", "genus": "Croceicoccus", "family": "Erythrobacteraceae", "order": "Sphingomonadales", "phylum": "Proteobacteria", "superkingdom": "Bacteria"}, "287": {"species": "Pseudomonas aeruginosa", "genus": "Pseudomonas", "family": "Pseudomonadaceae", "order": "Pseudomonadales", "phylum": "Proteobacteria", "superkingdom": "Bacteria"}, "1306519": {"species": "Flavobacterium commune", "genus": "Flavobacterium", "family": "Flavobacteriaceae", "order": "Flavobacteriales", "phylum": "Bacteroidetes", "superkingdom": "Bacteria"}, "313590": {"species": "Dokdonia sp. MED134", "genus": "Dokdonia", "family": "Flavobacteriaceae", "order": "Flavobacteriales", "phylum": "Bacteroidetes", "superkingdom": "Bacteria"}, "331648": {"species": "Nonlabens spongiae", "genus": "Nonlabens", "family": "Flavobacteriaceae", "order": "Flavobacteriales", "phylum": "Bacteroidetes", "superkingdom": "Bacteria"}}, "order_of_blobs": ["chr_Mito_E318", "chr_Chlo_E318", "chr_19_E318", "chr_18_E318", "chr_17_E318", "chr_16_E318", "chr_15_E318", "chr_14_E318", "chr_13_E318", "chr_12_E318", "chr_11_E318", "chr_10_E318", "chr_9_E318", "chr_8_E318", "chr_7_E318", "chr_6_E318", "chr_5_E318", "chr_4_E318", "chr_3_E318", "chr_2_E318", "chr_1_E318", "E318_bacterial_contigs_Contig1", "E318_bacterial_contigs_Contig2", "E318_bacterial_contigs_Contig3", "E318_bacterial_contigs_Contig4", "E318_bacterial_contigs_Contig5", "E318_bacterial_contigs_Contig6", "E318_bacterial_contigs_Contig7", "E318_bacterial_contigs_Contig8", "E318_bacterial_contigs_Contig9", "E318_bacterial_contigs_Contig10", "E318_bacterial_contigs_Contig11", "E318_bacterial_contigs_Contig12", "E318_bacterial_contigs_Contig13", "E318_bacterial_contigs_Contig14", "E318_bacterial_contigs_Contig15", "E318_bacterial_contigs_Contig16", "E318_bacterial_contigs_Contig17", "E318_bacterial_contigs_Contig18", "E318_bacterial_contigs_Contig19", "E318_bacterial_contigs_Contig20", "E318_bacterial_contigs_Contig21", "E318_bacterial_contigs_Contig22", "E318_bacterial_contigs_Contig23", "E318_bacterial_contigs_Contig24", "E318_bacterial_contigs_Contig25", "E318_bacterial_contigs_Contig26", "E318_bacterial_contigs_Contig27", "E318_bacterial_contigs_Contig28", "E318_bacterial_contigs_Contig29", "E318_bacterial_contigs_Contig30", "E318_bacterial_contigs_Contig31", "E318_bacterial_contigs_Contig32", "E318_bacterial_contigs_Contig33", "E318_bacterial_contigs_Contig34", "E318_bacterial_contigs_Contig35", "E318_bacterial_contigs_Contig36", "E318_bacterial_contigs_Contig37", "E318_bacterial_contigs_Contig38", "E318_bacterial_contigs_Contig39", "E318_bacterial_contigs_Contig40", "E318_bacterial_contigs_Contig41", "E318_bacterial_contigs_Contig42", "E318_bacterial_contigs_Contig43", "E318_bacterial_contigs_Contig44", "E318_bacterial_contigs_Contig45", "E318_bacterial_contigs_Contig46", "E318_bacterial_contigs_Contig47", "E318_bacterial_contigs_Contig48", "E318_bacterial_contigs_Contig49", "E318_bacterial_contigs_Contig50", "E318_bacterial_contigs_Contig51", "E318_bacterial_contigs_Contig52", "E318_bacterial_contigs_Contig53", "E318_bacterial_contigs_Contig54", "E318_bacterial_contigs_Contig55", "E318_bacterial_contigs_Contig56", "E318_bacterial_contigs_Contig57", "E318_bacterial_contigs_Contig58", "E318_bacterial_contigs_Contig59", "E318_bacterial_contigs_Contig60", "E318_bacterial_contigs_Contig61", "E318_bacterial_contigs_Contig62", "E318_bacterial_contigs_Contig63", "E318_bacterial_contigs_Contig64", "E318_bacterial_contigs_Contig65", "E318_bacterial_contigs_Contig66", "E318_bacterial_contigs_Contig67", "E318_bacterial_contigs_Contig68", "E318_bacterial_contigs_Contig69", "E318_bacterial_contigs_Contig70", "E318_bacterial_contigs_Contig71", "E318_bacterial_contigs_Contig72", "E318_bacterial_contigs_Contig73", "E318_bacterial_contigs_Contig74", "E318_bacterial_contigs_Contig75", "E318_bacterial_contigs_Contig76", "E318_bacterial_contigs_Contig77", "E318_bacterial_contigs_Contig78", "E318_bacterial_contigs_Contig79", "E318_bacterial_contigs_Contig80", "E318_bacterial_contigs_Contig81", "E318_bacterial_contigs_Contig82", "E318_bacterial_contigs_Contig83", "E318_bacterial_contigs_Contig84", "E318_bacterial_contigs_Contig85", "E318_bacterial_contigs_Contig86", "E318_bacterial_contigs_Contig87", "E318_bacterial_contigs_Contig88", "E318_bacterial_contigs_Contig89", "E318_bacterial_contigs_Contig90", "E318_bacterial_contigs_Contig91", "E318_bacterial_contigs_Contig92", "E318_bacterial_contigs_Contig93", "E318_bacterial_contigs_Contig94", "E318_bacterial_contigs_Contig95", "E318_bacterial_contigs_Contig96", "E318_bacterial_contigs_Contig97", "E318_bacterial_contigs_Contig98", "E318_bacterial_contigs_Contig99", "E318_bacterial_contigs_Contig100", "E318_bacterial_contigs_Contig101", "E318_bacterial_contigs_Contig102", "E318_bacterial_contigs_Contig103", "E318_bacterial_contigs_Contig104", "E318_bacterial_contigs_Contig105", "E318_bacterial_contigs_Contig106", "E318_bacterial_contigs_Contig107", "E318_bacterial_contigs_Contig108", "E318_bacterial_contigs_Contig109", "E318_bacterial_contigs_Contig110", "E318_bacterial_contigs_Contig111", "E318_bacterial_contigs_Contig112", "E318_bacterial_contigs_Contig113", "E318_bacterial_contigs_Contig114", "E318_bacterial_contigs_Contig115", "E318_bacterial_contigs_Contig116", "E318_bacterial_contigs_Contig117", "E318_bacterial_contigs_Contig118", "E318_bacterial_contigs_Contig119", "E318_bacterial_contigs_Contig120", "E318_bacterial_contigs_Contig121", "E318_bacterial_contigs_Contig122", "E318_bacterial_contigs_Contig123", "E318_bacterial_contigs_Contig124", "E318_bacterial_contigs_Contig125", "E318_bacterial_contigs_Contig126", "E318_bacterial_contigs_Contig127", "E318_bacterial_contigs_Contig128", "E318_bacterial_contigs_Contig129", "E318_bacterial_contigs_Contig130", "E318_bacterial_contigs_Contig131", "E318_bacterial_contigs_Contig132", "E318_bacterial_contigs_Contig133", "E318_bacterial_contigs_Contig134", "E318_bacterial_contigs_Contig135", "E318_bacterial_contigs_Contig136", "E318_bacterial_contigs_Contig137", "E318_bacterial_contigs_Contig138", "E318_bacterial_contigs_Contig139", "E318_bacterial_contigs_Contig140", "E318_bacterial_contigs_Contig141", "E318_bacterial_contigs_Contig142", "E318_bacterial_contigs_Contig143", "E318_bacterial_contigs_Contig144", "E318_bacterial_contigs_Contig145", "E318_bacterial_contigs_Contig146", "E318_bacterial_contigs_Contig147", "E318_bacterial_contigs_Contig148", "E318_bacterial_contigs_Contig149", "E318_bacterial_contigs_Contig150", "E318_bacterial_contigs_Contig151", "E318_bacterial_contigs_Contig152", "E318_bacterial_contigs_Contig153", "E318_bacterial_contigs_Contig154", "E318_bacterial_contigs_Contig155", "E318_bacterial_contigs_Contig156", "E318_bacterial_contigs_Contig157", "E318_bacterial_contigs_Contig158", "E318_bacterial_contigs_Contig159", "E318_bacterial_contigs_Contig160", "E318_bacterial_contigs_Contig161", "E318_bacterial_contigs_Contig162", "E318_bacterial_contigs_Contig163", "E318_bacterial_contigs_Contig164", "E318_bacterial_contigs_Contig165", "E318_bacterial_contigs_Contig166", "E318_bacterial_contigs_Contig167", "E318_bacterial_contigs_Contig168", "E318_bacterial_contigs_Contig169", "E318_bacterial_contigs_Contig170", "E318_bacterial_contigs_Contig171", "E318_bacterial_contigs_Contig172", "E318_bacterial_contigs_Contig173", "E318_bacterial_contigs_Contig174", "E318_bacterial_contigs_Contig175", "E318_bacterial_contigs_Contig176", "E318_bacterial_contigs_Contig177", "E318_bacterial_contigs_Contig178", "E318_bacterial_contigs_Contig179", "E318_bacterial_contigs_Contig180", "E318_bacterial_contigs_Contig181", "E318_bacterial_contigs_Contig182", "E318_bacterial_contigs_Contig183", "E318_bacterial_contigs_Contig184", "E318_bacterial_contigs_Contig185", "E318_bacterial_contigs_Contig186", "E318_bacterial_contigs_Contig187", "E318_bacterial_contigs_Contig188", "E318_bacterial_contigs_Contig189", "E318_bacterial_contigs_Contig190", "E318_bacterial_contigs_Contig191", "E318_bacterial_contigs_Contig192", "E318_bacterial_contigs_Contig193", "E318_bacterial_contigs_Contig194", "E318_bacterial_contigs_Contig195", "E318_bacterial_contigs_Contig196", "E318_bacterial_contigs_Contig197", "E318_bacterial_contigs_Contig198", "E318_bacterial_contigs_Contig199", "E318_bacterial_contigs_Contig200", "E318_bacterial_contigs_Contig201", "E318_bacterial_contigs_Contig202", "E318_bacterial_contigs_Contig203", "E318_bacterial_contigs_Contig204", "E318_bacterial_contigs_Contig205", "E318_bacterial_contigs_Contig206", "E318_bacterial_contigs_Contig207", "E318_bacterial_contigs_Contig208", "E318_bacterial_contigs_Contig209"], "dict_of_blobs": {"chr_Mito_E318": {"name": "chr_Mito_E318", "length": 33867, "n_count": 0, "agct_count": 33867, "gc": 0.3944, "covs": {"bam0": 227.1248}, "read_cov": {"bam0": 51306}, "hits": {"tax0": [{"name": "chr_Mito_E318", "taxId": "41875", "score": 35693.0}, {"name": "chr_Mito_E318", "taxId": "41875", "score": 24639.0}, {"name": "chr_Mito_E318", "taxId": "41875", "score": 14563.0}, {"name": "chr_Mito_E318", "taxId": "41875", "score": 2675.0}, {"name": "chr_Mito_E318", "taxId": "70448", "score": 2170.0}, {"name": "chr_Mito_E318", "taxId": "70448", "score": 736.0}, {"name": "chr_Mito_E318", "taxId": "70448", "score": 736.0}, {"name": "chr_Mito_E318", "taxId": "70448", "score": 2170.0}, {"name": "chr_Mito_E318", "taxId": "70448", "score": 2170.0}, {"name": "chr_Mito_E318", "taxId": "70448", "score": 174.0}, {"name": "chr_Mito_E318", "taxId": "1141622", "score": 1155.0}, {"name": "chr_Mito_E318", "taxId": "1141622", "score": 1153.0}, {"name": "chr_Mito_E318", "taxId": "1141622", "score": 1153.0}, {"name": "chr_Mito_E318", "taxId": "296587", "score": 976.0}, {"name": "chr_Mito_E318", "taxId": "296587", "score": 900.0}, {"name": "chr_Mito_E318", "taxId": "296587", "score": 900.0}, {"name": "chr_Mito_E318", "taxId": "296587", "score": 333.0}, {"name": "chr_Mito_E318", "taxId": "70448", "score": 942.0}, {"name": "chr_Mito_E318", "taxId": "70448", "score": 942.0}, {"name": "chr_Mito_E318", "taxId": "70448", "score": 942.0}, {"name": "chr_Mito_E318", "taxId": "70448", "score": 730.0}, {"name": "chr_Mito_E318", "taxId": "70448", "score": 678.0}, {"name": "chr_Mito_E318", "taxId": "70448", "score": 294.0}, {"name": "chr_Mito_E318", "taxId": "70448", "score": 257.0}, {"name": "chr_Mito_E318", "taxId": "70448", "score": 678.0}, {"name": "chr_Mito_E318", "taxId": "70448", "score": 294.0}, {"name": "chr_Mito_E318", "taxId": "70448", "score": 257.0}, {"name": "chr_Mito_E318", "taxId": "554055", "score": 601.0}, {"name": "chr_Mito_E318", "taxId": "1032745", "score": 398.0}, {"name": "chr_Mito_E318", "taxId": "54821", "score": 322.0}, {"name": "chr_Mito_E318", "taxId": "70448", "score": 300.0}, {"name": "chr_Mito_E318", "taxId": "70448", "score": 174.0}, {"name": "chr_Mito_E318", "taxId": "34270", "score": 294.0}, {"name": "chr_Mito_E318", "taxId": "70448", "score": 294.0}, {"name": "chr_Mito_E318", "taxId": "70448", "score": 257.0}, {"name": "chr_Mito_E318", "taxId": "1255295", "score": 276.0}, {"name": "chr_Mito_E318", "taxId": "70448", "score": 257.0}, {"name": "chr_Mito_E318", "taxId": "70448", "score": 174.0}, {"name": "chr_Mito_E318", "taxId": "1041932", "score": 243.0}, {"name": "chr_Mito_E318", "taxId": "88150", "score": 241.0}, {"name": "chr_Mito_E318", "taxId": "88149", "score": 241.0}, {"name": "chr_Mito_E318", "taxId": "2787", "score": 228.0}, {"name": "chr_Mito_E318", "taxId": "413404", "score": 217.0}, {"name": "chr_Mito_E318", "taxId": "31312", "score": 193.0}, {"name": "chr_Mito_E318", "taxId": "215447", "score": 174.0}, {"name": "chr_Mito_E318", "taxId": "70448", "score": 174.0}, {"name": "chr_Mito_E318", "taxId": "412627", "score": 152.0}, {"name": "chr_Mito_E318", "taxId": "69332", "score": 141.0}, {"name": "chr_Mito_E318", "taxId": "1416941", "score": 141.0}, {"name": "chr_Mito_E318", "taxId": "181804", "score": 141.0}, {"name": "chr_Mito_E318", "taxId": "55564", "score": 141.0}]}, "taxonomy": {"bestsum": {"species": {"tax": "Bathycoccus prasinos", "score": 77570.0, "c_index": 20}, "genus": {"tax": "Bathycoccus", "score": 77570.0, "c_index": 17}, "family": {"tax": "Bathycoccaceae", "score": 93370.0, "c_index": 15}, "order": {"tax": "Mamiellales", "score": 96479.0, "c_index": 14}, "phylum": {"tax": "Chlorophyta", "score": 97273.0, "c_index": 6}, "superkingdom": {"tax": "Eukaryota", "score": 103693.0, "c_index": 2}}}}, "chr_Chlo_E318": {"name": "chr_Chlo_E318", "length": 67969, "n_count": 0, "agct_count": 67969, "gc": 0.4124, "covs": {"bam0": 248.1525}, "read_cov": {"bam0": 112501}, "hits": {"tax0": [{"name": "chr_Chlo_E318", "taxId": "41875", "score": 24664.0}, {"name": "chr_Chlo_E318", "taxId": "41875", "score": 17815.0}, {"name": "chr_Chlo_E318", "taxId": "41875", "score": 16451.0}, {"name": "chr_Chlo_E318", "taxId": "41875", "score": 13616.0}, {"name": "chr_Chlo_E318", "taxId": "41875", "score": 9134.0}, {"name": "chr_Chlo_E318", "taxId": "41875", "score": 4268.0}, {"name": "chr_Chlo_E318", "taxId": "41875", "score": 1905.0}, {"name": "chr_Chlo_E318", "taxId": "41875", "score": 614.0}, {"name": "chr_Chlo_E318", "taxId": "41875", "score": 283.0}, {"name": "chr_Chlo_E318", "taxId": "41875", "score": 6878.0}, {"name": "chr_Chlo_E318", "taxId": "296587", "score": 6364.0}, {"name": "chr_Chlo_E318", "taxId": "296587", "score": 6364.0}, {"name": "chr_Chlo_E318", "taxId": "296587", "score": 5350.0}, {"name": "chr_Chlo_E318", "taxId": "296587", "score": 3232.0}, {"name": "chr_Chlo_E318", "taxId": "296587", "score": 1932.0}, {"name": "chr_Chlo_E318", "taxId": "296587", "score": 1882.0}, {"name": "chr_Chlo_E318", "taxId": "296587", "score": 1604.0}, {"name": "chr_Chlo_E318", "taxId": "296587", "score": 1604.0}, {"name": "chr_Chlo_E318", "taxId": "296587", "score": 798.0}, {"name": "chr_Chlo_E318", "taxId": "296587", "score": 599.0}, {"name": "chr_Chlo_E318", "taxId": "296587", "score": 510.0}, {"name": "chr_Chlo_E318", "taxId": "296587", "score": 326.0}, {"name": "chr_Chlo_E318", "taxId": "296587", "score": 324.0}, {"name": "chr_Chlo_E318", "taxId": "296587", "score": 324.0}, {"name": "chr_Chlo_E318", "taxId": "296587", "score": 248.0}, {"name": "chr_Chlo_E318", "taxId": "296587", "score": 226.0}, {"name": "chr_Chlo_E318", "taxId": "296587", "score": 148.0}, {"name": "chr_Chlo_E318", "taxId": "296587", "score": 143.0}, {"name": "chr_Chlo_E318", "taxId": "296587", "score": 141.0}, {"name": "chr_Chlo_E318", "taxId": "564608", "score": 5289.0}, {"name": "chr_Chlo_E318", "taxId": "564608", "score": 1901.0}, {"name": "chr_Chlo_E318", "taxId": "564608", "score": 1609.0}, {"name": "chr_Chlo_E318", "taxId": "564608", "score": 1609.0}, {"name": "chr_Chlo_E318", "taxId": "564608", "score": 479.0}, {"name": "chr_Chlo_E318", "taxId": "564608", "score": 158.0}, {"name": "chr_Chlo_E318", "taxId": "564608", "score": 148.0}, {"name": "chr_Chlo_E318", "taxId": "70448", "score": 4915.0}, {"name": "chr_Chlo_E318", "taxId": "70448", "score": 1537.0}, {"name": "chr_Chlo_E318", "taxId": "70448", "score": 4915.0}, {"name": "chr_Chlo_E318", "taxId": "70448", "score": 3175.0}, {"name": "chr_Chlo_E318", "taxId": "70448", "score": 1537.0}, {"name": "chr_Chlo_E318", "taxId": "70448", "score": 1157.0}, {"name": "chr_Chlo_E318", "taxId": "70448", "score": 872.0}, {"name": "chr_Chlo_E318", "taxId": "70448", "score": 852.0}, {"name": "chr_Chlo_E318", "taxId": "70448", "score": 425.0}, {"name": "chr_Chlo_E318", "taxId": "70448", "score": 235.0}, {"name": "chr_Chlo_E318", "taxId": "70448", "score": 4915.0}, {"name": "chr_Chlo_E318", "taxId": "70448", "score": 3175.0}, {"name": "chr_Chlo_E318", "taxId": "70448", "score": 1906.0}, {"name": "chr_Chlo_E318", "taxId": "70448", "score": 1879.0}, {"name": "chr_Chlo_E318", "taxId": "70448", "score": 1700.0}, {"name": "chr_Chlo_E318", "taxId": "70448", "score": 1179.0}, {"name": "chr_Chlo_E318", "taxId": "70448", "score": 872.0}, {"name": "chr_Chlo_E318", "taxId": "70448", "score": 821.0}, {"name": "chr_Chlo_E318", "taxId": "70448", "score": 795.0}, {"name": "chr_Chlo_E318", "taxId": "70448", "score": 425.0}, {"name": "chr_Chlo_E318", "taxId": "70448", "score": 409.0}, {"name": "chr_Chlo_E318", "taxId": "70448", "score": 366.0}, {"name": "chr_Chlo_E318", "taxId": "70448", "score": 326.0}, {"name": "chr_Chlo_E318", "taxId": "70448", "score": 243.0}, {"name": "chr_Chlo_E318", "taxId": "70448", "score": 235.0}, {"name": "chr_Chlo_E318", "taxId": "70448", "score": 204.0}, {"name": "chr_Chlo_E318", "taxId": "70448", "score": 139.0}, {"name": "chr_Chlo_E318", "taxId": "70448", "score": 4222.0}, {"name": "chr_Chlo_E318", "taxId": "70448", "score": 1901.0}, {"name": "chr_Chlo_E318", "taxId": "70448", "score": 1873.0}, {"name": "chr_Chlo_E318", "taxId": "70448", "score": 1179.0}, {"name": "chr_Chlo_E318", "taxId": "70448", "score": 852.0}, {"name": "chr_Chlo_E318", "taxId": "70448", "score": 821.0}, {"name": "chr_Chlo_E318", "taxId": "70448", "score": 795.0}, {"name": "chr_Chlo_E318", "taxId": "70448", "score": 425.0}, {"name": "chr_Chlo_E318", "taxId": "70448", "score": 409.0}, {"name": "chr_Chlo_E318", "taxId": "70448", "score": 366.0}, {"name": "chr_Chlo_E318", "taxId": "70448", "score": 230.0}, {"name": "chr_Chlo_E318", "taxId": "70448", "score": 204.0}, {"name": "chr_Chlo_E318", "taxId": "70448", "score": 4222.0}, {"name": "chr_Chlo_E318", "taxId": "70448", "score": 1901.0}, {"name": "chr_Chlo_E318", "taxId": "70448", "score": 1873.0}, {"name": "chr_Chlo_E318", "taxId": "70448", "score": 1694.0}, {"name": "chr_Chlo_E318", "taxId": "70448", "score": 1179.0}, {"name": "chr_Chlo_E318", "taxId": "70448", "score": 867.0}, {"name": "chr_Chlo_E318", "taxId": "70448", "score": 852.0}, {"name": "chr_Chlo_E318", "taxId": "70448", "score": 821.0}, {"name": "chr_Chlo_E318", "taxId": "70448", "score": 795.0}, {"name": "chr_Chlo_E318", "taxId": "70448", "score": 425.0}, {"name": "chr_Chlo_E318", "taxId": "70448", "score": 409.0}, {"name": "chr_Chlo_E318", "taxId": "70448", "score": 366.0}, {"name": "chr_Chlo_E318", "taxId": "70448", "score": 335.0}, {"name": "chr_Chlo_E318", "taxId": "70448", "score": 326.0}, {"name": "chr_Chlo_E318", "taxId": "70448", "score": 302.0}, {"name": "chr_Chlo_E318", "taxId": "70448", "score": 243.0}, {"name": "chr_Chlo_E318", "taxId": "70448", "score": 230.0}, {"name": "chr_Chlo_E318", "taxId": "70448", "score": 204.0}, {"name": "chr_Chlo_E318", "taxId": "70448", "score": 139.0}, {"name": "chr_Chlo_E318", "taxId": "70448", "score": 3175.0}, {"name": "chr_Chlo_E318", "taxId": "70448", "score": 1705.0}, {"name": "chr_Chlo_E318", "taxId": "133788", "score": 2710.0}, {"name": "chr_Chlo_E318", "taxId": "70448", "score": 1873.0}, {"name": "chr_Chlo_E318", "taxId": "70448", "score": 1694.0}, {"name": "chr_Chlo_E318", "taxId": "70448", "score": 1179.0}, {"name": "chr_Chlo_E318", "taxId": "70448", "score": 1151.0}, {"name": "chr_Chlo_E318", "taxId": "70448", "score": 867.0}, {"name": "chr_Chlo_E318", "taxId": "70448", "score": 852.0}, {"name": "chr_Chlo_E318", "taxId": "70448", "score": 821.0}, {"name": "chr_Chlo_E318", "taxId": "70448", "score": 795.0}, {"name": "chr_Chlo_E318", "taxId": "70448", "score": 425.0}, {"name": "chr_Chlo_E318", "taxId": "70448", "score": 409.0}, {"name": "chr_Chlo_E318", "taxId": "70448", "score": 366.0}, {"name": "chr_Chlo_E318", "taxId": "70448", "score": 335.0}, {"name": "chr_Chlo_E318", "taxId": "70448", "score": 326.0}, {"name": "chr_Chlo_E318", "taxId": "70448", "score": 302.0}, {"name": "chr_Chlo_E318", "taxId": "70448", "score": 243.0}, {"name": "chr_Chlo_E318", "taxId": "70448", "score": 230.0}, {"name": "chr_Chlo_E318", "taxId": "70448", "score": 204.0}, {"name": "chr_Chlo_E318", "taxId": "70448", "score": 139.0}, {"name": "chr_Chlo_E318", "taxId": "70448", "score": 1705.0}, {"name": "chr_Chlo_E318", "taxId": "542402", "score": 1703.0}, {"name": "chr_Chlo_E318", "taxId": "542402", "score": 518.0}, {"name": "chr_Chlo_E318", "taxId": "542402", "score": 472.0}, {"name": "chr_Chlo_E318", "taxId": "542402", "score": 366.0}, {"name": "chr_Chlo_E318", "taxId": "542402", "score": 143.0}, {"name": "chr_Chlo_E318", "taxId": "542402", "score": 137.0}, {"name": "chr_Chlo_E318", "taxId": "70448", "score": 1537.0}, {"name": "chr_Chlo_E318", "taxId": "70448", "score": 1537.0}, {"name": "chr_Chlo_E318", "taxId": "69401", "score": 363.0}, {"name": "chr_Chlo_E318", "taxId": "163309", "score": 346.0}, {"name": "chr_Chlo_E318", "taxId": "36894", "score": 340.0}, {"name": "chr_Chlo_E318", "taxId": "70448", "score": 331.0}, {"name": "chr_Chlo_E318", "taxId": "70448", "score": 331.0}, {"name": "chr_Chlo_E318", "taxId": "858337", "score": 316.0}, {"name": "chr_Chlo_E318", "taxId": "52965", "score": 267.0}, {"name": "chr_Chlo_E318", "taxId": "71743", "score": 261.0}, {"name": "chr_Chlo_E318", "taxId": "52035", "score": 248.0}, {"name": "chr_Chlo_E318", "taxId": "3105", "score": 217.0}, {"name": "chr_Chlo_E318", "taxId": "3105", "score": 217.0}, {"name": "chr_Chlo_E318", "taxId": "461633", "score": 195.0}, {"name": "chr_Chlo_E318", "taxId": "1202541", "score": 182.0}, {"name": "chr_Chlo_E318", "taxId": "542413", "score": 158.0}, {"name": "chr_Chlo_E318", "taxId": "2007176", "score": 148.0}, {"name": "chr_Chlo_E318", "taxId": "204992", "score": 147.0}, {"name": "chr_Chlo_E318", "taxId": "1604141", "score": 145.0}, {"name": "chr_Chlo_E318", "taxId": "1604141", "score": 145.0}, {"name": "chr_Chlo_E318", "taxId": "3074", "score": 145.0}, {"name": "chr_Chlo_E318", "taxId": "3074", "score": 145.0}, {"name": "chr_Chlo_E318", "taxId": "73025", "score": 139.0}, {"name": "chr_Chlo_E318", "taxId": "1973480", "score": 137.0}]}, "taxonomy": {"bestsum": {"species": {"tax": "Bathycoccus prasinos", "score": 95628.0, "c_index": 22}, "genus": {"tax": "Bathycoccus", "score": 95628.0, "c_index": 19}, "family": {"tax": "Bathycoccaceae", "score": 187829.0, "c_index": 15}, "order": {"tax": "Mamiellales", "score": 231141.0, "c_index": 11}, "phylum": {"tax": "Chlorophyta", "score": 237045.0, "c_index": 5}, "superkingdom": {"tax": "Eukaryota", "score": 237817.0, "c_index": 1}}}}, "chr_19_E318": {"name": "chr_19_E318", "length": 192647, "n_count": 100, "agct_count": 192547, "gc": 0.4171, "covs": {"bam0": 66.2856}, "read_cov": {"bam0": 85130}, "hits": {"tax0": [{"name": "chr_19_E318", "taxId": "41875", "score": 13917.0}, {"name": "chr_19_E318", "taxId": "41875", "score": 3491.0}, {"name": "chr_19_E318", "taxId": "41875", "score": 3003.0}, {"name": "chr_19_E318", "taxId": "41875", "score": 2289.0}, {"name": "chr_19_E318", "taxId": "41875", "score": 1768.0}, {"name": "chr_19_E318", "taxId": "41875", "score": 1155.0}, {"name": "chr_19_E318", "taxId": "41875", "score": 1090.0}, {"name": "chr_19_E318", "taxId": "41875", "score": 963.0}, {"name": "chr_19_E318", "taxId": "41875", "score": 909.0}, {"name": "chr_19_E318", "taxId": "41875", "score": 839.0}, {"name": "chr_19_E318", "taxId": "41875", "score": 706.0}, {"name": "chr_19_E318", "taxId": "41875", "score": 604.0}, {"name": "chr_19_E318", "taxId": "41875", "score": 575.0}, {"name": "chr_19_E318", "taxId": "41875", "score": 558.0}, {"name": "chr_19_E318", "taxId": "41875", "score": 544.0}, {"name": "chr_19_E318", "taxId": "41875", "score": 532.0}, {"name": "chr_19_E318", "taxId": "41875", "score": 505.0}, {"name": "chr_19_E318", "taxId": "41875", "score": 490.0}, {"name": "chr_19_E318", "taxId": "41875", "score": 468.0}, {"name": "chr_19_E318", "taxId": "41875", "score": 466.0}, {"name": "chr_19_E318", "taxId": "41875", "score": 446.0}, {"name": "chr_19_E318", "taxId": "41875", "score": 444.0}, {"name": "chr_19_E318", "taxId": "41875", "score": 433.0}, {"name": "chr_19_E318", "taxId": "41875", "score": 418.0}, {"name": "chr_19_E318", "taxId": "41875", "score": 416.0}, {"name": "chr_19_E318", "taxId": "41875", "score": 412.0}, {"name": "chr_19_E318", "taxId": "41875", "score": 396.0}, {"name": "chr_19_E318", "taxId": "41875", "score": 366.0}, {"name": "chr_19_E318", "taxId": "41875", "score": 361.0}, {"name": "chr_19_E318", "taxId": "41875", "score": 357.0}, {"name": "chr_19_E318", "taxId": "41875", "score": 353.0}, {"name": "chr_19_E318", "taxId": "41875", "score": 353.0}, {"name": "chr_19_E318", "taxId": "41875", "score": 353.0}, {"name": "chr_19_E318", "taxId": "41875", "score": 351.0}, {"name": "chr_19_E318", "taxId": "41875", "score": 348.0}, {"name": "chr_19_E318", "taxId": "41875", "score": 335.0}, {"name": "chr_19_E318", "taxId": "41875", "score": 333.0}, {"name": "chr_19_E318", "taxId": "41875", "score": 333.0}, {"name": "chr_19_E318", "taxId": "41875", "score": 329.0}, {"name": "chr_19_E318", "taxId": "41875", "score": 324.0}, {"name": "chr_19_E318", "taxId": "41875", "score": 315.0}, {"name": "chr_19_E318", "taxId": "41875", "score": 309.0}, {"name": "chr_19_E318", "taxId": "41875", "score": 303.0}, {"name": "chr_19_E318", "taxId": "41875", "score": 302.0}, {"name": "chr_19_E318", "taxId": "41875", "score": 289.0}, {"name": "chr_19_E318", "taxId": "41875", "score": 283.0}, {"name": "chr_19_E318", "taxId": "41875", "score": 278.0}, {"name": "chr_19_E318", "taxId": "41875", "score": 272.0}, {"name": "chr_19_E318", "taxId": "41875", "score": 270.0}, {"name": "chr_19_E318", "taxId": "41875", "score": 268.0}, {"name": "chr_19_E318", "taxId": "41875", "score": 265.0}, {"name": "chr_19_E318", "taxId": "41875", "score": 261.0}, {"name": "chr_19_E318", "taxId": "41875", "score": 261.0}, {"name": "chr_19_E318", "taxId": "41875", "score": 261.0}, {"name": "chr_19_E318", "taxId": "41875", "score": 261.0}, {"name": "chr_19_E318", "taxId": "41875", "score": 257.0}, {"name": "chr_19_E318", "taxId": "41875", "score": 255.0}, {"name": "chr_19_E318", "taxId": "41875", "score": 255.0}, {"name": "chr_19_E318", "taxId": "41875", "score": 255.0}, {"name": "chr_19_E318", "taxId": "41875", "score": 252.0}, {"name": "chr_19_E318", "taxId": "41875", "score": 252.0}, {"name": "chr_19_E318", "taxId": "41875", "score": 250.0}, {"name": "chr_19_E318", "taxId": "41875", "score": 246.0}, {"name": "chr_19_E318", "taxId": "41875", "score": 244.0}, {"name": "chr_19_E318", "taxId": "41875", "score": 237.0}, {"name": "chr_19_E318", "taxId": "41875", "score": 230.0}, {"name": "chr_19_E318", "taxId": "41875", "score": 230.0}, {"name": "chr_19_E318", "taxId": "41875", "score": 224.0}, {"name": "chr_19_E318", "taxId": "41875", "score": 215.0}, {"name": "chr_19_E318", "taxId": "41875", "score": 209.0}, {"name": "chr_19_E318", "taxId": "41875", "score": 206.0}, {"name": "chr_19_E318", "taxId": "41875", "score": 204.0}, {"name": "chr_19_E318", "taxId": "41875", "score": 202.0}, {"name": "chr_19_E318", "taxId": "41875", "score": 200.0}, {"name": "chr_19_E318", "taxId": "41875", "score": 200.0}, {"name": "chr_19_E318", "taxId": "41875", "score": 198.0}, {"name": "chr_19_E318", "taxId": "41875", "score": 191.0}, {"name": "chr_19_E318", "taxId": "41875", "score": 191.0}, {"name": "chr_19_E318", "taxId": "41875", "score": 189.0}, {"name": "chr_19_E318", "taxId": "41875", "score": 187.0}, {"name": "chr_19_E318", "taxId": "41875", "score": 187.0}, {"name": "chr_19_E318", "taxId": "41875", "score": 185.0}, {"name": "chr_19_E318", "taxId": "41875", "score": 180.0}, {"name": "chr_19_E318", "taxId": "41875", "score": 178.0}, {"name": "chr_19_E318", "taxId": "41875", "score": 172.0}, {"name": "chr_19_E318", "taxId": "41875", "score": 165.0}, {"name": "chr_19_E318", "taxId": "41875", "score": 165.0}, {"name": "chr_19_E318", "taxId": "41875", "score": 165.0}, {"name": "chr_19_E318", "taxId": "41875", "score": 165.0}, {"name": "chr_19_E318", "taxId": "41875", "score": 148.0}, {"name": "chr_19_E318", "taxId": "41875", "score": 143.0}, {"name": "chr_19_E318", "taxId": "41875", "score": 143.0}, {"name": "chr_19_E318", "taxId": "41875", "score": 4494.0}, {"name": "chr_19_E318", "taxId": "41875", "score": 324.0}, {"name": "chr_19_E318", "taxId": "41875", "score": 4440.0}, {"name": "chr_19_E318", "taxId": "41875", "score": 1090.0}, {"name": "chr_19_E318", "taxId": "41875", "score": 4386.0}, {"name": "chr_19_E318", "taxId": "41875", "score": 320.0}, {"name": "chr_19_E318", "taxId": "41875", "score": 141.0}, {"name": "chr_19_E318", "taxId": "41875", "score": 4183.0}, {"name": "chr_19_E318", "taxId": "41875", "score": 3552.0}, {"name": "chr_19_E318", "taxId": "41875", "score": 340.0}, {"name": "chr_19_E318", "taxId": "41875", "score": 3415.0}, {"name": "chr_19_E318", "taxId": "41875", "score": 3415.0}, {"name": "chr_19_E318", "taxId": "41875", "score": 412.0}, {"name": "chr_19_E318", "taxId": "41875", "score": 374.0}, {"name": "chr_19_E318", "taxId": "41875", "score": 359.0}, {"name": "chr_19_E318", "taxId": "41875", "score": 3315.0}, {"name": "chr_19_E318", "taxId": "41875", "score": 534.0}, {"name": "chr_19_E318", "taxId": "41875", "score": 2407.0}, {"name": "chr_19_E318", "taxId": "41875", "score": 2407.0}, {"name": "chr_19_E318", "taxId": "41875", "score": 1275.0}, {"name": "chr_19_E318", "taxId": "41875", "score": 857.0}, {"name": "chr_19_E318", "taxId": "41875", "score": 857.0}, {"name": "chr_19_E318", "taxId": "41875", "score": 813.0}, {"name": "chr_19_E318", "taxId": "41875", "score": 813.0}, {"name": "chr_19_E318", "taxId": "41875", "score": 481.0}, {"name": "chr_19_E318", "taxId": "41875", "score": 472.0}, {"name": "chr_19_E318", "taxId": "41875", "score": 460.0}, {"name": "chr_19_E318", "taxId": "41875", "score": 449.0}, {"name": "chr_19_E318", "taxId": "41875", "score": 436.0}, {"name": "chr_19_E318", "taxId": "41875", "score": 429.0}, {"name": "chr_19_E318", "taxId": "41875", "score": 318.0}, {"name": "chr_19_E318", "taxId": "41875", "score": 305.0}, {"name": "chr_19_E318", "taxId": "41875", "score": 294.0}, {"name": "chr_19_E318", "taxId": "41875", "score": 294.0}, {"name": "chr_19_E318", "taxId": "41875", "score": 268.0}, {"name": "chr_19_E318", "taxId": "41875", "score": 268.0}, {"name": "chr_19_E318", "taxId": "41875", "score": 254.0}, {"name": "chr_19_E318", "taxId": "41875", "score": 241.0}, {"name": "chr_19_E318", "taxId": "41875", "score": 241.0}, {"name": "chr_19_E318", "taxId": "41875", "score": 206.0}, {"name": "chr_19_E318", "taxId": "41875", "score": 206.0}, {"name": "chr_19_E318", "taxId": "41875", "score": 185.0}, {"name": "chr_19_E318", "taxId": "41875", "score": 2327.0}, {"name": "chr_19_E318", "taxId": "41875", "score": 2327.0}, {"name": "chr_19_E318", "taxId": "41875", "score": 326.0}, {"name": "chr_19_E318", "taxId": "41875", "score": 322.0}, {"name": "chr_19_E318", "taxId": "41875", "score": 182.0}, {"name": "chr_19_E318", "taxId": "41875", "score": 2289.0}, {"name": "chr_19_E318", "taxId": "41875", "score": 931.0}, {"name": "chr_19_E318", "taxId": "41875", "score": 446.0}, {"name": "chr_19_E318", "taxId": "41875", "score": 2128.0}, {"name": "chr_19_E318", "taxId": "41875", "score": 2067.0}, {"name": "chr_19_E318", "taxId": "41875", "score": 1989.0}, {"name": "chr_19_E318", "taxId": "41875", "score": 1530.0}, {"name": "chr_19_E318", "taxId": "41875", "score": 837.0}, {"name": "chr_19_E318", "taxId": "41875", "score": 363.0}, {"name": "chr_19_E318", "taxId": "41875", "score": 1227.0}, {"name": "chr_19_E318", "taxId": "41875", "score": 1075.0}, {"name": "chr_19_E318", "taxId": "41875", "score": 750.0}, {"name": "chr_19_E318", "taxId": "41875", "score": 704.0}, {"name": "chr_19_E318", "taxId": "41875", "score": 350.0}, {"name": "chr_19_E318", "taxId": "41875", "score": 320.0}, {"name": "chr_19_E318", "taxId": "41875", "score": 1186.0}, {"name": "chr_19_E318", "taxId": "41875", "score": 750.0}, {"name": "chr_19_E318", "taxId": "41875", "score": 296.0}, {"name": "chr_19_E318", "taxId": "41875", "score": 1168.0}, {"name": "chr_19_E318", "taxId": "41875", "score": 1055.0}, {"name": "chr_19_E318", "taxId": "41875", "score": 721.0}, {"name": "chr_19_E318", "taxId": "41875", "score": 743.0}, {"name": "chr_19_E318", "taxId": "41875", "score": 267.0}, {"name": "chr_19_E318", "taxId": "41875", "score": 141.0}, {"name": "chr_19_E318", "taxId": "41875", "score": 726.0}, {"name": "chr_19_E318", "taxId": "41875", "score": 689.0}, {"name": "chr_19_E318", "taxId": "41875", "score": 558.0}, {"name": "chr_19_E318", "taxId": "41875", "score": 425.0}, {"name": "chr_19_E318", "taxId": "41875", "score": 285.0}, {"name": "chr_19_E318", "taxId": "41875", "score": 255.0}, {"name": "chr_19_E318", "taxId": "41875", "score": 243.0}, {"name": "chr_19_E318", "taxId": "41875", "score": 215.0}, {"name": "chr_19_E318", "taxId": "41875", "score": 195.0}, {"name": "chr_19_E318", "taxId": "41875", "score": 185.0}, {"name": "chr_19_E318", "taxId": "41875", "score": 558.0}, {"name": "chr_19_E318", "taxId": "41875", "score": 311.0}, {"name": "chr_19_E318", "taxId": "41875", "score": 278.0}, {"name": "chr_19_E318", "taxId": "41875", "score": 243.0}, {"name": "chr_19_E318", "taxId": "41875", "score": 143.0}, {"name": "chr_19_E318", "taxId": "41875", "score": 481.0}, {"name": "chr_19_E318", "taxId": "41875", "score": 472.0}, {"name": "chr_19_E318", "taxId": "41875", "score": 472.0}, {"name": "chr_19_E318", "taxId": "41875", "score": 412.0}, {"name": "chr_19_E318", "taxId": "41875", "score": 394.0}, {"name": "chr_19_E318", "taxId": "41875", "score": 381.0}, {"name": "chr_19_E318", "taxId": "41875", "score": 300.0}, {"name": "chr_19_E318", "taxId": "41875", "score": 169.0}, {"name": "chr_19_E318", "taxId": "41875", "score": 455.0}, {"name": "chr_19_E318", "taxId": "41875", "score": 270.0}, {"name": "chr_19_E318", "taxId": "41875", "score": 448.0}, {"name": "chr_19_E318", "taxId": "41875", "score": 422.0}, {"name": "chr_19_E318", "taxId": "41875", "score": 422.0}, {"name": "chr_19_E318", "taxId": "880160", "score": 390.0}, {"name": "chr_19_E318", "taxId": "41875", "score": 381.0}, {"name": "chr_19_E318", "taxId": "41875", "score": 377.0}, {"name": "chr_19_E318", "taxId": "41875", "score": 196.0}, {"name": "chr_19_E318", "taxId": "880159", "score": 335.0}, {"name": "chr_19_E318", "taxId": "41875", "score": 322.0}, {"name": "chr_19_E318", "taxId": "41875", "score": 318.0}, {"name": "chr_19_E318", "taxId": "41875", "score": 311.0}, {"name": "chr_19_E318", "taxId": "41875", "score": 305.0}, {"name": "chr_19_E318", "taxId": "41875", "score": 300.0}, {"name": "chr_19_E318", "taxId": "41875", "score": 261.0}, {"name": "chr_19_E318", "taxId": "41875", "score": 267.0}, {"name": "chr_19_E318", "taxId": "41875", "score": 265.0}, {"name": "chr_19_E318", "taxId": "41875", "score": 254.0}, {"name": "chr_19_E318", "taxId": "41875", "score": 254.0}, {"name": "chr_19_E318", "taxId": "41875", "score": 165.0}, {"name": "chr_19_E318", "taxId": "41875", "score": 145.0}, {"name": "chr_19_E318", "taxId": "41875", "score": 243.0}, {"name": "chr_19_E318", "taxId": "41875", "score": 215.0}, {"name": "chr_19_E318", "taxId": "41875", "score": 176.0}, {"name": "chr_19_E318", "taxId": "41875", "score": 169.0}, {"name": "chr_19_E318", "taxId": "41875", "score": 163.0}, {"name": "chr_19_E318", "taxId": "41875", "score": 154.0}, {"name": "chr_19_E318", "taxId": "41875", "score": 141.0}]}, "taxonomy": {"bestsum": {"species": {"tax": "Bathycoccus prasinos", "score": 149042.0, "c_index": 1}, "genus": {"tax": "Bathycoccus", "score": 149042.0, "c_index": 1}, "family": {"tax": "Bathycoccaceae", "score": 149042.0, "c_index": 1}, "order": {"tax": "Mamiellales", "score": 149042.0, "c_index": 1}, "phylum": {"tax": "Chlorophyta", "score": 149042.0, "c_index": 1}, "superkingdom": {"tax": "Eukaryota", "score": 149042.0, "c_index": 1}}}}, "chr_18_E318": {"name": "chr_18_E318", "length": 316604, "n_count": 0, "agct_count": 316604, "gc": 0.4668, "covs": {"bam0": 70.3543}, "read_cov": {"bam0": 148571}, "hits": {"tax0": [{"name": "chr_18_E318", "taxId": "41875", "score": 48183.0}, {"name": "chr_18_E318", "taxId": "41875", "score": 43663.0}, {"name": "chr_18_E318", "taxId": "41875", "score": 32450.0}, {"name": "chr_18_E318", "taxId": "41875", "score": 32123.0}, {"name": "chr_18_E318", "taxId": "41875", "score": 27793.0}, {"name": "chr_18_E318", "taxId": "41875", "score": 21933.0}, {"name": "chr_18_E318", "taxId": "41875", "score": 17926.0}, {"name": "chr_18_E318", "taxId": "41875", "score": 17422.0}, {"name": "chr_18_E318", "taxId": "41875", "score": 16454.0}, {"name": "chr_18_E318", "taxId": "41875", "score": 12059.0}, {"name": "chr_18_E318", "taxId": "41875", "score": 11618.0}, {"name": "chr_18_E318", "taxId": "41875", "score": 11605.0}, {"name": "chr_18_E318", "taxId": "41875", "score": 11570.0}, {"name": "chr_18_E318", "taxId": "41875", "score": 11117.0}, {"name": "chr_18_E318", "taxId": "41875", "score": 10852.0}, {"name": "chr_18_E318", "taxId": "41875", "score": 10554.0}, {"name": "chr_18_E318", "taxId": "41875", "score": 10148.0}, {"name": "chr_18_E318", "taxId": "41875", "score": 9847.0}, {"name": "chr_18_E318", "taxId": "41875", "score": 8335.0}, {"name": "chr_18_E318", "taxId": "41875", "score": 8253.0}, {"name": "chr_18_E318", "taxId": "41875", "score": 6820.0}, {"name": "chr_18_E318", "taxId": "41875", "score": 5594.0}, {"name": "chr_18_E318", "taxId": "41875", "score": 5273.0}, {"name": "chr_18_E318", "taxId": "41875", "score": 4903.0}, {"name": "chr_18_E318", "taxId": "41875", "score": 4523.0}, {"name": "chr_18_E318", "taxId": "41875", "score": 4174.0}, {"name": "chr_18_E318", "taxId": "41875", "score": 3930.0}, {"name": "chr_18_E318", "taxId": "41875", "score": 3733.0}, {"name": "chr_18_E318", "taxId": "41875", "score": 3504.0}, {"name": "chr_18_E318", "taxId": "41875", "score": 3094.0}, {"name": "chr_18_E318", "taxId": "41875", "score": 2915.0}, {"name": "chr_18_E318", "taxId": "41875", "score": 2857.0}, {"name": "chr_18_E318", "taxId": "41875", "score": 2730.0}, {"name": "chr_18_E318", "taxId": "41875", "score": 2477.0}, {"name": "chr_18_E318", "taxId": "41875", "score": 2307.0}, {"name": "chr_18_E318", "taxId": "41875", "score": 2058.0}, {"name": "chr_18_E318", "taxId": "41875", "score": 1832.0}, {"name": "chr_18_E318", "taxId": "41875", "score": 1554.0}, {"name": "chr_18_E318", "taxId": "41875", "score": 1269.0}, {"name": "chr_18_E318", "taxId": "41875", "score": 1086.0}, {"name": "chr_18_E318", "taxId": "41875", "score": 1009.0}, {"name": "chr_18_E318", "taxId": "41875", "score": 885.0}, {"name": "chr_18_E318", "taxId": "41875", "score": 815.0}, {"name": "chr_18_E318", "taxId": "41875", "score": 811.0}, {"name": "chr_18_E318", "taxId": "41875", "score": 745.0}, {"name": "chr_18_E318", "taxId": "41875", "score": 713.0}, {"name": "chr_18_E318", "taxId": "41875", "score": 710.0}, {"name": "chr_18_E318", "taxId": "41875", "score": 680.0}, {"name": "chr_18_E318", "taxId": "41875", "score": 656.0}, {"name": "chr_18_E318", "taxId": "41875", "score": 645.0}, {"name": "chr_18_E318", "taxId": "41875", "score": 599.0}, {"name": "chr_18_E318", "taxId": "41875", "score": 514.0}, {"name": "chr_18_E318", "taxId": "41875", "score": 385.0}, {"name": "chr_18_E318", "taxId": "41875", "score": 12565.0}, {"name": "chr_18_E318", "taxId": "41875", "score": 196.0}, {"name": "chr_18_E318", "taxId": "41875", "score": 8222.0}, {"name": "chr_18_E318", "taxId": "41875", "score": 1057.0}, {"name": "chr_18_E318", "taxId": "41875", "score": 6643.0}, {"name": "chr_18_E318", "taxId": "41875", "score": 6593.0}, {"name": "chr_18_E318", "taxId": "41875", "score": 6325.0}, {"name": "chr_18_E318", "taxId": "41875", "score": 6264.0}, {"name": "chr_18_E318", "taxId": "41875", "score": 6207.0}, {"name": "chr_18_E318", "taxId": "41875", "score": 6204.0}, {"name": "chr_18_E318", "taxId": "41875", "score": 309.0}, {"name": "chr_18_E318", "taxId": "41875", "score": 6041.0}, {"name": "chr_18_E318", "taxId": "41875", "score": 5803.0}, {"name": "chr_18_E318", "taxId": "41875", "score": 302.0}, {"name": "chr_18_E318", "taxId": "41875", "score": 5768.0}, {"name": "chr_18_E318", "taxId": "41875", "score": 5596.0}, {"name": "chr_18_E318", "taxId": "41875", "score": 5531.0}, {"name": "chr_18_E318", "taxId": "41875", "score": 2145.0}, {"name": "chr_18_E318", "taxId": "41875", "score": 5334.0}, {"name": "chr_18_E318", "taxId": "41875", "score": 5086.0}, {"name": "chr_18_E318", "taxId": "41875", "score": 5293.0}, {"name": "chr_18_E318", "taxId": "41875", "score": 5238.0}, {"name": "chr_18_E318", "taxId": "41875", "score": 5059.0}, {"name": "chr_18_E318", "taxId": "41875", "score": 4870.0}, {"name": "chr_18_E318", "taxId": "41875", "score": 4824.0}, {"name": "chr_18_E318", "taxId": "41875", "score": 4798.0}, {"name": "chr_18_E318", "taxId": "41875", "score": 4793.0}, {"name": "chr_18_E318", "taxId": "41875", "score": 4721.0}, {"name": "chr_18_E318", "taxId": "41875", "score": 4689.0}, {"name": "chr_18_E318", "taxId": "41875", "score": 4676.0}, {"name": "chr_18_E318", "taxId": "41875", "score": 4577.0}, {"name": "chr_18_E318", "taxId": "41875", "score": 4556.0}, {"name": "chr_18_E318", "taxId": "41875", "score": 4440.0}, {"name": "chr_18_E318", "taxId": "41875", "score": 4248.0}, {"name": "chr_18_E318", "taxId": "41875", "score": 361.0}, {"name": "chr_18_E318", "taxId": "41875", "score": 4235.0}, {"name": "chr_18_E318", "taxId": "41875", "score": 4139.0}, {"name": "chr_18_E318", "taxId": "41875", "score": 3993.0}, {"name": "chr_18_E318", "taxId": "41875", "score": 3853.0}, {"name": "chr_18_E318", "taxId": "41875", "score": 3725.0}, {"name": "chr_18_E318", "taxId": "41875", "score": 3711.0}, {"name": "chr_18_E318", "taxId": "41875", "score": 1404.0}, {"name": "chr_18_E318", "taxId": "41875", "score": 3613.0}, {"name": "chr_18_E318", "taxId": "41875", "score": 3596.0}, {"name": "chr_18_E318", "taxId": "41875", "score": 3579.0}, {"name": "chr_18_E318", "taxId": "41875", "score": 3432.0}, {"name": "chr_18_E318", "taxId": "41875", "score": 3426.0}, {"name": "chr_18_E318", "taxId": "41875", "score": 3369.0}, {"name": "chr_18_E318", "taxId": "41875", "score": 859.0}, {"name": "chr_18_E318", "taxId": "41875", "score": 3336.0}, {"name": "chr_18_E318", "taxId": "41875", "score": 3234.0}, {"name": "chr_18_E318", "taxId": "41875", "score": 3188.0}, {"name": "chr_18_E318", "taxId": "41875", "score": 3125.0}, {"name": "chr_18_E318", "taxId": "70448", "score": 3094.0}, {"name": "chr_18_E318", "taxId": "41875", "score": 3094.0}, {"name": "chr_18_E318", "taxId": "41875", "score": 3044.0}, {"name": "chr_18_E318", "taxId": "41875", "score": 2998.0}, {"name": "chr_18_E318", "taxId": "41875", "score": 2937.0}, {"name": "chr_18_E318", "taxId": "41875", "score": 2907.0}, {"name": "chr_18_E318", "taxId": "41875", "score": 2898.0}, {"name": "chr_18_E318", "taxId": "41875", "score": 2822.0}, {"name": "chr_18_E318", "taxId": "41875", "score": 2776.0}, {"name": "chr_18_E318", "taxId": "41875", "score": 2754.0}, {"name": "chr_18_E318", "taxId": "41875", "score": 2649.0}, {"name": "chr_18_E318", "taxId": "41875", "score": 2543.0}, {"name": "chr_18_E318", "taxId": "41875", "score": 2497.0}, {"name": "chr_18_E318", "taxId": "41875", "score": 2409.0}, {"name": "chr_18_E318", "taxId": "41875", "score": 2383.0}, {"name": "chr_18_E318", "taxId": "41875", "score": 2362.0}, {"name": "chr_18_E318", "taxId": "41875", "score": 2344.0}, {"name": "chr_18_E318", "taxId": "41875", "score": 2289.0}, {"name": "chr_18_E318", "taxId": "41875", "score": 2276.0}, {"name": "chr_18_E318", "taxId": "41875", "score": 359.0}, {"name": "chr_18_E318", "taxId": "41875", "score": 2266.0}, {"name": "chr_18_E318", "taxId": "41875", "score": 2241.0}, {"name": "chr_18_E318", "taxId": "41875", "score": 2239.0}, {"name": "chr_18_E318", "taxId": "41875", "score": 2222.0}, {"name": "chr_18_E318", "taxId": "41875", "score": 2185.0}, {"name": "chr_18_E318", "taxId": "41875", "score": 2167.0}, {"name": "chr_18_E318", "taxId": "41875", "score": 497.0}, {"name": "chr_18_E318", "taxId": "41875", "score": 2165.0}, {"name": "chr_18_E318", "taxId": "41875", "score": 2165.0}, {"name": "chr_18_E318", "taxId": "41875", "score": 475.0}, {"name": "chr_18_E318", "taxId": "41875", "score": 2108.0}, {"name": "chr_18_E318", "taxId": "41875", "score": 2106.0}, {"name": "chr_18_E318", "taxId": "88036", "score": 2002.0}, {"name": "chr_18_E318", "taxId": "41875", "score": 1986.0}, {"name": "chr_18_E318", "taxId": "41875", "score": 1958.0}, {"name": "chr_18_E318", "taxId": "41875", "score": 1945.0}, {"name": "chr_18_E318", "taxId": "41875", "score": 1930.0}, {"name": "chr_18_E318", "taxId": "41875", "score": 1923.0}, {"name": "chr_18_E318", "taxId": "41875", "score": 1914.0}, {"name": "chr_18_E318", "taxId": "41875", "score": 1912.0}, {"name": "chr_18_E318", "taxId": "41875", "score": 145.0}, {"name": "chr_18_E318", "taxId": "41875", "score": 1912.0}, {"name": "chr_18_E318", "taxId": "41875", "score": 399.0}, {"name": "chr_18_E318", "taxId": "41875", "score": 1893.0}, {"name": "chr_18_E318", "taxId": "41875", "score": 861.0}, {"name": "chr_18_E318", "taxId": "41875", "score": 1886.0}, {"name": "chr_18_E318", "taxId": "41875", "score": 861.0}, {"name": "chr_18_E318", "taxId": "41875", "score": 1879.0}, {"name": "chr_18_E318", "taxId": "41875", "score": 1855.0}, {"name": "chr_18_E318", "taxId": "41875", "score": 1834.0}, {"name": "chr_18_E318", "taxId": "41875", "score": 1784.0}, {"name": "chr_18_E318", "taxId": "64793", "score": 1779.0}, {"name": "chr_18_E318", "taxId": "41875", "score": 1659.0}, {"name": "chr_18_E318", "taxId": "41875", "score": 1587.0}, {"name": "chr_18_E318", "taxId": "41875", "score": 1580.0}, {"name": "chr_18_E318", "taxId": "41875", "score": 1565.0}, {"name": "chr_18_E318", "taxId": "41875", "score": 1502.0}, {"name": "chr_18_E318", "taxId": "41875", "score": 1478.0}, {"name": "chr_18_E318", "taxId": "41875", "score": 189.0}, {"name": "chr_18_E318", "taxId": "41875", "score": 165.0}, {"name": "chr_18_E318", "taxId": "41875", "score": 156.0}, {"name": "chr_18_E318", "taxId": "41875", "score": 1375.0}, {"name": "chr_18_E318", "taxId": "41875", "score": 1358.0}, {"name": "chr_18_E318", "taxId": "41875", "score": 1349.0}, {"name": "chr_18_E318", "taxId": "41875", "score": 1349.0}, {"name": "chr_18_E318", "taxId": "41875", "score": 1347.0}, {"name": "chr_18_E318", "taxId": "41875", "score": 169.0}, {"name": "chr_18_E318", "taxId": "41875", "score": 1345.0}, {"name": "chr_18_E318", "taxId": "41875", "score": 379.0}, {"name": "chr_18_E318", "taxId": "41875", "score": 1336.0}, {"name": "chr_18_E318", "taxId": "41875", "score": 1319.0}, {"name": "chr_18_E318", "taxId": "41875", "score": 1317.0}, {"name": "chr_18_E318", "taxId": "41875", "score": 1308.0}, {"name": "chr_18_E318", "taxId": "41875", "score": 797.0}, {"name": "chr_18_E318", "taxId": "41875", "score": 1306.0}, {"name": "chr_18_E318", "taxId": "41875", "score": 1273.0}, {"name": "chr_18_E318", "taxId": "41875", "score": 1271.0}, {"name": "chr_18_E318", "taxId": "41875", "score": 1258.0}, {"name": "chr_18_E318", "taxId": "41875", "score": 1243.0}, {"name": "chr_18_E318", "taxId": "41875", "score": 1205.0}, {"name": "chr_18_E318", "taxId": "41875", "score": 1242.0}, {"name": "chr_18_E318", "taxId": "41875", "score": 353.0}, {"name": "chr_18_E318", "taxId": "41875", "score": 1227.0}, {"name": "chr_18_E318", "taxId": "41875", "score": 1218.0}, {"name": "chr_18_E318", "taxId": "41875", "score": 1192.0}, {"name": "chr_18_E318", "taxId": "41875", "score": 1170.0}, {"name": "chr_18_E318", "taxId": "41875", "score": 1157.0}, {"name": "chr_18_E318", "taxId": "41875", "score": 276.0}, {"name": "chr_18_E318", "taxId": "41875", "score": 1109.0}, {"name": "chr_18_E318", "taxId": "41875", "score": 1099.0}, {"name": "chr_18_E318", "taxId": "41875", "score": 1099.0}, {"name": "chr_18_E318", "taxId": "41875", "score": 669.0}, {"name": "chr_18_E318", "taxId": "41875", "score": 1096.0}, {"name": "chr_18_E318", "taxId": "41875", "score": 374.0}, {"name": "chr_18_E318", "taxId": "41875", "score": 1051.0}, {"name": "chr_18_E318", "taxId": "41875", "score": 1050.0}, {"name": "chr_18_E318", "taxId": "41875", "score": 1048.0}, {"name": "chr_18_E318", "taxId": "41875", "score": 1018.0}, {"name": "chr_18_E318", "taxId": "41875", "score": 782.0}, {"name": "chr_18_E318", "taxId": "41875", "score": 771.0}, {"name": "chr_18_E318", "taxId": "41875", "score": 771.0}, {"name": "chr_18_E318", "taxId": "41875", "score": 494.0}, {"name": "chr_18_E318", "taxId": "41875", "score": 171.0}, {"name": "chr_18_E318", "taxId": "41875", "score": 1031.0}, {"name": "chr_18_E318", "taxId": "41875", "score": 1014.0}, {"name": "chr_18_E318", "taxId": "41875", "score": 532.0}, {"name": "chr_18_E318", "taxId": "41875", "score": 994.0}, {"name": "chr_18_E318", "taxId": "41875", "score": 326.0}, {"name": "chr_18_E318", "taxId": "41875", "score": 990.0}, {"name": "chr_18_E318", "taxId": "41875", "score": 891.0}, {"name": "chr_18_E318", "taxId": "41875", "score": 843.0}, {"name": "chr_18_E318", "taxId": "41875", "score": 359.0}, {"name": "chr_18_E318", "taxId": "41875", "score": 843.0}, {"name": "chr_18_E318", "taxId": "41875", "score": 821.0}, {"name": "chr_18_E318", "taxId": "41875", "score": 761.0}, {"name": "chr_18_E318", "taxId": "41875", "score": 756.0}, {"name": "chr_18_E318", "taxId": "41875", "score": 841.0}, {"name": "chr_18_E318", "taxId": "41875", "score": 656.0}, {"name": "chr_18_E318", "taxId": "41875", "score": 841.0}, {"name": "chr_18_E318", "taxId": "41875", "score": 839.0}, {"name": "chr_18_E318", "taxId": "41875", "score": 289.0}, {"name": "chr_18_E318", "taxId": "41875", "score": 833.0}, {"name": "chr_18_E318", "taxId": "41875", "score": 821.0}, {"name": "chr_18_E318", "taxId": "41875", "score": 760.0}, {"name": "chr_18_E318", "taxId": "41875", "score": 809.0}, {"name": "chr_18_E318", "taxId": "41875", "score": 784.0}, {"name": "chr_18_E318", "taxId": "41875", "score": 784.0}, {"name": "chr_18_E318", "taxId": "41875", "score": 774.0}, {"name": "chr_18_E318", "taxId": "41875", "score": 767.0}, {"name": "chr_18_E318", "taxId": "41875", "score": 774.0}, {"name": "chr_18_E318", "taxId": "41875", "score": 771.0}, {"name": "chr_18_E318", "taxId": "41875", "score": 771.0}, {"name": "chr_18_E318", "taxId": "41875", "score": 767.0}, {"name": "chr_18_E318", "taxId": "41875", "score": 710.0}, {"name": "chr_18_E318", "taxId": "41875", "score": 765.0}, {"name": "chr_18_E318", "taxId": "41875", "score": 765.0}, {"name": "chr_18_E318", "taxId": "41875", "score": 756.0}, {"name": "chr_18_E318", "taxId": "41875", "score": 147.0}, {"name": "chr_18_E318", "taxId": "41875", "score": 756.0}, {"name": "chr_18_E318", "taxId": "41875", "score": 756.0}, {"name": "chr_18_E318", "taxId": "41875", "score": 756.0}, {"name": "chr_18_E318", "taxId": "41875", "score": 752.0}, {"name": "chr_18_E318", "taxId": "41875", "score": 747.0}, {"name": "chr_18_E318", "taxId": "41875", "score": 739.0}, {"name": "chr_18_E318", "taxId": "41875", "score": 737.0}, {"name": "chr_18_E318", "taxId": "564608", "score": 726.0}, {"name": "chr_18_E318", "taxId": "41875", "score": 721.0}, {"name": "chr_18_E318", "taxId": "41875", "score": 717.0}, {"name": "chr_18_E318", "taxId": "41875", "score": 717.0}, {"name": "chr_18_E318", "taxId": "41875", "score": 586.0}, {"name": "chr_18_E318", "taxId": "41875", "score": 713.0}, {"name": "chr_18_E318", "taxId": "41875", "score": 676.0}, {"name": "chr_18_E318", "taxId": "41875", "score": 699.0}, {"name": "chr_18_E318", "taxId": "41875", "score": 669.0}, {"name": "chr_18_E318", "taxId": "41875", "score": 660.0}, {"name": "chr_18_E318", "taxId": "41875", "score": 568.0}, {"name": "chr_18_E318", "taxId": "41875", "score": 551.0}, {"name": "chr_18_E318", "taxId": "41875", "score": 414.0}, {"name": "chr_18_E318", "taxId": "41875", "score": 337.0}, {"name": "chr_18_E318", "taxId": "41875", "score": 656.0}, {"name": "chr_18_E318", "taxId": "41875", "score": 638.0}, {"name": "chr_18_E318", "taxId": "41875", "score": 625.0}, {"name": "chr_18_E318", "taxId": "41875", "score": 593.0}, {"name": "chr_18_E318", "taxId": "41875", "score": 573.0}, {"name": "chr_18_E318", "taxId": "41875", "score": 568.0}, {"name": "chr_18_E318", "taxId": "41875", "score": 545.0}, {"name": "chr_18_E318", "taxId": "41875", "score": 532.0}, {"name": "chr_18_E318", "taxId": "41875", "score": 518.0}, {"name": "chr_18_E318", "taxId": "41875", "score": 401.0}, {"name": "chr_18_E318", "taxId": "41875", "score": 505.0}, {"name": "chr_18_E318", "taxId": "41875", "score": 475.0}, {"name": "chr_18_E318", "taxId": "41875", "score": 431.0}, {"name": "chr_18_E318", "taxId": "41875", "score": 185.0}, {"name": "chr_18_E318", "taxId": "41875", "score": 414.0}, {"name": "chr_18_E318", "taxId": "41875", "score": 412.0}, {"name": "chr_18_E318", "taxId": "41875", "score": 401.0}, {"name": "chr_18_E318", "taxId": "41875", "score": 401.0}, {"name": "chr_18_E318", "taxId": "41875", "score": 333.0}, {"name": "chr_18_E318", "taxId": "41875", "score": 387.0}, {"name": "chr_18_E318", "taxId": "41875", "score": 387.0}, {"name": "chr_18_E318", "taxId": "41875", "score": 361.0}, {"name": "chr_18_E318", "taxId": "70448", "score": 353.0}, {"name": "chr_18_E318", "taxId": "41875", "score": 337.0}, {"name": "chr_18_E318", "taxId": "41875", "score": 326.0}, {"name": "chr_18_E318", "taxId": "41875", "score": 311.0}, {"name": "chr_18_E318", "taxId": "145388", "score": 303.0}, {"name": "chr_18_E318", "taxId": "41875", "score": 296.0}, {"name": "chr_18_E318", "taxId": "41875", "score": 289.0}, {"name": "chr_18_E318", "taxId": "41875", "score": 268.0}, {"name": "chr_18_E318", "taxId": "41875", "score": 250.0}, {"name": "chr_18_E318", "taxId": "41875", "score": 244.0}, {"name": "chr_18_E318", "taxId": "41875", "score": 244.0}, {"name": "chr_18_E318", "taxId": "41875", "score": 152.0}, {"name": "chr_18_E318", "taxId": "41875", "score": 196.0}, {"name": "chr_18_E318", "taxId": "41875", "score": 178.0}, {"name": "chr_18_E318", "taxId": "5480", "score": 196.0}, {"name": "chr_18_E318", "taxId": "41875", "score": 178.0}, {"name": "chr_18_E318", "taxId": "656061", "score": 154.0}, {"name": "chr_18_E318", "taxId": "41875", "score": 152.0}, {"name": "chr_18_E318", "taxId": "280463", "score": 148.0}, {"name": "chr_18_E318", "taxId": "41875", "score": 147.0}, {"name": "chr_18_E318", "taxId": "4686", "score": 141.0}]}, "taxonomy": {"bestsum": {"species": {"tax": "Bathycoccus prasinos", "score": 884897.0, "c_index": 9}, "genus": {"tax": "Bathycoccus", "score": 884897.0, "c_index": 9}, "family": {"tax": "Bathycoccaceae", "score": 888344.0, "c_index": 8}, "order": {"tax": "Mamiellales", "score": 889070.0, "c_index": 7}, "phylum": {"tax": "Chlorophyta", "score": 889373.0, "c_index": 4}, "superkingdom": {"tax": "Eukaryota", "score": 893793.0, "c_index": 0}}}}, "chr_17_E318": {"name": "chr_17_E318", "length": 455038, "n_count": 100, "agct_count": 454938, "gc": 0.4739, "covs": {"bam0": 68.7754}, "read_cov": {"bam0": 208695}, "hits": {"tax0": [{"name": "chr_17_E318", "taxId": "41875", "score": 49223.0}, {"name": "chr_17_E318", "taxId": "41875", "score": 37600.0}, {"name": "chr_17_E318", "taxId": "41875", "score": 30973.0}, {"name": "chr_17_E318", "taxId": "41875", "score": 25532.0}, {"name": "chr_17_E318", "taxId": "41875", "score": 24018.0}, {"name": "chr_17_E318", "taxId": "41875", "score": 23507.0}, {"name": "chr_17_E318", "taxId": "41875", "score": 19946.0}, {"name": "chr_17_E318", "taxId": "41875", "score": 19089.0}, {"name": "chr_17_E318", "taxId": "41875", "score": 17514.0}, {"name": "chr_17_E318", "taxId": "41875", "score": 17067.0}, {"name": "chr_17_E318", "taxId": "41875", "score": 16098.0}, {"name": "chr_17_E318", "taxId": "41875", "score": 15415.0}, {"name": "chr_17_E318", "taxId": "41875", "score": 14813.0}, {"name": "chr_17_E318", "taxId": "41875", "score": 14803.0}, {"name": "chr_17_E318", "taxId": "41875", "score": 14371.0}, {"name": "chr_17_E318", "taxId": "41875", "score": 13040.0}, {"name": "chr_17_E318", "taxId": "41875", "score": 12502.0}, {"name": "chr_17_E318", "taxId": "41875", "score": 12083.0}, {"name": "chr_17_E318", "taxId": "41875", "score": 12028.0}, {"name": "chr_17_E318", "taxId": "41875", "score": 11723.0}, {"name": "chr_17_E318", "taxId": "41875", "score": 11154.0}, {"name": "chr_17_E318", "taxId": "41875", "score": 10083.0}, {"name": "chr_17_E318", "taxId": "41875", "score": 9696.0}, {"name": "chr_17_E318", "taxId": "41875", "score": 9605.0}, {"name": "chr_17_E318", "taxId": "41875", "score": 9509.0}, {"name": "chr_17_E318", "taxId": "41875", "score": 9489.0}, {"name": "chr_17_E318", "taxId": "41875", "score": 9129.0}, {"name": "chr_17_E318", "taxId": "41875", "score": 9110.0}, {"name": "chr_17_E318", "taxId": "41875", "score": 8401.0}, {"name": "chr_17_E318", "taxId": "41875", "score": 8089.0}, {"name": "chr_17_E318", "taxId": "41875", "score": 8061.0}, {"name": "chr_17_E318", "taxId": "41875", "score": 7657.0}, {"name": "chr_17_E318", "taxId": "41875", "score": 7040.0}, {"name": "chr_17_E318", "taxId": "41875", "score": 6848.0}, {"name": "chr_17_E318", "taxId": "41875", "score": 6336.0}, {"name": "chr_17_E318", "taxId": "41875", "score": 6023.0}, {"name": "chr_17_E318", "taxId": "41875", "score": 5989.0}, {"name": "chr_17_E318", "taxId": "41875", "score": 5823.0}, {"name": "chr_17_E318", "taxId": "41875", "score": 5550.0}, {"name": "chr_17_E318", "taxId": "41875", "score": 5339.0}, {"name": "chr_17_E318", "taxId": "41875", "score": 5267.0}, {"name": "chr_17_E318", "taxId": "41875", "score": 4638.0}, {"name": "chr_17_E318", "taxId": "41875", "score": 4488.0}, {"name": "chr_17_E318", "taxId": "41875", "score": 4464.0}, {"name": "chr_17_E318", "taxId": "41875", "score": 4381.0}, {"name": "chr_17_E318", "taxId": "41875", "score": 4379.0}, {"name": "chr_17_E318", "taxId": "41875", "score": 4039.0}, {"name": "chr_17_E318", "taxId": "41875", "score": 3917.0}, {"name": "chr_17_E318", "taxId": "41875", "score": 3794.0}, {"name": "chr_17_E318", "taxId": "41875", "score": 3681.0}, {"name": "chr_17_E318", "taxId": "41875", "score": 3613.0}, {"name": "chr_17_E318", "taxId": "41875", "score": 3596.0}, {"name": "chr_17_E318", "taxId": "41875", "score": 3448.0}, {"name": "chr_17_E318", "taxId": "41875", "score": 3011.0}, {"name": "chr_17_E318", "taxId": "41875", "score": 2804.0}, {"name": "chr_17_E318", "taxId": "41875", "score": 2606.0}, {"name": "chr_17_E318", "taxId": "41875", "score": 2549.0}, {"name": "chr_17_E318", "taxId": "41875", "score": 2218.0}, {"name": "chr_17_E318", "taxId": "41875", "score": 1509.0}, {"name": "chr_17_E318", "taxId": "41875", "score": 1434.0}, {"name": "chr_17_E318", "taxId": "41875", "score": 1339.0}, {"name": "chr_17_E318", "taxId": "41875", "score": 1288.0}, {"name": "chr_17_E318", "taxId": "41875", "score": 1142.0}, {"name": "chr_17_E318", "taxId": "41875", "score": 1127.0}, {"name": "chr_17_E318", "taxId": "41875", "score": 907.0}, {"name": "chr_17_E318", "taxId": "41875", "score": 859.0}, {"name": "chr_17_E318", "taxId": "41875", "score": 859.0}, {"name": "chr_17_E318", "taxId": "41875", "score": 776.0}, {"name": "chr_17_E318", "taxId": "41875", "score": 763.0}, {"name": "chr_17_E318", "taxId": "41875", "score": 361.0}, {"name": "chr_17_E318", "taxId": "41875", "score": 361.0}, {"name": "chr_17_E318", "taxId": "41875", "score": 285.0}, {"name": "chr_17_E318", "taxId": "41875", "score": 215.0}, {"name": "chr_17_E318", "taxId": "41875", "score": 209.0}, {"name": "chr_17_E318", "taxId": "41875", "score": 206.0}, {"name": "chr_17_E318", "taxId": "41875", "score": 183.0}, {"name": "chr_17_E318", "taxId": "41875", "score": 178.0}, {"name": "chr_17_E318", "taxId": "41875", "score": 169.0}, {"name": "chr_17_E318", "taxId": "41875", "score": 159.0}, {"name": "chr_17_E318", "taxId": "41875", "score": 156.0}, {"name": "chr_17_E318", "taxId": "41875", "score": 154.0}, {"name": "chr_17_E318", "taxId": "41875", "score": 154.0}, {"name": "chr_17_E318", "taxId": "41875", "score": 12750.0}, {"name": "chr_17_E318", "taxId": "41875", "score": 9520.0}, {"name": "chr_17_E318", "taxId": "41875", "score": 7799.0}, {"name": "chr_17_E318", "taxId": "41875", "score": 207.0}, {"name": "chr_17_E318", "taxId": "41875", "score": 7727.0}, {"name": "chr_17_E318", "taxId": "41875", "score": 1759.0}, {"name": "chr_17_E318", "taxId": "41875", "score": 7600.0}, {"name": "chr_17_E318", "taxId": "41875", "score": 7184.0}, {"name": "chr_17_E318", "taxId": "41875", "score": 6719.0}, {"name": "chr_17_E318", "taxId": "41875", "score": 6693.0}, {"name": "chr_17_E318", "taxId": "41875", "score": 6482.0}, {"name": "chr_17_E318", "taxId": "41875", "score": 361.0}, {"name": "chr_17_E318", "taxId": "41875", "score": 6377.0}, {"name": "chr_17_E318", "taxId": "41875", "score": 6045.0}, {"name": "chr_17_E318", "taxId": "41875", "score": 215.0}, {"name": "chr_17_E318", "taxId": "41875", "score": 206.0}, {"name": "chr_17_E318", "taxId": "41875", "score": 154.0}, {"name": "chr_17_E318", "taxId": "41875", "score": 5971.0}, {"name": "chr_17_E318", "taxId": "41875", "score": 5821.0}, {"name": "chr_17_E318", "taxId": "41875", "score": 5542.0}, {"name": "chr_17_E318", "taxId": "41875", "score": 5433.0}, {"name": "chr_17_E318", "taxId": "41875", "score": 254.0}, {"name": "chr_17_E318", "taxId": "41875", "score": 5389.0}, {"name": "chr_17_E318", "taxId": "41875", "score": 5369.0}, {"name": "chr_17_E318", "taxId": "41875", "score": 5269.0}, {"name": "chr_17_E318", "taxId": "41875", "score": 691.0}, {"name": "chr_17_E318", "taxId": "41875", "score": 5223.0}, {"name": "chr_17_E318", "taxId": "41875", "score": 5099.0}, {"name": "chr_17_E318", "taxId": "41875", "score": 4933.0}, {"name": "chr_17_E318", "taxId": "41875", "score": 4920.0}, {"name": "chr_17_E318", "taxId": "41875", "score": 361.0}, {"name": "chr_17_E318", "taxId": "41875", "score": 4867.0}, {"name": "chr_17_E318", "taxId": "41875", "score": 4730.0}, {"name": "chr_17_E318", "taxId": "41875", "score": 4649.0}, {"name": "chr_17_E318", "taxId": "41875", "score": 4643.0}, {"name": "chr_17_E318", "taxId": "41875", "score": 948.0}, {"name": "chr_17_E318", "taxId": "41875", "score": 815.0}, {"name": "chr_17_E318", "taxId": "41875", "score": 527.0}, {"name": "chr_17_E318", "taxId": "41875", "score": 453.0}, {"name": "chr_17_E318", "taxId": "41875", "score": 4577.0}, {"name": "chr_17_E318", "taxId": "41875", "score": 4516.0}, {"name": "chr_17_E318", "taxId": "41875", "score": 4479.0}, {"name": "chr_17_E318", "taxId": "41875", "score": 4410.0}, {"name": "chr_17_E318", "taxId": "41875", "score": 4403.0}, {"name": "chr_17_E318", "taxId": "41875", "score": 4301.0}, {"name": "chr_17_E318", "taxId": "41875", "score": 4276.0}, {"name": "chr_17_E318", "taxId": "41875", "score": 4274.0}, {"name": "chr_17_E318", "taxId": "41875", "score": 4167.0}, {"name": "chr_17_E318", "taxId": "41875", "score": 4095.0}, {"name": "chr_17_E318", "taxId": "41875", "score": 4048.0}, {"name": "chr_17_E318", "taxId": "41875", "score": 4013.0}, {"name": "chr_17_E318", "taxId": "41875", "score": 3932.0}, {"name": "chr_17_E318", "taxId": "41875", "score": 3930.0}, {"name": "chr_17_E318", "taxId": "41875", "score": 3823.0}, {"name": "chr_17_E318", "taxId": "41875", "score": 3792.0}, {"name": "chr_17_E318", "taxId": "41875", "score": 3768.0}, {"name": "chr_17_E318", "taxId": "41875", "score": 3629.0}, {"name": "chr_17_E318", "taxId": "41875", "score": 204.0}, {"name": "chr_17_E318", "taxId": "41875", "score": 3613.0}, {"name": "chr_17_E318", "taxId": "41875", "score": 3496.0}, {"name": "chr_17_E318", "taxId": "41875", "score": 3489.0}, {"name": "chr_17_E318", "taxId": "41875", "score": 568.0}, {"name": "chr_17_E318", "taxId": "41875", "score": 3469.0}, {"name": "chr_17_E318", "taxId": "41875", "score": 3465.0}, {"name": "chr_17_E318", "taxId": "41875", "score": 3419.0}, {"name": "chr_17_E318", "taxId": "41875", "score": 3402.0}, {"name": "chr_17_E318", "taxId": "41875", "score": 3378.0}, {"name": "chr_17_E318", "taxId": "41875", "score": 3369.0}, {"name": "chr_17_E318", "taxId": "41875", "score": 3365.0}, {"name": "chr_17_E318", "taxId": "41875", "score": 3354.0}, {"name": "chr_17_E318", "taxId": "41875", "score": 3330.0}, {"name": "chr_17_E318", "taxId": "41875", "score": 3253.0}, {"name": "chr_17_E318", "taxId": "41875", "score": 3249.0}, {"name": "chr_17_E318", "taxId": "41875", "score": 3230.0}, {"name": "chr_17_E318", "taxId": "41875", "score": 3230.0}, {"name": "chr_17_E318", "taxId": "41875", "score": 3210.0}, {"name": "chr_17_E318", "taxId": "41875", "score": 3179.0}, {"name": "chr_17_E318", "taxId": "41875", "score": 3151.0}, {"name": "chr_17_E318", "taxId": "41875", "score": 490.0}, {"name": "chr_17_E318", "taxId": "41875", "score": 429.0}, {"name": "chr_17_E318", "taxId": "41875", "score": 3144.0}, {"name": "chr_17_E318", "taxId": "41875", "score": 3109.0}, {"name": "chr_17_E318", "taxId": "41875", "score": 3083.0}, {"name": "chr_17_E318", "taxId": "41875", "score": 3027.0}, {"name": "chr_17_E318", "taxId": "41875", "score": 2981.0}, {"name": "chr_17_E318", "taxId": "41875", "score": 196.0}, {"name": "chr_17_E318", "taxId": "41875", "score": 2955.0}, {"name": "chr_17_E318", "taxId": "41875", "score": 2940.0}, {"name": "chr_17_E318", "taxId": "41875", "score": 2939.0}, {"name": "chr_17_E318", "taxId": "41875", "score": 2916.0}, {"name": "chr_17_E318", "taxId": "41875", "score": 226.0}, {"name": "chr_17_E318", "taxId": "41875", "score": 2887.0}, {"name": "chr_17_E318", "taxId": "41875", "score": 2852.0}, {"name": "chr_17_E318", "taxId": "41875", "score": 2822.0}, {"name": "chr_17_E318", "taxId": "41875", "score": 2819.0}, {"name": "chr_17_E318", "taxId": "41875", "score": 322.0}, {"name": "chr_17_E318", "taxId": "41875", "score": 2808.0}, {"name": "chr_17_E318", "taxId": "41875", "score": 2804.0}, {"name": "chr_17_E318", "taxId": "41875", "score": 2776.0}, {"name": "chr_17_E318", "taxId": "41875", "score": 2673.0}, {"name": "chr_17_E318", "taxId": "41875", "score": 2632.0}, {"name": "chr_17_E318", "taxId": "41875", "score": 2612.0}, {"name": "chr_17_E318", "taxId": "41875", "score": 2591.0}, {"name": "chr_17_E318", "taxId": "41875", "score": 2555.0}, {"name": "chr_17_E318", "taxId": "41875", "score": 2529.0}, {"name": "chr_17_E318", "taxId": "41875", "score": 822.0}, {"name": "chr_17_E318", "taxId": "41875", "score": 819.0}, {"name": "chr_17_E318", "taxId": "41875", "score": 754.0}, {"name": "chr_17_E318", "taxId": "41875", "score": 745.0}, {"name": "chr_17_E318", "taxId": "41875", "score": 743.0}, {"name": "chr_17_E318", "taxId": "41875", "score": 2527.0}, {"name": "chr_17_E318", "taxId": "41875", "score": 2525.0}, {"name": "chr_17_E318", "taxId": "41875", "score": 2512.0}, {"name": "chr_17_E318", "taxId": "41875", "score": 2507.0}, {"name": "chr_17_E318", "taxId": "41875", "score": 2488.0}, {"name": "chr_17_E318", "taxId": "41875", "score": 2475.0}, {"name": "chr_17_E318", "taxId": "41875", "score": 2468.0}, {"name": "chr_17_E318", "taxId": "41875", "score": 294.0}, {"name": "chr_17_E318", "taxId": "41875", "score": 2457.0}, {"name": "chr_17_E318", "taxId": "41875", "score": 1079.0}, {"name": "chr_17_E318", "taxId": "41875", "score": 2392.0}, {"name": "chr_17_E318", "taxId": "41875", "score": 370.0}, {"name": "chr_17_E318", "taxId": "41875", "score": 2388.0}, {"name": "chr_17_E318", "taxId": "41875", "score": 2381.0}, {"name": "chr_17_E318", "taxId": "41875", "score": 2379.0}, {"name": "chr_17_E318", "taxId": "41875", "score": 2374.0}, {"name": "chr_17_E318", "taxId": "41875", "score": 416.0}, {"name": "chr_17_E318", "taxId": "41875", "score": 2370.0}, {"name": "chr_17_E318", "taxId": "41875", "score": 2355.0}, {"name": "chr_17_E318", "taxId": "41875", "score": 2344.0}, {"name": "chr_17_E318", "taxId": "41875", "score": 2296.0}, {"name": "chr_17_E318", "taxId": "41875", "score": 2268.0}, {"name": "chr_17_E318", "taxId": "41875", "score": 2255.0}, {"name": "chr_17_E318", "taxId": "41875", "score": 2239.0}, {"name": "chr_17_E318", "taxId": "41875", "score": 2224.0}, {"name": "chr_17_E318", "taxId": "41875", "score": 2200.0}, {"name": "chr_17_E318", "taxId": "41875", "score": 2189.0}, {"name": "chr_17_E318", "taxId": "41875", "score": 2189.0}, {"name": "chr_17_E318", "taxId": "41875", "score": 2172.0}, {"name": "chr_17_E318", "taxId": "41875", "score": 1596.0}, {"name": "chr_17_E318", "taxId": "41875", "score": 2169.0}, {"name": "chr_17_E318", "taxId": "41875", "score": 2169.0}, {"name": "chr_17_E318", "taxId": "41875", "score": 2165.0}, {"name": "chr_17_E318", "taxId": "41875", "score": 337.0}, {"name": "chr_17_E318", "taxId": "41875", "score": 2158.0}, {"name": "chr_17_E318", "taxId": "41875", "score": 2156.0}, {"name": "chr_17_E318", "taxId": "41875", "score": 2113.0}, {"name": "chr_17_E318", "taxId": "41875", "score": 2089.0}, {"name": "chr_17_E318", "taxId": "41875", "score": 2089.0}, {"name": "chr_17_E318", "taxId": "41875", "score": 2052.0}, {"name": "chr_17_E318", "taxId": "41875", "score": 2030.0}, {"name": "chr_17_E318", "taxId": "41875", "score": 1995.0}, {"name": "chr_17_E318", "taxId": "41875", "score": 1989.0}, {"name": "chr_17_E318", "taxId": "41875", "score": 1988.0}, {"name": "chr_17_E318", "taxId": "41875", "score": 1986.0}, {"name": "chr_17_E318", "taxId": "41875", "score": 1986.0}, {"name": "chr_17_E318", "taxId": "41875", "score": 1986.0}, {"name": "chr_17_E318", "taxId": "41875", "score": 1986.0}, {"name": "chr_17_E318", "taxId": "41875", "score": 1984.0}, {"name": "chr_17_E318", "taxId": "41875", "score": 1978.0}, {"name": "chr_17_E318", "taxId": "41875", "score": 1978.0}, {"name": "chr_17_E318", "taxId": "41875", "score": 1973.0}, {"name": "chr_17_E318", "taxId": "41875", "score": 1969.0}, {"name": "chr_17_E318", "taxId": "41875", "score": 276.0}, {"name": "chr_17_E318", "taxId": "41875", "score": 1953.0}, {"name": "chr_17_E318", "taxId": "41875", "score": 1951.0}, {"name": "chr_17_E318", "taxId": "41875", "score": 1917.0}, {"name": "chr_17_E318", "taxId": "41875", "score": 1912.0}, {"name": "chr_17_E318", "taxId": "41875", "score": 1897.0}, {"name": "chr_17_E318", "taxId": "41875", "score": 1873.0}, {"name": "chr_17_E318", "taxId": "41875", "score": 1866.0}, {"name": "chr_17_E318", "taxId": "41875", "score": 1853.0}, {"name": "chr_17_E318", "taxId": "41875", "score": 1829.0}, {"name": "chr_17_E318", "taxId": "41875", "score": 1827.0}, {"name": "chr_17_E318", "taxId": "41875", "score": 1801.0}, {"name": "chr_17_E318", "taxId": "41875", "score": 1783.0}, {"name": "chr_17_E318", "taxId": "41875", "score": 1779.0}, {"name": "chr_17_E318", "taxId": "41875", "score": 1770.0}, {"name": "chr_17_E318", "taxId": "41875", "score": 1722.0}, {"name": "chr_17_E318", "taxId": "41875", "score": 1714.0}, {"name": "chr_17_E318", "taxId": "41875", "score": 1712.0}, {"name": "chr_17_E318", "taxId": "41875", "score": 1700.0}, {"name": "chr_17_E318", "taxId": "41875", "score": 1683.0}, {"name": "chr_17_E318", "taxId": "41875", "score": 1676.0}, {"name": "chr_17_E318", "taxId": "41875", "score": 1642.0}, {"name": "chr_17_E318", "taxId": "41875", "score": 1624.0}, {"name": "chr_17_E318", "taxId": "41875", "score": 1624.0}, {"name": "chr_17_E318", "taxId": "41875", "score": 1563.0}, {"name": "chr_17_E318", "taxId": "41875", "score": 1548.0}, {"name": "chr_17_E318", "taxId": "41875", "score": 1541.0}, {"name": "chr_17_E318", "taxId": "41875", "score": 1519.0}, {"name": "chr_17_E318", "taxId": "41875", "score": 1513.0}, {"name": "chr_17_E318", "taxId": "41875", "score": 880.0}, {"name": "chr_17_E318", "taxId": "41875", "score": 776.0}, {"name": "chr_17_E318", "taxId": "41875", "score": 1513.0}, {"name": "chr_17_E318", "taxId": "41875", "score": 1474.0}, {"name": "chr_17_E318", "taxId": "41875", "score": 1437.0}, {"name": "chr_17_E318", "taxId": "41875", "score": 1430.0}, {"name": "chr_17_E318", "taxId": "41875", "score": 1411.0}, {"name": "chr_17_E318", "taxId": "41875", "score": 1375.0}, {"name": "chr_17_E318", "taxId": "41875", "score": 1375.0}, {"name": "chr_17_E318", "taxId": "41875", "score": 1373.0}, {"name": "chr_17_E318", "taxId": "41875", "score": 1341.0}, {"name": "chr_17_E318", "taxId": "41875", "score": 1328.0}, {"name": "chr_17_E318", "taxId": "41875", "score": 638.0}, {"name": "chr_17_E318", "taxId": "41875", "score": 1325.0}, {"name": "chr_17_E318", "taxId": "41875", "score": 1308.0}, {"name": "chr_17_E318", "taxId": "41875", "score": 1286.0}, {"name": "chr_17_E318", "taxId": "41875", "score": 1280.0}, {"name": "chr_17_E318", "taxId": "41875", "score": 1275.0}, {"name": "chr_17_E318", "taxId": "41875", "score": 1266.0}, {"name": "chr_17_E318", "taxId": "41875", "score": 1260.0}, {"name": "chr_17_E318", "taxId": "41875", "score": 1256.0}, {"name": "chr_17_E318", "taxId": "41875", "score": 1223.0}, {"name": "chr_17_E318", "taxId": "41875", "score": 1199.0}, {"name": "chr_17_E318", "taxId": "41875", "score": 1197.0}, {"name": "chr_17_E318", "taxId": "41875", "score": 1175.0}, {"name": "chr_17_E318", "taxId": "41875", "score": 1134.0}, {"name": "chr_17_E318", "taxId": "41875", "score": 1112.0}, {"name": "chr_17_E318", "taxId": "41875", "score": 1088.0}, {"name": "chr_17_E318", "taxId": "436017", "score": 1086.0}, {"name": "chr_17_E318", "taxId": "436017", "score": 896.0}, {"name": "chr_17_E318", "taxId": "436017", "score": 662.0}, {"name": "chr_17_E318", "taxId": "41875", "score": 1083.0}, {"name": "chr_17_E318", "taxId": "436017", "score": 1042.0}, {"name": "chr_17_E318", "taxId": "436017", "score": 1040.0}, {"name": "chr_17_E318", "taxId": "41875", "score": 1026.0}, {"name": "chr_17_E318", "taxId": "70448", "score": 1014.0}, {"name": "chr_17_E318", "taxId": "41875", "score": 994.0}, {"name": "chr_17_E318", "taxId": "41875", "score": 959.0}, {"name": "chr_17_E318", "taxId": "41875", "score": 953.0}, {"name": "chr_17_E318", "taxId": "41875", "score": 178.0}, {"name": "chr_17_E318", "taxId": "41875", "score": 942.0}, {"name": "chr_17_E318", "taxId": "41875", "score": 939.0}, {"name": "chr_17_E318", "taxId": "41875", "score": 939.0}, {"name": "chr_17_E318", "taxId": "41875", "score": 883.0}, {"name": "chr_17_E318", "taxId": "41875", "score": 843.0}, {"name": "chr_17_E318", "taxId": "41875", "score": 824.0}, {"name": "chr_17_E318", "taxId": "41875", "score": 804.0}, {"name": "chr_17_E318", "taxId": "41875", "score": 351.0}, {"name": "chr_17_E318", "taxId": "41875", "score": 178.0}, {"name": "chr_17_E318", "taxId": "41875", "score": 158.0}, {"name": "chr_17_E318", "taxId": "41875", "score": 145.0}, {"name": "chr_17_E318", "taxId": "41875", "score": 935.0}, {"name": "chr_17_E318", "taxId": "41875", "score": 165.0}, {"name": "chr_17_E318", "taxId": "41875", "score": 931.0}, {"name": "chr_17_E318", "taxId": "41875", "score": 183.0}, {"name": "chr_17_E318", "taxId": "41875", "score": 931.0}, {"name": "chr_17_E318", "taxId": "41875", "score": 931.0}, {"name": "chr_17_E318", "taxId": "41875", "score": 922.0}, {"name": "chr_17_E318", "taxId": "41875", "score": 905.0}, {"name": "chr_17_E318", "taxId": "41875", "score": 904.0}, {"name": "chr_17_E318", "taxId": "41875", "score": 900.0}, {"name": "chr_17_E318", "taxId": "41875", "score": 883.0}, {"name": "chr_17_E318", "taxId": "41875", "score": 876.0}, {"name": "chr_17_E318", "taxId": "41875", "score": 865.0}, {"name": "chr_17_E318", "taxId": "41875", "score": 556.0}, {"name": "chr_17_E318", "taxId": "41875", "score": 303.0}, {"name": "chr_17_E318", "taxId": "41875", "score": 243.0}, {"name": "chr_17_E318", "taxId": "41875", "score": 859.0}, {"name": "chr_17_E318", "taxId": "41875", "score": 845.0}, {"name": "chr_17_E318", "taxId": "41875", "score": 270.0}, {"name": "chr_17_E318", "taxId": "41875", "score": 845.0}, {"name": "chr_17_E318", "taxId": "41875", "score": 791.0}, {"name": "chr_17_E318", "taxId": "41875", "score": 737.0}, {"name": "chr_17_E318", "taxId": "41875", "score": 843.0}, {"name": "chr_17_E318", "taxId": "41875", "score": 843.0}, {"name": "chr_17_E318", "taxId": "41875", "score": 503.0}, {"name": "chr_17_E318", "taxId": "41875", "score": 150.0}, {"name": "chr_17_E318", "taxId": "41875", "score": 819.0}, {"name": "chr_17_E318", "taxId": "41875", "score": 813.0}, {"name": "chr_17_E318", "taxId": "564608", "score": 787.0}, {"name": "chr_17_E318", "taxId": "41875", "score": 776.0}, {"name": "chr_17_E318", "taxId": "41875", "score": 171.0}, {"name": "chr_17_E318", "taxId": "41875", "score": 774.0}, {"name": "chr_17_E318", "taxId": "41875", "score": 479.0}, {"name": "chr_17_E318", "taxId": "41875", "score": 767.0}, {"name": "chr_17_E318", "taxId": "41875", "score": 763.0}, {"name": "chr_17_E318", "taxId": "41875", "score": 749.0}, {"name": "chr_17_E318", "taxId": "41875", "score": 747.0}, {"name": "chr_17_E318", "taxId": "41875", "score": 747.0}, {"name": "chr_17_E318", "taxId": "41875", "score": 745.0}, {"name": "chr_17_E318", "taxId": "41875", "score": 743.0}, {"name": "chr_17_E318", "taxId": "41875", "score": 737.0}, {"name": "chr_17_E318", "taxId": "41875", "score": 704.0}, {"name": "chr_17_E318", "taxId": "41875", "score": 688.0}, {"name": "chr_17_E318", "taxId": "41875", "score": 680.0}, {"name": "chr_17_E318", "taxId": "41875", "score": 676.0}, {"name": "chr_17_E318", "taxId": "436017", "score": 676.0}, {"name": "chr_17_E318", "taxId": "41875", "score": 671.0}, {"name": "chr_17_E318", "taxId": "41875", "score": 632.0}, {"name": "chr_17_E318", "taxId": "436017", "score": 617.0}, {"name": "chr_17_E318", "taxId": "436017", "score": 617.0}, {"name": "chr_17_E318", "taxId": "436017", "score": 512.0}, {"name": "chr_17_E318", "taxId": "436017", "score": 616.0}, {"name": "chr_17_E318", "taxId": "70448", "score": 595.0}, {"name": "chr_17_E318", "taxId": "41875", "score": 586.0}, {"name": "chr_17_E318", "taxId": "41875", "score": 586.0}, {"name": "chr_17_E318", "taxId": "41875", "score": 577.0}, {"name": "chr_17_E318", "taxId": "41875", "score": 577.0}, {"name": "chr_17_E318", "taxId": "41875", "score": 158.0}, {"name": "chr_17_E318", "taxId": "41875", "score": 575.0}, {"name": "chr_17_E318", "taxId": "41875", "score": 575.0}, {"name": "chr_17_E318", "taxId": "41875", "score": 562.0}, {"name": "chr_17_E318", "taxId": "41875", "score": 538.0}, {"name": "chr_17_E318", "taxId": "41875", "score": 527.0}, {"name": "chr_17_E318", "taxId": "436017", "score": 510.0}, {"name": "chr_17_E318", "taxId": "41875", "score": 508.0}, {"name": "chr_17_E318", "taxId": "41875", "score": 503.0}, {"name": "chr_17_E318", "taxId": "41875", "score": 496.0}, {"name": "chr_17_E318", "taxId": "41875", "score": 490.0}, {"name": "chr_17_E318", "taxId": "41875", "score": 488.0}, {"name": "chr_17_E318", "taxId": "41875", "score": 466.0}, {"name": "chr_17_E318", "taxId": "41875", "score": 438.0}, {"name": "chr_17_E318", "taxId": "41875", "score": 464.0}, {"name": "chr_17_E318", "taxId": "41875", "score": 412.0}, {"name": "chr_17_E318", "taxId": "41875", "score": 235.0}, {"name": "chr_17_E318", "taxId": "41875", "score": 167.0}, {"name": "chr_17_E318", "taxId": "41875", "score": 156.0}, {"name": "chr_17_E318", "taxId": "41875", "score": 460.0}, {"name": "chr_17_E318", "taxId": "41875", "score": 448.0}, {"name": "chr_17_E318", "taxId": "41875", "score": 307.0}, {"name": "chr_17_E318", "taxId": "41875", "score": 438.0}, {"name": "chr_17_E318", "taxId": "41875", "score": 364.0}, {"name": "chr_17_E318", "taxId": "41875", "score": 217.0}, {"name": "chr_17_E318", "taxId": "41875", "score": 344.0}, {"name": "chr_17_E318", "taxId": "41875", "score": 344.0}, {"name": "chr_17_E318", "taxId": "41875", "score": 335.0}, {"name": "chr_17_E318", "taxId": "41875", "score": 303.0}, {"name": "chr_17_E318", "taxId": "41875", "score": 300.0}, {"name": "chr_17_E318", "taxId": "3218", "score": 263.0}, {"name": "chr_17_E318", "taxId": "41875", "score": 248.0}, {"name": "chr_17_E318", "taxId": "564608", "score": 233.0}, {"name": "chr_17_E318", "taxId": "702113", "score": 219.0}, {"name": "chr_17_E318", "taxId": "41875", "score": 211.0}, {"name": "chr_17_E318", "taxId": "41875", "score": 169.0}, {"name": "chr_17_E318", "taxId": "436017", "score": 147.0}, {"name": "chr_17_E318", "taxId": "41875", "score": 143.0}]}, "taxonomy": {"bestsum": {"species": {"tax": "Bathycoccus prasinos", "score": 1269294.0, "c_index": 5}, "genus": {"tax": "Bathycoccus", "score": 1269294.0, "c_index": 4}, "family": {"tax": "Bathycoccaceae", "score": 1279324.0, "c_index": 3}, "order": {"tax": "Mamiellales", "score": 1280344.0, "c_index": 2}, "phylum": {"tax": "Chlorophyta", "score": 1280344.0, "c_index": 2}, "superkingdom": {"tax": "Eukaryota", "score": 1280607.0, "c_index": 1}}}}, "chr_16_E318": {"name": "chr_16_E318", "length": 635674, "n_count": 200, "agct_count": 635474, "gc": 0.4562, "covs": {"bam0": 56.9732}, "read_cov": {"bam0": 241488}, "hits": {"tax0": [{"name": "chr_16_E318", "taxId": "41875", "score": 62632.0}, {"name": "chr_16_E318", "taxId": "41875", "score": 36778.0}, {"name": "chr_16_E318", "taxId": "41875", "score": 30607.0}, {"name": "chr_16_E318", "taxId": "41875", "score": 27309.0}, {"name": "chr_16_E318", "taxId": "41875", "score": 24098.0}, {"name": "chr_16_E318", "taxId": "41875", "score": 22733.0}, {"name": "chr_16_E318", "taxId": "41875", "score": 21793.0}, {"name": "chr_16_E318", "taxId": "41875", "score": 20107.0}, {"name": "chr_16_E318", "taxId": "41875", "score": 19752.0}, {"name": "chr_16_E318", "taxId": "41875", "score": 19634.0}, {"name": "chr_16_E318", "taxId": "41875", "score": 18855.0}, {"name": "chr_16_E318", "taxId": "41875", "score": 18541.0}, {"name": "chr_16_E318", "taxId": "41875", "score": 18264.0}, {"name": "chr_16_E318", "taxId": "41875", "score": 17638.0}, {"name": "chr_16_E318", "taxId": "41875", "score": 16563.0}, {"name": "chr_16_E318", "taxId": "41875", "score": 15527.0}, {"name": "chr_16_E318", "taxId": "41875", "score": 15367.0}, {"name": "chr_16_E318", "taxId": "41875", "score": 14879.0}, {"name": "chr_16_E318", "taxId": "41875", "score": 13788.0}, {"name": "chr_16_E318", "taxId": "41875", "score": 13607.0}, {"name": "chr_16_E318", "taxId": "41875", "score": 13051.0}, {"name": "chr_16_E318", "taxId": "41875", "score": 12685.0}, {"name": "chr_16_E318", "taxId": "41875", "score": 12338.0}, {"name": "chr_16_E318", "taxId": "41875", "score": 11623.0}, {"name": "chr_16_E318", "taxId": "41875", "score": 11537.0}, {"name": "chr_16_E318", "taxId": "41875", "score": 11505.0}, {"name": "chr_16_E318", "taxId": "41875", "score": 11285.0}, {"name": "chr_16_E318", "taxId": "41875", "score": 10292.0}, {"name": "chr_16_E318", "taxId": "41875", "score": 10185.0}, {"name": "chr_16_E318", "taxId": "41875", "score": 9858.0}, {"name": "chr_16_E318", "taxId": "41875", "score": 9755.0}, {"name": "chr_16_E318", "taxId": "41875", "score": 9511.0}, {"name": "chr_16_E318", "taxId": "41875", "score": 9079.0}, {"name": "chr_16_E318", "taxId": "41875", "score": 8979.0}, {"name": "chr_16_E318", "taxId": "41875", "score": 8732.0}, {"name": "chr_16_E318", "taxId": "41875", "score": 8043.0}, {"name": "chr_16_E318", "taxId": "41875", "score": 7998.0}, {"name": "chr_16_E318", "taxId": "41875", "score": 7762.0}, {"name": "chr_16_E318", "taxId": "41875", "score": 7601.0}, {"name": "chr_16_E318", "taxId": "41875", "score": 7129.0}, {"name": "chr_16_E318", "taxId": "41875", "score": 6830.0}, {"name": "chr_16_E318", "taxId": "41875", "score": 6174.0}, {"name": "chr_16_E318", "taxId": "41875", "score": 5910.0}, {"name": "chr_16_E318", "taxId": "41875", "score": 5467.0}, {"name": "chr_16_E318", "taxId": "41875", "score": 5448.0}, {"name": "chr_16_E318", "taxId": "41875", "score": 5356.0}, {"name": "chr_16_E318", "taxId": "41875", "score": 5158.0}, {"name": "chr_16_E318", "taxId": "41875", "score": 4975.0}, {"name": "chr_16_E318", "taxId": "41875", "score": 4885.0}, {"name": "chr_16_E318", "taxId": "41875", "score": 4475.0}, {"name": "chr_16_E318", "taxId": "41875", "score": 4181.0}, {"name": "chr_16_E318", "taxId": "41875", "score": 3273.0}, {"name": "chr_16_E318", "taxId": "41875", "score": 2338.0}, {"name": "chr_16_E318", "taxId": "41875", "score": 2069.0}, {"name": "chr_16_E318", "taxId": "41875", "score": 1711.0}, {"name": "chr_16_E318", "taxId": "41875", "score": 1705.0}, {"name": "chr_16_E318", "taxId": "41875", "score": 1101.0}, {"name": "chr_16_E318", "taxId": "41875", "score": 929.0}, {"name": "chr_16_E318", "taxId": "41875", "score": 900.0}, {"name": "chr_16_E318", "taxId": "41875", "score": 636.0}, {"name": "chr_16_E318", "taxId": "41875", "score": 580.0}, {"name": "chr_16_E318", "taxId": "41875", "score": 381.0}, {"name": "chr_16_E318", "taxId": "41875", "score": 355.0}, {"name": "chr_16_E318", "taxId": "41875", "score": 298.0}, {"name": "chr_16_E318", "taxId": "41875", "score": 241.0}, {"name": "chr_16_E318", "taxId": "41875", "score": 159.0}, {"name": "chr_16_E318", "taxId": "41875", "score": 152.0}, {"name": "chr_16_E318", "taxId": "41875", "score": 145.0}, {"name": "chr_16_E318", "taxId": "266812", "score": 16909.0}, {"name": "chr_16_E318", "taxId": "266812", "score": 3688.0}, {"name": "chr_16_E318", "taxId": "266812", "score": 1659.0}, {"name": "chr_16_E318", "taxId": "266812", "score": 1609.0}, {"name": "chr_16_E318", "taxId": "266812", "score": 566.0}, {"name": "chr_16_E318", "taxId": "266812", "score": 15982.0}, {"name": "chr_16_E318", "taxId": "266812", "score": 1729.0}, {"name": "chr_16_E318", "taxId": "266812", "score": 1581.0}, {"name": "chr_16_E318", "taxId": "266812", "score": 859.0}, {"name": "chr_16_E318", "taxId": "266812", "score": 763.0}, {"name": "chr_16_E318", "taxId": "266812", "score": 551.0}, {"name": "chr_16_E318", "taxId": "1806885", "score": 15564.0}, {"name": "chr_16_E318", "taxId": "1806885", "score": 3731.0}, {"name": "chr_16_E318", "taxId": "1806885", "score": 1784.0}, {"name": "chr_16_E318", "taxId": "1806885", "score": 776.0}, {"name": "chr_16_E318", "taxId": "1806885", "score": 566.0}, {"name": "chr_16_E318", "taxId": "41875", "score": 11568.0}, {"name": "chr_16_E318", "taxId": "1644130", "score": 9648.0}, {"name": "chr_16_E318", "taxId": "1644130", "score": 7642.0}, {"name": "chr_16_E318", "taxId": "1644130", "score": 5138.0}, {"name": "chr_16_E318", "taxId": "1644130", "score": 4499.0}, {"name": "chr_16_E318", "taxId": "1644130", "score": 4169.0}, {"name": "chr_16_E318", "taxId": "1644130", "score": 3295.0}, {"name": "chr_16_E318", "taxId": "1644130", "score": 3182.0}, {"name": "chr_16_E318", "taxId": "1644130", "score": 2342.0}, {"name": "chr_16_E318", "taxId": "1644130", "score": 1792.0}, {"name": "chr_16_E318", "taxId": "1644130", "score": 1653.0}, {"name": "chr_16_E318", "taxId": "1644130", "score": 1511.0}, {"name": "chr_16_E318", "taxId": "1644130", "score": 1304.0}, {"name": "chr_16_E318", "taxId": "1644130", "score": 1247.0}, {"name": "chr_16_E318", "taxId": "1644130", "score": 1164.0}, {"name": "chr_16_E318", "taxId": "1644130", "score": 1059.0}, {"name": "chr_16_E318", "taxId": "1644130", "score": 817.0}, {"name": "chr_16_E318", "taxId": "1836467", "score": 8985.0}, {"name": "chr_16_E318", "taxId": "1836467", "score": 7201.0}, {"name": "chr_16_E318", "taxId": "1836467", "score": 5522.0}, {"name": "chr_16_E318", "taxId": "1836467", "score": 5315.0}, {"name": "chr_16_E318", "taxId": "1836467", "score": 5012.0}, {"name": "chr_16_E318", "taxId": "1836467", "score": 3875.0}, {"name": "chr_16_E318", "taxId": "1836467", "score": 3784.0}, {"name": "chr_16_E318", "taxId": "1836467", "score": 3522.0}, {"name": "chr_16_E318", "taxId": "1836467", "score": 3260.0}, {"name": "chr_16_E318", "taxId": "1836467", "score": 3077.0}, {"name": "chr_16_E318", "taxId": "1836467", "score": 2355.0}, {"name": "chr_16_E318", "taxId": "1836467", "score": 2093.0}, {"name": "chr_16_E318", "taxId": "1836467", "score": 1511.0}, {"name": "chr_16_E318", "taxId": "1836467", "score": 1188.0}, {"name": "chr_16_E318", "taxId": "1836467", "score": 876.0}, {"name": "chr_16_E318", "taxId": "1836467", "score": 187.0}, {"name": "chr_16_E318", "taxId": "41875", "score": 7646.0}, {"name": "chr_16_E318", "taxId": "1250153", "score": 7620.0}, {"name": "chr_16_E318", "taxId": "1250153", "score": 5387.0}, {"name": "chr_16_E318", "taxId": "1250153", "score": 5077.0}, {"name": "chr_16_E318", "taxId": "1250153", "score": 4231.0}, {"name": "chr_16_E318", "taxId": "1250153", "score": 3892.0}, {"name": "chr_16_E318", "taxId": "1250153", "score": 3177.0}, {"name": "chr_16_E318", "taxId": "1250153", "score": 3003.0}, {"name": "chr_16_E318", "taxId": "1250153", "score": 2270.0}, {"name": "chr_16_E318", "taxId": "1250153", "score": 1810.0}, {"name": "chr_16_E318", "taxId": "1250153", "score": 1653.0}, {"name": "chr_16_E318", "taxId": "1250153", "score": 1524.0}, {"name": "chr_16_E318", "taxId": "1250153", "score": 1375.0}, {"name": "chr_16_E318", "taxId": "1250153", "score": 1293.0}, {"name": "chr_16_E318", "taxId": "1250153", "score": 1219.0}, {"name": "chr_16_E318", "taxId": "1250153", "score": 1092.0}, {"name": "chr_16_E318", "taxId": "1250153", "score": 822.0}, {"name": "chr_16_E318", "taxId": "1250153", "score": 745.0}, {"name": "chr_16_E318", "taxId": "41875", "score": 7459.0}, {"name": "chr_16_E318", "taxId": "41875", "score": 6678.0}, {"name": "chr_16_E318", "taxId": "41875", "score": 235.0}, {"name": "chr_16_E318", "taxId": "41875", "score": 6532.0}, {"name": "chr_16_E318", "taxId": "41875", "score": 6344.0}, {"name": "chr_16_E318", "taxId": "41875", "score": 6340.0}, {"name": "chr_16_E318", "taxId": "41875", "score": 6329.0}, {"name": "chr_16_E318", "taxId": "41875", "score": 6294.0}, {"name": "chr_16_E318", "taxId": "41875", "score": 6233.0}, {"name": "chr_16_E318", "taxId": "41875", "score": 6233.0}, {"name": "chr_16_E318", "taxId": "41875", "score": 6192.0}, {"name": "chr_16_E318", "taxId": "41875", "score": 6006.0}, {"name": "chr_16_E318", "taxId": "41875", "score": 5891.0}, {"name": "chr_16_E318", "taxId": "41875", "score": 5762.0}, {"name": "chr_16_E318", "taxId": "41875", "score": 2687.0}, {"name": "chr_16_E318", "taxId": "41875", "score": 2436.0}, {"name": "chr_16_E318", "taxId": "41875", "score": 224.0}, {"name": "chr_16_E318", "taxId": "41875", "score": 5762.0}, {"name": "chr_16_E318", "taxId": "41875", "score": 2687.0}, {"name": "chr_16_E318", "taxId": "41875", "score": 2436.0}, {"name": "chr_16_E318", "taxId": "41875", "score": 1038.0}, {"name": "chr_16_E318", "taxId": "41875", "score": 652.0}, {"name": "chr_16_E318", "taxId": "41875", "score": 364.0}, {"name": "chr_16_E318", "taxId": "41875", "score": 5698.0}, {"name": "chr_16_E318", "taxId": "41875", "score": 5513.0}, {"name": "chr_16_E318", "taxId": "41875", "score": 226.0}, {"name": "chr_16_E318", "taxId": "41875", "score": 145.0}, {"name": "chr_16_E318", "taxId": "41875", "score": 5483.0}, {"name": "chr_16_E318", "taxId": "41875", "score": 5219.0}, {"name": "chr_16_E318", "taxId": "41875", "score": 5049.0}, {"name": "chr_16_E318", "taxId": "41875", "score": 4898.0}, {"name": "chr_16_E318", "taxId": "41875", "score": 4881.0}, {"name": "chr_16_E318", "taxId": "41875", "score": 4859.0}, {"name": "chr_16_E318", "taxId": "41875", "score": 4761.0}, {"name": "chr_16_E318", "taxId": "41875", "score": 4739.0}, {"name": "chr_16_E318", "taxId": "41875", "score": 4704.0}, {"name": "chr_16_E318", "taxId": "41875", "score": 2525.0}, {"name": "chr_16_E318", "taxId": "41875", "score": 1696.0}, {"name": "chr_16_E318", "taxId": "41875", "score": 1688.0}, {"name": "chr_16_E318", "taxId": "41875", "score": 1164.0}, {"name": "chr_16_E318", "taxId": "41875", "score": 819.0}, {"name": "chr_16_E318", "taxId": "41875", "score": 706.0}, {"name": "chr_16_E318", "taxId": "41875", "score": 342.0}, {"name": "chr_16_E318", "taxId": "41875", "score": 4702.0}, {"name": "chr_16_E318", "taxId": "41875", "score": 1164.0}, {"name": "chr_16_E318", "taxId": "41875", "score": 706.0}, {"name": "chr_16_E318", "taxId": "41875", "score": 4604.0}, {"name": "chr_16_E318", "taxId": "41875", "score": 4573.0}, {"name": "chr_16_E318", "taxId": "41875", "score": 4551.0}, {"name": "chr_16_E318", "taxId": "41875", "score": 4403.0}, {"name": "chr_16_E318", "taxId": "41875", "score": 457.0}, {"name": "chr_16_E318", "taxId": "41875", "score": 198.0}, {"name": "chr_16_E318", "taxId": "41875", "score": 4492.0}, {"name": "chr_16_E318", "taxId": "41875", "score": 4462.0}, {"name": "chr_16_E318", "taxId": "41875", "score": 4340.0}, {"name": "chr_16_E318", "taxId": "41875", "score": 287.0}, {"name": "chr_16_E318", "taxId": "41875", "score": 243.0}, {"name": "chr_16_E318", "taxId": "41875", "score": 4338.0}, {"name": "chr_16_E318", "taxId": "41875", "score": 577.0}, {"name": "chr_16_E318", "taxId": "41875", "score": 4294.0}, {"name": "chr_16_E318", "taxId": "41875", "score": 4279.0}, {"name": "chr_16_E318", "taxId": "41875", "score": 4266.0}, {"name": "chr_16_E318", "taxId": "41875", "score": 4255.0}, {"name": "chr_16_E318", "taxId": "41875", "score": 222.0}, {"name": "chr_16_E318", "taxId": "41875", "score": 4213.0}, {"name": "chr_16_E318", "taxId": "41875", "score": 4169.0}, {"name": "chr_16_E318", "taxId": "41875", "score": 4169.0}, {"name": "chr_16_E318", "taxId": "41875", "score": 4133.0}, {"name": "chr_16_E318", "taxId": "41875", "score": 4021.0}, {"name": "chr_16_E318", "taxId": "41875", "score": 3020.0}, {"name": "chr_16_E318", "taxId": "41875", "score": 3973.0}, {"name": "chr_16_E318", "taxId": "41875", "score": 3928.0}, {"name": "chr_16_E318", "taxId": "41875", "score": 3877.0}, {"name": "chr_16_E318", "taxId": "41875", "score": 3869.0}, {"name": "chr_16_E318", "taxId": "41875", "score": 3858.0}, {"name": "chr_16_E318", "taxId": "41875", "score": 3842.0}, {"name": "chr_16_E318", "taxId": "41875", "score": 3829.0}, {"name": "chr_16_E318", "taxId": "41875", "score": 3829.0}, {"name": "chr_16_E318", "taxId": "41875", "score": 3797.0}, {"name": "chr_16_E318", "taxId": "41875", "score": 3775.0}, {"name": "chr_16_E318", "taxId": "41875", "score": 3659.0}, {"name": "chr_16_E318", "taxId": "41875", "score": 3620.0}, {"name": "chr_16_E318", "taxId": "41875", "score": 3607.0}, {"name": "chr_16_E318", "taxId": "41875", "score": 3581.0}, {"name": "chr_16_E318", "taxId": "41875", "score": 3531.0}, {"name": "chr_16_E318", "taxId": "41875", "score": 3504.0}, {"name": "chr_16_E318", "taxId": "41875", "score": 3439.0}, {"name": "chr_16_E318", "taxId": "41875", "score": 3430.0}, {"name": "chr_16_E318", "taxId": "41875", "score": 3400.0}, {"name": "chr_16_E318", "taxId": "41875", "score": 246.0}, {"name": "chr_16_E318", "taxId": "41875", "score": 3398.0}, {"name": "chr_16_E318", "taxId": "41875", "score": 3397.0}, {"name": "chr_16_E318", "taxId": "41875", "score": 3334.0}, {"name": "chr_16_E318", "taxId": "41875", "score": 3325.0}, {"name": "chr_16_E318", "taxId": "41875", "score": 725.0}, {"name": "chr_16_E318", "taxId": "41875", "score": 470.0}, {"name": "chr_16_E318", "taxId": "41875", "score": 470.0}, {"name": "chr_16_E318", "taxId": "41875", "score": 3332.0}, {"name": "chr_16_E318", "taxId": "41875", "score": 3295.0}, {"name": "chr_16_E318", "taxId": "41875", "score": 3290.0}, {"name": "chr_16_E318", "taxId": "41875", "score": 3253.0}, {"name": "chr_16_E318", "taxId": "1922222", "score": 3243.0}, {"name": "chr_16_E318", "taxId": "1922222", "score": 2610.0}, {"name": "chr_16_E318", "taxId": "1922222", "score": 531.0}, {"name": "chr_16_E318", "taxId": "41875", "score": 3186.0}, {"name": "chr_16_E318", "taxId": "41875", "score": 1365.0}, {"name": "chr_16_E318", "taxId": "41875", "score": 3144.0}, {"name": "chr_16_E318", "taxId": "41875", "score": 3133.0}, {"name": "chr_16_E318", "taxId": "41875", "score": 355.0}, {"name": "chr_16_E318", "taxId": "41875", "score": 3083.0}, {"name": "chr_16_E318", "taxId": "41875", "score": 3061.0}, {"name": "chr_16_E318", "taxId": "41875", "score": 3053.0}, {"name": "chr_16_E318", "taxId": "41875", "score": 3048.0}, {"name": "chr_16_E318", "taxId": "41875", "score": 3037.0}, {"name": "chr_16_E318", "taxId": "41875", "score": 3022.0}, {"name": "chr_16_E318", "taxId": "41875", "score": 460.0}, {"name": "chr_16_E318", "taxId": "41875", "score": 3011.0}, {"name": "chr_16_E318", "taxId": "41875", "score": 305.0}, {"name": "chr_16_E318", "taxId": "41875", "score": 3003.0}, {"name": "chr_16_E318", "taxId": "41875", "score": 3003.0}, {"name": "chr_16_E318", "taxId": "41875", "score": 2998.0}, {"name": "chr_16_E318", "taxId": "41875", "score": 2998.0}, {"name": "chr_16_E318", "taxId": "41875", "score": 2987.0}, {"name": "chr_16_E318", "taxId": "41875", "score": 2981.0}, {"name": "chr_16_E318", "taxId": "41875", "score": 839.0}, {"name": "chr_16_E318", "taxId": "41875", "score": 2974.0}, {"name": "chr_16_E318", "taxId": "41875", "score": 145.0}, {"name": "chr_16_E318", "taxId": "41875", "score": 2959.0}, {"name": "chr_16_E318", "taxId": "41875", "score": 2878.0}, {"name": "chr_16_E318", "taxId": "41875", "score": 2859.0}, {"name": "chr_16_E318", "taxId": "41875", "score": 2857.0}, {"name": "chr_16_E318", "taxId": "41875", "score": 752.0}, {"name": "chr_16_E318", "taxId": "41875", "score": 2850.0}, {"name": "chr_16_E318", "taxId": "41875", "score": 2832.0}, {"name": "chr_16_E318", "taxId": "41875", "score": 2826.0}, {"name": "chr_16_E318", "taxId": "41875", "score": 2822.0}, {"name": "chr_16_E318", "taxId": "41875", "score": 302.0}, {"name": "chr_16_E318", "taxId": "41875", "score": 2817.0}, {"name": "chr_16_E318", "taxId": "41875", "score": 2791.0}, {"name": "chr_16_E318", "taxId": "41875", "score": 2789.0}, {"name": "chr_16_E318", "taxId": "41875", "score": 2782.0}, {"name": "chr_16_E318", "taxId": "41875", "score": 2756.0}, {"name": "chr_16_E318", "taxId": "41875", "score": 2756.0}, {"name": "chr_16_E318", "taxId": "41875", "score": 259.0}, {"name": "chr_16_E318", "taxId": "41875", "score": 2734.0}, {"name": "chr_16_E318", "taxId": "41875", "score": 2726.0}, {"name": "chr_16_E318", "taxId": "41875", "score": 2715.0}, {"name": "chr_16_E318", "taxId": "41875", "score": 2689.0}, {"name": "chr_16_E318", "taxId": "41875", "score": 2682.0}, {"name": "chr_16_E318", "taxId": "41875", "score": 2656.0}, {"name": "chr_16_E318", "taxId": "41875", "score": 2634.0}, {"name": "chr_16_E318", "taxId": "41875", "score": 2577.0}, {"name": "chr_16_E318", "taxId": "41875", "score": 2556.0}, {"name": "chr_16_E318", "taxId": "1348584", "score": 2527.0}, {"name": "chr_16_E318", "taxId": "1348584", "score": 1491.0}, {"name": "chr_16_E318", "taxId": "1348584", "score": 865.0}, {"name": "chr_16_E318", "taxId": "1348584", "score": 597.0}, {"name": "chr_16_E318", "taxId": "1348584", "score": 180.0}, {"name": "chr_16_E318", "taxId": "41875", "score": 2525.0}, {"name": "chr_16_E318", "taxId": "1348585", "score": 2521.0}, {"name": "chr_16_E318", "taxId": "1348585", "score": 1485.0}, {"name": "chr_16_E318", "taxId": "1348585", "score": 865.0}, {"name": "chr_16_E318", "taxId": "1348585", "score": 630.0}, {"name": "chr_16_E318", "taxId": "1348585", "score": 472.0}, {"name": "chr_16_E318", "taxId": "1348585", "score": 403.0}, {"name": "chr_16_E318", "taxId": "1348585", "score": 169.0}, {"name": "chr_16_E318", "taxId": "41875", "score": 2512.0}, {"name": "chr_16_E318", "taxId": "41875", "score": 2490.0}, {"name": "chr_16_E318", "taxId": "41875", "score": 2418.0}, {"name": "chr_16_E318", "taxId": "41875", "score": 2386.0}, {"name": "chr_16_E318", "taxId": "41875", "score": 2383.0}, {"name": "chr_16_E318", "taxId": "41875", "score": 573.0}, {"name": "chr_16_E318", "taxId": "41875", "score": 2362.0}, {"name": "chr_16_E318", "taxId": "41875", "score": 2361.0}, {"name": "chr_16_E318", "taxId": "41875", "score": 2357.0}, {"name": "chr_16_E318", "taxId": "41875", "score": 2355.0}, {"name": "chr_16_E318", "taxId": "41875", "score": 2348.0}, {"name": "chr_16_E318", "taxId": "41875", "score": 2348.0}, {"name": "chr_16_E318", "taxId": "41875", "score": 2346.0}, {"name": "chr_16_E318", "taxId": "41875", "score": 2346.0}, {"name": "chr_16_E318", "taxId": "41875", "score": 2322.0}, {"name": "chr_16_E318", "taxId": "41875", "score": 2305.0}, {"name": "chr_16_E318", "taxId": "41875", "score": 2265.0}, {"name": "chr_16_E318", "taxId": "41875", "score": 2255.0}, {"name": "chr_16_E318", "taxId": "41875", "score": 2252.0}, {"name": "chr_16_E318", "taxId": "2082188", "score": 2196.0}, {"name": "chr_16_E318", "taxId": "2082188", "score": 215.0}, {"name": "chr_16_E318", "taxId": "41875", "score": 2193.0}, {"name": "chr_16_E318", "taxId": "41875", "score": 2169.0}, {"name": "chr_16_E318", "taxId": "41875", "score": 2156.0}, {"name": "chr_16_E318", "taxId": "41875", "score": 2124.0}, {"name": "chr_16_E318", "taxId": "41875", "score": 2111.0}, {"name": "chr_16_E318", "taxId": "41875", "score": 195.0}, {"name": "chr_16_E318", "taxId": "41875", "score": 2100.0}, {"name": "chr_16_E318", "taxId": "41875", "score": 2093.0}, {"name": "chr_16_E318", "taxId": "313603", "score": 2080.0}, {"name": "chr_16_E318", "taxId": "313603", "score": 771.0}, {"name": "chr_16_E318", "taxId": "41875", "score": 2065.0}, {"name": "chr_16_E318", "taxId": "41875", "score": 2030.0}, {"name": "chr_16_E318", "taxId": "41875", "score": 159.0}, {"name": "chr_16_E318", "taxId": "41875", "score": 2010.0}, {"name": "chr_16_E318", "taxId": "41875", "score": 2006.0}, {"name": "chr_16_E318", "taxId": "41875", "score": 2001.0}, {"name": "chr_16_E318", "taxId": "41875", "score": 1989.0}, {"name": "chr_16_E318", "taxId": "41875", "score": 1977.0}, {"name": "chr_16_E318", "taxId": "41875", "score": 1969.0}, {"name": "chr_16_E318", "taxId": "41875", "score": 1967.0}, {"name": "chr_16_E318", "taxId": "41875", "score": 1962.0}, {"name": "chr_16_E318", "taxId": "41875", "score": 1945.0}, {"name": "chr_16_E318", "taxId": "41875", "score": 1943.0}, {"name": "chr_16_E318", "taxId": "41875", "score": 1927.0}, {"name": "chr_16_E318", "taxId": "41875", "score": 1923.0}, {"name": "chr_16_E318", "taxId": "41875", "score": 1908.0}, {"name": "chr_16_E318", "taxId": "41875", "score": 1901.0}, {"name": "chr_16_E318", "taxId": "41875", "score": 1897.0}, {"name": "chr_16_E318", "taxId": "41875", "score": 1890.0}, {"name": "chr_16_E318", "taxId": "41875", "score": 1888.0}, {"name": "chr_16_E318", "taxId": "41875", "score": 1868.0}, {"name": "chr_16_E318", "taxId": "41875", "score": 1862.0}, {"name": "chr_16_E318", "taxId": "41875", "score": 1858.0}, {"name": "chr_16_E318", "taxId": "41875", "score": 1849.0}, {"name": "chr_16_E318", "taxId": "41875", "score": 1801.0}, {"name": "chr_16_E318", "taxId": "41875", "score": 1797.0}, {"name": "chr_16_E318", "taxId": "41875", "score": 1784.0}, {"name": "chr_16_E318", "taxId": "41875", "score": 1773.0}, {"name": "chr_16_E318", "taxId": "41875", "score": 1103.0}, {"name": "chr_16_E318", "taxId": "41875", "score": 209.0}, {"name": "chr_16_E318", "taxId": "41875", "score": 1773.0}, {"name": "chr_16_E318", "taxId": "41875", "score": 826.0}, {"name": "chr_16_E318", "taxId": "41875", "score": 706.0}, {"name": "chr_16_E318", "taxId": "41875", "score": 623.0}, {"name": "chr_16_E318", "taxId": "41875", "score": 276.0}, {"name": "chr_16_E318", "taxId": "41875", "score": 222.0}, {"name": "chr_16_E318", "taxId": "979", "score": 1772.0}, {"name": "chr_16_E318", "taxId": "979", "score": 523.0}, {"name": "chr_16_E318", "taxId": "1486034", "score": 1768.0}, {"name": "chr_16_E318", "taxId": "41875", "score": 1753.0}, {"name": "chr_16_E318", "taxId": "41875", "score": 1753.0}, {"name": "chr_16_E318", "taxId": "41875", "score": 1712.0}, {"name": "chr_16_E318", "taxId": "41875", "score": 1709.0}, {"name": "chr_16_E318", "taxId": "41875", "score": 1703.0}, {"name": "chr_16_E318", "taxId": "41875", "score": 1690.0}, {"name": "chr_16_E318", "taxId": "41875", "score": 713.0}, {"name": "chr_16_E318", "taxId": "41875", "score": 595.0}, {"name": "chr_16_E318", "taxId": "41875", "score": 536.0}, {"name": "chr_16_E318", "taxId": "41875", "score": 329.0}, {"name": "chr_16_E318", "taxId": "41875", "score": 193.0}, {"name": "chr_16_E318", "taxId": "41875", "score": 1663.0}, {"name": "chr_16_E318", "taxId": "41875", "score": 1659.0}, {"name": "chr_16_E318", "taxId": "41875", "score": 1653.0}, {"name": "chr_16_E318", "taxId": "41875", "score": 1642.0}, {"name": "chr_16_E318", "taxId": "41875", "score": 1637.0}, {"name": "chr_16_E318", "taxId": "41875", "score": 298.0}, {"name": "chr_16_E318", "taxId": "41875", "score": 1631.0}, {"name": "chr_16_E318", "taxId": "1178778", "score": 1624.0}, {"name": "chr_16_E318", "taxId": "41875", "score": 1581.0}, {"name": "chr_16_E318", "taxId": "41875", "score": 1574.0}, {"name": "chr_16_E318", "taxId": "41875", "score": 1570.0}, {"name": "chr_16_E318", "taxId": "41875", "score": 1563.0}, {"name": "chr_16_E318", "taxId": "41875", "score": 1557.0}, {"name": "chr_16_E318", "taxId": "41875", "score": 1546.0}, {"name": "chr_16_E318", "taxId": "41875", "score": 1511.0}, {"name": "chr_16_E318", "taxId": "41875", "score": 1509.0}, {"name": "chr_16_E318", "taxId": "41875", "score": 1502.0}, {"name": "chr_16_E318", "taxId": "41875", "score": 1498.0}, {"name": "chr_16_E318", "taxId": "41875", "score": 1485.0}, {"name": "chr_16_E318", "taxId": "41875", "score": 1467.0}, {"name": "chr_16_E318", "taxId": "41875", "score": 1463.0}, {"name": "chr_16_E318", "taxId": "41875", "score": 1461.0}, {"name": "chr_16_E318", "taxId": "41875", "score": 723.0}, {"name": "chr_16_E318", "taxId": "41875", "score": 1454.0}, {"name": "chr_16_E318", "taxId": "41875", "score": 1404.0}, {"name": "chr_16_E318", "taxId": "2496865", "score": 1395.0}, {"name": "chr_16_E318", "taxId": "2496865", "score": 992.0}, {"name": "chr_16_E318", "taxId": "2496865", "score": 977.0}, {"name": "chr_16_E318", "taxId": "2496865", "score": 856.0}, {"name": "chr_16_E318", "taxId": "2496865", "score": 780.0}, {"name": "chr_16_E318", "taxId": "2496865", "score": 492.0}, {"name": "chr_16_E318", "taxId": "41875", "score": 1380.0}, {"name": "chr_16_E318", "taxId": "1123269", "score": 1378.0}, {"name": "chr_16_E318", "taxId": "41875", "score": 1369.0}, {"name": "chr_16_E318", "taxId": "41875", "score": 1354.0}, {"name": "chr_16_E318", "taxId": "41875", "score": 1332.0}, {"name": "chr_16_E318", "taxId": "2173169", "score": 1328.0}, {"name": "chr_16_E318", "taxId": "2173169", "score": 568.0}, {"name": "chr_16_E318", "taxId": "41875", "score": 1319.0}, {"name": "chr_16_E318", "taxId": "41875", "score": 143.0}, {"name": "chr_16_E318", "taxId": "41875", "score": 1319.0}, {"name": "chr_16_E318", "taxId": "41875", "score": 1286.0}, {"name": "chr_16_E318", "taxId": "41875", "score": 1269.0}, {"name": "chr_16_E318", "taxId": "41875", "score": 774.0}, {"name": "chr_16_E318", "taxId": "41875", "score": 1269.0}, {"name": "chr_16_E318", "taxId": "41875", "score": 769.0}, {"name": "chr_16_E318", "taxId": "41875", "score": 1254.0}, {"name": "chr_16_E318", "taxId": "41875", "score": 1249.0}, {"name": "chr_16_E318", "taxId": "41875", "score": 1236.0}, {"name": "chr_16_E318", "taxId": "41875", "score": 1232.0}, {"name": "chr_16_E318", "taxId": "41875", "score": 1225.0}, {"name": "chr_16_E318", "taxId": "41875", "score": 1210.0}, {"name": "chr_16_E318", "taxId": "41875", "score": 1181.0}, {"name": "chr_16_E318", "taxId": "41875", "score": 1171.0}, {"name": "chr_16_E318", "taxId": "41875", "score": 1155.0}, {"name": "chr_16_E318", "taxId": "41875", "score": 1151.0}, {"name": "chr_16_E318", "taxId": "41875", "score": 638.0}, {"name": "chr_16_E318", "taxId": "41875", "score": 407.0}, {"name": "chr_16_E318", "taxId": "41875", "score": 1147.0}, {"name": "chr_16_E318", "taxId": "41875", "score": 1133.0}, {"name": "chr_16_E318", "taxId": "886377", "score": 1127.0}, {"name": "chr_16_E318", "taxId": "41875", "score": 1103.0}, {"name": "chr_16_E318", "taxId": "41875", "score": 798.0}, {"name": "chr_16_E318", "taxId": "41875", "score": 209.0}, {"name": "chr_16_E318", "taxId": "41875", "score": 1092.0}, {"name": "chr_16_E318", "taxId": "41875", "score": 1081.0}, {"name": "chr_16_E318", "taxId": "41875", "score": 837.0}, {"name": "chr_16_E318", "taxId": "41875", "score": 736.0}, {"name": "chr_16_E318", "taxId": "41875", "score": 669.0}, {"name": "chr_16_E318", "taxId": "41875", "score": 654.0}, {"name": "chr_16_E318", "taxId": "41875", "score": 350.0}, {"name": "chr_16_E318", "taxId": "41875", "score": 1079.0}, {"name": "chr_16_E318", "taxId": "41875", "score": 808.0}, {"name": "chr_16_E318", "taxId": "1761453", "score": 1046.0}, {"name": "chr_16_E318", "taxId": "1761453", "score": 634.0}, {"name": "chr_16_E318", "taxId": "1761453", "score": 632.0}, {"name": "chr_16_E318", "taxId": "1761453", "score": 558.0}, {"name": "chr_16_E318", "taxId": "41875", "score": 1038.0}, {"name": "chr_16_E318", "taxId": "41875", "score": 1033.0}, {"name": "chr_16_E318", "taxId": "41875", "score": 388.0}, {"name": "chr_16_E318", "taxId": "41875", "score": 994.0}, {"name": "chr_16_E318", "taxId": "688270", "score": 977.0}, {"name": "chr_16_E318", "taxId": "688270", "score": 915.0}, {"name": "chr_16_E318", "taxId": "688270", "score": 571.0}, {"name": "chr_16_E318", "taxId": "688270", "score": 544.0}, {"name": "chr_16_E318", "taxId": "688270", "score": 329.0}, {"name": "chr_16_E318", "taxId": "688270", "score": 171.0}, {"name": "chr_16_E318", "taxId": "41875", "score": 976.0}, {"name": "chr_16_E318", "taxId": "41875", "score": 972.0}, {"name": "chr_16_E318", "taxId": "41875", "score": 959.0}, {"name": "chr_16_E318", "taxId": "754397", "score": 950.0}, {"name": "chr_16_E318", "taxId": "41875", "score": 944.0}, {"name": "chr_16_E318", "taxId": "41875", "score": 942.0}, {"name": "chr_16_E318", "taxId": "1843368", "score": 918.0}, {"name": "chr_16_E318", "taxId": "41875", "score": 907.0}, {"name": "chr_16_E318", "taxId": "41875", "score": 900.0}, {"name": "chr_16_E318", "taxId": "41875", "score": 636.0}, {"name": "chr_16_E318", "taxId": "41875", "score": 416.0}, {"name": "chr_16_E318", "taxId": "41875", "score": 900.0}, {"name": "chr_16_E318", "taxId": "41875", "score": 217.0}, {"name": "chr_16_E318", "taxId": "41875", "score": 894.0}, {"name": "chr_16_E318", "taxId": "41875", "score": 695.0}, {"name": "chr_16_E318", "taxId": "41875", "score": 893.0}, {"name": "chr_16_E318", "taxId": "1673076", "score": 870.0}, {"name": "chr_16_E318", "taxId": "41875", "score": 841.0}, {"name": "chr_16_E318", "taxId": "41875", "score": 837.0}, {"name": "chr_16_E318", "taxId": "41875", "score": 669.0}, {"name": "chr_16_E318", "taxId": "41875", "score": 832.0}, {"name": "chr_16_E318", "taxId": "41875", "score": 826.0}, {"name": "chr_16_E318", "taxId": "41875", "score": 822.0}, {"name": "chr_16_E318", "taxId": "41875", "score": 808.0}, {"name": "chr_16_E318", "taxId": "41875", "score": 804.0}, {"name": "chr_16_E318", "taxId": "41875", "score": 152.0}, {"name": "chr_16_E318", "taxId": "41875", "score": 797.0}, {"name": "chr_16_E318", "taxId": "41875", "score": 688.0}, {"name": "chr_16_E318", "taxId": "41875", "score": 606.0}, {"name": "chr_16_E318", "taxId": "41875", "score": 560.0}, {"name": "chr_16_E318", "taxId": "41875", "score": 350.0}, {"name": "chr_16_E318", "taxId": "41875", "score": 322.0}, {"name": "chr_16_E318", "taxId": "41875", "score": 782.0}, {"name": "chr_16_E318", "taxId": "41875", "score": 159.0}, {"name": "chr_16_E318", "taxId": "33050", "score": 778.0}, {"name": "chr_16_E318", "taxId": "1714848", "score": 750.0}, {"name": "chr_16_E318", "taxId": "1714848", "score": 566.0}, {"name": "chr_16_E318", "taxId": "1714848", "score": 521.0}, {"name": "chr_16_E318", "taxId": "70448", "score": 737.0}, {"name": "chr_16_E318", "taxId": "41875", "score": 736.0}, {"name": "chr_16_E318", "taxId": "41875", "score": 725.0}, {"name": "chr_16_E318", "taxId": "690566", "score": 721.0}, {"name": "chr_16_E318", "taxId": "41875", "score": 717.0}, {"name": "chr_16_E318", "taxId": "41875", "score": 544.0}, {"name": "chr_16_E318", "taxId": "41875", "score": 699.0}, {"name": "chr_16_E318", "taxId": "41875", "score": 689.0}, {"name": "chr_16_E318", "taxId": "41875", "score": 385.0}, {"name": "chr_16_E318", "taxId": "41875", "score": 377.0}, {"name": "chr_16_E318", "taxId": "41875", "score": 688.0}, {"name": "chr_16_E318", "taxId": "41875", "score": 555.0}, {"name": "chr_16_E318", "taxId": "41875", "score": 680.0}, {"name": "chr_16_E318", "taxId": "41875", "score": 233.0}, {"name": "chr_16_E318", "taxId": "41875", "score": 206.0}, {"name": "chr_16_E318", "taxId": "41875", "score": 676.0}, {"name": "chr_16_E318", "taxId": "41875", "score": 597.0}, {"name": "chr_16_E318", "taxId": "41875", "score": 675.0}, {"name": "chr_16_E318", "taxId": "41875", "score": 460.0}, {"name": "chr_16_E318", "taxId": "41875", "score": 665.0}, {"name": "chr_16_E318", "taxId": "41875", "score": 654.0}, {"name": "chr_16_E318", "taxId": "41875", "score": 652.0}, {"name": "chr_16_E318", "taxId": "41875", "score": 652.0}, {"name": "chr_16_E318", "taxId": "41875", "score": 643.0}, {"name": "chr_16_E318", "taxId": "41875", "score": 244.0}, {"name": "chr_16_E318", "taxId": "1784714", "score": 641.0}, {"name": "chr_16_E318", "taxId": "41875", "score": 634.0}, {"name": "chr_16_E318", "taxId": "41875", "score": 632.0}, {"name": "chr_16_E318", "taxId": "41875", "score": 616.0}, {"name": "chr_16_E318", "taxId": "41875", "score": 606.0}, {"name": "chr_16_E318", "taxId": "436017", "score": 604.0}, {"name": "chr_16_E318", "taxId": "436017", "score": 466.0}, {"name": "chr_16_E318", "taxId": "41875", "score": 599.0}, {"name": "chr_16_E318", "taxId": "979", "score": 593.0}, {"name": "chr_16_E318", "taxId": "979", "score": 508.0}, {"name": "chr_16_E318", "taxId": "979", "score": 507.0}, {"name": "chr_16_E318", "taxId": "979", "score": 396.0}, {"name": "chr_16_E318", "taxId": "867900", "score": 593.0}, {"name": "chr_16_E318", "taxId": "867900", "score": 496.0}, {"name": "chr_16_E318", "taxId": "867900", "score": 466.0}, {"name": "chr_16_E318", "taxId": "41875", "score": 588.0}, {"name": "chr_16_E318", "taxId": "41875", "score": 586.0}, {"name": "chr_16_E318", "taxId": "41875", "score": 584.0}, {"name": "chr_16_E318", "taxId": "41875", "score": 255.0}, {"name": "chr_16_E318", "taxId": "310581", "score": 568.0}, {"name": "chr_16_E318", "taxId": "41875", "score": 558.0}, {"name": "chr_16_E318", "taxId": "41875", "score": 556.0}, {"name": "chr_16_E318", "taxId": "41875", "score": 549.0}, {"name": "chr_16_E318", "taxId": "41875", "score": 545.0}, {"name": "chr_16_E318", "taxId": "41875", "score": 544.0}, {"name": "chr_16_E318", "taxId": "41875", "score": 171.0}, {"name": "chr_16_E318", "taxId": "41875", "score": 538.0}, {"name": "chr_16_E318", "taxId": "41875", "score": 532.0}, {"name": "chr_16_E318", "taxId": "41875", "score": 521.0}, {"name": "chr_16_E318", "taxId": "41875", "score": 508.0}, {"name": "chr_16_E318", "taxId": "616991", "score": 494.0}, {"name": "chr_16_E318", "taxId": "216432", "score": 494.0}, {"name": "chr_16_E318", "taxId": "216432", "score": 206.0}, {"name": "chr_16_E318", "taxId": "70448", "score": 484.0}, {"name": "chr_16_E318", "taxId": "41875", "score": 468.0}, {"name": "chr_16_E318", "taxId": "41875", "score": 394.0}, {"name": "chr_16_E318", "taxId": "436017", "score": 462.0}, {"name": "chr_16_E318", "taxId": "41875", "score": 435.0}, {"name": "chr_16_E318", "taxId": "1453352", "score": 416.0}, {"name": "chr_16_E318", "taxId": "1453352", "score": 363.0}, {"name": "chr_16_E318", "taxId": "1896196", "score": 414.0}, {"name": "chr_16_E318", "taxId": "41875", "score": 414.0}, {"name": "chr_16_E318", "taxId": "41875", "score": 145.0}, {"name": "chr_16_E318", "taxId": "2185111", "score": 399.0}, {"name": "chr_16_E318", "taxId": "41875", "score": 388.0}, {"name": "chr_16_E318", "taxId": "41875", "score": 387.0}, {"name": "chr_16_E318", "taxId": "41875", "score": 383.0}, {"name": "chr_16_E318", "taxId": "41875", "score": 377.0}, {"name": "chr_16_E318", "taxId": "41875", "score": 374.0}, {"name": "chr_16_E318", "taxId": "41875", "score": 318.0}, {"name": "chr_16_E318", "taxId": "41875", "score": 250.0}, {"name": "chr_16_E318", "taxId": "41875", "score": 366.0}, {"name": "chr_16_E318", "taxId": "1454006", "score": 364.0}, {"name": "chr_16_E318", "taxId": "1454006", "score": 276.0}, {"name": "chr_16_E318", "taxId": "41875", "score": 353.0}, {"name": "chr_16_E318", "taxId": "41875", "score": 315.0}, {"name": "chr_16_E318", "taxId": "41875", "score": 340.0}, {"name": "chr_16_E318", "taxId": "41875", "score": 333.0}, {"name": "chr_16_E318", "taxId": "41875", "score": 187.0}, {"name": "chr_16_E318", "taxId": "41875", "score": 333.0}, {"name": "chr_16_E318", "taxId": "1515612", "score": 316.0}, {"name": "chr_16_E318", "taxId": "41875", "score": 316.0}, {"name": "chr_16_E318", "taxId": "41875", "score": 305.0}, {"name": "chr_16_E318", "taxId": "41875", "score": 298.0}, {"name": "chr_16_E318", "taxId": "1312072", "score": 281.0}, {"name": "chr_16_E318", "taxId": "1936081", "score": 281.0}, {"name": "chr_16_E318", "taxId": "41875", "score": 281.0}, {"name": "chr_16_E318", "taxId": "41875", "score": 281.0}, {"name": "chr_16_E318", "taxId": "1250205", "score": 274.0}, {"name": "chr_16_E318", "taxId": "2126553", "score": 257.0}, {"name": "chr_16_E318", "taxId": "505249", "score": 255.0}, {"name": "chr_16_E318", "taxId": "41875", "score": 254.0}, {"name": "chr_16_E318", "taxId": "41875", "score": 244.0}, {"name": "chr_16_E318", "taxId": "1921510", "score": 235.0}, {"name": "chr_16_E318", "taxId": "41875", "score": 222.0}, {"name": "chr_16_E318", "taxId": "143223", "score": 220.0}, {"name": "chr_16_E318", "taxId": "41875", "score": 217.0}, {"name": "chr_16_E318", "taxId": "2358479", "score": 215.0}, {"name": "chr_16_E318", "taxId": "1790137", "score": 215.0}, {"name": "chr_16_E318", "taxId": "41875", "score": 215.0}, {"name": "chr_16_E318", "taxId": "1250231", "score": 211.0}, {"name": "chr_16_E318", "taxId": "41875", "score": 211.0}, {"name": "chr_16_E318", "taxId": "41875", "score": 211.0}, {"name": "chr_16_E318", "taxId": "1798225", "score": 196.0}, {"name": "chr_16_E318", "taxId": "15368", "score": 176.0}, {"name": "chr_16_E318", "taxId": "15368", "score": 176.0}, {"name": "chr_16_E318", "taxId": "564608", "score": 176.0}, {"name": "chr_16_E318", "taxId": "2058135", "score": 165.0}, {"name": "chr_16_E318", "taxId": "41875", "score": 165.0}, {"name": "chr_16_E318", "taxId": "1714860", "score": 159.0}, {"name": "chr_16_E318", "taxId": "169297", "score": 154.0}, {"name": "chr_16_E318", "taxId": "436017", "score": 145.0}]}, "taxonomy": {"bestsum": {"species": {"tax": "Bathycoccus prasinos", "score": 1475538.0, "c_index": 51}, "genus": {"tax": "Bathycoccus", "score": 1475538.0, "c_index": 32}, "family": {"tax": "Bathycoccaceae", "score": 1478436.0, "c_index": 7}, "order": {"tax": "Mamiellales", "score": 1478612.0, "c_index": 5}, "phylum": {"tax": "Chlorophyta", "score": 1478612.0, "c_index": 3}, "superkingdom": {"tax": "Eukaryota", "score": 1479118.0, "c_index": 1}}}}, "chr_15_E318": {"name": "chr_15_E318", "length": 586990, "n_count": 677, "agct_count": 586313, "gc": 0.4742, "covs": {"bam0": 69.6509}, "read_cov": {"bam0": 272385}, "hits": {"tax0": [{"name": "chr_15_E318", "taxId": "41875", "score": 43727.0}, {"name": "chr_15_E318", "taxId": "41875", "score": 40492.0}, {"name": "chr_15_E318", "taxId": "41875", "score": 38684.0}, {"name": "chr_15_E318", "taxId": "41875", "score": 35100.0}, {"name": "chr_15_E318", "taxId": "41875", "score": 31977.0}, {"name": "chr_15_E318", "taxId": "41875", "score": 31384.0}, {"name": "chr_15_E318", "taxId": "41875", "score": 28939.0}, {"name": "chr_15_E318", "taxId": "41875", "score": 24580.0}, {"name": "chr_15_E318", "taxId": "41875", "score": 23440.0}, {"name": "chr_15_E318", "taxId": "41875", "score": 21425.0}, {"name": "chr_15_E318", "taxId": "41875", "score": 21117.0}, {"name": "chr_15_E318", "taxId": "41875", "score": 18696.0}, {"name": "chr_15_E318", "taxId": "41875", "score": 18000.0}, {"name": "chr_15_E318", "taxId": "41875", "score": 17302.0}, {"name": "chr_15_E318", "taxId": "41875", "score": 13309.0}, {"name": "chr_15_E318", "taxId": "41875", "score": 12844.0}, {"name": "chr_15_E318", "taxId": "41875", "score": 12187.0}, {"name": "chr_15_E318", "taxId": "41875", "score": 11623.0}, {"name": "chr_15_E318", "taxId": "41875", "score": 11611.0}, {"name": "chr_15_E318", "taxId": "41875", "score": 11575.0}, {"name": "chr_15_E318", "taxId": "41875", "score": 11548.0}, {"name": "chr_15_E318", "taxId": "41875", "score": 10999.0}, {"name": "chr_15_E318", "taxId": "41875", "score": 10968.0}, {"name": "chr_15_E318", "taxId": "41875", "score": 10789.0}, {"name": "chr_15_E318", "taxId": "41875", "score": 10728.0}, {"name": "chr_15_E318", "taxId": "41875", "score": 10558.0}, {"name": "chr_15_E318", "taxId": "41875", "score": 10429.0}, {"name": "chr_15_E318", "taxId": "41875", "score": 10368.0}, {"name": "chr_15_E318", "taxId": "41875", "score": 9827.0}, {"name": "chr_15_E318", "taxId": "41875", "score": 9651.0}, {"name": "chr_15_E318", "taxId": "41875", "score": 9068.0}, {"name": "chr_15_E318", "taxId": "41875", "score": 9010.0}, {"name": "chr_15_E318", "taxId": "41875", "score": 8757.0}, {"name": "chr_15_E318", "taxId": "41875", "score": 8743.0}, {"name": "chr_15_E318", "taxId": "41875", "score": 8479.0}, {"name": "chr_15_E318", "taxId": "41875", "score": 8305.0}, {"name": "chr_15_E318", "taxId": "41875", "score": 8165.0}, {"name": "chr_15_E318", "taxId": "41875", "score": 8043.0}, {"name": "chr_15_E318", "taxId": "41875", "score": 6883.0}, {"name": "chr_15_E318", "taxId": "41875", "score": 6032.0}, {"name": "chr_15_E318", "taxId": "41875", "score": 5989.0}, {"name": "chr_15_E318", "taxId": "41875", "score": 5827.0}, {"name": "chr_15_E318", "taxId": "41875", "score": 5806.0}, {"name": "chr_15_E318", "taxId": "41875", "score": 5753.0}, {"name": "chr_15_E318", "taxId": "41875", "score": 5707.0}, {"name": "chr_15_E318", "taxId": "41875", "score": 5679.0}, {"name": "chr_15_E318", "taxId": "41875", "score": 5334.0}, {"name": "chr_15_E318", "taxId": "41875", "score": 5306.0}, {"name": "chr_15_E318", "taxId": "41875", "score": 5064.0}, {"name": "chr_15_E318", "taxId": "41875", "score": 4747.0}, {"name": "chr_15_E318", "taxId": "41875", "score": 4654.0}, {"name": "chr_15_E318", "taxId": "41875", "score": 4117.0}, {"name": "chr_15_E318", "taxId": "41875", "score": 4008.0}, {"name": "chr_15_E318", "taxId": "41875", "score": 3895.0}, {"name": "chr_15_E318", "taxId": "41875", "score": 3591.0}, {"name": "chr_15_E318", "taxId": "41875", "score": 3413.0}, {"name": "chr_15_E318", "taxId": "41875", "score": 3308.0}, {"name": "chr_15_E318", "taxId": "41875", "score": 3297.0}, {"name": "chr_15_E318", "taxId": "41875", "score": 3162.0}, {"name": "chr_15_E318", "taxId": "41875", "score": 3116.0}, {"name": "chr_15_E318", "taxId": "41875", "score": 3009.0}, {"name": "chr_15_E318", "taxId": "41875", "score": 2784.0}, {"name": "chr_15_E318", "taxId": "41875", "score": 2741.0}, {"name": "chr_15_E318", "taxId": "41875", "score": 2510.0}, {"name": "chr_15_E318", "taxId": "41875", "score": 2462.0}, {"name": "chr_15_E318", "taxId": "41875", "score": 2446.0}, {"name": "chr_15_E318", "taxId": "41875", "score": 2399.0}, {"name": "chr_15_E318", "taxId": "41875", "score": 2331.0}, {"name": "chr_15_E318", "taxId": "41875", "score": 2276.0}, {"name": "chr_15_E318", "taxId": "41875", "score": 2093.0}, {"name": "chr_15_E318", "taxId": "41875", "score": 2012.0}, {"name": "chr_15_E318", "taxId": "41875", "score": 2004.0}, {"name": "chr_15_E318", "taxId": "41875", "score": 1984.0}, {"name": "chr_15_E318", "taxId": "41875", "score": 1423.0}, {"name": "chr_15_E318", "taxId": "41875", "score": 1393.0}, {"name": "chr_15_E318", "taxId": "41875", "score": 1362.0}, {"name": "chr_15_E318", "taxId": "41875", "score": 1225.0}, {"name": "chr_15_E318", "taxId": "41875", "score": 1085.0}, {"name": "chr_15_E318", "taxId": "41875", "score": 1079.0}, {"name": "chr_15_E318", "taxId": "41875", "score": 1072.0}, {"name": "chr_15_E318", "taxId": "41875", "score": 963.0}, {"name": "chr_15_E318", "taxId": "41875", "score": 950.0}, {"name": "chr_15_E318", "taxId": "41875", "score": 870.0}, {"name": "chr_15_E318", "taxId": "41875", "score": 723.0}, {"name": "chr_15_E318", "taxId": "41875", "score": 701.0}, {"name": "chr_15_E318", "taxId": "41875", "score": 586.0}, {"name": "chr_15_E318", "taxId": "41875", "score": 534.0}, {"name": "chr_15_E318", "taxId": "41875", "score": 457.0}, {"name": "chr_15_E318", "taxId": "41875", "score": 438.0}, {"name": "chr_15_E318", "taxId": "41875", "score": 372.0}, {"name": "chr_15_E318", "taxId": "41875", "score": 370.0}, {"name": "chr_15_E318", "taxId": "41875", "score": 324.0}, {"name": "chr_15_E318", "taxId": "41875", "score": 296.0}, {"name": "chr_15_E318", "taxId": "41875", "score": 281.0}, {"name": "chr_15_E318", "taxId": "41875", "score": 211.0}, {"name": "chr_15_E318", "taxId": "41875", "score": 182.0}, {"name": "chr_15_E318", "taxId": "41875", "score": 18931.0}, {"name": "chr_15_E318", "taxId": "41875", "score": 11448.0}, {"name": "chr_15_E318", "taxId": "41875", "score": 580.0}, {"name": "chr_15_E318", "taxId": "41875", "score": 11066.0}, {"name": "chr_15_E318", "taxId": "41875", "score": 10296.0}, {"name": "chr_15_E318", "taxId": "41875", "score": 9274.0}, {"name": "chr_15_E318", "taxId": "41875", "score": 9188.0}, {"name": "chr_15_E318", "taxId": "41875", "score": 8709.0}, {"name": "chr_15_E318", "taxId": "41875", "score": 5799.0}, {"name": "chr_15_E318", "taxId": "41875", "score": 3232.0}, {"name": "chr_15_E318", "taxId": "41875", "score": 894.0}, {"name": "chr_15_E318", "taxId": "41875", "score": 835.0}, {"name": "chr_15_E318", "taxId": "41875", "score": 828.0}, {"name": "chr_15_E318", "taxId": "41875", "score": 826.0}, {"name": "chr_15_E318", "taxId": "41875", "score": 822.0}, {"name": "chr_15_E318", "taxId": "41875", "score": 765.0}, {"name": "chr_15_E318", "taxId": "41875", "score": 747.0}, {"name": "chr_15_E318", "taxId": "41875", "score": 665.0}, {"name": "chr_15_E318", "taxId": "41875", "score": 616.0}, {"name": "chr_15_E318", "taxId": "41875", "score": 510.0}, {"name": "chr_15_E318", "taxId": "41875", "score": 497.0}, {"name": "chr_15_E318", "taxId": "41875", "score": 455.0}, {"name": "chr_15_E318", "taxId": "41875", "score": 448.0}, {"name": "chr_15_E318", "taxId": "41875", "score": 418.0}, {"name": "chr_15_E318", "taxId": "41875", "score": 398.0}, {"name": "chr_15_E318", "taxId": "41875", "score": 394.0}, {"name": "chr_15_E318", "taxId": "41875", "score": 385.0}, {"name": "chr_15_E318", "taxId": "41875", "score": 340.0}, {"name": "chr_15_E318", "taxId": "41875", "score": 340.0}, {"name": "chr_15_E318", "taxId": "41875", "score": 339.0}, {"name": "chr_15_E318", "taxId": "41875", "score": 339.0}, {"name": "chr_15_E318", "taxId": "41875", "score": 326.0}, {"name": "chr_15_E318", "taxId": "41875", "score": 322.0}, {"name": "chr_15_E318", "taxId": "41875", "score": 322.0}, {"name": "chr_15_E318", "taxId": "41875", "score": 296.0}, {"name": "chr_15_E318", "taxId": "41875", "score": 265.0}, {"name": "chr_15_E318", "taxId": "41875", "score": 263.0}, {"name": "chr_15_E318", "taxId": "41875", "score": 254.0}, {"name": "chr_15_E318", "taxId": "41875", "score": 219.0}, {"name": "chr_15_E318", "taxId": "41875", "score": 215.0}, {"name": "chr_15_E318", "taxId": "41875", "score": 200.0}, {"name": "chr_15_E318", "taxId": "41875", "score": 200.0}, {"name": "chr_15_E318", "taxId": "41875", "score": 191.0}, {"name": "chr_15_E318", "taxId": "41875", "score": 187.0}, {"name": "chr_15_E318", "taxId": "41875", "score": 187.0}, {"name": "chr_15_E318", "taxId": "41875", "score": 163.0}, {"name": "chr_15_E318", "taxId": "41875", "score": 8471.0}, {"name": "chr_15_E318", "taxId": "41875", "score": 8275.0}, {"name": "chr_15_E318", "taxId": "41875", "score": 8146.0}, {"name": "chr_15_E318", "taxId": "41875", "score": 7441.0}, {"name": "chr_15_E318", "taxId": "41875", "score": 7138.0}, {"name": "chr_15_E318", "taxId": "41875", "score": 6894.0}, {"name": "chr_15_E318", "taxId": "41875", "score": 6876.0}, {"name": "chr_15_E318", "taxId": "41875", "score": 1125.0}, {"name": "chr_15_E318", "taxId": "41875", "score": 6665.0}, {"name": "chr_15_E318", "taxId": "41875", "score": 2867.0}, {"name": "chr_15_E318", "taxId": "41875", "score": 1334.0}, {"name": "chr_15_E318", "taxId": "41875", "score": 1134.0}, {"name": "chr_15_E318", "taxId": "41875", "score": 758.0}, {"name": "chr_15_E318", "taxId": "41875", "score": 617.0}, {"name": "chr_15_E318", "taxId": "41875", "score": 222.0}, {"name": "chr_15_E318", "taxId": "41875", "score": 217.0}, {"name": "chr_15_E318", "taxId": "41875", "score": 202.0}, {"name": "chr_15_E318", "taxId": "41875", "score": 195.0}, {"name": "chr_15_E318", "taxId": "41875", "score": 6477.0}, {"name": "chr_15_E318", "taxId": "41875", "score": 6462.0}, {"name": "chr_15_E318", "taxId": "41875", "score": 2835.0}, {"name": "chr_15_E318", "taxId": "41875", "score": 6377.0}, {"name": "chr_15_E318", "taxId": "41875", "score": 274.0}, {"name": "chr_15_E318", "taxId": "41875", "score": 6372.0}, {"name": "chr_15_E318", "taxId": "41875", "score": 6253.0}, {"name": "chr_15_E318", "taxId": "41875", "score": 5901.0}, {"name": "chr_15_E318", "taxId": "41875", "score": 5877.0}, {"name": "chr_15_E318", "taxId": "41875", "score": 5747.0}, {"name": "chr_15_E318", "taxId": "41875", "score": 5740.0}, {"name": "chr_15_E318", "taxId": "41875", "score": 5288.0}, {"name": "chr_15_E318", "taxId": "41875", "score": 5275.0}, {"name": "chr_15_E318", "taxId": "41875", "score": 409.0}, {"name": "chr_15_E318", "taxId": "41875", "score": 5022.0}, {"name": "chr_15_E318", "taxId": "41875", "score": 4933.0}, {"name": "chr_15_E318", "taxId": "41875", "score": 4922.0}, {"name": "chr_15_E318", "taxId": "41875", "score": 4778.0}, {"name": "chr_15_E318", "taxId": "41875", "score": 4745.0}, {"name": "chr_15_E318", "taxId": "41875", "score": 4566.0}, {"name": "chr_15_E318", "taxId": "41875", "score": 4444.0}, {"name": "chr_15_E318", "taxId": "41875", "score": 4425.0}, {"name": "chr_15_E318", "taxId": "41875", "score": 4425.0}, {"name": "chr_15_E318", "taxId": "41875", "score": 4294.0}, {"name": "chr_15_E318", "taxId": "41875", "score": 4198.0}, {"name": "chr_15_E318", "taxId": "41875", "score": 436.0}, {"name": "chr_15_E318", "taxId": "41875", "score": 4176.0}, {"name": "chr_15_E318", "taxId": "41875", "score": 4119.0}, {"name": "chr_15_E318", "taxId": "41875", "score": 4074.0}, {"name": "chr_15_E318", "taxId": "41875", "score": 4052.0}, {"name": "chr_15_E318", "taxId": "41875", "score": 4008.0}, {"name": "chr_15_E318", "taxId": "41875", "score": 3956.0}, {"name": "chr_15_E318", "taxId": "41875", "score": 3914.0}, {"name": "chr_15_E318", "taxId": "41875", "score": 3892.0}, {"name": "chr_15_E318", "taxId": "41875", "score": 3810.0}, {"name": "chr_15_E318", "taxId": "41875", "score": 3799.0}, {"name": "chr_15_E318", "taxId": "41875", "score": 3773.0}, {"name": "chr_15_E318", "taxId": "41875", "score": 3766.0}, {"name": "chr_15_E318", "taxId": "41875", "score": 3675.0}, {"name": "chr_15_E318", "taxId": "41875", "score": 3668.0}, {"name": "chr_15_E318", "taxId": "41875", "score": 3629.0}, {"name": "chr_15_E318", "taxId": "41875", "score": 3487.0}, {"name": "chr_15_E318", "taxId": "41875", "score": 3474.0}, {"name": "chr_15_E318", "taxId": "41875", "score": 416.0}, {"name": "chr_15_E318", "taxId": "41875", "score": 3474.0}, {"name": "chr_15_E318", "taxId": "41875", "score": 521.0}, {"name": "chr_15_E318", "taxId": "41875", "score": 488.0}, {"name": "chr_15_E318", "taxId": "41875", "score": 442.0}, {"name": "chr_15_E318", "taxId": "41875", "score": 438.0}, {"name": "chr_15_E318", "taxId": "41875", "score": 425.0}, {"name": "chr_15_E318", "taxId": "41875", "score": 416.0}, {"name": "chr_15_E318", "taxId": "41875", "score": 399.0}, {"name": "chr_15_E318", "taxId": "41875", "score": 398.0}, {"name": "chr_15_E318", "taxId": "41875", "score": 344.0}, {"name": "chr_15_E318", "taxId": "41875", "score": 331.0}, {"name": "chr_15_E318", "taxId": "41875", "score": 302.0}, {"name": "chr_15_E318", "taxId": "41875", "score": 259.0}, {"name": "chr_15_E318", "taxId": "41875", "score": 3459.0}, {"name": "chr_15_E318", "taxId": "41875", "score": 254.0}, {"name": "chr_15_E318", "taxId": "41875", "score": 3456.0}, {"name": "chr_15_E318", "taxId": "41875", "score": 3398.0}, {"name": "chr_15_E318", "taxId": "41875", "score": 3376.0}, {"name": "chr_15_E318", "taxId": "41875", "score": 3356.0}, {"name": "chr_15_E318", "taxId": "41875", "score": 3321.0}, {"name": "chr_15_E318", "taxId": "41875", "score": 3319.0}, {"name": "chr_15_E318", "taxId": "41875", "score": 3312.0}, {"name": "chr_15_E318", "taxId": "41875", "score": 822.0}, {"name": "chr_15_E318", "taxId": "41875", "score": 676.0}, {"name": "chr_15_E318", "taxId": "41875", "score": 634.0}, {"name": "chr_15_E318", "taxId": "41875", "score": 586.0}, {"name": "chr_15_E318", "taxId": "41875", "score": 555.0}, {"name": "chr_15_E318", "taxId": "41875", "score": 547.0}, {"name": "chr_15_E318", "taxId": "41875", "score": 418.0}, {"name": "chr_15_E318", "taxId": "41875", "score": 407.0}, {"name": "chr_15_E318", "taxId": "41875", "score": 346.0}, {"name": "chr_15_E318", "taxId": "41875", "score": 267.0}, {"name": "chr_15_E318", "taxId": "41875", "score": 219.0}, {"name": "chr_15_E318", "taxId": "41875", "score": 3291.0}, {"name": "chr_15_E318", "taxId": "41875", "score": 3288.0}, {"name": "chr_15_E318", "taxId": "41875", "score": 3265.0}, {"name": "chr_15_E318", "taxId": "41875", "score": 3264.0}, {"name": "chr_15_E318", "taxId": "41875", "score": 795.0}, {"name": "chr_15_E318", "taxId": "41875", "score": 3264.0}, {"name": "chr_15_E318", "taxId": "41875", "score": 3229.0}, {"name": "chr_15_E318", "taxId": "41875", "score": 3227.0}, {"name": "chr_15_E318", "taxId": "41875", "score": 191.0}, {"name": "chr_15_E318", "taxId": "41875", "score": 3160.0}, {"name": "chr_15_E318", "taxId": "41875", "score": 3158.0}, {"name": "chr_15_E318", "taxId": "41875", "score": 3155.0}, {"name": "chr_15_E318", "taxId": "41875", "score": 3136.0}, {"name": "chr_15_E318", "taxId": "41875", "score": 3070.0}, {"name": "chr_15_E318", "taxId": "41875", "score": 3020.0}, {"name": "chr_15_E318", "taxId": "41875", "score": 3016.0}, {"name": "chr_15_E318", "taxId": "41875", "score": 3009.0}, {"name": "chr_15_E318", "taxId": "41875", "score": 3000.0}, {"name": "chr_15_E318", "taxId": "41875", "score": 2953.0}, {"name": "chr_15_E318", "taxId": "41875", "score": 2946.0}, {"name": "chr_15_E318", "taxId": "41875", "score": 2915.0}, {"name": "chr_15_E318", "taxId": "41875", "score": 2896.0}, {"name": "chr_15_E318", "taxId": "41875", "score": 2850.0}, {"name": "chr_15_E318", "taxId": "41875", "score": 2832.0}, {"name": "chr_15_E318", "taxId": "41875", "score": 2828.0}, {"name": "chr_15_E318", "taxId": "41875", "score": 2784.0}, {"name": "chr_15_E318", "taxId": "41875", "score": 207.0}, {"name": "chr_15_E318", "taxId": "41875", "score": 2776.0}, {"name": "chr_15_E318", "taxId": "41875", "score": 2772.0}, {"name": "chr_15_E318", "taxId": "41875", "score": 2760.0}, {"name": "chr_15_E318", "taxId": "41875", "score": 2728.0}, {"name": "chr_15_E318", "taxId": "41875", "score": 2726.0}, {"name": "chr_15_E318", "taxId": "41875", "score": 2699.0}, {"name": "chr_15_E318", "taxId": "41875", "score": 2671.0}, {"name": "chr_15_E318", "taxId": "41875", "score": 2654.0}, {"name": "chr_15_E318", "taxId": "41875", "score": 147.0}, {"name": "chr_15_E318", "taxId": "41875", "score": 2638.0}, {"name": "chr_15_E318", "taxId": "41875", "score": 2634.0}, {"name": "chr_15_E318", "taxId": "41875", "score": 2627.0}, {"name": "chr_15_E318", "taxId": "41875", "score": 2601.0}, {"name": "chr_15_E318", "taxId": "41875", "score": 2590.0}, {"name": "chr_15_E318", "taxId": "41875", "score": 2579.0}, {"name": "chr_15_E318", "taxId": "41875", "score": 2549.0}, {"name": "chr_15_E318", "taxId": "41875", "score": 2536.0}, {"name": "chr_15_E318", "taxId": "41875", "score": 2529.0}, {"name": "chr_15_E318", "taxId": "41875", "score": 2519.0}, {"name": "chr_15_E318", "taxId": "41875", "score": 2473.0}, {"name": "chr_15_E318", "taxId": "41875", "score": 2466.0}, {"name": "chr_15_E318", "taxId": "41875", "score": 455.0}, {"name": "chr_15_E318", "taxId": "41875", "score": 2444.0}, {"name": "chr_15_E318", "taxId": "41875", "score": 2433.0}, {"name": "chr_15_E318", "taxId": "41875", "score": 2423.0}, {"name": "chr_15_E318", "taxId": "41875", "score": 2396.0}, {"name": "chr_15_E318", "taxId": "41875", "score": 2375.0}, {"name": "chr_15_E318", "taxId": "41875", "score": 195.0}, {"name": "chr_15_E318", "taxId": "41875", "score": 2344.0}, {"name": "chr_15_E318", "taxId": "41875", "score": 2329.0}, {"name": "chr_15_E318", "taxId": "41875", "score": 2316.0}, {"name": "chr_15_E318", "taxId": "41875", "score": 1417.0}, {"name": "chr_15_E318", "taxId": "41875", "score": 2311.0}, {"name": "chr_15_E318", "taxId": "41875", "score": 226.0}, {"name": "chr_15_E318", "taxId": "41875", "score": 163.0}, {"name": "chr_15_E318", "taxId": "41875", "score": 2296.0}, {"name": "chr_15_E318", "taxId": "41875", "score": 2296.0}, {"name": "chr_15_E318", "taxId": "41875", "score": 2276.0}, {"name": "chr_15_E318", "taxId": "41875", "score": 2272.0}, {"name": "chr_15_E318", "taxId": "41875", "score": 1258.0}, {"name": "chr_15_E318", "taxId": "41875", "score": 778.0}, {"name": "chr_15_E318", "taxId": "41875", "score": 2272.0}, {"name": "chr_15_E318", "taxId": "41875", "score": 1258.0}, {"name": "chr_15_E318", "taxId": "41875", "score": 773.0}, {"name": "chr_15_E318", "taxId": "41875", "score": 2266.0}, {"name": "chr_15_E318", "taxId": "41875", "score": 2263.0}, {"name": "chr_15_E318", "taxId": "41875", "score": 2263.0}, {"name": "chr_15_E318", "taxId": "41875", "score": 2233.0}, {"name": "chr_15_E318", "taxId": "41875", "score": 2217.0}, {"name": "chr_15_E318", "taxId": "41875", "score": 390.0}, {"name": "chr_15_E318", "taxId": "41875", "score": 2206.0}, {"name": "chr_15_E318", "taxId": "41875", "score": 2167.0}, {"name": "chr_15_E318", "taxId": "41875", "score": 2154.0}, {"name": "chr_15_E318", "taxId": "41875", "score": 466.0}, {"name": "chr_15_E318", "taxId": "41875", "score": 2145.0}, {"name": "chr_15_E318", "taxId": "41875", "score": 2141.0}, {"name": "chr_15_E318", "taxId": "41875", "score": 2139.0}, {"name": "chr_15_E318", "taxId": "41875", "score": 2124.0}, {"name": "chr_15_E318", "taxId": "41875", "score": 2106.0}, {"name": "chr_15_E318", "taxId": "41875", "score": 2102.0}, {"name": "chr_15_E318", "taxId": "41875", "score": 1890.0}, {"name": "chr_15_E318", "taxId": "41875", "score": 494.0}, {"name": "chr_15_E318", "taxId": "41875", "score": 2093.0}, {"name": "chr_15_E318", "taxId": "41875", "score": 486.0}, {"name": "chr_15_E318", "taxId": "41875", "score": 2074.0}, {"name": "chr_15_E318", "taxId": "41875", "score": 2045.0}, {"name": "chr_15_E318", "taxId": "41875", "score": 2039.0}, {"name": "chr_15_E318", "taxId": "41875", "score": 2028.0}, {"name": "chr_15_E318", "taxId": "41875", "score": 2028.0}, {"name": "chr_15_E318", "taxId": "41875", "score": 1997.0}, {"name": "chr_15_E318", "taxId": "41875", "score": 1997.0}, {"name": "chr_15_E318", "taxId": "41875", "score": 1986.0}, {"name": "chr_15_E318", "taxId": "41875", "score": 1978.0}, {"name": "chr_15_E318", "taxId": "41875", "score": 1962.0}, {"name": "chr_15_E318", "taxId": "41875", "score": 1962.0}, {"name": "chr_15_E318", "taxId": "41875", "score": 1954.0}, {"name": "chr_15_E318", "taxId": "41875", "score": 1951.0}, {"name": "chr_15_E318", "taxId": "41875", "score": 1949.0}, {"name": "chr_15_E318", "taxId": "41875", "score": 1943.0}, {"name": "chr_15_E318", "taxId": "41875", "score": 1929.0}, {"name": "chr_15_E318", "taxId": "41875", "score": 1921.0}, {"name": "chr_15_E318", "taxId": "41875", "score": 1917.0}, {"name": "chr_15_E318", "taxId": "41875", "score": 1903.0}, {"name": "chr_15_E318", "taxId": "41875", "score": 1895.0}, {"name": "chr_15_E318", "taxId": "41875", "score": 1893.0}, {"name": "chr_15_E318", "taxId": "41875", "score": 1882.0}, {"name": "chr_15_E318", "taxId": "41875", "score": 1869.0}, {"name": "chr_15_E318", "taxId": "41875", "score": 1847.0}, {"name": "chr_15_E318", "taxId": "41875", "score": 1831.0}, {"name": "chr_15_E318", "taxId": "41875", "score": 1825.0}, {"name": "chr_15_E318", "taxId": "41875", "score": 1790.0}, {"name": "chr_15_E318", "taxId": "41875", "score": 1786.0}, {"name": "chr_15_E318", "taxId": "41875", "score": 1786.0}, {"name": "chr_15_E318", "taxId": "41875", "score": 634.0}, {"name": "chr_15_E318", "taxId": "41875", "score": 592.0}, {"name": "chr_15_E318", "taxId": "41875", "score": 568.0}, {"name": "chr_15_E318", "taxId": "41875", "score": 566.0}, {"name": "chr_15_E318", "taxId": "41875", "score": 556.0}, {"name": "chr_15_E318", "taxId": "41875", "score": 283.0}, {"name": "chr_15_E318", "taxId": "41875", "score": 1779.0}, {"name": "chr_15_E318", "taxId": "41875", "score": 1740.0}, {"name": "chr_15_E318", "taxId": "41875", "score": 1736.0}, {"name": "chr_15_E318", "taxId": "41875", "score": 1724.0}, {"name": "chr_15_E318", "taxId": "41875", "score": 1236.0}, {"name": "chr_15_E318", "taxId": "41875", "score": 1724.0}, {"name": "chr_15_E318", "taxId": "41875", "score": 1722.0}, {"name": "chr_15_E318", "taxId": "41875", "score": 1718.0}, {"name": "chr_15_E318", "taxId": "41875", "score": 1716.0}, {"name": "chr_15_E318", "taxId": "41875", "score": 1133.0}, {"name": "chr_15_E318", "taxId": "41875", "score": 1703.0}, {"name": "chr_15_E318", "taxId": "41875", "score": 1701.0}, {"name": "chr_15_E318", "taxId": "41875", "score": 1694.0}, {"name": "chr_15_E318", "taxId": "41875", "score": 1681.0}, {"name": "chr_15_E318", "taxId": "41875", "score": 1681.0}, {"name": "chr_15_E318", "taxId": "41875", "score": 1676.0}, {"name": "chr_15_E318", "taxId": "41875", "score": 1664.0}, {"name": "chr_15_E318", "taxId": "41875", "score": 1635.0}, {"name": "chr_15_E318", "taxId": "41875", "score": 1613.0}, {"name": "chr_15_E318", "taxId": "41875", "score": 1602.0}, {"name": "chr_15_E318", "taxId": "41875", "score": 1598.0}, {"name": "chr_15_E318", "taxId": "41875", "score": 1596.0}, {"name": "chr_15_E318", "taxId": "41875", "score": 1580.0}, {"name": "chr_15_E318", "taxId": "41875", "score": 1291.0}, {"name": "chr_15_E318", "taxId": "41875", "score": 202.0}, {"name": "chr_15_E318", "taxId": "41875", "score": 1552.0}, {"name": "chr_15_E318", "taxId": "41875", "score": 1546.0}, {"name": "chr_15_E318", "taxId": "41875", "score": 1543.0}, {"name": "chr_15_E318", "taxId": "41875", "score": 1541.0}, {"name": "chr_15_E318", "taxId": "41875", "score": 1526.0}, {"name": "chr_15_E318", "taxId": "41875", "score": 1524.0}, {"name": "chr_15_E318", "taxId": "41875", "score": 424.0}, {"name": "chr_15_E318", "taxId": "41875", "score": 1519.0}, {"name": "chr_15_E318", "taxId": "41875", "score": 1513.0}, {"name": "chr_15_E318", "taxId": "41875", "score": 1487.0}, {"name": "chr_15_E318", "taxId": "41875", "score": 1485.0}, {"name": "chr_15_E318", "taxId": "41875", "score": 1465.0}, {"name": "chr_15_E318", "taxId": "41875", "score": 1465.0}, {"name": "chr_15_E318", "taxId": "41875", "score": 1458.0}, {"name": "chr_15_E318", "taxId": "41875", "score": 1437.0}, {"name": "chr_15_E318", "taxId": "41875", "score": 1417.0}, {"name": "chr_15_E318", "taxId": "41875", "score": 1415.0}, {"name": "chr_15_E318", "taxId": "41875", "score": 1406.0}, {"name": "chr_15_E318", "taxId": "41875", "score": 894.0}, {"name": "chr_15_E318", "taxId": "41875", "score": 1399.0}, {"name": "chr_15_E318", "taxId": "41875", "score": 1375.0}, {"name": "chr_15_E318", "taxId": "41875", "score": 1375.0}, {"name": "chr_15_E318", "taxId": "41875", "score": 1371.0}, {"name": "chr_15_E318", "taxId": "41875", "score": 1369.0}, {"name": "chr_15_E318", "taxId": "41875", "score": 1349.0}, {"name": "chr_15_E318", "taxId": "41875", "score": 1325.0}, {"name": "chr_15_E318", "taxId": "41875", "score": 145.0}, {"name": "chr_15_E318", "taxId": "41875", "score": 1319.0}, {"name": "chr_15_E318", "taxId": "41875", "score": 1304.0}, {"name": "chr_15_E318", "taxId": "41875", "score": 1297.0}, {"name": "chr_15_E318", "taxId": "41875", "score": 1282.0}, {"name": "chr_15_E318", "taxId": "41875", "score": 1251.0}, {"name": "chr_15_E318", "taxId": "41875", "score": 1247.0}, {"name": "chr_15_E318", "taxId": "41875", "score": 1216.0}, {"name": "chr_15_E318", "taxId": "41875", "score": 1195.0}, {"name": "chr_15_E318", "taxId": "41875", "score": 1192.0}, {"name": "chr_15_E318", "taxId": "41875", "score": 1192.0}, {"name": "chr_15_E318", "taxId": "41875", "score": 1186.0}, {"name": "chr_15_E318", "taxId": "41875", "score": 1160.0}, {"name": "chr_15_E318", "taxId": "41875", "score": 1149.0}, {"name": "chr_15_E318", "taxId": "41875", "score": 651.0}, {"name": "chr_15_E318", "taxId": "41875", "score": 374.0}, {"name": "chr_15_E318", "taxId": "41875", "score": 270.0}, {"name": "chr_15_E318", "taxId": "41875", "score": 141.0}, {"name": "chr_15_E318", "taxId": "41875", "score": 1134.0}, {"name": "chr_15_E318", "taxId": "41875", "score": 630.0}, {"name": "chr_15_E318", "taxId": "41875", "score": 1133.0}, {"name": "chr_15_E318", "taxId": "41875", "score": 1098.0}, {"name": "chr_15_E318", "taxId": "41875", "score": 1092.0}, {"name": "chr_15_E318", "taxId": "41875", "score": 1088.0}, {"name": "chr_15_E318", "taxId": "41875", "score": 1081.0}, {"name": "chr_15_E318", "taxId": "41875", "score": 1072.0}, {"name": "chr_15_E318", "taxId": "41875", "score": 1057.0}, {"name": "chr_15_E318", "taxId": "41875", "score": 1055.0}, {"name": "chr_15_E318", "taxId": "41875", "score": 1048.0}, {"name": "chr_15_E318", "taxId": "41875", "score": 1046.0}, {"name": "chr_15_E318", "taxId": "41875", "score": 287.0}, {"name": "chr_15_E318", "taxId": "41875", "score": 1027.0}, {"name": "chr_15_E318", "taxId": "41875", "score": 917.0}, {"name": "chr_15_E318", "taxId": "41875", "score": 732.0}, {"name": "chr_15_E318", "taxId": "41875", "score": 449.0}, {"name": "chr_15_E318", "taxId": "41875", "score": 387.0}, {"name": "chr_15_E318", "taxId": "41875", "score": 366.0}, {"name": "chr_15_E318", "taxId": "41875", "score": 366.0}, {"name": "chr_15_E318", "taxId": "41875", "score": 222.0}, {"name": "chr_15_E318", "taxId": "41875", "score": 1016.0}, {"name": "chr_15_E318", "taxId": "41875", "score": 1014.0}, {"name": "chr_15_E318", "taxId": "41875", "score": 998.0}, {"name": "chr_15_E318", "taxId": "41875", "score": 998.0}, {"name": "chr_15_E318", "taxId": "41875", "score": 992.0}, {"name": "chr_15_E318", "taxId": "41875", "score": 985.0}, {"name": "chr_15_E318", "taxId": "41875", "score": 324.0}, {"name": "chr_15_E318", "taxId": "41875", "score": 976.0}, {"name": "chr_15_E318", "taxId": "41875", "score": 974.0}, {"name": "chr_15_E318", "taxId": "41875", "score": 874.0}, {"name": "chr_15_E318", "taxId": "41875", "score": 732.0}, {"name": "chr_15_E318", "taxId": "41875", "score": 387.0}, {"name": "chr_15_E318", "taxId": "41875", "score": 961.0}, {"name": "chr_15_E318", "taxId": "41875", "score": 686.0}, {"name": "chr_15_E318", "taxId": "41875", "score": 586.0}, {"name": "chr_15_E318", "taxId": "41875", "score": 959.0}, {"name": "chr_15_E318", "taxId": "41875", "score": 296.0}, {"name": "chr_15_E318", "taxId": "41875", "score": 955.0}, {"name": "chr_15_E318", "taxId": "41875", "score": 950.0}, {"name": "chr_15_E318", "taxId": "41875", "score": 950.0}, {"name": "chr_15_E318", "taxId": "41875", "score": 929.0}, {"name": "chr_15_E318", "taxId": "41875", "score": 928.0}, {"name": "chr_15_E318", "taxId": "41875", "score": 926.0}, {"name": "chr_15_E318", "taxId": "41875", "score": 920.0}, {"name": "chr_15_E318", "taxId": "41875", "score": 228.0}, {"name": "chr_15_E318", "taxId": "41875", "score": 917.0}, {"name": "chr_15_E318", "taxId": "41875", "score": 878.0}, {"name": "chr_15_E318", "taxId": "41875", "score": 387.0}, {"name": "chr_15_E318", "taxId": "41875", "score": 366.0}, {"name": "chr_15_E318", "taxId": "41875", "score": 259.0}, {"name": "chr_15_E318", "taxId": "41875", "score": 911.0}, {"name": "chr_15_E318", "taxId": "41875", "score": 911.0}, {"name": "chr_15_E318", "taxId": "41875", "score": 854.0}, {"name": "chr_15_E318", "taxId": "41875", "score": 675.0}, {"name": "chr_15_E318", "taxId": "41875", "score": 665.0}, {"name": "chr_15_E318", "taxId": "41875", "score": 601.0}, {"name": "chr_15_E318", "taxId": "41875", "score": 582.0}, {"name": "chr_15_E318", "taxId": "41875", "score": 894.0}, {"name": "chr_15_E318", "taxId": "41875", "score": 885.0}, {"name": "chr_15_E318", "taxId": "41875", "score": 885.0}, {"name": "chr_15_E318", "taxId": "41875", "score": 730.0}, {"name": "chr_15_E318", "taxId": "41875", "score": 874.0}, {"name": "chr_15_E318", "taxId": "41875", "score": 874.0}, {"name": "chr_15_E318", "taxId": "41875", "score": 874.0}, {"name": "chr_15_E318", "taxId": "41875", "score": 575.0}, {"name": "chr_15_E318", "taxId": "41875", "score": 544.0}, {"name": "chr_15_E318", "taxId": "41875", "score": 361.0}, {"name": "chr_15_E318", "taxId": "41875", "score": 346.0}, {"name": "chr_15_E318", "taxId": "41875", "score": 333.0}, {"name": "chr_15_E318", "taxId": "41875", "score": 324.0}, {"name": "chr_15_E318", "taxId": "41875", "score": 867.0}, {"name": "chr_15_E318", "taxId": "41875", "score": 865.0}, {"name": "chr_15_E318", "taxId": "41875", "score": 865.0}, {"name": "chr_15_E318", "taxId": "41875", "score": 368.0}, {"name": "chr_15_E318", "taxId": "41875", "score": 865.0}, {"name": "chr_15_E318", "taxId": "41875", "score": 235.0}, {"name": "chr_15_E318", "taxId": "41875", "score": 865.0}, {"name": "chr_15_E318", "taxId": "41875", "score": 435.0}, {"name": "chr_15_E318", "taxId": "41875", "score": 837.0}, {"name": "chr_15_E318", "taxId": "41875", "score": 835.0}, {"name": "chr_15_E318", "taxId": "41875", "score": 828.0}, {"name": "chr_15_E318", "taxId": "41875", "score": 826.0}, {"name": "chr_15_E318", "taxId": "41875", "score": 521.0}, {"name": "chr_15_E318", "taxId": "41875", "score": 828.0}, {"name": "chr_15_E318", "taxId": "41875", "score": 815.0}, {"name": "chr_15_E318", "taxId": "41875", "score": 527.0}, {"name": "chr_15_E318", "taxId": "41875", "score": 370.0}, {"name": "chr_15_E318", "taxId": "41875", "score": 793.0}, {"name": "chr_15_E318", "taxId": "41875", "score": 793.0}, {"name": "chr_15_E318", "taxId": "41875", "score": 787.0}, {"name": "chr_15_E318", "taxId": "41875", "score": 159.0}, {"name": "chr_15_E318", "taxId": "41875", "score": 784.0}, {"name": "chr_15_E318", "taxId": "41875", "score": 778.0}, {"name": "chr_15_E318", "taxId": "41875", "score": 771.0}, {"name": "chr_15_E318", "taxId": "41875", "score": 765.0}, {"name": "chr_15_E318", "taxId": "41875", "score": 732.0}, {"name": "chr_15_E318", "taxId": "41875", "score": 723.0}, {"name": "chr_15_E318", "taxId": "41875", "score": 702.0}, {"name": "chr_15_E318", "taxId": "41875", "score": 701.0}, {"name": "chr_15_E318", "taxId": "41875", "score": 586.0}, {"name": "chr_15_E318", "taxId": "41875", "score": 717.0}, {"name": "chr_15_E318", "taxId": "41875", "score": 712.0}, {"name": "chr_15_E318", "taxId": "41875", "score": 693.0}, {"name": "chr_15_E318", "taxId": "41875", "score": 688.0}, {"name": "chr_15_E318", "taxId": "41875", "score": 665.0}, {"name": "chr_15_E318", "taxId": "41875", "score": 616.0}, {"name": "chr_15_E318", "taxId": "41875", "score": 686.0}, {"name": "chr_15_E318", "taxId": "41875", "score": 686.0}, {"name": "chr_15_E318", "taxId": "41875", "score": 686.0}, {"name": "chr_15_E318", "taxId": "41875", "score": 676.0}, {"name": "chr_15_E318", "taxId": "41875", "score": 673.0}, {"name": "chr_15_E318", "taxId": "41875", "score": 665.0}, {"name": "chr_15_E318", "taxId": "41875", "score": 652.0}, {"name": "chr_15_E318", "taxId": "41875", "score": 651.0}, {"name": "chr_15_E318", "taxId": "41875", "score": 169.0}, {"name": "chr_15_E318", "taxId": "41875", "score": 645.0}, {"name": "chr_15_E318", "taxId": "41875", "score": 638.0}, {"name": "chr_15_E318", "taxId": "41875", "score": 617.0}, {"name": "chr_15_E318", "taxId": "41875", "score": 222.0}, {"name": "chr_15_E318", "taxId": "41875", "score": 601.0}, {"name": "chr_15_E318", "taxId": "41875", "score": 582.0}, {"name": "chr_15_E318", "taxId": "41875", "score": 599.0}, {"name": "chr_15_E318", "taxId": "41875", "score": 599.0}, {"name": "chr_15_E318", "taxId": "41875", "score": 547.0}, {"name": "chr_15_E318", "taxId": "41875", "score": 494.0}, {"name": "chr_15_E318", "taxId": "41875", "score": 490.0}, {"name": "chr_15_E318", "taxId": "41875", "score": 285.0}, {"name": "chr_15_E318", "taxId": "41875", "score": 167.0}, {"name": "chr_15_E318", "taxId": "41875", "score": 564.0}, {"name": "chr_15_E318", "taxId": "41875", "score": 556.0}, {"name": "chr_15_E318", "taxId": "41875", "score": 267.0}, {"name": "chr_15_E318", "taxId": "41875", "score": 553.0}, {"name": "chr_15_E318", "taxId": "41875", "score": 549.0}, {"name": "chr_15_E318", "taxId": "41875", "score": 547.0}, {"name": "chr_15_E318", "taxId": "41875", "score": 544.0}, {"name": "chr_15_E318", "taxId": "41875", "score": 532.0}, {"name": "chr_15_E318", "taxId": "41875", "score": 521.0}, {"name": "chr_15_E318", "taxId": "41875", "score": 516.0}, {"name": "chr_15_E318", "taxId": "41875", "score": 514.0}, {"name": "chr_15_E318", "taxId": "41875", "score": 514.0}, {"name": "chr_15_E318", "taxId": "41875", "score": 494.0}, {"name": "chr_15_E318", "taxId": "41875", "score": 490.0}, {"name": "chr_15_E318", "taxId": "41875", "score": 322.0}, {"name": "chr_15_E318", "taxId": "436017", "score": 468.0}, {"name": "chr_15_E318", "taxId": "41875", "score": 460.0}, {"name": "chr_15_E318", "taxId": "41875", "score": 449.0}, {"name": "chr_15_E318", "taxId": "41875", "score": 436.0}, {"name": "chr_15_E318", "taxId": "436017", "score": 427.0}, {"name": "chr_15_E318", "taxId": "436017", "score": 427.0}, {"name": "chr_15_E318", "taxId": "41875", "score": 422.0}, {"name": "chr_15_E318", "taxId": "436017", "score": 420.0}, {"name": "chr_15_E318", "taxId": "41875", "score": 411.0}, {"name": "chr_15_E318", "taxId": "41875", "score": 399.0}, {"name": "chr_15_E318", "taxId": "41875", "score": 392.0}, {"name": "chr_15_E318", "taxId": "41875", "score": 383.0}, {"name": "chr_15_E318", "taxId": "41875", "score": 377.0}, {"name": "chr_15_E318", "taxId": "41875", "score": 228.0}, {"name": "chr_15_E318", "taxId": "41875", "score": 370.0}, {"name": "chr_15_E318", "taxId": "41875", "score": 313.0}, {"name": "chr_15_E318", "taxId": "41875", "score": 285.0}, {"name": "chr_15_E318", "taxId": "436017", "score": 270.0}, {"name": "chr_15_E318", "taxId": "436017", "score": 270.0}, {"name": "chr_15_E318", "taxId": "41875", "score": 237.0}, {"name": "chr_15_E318", "taxId": "41875", "score": 237.0}, {"name": "chr_15_E318", "taxId": "41875", "score": 217.0}, {"name": "chr_15_E318", "taxId": "41875", "score": 202.0}, {"name": "chr_15_E318", "taxId": "41875", "score": 195.0}, {"name": "chr_15_E318", "taxId": "41875", "score": 196.0}, {"name": "chr_15_E318", "taxId": "296587", "score": 169.0}, {"name": "chr_15_E318", "taxId": "41875", "score": 154.0}, {"name": "chr_15_E318", "taxId": "326968", "score": 148.0}, {"name": "chr_15_E318", "taxId": "41875", "score": 148.0}, {"name": "chr_15_E318", "taxId": "7660", "score": 148.0}, {"name": "chr_15_E318", "taxId": "1230840", "score": 147.0}]}, "taxonomy": {"bestsum": {"species": {"tax": "Bathycoccus prasinos", "score": 1655195.0, "c_index": 5}, "genus": {"tax": "Bathycoccus", "score": 1655195.0, "c_index": 5}, "family": {"tax": "Bathycoccaceae", "score": 1657477.0, "c_index": 4}, "order": {"tax": "Mamiellales", "score": 1657646.0, "c_index": 3}, "phylum": {"tax": "Chlorophyta", "score": 1657646.0, "c_index": 3}, "superkingdom": {"tax": "Eukaryota", "score": 1658089.0, "c_index": 0}}}}, "chr_14_E318": {"name": "chr_14_E318", "length": 779070, "n_count": 85340, "agct_count": 693730, "gc": 0.4195, "covs": {"bam0": 66.4909}, "read_cov": {"bam0": 307666}, "hits": {"tax0": [{"name": "chr_14_E318", "taxId": "41875", "score": 112000.0}, {"name": "chr_14_E318", "taxId": "41875", "score": 87175.0}, {"name": "chr_14_E318", "taxId": "41875", "score": 65045.0}, {"name": "chr_14_E318", "taxId": "41875", "score": 50651.0}, {"name": "chr_14_E318", "taxId": "41875", "score": 48754.0}, {"name": "chr_14_E318", "taxId": "41875", "score": 47171.0}, {"name": "chr_14_E318", "taxId": "41875", "score": 40184.0}, {"name": "chr_14_E318", "taxId": "41875", "score": 35992.0}, {"name": "chr_14_E318", "taxId": "41875", "score": 35523.0}, {"name": "chr_14_E318", "taxId": "41875", "score": 28142.0}, {"name": "chr_14_E318", "taxId": "41875", "score": 25499.0}, {"name": "chr_14_E318", "taxId": "41875", "score": 23760.0}, {"name": "chr_14_E318", "taxId": "41875", "score": 20899.0}, {"name": "chr_14_E318", "taxId": "41875", "score": 20290.0}, {"name": "chr_14_E318", "taxId": "41875", "score": 16512.0}, {"name": "chr_14_E318", "taxId": "41875", "score": 16331.0}, {"name": "chr_14_E318", "taxId": "41875", "score": 15609.0}, {"name": "chr_14_E318", "taxId": "41875", "score": 14659.0}, {"name": "chr_14_E318", "taxId": "41875", "score": 13658.0}, {"name": "chr_14_E318", "taxId": "41875", "score": 13389.0}, {"name": "chr_14_E318", "taxId": "41875", "score": 12698.0}, {"name": "chr_14_E318", "taxId": "41875", "score": 11976.0}, {"name": "chr_14_E318", "taxId": "41875", "score": 11932.0}, {"name": "chr_14_E318", "taxId": "41875", "score": 11764.0}, {"name": "chr_14_E318", "taxId": "41875", "score": 11708.0}, {"name": "chr_14_E318", "taxId": "41875", "score": 11642.0}, {"name": "chr_14_E318", "taxId": "41875", "score": 11444.0}, {"name": "chr_14_E318", "taxId": "41875", "score": 11007.0}, {"name": "chr_14_E318", "taxId": "41875", "score": 10724.0}, {"name": "chr_14_E318", "taxId": "41875", "score": 9958.0}, {"name": "chr_14_E318", "taxId": "41875", "score": 9487.0}, {"name": "chr_14_E318", "taxId": "41875", "score": 9121.0}, {"name": "chr_14_E318", "taxId": "41875", "score": 8732.0}, {"name": "chr_14_E318", "taxId": "41875", "score": 8508.0}, {"name": "chr_14_E318", "taxId": "41875", "score": 7921.0}, {"name": "chr_14_E318", "taxId": "41875", "score": 7882.0}, {"name": "chr_14_E318", "taxId": "41875", "score": 7446.0}, {"name": "chr_14_E318", "taxId": "41875", "score": 7433.0}, {"name": "chr_14_E318", "taxId": "41875", "score": 6541.0}, {"name": "chr_14_E318", "taxId": "41875", "score": 6198.0}, {"name": "chr_14_E318", "taxId": "41875", "score": 6189.0}, {"name": "chr_14_E318", "taxId": "41875", "score": 6128.0}, {"name": "chr_14_E318", "taxId": "41875", "score": 5622.0}, {"name": "chr_14_E318", "taxId": "41875", "score": 5555.0}, {"name": "chr_14_E318", "taxId": "41875", "score": 5308.0}, {"name": "chr_14_E318", "taxId": "41875", "score": 5121.0}, {"name": "chr_14_E318", "taxId": "41875", "score": 5001.0}, {"name": "chr_14_E318", "taxId": "41875", "score": 4761.0}, {"name": "chr_14_E318", "taxId": "41875", "score": 4553.0}, {"name": "chr_14_E318", "taxId": "41875", "score": 4434.0}, {"name": "chr_14_E318", "taxId": "41875", "score": 4300.0}, {"name": "chr_14_E318", "taxId": "41875", "score": 4244.0}, {"name": "chr_14_E318", "taxId": "41875", "score": 3847.0}, {"name": "chr_14_E318", "taxId": "41875", "score": 3544.0}, {"name": "chr_14_E318", "taxId": "41875", "score": 3352.0}, {"name": "chr_14_E318", "taxId": "41875", "score": 3341.0}, {"name": "chr_14_E318", "taxId": "41875", "score": 3302.0}, {"name": "chr_14_E318", "taxId": "41875", "score": 3223.0}, {"name": "chr_14_E318", "taxId": "41875", "score": 3044.0}, {"name": "chr_14_E318", "taxId": "41875", "score": 3013.0}, {"name": "chr_14_E318", "taxId": "41875", "score": 3011.0}, {"name": "chr_14_E318", "taxId": "41875", "score": 2994.0}, {"name": "chr_14_E318", "taxId": "41875", "score": 2362.0}, {"name": "chr_14_E318", "taxId": "41875", "score": 2327.0}, {"name": "chr_14_E318", "taxId": "41875", "score": 2161.0}, {"name": "chr_14_E318", "taxId": "41875", "score": 2145.0}, {"name": "chr_14_E318", "taxId": "41875", "score": 2128.0}, {"name": "chr_14_E318", "taxId": "41875", "score": 2047.0}, {"name": "chr_14_E318", "taxId": "41875", "score": 1812.0}, {"name": "chr_14_E318", "taxId": "41875", "score": 1633.0}, {"name": "chr_14_E318", "taxId": "41875", "score": 1544.0}, {"name": "chr_14_E318", "taxId": "41875", "score": 1371.0}, {"name": "chr_14_E318", "taxId": "41875", "score": 1277.0}, {"name": "chr_14_E318", "taxId": "41875", "score": 1245.0}, {"name": "chr_14_E318", "taxId": "41875", "score": 972.0}, {"name": "chr_14_E318", "taxId": "41875", "score": 931.0}, {"name": "chr_14_E318", "taxId": "41875", "score": 905.0}, {"name": "chr_14_E318", "taxId": "41875", "score": 865.0}, {"name": "chr_14_E318", "taxId": "41875", "score": 754.0}, {"name": "chr_14_E318", "taxId": "41875", "score": 662.0}, {"name": "chr_14_E318", "taxId": "41875", "score": 632.0}, {"name": "chr_14_E318", "taxId": "41875", "score": 610.0}, {"name": "chr_14_E318", "taxId": "41875", "score": 566.0}, {"name": "chr_14_E318", "taxId": "41875", "score": 562.0}, {"name": "chr_14_E318", "taxId": "41875", "score": 544.0}, {"name": "chr_14_E318", "taxId": "41875", "score": 520.0}, {"name": "chr_14_E318", "taxId": "41875", "score": 501.0}, {"name": "chr_14_E318", "taxId": "41875", "score": 414.0}, {"name": "chr_14_E318", "taxId": "41875", "score": 388.0}, {"name": "chr_14_E318", "taxId": "41875", "score": 340.0}, {"name": "chr_14_E318", "taxId": "41875", "score": 339.0}, {"name": "chr_14_E318", "taxId": "41875", "score": 326.0}, {"name": "chr_14_E318", "taxId": "41875", "score": 318.0}, {"name": "chr_14_E318", "taxId": "41875", "score": 283.0}, {"name": "chr_14_E318", "taxId": "41875", "score": 281.0}, {"name": "chr_14_E318", "taxId": "41875", "score": 259.0}, {"name": "chr_14_E318", "taxId": "41875", "score": 237.0}, {"name": "chr_14_E318", "taxId": "41875", "score": 233.0}, {"name": "chr_14_E318", "taxId": "41875", "score": 207.0}, {"name": "chr_14_E318", "taxId": "41875", "score": 20899.0}, {"name": "chr_14_E318", "taxId": "41875", "score": 1234.0}, {"name": "chr_14_E318", "taxId": "41875", "score": 616.0}, {"name": "chr_14_E318", "taxId": "41875", "score": 388.0}, {"name": "chr_14_E318", "taxId": "41875", "score": 339.0}, {"name": "chr_14_E318", "taxId": "41875", "score": 13690.0}, {"name": "chr_14_E318", "taxId": "41875", "score": 10953.0}, {"name": "chr_14_E318", "taxId": "41875", "score": 8508.0}, {"name": "chr_14_E318", "taxId": "41875", "score": 259.0}, {"name": "chr_14_E318", "taxId": "41875", "score": 7812.0}, {"name": "chr_14_E318", "taxId": "41875", "score": 7435.0}, {"name": "chr_14_E318", "taxId": "41875", "score": 7252.0}, {"name": "chr_14_E318", "taxId": "41875", "score": 7166.0}, {"name": "chr_14_E318", "taxId": "41875", "score": 6715.0}, {"name": "chr_14_E318", "taxId": "41875", "score": 6698.0}, {"name": "chr_14_E318", "taxId": "41875", "score": 6436.0}, {"name": "chr_14_E318", "taxId": "41875", "score": 6429.0}, {"name": "chr_14_E318", "taxId": "41875", "score": 6311.0}, {"name": "chr_14_E318", "taxId": "41875", "score": 6261.0}, {"name": "chr_14_E318", "taxId": "41875", "score": 6248.0}, {"name": "chr_14_E318", "taxId": "41875", "score": 6189.0}, {"name": "chr_14_E318", "taxId": "41875", "score": 283.0}, {"name": "chr_14_E318", "taxId": "41875", "score": 5790.0}, {"name": "chr_14_E318", "taxId": "41875", "score": 5182.0}, {"name": "chr_14_E318", "taxId": "41875", "score": 305.0}, {"name": "chr_14_E318", "taxId": "41875", "score": 211.0}, {"name": "chr_14_E318", "taxId": "41875", "score": 204.0}, {"name": "chr_14_E318", "taxId": "41875", "score": 150.0}, {"name": "chr_14_E318", "taxId": "41875", "score": 143.0}, {"name": "chr_14_E318", "taxId": "41875", "score": 5127.0}, {"name": "chr_14_E318", "taxId": "41875", "score": 5070.0}, {"name": "chr_14_E318", "taxId": "41875", "score": 4966.0}, {"name": "chr_14_E318", "taxId": "41875", "score": 4859.0}, {"name": "chr_14_E318", "taxId": "41875", "score": 409.0}, {"name": "chr_14_E318", "taxId": "41875", "score": 364.0}, {"name": "chr_14_E318", "taxId": "41875", "score": 4798.0}, {"name": "chr_14_E318", "taxId": "41875", "score": 4532.0}, {"name": "chr_14_E318", "taxId": "41875", "score": 4484.0}, {"name": "chr_14_E318", "taxId": "41875", "score": 4421.0}, {"name": "chr_14_E318", "taxId": "41875", "score": 4407.0}, {"name": "chr_14_E318", "taxId": "41875", "score": 4266.0}, {"name": "chr_14_E318", "taxId": "41875", "score": 4261.0}, {"name": "chr_14_E318", "taxId": "41875", "score": 4132.0}, {"name": "chr_14_E318", "taxId": "41875", "score": 4100.0}, {"name": "chr_14_E318", "taxId": "41875", "score": 4060.0}, {"name": "chr_14_E318", "taxId": "41875", "score": 3973.0}, {"name": "chr_14_E318", "taxId": "41875", "score": 3967.0}, {"name": "chr_14_E318", "taxId": "41875", "score": 3965.0}, {"name": "chr_14_E318", "taxId": "41875", "score": 3910.0}, {"name": "chr_14_E318", "taxId": "41875", "score": 3879.0}, {"name": "chr_14_E318", "taxId": "41875", "score": 3827.0}, {"name": "chr_14_E318", "taxId": "41875", "score": 833.0}, {"name": "chr_14_E318", "taxId": "41875", "score": 3794.0}, {"name": "chr_14_E318", "taxId": "41875", "score": 3768.0}, {"name": "chr_14_E318", "taxId": "41875", "score": 3692.0}, {"name": "chr_14_E318", "taxId": "41875", "score": 3657.0}, {"name": "chr_14_E318", "taxId": "41875", "score": 3581.0}, {"name": "chr_14_E318", "taxId": "41875", "score": 3576.0}, {"name": "chr_14_E318", "taxId": "41875", "score": 3574.0}, {"name": "chr_14_E318", "taxId": "41875", "score": 3552.0}, {"name": "chr_14_E318", "taxId": "41875", "score": 3485.0}, {"name": "chr_14_E318", "taxId": "41875", "score": 3446.0}, {"name": "chr_14_E318", "taxId": "41875", "score": 3398.0}, {"name": "chr_14_E318", "taxId": "41875", "score": 3395.0}, {"name": "chr_14_E318", "taxId": "41875", "score": 3384.0}, {"name": "chr_14_E318", "taxId": "41875", "score": 1098.0}, {"name": "chr_14_E318", "taxId": "41875", "score": 3350.0}, {"name": "chr_14_E318", "taxId": "41875", "score": 647.0}, {"name": "chr_14_E318", "taxId": "41875", "score": 399.0}, {"name": "chr_14_E318", "taxId": "41875", "score": 3297.0}, {"name": "chr_14_E318", "taxId": "41875", "score": 3288.0}, {"name": "chr_14_E318", "taxId": "41875", "score": 3284.0}, {"name": "chr_14_E318", "taxId": "41875", "score": 2037.0}, {"name": "chr_14_E318", "taxId": "41875", "score": 3269.0}, {"name": "chr_14_E318", "taxId": "41875", "score": 3258.0}, {"name": "chr_14_E318", "taxId": "41875", "score": 3251.0}, {"name": "chr_14_E318", "taxId": "41875", "score": 983.0}, {"name": "chr_14_E318", "taxId": "41875", "score": 3212.0}, {"name": "chr_14_E318", "taxId": "41875", "score": 782.0}, {"name": "chr_14_E318", "taxId": "41875", "score": 3155.0}, {"name": "chr_14_E318", "taxId": "41875", "score": 3147.0}, {"name": "chr_14_E318", "taxId": "41875", "score": 3051.0}, {"name": "chr_14_E318", "taxId": "41875", "score": 872.0}, {"name": "chr_14_E318", "taxId": "41875", "score": 859.0}, {"name": "chr_14_E318", "taxId": "41875", "score": 857.0}, {"name": "chr_14_E318", "taxId": "41875", "score": 802.0}, {"name": "chr_14_E318", "taxId": "41875", "score": 736.0}, {"name": "chr_14_E318", "taxId": "41875", "score": 688.0}, {"name": "chr_14_E318", "taxId": "41875", "score": 675.0}, {"name": "chr_14_E318", "taxId": "41875", "score": 475.0}, {"name": "chr_14_E318", "taxId": "41875", "score": 270.0}, {"name": "chr_14_E318", "taxId": "41875", "score": 220.0}, {"name": "chr_14_E318", "taxId": "41875", "score": 220.0}, {"name": "chr_14_E318", "taxId": "41875", "score": 198.0}, {"name": "chr_14_E318", "taxId": "41875", "score": 156.0}, {"name": "chr_14_E318", "taxId": "41875", "score": 156.0}, {"name": "chr_14_E318", "taxId": "41875", "score": 3049.0}, {"name": "chr_14_E318", "taxId": "41875", "score": 433.0}, {"name": "chr_14_E318", "taxId": "41875", "score": 270.0}, {"name": "chr_14_E318", "taxId": "41875", "score": 220.0}, {"name": "chr_14_E318", "taxId": "41875", "score": 198.0}, {"name": "chr_14_E318", "taxId": "41875", "score": 156.0}, {"name": "chr_14_E318", "taxId": "41875", "score": 2987.0}, {"name": "chr_14_E318", "taxId": "41875", "score": 2970.0}, {"name": "chr_14_E318", "taxId": "41875", "score": 2920.0}, {"name": "chr_14_E318", "taxId": "41875", "score": 2865.0}, {"name": "chr_14_E318", "taxId": "41875", "score": 2839.0}, {"name": "chr_14_E318", "taxId": "41875", "score": 2837.0}, {"name": "chr_14_E318", "taxId": "41875", "score": 2828.0}, {"name": "chr_14_E318", "taxId": "41875", "score": 508.0}, {"name": "chr_14_E318", "taxId": "41875", "score": 459.0}, {"name": "chr_14_E318", "taxId": "41875", "score": 2811.0}, {"name": "chr_14_E318", "taxId": "41875", "score": 2809.0}, {"name": "chr_14_E318", "taxId": "41875", "score": 2804.0}, {"name": "chr_14_E318", "taxId": "41875", "score": 2782.0}, {"name": "chr_14_E318", "taxId": "41875", "score": 2782.0}, {"name": "chr_14_E318", "taxId": "41875", "score": 2778.0}, {"name": "chr_14_E318", "taxId": "41875", "score": 623.0}, {"name": "chr_14_E318", "taxId": "41875", "score": 2771.0}, {"name": "chr_14_E318", "taxId": "41875", "score": 2763.0}, {"name": "chr_14_E318", "taxId": "41875", "score": 2754.0}, {"name": "chr_14_E318", "taxId": "41875", "score": 2750.0}, {"name": "chr_14_E318", "taxId": "41875", "score": 209.0}, {"name": "chr_14_E318", "taxId": "41875", "score": 2743.0}, {"name": "chr_14_E318", "taxId": "41875", "score": 2728.0}, {"name": "chr_14_E318", "taxId": "41875", "score": 2687.0}, {"name": "chr_14_E318", "taxId": "41875", "score": 2687.0}, {"name": "chr_14_E318", "taxId": "41875", "score": 2682.0}, {"name": "chr_14_E318", "taxId": "41875", "score": 2667.0}, {"name": "chr_14_E318", "taxId": "41875", "score": 2628.0}, {"name": "chr_14_E318", "taxId": "41875", "score": 2627.0}, {"name": "chr_14_E318", "taxId": "41875", "score": 152.0}, {"name": "chr_14_E318", "taxId": "41875", "score": 2621.0}, {"name": "chr_14_E318", "taxId": "41875", "score": 2608.0}, {"name": "chr_14_E318", "taxId": "41875", "score": 2350.0}, {"name": "chr_14_E318", "taxId": "41875", "score": 424.0}, {"name": "chr_14_E318", "taxId": "41875", "score": 2606.0}, {"name": "chr_14_E318", "taxId": "41875", "score": 2588.0}, {"name": "chr_14_E318", "taxId": "41875", "score": 758.0}, {"name": "chr_14_E318", "taxId": "41875", "score": 2575.0}, {"name": "chr_14_E318", "taxId": "41875", "score": 2567.0}, {"name": "chr_14_E318", "taxId": "41875", "score": 2566.0}, {"name": "chr_14_E318", "taxId": "41875", "score": 2549.0}, {"name": "chr_14_E318", "taxId": "41875", "score": 2549.0}, {"name": "chr_14_E318", "taxId": "41875", "score": 2532.0}, {"name": "chr_14_E318", "taxId": "41875", "score": 353.0}, {"name": "chr_14_E318", "taxId": "41875", "score": 2532.0}, {"name": "chr_14_E318", "taxId": "41875", "score": 2519.0}, {"name": "chr_14_E318", "taxId": "41875", "score": 161.0}, {"name": "chr_14_E318", "taxId": "41875", "score": 2512.0}, {"name": "chr_14_E318", "taxId": "41875", "score": 1978.0}, {"name": "chr_14_E318", "taxId": "41875", "score": 640.0}, {"name": "chr_14_E318", "taxId": "41875", "score": 610.0}, {"name": "chr_14_E318", "taxId": "41875", "score": 608.0}, {"name": "chr_14_E318", "taxId": "41875", "score": 399.0}, {"name": "chr_14_E318", "taxId": "41875", "score": 182.0}, {"name": "chr_14_E318", "taxId": "41875", "score": 2492.0}, {"name": "chr_14_E318", "taxId": "41875", "score": 2466.0}, {"name": "chr_14_E318", "taxId": "41875", "score": 2460.0}, {"name": "chr_14_E318", "taxId": "41875", "score": 2457.0}, {"name": "chr_14_E318", "taxId": "41875", "score": 2451.0}, {"name": "chr_14_E318", "taxId": "41875", "score": 2409.0}, {"name": "chr_14_E318", "taxId": "41875", "score": 2375.0}, {"name": "chr_14_E318", "taxId": "41875", "score": 2361.0}, {"name": "chr_14_E318", "taxId": "41875", "score": 2350.0}, {"name": "chr_14_E318", "taxId": "41875", "score": 2344.0}, {"name": "chr_14_E318", "taxId": "41875", "score": 2340.0}, {"name": "chr_14_E318", "taxId": "41875", "score": 490.0}, {"name": "chr_14_E318", "taxId": "41875", "score": 2338.0}, {"name": "chr_14_E318", "taxId": "41875", "score": 2333.0}, {"name": "chr_14_E318", "taxId": "41875", "score": 2307.0}, {"name": "chr_14_E318", "taxId": "41875", "score": 2305.0}, {"name": "chr_14_E318", "taxId": "41875", "score": 2294.0}, {"name": "chr_14_E318", "taxId": "41875", "score": 2289.0}, {"name": "chr_14_E318", "taxId": "41875", "score": 2266.0}, {"name": "chr_14_E318", "taxId": "41875", "score": 2255.0}, {"name": "chr_14_E318", "taxId": "41875", "score": 2239.0}, {"name": "chr_14_E318", "taxId": "41875", "score": 2233.0}, {"name": "chr_14_E318", "taxId": "41875", "score": 2228.0}, {"name": "chr_14_E318", "taxId": "41875", "score": 2218.0}, {"name": "chr_14_E318", "taxId": "41875", "score": 152.0}, {"name": "chr_14_E318", "taxId": "41875", "score": 2183.0}, {"name": "chr_14_E318", "taxId": "41875", "score": 2178.0}, {"name": "chr_14_E318", "taxId": "41875", "score": 2170.0}, {"name": "chr_14_E318", "taxId": "41875", "score": 2126.0}, {"name": "chr_14_E318", "taxId": "41875", "score": 2121.0}, {"name": "chr_14_E318", "taxId": "41875", "score": 2113.0}, {"name": "chr_14_E318", "taxId": "41875", "score": 2111.0}, {"name": "chr_14_E318", "taxId": "41875", "score": 2073.0}, {"name": "chr_14_E318", "taxId": "41875", "score": 566.0}, {"name": "chr_14_E318", "taxId": "41875", "score": 553.0}, {"name": "chr_14_E318", "taxId": "41875", "score": 398.0}, {"name": "chr_14_E318", "taxId": "41875", "score": 370.0}, {"name": "chr_14_E318", "taxId": "41875", "score": 324.0}, {"name": "chr_14_E318", "taxId": "41875", "score": 213.0}, {"name": "chr_14_E318", "taxId": "41875", "score": 204.0}, {"name": "chr_14_E318", "taxId": "41875", "score": 187.0}, {"name": "chr_14_E318", "taxId": "41875", "score": 2073.0}, {"name": "chr_14_E318", "taxId": "41875", "score": 2069.0}, {"name": "chr_14_E318", "taxId": "41875", "score": 2069.0}, {"name": "chr_14_E318", "taxId": "41875", "score": 171.0}, {"name": "chr_14_E318", "taxId": "41875", "score": 2060.0}, {"name": "chr_14_E318", "taxId": "41875", "score": 2052.0}, {"name": "chr_14_E318", "taxId": "41875", "score": 255.0}, {"name": "chr_14_E318", "taxId": "41875", "score": 2052.0}, {"name": "chr_14_E318", "taxId": "41875", "score": 2034.0}, {"name": "chr_14_E318", "taxId": "41875", "score": 1995.0}, {"name": "chr_14_E318", "taxId": "41875", "score": 1988.0}, {"name": "chr_14_E318", "taxId": "41875", "score": 307.0}, {"name": "chr_14_E318", "taxId": "41875", "score": 1978.0}, {"name": "chr_14_E318", "taxId": "41875", "score": 1973.0}, {"name": "chr_14_E318", "taxId": "41875", "score": 1962.0}, {"name": "chr_14_E318", "taxId": "41875", "score": 1962.0}, {"name": "chr_14_E318", "taxId": "41875", "score": 1947.0}, {"name": "chr_14_E318", "taxId": "41875", "score": 279.0}, {"name": "chr_14_E318", "taxId": "41875", "score": 1941.0}, {"name": "chr_14_E318", "taxId": "41875", "score": 1929.0}, {"name": "chr_14_E318", "taxId": "41875", "score": 1923.0}, {"name": "chr_14_E318", "taxId": "41875", "score": 1923.0}, {"name": "chr_14_E318", "taxId": "41875", "score": 1122.0}, {"name": "chr_14_E318", "taxId": "41875", "score": 1916.0}, {"name": "chr_14_E318", "taxId": "41875", "score": 1912.0}, {"name": "chr_14_E318", "taxId": "41875", "score": 1884.0}, {"name": "chr_14_E318", "taxId": "41875", "score": 1862.0}, {"name": "chr_14_E318", "taxId": "41875", "score": 1847.0}, {"name": "chr_14_E318", "taxId": "41875", "score": 1834.0}, {"name": "chr_14_E318", "taxId": "41875", "score": 706.0}, {"name": "chr_14_E318", "taxId": "41875", "score": 1812.0}, {"name": "chr_14_E318", "taxId": "41875", "score": 1808.0}, {"name": "chr_14_E318", "taxId": "41875", "score": 1796.0}, {"name": "chr_14_E318", "taxId": "41875", "score": 1796.0}, {"name": "chr_14_E318", "taxId": "41875", "score": 1784.0}, {"name": "chr_14_E318", "taxId": "41875", "score": 1775.0}, {"name": "chr_14_E318", "taxId": "41875", "score": 1759.0}, {"name": "chr_14_E318", "taxId": "41875", "score": 1751.0}, {"name": "chr_14_E318", "taxId": "41875", "score": 289.0}, {"name": "chr_14_E318", "taxId": "41875", "score": 1735.0}, {"name": "chr_14_E318", "taxId": "41875", "score": 1731.0}, {"name": "chr_14_E318", "taxId": "41875", "score": 1731.0}, {"name": "chr_14_E318", "taxId": "41875", "score": 1419.0}, {"name": "chr_14_E318", "taxId": "41875", "score": 1729.0}, {"name": "chr_14_E318", "taxId": "41875", "score": 1688.0}, {"name": "chr_14_E318", "taxId": "41875", "score": 527.0}, {"name": "chr_14_E318", "taxId": "41875", "score": 1679.0}, {"name": "chr_14_E318", "taxId": "41875", "score": 1674.0}, {"name": "chr_14_E318", "taxId": "41875", "score": 710.0}, {"name": "chr_14_E318", "taxId": "41875", "score": 222.0}, {"name": "chr_14_E318", "taxId": "41875", "score": 167.0}, {"name": "chr_14_E318", "taxId": "41875", "score": 145.0}, {"name": "chr_14_E318", "taxId": "41875", "score": 1629.0}, {"name": "chr_14_E318", "taxId": "41875", "score": 1624.0}, {"name": "chr_14_E318", "taxId": "41875", "score": 1618.0}, {"name": "chr_14_E318", "taxId": "41875", "score": 1609.0}, {"name": "chr_14_E318", "taxId": "41875", "score": 1602.0}, {"name": "chr_14_E318", "taxId": "41875", "score": 204.0}, {"name": "chr_14_E318", "taxId": "41875", "score": 1574.0}, {"name": "chr_14_E318", "taxId": "41875", "score": 1568.0}, {"name": "chr_14_E318", "taxId": "41875", "score": 1554.0}, {"name": "chr_14_E318", "taxId": "41875", "score": 340.0}, {"name": "chr_14_E318", "taxId": "41875", "score": 1537.0}, {"name": "chr_14_E318", "taxId": "41875", "score": 285.0}, {"name": "chr_14_E318", "taxId": "41875", "score": 1535.0}, {"name": "chr_14_E318", "taxId": "41875", "score": 196.0}, {"name": "chr_14_E318", "taxId": "41875", "score": 1533.0}, {"name": "chr_14_E318", "taxId": "41875", "score": 355.0}, {"name": "chr_14_E318", "taxId": "41875", "score": 1530.0}, {"name": "chr_14_E318", "taxId": "41875", "score": 237.0}, {"name": "chr_14_E318", "taxId": "41875", "score": 1524.0}, {"name": "chr_14_E318", "taxId": "41875", "score": 1519.0}, {"name": "chr_14_E318", "taxId": "41875", "score": 1519.0}, {"name": "chr_14_E318", "taxId": "41875", "score": 839.0}, {"name": "chr_14_E318", "taxId": "41875", "score": 1511.0}, {"name": "chr_14_E318", "taxId": "41875", "score": 180.0}, {"name": "chr_14_E318", "taxId": "41875", "score": 1506.0}, {"name": "chr_14_E318", "taxId": "41875", "score": 1496.0}, {"name": "chr_14_E318", "taxId": "41875", "score": 420.0}, {"name": "chr_14_E318", "taxId": "41875", "score": 1485.0}, {"name": "chr_14_E318", "taxId": "41875", "score": 1471.0}, {"name": "chr_14_E318", "taxId": "41875", "score": 1469.0}, {"name": "chr_14_E318", "taxId": "41875", "score": 1467.0}, {"name": "chr_14_E318", "taxId": "41875", "score": 878.0}, {"name": "chr_14_E318", "taxId": "41875", "score": 226.0}, {"name": "chr_14_E318", "taxId": "41875", "score": 1459.0}, {"name": "chr_14_E318", "taxId": "41875", "score": 1447.0}, {"name": "chr_14_E318", "taxId": "41875", "score": 1434.0}, {"name": "chr_14_E318", "taxId": "41875", "score": 1419.0}, {"name": "chr_14_E318", "taxId": "41875", "score": 1391.0}, {"name": "chr_14_E318", "taxId": "41875", "score": 1380.0}, {"name": "chr_14_E318", "taxId": "41875", "score": 1375.0}, {"name": "chr_14_E318", "taxId": "41875", "score": 1371.0}, {"name": "chr_14_E318", "taxId": "41875", "score": 1321.0}, {"name": "chr_14_E318", "taxId": "41875", "score": 1306.0}, {"name": "chr_14_E318", "taxId": "41875", "score": 353.0}, {"name": "chr_14_E318", "taxId": "41875", "score": 302.0}, {"name": "chr_14_E318", "taxId": "41875", "score": 296.0}, {"name": "chr_14_E318", "taxId": "41875", "score": 292.0}, {"name": "chr_14_E318", "taxId": "41875", "score": 287.0}, {"name": "chr_14_E318", "taxId": "41875", "score": 1299.0}, {"name": "chr_14_E318", "taxId": "41875", "score": 1277.0}, {"name": "chr_14_E318", "taxId": "41875", "score": 1269.0}, {"name": "chr_14_E318", "taxId": "41875", "score": 1262.0}, {"name": "chr_14_E318", "taxId": "41875", "score": 1258.0}, {"name": "chr_14_E318", "taxId": "41875", "score": 540.0}, {"name": "chr_14_E318", "taxId": "41875", "score": 1254.0}, {"name": "chr_14_E318", "taxId": "41875", "score": 237.0}, {"name": "chr_14_E318", "taxId": "41875", "score": 1251.0}, {"name": "chr_14_E318", "taxId": "41875", "score": 1251.0}, {"name": "chr_14_E318", "taxId": "41875", "score": 1247.0}, {"name": "chr_14_E318", "taxId": "41875", "score": 1242.0}, {"name": "chr_14_E318", "taxId": "41875", "score": 1236.0}, {"name": "chr_14_E318", "taxId": "41875", "score": 1230.0}, {"name": "chr_14_E318", "taxId": "41875", "score": 1186.0}, {"name": "chr_14_E318", "taxId": "41875", "score": 1182.0}, {"name": "chr_14_E318", "taxId": "41875", "score": 1168.0}, {"name": "chr_14_E318", "taxId": "41875", "score": 403.0}, {"name": "chr_14_E318", "taxId": "41875", "score": 148.0}, {"name": "chr_14_E318", "taxId": "41875", "score": 1153.0}, {"name": "chr_14_E318", "taxId": "41875", "score": 641.0}, {"name": "chr_14_E318", "taxId": "41875", "score": 1120.0}, {"name": "chr_14_E318", "taxId": "41875", "score": 1103.0}, {"name": "chr_14_E318", "taxId": "41875", "score": 1088.0}, {"name": "chr_14_E318", "taxId": "41875", "score": 279.0}, {"name": "chr_14_E318", "taxId": "41875", "score": 237.0}, {"name": "chr_14_E318", "taxId": "41875", "score": 1066.0}, {"name": "chr_14_E318", "taxId": "41875", "score": 1042.0}, {"name": "chr_14_E318", "taxId": "41875", "score": 462.0}, {"name": "chr_14_E318", "taxId": "41875", "score": 228.0}, {"name": "chr_14_E318", "taxId": "41875", "score": 1037.0}, {"name": "chr_14_E318", "taxId": "41875", "score": 1031.0}, {"name": "chr_14_E318", "taxId": "41875", "score": 1026.0}, {"name": "chr_14_E318", "taxId": "41875", "score": 1020.0}, {"name": "chr_14_E318", "taxId": "41875", "score": 1014.0}, {"name": "chr_14_E318", "taxId": "41875", "score": 505.0}, {"name": "chr_14_E318", "taxId": "41875", "score": 1009.0}, {"name": "chr_14_E318", "taxId": "41875", "score": 996.0}, {"name": "chr_14_E318", "taxId": "41875", "score": 248.0}, {"name": "chr_14_E318", "taxId": "41875", "score": 996.0}, {"name": "chr_14_E318", "taxId": "41875", "score": 904.0}, {"name": "chr_14_E318", "taxId": "41875", "score": 822.0}, {"name": "chr_14_E318", "taxId": "41875", "score": 819.0}, {"name": "chr_14_E318", "taxId": "41875", "score": 782.0}, {"name": "chr_14_E318", "taxId": "41875", "score": 706.0}, {"name": "chr_14_E318", "taxId": "41875", "score": 627.0}, {"name": "chr_14_E318", "taxId": "41875", "score": 385.0}, {"name": "chr_14_E318", "taxId": "41875", "score": 972.0}, {"name": "chr_14_E318", "taxId": "41875", "score": 955.0}, {"name": "chr_14_E318", "taxId": "41875", "score": 950.0}, {"name": "chr_14_E318", "taxId": "41875", "score": 913.0}, {"name": "chr_14_E318", "taxId": "41875", "score": 950.0}, {"name": "chr_14_E318", "taxId": "41875", "score": 913.0}, {"name": "chr_14_E318", "taxId": "41875", "score": 760.0}, {"name": "chr_14_E318", "taxId": "41875", "score": 701.0}, {"name": "chr_14_E318", "taxId": "41875", "score": 387.0}, {"name": "chr_14_E318", "taxId": "41875", "score": 172.0}, {"name": "chr_14_E318", "taxId": "41875", "score": 942.0}, {"name": "chr_14_E318", "taxId": "41875", "score": 931.0}, {"name": "chr_14_E318", "taxId": "41875", "score": 920.0}, {"name": "chr_14_E318", "taxId": "41875", "score": 917.0}, {"name": "chr_14_E318", "taxId": "41875", "score": 292.0}, {"name": "chr_14_E318", "taxId": "41875", "score": 915.0}, {"name": "chr_14_E318", "taxId": "41875", "score": 909.0}, {"name": "chr_14_E318", "taxId": "41875", "score": 904.0}, {"name": "chr_14_E318", "taxId": "41875", "score": 902.0}, {"name": "chr_14_E318", "taxId": "41875", "score": 161.0}, {"name": "chr_14_E318", "taxId": "41875", "score": 894.0}, {"name": "chr_14_E318", "taxId": "41875", "score": 776.0}, {"name": "chr_14_E318", "taxId": "41875", "score": 728.0}, {"name": "chr_14_E318", "taxId": "41875", "score": 719.0}, {"name": "chr_14_E318", "taxId": "41875", "score": 586.0}, {"name": "chr_14_E318", "taxId": "41875", "score": 169.0}, {"name": "chr_14_E318", "taxId": "41875", "score": 893.0}, {"name": "chr_14_E318", "taxId": "41875", "score": 586.0}, {"name": "chr_14_E318", "taxId": "41875", "score": 887.0}, {"name": "chr_14_E318", "taxId": "41875", "score": 887.0}, {"name": "chr_14_E318", "taxId": "41875", "score": 880.0}, {"name": "chr_14_E318", "taxId": "41875", "score": 880.0}, {"name": "chr_14_E318", "taxId": "41875", "score": 872.0}, {"name": "chr_14_E318", "taxId": "41875", "score": 872.0}, {"name": "chr_14_E318", "taxId": "41875", "score": 822.0}, {"name": "chr_14_E318", "taxId": "41875", "score": 658.0}, {"name": "chr_14_E318", "taxId": "41875", "score": 560.0}, {"name": "chr_14_E318", "taxId": "41875", "score": 549.0}, {"name": "chr_14_E318", "taxId": "41875", "score": 501.0}, {"name": "chr_14_E318", "taxId": "41875", "score": 466.0}, {"name": "chr_14_E318", "taxId": "41875", "score": 457.0}, {"name": "chr_14_E318", "taxId": "41875", "score": 340.0}, {"name": "chr_14_E318", "taxId": "41875", "score": 233.0}, {"name": "chr_14_E318", "taxId": "41875", "score": 878.0}, {"name": "chr_14_E318", "taxId": "41875", "score": 411.0}, {"name": "chr_14_E318", "taxId": "41875", "score": 878.0}, {"name": "chr_14_E318", "taxId": "41875", "score": 490.0}, {"name": "chr_14_E318", "taxId": "41875", "score": 411.0}, {"name": "chr_14_E318", "taxId": "41875", "score": 872.0}, {"name": "chr_14_E318", "taxId": "41875", "score": 872.0}, {"name": "chr_14_E318", "taxId": "41875", "score": 316.0}, {"name": "chr_14_E318", "taxId": "41875", "score": 870.0}, {"name": "chr_14_E318", "taxId": "41875", "score": 867.0}, {"name": "chr_14_E318", "taxId": "41875", "score": 865.0}, {"name": "chr_14_E318", "taxId": "41875", "score": 863.0}, {"name": "chr_14_E318", "taxId": "41875", "score": 854.0}, {"name": "chr_14_E318", "taxId": "41875", "score": 850.0}, {"name": "chr_14_E318", "taxId": "41875", "score": 841.0}, {"name": "chr_14_E318", "taxId": "41875", "score": 839.0}, {"name": "chr_14_E318", "taxId": "41875", "score": 833.0}, {"name": "chr_14_E318", "taxId": "41875", "score": 830.0}, {"name": "chr_14_E318", "taxId": "41875", "score": 662.0}, {"name": "chr_14_E318", "taxId": "41875", "score": 822.0}, {"name": "chr_14_E318", "taxId": "41875", "score": 782.0}, {"name": "chr_14_E318", "taxId": "41875", "score": 822.0}, {"name": "chr_14_E318", "taxId": "41875", "score": 822.0}, {"name": "chr_14_E318", "taxId": "41875", "score": 211.0}, {"name": "chr_14_E318", "taxId": "41875", "score": 822.0}, {"name": "chr_14_E318", "taxId": "41875", "score": 178.0}, {"name": "chr_14_E318", "taxId": "41875", "score": 819.0}, {"name": "chr_14_E318", "taxId": "41875", "score": 704.0}, {"name": "chr_14_E318", "taxId": "41875", "score": 815.0}, {"name": "chr_14_E318", "taxId": "41875", "score": 809.0}, {"name": "chr_14_E318", "taxId": "41875", "score": 802.0}, {"name": "chr_14_E318", "taxId": "41875", "score": 569.0}, {"name": "chr_14_E318", "taxId": "41875", "score": 195.0}, {"name": "chr_14_E318", "taxId": "41875", "score": 800.0}, {"name": "chr_14_E318", "taxId": "41875", "score": 407.0}, {"name": "chr_14_E318", "taxId": "41875", "score": 800.0}, {"name": "chr_14_E318", "taxId": "41875", "score": 782.0}, {"name": "chr_14_E318", "taxId": "41875", "score": 782.0}, {"name": "chr_14_E318", "taxId": "41875", "score": 782.0}, {"name": "chr_14_E318", "taxId": "41875", "score": 566.0}, {"name": "chr_14_E318", "taxId": "41875", "score": 780.0}, {"name": "chr_14_E318", "taxId": "41875", "score": 776.0}, {"name": "chr_14_E318", "taxId": "41875", "score": 499.0}, {"name": "chr_14_E318", "taxId": "41875", "score": 444.0}, {"name": "chr_14_E318", "taxId": "41875", "score": 305.0}, {"name": "chr_14_E318", "taxId": "41875", "score": 246.0}, {"name": "chr_14_E318", "taxId": "41875", "score": 235.0}, {"name": "chr_14_E318", "taxId": "41875", "score": 154.0}, {"name": "chr_14_E318", "taxId": "41875", "score": 145.0}, {"name": "chr_14_E318", "taxId": "41875", "score": 145.0}, {"name": "chr_14_E318", "taxId": "41875", "score": 774.0}, {"name": "chr_14_E318", "taxId": "41875", "score": 771.0}, {"name": "chr_14_E318", "taxId": "41875", "score": 769.0}, {"name": "chr_14_E318", "taxId": "41875", "score": 292.0}, {"name": "chr_14_E318", "taxId": "41875", "score": 760.0}, {"name": "chr_14_E318", "taxId": "41875", "score": 353.0}, {"name": "chr_14_E318", "taxId": "41875", "score": 749.0}, {"name": "chr_14_E318", "taxId": "41875", "score": 737.0}, {"name": "chr_14_E318", "taxId": "41875", "score": 734.0}, {"name": "chr_14_E318", "taxId": "41875", "score": 734.0}, {"name": "chr_14_E318", "taxId": "41875", "score": 686.0}, {"name": "chr_14_E318", "taxId": "41875", "score": 678.0}, {"name": "chr_14_E318", "taxId": "41875", "score": 732.0}, {"name": "chr_14_E318", "taxId": "41875", "score": 732.0}, {"name": "chr_14_E318", "taxId": "41875", "score": 387.0}, {"name": "chr_14_E318", "taxId": "41875", "score": 710.0}, {"name": "chr_14_E318", "taxId": "564608", "score": 708.0}, {"name": "chr_14_E318", "taxId": "41875", "score": 702.0}, {"name": "chr_14_E318", "taxId": "41875", "score": 702.0}, {"name": "chr_14_E318", "taxId": "41875", "score": 695.0}, {"name": "chr_14_E318", "taxId": "296587", "score": 693.0}, {"name": "chr_14_E318", "taxId": "41875", "score": 688.0}, {"name": "chr_14_E318", "taxId": "41875", "score": 688.0}, {"name": "chr_14_E318", "taxId": "41875", "score": 688.0}, {"name": "chr_14_E318", "taxId": "41875", "score": 688.0}, {"name": "chr_14_E318", "taxId": "41875", "score": 678.0}, {"name": "chr_14_E318", "taxId": "41875", "score": 671.0}, {"name": "chr_14_E318", "taxId": "41875", "score": 377.0}, {"name": "chr_14_E318", "taxId": "41875", "score": 364.0}, {"name": "chr_14_E318", "taxId": "41875", "score": 171.0}, {"name": "chr_14_E318", "taxId": "41875", "score": 641.0}, {"name": "chr_14_E318", "taxId": "41875", "score": 202.0}, {"name": "chr_14_E318", "taxId": "41875", "score": 641.0}, {"name": "chr_14_E318", "taxId": "41875", "score": 427.0}, {"name": "chr_14_E318", "taxId": "41875", "score": 405.0}, {"name": "chr_14_E318", "taxId": "41875", "score": 298.0}, {"name": "chr_14_E318", "taxId": "41875", "score": 287.0}, {"name": "chr_14_E318", "taxId": "41875", "score": 261.0}, {"name": "chr_14_E318", "taxId": "41875", "score": 183.0}, {"name": "chr_14_E318", "taxId": "41875", "score": 178.0}, {"name": "chr_14_E318", "taxId": "41875", "score": 148.0}, {"name": "chr_14_E318", "taxId": "41875", "score": 145.0}, {"name": "chr_14_E318", "taxId": "41875", "score": 143.0}, {"name": "chr_14_E318", "taxId": "296587", "score": 640.0}, {"name": "chr_14_E318", "taxId": "296587", "score": 640.0}, {"name": "chr_14_E318", "taxId": "296587", "score": 464.0}, {"name": "chr_14_E318", "taxId": "41875", "score": 627.0}, {"name": "chr_14_E318", "taxId": "41875", "score": 326.0}, {"name": "chr_14_E318", "taxId": "41875", "score": 614.0}, {"name": "chr_14_E318", "taxId": "41875", "score": 606.0}, {"name": "chr_14_E318", "taxId": "41875", "score": 593.0}, {"name": "chr_14_E318", "taxId": "41875", "score": 285.0}, {"name": "chr_14_E318", "taxId": "41875", "score": 263.0}, {"name": "chr_14_E318", "taxId": "41875", "score": 590.0}, {"name": "chr_14_E318", "taxId": "41875", "score": 577.0}, {"name": "chr_14_E318", "taxId": "41875", "score": 457.0}, {"name": "chr_14_E318", "taxId": "41875", "score": 339.0}, {"name": "chr_14_E318", "taxId": "41875", "score": 276.0}, {"name": "chr_14_E318", "taxId": "41875", "score": 569.0}, {"name": "chr_14_E318", "taxId": "41875", "score": 564.0}, {"name": "chr_14_E318", "taxId": "41875", "score": 429.0}, {"name": "chr_14_E318", "taxId": "41875", "score": 165.0}, {"name": "chr_14_E318", "taxId": "41875", "score": 566.0}, {"name": "chr_14_E318", "taxId": "41875", "score": 566.0}, {"name": "chr_14_E318", "taxId": "41875", "score": 562.0}, {"name": "chr_14_E318", "taxId": "41875", "score": 562.0}, {"name": "chr_14_E318", "taxId": "41875", "score": 536.0}, {"name": "chr_14_E318", "taxId": "41875", "score": 562.0}, {"name": "chr_14_E318", "taxId": "41875", "score": 327.0}, {"name": "chr_14_E318", "taxId": "41875", "score": 217.0}, {"name": "chr_14_E318", "taxId": "41875", "score": 211.0}, {"name": "chr_14_E318", "taxId": "41875", "score": 189.0}, {"name": "chr_14_E318", "taxId": "41875", "score": 143.0}, {"name": "chr_14_E318", "taxId": "41875", "score": 555.0}, {"name": "chr_14_E318", "taxId": "41875", "score": 555.0}, {"name": "chr_14_E318", "taxId": "41875", "score": 542.0}, {"name": "chr_14_E318", "taxId": "41875", "score": 492.0}, {"name": "chr_14_E318", "taxId": "41875", "score": 472.0}, {"name": "chr_14_E318", "taxId": "41875", "score": 414.0}, {"name": "chr_14_E318", "taxId": "41875", "score": 351.0}, {"name": "chr_14_E318", "taxId": "41875", "score": 350.0}, {"name": "chr_14_E318", "taxId": "41875", "score": 324.0}, {"name": "chr_14_E318", "taxId": "41875", "score": 246.0}, {"name": "chr_14_E318", "taxId": "41875", "score": 226.0}, {"name": "chr_14_E318", "taxId": "41875", "score": 202.0}, {"name": "chr_14_E318", "taxId": "41875", "score": 195.0}, {"name": "chr_14_E318", "taxId": "41875", "score": 193.0}, {"name": "chr_14_E318", "taxId": "41875", "score": 183.0}, {"name": "chr_14_E318", "taxId": "41875", "score": 182.0}, {"name": "chr_14_E318", "taxId": "41875", "score": 152.0}, {"name": "chr_14_E318", "taxId": "41875", "score": 553.0}, {"name": "chr_14_E318", "taxId": "41875", "score": 388.0}, {"name": "chr_14_E318", "taxId": "41875", "score": 281.0}, {"name": "chr_14_E318", "taxId": "41875", "score": 551.0}, {"name": "chr_14_E318", "taxId": "41875", "score": 372.0}, {"name": "chr_14_E318", "taxId": "41875", "score": 335.0}, {"name": "chr_14_E318", "taxId": "41875", "score": 233.0}, {"name": "chr_14_E318", "taxId": "41875", "score": 206.0}, {"name": "chr_14_E318", "taxId": "41875", "score": 158.0}, {"name": "chr_14_E318", "taxId": "41875", "score": 156.0}, {"name": "chr_14_E318", "taxId": "41875", "score": 549.0}, {"name": "chr_14_E318", "taxId": "41875", "score": 547.0}, {"name": "chr_14_E318", "taxId": "41875", "score": 510.0}, {"name": "chr_14_E318", "taxId": "41875", "score": 398.0}, {"name": "chr_14_E318", "taxId": "41875", "score": 547.0}, {"name": "chr_14_E318", "taxId": "41875", "score": 390.0}, {"name": "chr_14_E318", "taxId": "41875", "score": 316.0}, {"name": "chr_14_E318", "taxId": "41875", "score": 252.0}, {"name": "chr_14_E318", "taxId": "41875", "score": 204.0}, {"name": "chr_14_E318", "taxId": "41875", "score": 189.0}, {"name": "chr_14_E318", "taxId": "41875", "score": 156.0}, {"name": "chr_14_E318", "taxId": "41875", "score": 538.0}, {"name": "chr_14_E318", "taxId": "41875", "score": 534.0}, {"name": "chr_14_E318", "taxId": "41875", "score": 477.0}, {"name": "chr_14_E318", "taxId": "41875", "score": 344.0}, {"name": "chr_14_E318", "taxId": "41875", "score": 298.0}, {"name": "chr_14_E318", "taxId": "41875", "score": 252.0}, {"name": "chr_14_E318", "taxId": "41875", "score": 200.0}, {"name": "chr_14_E318", "taxId": "41875", "score": 532.0}, {"name": "chr_14_E318", "taxId": "41875", "score": 520.0}, {"name": "chr_14_E318", "taxId": "41875", "score": 505.0}, {"name": "chr_14_E318", "taxId": "41875", "score": 462.0}, {"name": "chr_14_E318", "taxId": "41875", "score": 161.0}, {"name": "chr_14_E318", "taxId": "41875", "score": 492.0}, {"name": "chr_14_E318", "taxId": "41875", "score": 399.0}, {"name": "chr_14_E318", "taxId": "41875", "score": 486.0}, {"name": "chr_14_E318", "taxId": "41875", "score": 189.0}, {"name": "chr_14_E318", "taxId": "41875", "score": 171.0}, {"name": "chr_14_E318", "taxId": "41875", "score": 481.0}, {"name": "chr_14_E318", "taxId": "41875", "score": 470.0}, {"name": "chr_14_E318", "taxId": "41875", "score": 462.0}, {"name": "chr_14_E318", "taxId": "41875", "score": 353.0}, {"name": "chr_14_E318", "taxId": "41875", "score": 311.0}, {"name": "chr_14_E318", "taxId": "41875", "score": 470.0}, {"name": "chr_14_E318", "taxId": "41875", "score": 274.0}, {"name": "chr_14_E318", "taxId": "41875", "score": 204.0}, {"name": "chr_14_E318", "taxId": "41875", "score": 167.0}, {"name": "chr_14_E318", "taxId": "41875", "score": 466.0}, {"name": "chr_14_E318", "taxId": "41875", "score": 267.0}, {"name": "chr_14_E318", "taxId": "41875", "score": 220.0}, {"name": "chr_14_E318", "taxId": "296587", "score": 464.0}, {"name": "chr_14_E318", "taxId": "41875", "score": 462.0}, {"name": "chr_14_E318", "taxId": "41875", "score": 453.0}, {"name": "chr_14_E318", "taxId": "41875", "score": 287.0}, {"name": "chr_14_E318", "taxId": "41875", "score": 451.0}, {"name": "chr_14_E318", "taxId": "41875", "score": 331.0}, {"name": "chr_14_E318", "taxId": "41875", "score": 289.0}, {"name": "chr_14_E318", "taxId": "41875", "score": 283.0}, {"name": "chr_14_E318", "taxId": "41875", "score": 200.0}, {"name": "chr_14_E318", "taxId": "41875", "score": 195.0}, {"name": "chr_14_E318", "taxId": "41875", "score": 451.0}, {"name": "chr_14_E318", "taxId": "41875", "score": 427.0}, {"name": "chr_14_E318", "taxId": "41875", "score": 366.0}, {"name": "chr_14_E318", "taxId": "41875", "score": 320.0}, {"name": "chr_14_E318", "taxId": "41875", "score": 302.0}, {"name": "chr_14_E318", "taxId": "41875", "score": 219.0}, {"name": "chr_14_E318", "taxId": "41875", "score": 189.0}, {"name": "chr_14_E318", "taxId": "41875", "score": 189.0}, {"name": "chr_14_E318", "taxId": "41875", "score": 185.0}, {"name": "chr_14_E318", "taxId": "41875", "score": 156.0}, {"name": "chr_14_E318", "taxId": "41875", "score": 444.0}, {"name": "chr_14_E318", "taxId": "41875", "score": 150.0}, {"name": "chr_14_E318", "taxId": "41875", "score": 444.0}, {"name": "chr_14_E318", "taxId": "41875", "score": 337.0}, {"name": "chr_14_E318", "taxId": "41875", "score": 233.0}, {"name": "chr_14_E318", "taxId": "41875", "score": 224.0}, {"name": "chr_14_E318", "taxId": "41875", "score": 215.0}, {"name": "chr_14_E318", "taxId": "41875", "score": 200.0}, {"name": "chr_14_E318", "taxId": "41875", "score": 438.0}, {"name": "chr_14_E318", "taxId": "41875", "score": 435.0}, {"name": "chr_14_E318", "taxId": "41875", "score": 252.0}, {"name": "chr_14_E318", "taxId": "41875", "score": 235.0}, {"name": "chr_14_E318", "taxId": "296587", "score": 433.0}, {"name": "chr_14_E318", "taxId": "41875", "score": 431.0}, {"name": "chr_14_E318", "taxId": "41875", "score": 424.0}, {"name": "chr_14_E318", "taxId": "41875", "score": 237.0}, {"name": "chr_14_E318", "taxId": "41875", "score": 150.0}, {"name": "chr_14_E318", "taxId": "41875", "score": 422.0}, {"name": "chr_14_E318", "taxId": "41875", "score": 422.0}, {"name": "chr_14_E318", "taxId": "41875", "score": 420.0}, {"name": "chr_14_E318", "taxId": "41875", "score": 305.0}, {"name": "chr_14_E318", "taxId": "41875", "score": 217.0}, {"name": "chr_14_E318", "taxId": "41875", "score": 416.0}, {"name": "chr_14_E318", "taxId": "41875", "score": 414.0}, {"name": "chr_14_E318", "taxId": "41875", "score": 411.0}, {"name": "chr_14_E318", "taxId": "41875", "score": 279.0}, {"name": "chr_14_E318", "taxId": "41875", "score": 255.0}, {"name": "chr_14_E318", "taxId": "41875", "score": 243.0}, {"name": "chr_14_E318", "taxId": "41875", "score": 233.0}, {"name": "chr_14_E318", "taxId": "41875", "score": 228.0}, {"name": "chr_14_E318", "taxId": "41875", "score": 180.0}, {"name": "chr_14_E318", "taxId": "41875", "score": 152.0}, {"name": "chr_14_E318", "taxId": "41875", "score": 147.0}, {"name": "chr_14_E318", "taxId": "41875", "score": 411.0}, {"name": "chr_14_E318", "taxId": "42229", "score": 398.0}, {"name": "chr_14_E318", "taxId": "41875", "score": 394.0}, {"name": "chr_14_E318", "taxId": "41875", "score": 383.0}, {"name": "chr_14_E318", "taxId": "41875", "score": 379.0}, {"name": "chr_14_E318", "taxId": "41875", "score": 377.0}, {"name": "chr_14_E318", "taxId": "41875", "score": 372.0}, {"name": "chr_14_E318", "taxId": "436017", "score": 372.0}, {"name": "chr_14_E318", "taxId": "436017", "score": 372.0}, {"name": "chr_14_E318", "taxId": "102107", "score": 370.0}, {"name": "chr_14_E318", "taxId": "41875", "score": 361.0}, {"name": "chr_14_E318", "taxId": "41875", "score": 361.0}, {"name": "chr_14_E318", "taxId": "41875", "score": 267.0}, {"name": "chr_14_E318", "taxId": "41875", "score": 263.0}, {"name": "chr_14_E318", "taxId": "41875", "score": 359.0}, {"name": "chr_14_E318", "taxId": "41875", "score": 267.0}, {"name": "chr_14_E318", "taxId": "41875", "score": 257.0}, {"name": "chr_14_E318", "taxId": "41875", "score": 233.0}, {"name": "chr_14_E318", "taxId": "41875", "score": 215.0}, {"name": "chr_14_E318", "taxId": "41875", "score": 357.0}, {"name": "chr_14_E318", "taxId": "41875", "score": 357.0}, {"name": "chr_14_E318", "taxId": "41875", "score": 351.0}, {"name": "chr_14_E318", "taxId": "41875", "score": 233.0}, {"name": "chr_14_E318", "taxId": "41875", "score": 220.0}, {"name": "chr_14_E318", "taxId": "41875", "score": 213.0}, {"name": "chr_14_E318", "taxId": "41875", "score": 187.0}, {"name": "chr_14_E318", "taxId": "41875", "score": 185.0}, {"name": "chr_14_E318", "taxId": "41875", "score": 178.0}, {"name": "chr_14_E318", "taxId": "41875", "score": 167.0}, {"name": "chr_14_E318", "taxId": "41875", "score": 143.0}, {"name": "chr_14_E318", "taxId": "41875", "score": 337.0}, {"name": "chr_14_E318", "taxId": "41875", "score": 322.0}, {"name": "chr_14_E318", "taxId": "41875", "score": 311.0}, {"name": "chr_14_E318", "taxId": "114398", "score": 307.0}, {"name": "chr_14_E318", "taxId": "41875", "score": 307.0}, {"name": "chr_14_E318", "taxId": "41875", "score": 276.0}, {"name": "chr_14_E318", "taxId": "41875", "score": 265.0}, {"name": "chr_14_E318", "taxId": "41875", "score": 255.0}, {"name": "chr_14_E318", "taxId": "41875", "score": 217.0}, {"name": "chr_14_E318", "taxId": "41875", "score": 207.0}, {"name": "chr_14_E318", "taxId": "41875", "score": 202.0}, {"name": "chr_14_E318", "taxId": "41875", "score": 195.0}, {"name": "chr_14_E318", "taxId": "41875", "score": 150.0}, {"name": "chr_14_E318", "taxId": "41875", "score": 302.0}, {"name": "chr_14_E318", "taxId": "41875", "score": 294.0}, {"name": "chr_14_E318", "taxId": "41875", "score": 278.0}, {"name": "chr_14_E318", "taxId": "41875", "score": 294.0}, {"name": "chr_14_E318", "taxId": "41875", "score": 289.0}, {"name": "chr_14_E318", "taxId": "43146", "score": 283.0}, {"name": "chr_14_E318", "taxId": "41875", "score": 283.0}, {"name": "chr_14_E318", "taxId": "41875", "score": 204.0}, {"name": "chr_14_E318", "taxId": "41875", "score": 283.0}, {"name": "chr_14_E318", "taxId": "41875", "score": 143.0}, {"name": "chr_14_E318", "taxId": "41875", "score": 283.0}, {"name": "chr_14_E318", "taxId": "41875", "score": 239.0}, {"name": "chr_14_E318", "taxId": "41875", "score": 176.0}, {"name": "chr_14_E318", "taxId": "41875", "score": 281.0}, {"name": "chr_14_E318", "taxId": "41875", "score": 279.0}, {"name": "chr_14_E318", "taxId": "41875", "score": 237.0}, {"name": "chr_14_E318", "taxId": "41875", "score": 195.0}, {"name": "chr_14_E318", "taxId": "41875", "score": 187.0}, {"name": "chr_14_E318", "taxId": "41875", "score": 178.0}, {"name": "chr_14_E318", "taxId": "41875", "score": 172.0}, {"name": "chr_14_E318", "taxId": "41875", "score": 158.0}, {"name": "chr_14_E318", "taxId": "41875", "score": 158.0}, {"name": "chr_14_E318", "taxId": "41875", "score": 150.0}, {"name": "chr_14_E318", "taxId": "41875", "score": 259.0}, {"name": "chr_14_E318", "taxId": "41875", "score": 209.0}, {"name": "chr_14_E318", "taxId": "41875", "score": 161.0}, {"name": "chr_14_E318", "taxId": "41875", "score": 154.0}, {"name": "chr_14_E318", "taxId": "41875", "score": 257.0}, {"name": "chr_14_E318", "taxId": "41875", "score": 230.0}, {"name": "chr_14_E318", "taxId": "41875", "score": 220.0}, {"name": "chr_14_E318", "taxId": "41875", "score": 204.0}, {"name": "chr_14_E318", "taxId": "41875", "score": 165.0}, {"name": "chr_14_E318", "taxId": "564608", "score": 254.0}, {"name": "chr_14_E318", "taxId": "41875", "score": 252.0}, {"name": "chr_14_E318", "taxId": "41875", "score": 161.0}, {"name": "chr_14_E318", "taxId": "41875", "score": 154.0}, {"name": "chr_14_E318", "taxId": "41875", "score": 250.0}, {"name": "chr_14_E318", "taxId": "41875", "score": 235.0}, {"name": "chr_14_E318", "taxId": "41875", "score": 207.0}, {"name": "chr_14_E318", "taxId": "13443", "score": 241.0}, {"name": "chr_14_E318", "taxId": "41875", "score": 241.0}, {"name": "chr_14_E318", "taxId": "3711", "score": 237.0}, {"name": "chr_14_E318", "taxId": "3649", "score": 237.0}, {"name": "chr_14_E318", "taxId": "1294385", "score": 233.0}, {"name": "chr_14_E318", "taxId": "559305", "score": 233.0}, {"name": "chr_14_E318", "taxId": "3708", "score": 231.0}, {"name": "chr_14_E318", "taxId": "109376", "score": 231.0}, {"name": "chr_14_E318", "taxId": "41875", "score": 226.0}, {"name": "chr_14_E318", "taxId": "663331", "score": 222.0}, {"name": "chr_14_E318", "taxId": "41875", "score": 213.0}, {"name": "chr_14_E318", "taxId": "41875", "score": 191.0}, {"name": "chr_14_E318", "taxId": "41875", "score": 141.0}, {"name": "chr_14_E318", "taxId": "310752", "score": 211.0}, {"name": "chr_14_E318", "taxId": "310752", "score": 211.0}, {"name": "chr_14_E318", "taxId": "41875", "score": 211.0}, {"name": "chr_14_E318", "taxId": "38626", "score": 204.0}, {"name": "chr_14_E318", "taxId": "128390", "score": 191.0}, {"name": "chr_14_E318", "taxId": "41875", "score": 191.0}, {"name": "chr_14_E318", "taxId": "188344", "score": 187.0}, {"name": "chr_14_E318", "taxId": "41875", "score": 180.0}, {"name": "chr_14_E318", "taxId": "41875", "score": 163.0}, {"name": "chr_14_E318", "taxId": "1808001", "score": 176.0}, {"name": "chr_14_E318", "taxId": "13146", "score": 176.0}, {"name": "chr_14_E318", "taxId": "70448", "score": 172.0}, {"name": "chr_14_E318", "taxId": "70448", "score": 172.0}, {"name": "chr_14_E318", "taxId": "206008", "score": 171.0}, {"name": "chr_14_E318", "taxId": "41875", "score": 169.0}, {"name": "chr_14_E318", "taxId": "41875", "score": 169.0}, {"name": "chr_14_E318", "taxId": "41875", "score": 167.0}, {"name": "chr_14_E318", "taxId": "41875", "score": 165.0}, {"name": "chr_14_E318", "taxId": "41875", "score": 145.0}, {"name": "chr_14_E318", "taxId": "28090", "score": 159.0}, {"name": "chr_14_E318", "taxId": "4558", "score": 159.0}, {"name": "chr_14_E318", "taxId": "79200", "score": 159.0}, {"name": "chr_14_E318", "taxId": "4555", "score": 156.0}, {"name": "chr_14_E318", "taxId": "41875", "score": 156.0}, {"name": "chr_14_E318", "taxId": "41875", "score": 156.0}, {"name": "chr_14_E318", "taxId": "50452", "score": 148.0}, {"name": "chr_14_E318", "taxId": "49451", "score": 148.0}, {"name": "chr_14_E318", "taxId": "41875", "score": 145.0}, {"name": "chr_14_E318", "taxId": "41875", "score": 145.0}]}, "taxonomy": {"bestsum": {"species": {"tax": "Bathycoccus prasinos", "score": 1912139.0, "c_index": 29}, "genus": {"tax": "Bathycoccus", "score": 1912139.0, "c_index": 22}, "family": {"tax": "Bathycoccaceae", "score": 1913227.0, "c_index": 18}, "order": {"tax": "Mamiellales", "score": 1917523.0, "c_index": 16}, "phylum": {"tax": "Chlorophyta", "score": 1917523.0, "c_index": 5}, "superkingdom": {"tax": "Eukaryota", "score": 1922867.0, "c_index": 1}}}}, "chr_13_E318": {"name": "chr_13_E318", "length": 752066, "n_count": 200, "agct_count": 751866, "gc": 0.4852, "covs": {"bam0": 68.0271}, "read_cov": {"bam0": 341153}, "hits": {"tax0": [{"name": "chr_13_E318", "taxId": "41875", "score": 61245.0}, {"name": "chr_13_E318", "taxId": "41875", "score": 46187.0}, {"name": "chr_13_E318", "taxId": "41875", "score": 43323.0}, {"name": "chr_13_E318", "taxId": "41875", "score": 35447.0}, {"name": "chr_13_E318", "taxId": "41875", "score": 29181.0}, {"name": "chr_13_E318", "taxId": "41875", "score": 22445.0}, {"name": "chr_13_E318", "taxId": "41875", "score": 21817.0}, {"name": "chr_13_E318", "taxId": "41875", "score": 21732.0}, {"name": "chr_13_E318", "taxId": "41875", "score": 20738.0}, {"name": "chr_13_E318", "taxId": "41875", "score": 20559.0}, {"name": "chr_13_E318", "taxId": "41875", "score": 19876.0}, {"name": "chr_13_E318", "taxId": "41875", "score": 19786.0}, {"name": "chr_13_E318", "taxId": "41875", "score": 19180.0}, {"name": "chr_13_E318", "taxId": "41875", "score": 18881.0}, {"name": "chr_13_E318", "taxId": "41875", "score": 18526.0}, {"name": "chr_13_E318", "taxId": "41875", "score": 18513.0}, {"name": "chr_13_E318", "taxId": "41875", "score": 18299.0}, {"name": "chr_13_E318", "taxId": "41875", "score": 18258.0}, {"name": "chr_13_E318", "taxId": "41875", "score": 17861.0}, {"name": "chr_13_E318", "taxId": "41875", "score": 17758.0}, {"name": "chr_13_E318", "taxId": "41875", "score": 17239.0}, {"name": "chr_13_E318", "taxId": "41875", "score": 17106.0}, {"name": "chr_13_E318", "taxId": "41875", "score": 15252.0}, {"name": "chr_13_E318", "taxId": "41875", "score": 15006.0}, {"name": "chr_13_E318", "taxId": "41875", "score": 14222.0}, {"name": "chr_13_E318", "taxId": "41875", "score": 14192.0}, {"name": "chr_13_E318", "taxId": "41875", "score": 13773.0}, {"name": "chr_13_E318", "taxId": "41875", "score": 12779.0}, {"name": "chr_13_E318", "taxId": "41875", "score": 12768.0}, {"name": "chr_13_E318", "taxId": "41875", "score": 12624.0}, {"name": "chr_13_E318", "taxId": "41875", "score": 12473.0}, {"name": "chr_13_E318", "taxId": "41875", "score": 12414.0}, {"name": "chr_13_E318", "taxId": "41875", "score": 12238.0}, {"name": "chr_13_E318", "taxId": "41875", "score": 11958.0}, {"name": "chr_13_E318", "taxId": "41875", "score": 11666.0}, {"name": "chr_13_E318", "taxId": "41875", "score": 11407.0}, {"name": "chr_13_E318", "taxId": "41875", "score": 11154.0}, {"name": "chr_13_E318", "taxId": "41875", "score": 11127.0}, {"name": "chr_13_E318", "taxId": "41875", "score": 10920.0}, {"name": "chr_13_E318", "taxId": "41875", "score": 10418.0}, {"name": "chr_13_E318", "taxId": "41875", "score": 10320.0}, {"name": "chr_13_E318", "taxId": "41875", "score": 10081.0}, {"name": "chr_13_E318", "taxId": "41875", "score": 9812.0}, {"name": "chr_13_E318", "taxId": "41875", "score": 9723.0}, {"name": "chr_13_E318", "taxId": "41875", "score": 9675.0}, {"name": "chr_13_E318", "taxId": "41875", "score": 9660.0}, {"name": "chr_13_E318", "taxId": "41875", "score": 9627.0}, {"name": "chr_13_E318", "taxId": "41875", "score": 8889.0}, {"name": "chr_13_E318", "taxId": "41875", "score": 8691.0}, {"name": "chr_13_E318", "taxId": "41875", "score": 8593.0}, {"name": "chr_13_E318", "taxId": "41875", "score": 8545.0}, {"name": "chr_13_E318", "taxId": "41875", "score": 8447.0}, {"name": "chr_13_E318", "taxId": "41875", "score": 8362.0}, {"name": "chr_13_E318", "taxId": "41875", "score": 7923.0}, {"name": "chr_13_E318", "taxId": "41875", "score": 7629.0}, {"name": "chr_13_E318", "taxId": "41875", "score": 7387.0}, {"name": "chr_13_E318", "taxId": "41875", "score": 7256.0}, {"name": "chr_13_E318", "taxId": "41875", "score": 6913.0}, {"name": "chr_13_E318", "taxId": "41875", "score": 6830.0}, {"name": "chr_13_E318", "taxId": "41875", "score": 6783.0}, {"name": "chr_13_E318", "taxId": "41875", "score": 6597.0}, {"name": "chr_13_E318", "taxId": "41875", "score": 6575.0}, {"name": "chr_13_E318", "taxId": "41875", "score": 6556.0}, {"name": "chr_13_E318", "taxId": "41875", "score": 6457.0}, {"name": "chr_13_E318", "taxId": "41875", "score": 6355.0}, {"name": "chr_13_E318", "taxId": "41875", "score": 6198.0}, {"name": "chr_13_E318", "taxId": "41875", "score": 6109.0}, {"name": "chr_13_E318", "taxId": "41875", "score": 6085.0}, {"name": "chr_13_E318", "taxId": "41875", "score": 6043.0}, {"name": "chr_13_E318", "taxId": "41875", "score": 5456.0}, {"name": "chr_13_E318", "taxId": "41875", "score": 5337.0}, {"name": "chr_13_E318", "taxId": "41875", "score": 4950.0}, {"name": "chr_13_E318", "taxId": "41875", "score": 4920.0}, {"name": "chr_13_E318", "taxId": "41875", "score": 4881.0}, {"name": "chr_13_E318", "taxId": "41875", "score": 4844.0}, {"name": "chr_13_E318", "taxId": "41875", "score": 4839.0}, {"name": "chr_13_E318", "taxId": "41875", "score": 4837.0}, {"name": "chr_13_E318", "taxId": "41875", "score": 4647.0}, {"name": "chr_13_E318", "taxId": "41875", "score": 4641.0}, {"name": "chr_13_E318", "taxId": "41875", "score": 4486.0}, {"name": "chr_13_E318", "taxId": "41875", "score": 4420.0}, {"name": "chr_13_E318", "taxId": "41875", "score": 4355.0}, {"name": "chr_13_E318", "taxId": "41875", "score": 4344.0}, {"name": "chr_13_E318", "taxId": "41875", "score": 4126.0}, {"name": "chr_13_E318", "taxId": "41875", "score": 4111.0}, {"name": "chr_13_E318", "taxId": "41875", "score": 3723.0}, {"name": "chr_13_E318", "taxId": "41875", "score": 3705.0}, {"name": "chr_13_E318", "taxId": "41875", "score": 3467.0}, {"name": "chr_13_E318", "taxId": "41875", "score": 3463.0}, {"name": "chr_13_E318", "taxId": "41875", "score": 3358.0}, {"name": "chr_13_E318", "taxId": "41875", "score": 3356.0}, {"name": "chr_13_E318", "taxId": "41875", "score": 3241.0}, {"name": "chr_13_E318", "taxId": "41875", "score": 3216.0}, {"name": "chr_13_E318", "taxId": "41875", "score": 3149.0}, {"name": "chr_13_E318", "taxId": "41875", "score": 3040.0}, {"name": "chr_13_E318", "taxId": "41875", "score": 3035.0}, {"name": "chr_13_E318", "taxId": "41875", "score": 3011.0}, {"name": "chr_13_E318", "taxId": "41875", "score": 2736.0}, {"name": "chr_13_E318", "taxId": "41875", "score": 2667.0}, {"name": "chr_13_E318", "taxId": "41875", "score": 2604.0}, {"name": "chr_13_E318", "taxId": "41875", "score": 2510.0}, {"name": "chr_13_E318", "taxId": "41875", "score": 2438.0}, {"name": "chr_13_E318", "taxId": "41875", "score": 2338.0}, {"name": "chr_13_E318", "taxId": "41875", "score": 2270.0}, {"name": "chr_13_E318", "taxId": "41875", "score": 2176.0}, {"name": "chr_13_E318", "taxId": "41875", "score": 2141.0}, {"name": "chr_13_E318", "taxId": "41875", "score": 2139.0}, {"name": "chr_13_E318", "taxId": "41875", "score": 2126.0}, {"name": "chr_13_E318", "taxId": "41875", "score": 2097.0}, {"name": "chr_13_E318", "taxId": "41875", "score": 2036.0}, {"name": "chr_13_E318", "taxId": "41875", "score": 2034.0}, {"name": "chr_13_E318", "taxId": "41875", "score": 1947.0}, {"name": "chr_13_E318", "taxId": "41875", "score": 1941.0}, {"name": "chr_13_E318", "taxId": "41875", "score": 1888.0}, {"name": "chr_13_E318", "taxId": "41875", "score": 1823.0}, {"name": "chr_13_E318", "taxId": "41875", "score": 1611.0}, {"name": "chr_13_E318", "taxId": "41875", "score": 1594.0}, {"name": "chr_13_E318", "taxId": "41875", "score": 1572.0}, {"name": "chr_13_E318", "taxId": "41875", "score": 1561.0}, {"name": "chr_13_E318", "taxId": "41875", "score": 1561.0}, {"name": "chr_13_E318", "taxId": "41875", "score": 1555.0}, {"name": "chr_13_E318", "taxId": "41875", "score": 1550.0}, {"name": "chr_13_E318", "taxId": "41875", "score": 1550.0}, {"name": "chr_13_E318", "taxId": "41875", "score": 1498.0}, {"name": "chr_13_E318", "taxId": "41875", "score": 1428.0}, {"name": "chr_13_E318", "taxId": "41875", "score": 1365.0}, {"name": "chr_13_E318", "taxId": "41875", "score": 1358.0}, {"name": "chr_13_E318", "taxId": "41875", "score": 1325.0}, {"name": "chr_13_E318", "taxId": "41875", "score": 1284.0}, {"name": "chr_13_E318", "taxId": "41875", "score": 1284.0}, {"name": "chr_13_E318", "taxId": "41875", "score": 1267.0}, {"name": "chr_13_E318", "taxId": "41875", "score": 1245.0}, {"name": "chr_13_E318", "taxId": "41875", "score": 1195.0}, {"name": "chr_13_E318", "taxId": "41875", "score": 1177.0}, {"name": "chr_13_E318", "taxId": "41875", "score": 1164.0}, {"name": "chr_13_E318", "taxId": "41875", "score": 1160.0}, {"name": "chr_13_E318", "taxId": "41875", "score": 1127.0}, {"name": "chr_13_E318", "taxId": "41875", "score": 1127.0}, {"name": "chr_13_E318", "taxId": "41875", "score": 1110.0}, {"name": "chr_13_E318", "taxId": "41875", "score": 1103.0}, {"name": "chr_13_E318", "taxId": "41875", "score": 1101.0}, {"name": "chr_13_E318", "taxId": "41875", "score": 1077.0}, {"name": "chr_13_E318", "taxId": "41875", "score": 1031.0}, {"name": "chr_13_E318", "taxId": "41875", "score": 1024.0}, {"name": "chr_13_E318", "taxId": "41875", "score": 1005.0}, {"name": "chr_13_E318", "taxId": "41875", "score": 987.0}, {"name": "chr_13_E318", "taxId": "41875", "score": 966.0}, {"name": "chr_13_E318", "taxId": "41875", "score": 939.0}, {"name": "chr_13_E318", "taxId": "41875", "score": 926.0}, {"name": "chr_13_E318", "taxId": "41875", "score": 889.0}, {"name": "chr_13_E318", "taxId": "41875", "score": 881.0}, {"name": "chr_13_E318", "taxId": "41875", "score": 870.0}, {"name": "chr_13_E318", "taxId": "41875", "score": 865.0}, {"name": "chr_13_E318", "taxId": "41875", "score": 854.0}, {"name": "chr_13_E318", "taxId": "41875", "score": 848.0}, {"name": "chr_13_E318", "taxId": "41875", "score": 845.0}, {"name": "chr_13_E318", "taxId": "41875", "score": 839.0}, {"name": "chr_13_E318", "taxId": "41875", "score": 813.0}, {"name": "chr_13_E318", "taxId": "41875", "score": 776.0}, {"name": "chr_13_E318", "taxId": "41875", "score": 761.0}, {"name": "chr_13_E318", "taxId": "41875", "score": 750.0}, {"name": "chr_13_E318", "taxId": "41875", "score": 745.0}, {"name": "chr_13_E318", "taxId": "41875", "score": 713.0}, {"name": "chr_13_E318", "taxId": "41875", "score": 662.0}, {"name": "chr_13_E318", "taxId": "41875", "score": 649.0}, {"name": "chr_13_E318", "taxId": "41875", "score": 649.0}, {"name": "chr_13_E318", "taxId": "41875", "score": 641.0}, {"name": "chr_13_E318", "taxId": "41875", "score": 638.0}, {"name": "chr_13_E318", "taxId": "41875", "score": 636.0}, {"name": "chr_13_E318", "taxId": "41875", "score": 634.0}, {"name": "chr_13_E318", "taxId": "41875", "score": 627.0}, {"name": "chr_13_E318", "taxId": "41875", "score": 625.0}, {"name": "chr_13_E318", "taxId": "41875", "score": 619.0}, {"name": "chr_13_E318", "taxId": "41875", "score": 614.0}, {"name": "chr_13_E318", "taxId": "41875", "score": 601.0}, {"name": "chr_13_E318", "taxId": "41875", "score": 592.0}, {"name": "chr_13_E318", "taxId": "41875", "score": 588.0}, {"name": "chr_13_E318", "taxId": "41875", "score": 586.0}, {"name": "chr_13_E318", "taxId": "41875", "score": 547.0}, {"name": "chr_13_E318", "taxId": "41875", "score": 529.0}, {"name": "chr_13_E318", "taxId": "41875", "score": 527.0}, {"name": "chr_13_E318", "taxId": "41875", "score": 520.0}, {"name": "chr_13_E318", "taxId": "41875", "score": 516.0}, {"name": "chr_13_E318", "taxId": "41875", "score": 494.0}, {"name": "chr_13_E318", "taxId": "41875", "score": 481.0}, {"name": "chr_13_E318", "taxId": "41875", "score": 473.0}, {"name": "chr_13_E318", "taxId": "41875", "score": 468.0}, {"name": "chr_13_E318", "taxId": "41875", "score": 466.0}, {"name": "chr_13_E318", "taxId": "41875", "score": 464.0}, {"name": "chr_13_E318", "taxId": "41875", "score": 457.0}, {"name": "chr_13_E318", "taxId": "41875", "score": 451.0}, {"name": "chr_13_E318", "taxId": "41875", "score": 451.0}, {"name": "chr_13_E318", "taxId": "41875", "score": 442.0}, {"name": "chr_13_E318", "taxId": "41875", "score": 436.0}, {"name": "chr_13_E318", "taxId": "41875", "score": 433.0}, {"name": "chr_13_E318", "taxId": "41875", "score": 425.0}, {"name": "chr_13_E318", "taxId": "41875", "score": 422.0}, {"name": "chr_13_E318", "taxId": "41875", "score": 416.0}, {"name": "chr_13_E318", "taxId": "41875", "score": 383.0}, {"name": "chr_13_E318", "taxId": "41875", "score": 375.0}, {"name": "chr_13_E318", "taxId": "41875", "score": 368.0}, {"name": "chr_13_E318", "taxId": "41875", "score": 359.0}, {"name": "chr_13_E318", "taxId": "41875", "score": 342.0}, {"name": "chr_13_E318", "taxId": "41875", "score": 326.0}, {"name": "chr_13_E318", "taxId": "41875", "score": 324.0}, {"name": "chr_13_E318", "taxId": "41875", "score": 292.0}, {"name": "chr_13_E318", "taxId": "41875", "score": 292.0}, {"name": "chr_13_E318", "taxId": "41875", "score": 291.0}, {"name": "chr_13_E318", "taxId": "41875", "score": 285.0}, {"name": "chr_13_E318", "taxId": "41875", "score": 276.0}, {"name": "chr_13_E318", "taxId": "41875", "score": 228.0}, {"name": "chr_13_E318", "taxId": "41875", "score": 220.0}, {"name": "chr_13_E318", "taxId": "41875", "score": 220.0}, {"name": "chr_13_E318", "taxId": "41875", "score": 211.0}, {"name": "chr_13_E318", "taxId": "41875", "score": 198.0}, {"name": "chr_13_E318", "taxId": "41875", "score": 196.0}, {"name": "chr_13_E318", "taxId": "41875", "score": 193.0}, {"name": "chr_13_E318", "taxId": "41875", "score": 193.0}, {"name": "chr_13_E318", "taxId": "41875", "score": 193.0}, {"name": "chr_13_E318", "taxId": "41875", "score": 193.0}, {"name": "chr_13_E318", "taxId": "41875", "score": 182.0}, {"name": "chr_13_E318", "taxId": "41875", "score": 178.0}, {"name": "chr_13_E318", "taxId": "41875", "score": 171.0}, {"name": "chr_13_E318", "taxId": "41875", "score": 35447.0}, {"name": "chr_13_E318", "taxId": "41875", "score": 14192.0}, {"name": "chr_13_E318", "taxId": "41875", "score": 13773.0}, {"name": "chr_13_E318", "taxId": "41875", "score": 12155.0}, {"name": "chr_13_E318", "taxId": "41875", "score": 11407.0}, {"name": "chr_13_E318", "taxId": "41875", "score": 8447.0}, {"name": "chr_13_E318", "taxId": "41875", "score": 6575.0}, {"name": "chr_13_E318", "taxId": "41875", "score": 5066.0}, {"name": "chr_13_E318", "taxId": "41875", "score": 4641.0}, {"name": "chr_13_E318", "taxId": "41875", "score": 3358.0}, {"name": "chr_13_E318", "taxId": "41875", "score": 3241.0}, {"name": "chr_13_E318", "taxId": "41875", "score": 3216.0}, {"name": "chr_13_E318", "taxId": "41875", "score": 2438.0}, {"name": "chr_13_E318", "taxId": "41875", "score": 1611.0}, {"name": "chr_13_E318", "taxId": "41875", "score": 1594.0}, {"name": "chr_13_E318", "taxId": "41875", "score": 1365.0}, {"name": "chr_13_E318", "taxId": "41875", "score": 1284.0}, {"name": "chr_13_E318", "taxId": "41875", "score": 1284.0}, {"name": "chr_13_E318", "taxId": "41875", "score": 1258.0}, {"name": "chr_13_E318", "taxId": "41875", "score": 641.0}, {"name": "chr_13_E318", "taxId": "41875", "score": 636.0}, {"name": "chr_13_E318", "taxId": "41875", "score": 634.0}, {"name": "chr_13_E318", "taxId": "41875", "score": 625.0}, {"name": "chr_13_E318", "taxId": "41875", "score": 592.0}, {"name": "chr_13_E318", "taxId": "41875", "score": 588.0}, {"name": "chr_13_E318", "taxId": "41875", "score": 527.0}, {"name": "chr_13_E318", "taxId": "41875", "score": 516.0}, {"name": "chr_13_E318", "taxId": "41875", "score": 510.0}, {"name": "chr_13_E318", "taxId": "41875", "score": 497.0}, {"name": "chr_13_E318", "taxId": "41875", "score": 468.0}, {"name": "chr_13_E318", "taxId": "41875", "score": 451.0}, {"name": "chr_13_E318", "taxId": "41875", "score": 433.0}, {"name": "chr_13_E318", "taxId": "41875", "score": 422.0}, {"name": "chr_13_E318", "taxId": "41875", "score": 383.0}, {"name": "chr_13_E318", "taxId": "41875", "score": 294.0}, {"name": "chr_13_E318", "taxId": "41875", "score": 292.0}, {"name": "chr_13_E318", "taxId": "41875", "score": 172.0}, {"name": "chr_13_E318", "taxId": "41875", "score": 171.0}, {"name": "chr_13_E318", "taxId": "41875", "score": 29181.0}, {"name": "chr_13_E318", "taxId": "41875", "score": 3818.0}, {"name": "chr_13_E318", "taxId": "41875", "score": 2922.0}, {"name": "chr_13_E318", "taxId": "41875", "score": 2830.0}, {"name": "chr_13_E318", "taxId": "41875", "score": 568.0}, {"name": "chr_13_E318", "taxId": "41875", "score": 183.0}, {"name": "chr_13_E318", "taxId": "41875", "score": 174.0}, {"name": "chr_13_E318", "taxId": "41875", "score": 21817.0}, {"name": "chr_13_E318", "taxId": "41875", "score": 11958.0}, {"name": "chr_13_E318", "taxId": "41875", "score": 10081.0}, {"name": "chr_13_E318", "taxId": "41875", "score": 8752.0}, {"name": "chr_13_E318", "taxId": "41875", "score": 4920.0}, {"name": "chr_13_E318", "taxId": "41875", "score": 4224.0}, {"name": "chr_13_E318", "taxId": "41875", "score": 4111.0}, {"name": "chr_13_E318", "taxId": "41875", "score": 3723.0}, {"name": "chr_13_E318", "taxId": "41875", "score": 3463.0}, {"name": "chr_13_E318", "taxId": "41875", "score": 3356.0}, {"name": "chr_13_E318", "taxId": "41875", "score": 3040.0}, {"name": "chr_13_E318", "taxId": "41875", "score": 3035.0}, {"name": "chr_13_E318", "taxId": "41875", "score": 3011.0}, {"name": "chr_13_E318", "taxId": "41875", "score": 2604.0}, {"name": "chr_13_E318", "taxId": "41875", "score": 2510.0}, {"name": "chr_13_E318", "taxId": "41875", "score": 1561.0}, {"name": "chr_13_E318", "taxId": "41875", "score": 1358.0}, {"name": "chr_13_E318", "taxId": "41875", "score": 1195.0}, {"name": "chr_13_E318", "taxId": "41875", "score": 1127.0}, {"name": "chr_13_E318", "taxId": "41875", "score": 1127.0}, {"name": "chr_13_E318", "taxId": "41875", "score": 1101.0}, {"name": "chr_13_E318", "taxId": "41875", "score": 1005.0}, {"name": "chr_13_E318", "taxId": "41875", "score": 870.0}, {"name": "chr_13_E318", "taxId": "41875", "score": 848.0}, {"name": "chr_13_E318", "taxId": "41875", "score": 745.0}, {"name": "chr_13_E318", "taxId": "41875", "score": 712.0}, {"name": "chr_13_E318", "taxId": "41875", "score": 706.0}, {"name": "chr_13_E318", "taxId": "41875", "score": 649.0}, {"name": "chr_13_E318", "taxId": "41875", "score": 649.0}, {"name": "chr_13_E318", "taxId": "41875", "score": 614.0}, {"name": "chr_13_E318", "taxId": "41875", "score": 608.0}, {"name": "chr_13_E318", "taxId": "41875", "score": 601.0}, {"name": "chr_13_E318", "taxId": "41875", "score": 566.0}, {"name": "chr_13_E318", "taxId": "41875", "score": 566.0}, {"name": "chr_13_E318", "taxId": "41875", "score": 494.0}, {"name": "chr_13_E318", "taxId": "41875", "score": 464.0}, {"name": "chr_13_E318", "taxId": "41875", "score": 196.0}, {"name": "chr_13_E318", "taxId": "41875", "score": 18414.0}, {"name": "chr_13_E318", "taxId": "41875", "score": 1085.0}, {"name": "chr_13_E318", "taxId": "41875", "score": 845.0}, {"name": "chr_13_E318", "taxId": "41875", "score": 839.0}, {"name": "chr_13_E318", "taxId": "41875", "score": 12820.0}, {"name": "chr_13_E318", "taxId": "41875", "score": 529.0}, {"name": "chr_13_E318", "taxId": "41875", "score": 12041.0}, {"name": "chr_13_E318", "taxId": "41875", "score": 11433.0}, {"name": "chr_13_E318", "taxId": "41875", "score": 6599.0}, {"name": "chr_13_E318", "taxId": "41875", "score": 10416.0}, {"name": "chr_13_E318", "taxId": "41875", "score": 9031.0}, {"name": "chr_13_E318", "taxId": "41875", "score": 8259.0}, {"name": "chr_13_E318", "taxId": "41875", "score": 7718.0}, {"name": "chr_13_E318", "taxId": "41875", "score": 7651.0}, {"name": "chr_13_E318", "taxId": "41875", "score": 7188.0}, {"name": "chr_13_E318", "taxId": "41875", "score": 6706.0}, {"name": "chr_13_E318", "taxId": "41875", "score": 6660.0}, {"name": "chr_13_E318", "taxId": "41875", "score": 6277.0}, {"name": "chr_13_E318", "taxId": "41875", "score": 6198.0}, {"name": "chr_13_E318", "taxId": "41875", "score": 5801.0}, {"name": "chr_13_E318", "taxId": "41875", "score": 5794.0}, {"name": "chr_13_E318", "taxId": "41875", "score": 5456.0}, {"name": "chr_13_E318", "taxId": "41875", "score": 1164.0}, {"name": "chr_13_E318", "taxId": "41875", "score": 1110.0}, {"name": "chr_13_E318", "taxId": "41875", "score": 1077.0}, {"name": "chr_13_E318", "taxId": "41875", "score": 881.0}, {"name": "chr_13_E318", "taxId": "41875", "score": 813.0}, {"name": "chr_13_E318", "taxId": "41875", "score": 713.0}, {"name": "chr_13_E318", "taxId": "41875", "score": 627.0}, {"name": "chr_13_E318", "taxId": "41875", "score": 520.0}, {"name": "chr_13_E318", "taxId": "41875", "score": 473.0}, {"name": "chr_13_E318", "taxId": "41875", "score": 5613.0}, {"name": "chr_13_E318", "taxId": "41875", "score": 5579.0}, {"name": "chr_13_E318", "taxId": "41875", "score": 5566.0}, {"name": "chr_13_E318", "taxId": "41875", "score": 5563.0}, {"name": "chr_13_E318", "taxId": "41875", "score": 5269.0}, {"name": "chr_13_E318", "taxId": "41875", "score": 5158.0}, {"name": "chr_13_E318", "taxId": "41875", "score": 5068.0}, {"name": "chr_13_E318", "taxId": "41875", "score": 4985.0}, {"name": "chr_13_E318", "taxId": "41875", "score": 4944.0}, {"name": "chr_13_E318", "taxId": "41875", "score": 4916.0}, {"name": "chr_13_E318", "taxId": "41875", "score": 4833.0}, {"name": "chr_13_E318", "taxId": "41875", "score": 4831.0}, {"name": "chr_13_E318", "taxId": "41875", "score": 4795.0}, {"name": "chr_13_E318", "taxId": "41875", "score": 4778.0}, {"name": "chr_13_E318", "taxId": "41875", "score": 4706.0}, {"name": "chr_13_E318", "taxId": "41875", "score": 4689.0}, {"name": "chr_13_E318", "taxId": "41875", "score": 4606.0}, {"name": "chr_13_E318", "taxId": "41875", "score": 4593.0}, {"name": "chr_13_E318", "taxId": "41875", "score": 4551.0}, {"name": "chr_13_E318", "taxId": "41875", "score": 4499.0}, {"name": "chr_13_E318", "taxId": "41875", "score": 4453.0}, {"name": "chr_13_E318", "taxId": "41875", "score": 4433.0}, {"name": "chr_13_E318", "taxId": "41875", "score": 4285.0}, {"name": "chr_13_E318", "taxId": "41875", "score": 4207.0}, {"name": "chr_13_E318", "taxId": "41875", "score": 2001.0}, {"name": "chr_13_E318", "taxId": "41875", "score": 4067.0}, {"name": "chr_13_E318", "taxId": "41875", "score": 4041.0}, {"name": "chr_13_E318", "taxId": "41875", "score": 237.0}, {"name": "chr_13_E318", "taxId": "41875", "score": 4036.0}, {"name": "chr_13_E318", "taxId": "41875", "score": 1301.0}, {"name": "chr_13_E318", "taxId": "41875", "score": 3941.0}, {"name": "chr_13_E318", "taxId": "41875", "score": 3864.0}, {"name": "chr_13_E318", "taxId": "41875", "score": 3853.0}, {"name": "chr_13_E318", "taxId": "41875", "score": 3836.0}, {"name": "chr_13_E318", "taxId": "41875", "score": 3771.0}, {"name": "chr_13_E318", "taxId": "41875", "score": 3725.0}, {"name": "chr_13_E318", "taxId": "41875", "score": 427.0}, {"name": "chr_13_E318", "taxId": "41875", "score": 3771.0}, {"name": "chr_13_E318", "taxId": "41875", "score": 3725.0}, {"name": "chr_13_E318", "taxId": "41875", "score": 427.0}, {"name": "chr_13_E318", "taxId": "41875", "score": 215.0}, {"name": "chr_13_E318", "taxId": "41875", "score": 3744.0}, {"name": "chr_13_E318", "taxId": "41875", "score": 3681.0}, {"name": "chr_13_E318", "taxId": "41875", "score": 3663.0}, {"name": "chr_13_E318", "taxId": "41875", "score": 3663.0}, {"name": "chr_13_E318", "taxId": "41875", "score": 3631.0}, {"name": "chr_13_E318", "taxId": "41875", "score": 3618.0}, {"name": "chr_13_E318", "taxId": "41875", "score": 3613.0}, {"name": "chr_13_E318", "taxId": "41875", "score": 3611.0}, {"name": "chr_13_E318", "taxId": "41875", "score": 614.0}, {"name": "chr_13_E318", "taxId": "41875", "score": 3585.0}, {"name": "chr_13_E318", "taxId": "41875", "score": 3565.0}, {"name": "chr_13_E318", "taxId": "41875", "score": 3563.0}, {"name": "chr_13_E318", "taxId": "41875", "score": 3557.0}, {"name": "chr_13_E318", "taxId": "41875", "score": 3548.0}, {"name": "chr_13_E318", "taxId": "41875", "score": 3507.0}, {"name": "chr_13_E318", "taxId": "41875", "score": 3424.0}, {"name": "chr_13_E318", "taxId": "41875", "score": 3371.0}, {"name": "chr_13_E318", "taxId": "41875", "score": 3332.0}, {"name": "chr_13_E318", "taxId": "41875", "score": 3282.0}, {"name": "chr_13_E318", "taxId": "41875", "score": 496.0}, {"name": "chr_13_E318", "taxId": "41875", "score": 3275.0}, {"name": "chr_13_E318", "taxId": "41875", "score": 3258.0}, {"name": "chr_13_E318", "taxId": "41875", "score": 3247.0}, {"name": "chr_13_E318", "taxId": "41875", "score": 3247.0}, {"name": "chr_13_E318", "taxId": "41875", "score": 3243.0}, {"name": "chr_13_E318", "taxId": "41875", "score": 3241.0}, {"name": "chr_13_E318", "taxId": "41875", "score": 3234.0}, {"name": "chr_13_E318", "taxId": "41875", "score": 529.0}, {"name": "chr_13_E318", "taxId": "41875", "score": 3221.0}, {"name": "chr_13_E318", "taxId": "41875", "score": 3216.0}, {"name": "chr_13_E318", "taxId": "41875", "score": 593.0}, {"name": "chr_13_E318", "taxId": "41875", "score": 3214.0}, {"name": "chr_13_E318", "taxId": "41875", "score": 3214.0}, {"name": "chr_13_E318", "taxId": "41875", "score": 145.0}, {"name": "chr_13_E318", "taxId": "41875", "score": 3177.0}, {"name": "chr_13_E318", "taxId": "41875", "score": 3166.0}, {"name": "chr_13_E318", "taxId": "41875", "score": 3155.0}, {"name": "chr_13_E318", "taxId": "41875", "score": 3133.0}, {"name": "chr_13_E318", "taxId": "41875", "score": 3120.0}, {"name": "chr_13_E318", "taxId": "41875", "score": 3120.0}, {"name": "chr_13_E318", "taxId": "41875", "score": 3094.0}, {"name": "chr_13_E318", "taxId": "41875", "score": 3077.0}, {"name": "chr_13_E318", "taxId": "41875", "score": 3055.0}, {"name": "chr_13_E318", "taxId": "41875", "score": 3048.0}, {"name": "chr_13_E318", "taxId": "41875", "score": 3042.0}, {"name": "chr_13_E318", "taxId": "41875", "score": 2988.0}, {"name": "chr_13_E318", "taxId": "41875", "score": 2966.0}, {"name": "chr_13_E318", "taxId": "41875", "score": 2964.0}, {"name": "chr_13_E318", "taxId": "41875", "score": 2955.0}, {"name": "chr_13_E318", "taxId": "41875", "score": 2953.0}, {"name": "chr_13_E318", "taxId": "41875", "score": 2944.0}, {"name": "chr_13_E318", "taxId": "41875", "score": 2905.0}, {"name": "chr_13_E318", "taxId": "41875", "score": 2894.0}, {"name": "chr_13_E318", "taxId": "41875", "score": 2892.0}, {"name": "chr_13_E318", "taxId": "41875", "score": 2883.0}, {"name": "chr_13_E318", "taxId": "41875", "score": 2870.0}, {"name": "chr_13_E318", "taxId": "41875", "score": 2861.0}, {"name": "chr_13_E318", "taxId": "41875", "score": 2852.0}, {"name": "chr_13_E318", "taxId": "41875", "score": 2844.0}, {"name": "chr_13_E318", "taxId": "41875", "score": 2765.0}, {"name": "chr_13_E318", "taxId": "41875", "score": 2734.0}, {"name": "chr_13_E318", "taxId": "41875", "score": 1131.0}, {"name": "chr_13_E318", "taxId": "41875", "score": 2734.0}, {"name": "chr_13_E318", "taxId": "41875", "score": 2723.0}, {"name": "chr_13_E318", "taxId": "41875", "score": 2719.0}, {"name": "chr_13_E318", "taxId": "41875", "score": 2710.0}, {"name": "chr_13_E318", "taxId": "41875", "score": 2708.0}, {"name": "chr_13_E318", "taxId": "41875", "score": 2682.0}, {"name": "chr_13_E318", "taxId": "41875", "score": 2673.0}, {"name": "chr_13_E318", "taxId": "41875", "score": 2667.0}, {"name": "chr_13_E318", "taxId": "41875", "score": 2636.0}, {"name": "chr_13_E318", "taxId": "41875", "score": 2621.0}, {"name": "chr_13_E318", "taxId": "41875", "score": 2573.0}, {"name": "chr_13_E318", "taxId": "41875", "score": 2573.0}, {"name": "chr_13_E318", "taxId": "41875", "score": 2555.0}, {"name": "chr_13_E318", "taxId": "41875", "score": 316.0}, {"name": "chr_13_E318", "taxId": "41875", "score": 2549.0}, {"name": "chr_13_E318", "taxId": "41875", "score": 2505.0}, {"name": "chr_13_E318", "taxId": "41875", "score": 468.0}, {"name": "chr_13_E318", "taxId": "41875", "score": 2473.0}, {"name": "chr_13_E318", "taxId": "41875", "score": 2468.0}, {"name": "chr_13_E318", "taxId": "41875", "score": 2459.0}, {"name": "chr_13_E318", "taxId": "41875", "score": 2451.0}, {"name": "chr_13_E318", "taxId": "41875", "score": 2449.0}, {"name": "chr_13_E318", "taxId": "41875", "score": 2435.0}, {"name": "chr_13_E318", "taxId": "41875", "score": 2433.0}, {"name": "chr_13_E318", "taxId": "41875", "score": 2425.0}, {"name": "chr_13_E318", "taxId": "41875", "score": 2364.0}, {"name": "chr_13_E318", "taxId": "41875", "score": 2361.0}, {"name": "chr_13_E318", "taxId": "41875", "score": 2346.0}, {"name": "chr_13_E318", "taxId": "41875", "score": 1254.0}, {"name": "chr_13_E318", "taxId": "41875", "score": 2333.0}, {"name": "chr_13_E318", "taxId": "41875", "score": 2327.0}, {"name": "chr_13_E318", "taxId": "41875", "score": 2324.0}, {"name": "chr_13_E318", "taxId": "41875", "score": 2322.0}, {"name": "chr_13_E318", "taxId": "41875", "score": 2287.0}, {"name": "chr_13_E318", "taxId": "41875", "score": 2278.0}, {"name": "chr_13_E318", "taxId": "41875", "score": 2278.0}, {"name": "chr_13_E318", "taxId": "41875", "score": 2274.0}, {"name": "chr_13_E318", "taxId": "41875", "score": 217.0}, {"name": "chr_13_E318", "taxId": "41875", "score": 2217.0}, {"name": "chr_13_E318", "taxId": "41875", "score": 2217.0}, {"name": "chr_13_E318", "taxId": "41875", "score": 2194.0}, {"name": "chr_13_E318", "taxId": "41875", "score": 2178.0}, {"name": "chr_13_E318", "taxId": "41875", "score": 2178.0}, {"name": "chr_13_E318", "taxId": "41875", "score": 2163.0}, {"name": "chr_13_E318", "taxId": "41875", "score": 2163.0}, {"name": "chr_13_E318", "taxId": "41875", "score": 2152.0}, {"name": "chr_13_E318", "taxId": "41875", "score": 2139.0}, {"name": "chr_13_E318", "taxId": "41875", "score": 2124.0}, {"name": "chr_13_E318", "taxId": "41875", "score": 2119.0}, {"name": "chr_13_E318", "taxId": "41875", "score": 427.0}, {"name": "chr_13_E318", "taxId": "41875", "score": 2104.0}, {"name": "chr_13_E318", "taxId": "41875", "score": 1325.0}, {"name": "chr_13_E318", "taxId": "41875", "score": 1053.0}, {"name": "chr_13_E318", "taxId": "41875", "score": 739.0}, {"name": "chr_13_E318", "taxId": "41875", "score": 586.0}, {"name": "chr_13_E318", "taxId": "41875", "score": 540.0}, {"name": "chr_13_E318", "taxId": "41875", "score": 501.0}, {"name": "chr_13_E318", "taxId": "41875", "score": 501.0}, {"name": "chr_13_E318", "taxId": "41875", "score": 496.0}, {"name": "chr_13_E318", "taxId": "41875", "score": 459.0}, {"name": "chr_13_E318", "taxId": "41875", "score": 327.0}, {"name": "chr_13_E318", "taxId": "41875", "score": 2080.0}, {"name": "chr_13_E318", "taxId": "41875", "score": 2036.0}, {"name": "chr_13_E318", "taxId": "41875", "score": 2025.0}, {"name": "chr_13_E318", "taxId": "41875", "score": 2017.0}, {"name": "chr_13_E318", "taxId": "41875", "score": 2015.0}, {"name": "chr_13_E318", "taxId": "41875", "score": 1991.0}, {"name": "chr_13_E318", "taxId": "41875", "score": 1986.0}, {"name": "chr_13_E318", "taxId": "41875", "score": 1975.0}, {"name": "chr_13_E318", "taxId": "41875", "score": 1975.0}, {"name": "chr_13_E318", "taxId": "41875", "score": 1967.0}, {"name": "chr_13_E318", "taxId": "41875", "score": 1965.0}, {"name": "chr_13_E318", "taxId": "41875", "score": 1657.0}, {"name": "chr_13_E318", "taxId": "41875", "score": 1960.0}, {"name": "chr_13_E318", "taxId": "41875", "score": 1941.0}, {"name": "chr_13_E318", "taxId": "41875", "score": 416.0}, {"name": "chr_13_E318", "taxId": "41875", "score": 163.0}, {"name": "chr_13_E318", "taxId": "41875", "score": 1890.0}, {"name": "chr_13_E318", "taxId": "41875", "score": 1873.0}, {"name": "chr_13_E318", "taxId": "41875", "score": 1868.0}, {"name": "chr_13_E318", "taxId": "41875", "score": 1864.0}, {"name": "chr_13_E318", "taxId": "41875", "score": 1862.0}, {"name": "chr_13_E318", "taxId": "41875", "score": 1857.0}, {"name": "chr_13_E318", "taxId": "41875", "score": 1206.0}, {"name": "chr_13_E318", "taxId": "41875", "score": 1857.0}, {"name": "chr_13_E318", "taxId": "41875", "score": 1206.0}, {"name": "chr_13_E318", "taxId": "41875", "score": 1090.0}, {"name": "chr_13_E318", "taxId": "41875", "score": 881.0}, {"name": "chr_13_E318", "taxId": "41875", "score": 881.0}, {"name": "chr_13_E318", "taxId": "41875", "score": 701.0}, {"name": "chr_13_E318", "taxId": "41875", "score": 699.0}, {"name": "chr_13_E318", "taxId": "41875", "score": 636.0}, {"name": "chr_13_E318", "taxId": "41875", "score": 627.0}, {"name": "chr_13_E318", "taxId": "41875", "score": 440.0}, {"name": "chr_13_E318", "taxId": "41875", "score": 219.0}, {"name": "chr_13_E318", "taxId": "41875", "score": 161.0}, {"name": "chr_13_E318", "taxId": "41875", "score": 1829.0}, {"name": "chr_13_E318", "taxId": "41875", "score": 1790.0}, {"name": "chr_13_E318", "taxId": "41875", "score": 1786.0}, {"name": "chr_13_E318", "taxId": "41875", "score": 1779.0}, {"name": "chr_13_E318", "taxId": "41875", "score": 1753.0}, {"name": "chr_13_E318", "taxId": "41875", "score": 1751.0}, {"name": "chr_13_E318", "taxId": "41875", "score": 1751.0}, {"name": "chr_13_E318", "taxId": "41875", "score": 1736.0}, {"name": "chr_13_E318", "taxId": "41875", "score": 1735.0}, {"name": "chr_13_E318", "taxId": "41875", "score": 1729.0}, {"name": "chr_13_E318", "taxId": "41875", "score": 1724.0}, {"name": "chr_13_E318", "taxId": "41875", "score": 1720.0}, {"name": "chr_13_E318", "taxId": "41875", "score": 1716.0}, {"name": "chr_13_E318", "taxId": "41875", "score": 226.0}, {"name": "chr_13_E318", "taxId": "41875", "score": 1709.0}, {"name": "chr_13_E318", "taxId": "41875", "score": 1703.0}, {"name": "chr_13_E318", "taxId": "41875", "score": 976.0}, {"name": "chr_13_E318", "taxId": "41875", "score": 1703.0}, {"name": "chr_13_E318", "taxId": "41875", "score": 1701.0}, {"name": "chr_13_E318", "taxId": "41875", "score": 1700.0}, {"name": "chr_13_E318", "taxId": "41875", "score": 911.0}, {"name": "chr_13_E318", "taxId": "41875", "score": 1674.0}, {"name": "chr_13_E318", "taxId": "41875", "score": 1642.0}, {"name": "chr_13_E318", "taxId": "41875", "score": 1640.0}, {"name": "chr_13_E318", "taxId": "41875", "score": 1637.0}, {"name": "chr_13_E318", "taxId": "41875", "score": 272.0}, {"name": "chr_13_E318", "taxId": "41875", "score": 198.0}, {"name": "chr_13_E318", "taxId": "41875", "score": 1629.0}, {"name": "chr_13_E318", "taxId": "41875", "score": 1615.0}, {"name": "chr_13_E318", "taxId": "41875", "score": 1602.0}, {"name": "chr_13_E318", "taxId": "41875", "score": 1587.0}, {"name": "chr_13_E318", "taxId": "41875", "score": 316.0}, {"name": "chr_13_E318", "taxId": "41875", "score": 1585.0}, {"name": "chr_13_E318", "taxId": "41875", "score": 1561.0}, {"name": "chr_13_E318", "taxId": "41875", "score": 1546.0}, {"name": "chr_13_E318", "taxId": "41875", "score": 1384.0}, {"name": "chr_13_E318", "taxId": "41875", "score": 1515.0}, {"name": "chr_13_E318", "taxId": "41875", "score": 1502.0}, {"name": "chr_13_E318", "taxId": "41875", "score": 1498.0}, {"name": "chr_13_E318", "taxId": "41875", "score": 1498.0}, {"name": "chr_13_E318", "taxId": "41875", "score": 1491.0}, {"name": "chr_13_E318", "taxId": "41875", "score": 678.0}, {"name": "chr_13_E318", "taxId": "41875", "score": 1483.0}, {"name": "chr_13_E318", "taxId": "41875", "score": 1474.0}, {"name": "chr_13_E318", "taxId": "41875", "score": 1469.0}, {"name": "chr_13_E318", "taxId": "41875", "score": 1463.0}, {"name": "chr_13_E318", "taxId": "41875", "score": 1459.0}, {"name": "chr_13_E318", "taxId": "41875", "score": 1437.0}, {"name": "chr_13_E318", "taxId": "41875", "score": 1428.0}, {"name": "chr_13_E318", "taxId": "41875", "score": 1410.0}, {"name": "chr_13_E318", "taxId": "41875", "score": 1371.0}, {"name": "chr_13_E318", "taxId": "41875", "score": 191.0}, {"name": "chr_13_E318", "taxId": "41875", "score": 1371.0}, {"name": "chr_13_E318", "taxId": "41875", "score": 1363.0}, {"name": "chr_13_E318", "taxId": "41875", "score": 1354.0}, {"name": "chr_13_E318", "taxId": "41875", "score": 1343.0}, {"name": "chr_13_E318", "taxId": "41875", "score": 1339.0}, {"name": "chr_13_E318", "taxId": "41875", "score": 1330.0}, {"name": "chr_13_E318", "taxId": "41875", "score": 743.0}, {"name": "chr_13_E318", "taxId": "41875", "score": 699.0}, {"name": "chr_13_E318", "taxId": "41875", "score": 656.0}, {"name": "chr_13_E318", "taxId": "41875", "score": 366.0}, {"name": "chr_13_E318", "taxId": "41875", "score": 198.0}, {"name": "chr_13_E318", "taxId": "41875", "score": 1339.0}, {"name": "chr_13_E318", "taxId": "41875", "score": 1330.0}, {"name": "chr_13_E318", "taxId": "41875", "score": 902.0}, {"name": "chr_13_E318", "taxId": "41875", "score": 852.0}, {"name": "chr_13_E318", "taxId": "41875", "score": 743.0}, {"name": "chr_13_E318", "taxId": "41875", "score": 466.0}, {"name": "chr_13_E318", "taxId": "41875", "score": 425.0}, {"name": "chr_13_E318", "taxId": "41875", "score": 366.0}, {"name": "chr_13_E318", "taxId": "41875", "score": 200.0}, {"name": "chr_13_E318", "taxId": "41875", "score": 1338.0}, {"name": "chr_13_E318", "taxId": "41875", "score": 1338.0}, {"name": "chr_13_E318", "taxId": "41875", "score": 1330.0}, {"name": "chr_13_E318", "taxId": "41875", "score": 1328.0}, {"name": "chr_13_E318", "taxId": "41875", "score": 1325.0}, {"name": "chr_13_E318", "taxId": "41875", "score": 1053.0}, {"name": "chr_13_E318", "taxId": "41875", "score": 501.0}, {"name": "chr_13_E318", "taxId": "41875", "score": 501.0}, {"name": "chr_13_E318", "taxId": "41875", "score": 499.0}, {"name": "chr_13_E318", "taxId": "41875", "score": 496.0}, {"name": "chr_13_E318", "taxId": "41875", "score": 459.0}, {"name": "chr_13_E318", "taxId": "41875", "score": 327.0}, {"name": "chr_13_E318", "taxId": "41875", "score": 298.0}, {"name": "chr_13_E318", "taxId": "41875", "score": 294.0}, {"name": "chr_13_E318", "taxId": "41875", "score": 1315.0}, {"name": "chr_13_E318", "taxId": "41875", "score": 1288.0}, {"name": "chr_13_E318", "taxId": "41875", "score": 1258.0}, {"name": "chr_13_E318", "taxId": "41875", "score": 1254.0}, {"name": "chr_13_E318", "taxId": "41875", "score": 1247.0}, {"name": "chr_13_E318", "taxId": "41875", "score": 1238.0}, {"name": "chr_13_E318", "taxId": "41875", "score": 457.0}, {"name": "chr_13_E318", "taxId": "41875", "score": 1218.0}, {"name": "chr_13_E318", "taxId": "41875", "score": 1205.0}, {"name": "chr_13_E318", "taxId": "41875", "score": 1199.0}, {"name": "chr_13_E318", "taxId": "41875", "score": 1177.0}, {"name": "chr_13_E318", "taxId": "41875", "score": 1175.0}, {"name": "chr_13_E318", "taxId": "41875", "score": 1171.0}, {"name": "chr_13_E318", "taxId": "41875", "score": 1170.0}, {"name": "chr_13_E318", "taxId": "41875", "score": 1116.0}, {"name": "chr_13_E318", "taxId": "41875", "score": 1110.0}, {"name": "chr_13_E318", "taxId": "41875", "score": 1096.0}, {"name": "chr_13_E318", "taxId": "41875", "score": 1090.0}, {"name": "chr_13_E318", "taxId": "41875", "score": 699.0}, {"name": "chr_13_E318", "taxId": "41875", "score": 165.0}, {"name": "chr_13_E318", "taxId": "41875", "score": 1077.0}, {"name": "chr_13_E318", "taxId": "41875", "score": 1070.0}, {"name": "chr_13_E318", "taxId": "41875", "score": 1066.0}, {"name": "chr_13_E318", "taxId": "41875", "score": 1062.0}, {"name": "chr_13_E318", "taxId": "41875", "score": 1031.0}, {"name": "chr_13_E318", "taxId": "41875", "score": 1029.0}, {"name": "chr_13_E318", "taxId": "41875", "score": 726.0}, {"name": "chr_13_E318", "taxId": "41875", "score": 721.0}, {"name": "chr_13_E318", "taxId": "41875", "score": 220.0}, {"name": "chr_13_E318", "taxId": "41875", "score": 1022.0}, {"name": "chr_13_E318", "taxId": "41875", "score": 1014.0}, {"name": "chr_13_E318", "taxId": "41875", "score": 150.0}, {"name": "chr_13_E318", "taxId": "41875", "score": 987.0}, {"name": "chr_13_E318", "taxId": "41875", "score": 889.0}, {"name": "chr_13_E318", "taxId": "41875", "score": 854.0}, {"name": "chr_13_E318", "taxId": "41875", "score": 797.0}, {"name": "chr_13_E318", "taxId": "41875", "score": 228.0}, {"name": "chr_13_E318", "taxId": "41875", "score": 211.0}, {"name": "chr_13_E318", "taxId": "41875", "score": 191.0}, {"name": "chr_13_E318", "taxId": "41875", "score": 174.0}, {"name": "chr_13_E318", "taxId": "41875", "score": 985.0}, {"name": "chr_13_E318", "taxId": "41875", "score": 774.0}, {"name": "chr_13_E318", "taxId": "41875", "score": 985.0}, {"name": "chr_13_E318", "taxId": "41875", "score": 774.0}, {"name": "chr_13_E318", "taxId": "41875", "score": 167.0}, {"name": "chr_13_E318", "taxId": "41875", "score": 911.0}, {"name": "chr_13_E318", "taxId": "41875", "score": 911.0}, {"name": "chr_13_E318", "taxId": "41875", "score": 795.0}, {"name": "chr_13_E318", "taxId": "41875", "score": 904.0}, {"name": "chr_13_E318", "taxId": "41875", "score": 902.0}, {"name": "chr_13_E318", "taxId": "41875", "score": 893.0}, {"name": "chr_13_E318", "taxId": "41875", "score": 869.0}, {"name": "chr_13_E318", "taxId": "41875", "score": 850.0}, {"name": "chr_13_E318", "taxId": "41875", "score": 776.0}, {"name": "chr_13_E318", "taxId": "41875", "score": 885.0}, {"name": "chr_13_E318", "taxId": "41875", "score": 881.0}, {"name": "chr_13_E318", "taxId": "41875", "score": 878.0}, {"name": "chr_13_E318", "taxId": "41875", "score": 876.0}, {"name": "chr_13_E318", "taxId": "41875", "score": 876.0}, {"name": "chr_13_E318", "taxId": "41875", "score": 416.0}, {"name": "chr_13_E318", "taxId": "41875", "score": 398.0}, {"name": "chr_13_E318", "taxId": "41875", "score": 187.0}, {"name": "chr_13_E318", "taxId": "41875", "score": 152.0}, {"name": "chr_13_E318", "taxId": "436017", "score": 876.0}, {"name": "chr_13_E318", "taxId": "436017", "score": 876.0}, {"name": "chr_13_E318", "taxId": "436017", "score": 641.0}, {"name": "chr_13_E318", "taxId": "436017", "score": 340.0}, {"name": "chr_13_E318", "taxId": "436017", "score": 169.0}, {"name": "chr_13_E318", "taxId": "41875", "score": 865.0}, {"name": "chr_13_E318", "taxId": "41875", "score": 811.0}, {"name": "chr_13_E318", "taxId": "41875", "score": 863.0}, {"name": "chr_13_E318", "taxId": "41875", "score": 863.0}, {"name": "chr_13_E318", "taxId": "41875", "score": 819.0}, {"name": "chr_13_E318", "taxId": "41875", "score": 857.0}, {"name": "chr_13_E318", "taxId": "41875", "score": 857.0}, {"name": "chr_13_E318", "taxId": "41875", "score": 638.0}, {"name": "chr_13_E318", "taxId": "41875", "score": 854.0}, {"name": "chr_13_E318", "taxId": "41875", "score": 850.0}, {"name": "chr_13_E318", "taxId": "41875", "score": 850.0}, {"name": "chr_13_E318", "taxId": "41875", "score": 845.0}, {"name": "chr_13_E318", "taxId": "41875", "score": 472.0}, {"name": "chr_13_E318", "taxId": "41875", "score": 178.0}, {"name": "chr_13_E318", "taxId": "41875", "score": 828.0}, {"name": "chr_13_E318", "taxId": "41875", "score": 815.0}, {"name": "chr_13_E318", "taxId": "41875", "score": 815.0}, {"name": "chr_13_E318", "taxId": "41875", "score": 795.0}, {"name": "chr_13_E318", "taxId": "41875", "score": 239.0}, {"name": "chr_13_E318", "taxId": "41875", "score": 193.0}, {"name": "chr_13_E318", "taxId": "41875", "score": 793.0}, {"name": "chr_13_E318", "taxId": "41875", "score": 789.0}, {"name": "chr_13_E318", "taxId": "41875", "score": 756.0}, {"name": "chr_13_E318", "taxId": "41875", "score": 527.0}, {"name": "chr_13_E318", "taxId": "41875", "score": 754.0}, {"name": "chr_13_E318", "taxId": "41875", "score": 754.0}, {"name": "chr_13_E318", "taxId": "41875", "score": 754.0}, {"name": "chr_13_E318", "taxId": "41875", "score": 686.0}, {"name": "chr_13_E318", "taxId": "41875", "score": 544.0}, {"name": "chr_13_E318", "taxId": "41875", "score": 499.0}, {"name": "chr_13_E318", "taxId": "41875", "score": 499.0}, {"name": "chr_13_E318", "taxId": "41875", "score": 499.0}, {"name": "chr_13_E318", "taxId": "41875", "score": 494.0}, {"name": "chr_13_E318", "taxId": "41875", "score": 398.0}, {"name": "chr_13_E318", "taxId": "41875", "score": 749.0}, {"name": "chr_13_E318", "taxId": "41875", "score": 571.0}, {"name": "chr_13_E318", "taxId": "41875", "score": 745.0}, {"name": "chr_13_E318", "taxId": "41875", "score": 741.0}, {"name": "chr_13_E318", "taxId": "41875", "score": 726.0}, {"name": "chr_13_E318", "taxId": "41875", "score": 723.0}, {"name": "chr_13_E318", "taxId": "41875", "score": 492.0}, {"name": "chr_13_E318", "taxId": "41875", "score": 701.0}, {"name": "chr_13_E318", "taxId": "41875", "score": 680.0}, {"name": "chr_13_E318", "taxId": "41875", "score": 193.0}, {"name": "chr_13_E318", "taxId": "41875", "score": 676.0}, {"name": "chr_13_E318", "taxId": "41875", "score": 676.0}, {"name": "chr_13_E318", "taxId": "41875", "score": 671.0}, {"name": "chr_13_E318", "taxId": "41875", "score": 193.0}, {"name": "chr_13_E318", "taxId": "41875", "score": 660.0}, {"name": "chr_13_E318", "taxId": "41875", "score": 658.0}, {"name": "chr_13_E318", "taxId": "41875", "score": 161.0}, {"name": "chr_13_E318", "taxId": "41875", "score": 643.0}, {"name": "chr_13_E318", "taxId": "41875", "score": 610.0}, {"name": "chr_13_E318", "taxId": "436017", "score": 641.0}, {"name": "chr_13_E318", "taxId": "41875", "score": 638.0}, {"name": "chr_13_E318", "taxId": "41875", "score": 143.0}, {"name": "chr_13_E318", "taxId": "41875", "score": 638.0}, {"name": "chr_13_E318", "taxId": "41875", "score": 638.0}, {"name": "chr_13_E318", "taxId": "41875", "score": 529.0}, {"name": "chr_13_E318", "taxId": "41875", "score": 422.0}, {"name": "chr_13_E318", "taxId": "41875", "score": 156.0}, {"name": "chr_13_E318", "taxId": "41875", "score": 634.0}, {"name": "chr_13_E318", "taxId": "41875", "score": 625.0}, {"name": "chr_13_E318", "taxId": "41875", "score": 147.0}, {"name": "chr_13_E318", "taxId": "70448", "score": 608.0}, {"name": "chr_13_E318", "taxId": "41875", "score": 590.0}, {"name": "chr_13_E318", "taxId": "41875", "score": 571.0}, {"name": "chr_13_E318", "taxId": "41875", "score": 571.0}, {"name": "chr_13_E318", "taxId": "41875", "score": 571.0}, {"name": "chr_13_E318", "taxId": "41875", "score": 571.0}, {"name": "chr_13_E318", "taxId": "41875", "score": 571.0}, {"name": "chr_13_E318", "taxId": "41875", "score": 571.0}, {"name": "chr_13_E318", "taxId": "41875", "score": 551.0}, {"name": "chr_13_E318", "taxId": "41875", "score": 544.0}, {"name": "chr_13_E318", "taxId": "41875", "score": 429.0}, {"name": "chr_13_E318", "taxId": "41875", "score": 529.0}, {"name": "chr_13_E318", "taxId": "41875", "score": 446.0}, {"name": "chr_13_E318", "taxId": "41875", "score": 178.0}, {"name": "chr_13_E318", "taxId": "41875", "score": 521.0}, {"name": "chr_13_E318", "taxId": "41875", "score": 516.0}, {"name": "chr_13_E318", "taxId": "41875", "score": 505.0}, {"name": "chr_13_E318", "taxId": "41875", "score": 499.0}, {"name": "chr_13_E318", "taxId": "41875", "score": 496.0}, {"name": "chr_13_E318", "taxId": "41875", "score": 494.0}, {"name": "chr_13_E318", "taxId": "41875", "score": 486.0}, {"name": "chr_13_E318", "taxId": "41875", "score": 416.0}, {"name": "chr_13_E318", "taxId": "70448", "score": 405.0}, {"name": "chr_13_E318", "taxId": "41875", "score": 398.0}, {"name": "chr_13_E318", "taxId": "41875", "score": 263.0}, {"name": "chr_13_E318", "taxId": "41875", "score": 398.0}, {"name": "chr_13_E318", "taxId": "41875", "score": 388.0}, {"name": "chr_13_E318", "taxId": "41875", "score": 387.0}, {"name": "chr_13_E318", "taxId": "41875", "score": 383.0}, {"name": "chr_13_E318", "taxId": "41875", "score": 383.0}, {"name": "chr_13_E318", "taxId": "41875", "score": 372.0}, {"name": "chr_13_E318", "taxId": "41875", "score": 353.0}, {"name": "chr_13_E318", "taxId": "41875", "score": 350.0}, {"name": "chr_13_E318", "taxId": "41875", "score": 346.0}, {"name": "chr_13_E318", "taxId": "41875", "score": 342.0}, {"name": "chr_13_E318", "taxId": "41875", "score": 206.0}, {"name": "chr_13_E318", "taxId": "436017", "score": 340.0}, {"name": "chr_13_E318", "taxId": "41875", "score": 333.0}, {"name": "chr_13_E318", "taxId": "41875", "score": 292.0}, {"name": "chr_13_E318", "taxId": "564608", "score": 283.0}, {"name": "chr_13_E318", "taxId": "41875", "score": 239.0}, {"name": "chr_13_E318", "taxId": "70448", "score": 211.0}, {"name": "chr_13_E318", "taxId": "41875", "score": 198.0}, {"name": "chr_13_E318", "taxId": "41875", "score": 195.0}, {"name": "chr_13_E318", "taxId": "41875", "score": 187.0}, {"name": "chr_13_E318", "taxId": "34126", "score": 183.0}, {"name": "chr_13_E318", "taxId": "41875", "score": 182.0}, {"name": "chr_13_E318", "taxId": "41875", "score": 178.0}, {"name": "chr_13_E318", "taxId": "41875", "score": 161.0}, {"name": "chr_13_E318", "taxId": "436017", "score": 159.0}, {"name": "chr_13_E318", "taxId": "41875", "score": 156.0}, {"name": "chr_13_E318", "taxId": "41875", "score": 152.0}, {"name": "chr_13_E318", "taxId": "39947", "score": 148.0}, {"name": "chr_13_E318", "taxId": "39947", "score": 143.0}]}, "taxonomy": {"bestsum": {"species": {"tax": "Bathycoccus prasinos", "score": 2417544.0, "c_index": 5}, "genus": {"tax": "Bathycoccus", "score": 2417544.0, "c_index": 4}, "family": {"tax": "Bathycoccaceae", "score": 2422810.0, "c_index": 3}, "order": {"tax": "Mamiellales", "score": 2423093.0, "c_index": 2}, "phylum": {"tax": "Chlorophyta", "score": 2423276.0, "c_index": 1}, "superkingdom": {"tax": "Eukaryota", "score": 2423567.0, "c_index": 0}}}}, "chr_12_E318": {"name": "chr_12_E318", "length": 772900, "n_count": 0, "agct_count": 772900, "gc": 0.4769, "covs": {"bam0": 69.2598}, "read_cov": {"bam0": 357052}, "hits": {"tax0": [{"name": "chr_12_E318", "taxId": "41875", "score": 51064.0}, {"name": "chr_12_E318", "taxId": "41875", "score": 43724.0}, {"name": "chr_12_E318", "taxId": "41875", "score": 37709.0}, {"name": "chr_12_E318", "taxId": "41875", "score": 37257.0}, {"name": "chr_12_E318", "taxId": "41875", "score": 35755.0}, {"name": "chr_12_E318", "taxId": "41875", "score": 35177.0}, {"name": "chr_12_E318", "taxId": "41875", "score": 35098.0}, {"name": "chr_12_E318", "taxId": "41875", "score": 29647.0}, {"name": "chr_12_E318", "taxId": "41875", "score": 28456.0}, {"name": "chr_12_E318", "taxId": "41875", "score": 28409.0}, {"name": "chr_12_E318", "taxId": "41875", "score": 26018.0}, {"name": "chr_12_E318", "taxId": "41875", "score": 24371.0}, {"name": "chr_12_E318", "taxId": "41875", "score": 23078.0}, {"name": "chr_12_E318", "taxId": "41875", "score": 22716.0}, {"name": "chr_12_E318", "taxId": "41875", "score": 21654.0}, {"name": "chr_12_E318", "taxId": "41875", "score": 20642.0}, {"name": "chr_12_E318", "taxId": "41875", "score": 20633.0}, {"name": "chr_12_E318", "taxId": "41875", "score": 19280.0}, {"name": "chr_12_E318", "taxId": "41875", "score": 19110.0}, {"name": "chr_12_E318", "taxId": "41875", "score": 18940.0}, {"name": "chr_12_E318", "taxId": "41875", "score": 18851.0}, {"name": "chr_12_E318", "taxId": "41875", "score": 18589.0}, {"name": "chr_12_E318", "taxId": "41875", "score": 17001.0}, {"name": "chr_12_E318", "taxId": "41875", "score": 16988.0}, {"name": "chr_12_E318", "taxId": "41875", "score": 16641.0}, {"name": "chr_12_E318", "taxId": "41875", "score": 16017.0}, {"name": "chr_12_E318", "taxId": "41875", "score": 15729.0}, {"name": "chr_12_E318", "taxId": "41875", "score": 15184.0}, {"name": "chr_12_E318", "taxId": "41875", "score": 15036.0}, {"name": "chr_12_E318", "taxId": "41875", "score": 14909.0}, {"name": "chr_12_E318", "taxId": "41875", "score": 13862.0}, {"name": "chr_12_E318", "taxId": "41875", "score": 13760.0}, {"name": "chr_12_E318", "taxId": "41875", "score": 13330.0}, {"name": "chr_12_E318", "taxId": "41875", "score": 13029.0}, {"name": "chr_12_E318", "taxId": "41875", "score": 12502.0}, {"name": "chr_12_E318", "taxId": "41875", "score": 11882.0}, {"name": "chr_12_E318", "taxId": "41875", "score": 11417.0}, {"name": "chr_12_E318", "taxId": "41875", "score": 11402.0}, {"name": "chr_12_E318", "taxId": "41875", "score": 11095.0}, {"name": "chr_12_E318", "taxId": "41875", "score": 10683.0}, {"name": "chr_12_E318", "taxId": "41875", "score": 10427.0}, {"name": "chr_12_E318", "taxId": "41875", "score": 10237.0}, {"name": "chr_12_E318", "taxId": "41875", "score": 9718.0}, {"name": "chr_12_E318", "taxId": "41875", "score": 9476.0}, {"name": "chr_12_E318", "taxId": "41875", "score": 9249.0}, {"name": "chr_12_E318", "taxId": "41875", "score": 9001.0}, {"name": "chr_12_E318", "taxId": "41875", "score": 8815.0}, {"name": "chr_12_E318", "taxId": "41875", "score": 8588.0}, {"name": "chr_12_E318", "taxId": "41875", "score": 8377.0}, {"name": "chr_12_E318", "taxId": "41875", "score": 8168.0}, {"name": "chr_12_E318", "taxId": "41875", "score": 8045.0}, {"name": "chr_12_E318", "taxId": "41875", "score": 7943.0}, {"name": "chr_12_E318", "taxId": "41875", "score": 7805.0}, {"name": "chr_12_E318", "taxId": "41875", "score": 7624.0}, {"name": "chr_12_E318", "taxId": "41875", "score": 6957.0}, {"name": "chr_12_E318", "taxId": "41875", "score": 6935.0}, {"name": "chr_12_E318", "taxId": "41875", "score": 6663.0}, {"name": "chr_12_E318", "taxId": "41875", "score": 5679.0}, {"name": "chr_12_E318", "taxId": "41875", "score": 5594.0}, {"name": "chr_12_E318", "taxId": "41875", "score": 5528.0}, {"name": "chr_12_E318", "taxId": "41875", "score": 5160.0}, {"name": "chr_12_E318", "taxId": "41875", "score": 5025.0}, {"name": "chr_12_E318", "taxId": "41875", "score": 4848.0}, {"name": "chr_12_E318", "taxId": "41875", "score": 4058.0}, {"name": "chr_12_E318", "taxId": "41875", "score": 3868.0}, {"name": "chr_12_E318", "taxId": "41875", "score": 3843.0}, {"name": "chr_12_E318", "taxId": "41875", "score": 3805.0}, {"name": "chr_12_E318", "taxId": "41875", "score": 3350.0}, {"name": "chr_12_E318", "taxId": "41875", "score": 3105.0}, {"name": "chr_12_E318", "taxId": "41875", "score": 2931.0}, {"name": "chr_12_E318", "taxId": "41875", "score": 2739.0}, {"name": "chr_12_E318", "taxId": "41875", "score": 2414.0}, {"name": "chr_12_E318", "taxId": "41875", "score": 2274.0}, {"name": "chr_12_E318", "taxId": "41875", "score": 1860.0}, {"name": "chr_12_E318", "taxId": "41875", "score": 1814.0}, {"name": "chr_12_E318", "taxId": "41875", "score": 1559.0}, {"name": "chr_12_E318", "taxId": "41875", "score": 1489.0}, {"name": "chr_12_E318", "taxId": "41875", "score": 1428.0}, {"name": "chr_12_E318", "taxId": "41875", "score": 1393.0}, {"name": "chr_12_E318", "taxId": "41875", "score": 1254.0}, {"name": "chr_12_E318", "taxId": "41875", "score": 1127.0}, {"name": "chr_12_E318", "taxId": "41875", "score": 1086.0}, {"name": "chr_12_E318", "taxId": "41875", "score": 1051.0}, {"name": "chr_12_E318", "taxId": "41875", "score": 1035.0}, {"name": "chr_12_E318", "taxId": "41875", "score": 857.0}, {"name": "chr_12_E318", "taxId": "41875", "score": 795.0}, {"name": "chr_12_E318", "taxId": "41875", "score": 717.0}, {"name": "chr_12_E318", "taxId": "41875", "score": 599.0}, {"name": "chr_12_E318", "taxId": "41875", "score": 492.0}, {"name": "chr_12_E318", "taxId": "41875", "score": 459.0}, {"name": "chr_12_E318", "taxId": "41875", "score": 403.0}, {"name": "chr_12_E318", "taxId": "41875", "score": 237.0}, {"name": "chr_12_E318", "taxId": "41875", "score": 191.0}, {"name": "chr_12_E318", "taxId": "743611", "score": 13140.0}, {"name": "chr_12_E318", "taxId": "743611", "score": 5171.0}, {"name": "chr_12_E318", "taxId": "743611", "score": 4462.0}, {"name": "chr_12_E318", "taxId": "41875", "score": 12366.0}, {"name": "chr_12_E318", "taxId": "41875", "score": 11125.0}, {"name": "chr_12_E318", "taxId": "41875", "score": 10449.0}, {"name": "chr_12_E318", "taxId": "41875", "score": 10373.0}, {"name": "chr_12_E318", "taxId": "41875", "score": 9923.0}, {"name": "chr_12_E318", "taxId": "41875", "score": 9345.0}, {"name": "chr_12_E318", "taxId": "41875", "score": 8416.0}, {"name": "chr_12_E318", "taxId": "41875", "score": 8405.0}, {"name": "chr_12_E318", "taxId": "41875", "score": 7814.0}, {"name": "chr_12_E318", "taxId": "41875", "score": 7697.0}, {"name": "chr_12_E318", "taxId": "41875", "score": 7607.0}, {"name": "chr_12_E318", "taxId": "41875", "score": 7347.0}, {"name": "chr_12_E318", "taxId": "41875", "score": 6907.0}, {"name": "chr_12_E318", "taxId": "41875", "score": 6656.0}, {"name": "chr_12_E318", "taxId": "41875", "score": 6645.0}, {"name": "chr_12_E318", "taxId": "41875", "score": 6490.0}, {"name": "chr_12_E318", "taxId": "41875", "score": 6239.0}, {"name": "chr_12_E318", "taxId": "41875", "score": 6224.0}, {"name": "chr_12_E318", "taxId": "41875", "score": 6218.0}, {"name": "chr_12_E318", "taxId": "41875", "score": 5934.0}, {"name": "chr_12_E318", "taxId": "41875", "score": 5829.0}, {"name": "chr_12_E318", "taxId": "41875", "score": 5786.0}, {"name": "chr_12_E318", "taxId": "41875", "score": 5650.0}, {"name": "chr_12_E318", "taxId": "41875", "score": 5565.0}, {"name": "chr_12_E318", "taxId": "41875", "score": 5474.0}, {"name": "chr_12_E318", "taxId": "41875", "score": 5469.0}, {"name": "chr_12_E318", "taxId": "41875", "score": 5424.0}, {"name": "chr_12_E318", "taxId": "41875", "score": 5265.0}, {"name": "chr_12_E318", "taxId": "41875", "score": 1051.0}, {"name": "chr_12_E318", "taxId": "41875", "score": 403.0}, {"name": "chr_12_E318", "taxId": "41875", "score": 403.0}, {"name": "chr_12_E318", "taxId": "41875", "score": 5241.0}, {"name": "chr_12_E318", "taxId": "41875", "score": 5182.0}, {"name": "chr_12_E318", "taxId": "41875", "score": 5177.0}, {"name": "chr_12_E318", "taxId": "41875", "score": 5173.0}, {"name": "chr_12_E318", "taxId": "41875", "score": 5049.0}, {"name": "chr_12_E318", "taxId": "41875", "score": 5042.0}, {"name": "chr_12_E318", "taxId": "41875", "score": 5036.0}, {"name": "chr_12_E318", "taxId": "41875", "score": 5011.0}, {"name": "chr_12_E318", "taxId": "41875", "score": 4996.0}, {"name": "chr_12_E318", "taxId": "41875", "score": 4996.0}, {"name": "chr_12_E318", "taxId": "41875", "score": 401.0}, {"name": "chr_12_E318", "taxId": "41875", "score": 4959.0}, {"name": "chr_12_E318", "taxId": "41875", "score": 4944.0}, {"name": "chr_12_E318", "taxId": "41875", "score": 4879.0}, {"name": "chr_12_E318", "taxId": "41875", "score": 4807.0}, {"name": "chr_12_E318", "taxId": "41875", "score": 4518.0}, {"name": "chr_12_E318", "taxId": "41875", "score": 4444.0}, {"name": "chr_12_E318", "taxId": "41875", "score": 4409.0}, {"name": "chr_12_E318", "taxId": "41875", "score": 4388.0}, {"name": "chr_12_E318", "taxId": "41875", "score": 4383.0}, {"name": "chr_12_E318", "taxId": "41875", "score": 4370.0}, {"name": "chr_12_E318", "taxId": "41875", "score": 4338.0}, {"name": "chr_12_E318", "taxId": "41875", "score": 4324.0}, {"name": "chr_12_E318", "taxId": "41875", "score": 4311.0}, {"name": "chr_12_E318", "taxId": "41875", "score": 4274.0}, {"name": "chr_12_E318", "taxId": "41875", "score": 4250.0}, {"name": "chr_12_E318", "taxId": "41875", "score": 4239.0}, {"name": "chr_12_E318", "taxId": "41875", "score": 4193.0}, {"name": "chr_12_E318", "taxId": "41875", "score": 4191.0}, {"name": "chr_12_E318", "taxId": "41875", "score": 4141.0}, {"name": "chr_12_E318", "taxId": "41875", "score": 4130.0}, {"name": "chr_12_E318", "taxId": "41875", "score": 4098.0}, {"name": "chr_12_E318", "taxId": "41875", "score": 4063.0}, {"name": "chr_12_E318", "taxId": "41875", "score": 4024.0}, {"name": "chr_12_E318", "taxId": "41875", "score": 3969.0}, {"name": "chr_12_E318", "taxId": "41875", "score": 3960.0}, {"name": "chr_12_E318", "taxId": "41875", "score": 3958.0}, {"name": "chr_12_E318", "taxId": "41875", "score": 3868.0}, {"name": "chr_12_E318", "taxId": "41875", "score": 3829.0}, {"name": "chr_12_E318", "taxId": "41875", "score": 3781.0}, {"name": "chr_12_E318", "taxId": "41875", "score": 3768.0}, {"name": "chr_12_E318", "taxId": "41875", "score": 3740.0}, {"name": "chr_12_E318", "taxId": "41875", "score": 3731.0}, {"name": "chr_12_E318", "taxId": "41875", "score": 3712.0}, {"name": "chr_12_E318", "taxId": "41875", "score": 3712.0}, {"name": "chr_12_E318", "taxId": "41875", "score": 3687.0}, {"name": "chr_12_E318", "taxId": "41875", "score": 3668.0}, {"name": "chr_12_E318", "taxId": "41875", "score": 3650.0}, {"name": "chr_12_E318", "taxId": "41875", "score": 148.0}, {"name": "chr_12_E318", "taxId": "41875", "score": 3624.0}, {"name": "chr_12_E318", "taxId": "41875", "score": 3559.0}, {"name": "chr_12_E318", "taxId": "41875", "score": 3554.0}, {"name": "chr_12_E318", "taxId": "41875", "score": 191.0}, {"name": "chr_12_E318", "taxId": "41875", "score": 3542.0}, {"name": "chr_12_E318", "taxId": "41875", "score": 3472.0}, {"name": "chr_12_E318", "taxId": "41875", "score": 3463.0}, {"name": "chr_12_E318", "taxId": "41875", "score": 3454.0}, {"name": "chr_12_E318", "taxId": "41875", "score": 3413.0}, {"name": "chr_12_E318", "taxId": "41875", "score": 3400.0}, {"name": "chr_12_E318", "taxId": "41875", "score": 3380.0}, {"name": "chr_12_E318", "taxId": "41875", "score": 289.0}, {"name": "chr_12_E318", "taxId": "41875", "score": 3365.0}, {"name": "chr_12_E318", "taxId": "41875", "score": 3358.0}, {"name": "chr_12_E318", "taxId": "41875", "score": 3325.0}, {"name": "chr_12_E318", "taxId": "41875", "score": 3323.0}, {"name": "chr_12_E318", "taxId": "41875", "score": 2702.0}, {"name": "chr_12_E318", "taxId": "41875", "score": 206.0}, {"name": "chr_12_E318", "taxId": "41875", "score": 3315.0}, {"name": "chr_12_E318", "taxId": "41875", "score": 3271.0}, {"name": "chr_12_E318", "taxId": "41875", "score": 3230.0}, {"name": "chr_12_E318", "taxId": "41875", "score": 3188.0}, {"name": "chr_12_E318", "taxId": "41875", "score": 3160.0}, {"name": "chr_12_E318", "taxId": "41875", "score": 3125.0}, {"name": "chr_12_E318", "taxId": "41875", "score": 3068.0}, {"name": "chr_12_E318", "taxId": "41875", "score": 178.0}, {"name": "chr_12_E318", "taxId": "41875", "score": 3064.0}, {"name": "chr_12_E318", "taxId": "41875", "score": 3055.0}, {"name": "chr_12_E318", "taxId": "41875", "score": 3037.0}, {"name": "chr_12_E318", "taxId": "41875", "score": 3037.0}, {"name": "chr_12_E318", "taxId": "41875", "score": 3025.0}, {"name": "chr_12_E318", "taxId": "41875", "score": 3024.0}, {"name": "chr_12_E318", "taxId": "41875", "score": 3018.0}, {"name": "chr_12_E318", "taxId": "41875", "score": 206.0}, {"name": "chr_12_E318", "taxId": "41875", "score": 3013.0}, {"name": "chr_12_E318", "taxId": "41875", "score": 3007.0}, {"name": "chr_12_E318", "taxId": "41875", "score": 3003.0}, {"name": "chr_12_E318", "taxId": "41875", "score": 2992.0}, {"name": "chr_12_E318", "taxId": "41875", "score": 2990.0}, {"name": "chr_12_E318", "taxId": "41875", "score": 449.0}, {"name": "chr_12_E318", "taxId": "41875", "score": 2966.0}, {"name": "chr_12_E318", "taxId": "41875", "score": 2957.0}, {"name": "chr_12_E318", "taxId": "41875", "score": 2942.0}, {"name": "chr_12_E318", "taxId": "41875", "score": 2929.0}, {"name": "chr_12_E318", "taxId": "41875", "score": 2928.0}, {"name": "chr_12_E318", "taxId": "41875", "score": 2905.0}, {"name": "chr_12_E318", "taxId": "41875", "score": 2894.0}, {"name": "chr_12_E318", "taxId": "41875", "score": 2892.0}, {"name": "chr_12_E318", "taxId": "41875", "score": 2887.0}, {"name": "chr_12_E318", "taxId": "41875", "score": 2878.0}, {"name": "chr_12_E318", "taxId": "41875", "score": 172.0}, {"name": "chr_12_E318", "taxId": "41875", "score": 2848.0}, {"name": "chr_12_E318", "taxId": "41875", "score": 2815.0}, {"name": "chr_12_E318", "taxId": "41875", "score": 2811.0}, {"name": "chr_12_E318", "taxId": "41875", "score": 2811.0}, {"name": "chr_12_E318", "taxId": "41875", "score": 2804.0}, {"name": "chr_12_E318", "taxId": "41875", "score": 2793.0}, {"name": "chr_12_E318", "taxId": "41875", "score": 2789.0}, {"name": "chr_12_E318", "taxId": "41875", "score": 2778.0}, {"name": "chr_12_E318", "taxId": "41875", "score": 2774.0}, {"name": "chr_12_E318", "taxId": "41875", "score": 2767.0}, {"name": "chr_12_E318", "taxId": "41875", "score": 2761.0}, {"name": "chr_12_E318", "taxId": "41875", "score": 2760.0}, {"name": "chr_12_E318", "taxId": "41875", "score": 2739.0}, {"name": "chr_12_E318", "taxId": "41875", "score": 2717.0}, {"name": "chr_12_E318", "taxId": "41875", "score": 2699.0}, {"name": "chr_12_E318", "taxId": "41875", "score": 2673.0}, {"name": "chr_12_E318", "taxId": "41875", "score": 1022.0}, {"name": "chr_12_E318", "taxId": "41875", "score": 2665.0}, {"name": "chr_12_E318", "taxId": "41875", "score": 2665.0}, {"name": "chr_12_E318", "taxId": "41875", "score": 2630.0}, {"name": "chr_12_E318", "taxId": "41875", "score": 342.0}, {"name": "chr_12_E318", "taxId": "41875", "score": 2621.0}, {"name": "chr_12_E318", "taxId": "41875", "score": 2615.0}, {"name": "chr_12_E318", "taxId": "41875", "score": 2603.0}, {"name": "chr_12_E318", "taxId": "41875", "score": 183.0}, {"name": "chr_12_E318", "taxId": "41875", "score": 2588.0}, {"name": "chr_12_E318", "taxId": "41875", "score": 2543.0}, {"name": "chr_12_E318", "taxId": "41875", "score": 2529.0}, {"name": "chr_12_E318", "taxId": "41875", "score": 2529.0}, {"name": "chr_12_E318", "taxId": "41875", "score": 2523.0}, {"name": "chr_12_E318", "taxId": "41875", "score": 2512.0}, {"name": "chr_12_E318", "taxId": "41875", "score": 2490.0}, {"name": "chr_12_E318", "taxId": "41875", "score": 2464.0}, {"name": "chr_12_E318", "taxId": "41875", "score": 285.0}, {"name": "chr_12_E318", "taxId": "41875", "score": 2460.0}, {"name": "chr_12_E318", "taxId": "41875", "score": 2436.0}, {"name": "chr_12_E318", "taxId": "41875", "score": 2386.0}, {"name": "chr_12_E318", "taxId": "41875", "score": 2381.0}, {"name": "chr_12_E318", "taxId": "41875", "score": 2346.0}, {"name": "chr_12_E318", "taxId": "41875", "score": 2342.0}, {"name": "chr_12_E318", "taxId": "41875", "score": 1724.0}, {"name": "chr_12_E318", "taxId": "41875", "score": 2263.0}, {"name": "chr_12_E318", "taxId": "41875", "score": 2255.0}, {"name": "chr_12_E318", "taxId": "41875", "score": 2248.0}, {"name": "chr_12_E318", "taxId": "41875", "score": 1441.0}, {"name": "chr_12_E318", "taxId": "41875", "score": 566.0}, {"name": "chr_12_E318", "taxId": "41875", "score": 446.0}, {"name": "chr_12_E318", "taxId": "41875", "score": 377.0}, {"name": "chr_12_E318", "taxId": "41875", "score": 243.0}, {"name": "chr_12_E318", "taxId": "41875", "score": 2239.0}, {"name": "chr_12_E318", "taxId": "41875", "score": 2222.0}, {"name": "chr_12_E318", "taxId": "41875", "score": 2217.0}, {"name": "chr_12_E318", "taxId": "41875", "score": 2206.0}, {"name": "chr_12_E318", "taxId": "41875", "score": 2191.0}, {"name": "chr_12_E318", "taxId": "41875", "score": 2187.0}, {"name": "chr_12_E318", "taxId": "41875", "score": 2180.0}, {"name": "chr_12_E318", "taxId": "41875", "score": 2156.0}, {"name": "chr_12_E318", "taxId": "41875", "score": 2150.0}, {"name": "chr_12_E318", "taxId": "41875", "score": 2121.0}, {"name": "chr_12_E318", "taxId": "41875", "score": 2115.0}, {"name": "chr_12_E318", "taxId": "41875", "score": 2108.0}, {"name": "chr_12_E318", "taxId": "41875", "score": 2100.0}, {"name": "chr_12_E318", "taxId": "41875", "score": 2087.0}, {"name": "chr_12_E318", "taxId": "41875", "score": 2084.0}, {"name": "chr_12_E318", "taxId": "41875", "score": 2063.0}, {"name": "chr_12_E318", "taxId": "41875", "score": 2061.0}, {"name": "chr_12_E318", "taxId": "41875", "score": 2061.0}, {"name": "chr_12_E318", "taxId": "41875", "score": 191.0}, {"name": "chr_12_E318", "taxId": "41875", "score": 2058.0}, {"name": "chr_12_E318", "taxId": "41875", "score": 2056.0}, {"name": "chr_12_E318", "taxId": "41875", "score": 2052.0}, {"name": "chr_12_E318", "taxId": "41875", "score": 2030.0}, {"name": "chr_12_E318", "taxId": "41875", "score": 2028.0}, {"name": "chr_12_E318", "taxId": "41875", "score": 2023.0}, {"name": "chr_12_E318", "taxId": "41875", "score": 2001.0}, {"name": "chr_12_E318", "taxId": "41875", "score": 1997.0}, {"name": "chr_12_E318", "taxId": "41875", "score": 1995.0}, {"name": "chr_12_E318", "taxId": "41875", "score": 1978.0}, {"name": "chr_12_E318", "taxId": "41875", "score": 1960.0}, {"name": "chr_12_E318", "taxId": "41875", "score": 1956.0}, {"name": "chr_12_E318", "taxId": "41875", "score": 1953.0}, {"name": "chr_12_E318", "taxId": "41875", "score": 1945.0}, {"name": "chr_12_E318", "taxId": "436017", "score": 1945.0}, {"name": "chr_12_E318", "taxId": "436017", "score": 394.0}, {"name": "chr_12_E318", "taxId": "436017", "score": 375.0}, {"name": "chr_12_E318", "taxId": "436017", "score": 296.0}, {"name": "chr_12_E318", "taxId": "436017", "score": 244.0}, {"name": "chr_12_E318", "taxId": "41875", "score": 1940.0}, {"name": "chr_12_E318", "taxId": "436017", "score": 1936.0}, {"name": "chr_12_E318", "taxId": "41875", "score": 1930.0}, {"name": "chr_12_E318", "taxId": "41875", "score": 1927.0}, {"name": "chr_12_E318", "taxId": "41875", "score": 787.0}, {"name": "chr_12_E318", "taxId": "41875", "score": 163.0}, {"name": "chr_12_E318", "taxId": "41875", "score": 1919.0}, {"name": "chr_12_E318", "taxId": "41875", "score": 279.0}, {"name": "chr_12_E318", "taxId": "41875", "score": 1912.0}, {"name": "chr_12_E318", "taxId": "41875", "score": 512.0}, {"name": "chr_12_E318", "taxId": "41875", "score": 1893.0}, {"name": "chr_12_E318", "taxId": "41875", "score": 1884.0}, {"name": "chr_12_E318", "taxId": "41875", "score": 1881.0}, {"name": "chr_12_E318", "taxId": "41875", "score": 1873.0}, {"name": "chr_12_E318", "taxId": "41875", "score": 1869.0}, {"name": "chr_12_E318", "taxId": "41875", "score": 1868.0}, {"name": "chr_12_E318", "taxId": "41875", "score": 1858.0}, {"name": "chr_12_E318", "taxId": "41875", "score": 1858.0}, {"name": "chr_12_E318", "taxId": "41875", "score": 1851.0}, {"name": "chr_12_E318", "taxId": "41875", "score": 1845.0}, {"name": "chr_12_E318", "taxId": "41875", "score": 1825.0}, {"name": "chr_12_E318", "taxId": "41875", "score": 1825.0}, {"name": "chr_12_E318", "taxId": "41875", "score": 169.0}, {"name": "chr_12_E318", "taxId": "41875", "score": 1825.0}, {"name": "chr_12_E318", "taxId": "41875", "score": 1823.0}, {"name": "chr_12_E318", "taxId": "41875", "score": 1821.0}, {"name": "chr_12_E318", "taxId": "41875", "score": 1820.0}, {"name": "chr_12_E318", "taxId": "41875", "score": 1805.0}, {"name": "chr_12_E318", "taxId": "41875", "score": 1792.0}, {"name": "chr_12_E318", "taxId": "41875", "score": 1768.0}, {"name": "chr_12_E318", "taxId": "41875", "score": 1768.0}, {"name": "chr_12_E318", "taxId": "41875", "score": 169.0}, {"name": "chr_12_E318", "taxId": "41875", "score": 1764.0}, {"name": "chr_12_E318", "taxId": "41875", "score": 1759.0}, {"name": "chr_12_E318", "taxId": "41875", "score": 1757.0}, {"name": "chr_12_E318", "taxId": "70448", "score": 1755.0}, {"name": "chr_12_E318", "taxId": "41875", "score": 1749.0}, {"name": "chr_12_E318", "taxId": "41875", "score": 1738.0}, {"name": "chr_12_E318", "taxId": "41875", "score": 1736.0}, {"name": "chr_12_E318", "taxId": "41875", "score": 1722.0}, {"name": "chr_12_E318", "taxId": "41875", "score": 1720.0}, {"name": "chr_12_E318", "taxId": "41875", "score": 514.0}, {"name": "chr_12_E318", "taxId": "41875", "score": 1720.0}, {"name": "chr_12_E318", "taxId": "41875", "score": 1714.0}, {"name": "chr_12_E318", "taxId": "41875", "score": 1698.0}, {"name": "chr_12_E318", "taxId": "41875", "score": 1687.0}, {"name": "chr_12_E318", "taxId": "41875", "score": 1676.0}, {"name": "chr_12_E318", "taxId": "41875", "score": 1674.0}, {"name": "chr_12_E318", "taxId": "41875", "score": 165.0}, {"name": "chr_12_E318", "taxId": "41875", "score": 1674.0}, {"name": "chr_12_E318", "taxId": "41875", "score": 1663.0}, {"name": "chr_12_E318", "taxId": "41875", "score": 1646.0}, {"name": "chr_12_E318", "taxId": "41875", "score": 1646.0}, {"name": "chr_12_E318", "taxId": "41875", "score": 1637.0}, {"name": "chr_12_E318", "taxId": "41875", "score": 1635.0}, {"name": "chr_12_E318", "taxId": "41875", "score": 1620.0}, {"name": "chr_12_E318", "taxId": "41875", "score": 171.0}, {"name": "chr_12_E318", "taxId": "41875", "score": 1615.0}, {"name": "chr_12_E318", "taxId": "41875", "score": 1613.0}, {"name": "chr_12_E318", "taxId": "41875", "score": 1611.0}, {"name": "chr_12_E318", "taxId": "41875", "score": 1609.0}, {"name": "chr_12_E318", "taxId": "41875", "score": 272.0}, {"name": "chr_12_E318", "taxId": "41875", "score": 1604.0}, {"name": "chr_12_E318", "taxId": "41875", "score": 1602.0}, {"name": "chr_12_E318", "taxId": "41875", "score": 1594.0}, {"name": "chr_12_E318", "taxId": "41875", "score": 1591.0}, {"name": "chr_12_E318", "taxId": "41875", "score": 1585.0}, {"name": "chr_12_E318", "taxId": "41875", "score": 1576.0}, {"name": "chr_12_E318", "taxId": "41875", "score": 185.0}, {"name": "chr_12_E318", "taxId": "41875", "score": 1574.0}, {"name": "chr_12_E318", "taxId": "41875", "score": 1568.0}, {"name": "chr_12_E318", "taxId": "41875", "score": 1563.0}, {"name": "chr_12_E318", "taxId": "41875", "score": 1554.0}, {"name": "chr_12_E318", "taxId": "41875", "score": 1548.0}, {"name": "chr_12_E318", "taxId": "41875", "score": 1546.0}, {"name": "chr_12_E318", "taxId": "41875", "score": 488.0}, {"name": "chr_12_E318", "taxId": "41875", "score": 1541.0}, {"name": "chr_12_E318", "taxId": "41875", "score": 1530.0}, {"name": "chr_12_E318", "taxId": "41875", "score": 1528.0}, {"name": "chr_12_E318", "taxId": "41875", "score": 1526.0}, {"name": "chr_12_E318", "taxId": "41875", "score": 824.0}, {"name": "chr_12_E318", "taxId": "41875", "score": 821.0}, {"name": "chr_12_E318", "taxId": "41875", "score": 780.0}, {"name": "chr_12_E318", "taxId": "41875", "score": 1520.0}, {"name": "chr_12_E318", "taxId": "41875", "score": 1517.0}, {"name": "chr_12_E318", "taxId": "41875", "score": 1504.0}, {"name": "chr_12_E318", "taxId": "41875", "score": 935.0}, {"name": "chr_12_E318", "taxId": "41875", "score": 1496.0}, {"name": "chr_12_E318", "taxId": "41875", "score": 1485.0}, {"name": "chr_12_E318", "taxId": "41875", "score": 1483.0}, {"name": "chr_12_E318", "taxId": "41875", "score": 1482.0}, {"name": "chr_12_E318", "taxId": "41875", "score": 1465.0}, {"name": "chr_12_E318", "taxId": "41875", "score": 850.0}, {"name": "chr_12_E318", "taxId": "41875", "score": 769.0}, {"name": "chr_12_E318", "taxId": "41875", "score": 699.0}, {"name": "chr_12_E318", "taxId": "41875", "score": 599.0}, {"name": "chr_12_E318", "taxId": "41875", "score": 501.0}, {"name": "chr_12_E318", "taxId": "41875", "score": 425.0}, {"name": "chr_12_E318", "taxId": "41875", "score": 424.0}, {"name": "chr_12_E318", "taxId": "41875", "score": 420.0}, {"name": "chr_12_E318", "taxId": "41875", "score": 409.0}, {"name": "chr_12_E318", "taxId": "41875", "score": 401.0}, {"name": "chr_12_E318", "taxId": "41875", "score": 390.0}, {"name": "chr_12_E318", "taxId": "41875", "score": 381.0}, {"name": "chr_12_E318", "taxId": "41875", "score": 327.0}, {"name": "chr_12_E318", "taxId": "41875", "score": 219.0}, {"name": "chr_12_E318", "taxId": "41875", "score": 1459.0}, {"name": "chr_12_E318", "taxId": "41875", "score": 1458.0}, {"name": "chr_12_E318", "taxId": "41875", "score": 1454.0}, {"name": "chr_12_E318", "taxId": "41875", "score": 1447.0}, {"name": "chr_12_E318", "taxId": "41875", "score": 520.0}, {"name": "chr_12_E318", "taxId": "41875", "score": 1445.0}, {"name": "chr_12_E318", "taxId": "41875", "score": 1437.0}, {"name": "chr_12_E318", "taxId": "41875", "score": 1435.0}, {"name": "chr_12_E318", "taxId": "41875", "score": 1435.0}, {"name": "chr_12_E318", "taxId": "41875", "score": 1432.0}, {"name": "chr_12_E318", "taxId": "41875", "score": 1424.0}, {"name": "chr_12_E318", "taxId": "41875", "score": 1413.0}, {"name": "chr_12_E318", "taxId": "41875", "score": 1410.0}, {"name": "chr_12_E318", "taxId": "41875", "score": 1400.0}, {"name": "chr_12_E318", "taxId": "41875", "score": 1400.0}, {"name": "chr_12_E318", "taxId": "41875", "score": 147.0}, {"name": "chr_12_E318", "taxId": "41875", "score": 1399.0}, {"name": "chr_12_E318", "taxId": "41875", "score": 1387.0}, {"name": "chr_12_E318", "taxId": "41875", "score": 1380.0}, {"name": "chr_12_E318", "taxId": "41875", "score": 1371.0}, {"name": "chr_12_E318", "taxId": "41875", "score": 1371.0}, {"name": "chr_12_E318", "taxId": "41875", "score": 1367.0}, {"name": "chr_12_E318", "taxId": "41875", "score": 1363.0}, {"name": "chr_12_E318", "taxId": "41875", "score": 1349.0}, {"name": "chr_12_E318", "taxId": "41875", "score": 1349.0}, {"name": "chr_12_E318", "taxId": "41875", "score": 1343.0}, {"name": "chr_12_E318", "taxId": "41875", "score": 331.0}, {"name": "chr_12_E318", "taxId": "41875", "score": 1330.0}, {"name": "chr_12_E318", "taxId": "41875", "score": 1299.0}, {"name": "chr_12_E318", "taxId": "41875", "score": 1293.0}, {"name": "chr_12_E318", "taxId": "41875", "score": 1290.0}, {"name": "chr_12_E318", "taxId": "41875", "score": 1266.0}, {"name": "chr_12_E318", "taxId": "41875", "score": 1247.0}, {"name": "chr_12_E318", "taxId": "41875", "score": 1238.0}, {"name": "chr_12_E318", "taxId": "41875", "score": 1236.0}, {"name": "chr_12_E318", "taxId": "41875", "score": 1236.0}, {"name": "chr_12_E318", "taxId": "41875", "score": 1232.0}, {"name": "chr_12_E318", "taxId": "41875", "score": 1227.0}, {"name": "chr_12_E318", "taxId": "41875", "score": 1221.0}, {"name": "chr_12_E318", "taxId": "41875", "score": 1218.0}, {"name": "chr_12_E318", "taxId": "41875", "score": 255.0}, {"name": "chr_12_E318", "taxId": "41875", "score": 1216.0}, {"name": "chr_12_E318", "taxId": "41875", "score": 518.0}, {"name": "chr_12_E318", "taxId": "41875", "score": 1212.0}, {"name": "chr_12_E318", "taxId": "41875", "score": 1203.0}, {"name": "chr_12_E318", "taxId": "41875", "score": 1197.0}, {"name": "chr_12_E318", "taxId": "41875", "score": 237.0}, {"name": "chr_12_E318", "taxId": "41875", "score": 1182.0}, {"name": "chr_12_E318", "taxId": "41875", "score": 1175.0}, {"name": "chr_12_E318", "taxId": "41875", "score": 1175.0}, {"name": "chr_12_E318", "taxId": "41875", "score": 1173.0}, {"name": "chr_12_E318", "taxId": "41875", "score": 1170.0}, {"name": "chr_12_E318", "taxId": "41875", "score": 248.0}, {"name": "chr_12_E318", "taxId": "41875", "score": 1170.0}, {"name": "chr_12_E318", "taxId": "41875", "score": 1170.0}, {"name": "chr_12_E318", "taxId": "41875", "score": 1147.0}, {"name": "chr_12_E318", "taxId": "41875", "score": 1147.0}, {"name": "chr_12_E318", "taxId": "41875", "score": 488.0}, {"name": "chr_12_E318", "taxId": "41875", "score": 473.0}, {"name": "chr_12_E318", "taxId": "41875", "score": 416.0}, {"name": "chr_12_E318", "taxId": "41875", "score": 403.0}, {"name": "chr_12_E318", "taxId": "41875", "score": 379.0}, {"name": "chr_12_E318", "taxId": "41875", "score": 374.0}, {"name": "chr_12_E318", "taxId": "41875", "score": 1146.0}, {"name": "chr_12_E318", "taxId": "41875", "score": 1136.0}, {"name": "chr_12_E318", "taxId": "41875", "score": 1127.0}, {"name": "chr_12_E318", "taxId": "41875", "score": 1120.0}, {"name": "chr_12_E318", "taxId": "41875", "score": 1101.0}, {"name": "chr_12_E318", "taxId": "41875", "score": 566.0}, {"name": "chr_12_E318", "taxId": "41875", "score": 1098.0}, {"name": "chr_12_E318", "taxId": "41875", "score": 1098.0}, {"name": "chr_12_E318", "taxId": "41875", "score": 1088.0}, {"name": "chr_12_E318", "taxId": "41875", "score": 1086.0}, {"name": "chr_12_E318", "taxId": "41875", "score": 841.0}, {"name": "chr_12_E318", "taxId": "41875", "score": 1086.0}, {"name": "chr_12_E318", "taxId": "41875", "score": 1085.0}, {"name": "chr_12_E318", "taxId": "41875", "score": 1081.0}, {"name": "chr_12_E318", "taxId": "41875", "score": 1081.0}, {"name": "chr_12_E318", "taxId": "41875", "score": 1072.0}, {"name": "chr_12_E318", "taxId": "41875", "score": 276.0}, {"name": "chr_12_E318", "taxId": "41875", "score": 1066.0}, {"name": "chr_12_E318", "taxId": "41875", "score": 1064.0}, {"name": "chr_12_E318", "taxId": "41875", "score": 1057.0}, {"name": "chr_12_E318", "taxId": "41875", "score": 1044.0}, {"name": "chr_12_E318", "taxId": "41875", "score": 1042.0}, {"name": "chr_12_E318", "taxId": "41875", "score": 1013.0}, {"name": "chr_12_E318", "taxId": "41875", "score": 1005.0}, {"name": "chr_12_E318", "taxId": "41875", "score": 1003.0}, {"name": "chr_12_E318", "taxId": "41875", "score": 939.0}, {"name": "chr_12_E318", "taxId": "41875", "score": 937.0}, {"name": "chr_12_E318", "taxId": "41875", "score": 931.0}, {"name": "chr_12_E318", "taxId": "41875", "score": 920.0}, {"name": "chr_12_E318", "taxId": "41875", "score": 920.0}, {"name": "chr_12_E318", "taxId": "41875", "score": 911.0}, {"name": "chr_12_E318", "taxId": "41875", "score": 424.0}, {"name": "chr_12_E318", "taxId": "41875", "score": 904.0}, {"name": "chr_12_E318", "taxId": "41875", "score": 156.0}, {"name": "chr_12_E318", "taxId": "41875", "score": 898.0}, {"name": "chr_12_E318", "taxId": "41875", "score": 885.0}, {"name": "chr_12_E318", "taxId": "41875", "score": 206.0}, {"name": "chr_12_E318", "taxId": "41875", "score": 881.0}, {"name": "chr_12_E318", "taxId": "564608", "score": 876.0}, {"name": "chr_12_E318", "taxId": "41875", "score": 867.0}, {"name": "chr_12_E318", "taxId": "41875", "score": 856.0}, {"name": "chr_12_E318", "taxId": "41875", "score": 850.0}, {"name": "chr_12_E318", "taxId": "41875", "score": 848.0}, {"name": "chr_12_E318", "taxId": "41875", "score": 329.0}, {"name": "chr_12_E318", "taxId": "41875", "score": 845.0}, {"name": "chr_12_E318", "taxId": "41875", "score": 839.0}, {"name": "chr_12_E318", "taxId": "41875", "score": 824.0}, {"name": "chr_12_E318", "taxId": "41875", "score": 817.0}, {"name": "chr_12_E318", "taxId": "41875", "score": 307.0}, {"name": "chr_12_E318", "taxId": "41875", "score": 211.0}, {"name": "chr_12_E318", "taxId": "41875", "score": 815.0}, {"name": "chr_12_E318", "taxId": "41875", "score": 806.0}, {"name": "chr_12_E318", "taxId": "41875", "score": 806.0}, {"name": "chr_12_E318", "taxId": "41875", "score": 797.0}, {"name": "chr_12_E318", "taxId": "41875", "score": 795.0}, {"name": "chr_12_E318", "taxId": "41875", "score": 769.0}, {"name": "chr_12_E318", "taxId": "41875", "score": 717.0}, {"name": "chr_12_E318", "taxId": "41875", "score": 431.0}, {"name": "chr_12_E318", "taxId": "41875", "score": 804.0}, {"name": "chr_12_E318", "taxId": "41875", "score": 797.0}, {"name": "chr_12_E318", "taxId": "41875", "score": 795.0}, {"name": "chr_12_E318", "taxId": "41875", "score": 793.0}, {"name": "chr_12_E318", "taxId": "41875", "score": 789.0}, {"name": "chr_12_E318", "taxId": "41875", "score": 787.0}, {"name": "chr_12_E318", "taxId": "41875", "score": 787.0}, {"name": "chr_12_E318", "taxId": "41875", "score": 226.0}, {"name": "chr_12_E318", "taxId": "41875", "score": 776.0}, {"name": "chr_12_E318", "taxId": "41875", "score": 257.0}, {"name": "chr_12_E318", "taxId": "41875", "score": 758.0}, {"name": "chr_12_E318", "taxId": "41875", "score": 737.0}, {"name": "chr_12_E318", "taxId": "41875", "score": 732.0}, {"name": "chr_12_E318", "taxId": "41875", "score": 732.0}, {"name": "chr_12_E318", "taxId": "41875", "score": 303.0}, {"name": "chr_12_E318", "taxId": "41875", "score": 732.0}, {"name": "chr_12_E318", "taxId": "41875", "score": 732.0}, {"name": "chr_12_E318", "taxId": "41875", "score": 366.0}, {"name": "chr_12_E318", "taxId": "41875", "score": 730.0}, {"name": "chr_12_E318", "taxId": "41875", "score": 717.0}, {"name": "chr_12_E318", "taxId": "41875", "score": 717.0}, {"name": "chr_12_E318", "taxId": "41875", "score": 577.0}, {"name": "chr_12_E318", "taxId": "41875", "score": 699.0}, {"name": "chr_12_E318", "taxId": "41875", "score": 680.0}, {"name": "chr_12_E318", "taxId": "41875", "score": 424.0}, {"name": "chr_12_E318", "taxId": "41875", "score": 381.0}, {"name": "chr_12_E318", "taxId": "41875", "score": 699.0}, {"name": "chr_12_E318", "taxId": "41875", "score": 691.0}, {"name": "chr_12_E318", "taxId": "41875", "score": 158.0}, {"name": "chr_12_E318", "taxId": "41875", "score": 689.0}, {"name": "chr_12_E318", "taxId": "41875", "score": 662.0}, {"name": "chr_12_E318", "taxId": "41875", "score": 521.0}, {"name": "chr_12_E318", "taxId": "41875", "score": 387.0}, {"name": "chr_12_E318", "taxId": "41875", "score": 329.0}, {"name": "chr_12_E318", "taxId": "41875", "score": 279.0}, {"name": "chr_12_E318", "taxId": "41875", "score": 649.0}, {"name": "chr_12_E318", "taxId": "41875", "score": 643.0}, {"name": "chr_12_E318", "taxId": "41875", "score": 632.0}, {"name": "chr_12_E318", "taxId": "41875", "score": 627.0}, {"name": "chr_12_E318", "taxId": "41875", "score": 625.0}, {"name": "chr_12_E318", "taxId": "41875", "score": 623.0}, {"name": "chr_12_E318", "taxId": "41875", "score": 619.0}, {"name": "chr_12_E318", "taxId": "41875", "score": 174.0}, {"name": "chr_12_E318", "taxId": "41875", "score": 610.0}, {"name": "chr_12_E318", "taxId": "41875", "score": 599.0}, {"name": "chr_12_E318", "taxId": "41875", "score": 599.0}, {"name": "chr_12_E318", "taxId": "41875", "score": 172.0}, {"name": "chr_12_E318", "taxId": "41875", "score": 593.0}, {"name": "chr_12_E318", "taxId": "41875", "score": 577.0}, {"name": "chr_12_E318", "taxId": "41875", "score": 571.0}, {"name": "chr_12_E318", "taxId": "41875", "score": 555.0}, {"name": "chr_12_E318", "taxId": "436017", "score": 547.0}, {"name": "chr_12_E318", "taxId": "41875", "score": 544.0}, {"name": "chr_12_E318", "taxId": "41875", "score": 544.0}, {"name": "chr_12_E318", "taxId": "41875", "score": 544.0}, {"name": "chr_12_E318", "taxId": "70448", "score": 542.0}, {"name": "chr_12_E318", "taxId": "41875", "score": 536.0}, {"name": "chr_12_E318", "taxId": "41875", "score": 486.0}, {"name": "chr_12_E318", "taxId": "564608", "score": 523.0}, {"name": "chr_12_E318", "taxId": "41875", "score": 521.0}, {"name": "chr_12_E318", "taxId": "436017", "score": 521.0}, {"name": "chr_12_E318", "taxId": "41875", "score": 516.0}, {"name": "chr_12_E318", "taxId": "41875", "score": 507.0}, {"name": "chr_12_E318", "taxId": "41875", "score": 507.0}, {"name": "chr_12_E318", "taxId": "41875", "score": 501.0}, {"name": "chr_12_E318", "taxId": "41875", "score": 499.0}, {"name": "chr_12_E318", "taxId": "41875", "score": 459.0}, {"name": "chr_12_E318", "taxId": "41875", "score": 475.0}, {"name": "chr_12_E318", "taxId": "41875", "score": 466.0}, {"name": "chr_12_E318", "taxId": "41875", "score": 462.0}, {"name": "chr_12_E318", "taxId": "41875", "score": 396.0}, {"name": "chr_12_E318", "taxId": "41875", "score": 388.0}, {"name": "chr_12_E318", "taxId": "41875", "score": 385.0}, {"name": "chr_12_E318", "taxId": "41875", "score": 455.0}, {"name": "chr_12_E318", "taxId": "41875", "score": 444.0}, {"name": "chr_12_E318", "taxId": "41875", "score": 431.0}, {"name": "chr_12_E318", "taxId": "564608", "score": 403.0}, {"name": "chr_12_E318", "taxId": "41875", "score": 401.0}, {"name": "chr_12_E318", "taxId": "41875", "score": 399.0}, {"name": "chr_12_E318", "taxId": "41875", "score": 398.0}, {"name": "chr_12_E318", "taxId": "41875", "score": 394.0}, {"name": "chr_12_E318", "taxId": "41875", "score": 169.0}, {"name": "chr_12_E318", "taxId": "436017", "score": 394.0}, {"name": "chr_12_E318", "taxId": "41875", "score": 392.0}, {"name": "chr_12_E318", "taxId": "41875", "score": 387.0}, {"name": "chr_12_E318", "taxId": "41875", "score": 377.0}, {"name": "chr_12_E318", "taxId": "41875", "score": 377.0}, {"name": "chr_12_E318", "taxId": "41875", "score": 274.0}, {"name": "chr_12_E318", "taxId": "41875", "score": 375.0}, {"name": "chr_12_E318", "taxId": "41875", "score": 159.0}, {"name": "chr_12_E318", "taxId": "41875", "score": 374.0}, {"name": "chr_12_E318", "taxId": "436017", "score": 374.0}, {"name": "chr_12_E318", "taxId": "41875", "score": 372.0}, {"name": "chr_12_E318", "taxId": "41875", "score": 372.0}, {"name": "chr_12_E318", "taxId": "41875", "score": 298.0}, {"name": "chr_12_E318", "taxId": "436017", "score": 298.0}, {"name": "chr_12_E318", "taxId": "436017", "score": 298.0}, {"name": "chr_12_E318", "taxId": "41875", "score": 296.0}, {"name": "chr_12_E318", "taxId": "436017", "score": 296.0}, {"name": "chr_12_E318", "taxId": "41875", "score": 292.0}, {"name": "chr_12_E318", "taxId": "41875", "score": 279.0}, {"name": "chr_12_E318", "taxId": "436017", "score": 244.0}, {"name": "chr_12_E318", "taxId": "41875", "score": 243.0}, {"name": "chr_12_E318", "taxId": "41875", "score": 222.0}, {"name": "chr_12_E318", "taxId": "179408", "score": 222.0}, {"name": "chr_12_E318", "taxId": "41875", "score": 220.0}, {"name": "chr_12_E318", "taxId": "41875", "score": 219.0}, {"name": "chr_12_E318", "taxId": "41875", "score": 211.0}, {"name": "chr_12_E318", "taxId": "110193", "score": 206.0}, {"name": "chr_12_E318", "taxId": "564608", "score": 189.0}, {"name": "chr_12_E318", "taxId": "1173027", "score": 156.0}]}, "taxonomy": {"bestsum": {"species": {"tax": "Bathycoccus prasinos", "score": 2129839.0, "c_index": 7}, "genus": {"tax": "Bathycoccus", "score": 2129839.0, "c_index": 6}, "family": {"tax": "Bathycoccaceae", "score": 2140298.0, "c_index": 5}, "order": {"tax": "Mamiellales", "score": 2142289.0, "c_index": 3}, "phylum": {"tax": "Chlorophyta", "score": 2142289.0, "c_index": 3}, "superkingdom": {"tax": "Eukaryota", "score": 2142495.0, "c_index": 2}}}}, "chr_11_E318": {"name": "chr_11_E318", "length": 741690, "n_count": 200, "agct_count": 741490, "gc": 0.4839, "covs": {"bam0": 68.3346}, "read_cov": {"bam0": 337966}, "hits": {"tax0": [{"name": "chr_11_E318", "taxId": "41875", "score": 62462.0}, {"name": "chr_11_E318", "taxId": "41875", "score": 51661.0}, {"name": "chr_11_E318", "taxId": "41875", "score": 45798.0}, {"name": "chr_11_E318", "taxId": "41875", "score": 43510.0}, {"name": "chr_11_E318", "taxId": "41875", "score": 37362.0}, {"name": "chr_11_E318", "taxId": "41875", "score": 31757.0}, {"name": "chr_11_E318", "taxId": "41875", "score": 30498.0}, {"name": "chr_11_E318", "taxId": "41875", "score": 30247.0}, {"name": "chr_11_E318", "taxId": "41875", "score": 29613.0}, {"name": "chr_11_E318", "taxId": "41875", "score": 29610.0}, {"name": "chr_11_E318", "taxId": "41875", "score": 29061.0}, {"name": "chr_11_E318", "taxId": "41875", "score": 26491.0}, {"name": "chr_11_E318", "taxId": "41875", "score": 24367.0}, {"name": "chr_11_E318", "taxId": "41875", "score": 22766.0}, {"name": "chr_11_E318", "taxId": "41875", "score": 22690.0}, {"name": "chr_11_E318", "taxId": "41875", "score": 20883.0}, {"name": "chr_11_E318", "taxId": "41875", "score": 19920.0}, {"name": "chr_11_E318", "taxId": "41875", "score": 19597.0}, {"name": "chr_11_E318", "taxId": "41875", "score": 18438.0}, {"name": "chr_11_E318", "taxId": "41875", "score": 17372.0}, {"name": "chr_11_E318", "taxId": "41875", "score": 17283.0}, {"name": "chr_11_E318", "taxId": "41875", "score": 17184.0}, {"name": "chr_11_E318", "taxId": "41875", "score": 16814.0}, {"name": "chr_11_E318", "taxId": "41875", "score": 16367.0}, {"name": "chr_11_E318", "taxId": "41875", "score": 15767.0}, {"name": "chr_11_E318", "taxId": "41875", "score": 15053.0}, {"name": "chr_11_E318", "taxId": "41875", "score": 14875.0}, {"name": "chr_11_E318", "taxId": "41875", "score": 13610.0}, {"name": "chr_11_E318", "taxId": "41875", "score": 13274.0}, {"name": "chr_11_E318", "taxId": "41875", "score": 12896.0}, {"name": "chr_11_E318", "taxId": "41875", "score": 12676.0}, {"name": "chr_11_E318", "taxId": "41875", "score": 12641.0}, {"name": "chr_11_E318", "taxId": "41875", "score": 11998.0}, {"name": "chr_11_E318", "taxId": "41875", "score": 11356.0}, {"name": "chr_11_E318", "taxId": "41875", "score": 11097.0}, {"name": "chr_11_E318", "taxId": "41875", "score": 10977.0}, {"name": "chr_11_E318", "taxId": "41875", "score": 10911.0}, {"name": "chr_11_E318", "taxId": "41875", "score": 10888.0}, {"name": "chr_11_E318", "taxId": "41875", "score": 10850.0}, {"name": "chr_11_E318", "taxId": "41875", "score": 10776.0}, {"name": "chr_11_E318", "taxId": "41875", "score": 10615.0}, {"name": "chr_11_E318", "taxId": "41875", "score": 10046.0}, {"name": "chr_11_E318", "taxId": "41875", "score": 9906.0}, {"name": "chr_11_E318", "taxId": "41875", "score": 9775.0}, {"name": "chr_11_E318", "taxId": "41875", "score": 9714.0}, {"name": "chr_11_E318", "taxId": "41875", "score": 9675.0}, {"name": "chr_11_E318", "taxId": "41875", "score": 9302.0}, {"name": "chr_11_E318", "taxId": "41875", "score": 9254.0}, {"name": "chr_11_E318", "taxId": "41875", "score": 9145.0}, {"name": "chr_11_E318", "taxId": "41875", "score": 8660.0}, {"name": "chr_11_E318", "taxId": "41875", "score": 8335.0}, {"name": "chr_11_E318", "taxId": "41875", "score": 8335.0}, {"name": "chr_11_E318", "taxId": "41875", "score": 7483.0}, {"name": "chr_11_E318", "taxId": "41875", "score": 7371.0}, {"name": "chr_11_E318", "taxId": "41875", "score": 6977.0}, {"name": "chr_11_E318", "taxId": "41875", "score": 6139.0}, {"name": "chr_11_E318", "taxId": "41875", "score": 6061.0}, {"name": "chr_11_E318", "taxId": "41875", "score": 6021.0}, {"name": "chr_11_E318", "taxId": "41875", "score": 5986.0}, {"name": "chr_11_E318", "taxId": "41875", "score": 5867.0}, {"name": "chr_11_E318", "taxId": "41875", "score": 5827.0}, {"name": "chr_11_E318", "taxId": "41875", "score": 5758.0}, {"name": "chr_11_E318", "taxId": "41875", "score": 5661.0}, {"name": "chr_11_E318", "taxId": "41875", "score": 4907.0}, {"name": "chr_11_E318", "taxId": "41875", "score": 4743.0}, {"name": "chr_11_E318", "taxId": "41875", "score": 4741.0}, {"name": "chr_11_E318", "taxId": "41875", "score": 4543.0}, {"name": "chr_11_E318", "taxId": "41875", "score": 4503.0}, {"name": "chr_11_E318", "taxId": "41875", "score": 4252.0}, {"name": "chr_11_E318", "taxId": "41875", "score": 4159.0}, {"name": "chr_11_E318", "taxId": "41875", "score": 4008.0}, {"name": "chr_11_E318", "taxId": "41875", "score": 3723.0}, {"name": "chr_11_E318", "taxId": "41875", "score": 3565.0}, {"name": "chr_11_E318", "taxId": "41875", "score": 3363.0}, {"name": "chr_11_E318", "taxId": "41875", "score": 3136.0}, {"name": "chr_11_E318", "taxId": "41875", "score": 3088.0}, {"name": "chr_11_E318", "taxId": "41875", "score": 2824.0}, {"name": "chr_11_E318", "taxId": "41875", "score": 2767.0}, {"name": "chr_11_E318", "taxId": "41875", "score": 2706.0}, {"name": "chr_11_E318", "taxId": "41875", "score": 2617.0}, {"name": "chr_11_E318", "taxId": "41875", "score": 2344.0}, {"name": "chr_11_E318", "taxId": "41875", "score": 2338.0}, {"name": "chr_11_E318", "taxId": "41875", "score": 2303.0}, {"name": "chr_11_E318", "taxId": "41875", "score": 2285.0}, {"name": "chr_11_E318", "taxId": "41875", "score": 2259.0}, {"name": "chr_11_E318", "taxId": "41875", "score": 1829.0}, {"name": "chr_11_E318", "taxId": "41875", "score": 1790.0}, {"name": "chr_11_E318", "taxId": "41875", "score": 1692.0}, {"name": "chr_11_E318", "taxId": "41875", "score": 1652.0}, {"name": "chr_11_E318", "taxId": "41875", "score": 1336.0}, {"name": "chr_11_E318", "taxId": "41875", "score": 1205.0}, {"name": "chr_11_E318", "taxId": "41875", "score": 822.0}, {"name": "chr_11_E318", "taxId": "41875", "score": 817.0}, {"name": "chr_11_E318", "taxId": "41875", "score": 586.0}, {"name": "chr_11_E318", "taxId": "41875", "score": 582.0}, {"name": "chr_11_E318", "taxId": "41875", "score": 520.0}, {"name": "chr_11_E318", "taxId": "41875", "score": 494.0}, {"name": "chr_11_E318", "taxId": "41875", "score": 466.0}, {"name": "chr_11_E318", "taxId": "41875", "score": 464.0}, {"name": "chr_11_E318", "taxId": "41875", "score": 460.0}, {"name": "chr_11_E318", "taxId": "41875", "score": 385.0}, {"name": "chr_11_E318", "taxId": "41875", "score": 348.0}, {"name": "chr_11_E318", "taxId": "41875", "score": 340.0}, {"name": "chr_11_E318", "taxId": "41875", "score": 326.0}, {"name": "chr_11_E318", "taxId": "41875", "score": 202.0}, {"name": "chr_11_E318", "taxId": "41875", "score": 185.0}, {"name": "chr_11_E318", "taxId": "41875", "score": 172.0}, {"name": "chr_11_E318", "taxId": "41875", "score": 28585.0}, {"name": "chr_11_E318", "taxId": "41875", "score": 11555.0}, {"name": "chr_11_E318", "taxId": "41875", "score": 158.0}, {"name": "chr_11_E318", "taxId": "41875", "score": 11005.0}, {"name": "chr_11_E318", "taxId": "41875", "score": 10207.0}, {"name": "chr_11_E318", "taxId": "41875", "score": 8493.0}, {"name": "chr_11_E318", "taxId": "41875", "score": 8248.0}, {"name": "chr_11_E318", "taxId": "41875", "score": 520.0}, {"name": "chr_11_E318", "taxId": "41875", "score": 7989.0}, {"name": "chr_11_E318", "taxId": "41875", "score": 7934.0}, {"name": "chr_11_E318", "taxId": "41875", "score": 7297.0}, {"name": "chr_11_E318", "taxId": "41875", "score": 7158.0}, {"name": "chr_11_E318", "taxId": "41875", "score": 6817.0}, {"name": "chr_11_E318", "taxId": "41875", "score": 6615.0}, {"name": "chr_11_E318", "taxId": "41875", "score": 6549.0}, {"name": "chr_11_E318", "taxId": "41875", "score": 4968.0}, {"name": "chr_11_E318", "taxId": "41875", "score": 6481.0}, {"name": "chr_11_E318", "taxId": "41875", "score": 6462.0}, {"name": "chr_11_E318", "taxId": "41875", "score": 6240.0}, {"name": "chr_11_E318", "taxId": "41875", "score": 6161.0}, {"name": "chr_11_E318", "taxId": "41875", "score": 6050.0}, {"name": "chr_11_E318", "taxId": "41875", "score": 5906.0}, {"name": "chr_11_E318", "taxId": "41875", "score": 5879.0}, {"name": "chr_11_E318", "taxId": "41875", "score": 5864.0}, {"name": "chr_11_E318", "taxId": "41875", "score": 5629.0}, {"name": "chr_11_E318", "taxId": "41875", "score": 5592.0}, {"name": "chr_11_E318", "taxId": "41875", "score": 5568.0}, {"name": "chr_11_E318", "taxId": "41875", "score": 5550.0}, {"name": "chr_11_E318", "taxId": "41875", "score": 5515.0}, {"name": "chr_11_E318", "taxId": "41875", "score": 5493.0}, {"name": "chr_11_E318", "taxId": "157820", "score": 5445.0}, {"name": "chr_11_E318", "taxId": "157820", "score": 4957.0}, {"name": "chr_11_E318", "taxId": "41875", "score": 5332.0}, {"name": "chr_11_E318", "taxId": "41875", "score": 5276.0}, {"name": "chr_11_E318", "taxId": "41875", "score": 5276.0}, {"name": "chr_11_E318", "taxId": "41875", "score": 5230.0}, {"name": "chr_11_E318", "taxId": "41875", "score": 4981.0}, {"name": "chr_11_E318", "taxId": "41875", "score": 5230.0}, {"name": "chr_11_E318", "taxId": "41875", "score": 4981.0}, {"name": "chr_11_E318", "taxId": "41875", "score": 5116.0}, {"name": "chr_11_E318", "taxId": "41875", "score": 5094.0}, {"name": "chr_11_E318", "taxId": "41875", "score": 5094.0}, {"name": "chr_11_E318", "taxId": "41875", "score": 5092.0}, {"name": "chr_11_E318", "taxId": "41875", "score": 5059.0}, {"name": "chr_11_E318", "taxId": "41875", "score": 1129.0}, {"name": "chr_11_E318", "taxId": "41875", "score": 5007.0}, {"name": "chr_11_E318", "taxId": "41875", "score": 4992.0}, {"name": "chr_11_E318", "taxId": "41875", "score": 4717.0}, {"name": "chr_11_E318", "taxId": "41875", "score": 4691.0}, {"name": "chr_11_E318", "taxId": "41875", "score": 4689.0}, {"name": "chr_11_E318", "taxId": "41875", "score": 4689.0}, {"name": "chr_11_E318", "taxId": "41875", "score": 4682.0}, {"name": "chr_11_E318", "taxId": "41875", "score": 4682.0}, {"name": "chr_11_E318", "taxId": "41875", "score": 4626.0}, {"name": "chr_11_E318", "taxId": "41875", "score": 4601.0}, {"name": "chr_11_E318", "taxId": "41875", "score": 4599.0}, {"name": "chr_11_E318", "taxId": "41875", "score": 4584.0}, {"name": "chr_11_E318",
[truncated: 1,311,808 more chars]
