# Supplementary material for: Biological and genomic resources for the cosmopolitan phytoplankton Bathycoccus: insights into genetic diversity and function of outlier chromosomes
Source: Plant J. 2026 Jun 7;126(5):e70982. doi: 10.1111/tpj.70982 (PMC13242883; doi:10.1111/tpj.70982)
Supplement: Supplementary file 2 — Data S2. Taxonomic partitioning of assembled contigs. [file TPJ-126-0-s002.zip › blobtoolsE318/BLOBTOOLS.blobDB.json.bestsum.phylum.p8.span.100.blobplot.stats.txt]

## 1.1.1
## bam0=/media/francois/Data/Bathycoccus/MixGenomes/FinalMix/blobtoolsE318/E318.complete.ilmnaMapped.SORTED.bam
# name	colour	count_visible	count_visible_perc	span_visible	span_visible_perc	n50	gc_mean	gc_std	bam0_mean	bam0_std	bam0_read_map	bam0_read_map_p
all	None	230	100.0%	24,577,498	100.0%	752,066	0.43	0.1	18.5	40.5	8,414,313	98.4%
Chlorophyta	#1f77b4	34	100.0%	15,897,295	100.0%	958,919	0.47	0.031	67.4	47.4	7,311,718	85.5%
Bacteroidetes	#ff7f0e	113	100.0%	4,988,463	100.0%	75,245	0.34	0.022	5.7	2.9	214,209	2.5%
Proteobacteria	#d62728	72	100.0%	3,428,697	100.0%	67,460	0.56	0.025	10.9	1.1	254,557	3.0%
Nucleocytoviricota	#9467bd	1	100.0%	205,961	100.0%	205,961	0.35	0.0	459.0	0.0	630,490	7.4%
no-hit	#d3d3d3	10	100.0%	57,082	100.0%	12,144	0.43	0.089	8.5	4.4	3,339	0.0%
