# Supplementary material for: Biological and genomic resources for the cosmopolitan phytoplankton Bathycoccus: insights into genetic diversity and function of outlier chromosomes
Source: Plant J. 2026 Jun 7;126(5):e70982. doi: 10.1111/tpj.70982 (PMC13242883; doi:10.1111/tpj.70982)
Supplement: Supplementary file 2 — Data S2. Taxonomic partitioning of assembled contigs. [file TPJ-126-0-s002.zip › blobtoolsE318/BLOBTOOLS.blobDB.table.txt]

## 1.1.1
## assembly	: /media/francois/Data/Bathycoccus/MixGenomes/FinalMix/E318.complete.fasta
## coverage	 bam0 - /media/francois/Data/Bathycoccus/MixGenomes/FinalMix/blobtoolsE318/E318.complete.ilmnaMapped.SORTED.bam
## taxonomy	 tax0 - /media/francois/Data/Bathycoccus/MixGenomes/FinalMix/blobtoolsE318/E318.complete.bln.tsv
## nodesDB	: None
## taxrule	: bestsum
## min_score	: 0.0
## min_diff	: 0.0
## tax_collision_random	: False
##
# name	length	GC	N	bam0	phylum.t.6%s	phylum.s.7%s	phylum.c.8
chr_Mito_E318	33867	0.3944	0	227.1248	Chlorophyta	97273.0	6
chr_Chlo_E318	67969	0.4124	0	248.1525	Chlorophyta	237045.0	5
chr_19_E318	192647	0.4171	100	66.2856	Chlorophyta	149042.0	1
chr_18_E318	316604	0.4668	0	70.3543	Chlorophyta	889373.0	4
chr_17_E318	455038	0.4739	100	68.7754	Chlorophyta	1280344.0	2
chr_16_E318	635674	0.4562	200	56.9732	Chlorophyta	1478612.0	3
chr_15_E318	586990	0.4742	677	69.6509	Chlorophyta	1657646.0	3
chr_14_E318	779070	0.4195	85340	66.4909	Chlorophyta	1917523.0	5
chr_13_E318	752066	0.4852	200	68.0271	Chlorophyta	2423276.0	1
chr_12_E318	772900	0.4769	0	69.2598	Chlorophyta	2142289.0	3
chr_11_E318	741690	0.4839	200	68.3346	Chlorophyta	2304901.0	7
chr_10_E318	776861	0.4814	1314	69.0522	Chlorophyta	2294597.0	3
chr_9_E318	887982	0.4828	0	69.9987	Chlorophyta	2642556.0	0
chr_8_E318	958919	0.4806	100	68.6724	Chlorophyta	2760801.0	0
chr_7_E318	1046064	0.479	399	69.0993	Chlorophyta	3096037.0	0
chr_6_E318	988727	0.4808	0	68.9981	Chlorophyta	2921424.0	0
chr_5_E318	1100557	0.4773	0	69.2126	Chlorophyta	3273834.0	0
chr_4_E318	1005551	0.4818	0	68.9435	Chlorophyta	3027764.0	0
chr_3_E318	1076254	0.4845	30034	69.688	Chlorophyta	3104075.0	1
chr_2_E318	1160826	0.4813	0	69.0121	Chlorophyta	3256231.0	0
chr_1_E318	1441520	0.4826	0	69.0762	Chlorophyta	3872717.0	0
E318_bacterial_contigs_Contig1	83491	0.3511	0	7.7215	Bacteroidetes	162953.0	0
E318_bacterial_contigs_Contig2	44440	0.3367	0	8.3498	Bacteroidetes	6243.0	1
E318_bacterial_contigs_Contig3	34431	0.3509	0	6.9626	Bacteroidetes	59494.0	0
E318_bacterial_contigs_Contig4	130123	0.5545	0	10.5597	Proteobacteria	287308.0	0
E318_bacterial_contigs_Contig5	22733	0.566	0	11.383	Proteobacteria	19975.0	1
E318_bacterial_contigs_Contig6	29782	0.5822	0	10.8535	Proteobacteria	71357.0	0
E318_bacterial_contigs_Contig7	12990	0.318	0	3.0008	Bacteroidetes	16623.0	0
E318_bacterial_contigs_Contig8	40785	0.5704	0	11.0831	Proteobacteria	122931.0	0
E318_bacterial_contigs_Contig9	21772	0.3663	0	6.7828	Bacteroidetes	31342.0	0
E318_bacterial_contigs_Contig10	58067	0.3612	0	7.4927	Bacteroidetes	81298.0	2
E318_bacterial_contigs_Contig11	35903	0.3402	0	7.1156	Bacteroidetes	69923.0	1
E318_bacterial_contigs_Contig12	16056	0.5743	0	10.3741	Proteobacteria	38234.0	0
E318_bacterial_contigs_Contig13	73696	0.3506	0	6.2781	Bacteroidetes	82899.0	1
E318_bacterial_contigs_Contig14	68054	0.5591	0	11.0548	Proteobacteria	142505.0	0
E318_bacterial_contigs_Contig15	61824	0.5497	0	10.6143	Proteobacteria	134266.0	0
E318_bacterial_contigs_Contig16	51793	0.3211	0	2.6168	Bacteroidetes	55440.0	0
E318_bacterial_contigs_Contig17	78540	0.3426	0	6.9331	Bacteroidetes	149879.0	0
E318_bacterial_contigs_Contig18	18115	0.3511	0	8.897	Bacteroidetes	1710.0	0
E318_bacterial_contigs_Contig19	20308	0.3244	0	2.3403	Bacteroidetes	11945.0	0
E318_bacterial_contigs_Contig20	123183	0.5614	0	11.8958	Proteobacteria	322291.0	1
E318_bacterial_contigs_Contig21	48515	0.3361	0	2.8183	Bacteroidetes	98064.0	0
E318_bacterial_contigs_Contig22	14646	0.3193	0	2.7843	Bacteroidetes	14270.0	0
E318_bacterial_contigs_Contig23	35943	0.3453	0	6.165	Bacteroidetes	14122.0	0
E318_bacterial_contigs_Contig24	61553	0.3586	0	5.6313	Bacteroidetes	116745.0	0
E318_bacterial_contigs_Contig25	67460	0.5792	0	11.7366	Proteobacteria	138644.0	1
E318_bacterial_contigs_Contig26	144145	0.3544	0	6.8636	Bacteroidetes	145205.0	0
E318_bacterial_contigs_Contig27	16361	0.3339	0	6.5336	Bacteroidetes	1853.0	0
E318_bacterial_contigs_Contig28	7347	0.3324	0	4.6934	Bacteroidetes	14272.0	0
E318_bacterial_contigs_Contig29	6576	0.3137	0	3.4198	Bacteroidetes	8131.0	0
E318_bacterial_contigs_Contig30	9430	0.3269	0	2.8936	Bacteroidetes	9656.0	0
E318_bacterial_contigs_Contig31	16954	0.3527	0	3.8644	Bacteroidetes	26257.0	1
E318_bacterial_contigs_Contig32	66117	0.5752	0	12.2811	Proteobacteria	214208.0	1
E318_bacterial_contigs_Contig33	43076	0.3402	0	3.1811	Bacteroidetes	36512.0	0
E318_bacterial_contigs_Contig34	42832	0.3464	0	2.7827	Bacteroidetes	68775.0	0
E318_bacterial_contigs_Contig35	23613	0.5605	0	10.3937	Proteobacteria	91591.0	0
E318_bacterial_contigs_Contig36	26524	0.3413	0	6.2007	Bacteroidetes	43189.0	1
E318_bacterial_contigs_Contig37	4214	0.3598	0	6.5463	Bacteroidetes	10643.0	0
E318_bacterial_contigs_Contig38	19032	0.5515	0	10.1935	Proteobacteria	63902.0	0
E318_bacterial_contigs_Contig39	81215	0.3364	0	7.0186	Bacteroidetes	139392.0	0
E318_bacterial_contigs_Contig40	61204	0.5775	0	10.5749	Proteobacteria	203908.0	0
E318_bacterial_contigs_Contig41	9231	0.338	0	2.7935	Bacteroidetes	10871.0	0
E318_bacterial_contigs_Contig42	3925	0.4769	0	10.2369	no-hit	0.0	0
E318_bacterial_contigs_Contig43	2508	0.3975	0	5.7985	no-hit	0.0	0
E318_bacterial_contigs_Contig44	23884	0.3296	0	6.4969	Bacteroidetes	47712.0	0
E318_bacterial_contigs_Contig45	52997	0.3449	0	7.1289	Bacteroidetes	119834.0	1
E318_bacterial_contigs_Contig46	34509	0.5509	0	9.5188	Proteobacteria	116344.0	0
E318_bacterial_contigs_Contig47	179598	0.5659	0	10.9657	Proteobacteria	440981.0	1
E318_bacterial_contigs_Contig48	66651	0.5575	0	11.3527	Proteobacteria	103775.0	0
E318_bacterial_contigs_Contig49	9918	0.5689	0	11.1408	Proteobacteria	33494.0	0
E318_bacterial_contigs_Contig50	21379	0.3484	0	2.4825	Bacteroidetes	8845.0	0
E318_bacterial_contigs_Contig51	13731	0.5867	0	11.9014	Proteobacteria	39765.0	0
E318_bacterial_contigs_Contig52	12376	0.323	0	2.5803	Bacteroidetes	207.0	0
E318_bacterial_contigs_Contig53	33995	0.5521	0	12.1192	Proteobacteria	8247.0	1
E318_bacterial_contigs_Contig54	134176	0.3488	0	7.5266	Bacteroidetes	342180.0	0
E318_bacterial_contigs_Contig55	18916	0.3148	0	2.5521	Bacteroidetes	28266.0	0
E318_bacterial_contigs_Contig56	1271	0.4367	0	12.3856	no-hit	0.0	0
E318_bacterial_contigs_Contig57	6234	0.3314	0	6.5896	Bacteroidetes	4498.0	0
E318_bacterial_contigs_Contig58	34656	0.5736	0	10.9147	Proteobacteria	115286.0	1
E318_bacterial_contigs_Contig59	21977	0.5491	0	11.8087	Proteobacteria	22681.0	0
E318_bacterial_contigs_Contig60	9014	0.5284	0	67.4112	Chlorophyta	24473.0	0
E318_bacterial_contigs_Contig61	7630	0.5298	0	54.9789	Chlorophyta	9489.0	0
E318_bacterial_contigs_Contig62	8057	0.3454	0	3.2006	Bacteroidetes	7050.0	0
E318_bacterial_contigs_Contig63	24730	0.3492	0	7.566	Bacteroidetes	34784.0	0
E318_bacterial_contigs_Contig64	6422	0.3488	0	8.4744	Bacteroidetes	1811.0	0
E318_bacterial_contigs_Contig65	1747	0.4247	0	12.7869	no-hit	0.0	0
E318_bacterial_contigs_Contig66	6541	0.4415	0	7.6555	Bacteroidetes	3082.0	0
E318_bacterial_contigs_Contig67	15582	0.3401	0	8.1303	Bacteroidetes	36634.0	1
E318_bacterial_contigs_Contig68	5424	0.34	0	6.1087	Bacteroidetes	15875.0	0
E318_bacterial_contigs_Contig69	20611	0.3208	0	2.9678	Bacteroidetes	40494.0	1
E318_bacterial_contigs_Contig70	18723	0.3583	0	7.3749	Bacteroidetes	49699.0	0
E318_bacterial_contigs_Contig71	20380	0.5655	0	10.4168	Proteobacteria	68100.0	0
E318_bacterial_contigs_Contig72	10469	0.3339	0	2.7782	Bacteroidetes	16473.0	0
E318_bacterial_contigs_Contig73	25388	0.5794	0	10.8953	Proteobacteria	66855.0	0
E318_bacterial_contigs_Contig74	24420	0.3216	0	2.29	Bacteroidetes	1621.0	0
E318_bacterial_contigs_Contig75	13561	0.3599	0	2.6423	Bacteroidetes	1965.0	0
E318_bacterial_contigs_Contig76	12881	0.3398	0	6.8671	Bacteroidetes	18640.0	0
E318_bacterial_contigs_Contig77	24520	0.3311	0	2.7698	Bacteroidetes	24419.0	1
E318_bacterial_contigs_Contig78	10769	0.3382	0	2.3528	Bacteroidetes	3744.0	1
E318_bacterial_contigs_Contig79	11403	0.3273	0	2.1825	Bacteroidetes	7885.0	0
E318_bacterial_contigs_Contig80	1217	0.5275	0	0.9855	Chlorophyta	4104.0	0
E318_bacterial_contigs_Contig81	19388	0.3355	0	7.3617	Bacteroidetes	35157.0	0
E318_bacterial_contigs_Contig82	9638	0.3615	0	6.7822	Bacteroidetes	19976.0	0
E318_bacterial_contigs_Contig83	503	0.4374	0	30.9983	Chlorophyta	1782.0	0
E318_bacterial_contigs_Contig84	21645	0.5842	0	10.556	Proteobacteria	71710.0	0
E318_bacterial_contigs_Contig85	3672	0.549	0	10.4114	Proteobacteria	13898.0	0
E318_bacterial_contigs_Contig86	9990	0.3318	0	3.2266	Bacteroidetes	11368.0	0
E318_bacterial_contigs_Contig87	24020	0.5677	0	11.6157	Proteobacteria	50421.0	0
E318_bacterial_contigs_Contig88	205961	0.354	0	458.9511	Nucleocytoviricota	379412.0	1
E318_bacterial_contigs_Contig89	23337	0.5527	0	11.3903	no-hit	0.0	0
E318_bacterial_contigs_Contig90	16536	0.3532	0	3.3818	Bacteroidetes	6527.0	0
E318_bacterial_contigs_Contig91	10224	0.334	0	2.7568	Bacteroidetes	14545.0	0
E318_bacterial_contigs_Contig92	12736	0.3536	0	6.8276	Bacteroidetes	30014.0	0
E318_bacterial_contigs_Contig93	17807	0.3455	0	3.9824	Bacteroidetes	16895.0	0
E318_bacterial_contigs_Contig94	1455	0.4371	0	22.1538	Bacteroidetes	4074.0	0
E318_bacterial_contigs_Contig95	8801	0.5919	0	10.698	Proteobacteria	25433.0	0
E318_bacterial_contigs_Contig96	2466	0.5957	0	9.5451	Proteobacteria	15818.0	0
E318_bacterial_contigs_Contig97	6635	0.3266	0	2.1918	Bacteroidetes	14482.0	0
E318_bacterial_contigs_Contig98	12144	0.2676	0	2.7531	no-hit	0.0	0
E318_bacterial_contigs_Contig99	4131	0.3101	0	5.6616	no-hit	0.0	0
E318_bacterial_contigs_Contig100	19672	0.36	0	2.9951	Bacteroidetes	16517.0	0
E318_bacterial_contigs_Contig101	12853	0.578	0	10.6731	Proteobacteria	41721.0	1
E318_bacterial_contigs_Contig102	10557	0.5635	0	9.941	Proteobacteria	23796.0	0
E318_bacterial_contigs_Contig103	3051	0.3042	0	2.457	Bacteroidetes	795.0	0
E318_bacterial_contigs_Contig104	7738	0.3398	0	7.6338	Bacteroidetes	9516.0	0
E318_bacterial_contigs_Contig105	22324	0.3356	0	3.096	Bacteroidetes	47970.0	0
E318_bacterial_contigs_Contig106	43293	0.5885	0	12.2937	Proteobacteria	94140.0	0
E318_bacterial_contigs_Contig107	30055	0.4887	0	65.7165	Chlorophyta	80759.0	0
E318_bacterial_contigs_Contig108	12911	0.3416	0	7.1299	Bacteroidetes	33495.0	0
E318_bacterial_contigs_Contig109	8527	0.3304	0	2.8483	Bacteroidetes	1358.0	0
E318_bacterial_contigs_Contig110	28670	0.3154	0	3.1428	Bacteroidetes	19647.0	1
E318_bacterial_contigs_Contig111	17178	0.3438	0	3.1245	Bacteroidetes	12778.0	1
E318_bacterial_contigs_Contig112	8276	0.3223	0	3.0978	Bacteroidetes	14533.0	0
E318_bacterial_contigs_Contig113	9745	0.5632	0	11.354	Proteobacteria	8284.0	0
E318_bacterial_contigs_Contig114	2559	0.5393	0	13.6508	no-hit	0.0	0
E318_bacterial_contigs_Contig115	17249	0.331	0	2.538	Bacteroidetes	30331.0	0
E318_bacterial_contigs_Contig116	78019	0.5029	0	11.1109	Proteobacteria	4888.0	0
E318_bacterial_contigs_Contig117	1460	0.4863	0	11.5011	Chlorophyta	12064.0	0
E318_bacterial_contigs_Contig118	104979	0.5528	0	12.0778	Proteobacteria	239442.0	0
E318_bacterial_contigs_Contig119	72802	0.3566	0	8.4598	Bacteroidetes	104728.0	1
E318_bacterial_contigs_Contig120	72966	0.3487	0	7.1011	Bacteroidetes	161451.0	0
E318_bacterial_contigs_Contig121	80615	0.3422	0	7.2865	Bacteroidetes	64314.0	0
E318_bacterial_contigs_Contig122	36256	0.58	0	11.074	Proteobacteria	94800.0	0
E318_bacterial_contigs_Contig123	59584	0.3284	0	2.9288	Bacteroidetes	62269.0	1
E318_bacterial_contigs_Contig124	13817	0.3439	0	3.0599	Bacteroidetes	5129.0	0
E318_bacterial_contigs_Contig125	104576	0.3423	0	7.3632	Bacteroidetes	45421.0	1
E318_bacterial_contigs_Contig126	38643	0.5612	0	10.9021	Proteobacteria	112130.0	0
E318_bacterial_contigs_Contig127	13610	0.5741	0	10.2006	Proteobacteria	39860.0	0
E318_bacterial_contigs_Contig128	29598	0.3382	0	8.1198	Bacteroidetes	49625.0	1
E318_bacterial_contigs_Contig129	157175	0.5728	0	12.9059	Proteobacteria	505785.0	0
E318_bacterial_contigs_Contig130	163100	0.3541	0	7.5293	Bacteroidetes	254909.0	1
E318_bacterial_contigs_Contig131	23335	0.3353	0	2.3708	Bacteroidetes	29669.0	0
E318_bacterial_contigs_Contig132	237606	0.3492	0	8.0071	Bacteroidetes	438233.0	1
E318_bacterial_contigs_Contig133	125784	0.3496	0	7.0228	Bacteroidetes	184348.0	1
E318_bacterial_contigs_Contig134	27087	0.3362	0	2.5793	Bacteroidetes	31478.0	1
E318_bacterial_contigs_Contig135	51740	0.3414	0	7.1022	Bacteroidetes	62692.0	0
E318_bacterial_contigs_Contig136	103258	0.572	0	12.4475	Proteobacteria	231944.0	0
E318_bacterial_contigs_Contig137	60045	0.3195	0	3.0187	Bacteroidetes	27752.0	0
E318_bacterial_contigs_Contig138	1588	0.505	0	5.8535	Chlorophyta	6924.0	0
E318_bacterial_contigs_Contig139	27042	0.3013	0	6.6474	Bacteroidetes	927.0	0
E318_bacterial_contigs_Contig140	66080	0.5805	0	12.1678	Proteobacteria	208748.0	0
E318_bacterial_contigs_Contig141	27172	0.349	0	2.7974	Bacteroidetes	31058.0	1
E318_bacterial_contigs_Contig142	67301	0.3413	0	7.2288	Bacteroidetes	124925.0	1
E318_bacterial_contigs_Contig143	184531	0.3429	0	6.4875	Bacteroidetes	145555.0	0
E318_bacterial_contigs_Contig144	70426	0.5687	0	9.5073	Proteobacteria	170387.0	0
E318_bacterial_contigs_Contig145	44445	0.536	0	11.2431	Proteobacteria	55975.0	0
E318_bacterial_contigs_Contig146	4545	0.492	0	64.4561	Chlorophyta	10990.0	0
E318_bacterial_contigs_Contig147	114089	0.3501	0	7.6744	Bacteroidetes	130224.0	0
E318_bacterial_contigs_Contig148	53045	0.5781	0	11.9103	Proteobacteria	172989.0	1
E318_bacterial_contigs_Contig149	129919	0.3542	0	8.1645	Bacteroidetes	151487.0	0
E318_bacterial_contigs_Contig150	22027	0.5725	0	10.4683	Proteobacteria	73650.0	0
E318_bacterial_contigs_Contig151	45889	0.3375	0	6.4722	Bacteroidetes	51211.0	0
E318_bacterial_contigs_Contig152	137709	0.3493	0	6.9394	Bacteroidetes	209417.0	0
E318_bacterial_contigs_Contig153	56975	0.3552	0	7.1601	Bacteroidetes	105341.0	0
E318_bacterial_contigs_Contig154	221934	0.3471	0	7.6673	Bacteroidetes	408927.0	1
E318_bacterial_contigs_Contig155	61343	0.5452	0	10.656	Proteobacteria	6864.0	2
E318_bacterial_contigs_Contig156	85167	0.5593	0	10.6167	Proteobacteria	169222.0	1
E318_bacterial_contigs_Contig157	34036	0.5335	0	11.3646	Proteobacteria	20735.0	0
E318_bacterial_contigs_Contig158	30732	0.5789	0	10.879	Proteobacteria	102063.0	0
E318_bacterial_contigs_Contig159	10644	0.3667	0	6.592	Bacteroidetes	8210.0	0
E318_bacterial_contigs_Contig160	133559	0.3623	0	9.9939	Bacteroidetes	273311.0	1
E318_bacterial_contigs_Contig161	63998	0.3444	0	7.2411	Bacteroidetes	128533.0	0
E318_bacterial_contigs_Contig162	103741	0.5715	0	10.6062	Proteobacteria	334415.0	0
E318_bacterial_contigs_Contig163	36874	0.339	0	6.7778	Bacteroidetes	72819.0	0
E318_bacterial_contigs_Contig164	6021	0.4468	0	42.7289	Chlorophyta	25099.0	0
E318_bacterial_contigs_Contig165	17602	0.338	0	6.2774	Bacteroidetes	29396.0	0
E318_bacterial_contigs_Contig166	40392	0.5763	0	9.658	Proteobacteria	92702.0	0
E318_bacterial_contigs_Contig167	42013	0.5685	0	9.528	Proteobacteria	120543.0	0
E318_bacterial_contigs_Contig168	4811	0.5041	0	10.4396	no-hit	0.0	0
E318_bacterial_contigs_Contig169	12098	0.5597	0	10.4717	Proteobacteria	35690.0	0
E318_bacterial_contigs_Contig170	22727	0.5856	0	11.1815	Proteobacteria	69734.0	0
E318_bacterial_contigs_Contig171	155304	0.5717	0	11.9251	Proteobacteria	515149.0	1
E318_bacterial_contigs_Contig172	68966	0.3437	0	6.6999	Bacteroidetes	140776.0	0
E318_bacterial_contigs_Contig173	4659	0.4791	0	5.5671	Chlorophyta	422.0	0
E318_bacterial_contigs_Contig174	36739	0.5512	0	10.4346	Proteobacteria	115157.0	0
E318_bacterial_contigs_Contig175	33905	0.5766	0	11.6075	Proteobacteria	111090.0	1
E318_bacterial_contigs_Contig176	24078	0.4896	0	4.3649	Proteobacteria	7716.0	0
E318_bacterial_contigs_Contig177	5793	0.5833	0	10.9215	Proteobacteria	20016.0	0
E318_bacterial_contigs_Contig178	49350	0.5727	0	11.0735	Proteobacteria	121374.0	0
E318_bacterial_contigs_Contig179	26990	0.4888	0	9.0655	Proteobacteria	6693.0	0
E318_bacterial_contigs_Contig180	22974	0.5666	0	9.9323	Proteobacteria	64035.0	0
E318_bacterial_contigs_Contig181	62621	0.5344	0	11.0299	Proteobacteria	156891.0	1
E318_bacterial_contigs_Contig182	3569	0.5004	0	9.3677	Proteobacteria	7618.0	0
E318_bacterial_contigs_Contig183	2513	0.4763	0	11.574	Proteobacteria	3779.0	0
E318_bacterial_contigs_Contig184	9329	0.5193	0	9.8514	Proteobacteria	16862.0	0
E318_bacterial_contigs_Contig185	78315	0.3501	0	7.8375	Bacteroidetes	155645.0	0
E318_bacterial_contigs_Contig186	15891	0.3221	0	3.7927	Bacteroidetes	22567.0	1
E318_bacterial_contigs_Contig187	75245	0.3348	0	2.9947	Bacteroidetes	62289.0	0
E318_bacterial_contigs_Contig188	25727	0.3456	0	7.2261	Bacteroidetes	35848.0	0
E318_bacterial_contigs_Contig189	132053	0.5732	0	10.6495	Proteobacteria	435547.0	0
E318_bacterial_contigs_Contig190	48776	0.5777	0	11.2898	Proteobacteria	156495.0	0
E318_bacterial_contigs_Contig191	122850	0.3513	0	8.2645	Bacteroidetes	207904.0	3
E318_bacterial_contigs_Contig192	31284	0.3423	0	7.0544	Bacteroidetes	62229.0	0
E318_bacterial_contigs_Contig193	2033	0.4727	0	17.0352	Bacteroidetes	14869.0	0
E318_bacterial_contigs_Contig194	50981	0.3411	0	2.6644	Bacteroidetes	74512.0	0
E318_bacterial_contigs_Contig195	20678	0.417	0	69.4883	Chlorophyta	19843.0	0
E318_bacterial_contigs_Contig196	28258	0.3346	0	6.4834	Bacteroidetes	57791.0	1
E318_bacterial_contigs_Contig197	47348	0.3536	0	7.7198	Bacteroidetes	109534.0	0
E318_bacterial_contigs_Contig198	86422	0.4983	0	10.669	Proteobacteria	17835.0	0
E318_bacterial_contigs_Contig199	27990	0.5813	0	13.4391	Proteobacteria	92567.0	0
E318_bacterial_contigs_Contig200	40669	0.3322	0	6.3407	Bacteroidetes	82960.0	0
E318_bacterial_contigs_Contig201	35461	0.5652	0	10.9502	Proteobacteria	110169.0	0
E318_bacterial_contigs_Contig202	75107	0.5579	0	10.6834	Proteobacteria	153596.0	0
E318_bacterial_contigs_Contig203	53357	0.3247	0	2.675	Bacteroidetes	85042.0	0
E318_bacterial_contigs_Contig204	24210	0.3537	0	7.295	Bacteroidetes	27979.0	1
E318_bacterial_contigs_Contig205	61690	0.5737	0	11.4418	Proteobacteria	172626.0	1
E318_bacterial_contigs_Contig206	89248	0.3519	0	7.1495	Bacteroidetes	178003.0	1
E318_bacterial_contigs_Contig207	16048	0.4721	0	41.6945	Chlorophyta	52118.0	0
E318_bacterial_contigs_Contig208	16101	0.4703	0	59.305	Chlorophyta	48277.0	0
E318_bacterial_contigs_Contig209	649	0.3713	0	0.0	no-hit	0.0	0
