# Supplementary material for: Biological and genomic resources for the cosmopolitan phytoplankton Bathycoccus: insights into genetic diversity and function of outlier chromosomes
Source: Plant J. 2026 Jun 7;126(5):e70982. doi: 10.1111/tpj.70982 (PMC13242883; doi:10.1111/tpj.70982)
Supplement: Supplementary file 2 — Data S2. Taxonomic partitioning of assembled contigs. [file TPJ-126-0-s002.zip › blobtoolsG11/BLOBTOOLS.blobDB.json]

{"title": "BLOBTOOLS.blobDB.json", "assembly_f": "/media/francois/Data/Bathycoccus/MixGenomes/FinalMix/G11.complete.fasta", "lineages": {"70448": {"species": "Ostreococcus tauri", "genus": "Ostreococcus", "family": "Bathycoccaceae", "order": "Mamiellales", "phylum": "Chlorophyta", "superkingdom": "Eukaryota"}, "352472": {"species": "Dictyostelium discoideum", "genus": "Dictyostelium", "family": "Dictyosteliaceae", "order": "Dictyosteliales", "phylum": "Evosea", "superkingdom": "Eukaryota"}, "28108": {"species": "Alteromonas macleodii", "genus": "Alteromonas", "family": "Alteromonadaceae", "order": "Alteromonadales", "phylum": "Proteobacteria", "superkingdom": "Bacteria"}, "258330": {"species": "Ammothea hilgendorfi", "genus": "Ammothea", "family": "Ammotheidae", "order": "Pantopoda", "phylum": "Arthropoda", "superkingdom": "Eukaryota"}, "2787": {"species": "Porphyra purpurea", "genus": "Porphyra", "family": "Bangiaceae", "order": "Bangiales", "phylum": "Rhodophyta", "superkingdom": "Eukaryota"}, "114398": {"species": "Parasteatoda tepidariorum", "genus": "Parasteatoda", "family": "Theridiidae", "order": "Araneae", "phylum": "Arthropoda", "superkingdom": "Eukaryota"}, "1300257": {"species": "Alteromonas mediterranea", "genus": "Alteromonas", "family": "Alteromonadaceae", "order": "Alteromonadales", "phylum": "Proteobacteria", "superkingdom": "Bacteria"}, "3105": {"species": "Pediastrum duplex", "genus": "Pediastrum", "family": "Hydrodictyaceae", "order": "Sphaeropleales", "phylum": "Chlorophyta", "superkingdom": "Eukaryota"}, "574566": {"species": "Coccomyxa subellipsoidea", "genus": "Coccomyxa", "family": "Chlorophyta-undef", "order": "Chlorophyta-undef", "phylum": "Chlorophyta", "superkingdom": "Eukaryota"}, "3711": {"species": "Brassica rapa", "genus": "Brassica", "family": "Brassicaceae", "order": "Brassicales", "phylum": "Streptophyta", "superkingdom": "Eukaryota"}, "3664": {"species": "Cucurbita pepo", "genus": "Cucurbita", "family": "Cucurbitaceae", "order": "Cucurbitales", "phylum": "Streptophyta", "superkingdom": "Eukaryota"}, "74468": {"species": "Sargassum muticum", "genus": "Sargassum", "family": "Sargassaceae", "order": "Fucales", "phylum": "Eukaryota-undef", "superkingdom": "Eukaryota"}, "1987369": {"species": "Saccharomyces jurei", "genus": "Saccharomyces", "family": "Saccharomycetaceae", "order": "Saccharomycetales", "phylum": "Ascomycota", "superkingdom": "Eukaryota"}, "55564": {"species": "Chara vulgaris", "genus": "Chara", "family": "Characeae", "order": "Charales", "phylum": "Streptophyta", "superkingdom": "Eukaryota"}, "4686": {"species": "Asparagus officinalis", "genus": "Asparagus", "family": "Asparagaceae", "order": "Asparagales", "phylum": "Streptophyta", "superkingdom": "Eukaryota"}, "83485": {"species": "Linepithema humile", "genus": "Linepithema", "family": "Formicidae", "order": "Hymenoptera", "phylum": "Arthropoda", "superkingdom": "Eukaryota"}, "858337": {"species": "uncultured Choricystis", "genus": "Chlorophyta-undef", "family": "Chlorophyta-undef", "order": "Chlorophyta-undef", "phylum": "Chlorophyta", "superkingdom": "Eukaryota"}, "63459": {"species": "Chenopodium quinoa", "genus": "Chenopodium", "family": "Chenopodiaceae", "order": "Caryophyllales", "phylum": "Streptophyta", "superkingdom": "Eukaryota"}, "133788": {"species": "uncultured prasinophyte clone OM5", "genus": "Chlorophyta-undef", "family": "Chlorophyta-undef", "order": "Chlorophyta-undef", "phylum": "Chlorophyta", "superkingdom": "Eukaryota"}, "69401": {"species": "Carteria cerasiformis", "genus": "Carteria", "family": "Chlamydomonadaceae", "order": "Chlamydomonadales", "phylum": "Chlorophyta", "superkingdom": "Eukaryota"}, "1004785": {"species": "Alteromonas macleodii", "genus": "Alteromonas", "family": "Alteromonadaceae", "order": "Alteromonadales", "phylum": "Proteobacteria", "superkingdom": "Bacteria"}, "280463": {"species": "Emiliania huxleyi", "genus": "Emiliania", "family": "Noelaerhabdaceae", "order": "Isochrysidales", "phylum": "Haptista", "superkingdom": "Eukaryota"}, "69332": {"species": "Chara braunii", "genus": "Chara", "family": "Characeae", "order": "Charales", "phylum": "Streptophyta", "superkingdom": "Eukaryota"}, "179408": {"species": "Oscillatoria nigro-viridis", "genus": "Oscillatoria", "family": "Oscillatoriaceae", "order": "Oscillatoriales", "phylum": "Cyanobacteria", "superkingdom": "Bacteria"}, "1004788": {"species": "Alteromonas macleodii", "genus": "Alteromonas", "family": "Alteromonadaceae", "order": "Alteromonadales", "phylum": "Proteobacteria", "superkingdom": "Bacteria"}, "86473": {"species": "uncultured Gammaproteobacteria bacterium", "genus": "Proteobacteria-undef", "family": "Proteobacteria-undef", "order": "Proteobacteria-undef", "phylum": "Proteobacteria", "superkingdom": "Bacteria"}, "7160": {"species": "Aedes albopictus", "genus": "Aedes", "family": "Culicidae", "order": "Diptera", "phylum": "Arthropoda", "superkingdom": "Eukaryota"}, "52555": {"species": "Synura petersenii", "genus": "Synura", "family": "Mallomonadaceae", "order": "Synurales", "phylum": "Eukaryota-undef", "superkingdom": "Eukaryota"}, "2058133": {"species": "Alteromonas sp. MB-3u-76", "genus": "Alteromonas", "family": "Alteromonadaceae", "order": "Alteromonadales", "phylum": "Proteobacteria", "superkingdom": "Bacteria"}, "181804": {"species": "Nitella hyalina", "genus": "Nitella", "family": "Characeae", "order": "Charales", "phylum": "Streptophyta", "superkingdom": "Eukaryota"}, "5480": {"species": "Candida parapsilosis", "genus": "Candida", "family": "Debaryomycetaceae", "order": "Saccharomycetales", "phylum": "Ascomycota", "superkingdom": "Eukaryota"}, "743611": {"species": "uncultured organism MedDCM-OCT-S04-C161", "genus": "undef", "family": "undef", "order": "undef", "phylum": "undef", "superkingdom": "undef"}, "2055892": {"species": "Idiomarina sp. X4", "genus": "Idiomarina", "family": "Idiomarinaceae", "order": "Alteromonadales", "phylum": "Proteobacteria", "superkingdom": "Bacteria"}, "94827": {"species": "Tinamus guttatus", "genus": "Tinamus", "family": "Tinamidae", "order": "Tinamiformes", "phylum": "Chordata", "superkingdom": "Eukaryota"}, "39947": {"species": "Oryza sativa", "genus": "Oryza", "family": "Poaceae", "order": "Poales", "phylum": "Streptophyta", "superkingdom": "Eukaryota"}, "1032745": {"species": "Trachydiscus minutus", "genus": "Trachydiscus", "family": "Goniochloridales-undef", "order": "Goniochloridales", "phylum": "Eukaryota-undef", "superkingdom": "Eukaryota"}, "3726": {"species": "Raphanus sativus", "genus": "Raphanus", "family": "Brassicaceae", "order": "Brassicales", "phylum": "Streptophyta", "superkingdom": "Eukaryota"}, "3661": {"species": "Cucurbita maxima", "genus": "Cucurbita", "family": "Cucurbitaceae", "order": "Cucurbitales", "phylum": "Streptophyta", "superkingdom": "Eukaryota"}, "55468": {"species": "Lagarosiphon major", "genus": "Lagarosiphon", "family": "Hydrocharitaceae", "order": "Alismatales", "phylum": "Streptophyta", "superkingdom": "Eukaryota"}, "32473": {"species": "Xiphophorus couchianus", "genus": "Xiphophorus", "family": "Poeciliidae", "order": "Cyprinodontiformes", "phylum": "Chordata", "superkingdom": "Eukaryota"}, "413404": {"species": "Candidatus Ruthia magnifica", "genus": "Candidatus Ruthia", "family": "Proteobacteria-undef", "order": "Proteobacteria-undef", "phylum": "Proteobacteria", "superkingdom": "Bacteria"}, "412030": {"species": "Paramecium tetraurelia", "genus": "Paramecium", "family": "Parameciidae", "order": "Peniculida", "phylum": "Ciliophora", "superkingdom": "Eukaryota"}, "461633": {"species": "Stephania japonica", "genus": "Stephania", "family": "Menispermaceae", "order": "Ranunculales", "phylum": "Streptophyta", "superkingdom": "Eukaryota"}, "242159": {"species": "Ostreococcus sp. 'lucimarinus'", "genus": "Ostreococcus", "family": "Bathycoccaceae", "order": "Mamiellales", "phylum": "Chlorophyta", "superkingdom": "Eukaryota"}, "412627": {"species": "Zalieutes elater", "genus": "Zalieutes", "family": "Ogcocephalidae", "order": "Lophiiformes", "phylum": "Chordata", "superkingdom": "Eukaryota"}, "1004787": {"species": "Alteromonas macleodii", "genus": "Alteromonas", "family": "Alteromonadaceae", "order": "Alteromonadales", "phylum": "Proteobacteria", "superkingdom": "Bacteria"}, "412965": {"species": "Candidatus Vesicomyosocius okutanii", "genus": "Candidatus Vesicomyosocius", "family": "Proteobacteria-undef", "order": "Proteobacteria-undef", "phylum": "Proteobacteria", "superkingdom": "Bacteria"}, "610380": {"species": "Harpegnathos saltator", "genus": "Harpegnathos", "family": "Formicidae", "order": "Hymenoptera", "phylum": "Arthropoda", "superkingdom": "Eukaryota"}, "100272": {"species": "uncultured eukaryote", "genus": "Eukaryota-undef", "family": "Eukaryota-undef", "order": "Eukaryota-undef", "phylum": "Eukaryota-undef", "superkingdom": "Eukaryota"}, "160070": {"species": "Tupiella akineta", "genus": "Tupiella", "family": "Tupiellaceae", "order": "Ulotrichales", "phylum": "Chlorophyta", "superkingdom": "Eukaryota"}, "13748": {"species": "Utricularia gibba", "genus": "Utricularia", "family": "Lentibulariaceae", "order": "Lamiales", "phylum": "Streptophyta", "superkingdom": "Eukaryota"}, "204992": {"species": "Golenkinia longispicula", "genus": "Golenkinia", "family": "Golenkiniaceae", "order": "Chlamydomonadales", "phylum": "Chlorophyta", "superkingdom": "Eukaryota"}, "34126": {"species": "Cladophora albida", "genus": "Cladophora", "family": "Cladophoraceae", "order": "Cladophorales", "phylum": "Chlorophyta", "superkingdom": "Eukaryota"}, "1604141": {"species": "Antrophyum semicostatum", "genus": "Antrophyum", "family": "Pteridaceae", "order": "Polypodiales", "phylum": "Streptophyta", "superkingdom": "Eukaryota"}, "3218": {"species": "Physcomitrium patens", "genus": "Physcomitrium", "family": "Funariaceae", "order": "Funariales", "phylum": "Streptophyta", "superkingdom": "Eukaryota"}, "49369": {"species": "Coffea eugenioides", "genus": "Coffea", "family": "Rubiaceae", "order": "Gentianales", "phylum": "Streptophyta", "superkingdom": "Eukaryota"}, "51693": {"species": "Lobochlamys culleus", "genus": "Lobochlamys", "family": "Chlamydomonadaceae", "order": "Chlamydomonadales", "phylum": "Chlorophyta", "superkingdom": "Eukaryota"}, "96477": {"species": "Chaetosphaeridium globosum", "genus": "Chaetosphaeridium", "family": "Chaetosphaeridiaceae", "order": "Coleochaetales", "phylum": "Streptophyta", "superkingdom": "Eukaryota"}, "8083": {"species": "Xiphophorus maculatus", "genus": "Xiphophorus", "family": "Poeciliidae", "order": "Cyprinodontiformes", "phylum": "Chordata", "superkingdom": "Eukaryota"}, "215447": {"species": "undef", "genus": "undef", "family": "undef", "order": "undef", "phylum": "undef", "superkingdom": "undef"}, "392300": {"species": "Histiona aroides", "genus": "Histiona", "family": "Histionidae", "order": "Jakobida", "phylum": "Eukaryota-undef", "superkingdom": "Eukaryota"}, "52965": {"species": "Phacotus lenticularis", "genus": "Phacotus", "family": "Phacotaceae", "order": "Chlamydomonadales", "phylum": "Chlorophyta", "superkingdom": "Eukaryota"}, "59895": {"species": "Cynara cardunculus", "genus": "Cynara", "family": "Asteraceae", "order": "Asterales", "phylum": "Streptophyta", "superkingdom": "Eukaryota"}, "1522189": {"species": "Ceraceosorus guamensis", "genus": "Ceraceosorus", "family": "Ceraceosoraceae", "order": "Ceraceosorales", "phylum": "Basidiomycota", "superkingdom": "Eukaryota"}, "73025": {"species": "Eutreptiella gymnastica", "genus": "Eutreptiella", "family": "Eutreptiales-undef", "order": "Eutreptiales", "phylum": "Euglenozoa", "superkingdom": "Eukaryota"}, "554055": {"species": "Micractinium conductrix", "genus": "Micractinium", "family": "Chlorellaceae", "order": "Chlorellales", "phylum": "Chlorophyta", "superkingdom": "Eukaryota"}, "28849": {"species": "Gelidium coulteri", "genus": "Gelidium", "family": "Gelidiaceae", "order": "Gelidiales", "phylum": "Rhodophyta", "superkingdom": "Eukaryota"}, "1416941": {"species": "Closterium baillyanum", "genus": "Closterium", "family": "Closteriaceae", "order": "Desmidiales", "phylum": "Streptophyta", "superkingdom": "Eukaryota"}, "1300255": {"species": "Alteromonas mediterranea", "genus": "Alteromonas", "family": "Alteromonadaceae", "order": "Alteromonadales", "phylum": "Proteobacteria", "superkingdom": "Bacteria"}, "4442": {"species": "Camellia sinensis", "genus": "Camellia", "family": "Theaceae", "order": "Ericales", "phylum": "Streptophyta", "superkingdom": "Eukaryota"}, "42026": {"species": "Drosophila bipectinata", "genus": "Drosophila", "family": "Drosophilidae", "order": "Diptera", "phylum": "Arthropoda", "superkingdom": "Eukaryota"}, "43946": {"species": "Netrium digitus", "genus": "Netrium", "family": "Zygnemataceae", "order": "Zygnematales", "phylum": "Streptophyta", "superkingdom": "Eukaryota"}, "160064": {"species": "Pedinomonas tuberculata", "genus": "Pedinomonas", "family": "Pedinomonadaceae", "order": "Pedinomonadales", "phylum": "Chlorophyta", "superkingdom": "Eukaryota"}, "66656": {"species": "Durio zibethinus", "genus": "Durio", "family": "Malvaceae", "order": "Malvales", "phylum": "Streptophyta", "superkingdom": "Eukaryota"}, "564608": {"species": "Micromonas pusilla", "genus": "Micromonas", "family": "Mamiellaceae", "order": "Mamiellales", "phylum": "Chlorophyta", "superkingdom": "Eukaryota"}, "542413": {"species": "uncultured bacterium ARCTIC24_F_09", "genus": "Bacteria-undef", "family": "Bacteria-undef", "order": "Bacteria-undef", "phylum": "Bacteria-undef", "superkingdom": "Bacteria"}, "56765": {"species": "uncultured marine bacterium", "genus": "Bacteria-undef", "family": "Bacteria-undef", "order": "Bacteria-undef", "phylum": "Bacteria-undef", "superkingdom": "Bacteria"}, "1714845": {"species": "Alteromonas sp. BL110", "genus": "Alteromonas", "family": "Alteromonadaceae", "order": "Alteromonadales", "phylum": "Proteobacteria", "superkingdom": "Bacteria"}, "77133": {"species": "uncultured bacterium", "genus": "Bacteria-undef", "family": "Bacteria-undef", "order": "Bacteria-undef", "phylum": "Bacteria-undef", "superkingdom": "Bacteria"}, "542402": {"species": "uncultured bacterium ARCTIC13_E_12", "genus": "Bacteria-undef", "family": "Bacteria-undef", "order": "Bacteria-undef", "phylum": "Bacteria-undef", "superkingdom": "Bacteria"}, "74091": {"species": "Sargassum confusum", "genus": "Sargassum", "family": "Sargassaceae", "order": "Fucales", "phylum": "Eukaryota-undef", "superkingdom": "Eukaryota"}, "7460": {"species": "Apis mellifera", "genus": "Apis", "family": "Apidae", "order": "Hymenoptera", "phylum": "Arthropoda", "superkingdom": "Eukaryota"}, "1246056": {"species": "uncultured Alteromonas sp. AD1000-G15-32", "genus": "Alteromonas", "family": "Alteromonadaceae", "order": "Alteromonadales", "phylum": "Proteobacteria", "superkingdom": "Bacteria"}, "157820": {"species": "uncultured prasinophyte", "genus": "Chlorophyta-undef", "family": "Chlorophyta-undef", "order": "Chlorophyta-undef", "phylum": "Chlorophyta", "superkingdom": "Eukaryota"}, "28087": {"species": "Legionella sainthelensi", "genus": "Legionella", "family": "Legionellaceae", "order": "Legionellales", "phylum": "Proteobacteria", "superkingdom": "Bacteria"}, "436017": {"species": "Ostreococcus sp. 'lucimarinus'", "genus": "Ostreococcus", "family": "Bathycoccaceae", "order": "Mamiellales", "phylum": "Chlorophyta", "superkingdom": "Eukaryota"}, "79200": {"species": "Daucus carota", "genus": "Daucus", "family": "Apiaceae", "order": "Apiales", "phylum": "Streptophyta", "superkingdom": "Eukaryota"}, "3074": {"species": "Parachlorella kessleri", "genus": "Parachlorella", "family": "Chlorellaceae", "order": "Chlorellales", "phylum": "Chlorophyta", "superkingdom": "Eukaryota"}, "13443": {"species": "Coffea arabica", "genus": "Coffea", "family": "Rubiaceae", "order": "Gentianales", "phylum": "Streptophyta", "superkingdom": "Eukaryota"}, "2007176": {"species": "Dipterocladia arabiensis", "genus": "Dipterocladia", "family": "Dasyaceae", "order": "Ceramiales", "phylum": "Rhodophyta", "superkingdom": "Eukaryota"}, "41875": {"species": "Bathycoccus prasinos", "genus": "Bathycoccus", "family": "Bathycoccaceae", "order": "Mamiellales", "phylum": "Chlorophyta", "superkingdom": "Eukaryota"}, "43657": {"species": "Pseudoalteromonas luteoviolacea", "genus": "Pseudoalteromonas", "family": "Pseudoalteromonadaceae", "order": "Alteromonadales", "phylum": "Proteobacteria", "superkingdom": "Bacteria"}, "1392250": {"species": "Aspergillus steynii", "genus": "Aspergillus", "family": "Aspergillaceae", "order": "Eurotiales", "phylum": "Ascomycota", "superkingdom": "Eukaryota"}, "1300256": {"species": "Alteromonas mediterranea", "genus": "Alteromonas", "family": "Alteromonadaceae", "order": "Alteromonadales", "phylum": "Proteobacteria", "superkingdom": "Bacteria"}, "77931": {"species": "Teleaulax amphioxeia", "genus": "Teleaulax", "family": "Geminigeraceae", "order": "Pyrenomonadales", "phylum": "Eukaryota-undef", "superkingdom": "Eukaryota"}, "743635": {"species": "uncultured organism MedDCM-OCT-S08-C199", "genus": "undef", "family": "undef", "order": "undef", "phylum": "undef", "superkingdom": "undef"}, "589873": {"species": "Alteromonas australica", "genus": "Alteromonas", "family": "Alteromonadaceae", "order": "Alteromonadales", "phylum": "Proteobacteria", "superkingdom": "Bacteria"}, "28090": {"species": "Acinetobacter lwoffii", "genus": "Acinetobacter", "family": "Moraxellaceae", "order": "Pseudomonadales", "phylum": "Proteobacteria", "superkingdom": "Bacteria"}, "1141622": {"species": "uncultured picoeukaryote", "genus": "Eukaryota-undef", "family": "Eukaryota-undef", "order": "Eukaryota-undef", "phylum": "Eukaryota-undef", "superkingdom": "Eukaryota"}, "1173027": {"species": "Microcoleus sp. PCC 7113", "genus": "Microcoleus", "family": "Microcoleaceae", "order": "Oscillatoriales", "phylum": "Cyanobacteria", "superkingdom": "Bacteria"}, "93162": {"species": "Marmota flaviventris", "genus": "Marmota", "family": "Sciuridae", "order": "Rodentia", "phylum": "Chordata", "superkingdom": "Eukaryota"}, "702113": {"species": "Novosphingobium sp. PP1Y", "genus": "Novosphingobium", "family": "Sphingomonadaceae", "order": "Sphingomonadales", "phylum": "Proteobacteria", "superkingdom": "Bacteria"}, "36894": {"species": "Pyramimonas parkeae", "genus": "Pyramimonas", "family": "Pyramimonadaceae", "order": "Pyramimonadales", "phylum": "Chlorophyta", "superkingdom": "Eukaryota"}, "88036": {"species": "Selaginella moellendorffii", "genus": "Selaginella", "family": "Selaginellaceae", "order": "Selaginellales", "phylum": "Streptophyta", "superkingdom": "Eukaryota"}, "71743": {"species": "Chlorogonium capillatum", "genus": "Chlorogonium", "family": "Haematococcaceae", "order": "Chlamydomonadales", "phylum": "Chlorophyta", "superkingdom": "Eukaryota"}, "31312": {"species": "Nephroselmis olivacea", "genus": "Nephroselmis", "family": "Nephroselmidaceae", "order": "Nephroselmidales", "phylum": "Chlorophyta", "superkingdom": "Eukaryota"}, "102107": {"species": "Prunus mume", "genus": "Prunus", "family": "Rosaceae", "order": "Rosales", "phylum": "Streptophyta", "superkingdom": "Eukaryota"}, "529120": {"species": "Alteromonas macleodii", "genus": "Alteromonas", "family": "Alteromonadaceae", "order": "Alteromonadales", "phylum": "Proteobacteria", "superkingdom": "Bacteria"}, "2021234": {"species": "Ahniella affigens", "genus": "Ahniella", "family": "Rhodanobacteraceae", "order": "Xanthomonadales", "phylum": "Proteobacteria", "superkingdom": "Bacteria"}, "42229": {"species": "Prunus avium", "genus": "Prunus", "family": "Rosaceae", "order": "Rosales", "phylum": "Streptophyta", "superkingdom": "Eukaryota"}, "763406": {"species": "Pichia membranifaciens", "genus": "Pichia", "family": "Pichiaceae", "order": "Saccharomycetales", "phylum": "Ascomycota", "superkingdom": "Eukaryota"}, "18101": {"species": "Gerbera hybrid cultivar", "genus": "Gerbera", "family": "Asteraceae", "order": "Asterales", "phylum": "Streptophyta", "superkingdom": "Eukaryota"}, "110193": {"species": "Nicrophorus vespilloides", "genus": "Nicrophorus", "family": "Silphidae", "order": "Coleoptera", "phylum": "Arthropoda", "superkingdom": "Eukaryota"}, "145388": {"species": "Monoraphidium neglectum", "genus": "Monoraphidium", "family": "Selenastraceae", "order": "Sphaeropleales", "phylum": "Chlorophyta", "superkingdom": "Eukaryota"}, "43146": {"species": "Rhopalosiphum maidis", "genus": "Rhopalosiphum", "family": "Aphididae", "order": "Hemiptera", "phylum": "Arthropoda", "superkingdom": "Eukaryota"}, "171245": {"species": "uncultured Chlorophyta", "genus": "Chlorophyta-undef", "family": "Chlorophyta-undef", "order": "Chlorophyta-undef", "phylum": "Chlorophyta", "superkingdom": "Eukaryota"}, "3662": {"species": "Cucurbita moschata", "genus": "Cucurbita", "family": "Cucurbitaceae", "order": "Cucurbitales", "phylum": "Streptophyta", "superkingdom": "Eukaryota"}, "656061": {"species": "Tuber melanosporum", "genus": "Tuber", "family": "Tuberaceae", "order": "Pezizales", "phylum": "Ascomycota", "superkingdom": "Eukaryota"}, "441375": {"species": "Cryptosporidium muris", "genus": "Cryptosporidium", "family": "Cryptosporidiidae", "order": "Eucoccidiorida", "phylum": "Apicomplexa", "superkingdom": "Eukaryota"}, "1808001": {"species": "Acinetobacter sp. LoGeW2-3", "genus": "Acinetobacter", "family": "Moraxellaceae", "order": "Pseudomonadales", "phylum": "Proteobacteria", "superkingdom": "Bacteria"}, "296587": {"species": "Micromonas commoda", "genus": "Micromonas", "family": "Mamiellaceae", "order": "Mamiellales", "phylum": "Chlorophyta", "superkingdom": "Eukaryota"}, "233316": {"species": "Alteromonas stellipolaris", "genus": "Alteromonas", "family": "Alteromonadaceae", "order": "Alteromonadales", "phylum": "Proteobacteria", "superkingdom": "Bacteria"}, "528323": {"species": "uncultured Bathycoccus", "genus": "Mamiellales-undef", "family": "Mamiellales-undef", "order": "Mamiellales", "phylum": "Chlorophyta", "superkingdom": "Eukaryota"}}, "order_of_blobs": ["chr_Mito_G11", "chr_Chlo_G11", "chr_19_G11", "chr_18_G11", "chr_17_G11", "chr_16_G11", "chr_15_G11", "chr_14_G11", "chr_13_G11", "chr_12_G11", "chr_11_G11", "chr_10_G11", "chr_9_G11", "chr_8_G11", "chr_7_G11", "chr_6_G11", "chr_5_G11", "chr_4_G11", "chr_3_G11", "chr_2_G11", "chr_1_G11", "G11_bacterial_contigs_Contig1", "G11_bacterial_contigs_Contig2", "G11_bacterial_contigs_Contig3", "G11_bacterial_contigs_Contig4", "G11_bacterial_contigs_Contig5", "G11_bacterial_contigs_Contig6", "G11_bacterial_contigs_Contig7", "G11_bacterial_contigs_Contig8"], "dict_of_blobs": {"chr_Mito_G11": {"name": "chr_Mito_G11", "length": 43615, "n_count": 0, "agct_count": 43615, "gc": 0.4011, "covs": {"bam0": 49.0168}, "read_cov": {"bam0": 8585}, "hits": {"tax0": [{"name": "chr_Mito_G11", "taxId": "41875", "score": 40692.0}, {"name": "chr_Mito_G11", "taxId": "41875", "score": 39678.0}, {"name": "chr_Mito_G11", "taxId": "41875", "score": 17908.0}, {"name": "chr_Mito_G11", "taxId": "41875", "score": 17889.0}, {"name": "chr_Mito_G11", "taxId": "70448", "score": 2167.0}, {"name": "chr_Mito_G11", "taxId": "70448", "score": 2167.0}, {"name": "chr_Mito_G11", "taxId": "70448", "score": 743.0}, {"name": "chr_Mito_G11", "taxId": "70448", "score": 743.0}, {"name": "chr_Mito_G11", "taxId": "70448", "score": 743.0}, {"name": "chr_Mito_G11", "taxId": "70448", "score": 743.0}, {"name": "chr_Mito_G11", "taxId": "70448", "score": 2167.0}, {"name": "chr_Mito_G11", "taxId": "70448", "score": 2167.0}, {"name": "chr_Mito_G11", "taxId": "70448", "score": 2167.0}, {"name": "chr_Mito_G11", "taxId": "70448", "score": 2167.0}, {"name": "chr_Mito_G11", "taxId": "70448", "score": 174.0}, {"name": "chr_Mito_G11", "taxId": "1141622", "score": 1158.0}, {"name": "chr_Mito_G11", "taxId": "1141622", "score": 1158.0}, {"name": "chr_Mito_G11", "taxId": "1141622", "score": 1157.0}, {"name": "chr_Mito_G11", "taxId": "1141622", "score": 1157.0}, {"name": "chr_Mito_G11", "taxId": "1141622", "score": 1157.0}, {"name": "chr_Mito_G11", "taxId": "1141622", "score": 1157.0}, {"name": "chr_Mito_G11", "taxId": "296587", "score": 953.0}, {"name": "chr_Mito_G11", "taxId": "296587", "score": 887.0}, {"name": "chr_Mito_G11", "taxId": "296587", "score": 887.0}, {"name": "chr_Mito_G11", "taxId": "296587", "score": 339.0}, {"name": "chr_Mito_G11", "taxId": "70448", "score": 948.0}, {"name": "chr_Mito_G11", "taxId": "70448", "score": 948.0}, {"name": "chr_Mito_G11", "taxId": "70448", "score": 948.0}, {"name": "chr_Mito_G11", "taxId": "70448", "score": 948.0}, {"name": "chr_Mito_G11", "taxId": "70448", "score": 948.0}, {"name": "chr_Mito_G11", "taxId": "70448", "score": 948.0}, {"name": "chr_Mito_G11", "taxId": "70448", "score": 737.0}, {"name": "chr_Mito_G11", "taxId": "70448", "score": 737.0}, {"name": "chr_Mito_G11", "taxId": "70448", "score": 667.0}, {"name": "chr_Mito_G11", "taxId": "70448", "score": 289.0}, {"name": "chr_Mito_G11", "taxId": "70448", "score": 252.0}, {"name": "chr_Mito_G11", "taxId": "70448", "score": 667.0}, {"name": "chr_Mito_G11", "taxId": "70448", "score": 289.0}, {"name": "chr_Mito_G11", "taxId": "70448", "score": 252.0}, {"name": "chr_Mito_G11", "taxId": "554055", "score": 627.0}, {"name": "chr_Mito_G11", "taxId": "554055", "score": 191.0}, {"name": "chr_Mito_G11", "taxId": "96477", "score": 525.0}, {"name": "chr_Mito_G11", "taxId": "1032745", "score": 403.0}, {"name": "chr_Mito_G11", "taxId": "74091", "score": 320.0}, {"name": "chr_Mito_G11", "taxId": "13748", "score": 316.0}, {"name": "chr_Mito_G11", "taxId": "13748", "score": 316.0}, {"name": "chr_Mito_G11", "taxId": "392300", "score": 298.0}, {"name": "chr_Mito_G11", "taxId": "70448", "score": 294.0}, {"name": "chr_Mito_G11", "taxId": "70448", "score": 174.0}, {"name": "chr_Mito_G11", "taxId": "74468", "score": 292.0}, {"name": "chr_Mito_G11", "taxId": "70448", "score": 289.0}, {"name": "chr_Mito_G11", "taxId": "70448", "score": 252.0}, {"name": "chr_Mito_G11", "taxId": "28087", "score": 270.0}, {"name": "chr_Mito_G11", "taxId": "28087", "score": 265.0}, {"name": "chr_Mito_G11", "taxId": "70448", "score": 252.0}, {"name": "chr_Mito_G11", "taxId": "70448", "score": 174.0}, {"name": "chr_Mito_G11", "taxId": "2787", "score": 239.0}, {"name": "chr_Mito_G11", "taxId": "412965", "score": 231.0}, {"name": "chr_Mito_G11", "taxId": "413404", "score": 217.0}, {"name": "chr_Mito_G11", "taxId": "31312", "score": 182.0}, {"name": "chr_Mito_G11", "taxId": "215447", "score": 174.0}, {"name": "chr_Mito_G11", "taxId": "215447", "score": 174.0}, {"name": "chr_Mito_G11", "taxId": "70448", "score": 174.0}, {"name": "chr_Mito_G11", "taxId": "55468", "score": 165.0}, {"name": "chr_Mito_G11", "taxId": "412627", "score": 152.0}, {"name": "chr_Mito_G11", "taxId": "69332", "score": 141.0}, {"name": "chr_Mito_G11", "taxId": "1416941", "score": 141.0}, {"name": "chr_Mito_G11", "taxId": "181804", "score": 141.0}, {"name": "chr_Mito_G11", "taxId": "55564", "score": 141.0}, {"name": "chr_Mito_G11", "taxId": "52555", "score": 139.0}, {"name": "chr_Mito_G11", "taxId": "52555", "score": 139.0}]}, "taxonomy": {"bestsum": {"species": {"tax": "Bathycoccus prasinos", "score": 116167.0, "c_index": 23}, "genus": {"tax": "Bathycoccus", "score": 116167.0, "c_index": 21}, "family": {"tax": "Bathycoccaceae", "score": 143502.0, "c_index": 18}, "order": {"tax": "Mamiellales", "score": 146568.0, "c_index": 17}, "phylum": {"tax": "Chlorophyta", "score": 147568.0, "c_index": 6}, "superkingdom": {"tax": "Eukaryota", "score": 158380.0, "c_index": 2}}}}, "chr_Chlo_G11": {"name": "chr_Chlo_G11", "length": 71654, "n_count": 0, "agct_count": 71654, "gc": 0.4122, "covs": {"bam0": 60.1967}, "read_cov": {"bam0": 17321}, "hits": {"tax0": [{"name": "chr_Chlo_G11", "taxId": "41875", "score": 43197.0}, {"name": "chr_Chlo_G11", "taxId": "41875", "score": 25257.0}, {"name": "chr_Chlo_G11", "taxId": "41875", "score": 12574.0}, {"name": "chr_Chlo_G11", "taxId": "41875", "score": 10551.0}, {"name": "chr_Chlo_G11", "taxId": "41875", "score": 6226.0}, {"name": "chr_Chlo_G11", "taxId": "41875", "score": 1984.0}, {"name": "chr_Chlo_G11", "taxId": "41875", "score": 6916.0}, {"name": "chr_Chlo_G11", "taxId": "296587", "score": 5406.0}, {"name": "chr_Chlo_G11", "taxId": "296587", "score": 4274.0}, {"name": "chr_Chlo_G11", "taxId": "296587", "score": 4274.0}, {"name": "chr_Chlo_G11", "taxId": "296587", "score": 3293.0}, {"name": "chr_Chlo_G11", "taxId": "296587", "score": 1991.0}, {"name": "chr_Chlo_G11", "taxId": "296587", "score": 1954.0}, {"name": "chr_Chlo_G11", "taxId": "296587", "score": 1615.0}, {"name": "chr_Chlo_G11", "taxId": "296587", "score": 1615.0}, {"name": "chr_Chlo_G11", "taxId": "296587", "score": 782.0}, {"name": "chr_Chlo_G11", "taxId": "296587", "score": 590.0}, {"name": "chr_Chlo_G11", "taxId": "296587", "score": 516.0}, {"name": "chr_Chlo_G11", "taxId": "296587", "score": 324.0}, {"name": "chr_Chlo_G11", "taxId": "296587", "score": 320.0}, {"name": "chr_Chlo_G11", "taxId": "296587", "score": 244.0}, {"name": "chr_Chlo_G11", "taxId": "296587", "score": 219.0}, {"name": "chr_Chlo_G11", "taxId": "296587", "score": 148.0}, {"name": "chr_Chlo_G11", "taxId": "296587", "score": 143.0}, {"name": "chr_Chlo_G11", "taxId": "296587", "score": 141.0}, {"name": "chr_Chlo_G11", "taxId": "564608", "score": 5350.0}, {"name": "chr_Chlo_G11", "taxId": "564608", "score": 1879.0}, {"name": "chr_Chlo_G11", "taxId": "564608", "score": 473.0}, {"name": "chr_Chlo_G11", "taxId": "564608", "score": 158.0}, {"name": "chr_Chlo_G11", "taxId": "564608", "score": 148.0}, {"name": "chr_Chlo_G11", "taxId": "70448", "score": 4968.0}, {"name": "chr_Chlo_G11", "taxId": "70448", "score": 4968.0}, {"name": "chr_Chlo_G11", "taxId": "70448", "score": 4968.0}, {"name": "chr_Chlo_G11", "taxId": "70448", "score": 3214.0}, {"name": "chr_Chlo_G11", "taxId": "70448", "score": 1157.0}, {"name": "chr_Chlo_G11", "taxId": "70448", "score": 867.0}, {"name": "chr_Chlo_G11", "taxId": "70448", "score": 846.0}, {"name": "chr_Chlo_G11", "taxId": "70448", "score": 425.0}, {"name": "chr_Chlo_G11", "taxId": "70448", "score": 241.0}, {"name": "chr_Chlo_G11", "taxId": "542413", "score": 4242.0}, {"name": "chr_Chlo_G11", "taxId": "542413", "score": 158.0}, {"name": "chr_Chlo_G11", "taxId": "70448", "score": 3214.0}, {"name": "chr_Chlo_G11", "taxId": "70448", "score": 1711.0}, {"name": "chr_Chlo_G11", "taxId": "70448", "score": 3214.0}, {"name": "chr_Chlo_G11", "taxId": "70448", "score": 1962.0}, {"name": "chr_Chlo_G11", "taxId": "70448", "score": 1912.0}, {"name": "chr_Chlo_G11", "taxId": "70448", "score": 1705.0}, {"name": "chr_Chlo_G11", "taxId": "70448", "score": 1184.0}, {"name": "chr_Chlo_G11", "taxId": "70448", "score": 867.0}, {"name": "chr_Chlo_G11", "taxId": "70448", "score": 843.0}, {"name": "chr_Chlo_G11", "taxId": "70448", "score": 800.0}, {"name": "chr_Chlo_G11", "taxId": "70448", "score": 425.0}, {"name": "chr_Chlo_G11", "taxId": "70448", "score": 409.0}, {"name": "chr_Chlo_G11", "taxId": "70448", "score": 366.0}, {"name": "chr_Chlo_G11", "taxId": "70448", "score": 331.0}, {"name": "chr_Chlo_G11", "taxId": "70448", "score": 241.0}, {"name": "chr_Chlo_G11", "taxId": "70448", "score": 237.0}, {"name": "chr_Chlo_G11", "taxId": "70448", "score": 226.0}, {"name": "chr_Chlo_G11", "taxId": "70448", "score": 139.0}, {"name": "chr_Chlo_G11", "taxId": "70448", "score": 139.0}, {"name": "chr_Chlo_G11", "taxId": "133788", "score": 2721.0}, {"name": "chr_Chlo_G11", "taxId": "77133", "score": 2680.0}, {"name": "chr_Chlo_G11", "taxId": "56765", "score": 2678.0}, {"name": "chr_Chlo_G11", "taxId": "70448", "score": 1956.0}, {"name": "chr_Chlo_G11", "taxId": "70448", "score": 1906.0}, {"name": "chr_Chlo_G11", "taxId": "70448", "score": 1245.0}, {"name": "chr_Chlo_G11", "taxId": "70448", "score": 1184.0}, {"name": "chr_Chlo_G11", "taxId": "70448", "score": 846.0}, {"name": "chr_Chlo_G11", "taxId": "70448", "score": 843.0}, {"name": "chr_Chlo_G11", "taxId": "70448", "score": 800.0}, {"name": "chr_Chlo_G11", "taxId": "70448", "score": 425.0}, {"name": "chr_Chlo_G11", "taxId": "70448", "score": 411.0}, {"name": "chr_Chlo_G11", "taxId": "70448", "score": 409.0}, {"name": "chr_Chlo_G11", "taxId": "70448", "score": 366.0}, {"name": "chr_Chlo_G11", "taxId": "70448", "score": 235.0}, {"name": "chr_Chlo_G11", "taxId": "70448", "score": 226.0}, {"name": "chr_Chlo_G11", "taxId": "70448", "score": 139.0}, {"name": "chr_Chlo_G11", "taxId": "70448", "score": 1956.0}, {"name": "chr_Chlo_G11", "taxId": "70448", "score": 1906.0}, {"name": "chr_Chlo_G11", "taxId": "70448", "score": 1700.0}, {"name": "chr_Chlo_G11", "taxId": "70448", "score": 1611.0}, {"name": "chr_Chlo_G11", "taxId": "70448", "score": 1245.0}, {"name": "chr_Chlo_G11", "taxId": "70448", "score": 1184.0}, {"name": "chr_Chlo_G11", "taxId": "70448", "score": 861.0}, {"name": "chr_Chlo_G11", "taxId": "70448", "score": 846.0}, {"name": "chr_Chlo_G11", "taxId": "70448", "score": 843.0}, {"name": "chr_Chlo_G11", "taxId": "70448", "score": 800.0}, {"name": "chr_Chlo_G11", "taxId": "70448", "score": 425.0}, {"name": "chr_Chlo_G11", "taxId": "70448", "score": 411.0}, {"name": "chr_Chlo_G11", "taxId": "70448", "score": 409.0}, {"name": "chr_Chlo_G11", "taxId": "70448", "score": 366.0}, {"name": "chr_Chlo_G11", "taxId": "70448", "score": 340.0}, {"name": "chr_Chlo_G11", "taxId": "70448", "score": 331.0}, {"name": "chr_Chlo_G11", "taxId": "70448", "score": 296.0}, {"name": "chr_Chlo_G11", "taxId": "70448", "score": 237.0}, {"name": "chr_Chlo_G11", "taxId": "70448", "score": 235.0}, {"name": "chr_Chlo_G11", "taxId": "70448", "score": 226.0}, {"name": "chr_Chlo_G11", "taxId": "70448", "score": 139.0}, {"name": "chr_Chlo_G11", "taxId": "70448", "score": 139.0}, {"name": "chr_Chlo_G11", "taxId": "70448", "score": 1956.0}, {"name": "chr_Chlo_G11", "taxId": "70448", "score": 1700.0}, {"name": "chr_Chlo_G11", "taxId": "70448", "score": 1611.0}, {"name": "chr_Chlo_G11", "taxId": "70448", "score": 1245.0}, {"name": "chr_Chlo_G11", "taxId": "70448", "score": 1184.0}, {"name": "chr_Chlo_G11", "taxId": "70448", "score": 1151.0}, {"name": "chr_Chlo_G11", "taxId": "70448", "score": 861.0}, {"name": "chr_Chlo_G11", "taxId": "70448", "score": 846.0}, {"name": "chr_Chlo_G11", "taxId": "70448", "score": 843.0}, {"name": "chr_Chlo_G11", "taxId": "70448", "score": 800.0}, {"name": "chr_Chlo_G11", "taxId": "70448", "score": 425.0}, {"name": "chr_Chlo_G11", "taxId": "70448", "score": 411.0}, {"name": "chr_Chlo_G11", "taxId": "70448", "score": 409.0}, {"name": "chr_Chlo_G11", "taxId": "70448", "score": 366.0}, {"name": "chr_Chlo_G11", "taxId": "70448", "score": 340.0}, {"name": "chr_Chlo_G11", "taxId": "70448", "score": 331.0}, {"name": "chr_Chlo_G11", "taxId": "70448", "score": 296.0}, {"name": "chr_Chlo_G11", "taxId": "70448", "score": 237.0}, {"name": "chr_Chlo_G11", "taxId": "70448", "score": 235.0}, {"name": "chr_Chlo_G11", "taxId": "70448", "score": 226.0}, {"name": "chr_Chlo_G11", "taxId": "70448", "score": 139.0}, {"name": "chr_Chlo_G11", "taxId": "70448", "score": 139.0}, {"name": "chr_Chlo_G11", "taxId": "542402", "score": 1714.0}, {"name": "chr_Chlo_G11", "taxId": "542402", "score": 512.0}, {"name": "chr_Chlo_G11", "taxId": "542402", "score": 475.0}, {"name": "chr_Chlo_G11", "taxId": "542402", "score": 361.0}, {"name": "chr_Chlo_G11", "taxId": "542402", "score": 143.0}, {"name": "chr_Chlo_G11", "taxId": "542402", "score": 137.0}, {"name": "chr_Chlo_G11", "taxId": "70448", "score": 1711.0}, {"name": "chr_Chlo_G11", "taxId": "70448", "score": 1245.0}, {"name": "chr_Chlo_G11", "taxId": "70448", "score": 411.0}, {"name": "chr_Chlo_G11", "taxId": "69401", "score": 357.0}, {"name": "chr_Chlo_G11", "taxId": "70448", "score": 337.0}, {"name": "chr_Chlo_G11", "taxId": "70448", "score": 337.0}, {"name": "chr_Chlo_G11", "taxId": "36894", "score": 329.0}, {"name": "chr_Chlo_G11", "taxId": "160064", "score": 326.0}, {"name": "chr_Chlo_G11", "taxId": "858337", "score": 300.0}, {"name": "chr_Chlo_G11", "taxId": "71743", "score": 267.0}, {"name": "chr_Chlo_G11", "taxId": "52965", "score": 255.0}, {"name": "chr_Chlo_G11", "taxId": "51693", "score": 250.0}, {"name": "chr_Chlo_G11", "taxId": "77931", "score": 228.0}, {"name": "chr_Chlo_G11", "taxId": "3105", "score": 217.0}, {"name": "chr_Chlo_G11", "taxId": "3105", "score": 217.0}, {"name": "chr_Chlo_G11", "taxId": "160070", "score": 180.0}, {"name": "chr_Chlo_G11", "taxId": "461633", "score": 178.0}, {"name": "chr_Chlo_G11", "taxId": "2007176", "score": 148.0}, {"name": "chr_Chlo_G11", "taxId": "204992", "score": 147.0}, {"name": "chr_Chlo_G11", "taxId": "1604141", "score": 145.0}, {"name": "chr_Chlo_G11", "taxId": "1604141", "score": 145.0}, {"name": "chr_Chlo_G11", "taxId": "3074", "score": 145.0}, {"name": "chr_Chlo_G11", "taxId": "3074", "score": 145.0}, {"name": "chr_Chlo_G11", "taxId": "73025", "score": 139.0}]}, "taxonomy": {"bestsum": {"species": {"tax": "Bathycoccus prasinos", "score": 106705.0, "c_index": 24}, "genus": {"tax": "Bathycoccus", "score": 106705.0, "c_index": 19}, "family": {"tax": "Bathycoccaceae", "score": 195573.0, "c_index": 17}, "order": {"tax": "Mamiellales", "score": 231430.0, "c_index": 13}, "phylum": {"tax": "Chlorophyta", "score": 237286.0, "c_index": 5}, "superkingdom": {"tax": "Eukaryota", "score": 238269.0, "c_index": 1}}}}, "chr_19_G11": {"name": "chr_19_G11", "length": 185843, "n_count": 0, "agct_count": 185843, "gc": 0.4208, "covs": {"bam0": 23.0568}, "read_cov": {"bam0": 17207}, "hits": {"tax0": [{"name": "chr_19_G11", "taxId": "41875", "score": 32810.0}, {"name": "chr_19_G11", "taxId": "41875", "score": 7079.0}, {"name": "chr_19_G11", "taxId": "41875", "score": 4730.0}, {"name": "chr_19_G11", "taxId": "41875", "score": 2702.0}, {"name": "chr_19_G11", "taxId": "41875", "score": 2383.0}, {"name": "chr_19_G11", "taxId": "41875", "score": 1892.0}, {"name": "chr_19_G11", "taxId": "41875", "score": 1724.0}, {"name": "chr_19_G11", "taxId": "41875", "score": 1480.0}, {"name": "chr_19_G11", "taxId": "41875", "score": 1415.0}, {"name": "chr_19_G11", "taxId": "41875", "score": 1384.0}, {"name": "chr_19_G11", "taxId": "41875", "score": 1306.0}, {"name": "chr_19_G11", "taxId": "41875", "score": 1199.0}, {"name": "chr_19_G11", "taxId": "41875", "score": 1168.0}, {"name": "chr_19_G11", "taxId": "41875", "score": 1147.0}, {"name": "chr_19_G11", "taxId": "41875", "score": 1090.0}, {"name": "chr_19_G11", "taxId": "41875", "score": 1009.0}, {"name": "chr_19_G11", "taxId": "41875", "score": 989.0}, {"name": "chr_19_G11", "taxId": "41875", "score": 955.0}, {"name": "chr_19_G11", "taxId": "41875", "score": 953.0}, {"name": "chr_19_G11", "taxId": "41875", "score": 953.0}, {"name": "chr_19_G11", "taxId": "41875", "score": 928.0}, {"name": "chr_19_G11", "taxId": "41875", "score": 898.0}, {"name": "chr_19_G11", "taxId": "41875", "score": 861.0}, {"name": "chr_19_G11", "taxId": "41875", "score": 833.0}, {"name": "chr_19_G11", "taxId": "41875", "score": 832.0}, {"name": "chr_19_G11", "taxId": "41875", "score": 828.0}, {"name": "chr_19_G11", "taxId": "41875", "score": 815.0}, {"name": "chr_19_G11", "taxId": "41875", "score": 808.0}, {"name": "chr_19_G11", "taxId": "41875", "score": 765.0}, {"name": "chr_19_G11", "taxId": "41875", "score": 734.0}, {"name": "chr_19_G11", "taxId": "41875", "score": 726.0}, {"name": "chr_19_G11", "taxId": "41875", "score": 717.0}, {"name": "chr_19_G11", "taxId": "41875", "score": 693.0}, {"name": "chr_19_G11", "taxId": "41875", "score": 664.0}, {"name": "chr_19_G11", "taxId": "41875", "score": 636.0}, {"name": "chr_19_G11", "taxId": "41875", "score": 592.0}, {"name": "chr_19_G11", "taxId": "41875", "score": 590.0}, {"name": "chr_19_G11", "taxId": "41875", "score": 571.0}, {"name": "chr_19_G11", "taxId": "41875", "score": 544.0}, {"name": "chr_19_G11", "taxId": "41875", "score": 538.0}, {"name": "chr_19_G11", "taxId": "41875", "score": 527.0}, {"name": "chr_19_G11", "taxId": "41875", "score": 518.0}, {"name": "chr_19_G11", "taxId": "41875", "score": 512.0}, {"name": "chr_19_G11", "taxId": "41875", "score": 505.0}, {"name": "chr_19_G11", "taxId": "41875", "score": 503.0}, {"name": "chr_19_G11", "taxId": "41875", "score": 496.0}, {"name": "chr_19_G11", "taxId": "41875", "score": 464.0}, {"name": "chr_19_G11", "taxId": "41875", "score": 455.0}, {"name": "chr_19_G11", "taxId": "41875", "score": 448.0}, {"name": "chr_19_G11", "taxId": "41875", "score": 444.0}, {"name": "chr_19_G11", "taxId": "41875", "score": 442.0}, {"name": "chr_19_G11", "taxId": "41875", "score": 431.0}, {"name": "chr_19_G11", "taxId": "41875", "score": 431.0}, {"name": "chr_19_G11", "taxId": "41875", "score": 425.0}, {"name": "chr_19_G11", "taxId": "41875", "score": 414.0}, {"name": "chr_19_G11", "taxId": "41875", "score": 409.0}, {"name": "chr_19_G11", "taxId": "41875", "score": 390.0}, {"name": "chr_19_G11", "taxId": "41875", "score": 388.0}, {"name": "chr_19_G11", "taxId": "41875", "score": 381.0}, {"name": "chr_19_G11", "taxId": "41875", "score": 374.0}, {"name": "chr_19_G11", "taxId": "41875", "score": 374.0}, {"name": "chr_19_G11", "taxId": "41875", "score": 370.0}, {"name": "chr_19_G11", "taxId": "41875", "score": 368.0}, {"name": "chr_19_G11", "taxId": "41875", "score": 368.0}, {"name": "chr_19_G11", "taxId": "41875", "score": 363.0}, {"name": "chr_19_G11", "taxId": "41875", "score": 355.0}, {"name": "chr_19_G11", "taxId": "41875", "score": 353.0}, {"name": "chr_19_G11", "taxId": "41875", "score": 337.0}, {"name": "chr_19_G11", "taxId": "41875", "score": 326.0}, {"name": "chr_19_G11", "taxId": "41875", "score": 311.0}, {"name": "chr_19_G11", "taxId": "41875", "score": 309.0}, {"name": "chr_19_G11", "taxId": "41875", "score": 307.0}, {"name": "chr_19_G11", "taxId": "41875", "score": 298.0}, {"name": "chr_19_G11", "taxId": "41875", "score": 296.0}, {"name": "chr_19_G11", "taxId": "41875", "score": 294.0}, {"name": "chr_19_G11", "taxId": "41875", "score": 289.0}, {"name": "chr_19_G11", "taxId": "41875", "score": 287.0}, {"name": "chr_19_G11", "taxId": "41875", "score": 285.0}, {"name": "chr_19_G11", "taxId": "41875", "score": 285.0}, {"name": "chr_19_G11", "taxId": "41875", "score": 281.0}, {"name": "chr_19_G11", "taxId": "41875", "score": 279.0}, {"name": "chr_19_G11", "taxId": "41875", "score": 278.0}, {"name": "chr_19_G11", "taxId": "41875", "score": 274.0}, {"name": "chr_19_G11", "taxId": "41875", "score": 272.0}, {"name": "chr_19_G11", "taxId": "41875", "score": 268.0}, {"name": "chr_19_G11", "taxId": "41875", "score": 265.0}, {"name": "chr_19_G11", "taxId": "41875", "score": 263.0}, {"name": "chr_19_G11", "taxId": "41875", "score": 263.0}, {"name": "chr_19_G11", "taxId": "41875", "score": 263.0}, {"name": "chr_19_G11", "taxId": "41875", "score": 261.0}, {"name": "chr_19_G11", "taxId": "41875", "score": 261.0}, {"name": "chr_19_G11", "taxId": "41875", "score": 257.0}, {"name": "chr_19_G11", "taxId": "41875", "score": 257.0}, {"name": "chr_19_G11", "taxId": "41875", "score": 250.0}, {"name": "chr_19_G11", "taxId": "41875", "score": 250.0}, {"name": "chr_19_G11", "taxId": "41875", "score": 248.0}, {"name": "chr_19_G11", "taxId": "41875", "score": 248.0}, {"name": "chr_19_G11", "taxId": "41875", "score": 244.0}, {"name": "chr_19_G11", "taxId": "41875", "score": 244.0}, {"name": "chr_19_G11", "taxId": "41875", "score": 244.0}, {"name": "chr_19_G11", "taxId": "41875", "score": 244.0}, {"name": "chr_19_G11", "taxId": "41875", "score": 243.0}, {"name": "chr_19_G11", "taxId": "41875", "score": 243.0}, {"name": "chr_19_G11", "taxId": "41875", "score": 241.0}, {"name": "chr_19_G11", "taxId": "41875", "score": 239.0}, {"name": "chr_19_G11", "taxId": "41875", "score": 237.0}, {"name": "chr_19_G11", "taxId": "41875", "score": 235.0}, {"name": "chr_19_G11", "taxId": "41875", "score": 235.0}, {"name": "chr_19_G11", "taxId": "41875", "score": 233.0}, {"name": "chr_19_G11", "taxId": "41875", "score": 226.0}, {"name": "chr_19_G11", "taxId": "41875", "score": 226.0}, {"name": "chr_19_G11", "taxId": "41875", "score": 222.0}, {"name": "chr_19_G11", "taxId": "41875", "score": 220.0}, {"name": "chr_19_G11", "taxId": "41875", "score": 220.0}, {"name": "chr_19_G11", "taxId": "41875", "score": 217.0}, {"name": "chr_19_G11", "taxId": "41875", "score": 213.0}, {"name": "chr_19_G11", "taxId": "41875", "score": 209.0}, {"name": "chr_19_G11", "taxId": "41875", "score": 209.0}, {"name": "chr_19_G11", "taxId": "41875", "score": 206.0}, {"name": "chr_19_G11", "taxId": "41875", "score": 204.0}, {"name": "chr_19_G11", "taxId": "41875", "score": 202.0}, {"name": "chr_19_G11", "taxId": "41875", "score": 200.0}, {"name": "chr_19_G11", "taxId": "41875", "score": 200.0}, {"name": "chr_19_G11", "taxId": "41875", "score": 195.0}, {"name": "chr_19_G11", "taxId": "41875", "score": 195.0}, {"name": "chr_19_G11", "taxId": "41875", "score": 193.0}, {"name": "chr_19_G11", "taxId": "41875", "score": 189.0}, {"name": "chr_19_G11", "taxId": "41875", "score": 189.0}, {"name": "chr_19_G11", "taxId": "41875", "score": 185.0}, {"name": "chr_19_G11", "taxId": "41875", "score": 185.0}, {"name": "chr_19_G11", "taxId": "41875", "score": 182.0}, {"name": "chr_19_G11", "taxId": "41875", "score": 180.0}, {"name": "chr_19_G11", "taxId": "41875", "score": 178.0}, {"name": "chr_19_G11", "taxId": "41875", "score": 176.0}, {"name": "chr_19_G11", "taxId": "41875", "score": 176.0}, {"name": "chr_19_G11", "taxId": "41875", "score": 163.0}, {"name": "chr_19_G11", "taxId": "41875", "score": 163.0}, {"name": "chr_19_G11", "taxId": "41875", "score": 159.0}, {"name": "chr_19_G11", "taxId": "41875", "score": 156.0}, {"name": "chr_19_G11", "taxId": "41875", "score": 156.0}, {"name": "chr_19_G11", "taxId": "41875", "score": 156.0}, {"name": "chr_19_G11", "taxId": "41875", "score": 156.0}, {"name": "chr_19_G11", "taxId": "41875", "score": 156.0}, {"name": "chr_19_G11", "taxId": "41875", "score": 156.0}, {"name": "chr_19_G11", "taxId": "41875", "score": 154.0}, {"name": "chr_19_G11", "taxId": "41875", "score": 154.0}, {"name": "chr_19_G11", "taxId": "41875", "score": 148.0}, {"name": "chr_19_G11", "taxId": "41875", "score": 143.0}, {"name": "chr_19_G11", "taxId": "41875", "score": 143.0}, {"name": "chr_19_G11", "taxId": "41875", "score": 143.0}, {"name": "chr_19_G11", "taxId": "41875", "score": 143.0}, {"name": "chr_19_G11", "taxId": "41875", "score": 141.0}, {"name": "chr_19_G11", "taxId": "41875", "score": 141.0}, {"name": "chr_19_G11", "taxId": "41875", "score": 141.0}, {"name": "chr_19_G11", "taxId": "41875", "score": 139.0}, {"name": "chr_19_G11", "taxId": "41875", "score": 12737.0}, {"name": "chr_19_G11", "taxId": "41875", "score": 3692.0}, {"name": "chr_19_G11", "taxId": "41875", "score": 1892.0}, {"name": "chr_19_G11", "taxId": "41875", "score": 1480.0}, {"name": "chr_19_G11", "taxId": "41875", "score": 1384.0}, {"name": "chr_19_G11", "taxId": "41875", "score": 1293.0}, {"name": "chr_19_G11", "taxId": "41875", "score": 1199.0}, {"name": "chr_19_G11", "taxId": "41875", "score": 1147.0}, {"name": "chr_19_G11", "taxId": "41875", "score": 989.0}, {"name": "chr_19_G11", "taxId": "41875", "score": 928.0}, {"name": "chr_19_G11", "taxId": "41875", "score": 832.0}, {"name": "chr_19_G11", "taxId": "41875", "score": 726.0}, {"name": "chr_19_G11", "taxId": "41875", "score": 538.0}, {"name": "chr_19_G11", "taxId": "41875", "score": 507.0}, {"name": "chr_19_G11", "taxId": "41875", "score": 448.0}, {"name": "chr_19_G11", "taxId": "41875", "score": 442.0}, {"name": "chr_19_G11", "taxId": "41875", "score": 431.0}, {"name": "chr_19_G11", "taxId": "41875", "score": 239.0}, {"name": "chr_19_G11", "taxId": "41875", "score": 183.0}, {"name": "chr_19_G11", "taxId": "41875", "score": 148.0}, {"name": "chr_19_G11", "taxId": "41875", "score": 143.0}, {"name": "chr_19_G11", "taxId": "41875", "score": 143.0}, {"name": "chr_19_G11", "taxId": "41875", "score": 143.0}, {"name": "chr_19_G11", "taxId": "41875", "score": 4582.0}, {"name": "chr_19_G11", "taxId": "41875", "score": 226.0}, {"name": "chr_19_G11", "taxId": "41875", "score": 4471.0}, {"name": "chr_19_G11", "taxId": "41875", "score": 3912.0}, {"name": "chr_19_G11", "taxId": "41875", "score": 3770.0}, {"name": "chr_19_G11", "taxId": "41875", "score": 448.0}, {"name": "chr_19_G11", "taxId": "41875", "score": 331.0}, {"name": "chr_19_G11", "taxId": "41875", "score": 3768.0}, {"name": "chr_19_G11", "taxId": "41875", "score": 448.0}, {"name": "chr_19_G11", "taxId": "41875", "score": 3393.0}, {"name": "chr_19_G11", "taxId": "41875", "score": 2206.0}, {"name": "chr_19_G11", "taxId": "41875", "score": 1879.0}, {"name": "chr_19_G11", "taxId": "41875", "score": 1829.0}, {"name": "chr_19_G11", "taxId": "41875", "score": 850.0}, {"name": "chr_19_G11", "taxId": "41875", "score": 449.0}, {"name": "chr_19_G11", "taxId": "41875", "score": 252.0}, {"name": "chr_19_G11", "taxId": "41875", "score": 248.0}, {"name": "chr_19_G11", "taxId": "41875", "score": 239.0}, {"name": "chr_19_G11", "taxId": "41875", "score": 239.0}, {"name": "chr_19_G11", "taxId": "41875", "score": 1816.0}, {"name": "chr_19_G11", "taxId": "41875", "score": 850.0}, {"name": "chr_19_G11", "taxId": "41875", "score": 1602.0}, {"name": "chr_19_G11", "taxId": "41875", "score": 1410.0}, {"name": "chr_19_G11", "taxId": "41875", "score": 486.0}, {"name": "chr_19_G11", "taxId": "41875", "score": 387.0}, {"name": "chr_19_G11", "taxId": "41875", "score": 353.0}, {"name": "chr_19_G11", "taxId": "41875", "score": 283.0}, {"name": "chr_19_G11", "taxId": "41875", "score": 1406.0}, {"name": "chr_19_G11", "taxId": "41875", "score": 1338.0}, {"name": "chr_19_G11", "taxId": "41875", "score": 1144.0}, {"name": "chr_19_G11", "taxId": "41875", "score": 555.0}, {"name": "chr_19_G11", "taxId": "41875", "score": 381.0}, {"name": "chr_19_G11", "taxId": "41875", "score": 364.0}, {"name": "chr_19_G11", "taxId": "41875", "score": 1109.0}, {"name": "chr_19_G11", "taxId": "41875", "score": 1088.0}, {"name": "chr_19_G11", "taxId": "41875", "score": 1050.0}, {"name": "chr_19_G11", "taxId": "41875", "score": 1016.0}, {"name": "chr_19_G11", "taxId": "41875", "score": 1029.0}, {"name": "chr_19_G11", "taxId": "41875", "score": 898.0}, {"name": "chr_19_G11", "taxId": "41875", "score": 833.0}, {"name": "chr_19_G11", "taxId": "41875", "score": 174.0}, {"name": "chr_19_G11", "taxId": "41875", "score": 817.0}, {"name": "chr_19_G11", "taxId": "41875", "score": 767.0}, {"name": "chr_19_G11", "taxId": "41875", "score": 767.0}, {"name": "chr_19_G11", "taxId": "41875", "score": 475.0}, {"name": "chr_19_G11", "taxId": "41875", "score": 470.0}, {"name": "chr_19_G11", "taxId": "41875", "score": 453.0}, {"name": "chr_19_G11", "taxId": "41875", "score": 438.0}, {"name": "chr_19_G11", "taxId": "41875", "score": 407.0}, {"name": "chr_19_G11", "taxId": "41875", "score": 398.0}, {"name": "chr_19_G11", "taxId": "41875", "score": 396.0}, {"name": "chr_19_G11", "taxId": "41875", "score": 374.0}, {"name": "chr_19_G11", "taxId": "41875", "score": 363.0}, {"name": "chr_19_G11", "taxId": "41875", "score": 335.0}, {"name": "chr_19_G11", "taxId": "41875", "score": 335.0}, {"name": "chr_19_G11", "taxId": "41875", "score": 303.0}, {"name": "chr_19_G11", "taxId": "41875", "score": 302.0}, {"name": "chr_19_G11", "taxId": "41875", "score": 296.0}, {"name": "chr_19_G11", "taxId": "41875", "score": 204.0}, {"name": "chr_19_G11", "taxId": "41875", "score": 204.0}, {"name": "chr_19_G11", "taxId": "41875", "score": 752.0}, {"name": "chr_19_G11", "taxId": "41875", "score": 416.0}, {"name": "chr_19_G11", "taxId": "41875", "score": 388.0}, {"name": "chr_19_G11", "taxId": "41875", "score": 191.0}, {"name": "chr_19_G11", "taxId": "41875", "score": 623.0}, {"name": "chr_19_G11", "taxId": "41875", "score": 448.0}, {"name": "chr_19_G11", "taxId": "41875", "score": 440.0}, {"name": "chr_19_G11", "taxId": "41875", "score": 436.0}, {"name": "chr_19_G11", "taxId": "41875", "score": 340.0}, {"name": "chr_19_G11", "taxId": "41875", "score": 318.0}, {"name": "chr_19_G11", "taxId": "41875", "score": 302.0}, {"name": "chr_19_G11", "taxId": "41875", "score": 302.0}, {"name": "chr_19_G11", "taxId": "41875", "score": 198.0}, {"name": "chr_19_G11", "taxId": "41875", "score": 545.0}, {"name": "chr_19_G11", "taxId": "41875", "score": 475.0}, {"name": "chr_19_G11", "taxId": "41875", "score": 468.0}, {"name": "chr_19_G11", "taxId": "41875", "score": 420.0}, {"name": "chr_19_G11", "taxId": "41875", "score": 401.0}, {"name": "chr_19_G11", "taxId": "41875", "score": 396.0}, {"name": "chr_19_G11", "taxId": "41875", "score": 387.0}, {"name": "chr_19_G11", "taxId": "41875", "score": 313.0}, {"name": "chr_19_G11", "taxId": "41875", "score": 311.0}, {"name": "chr_19_G11", "taxId": "41875", "score": 291.0}, {"name": "chr_19_G11", "taxId": "41875", "score": 291.0}, {"name": "chr_19_G11", "taxId": "41875", "score": 261.0}, {"name": "chr_19_G11", "taxId": "41875", "score": 235.0}, {"name": "chr_19_G11", "taxId": "41875", "score": 235.0}, {"name": "chr_19_G11", "taxId": "41875", "score": 529.0}, {"name": "chr_19_G11", "taxId": "41875", "score": 324.0}, {"name": "chr_19_G11", "taxId": "41875", "score": 206.0}, {"name": "chr_19_G11", "taxId": "41875", "score": 505.0}, {"name": "chr_19_G11", "taxId": "41875", "score": 274.0}, {"name": "chr_19_G11", "taxId": "41875", "score": 268.0}, {"name": "chr_19_G11", "taxId": "41875", "score": 265.0}, {"name": "chr_19_G11", "taxId": "41875", "score": 246.0}, {"name": "chr_19_G11", "taxId": "41875", "score": 435.0}, {"name": "chr_19_G11", "taxId": "41875", "score": 353.0}, {"name": "chr_19_G11", "taxId": "41875", "score": 340.0}, {"name": "chr_19_G11", "taxId": "41875", "score": 331.0}, {"name": "chr_19_G11", "taxId": "41875", "score": 270.0}, {"name": "chr_19_G11", "taxId": "41875", "score": 241.0}, {"name": "chr_19_G11", "taxId": "41875", "score": 239.0}, {"name": "chr_19_G11", "taxId": "41875", "score": 239.0}, {"name": "chr_19_G11", "taxId": "41875", "score": 431.0}, {"name": "chr_19_G11", "taxId": "41875", "score": 364.0}, {"name": "chr_19_G11", "taxId": "41875", "score": 351.0}, {"name": "chr_19_G11", "taxId": "41875", "score": 331.0}, {"name": "chr_19_G11", "taxId": "41875", "score": 324.0}, {"name": "chr_19_G11", "taxId": "41875", "score": 309.0}, {"name": "chr_19_G11", "taxId": "41875", "score": 307.0}, {"name": "chr_19_G11", "taxId": "41875", "score": 289.0}, {"name": "chr_19_G11", "taxId": "41875", "score": 239.0}, {"name": "chr_19_G11", "taxId": "41875", "score": 180.0}, {"name": "chr_19_G11", "taxId": "41875", "score": 388.0}, {"name": "chr_19_G11", "taxId": "41875", "score": 296.0}, {"name": "chr_19_G11", "taxId": "41875", "score": 370.0}, {"name": "chr_19_G11", "taxId": "41875", "score": 353.0}, {"name": "chr_19_G11", "taxId": "41875", "score": 337.0}, {"name": "chr_19_G11", "taxId": "41875", "score": 237.0}, {"name": "chr_19_G11", "taxId": "41875", "score": 217.0}, {"name": "chr_19_G11", "taxId": "41875", "score": 211.0}, {"name": "chr_19_G11", "taxId": "41875", "score": 209.0}, {"name": "chr_19_G11", "taxId": "41875", "score": 185.0}, {"name": "chr_19_G11", "taxId": "41875", "score": 185.0}]}, "taxonomy": {"bestsum": {"species": {"tax": "Bathycoccus prasinos", "score": 228142.0, "c_index": 0}, "genus": {"tax": "Bathycoccus", "score": 228142.0, "c_index": 0}, "family": {"tax": "Bathycoccaceae", "score": 228142.0, "c_index": 0}, "order": {"tax": "Mamiellales", "score": 228142.0, "c_index": 0}, "phylum": {"tax": "Chlorophyta", "score": 228142.0, "c_index": 0}, "superkingdom": {"tax": "Eukaryota", "score": 228142.0, "c_index": 0}}}}, "chr_18_G11": {"name": "chr_18_G11", "length": 310741, "n_count": 0, "agct_count": 310741, "gc": 0.4692, "covs": {"bam0": 24.0921}, "read_cov": {"bam0": 30063}, "hits": {"tax0": [{"name": "chr_18_G11", "taxId": "41875", "score": 199000.0}, {"name": "chr_18_G11", "taxId": "41875", "score": 130500.0}, {"name": "chr_18_G11", "taxId": "41875", "score": 104400.0}, {"name": "chr_18_G11", "taxId": "41875", "score": 49025.0}, {"name": "chr_18_G11", "taxId": "41875", "score": 31303.0}, {"name": "chr_18_G11", "taxId": "41875", "score": 25615.0}, {"name": "chr_18_G11", "taxId": "41875", "score": 10935.0}, {"name": "chr_18_G11", "taxId": "41875", "score": 6226.0}, {"name": "chr_18_G11", "taxId": "41875", "score": 809.0}, {"name": "chr_18_G11", "taxId": "41875", "score": 723.0}, {"name": "chr_18_G11", "taxId": "41875", "score": 632.0}, {"name": "chr_18_G11", "taxId": "41875", "score": 309.0}, {"name": "chr_18_G11", "taxId": "41875", "score": 161.0}, {"name": "chr_18_G11", "taxId": "41875", "score": 12859.0}, {"name": "chr_18_G11", "taxId": "41875", "score": 309.0}, {"name": "chr_18_G11", "taxId": "41875", "score": 9079.0}, {"name": "chr_18_G11", "taxId": "41875", "score": 1317.0}, {"name": "chr_18_G11", "taxId": "41875", "score": 8312.0}, {"name": "chr_18_G11", "taxId": "41875", "score": 7790.0}, {"name": "chr_18_G11", "taxId": "41875", "score": 7515.0}, {"name": "chr_18_G11", "taxId": "41875", "score": 7326.0}, {"name": "chr_18_G11", "taxId": "41875", "score": 6878.0}, {"name": "chr_18_G11", "taxId": "41875", "score": 6615.0}, {"name": "chr_18_G11", "taxId": "41875", "score": 6530.0}, {"name": "chr_18_G11", "taxId": "41875", "score": 425.0}, {"name": "chr_18_G11", "taxId": "41875", "score": 6414.0}, {"name": "chr_18_G11", "taxId": "41875", "score": 315.0}, {"name": "chr_18_G11", "taxId": "41875", "score": 6327.0}, {"name": "chr_18_G11", "taxId": "41875", "score": 6244.0}, {"name": "chr_18_G11", "taxId": "41875", "score": 6218.0}, {"name": "chr_18_G11", "taxId": "41875", "score": 6211.0}, {"name": "chr_18_G11", "taxId": "41875", "score": 6067.0}, {"name": "chr_18_G11", "taxId": "41875", "score": 5890.0}, {"name": "chr_18_G11", "taxId": "41875", "score": 5856.0}, {"name": "chr_18_G11", "taxId": "41875", "score": 5666.0}, {"name": "chr_18_G11", "taxId": "41875", "score": 5481.0}, {"name": "chr_18_G11", "taxId": "41875", "score": 5640.0}, {"name": "chr_18_G11", "taxId": "41875", "score": 5546.0}, {"name": "chr_18_G11", "taxId": "41875", "score": 5502.0}, {"name": "chr_18_G11", "taxId": "41875", "score": 5446.0}, {"name": "chr_18_G11", "taxId": "41875", "score": 5435.0}, {"name": "chr_18_G11", "taxId": "41875", "score": 5264.0}, {"name": "chr_18_G11", "taxId": "41875", "score": 5042.0}, {"name": "chr_18_G11", "taxId": "41875", "score": 5003.0}, {"name": "chr_18_G11", "taxId": "41875", "score": 4892.0}, {"name": "chr_18_G11", "taxId": "41875", "score": 4887.0}, {"name": "chr_18_G11", "taxId": "41875", "score": 4850.0}, {"name": "chr_18_G11", "taxId": "41875", "score": 4774.0}, {"name": "chr_18_G11", "taxId": "41875", "score": 414.0}, {"name": "chr_18_G11", "taxId": "41875", "score": 4734.0}, {"name": "chr_18_G11", "taxId": "41875", "score": 4477.0}, {"name": "chr_18_G11", "taxId": "41875", "score": 4421.0}, {"name": "chr_18_G11", "taxId": "41875", "score": 4349.0}, {"name": "chr_18_G11", "taxId": "41875", "score": 4274.0}, {"name": "chr_18_G11", "taxId": "41875", "score": 4078.0}, {"name": "chr_18_G11", "taxId": "41875", "score": 4047.0}, {"name": "chr_18_G11", "taxId": "41875", "score": 3940.0}, {"name": "chr_18_G11", "taxId": "41875", "score": 3912.0}, {"name": "chr_18_G11", "taxId": "41875", "score": 3807.0}, {"name": "chr_18_G11", "taxId": "41875", "score": 3792.0}, {"name": "chr_18_G11", "taxId": "41875", "score": 3740.0}, {"name": "chr_18_G11", "taxId": "41875", "score": 3607.0}, {"name": "chr_18_G11", "taxId": "70448", "score": 3579.0}, {"name": "chr_18_G11", "taxId": "41875", "score": 3568.0}, {"name": "chr_18_G11", "taxId": "41875", "score": 3496.0}, {"name": "chr_18_G11", "taxId": "41875", "score": 3496.0}, {"name": "chr_18_G11", "taxId": "41875", "score": 3480.0}, {"name": "chr_18_G11", "taxId": "41875", "score": 3469.0}, {"name": "chr_18_G11", "taxId": "41875", "score": 3299.0}, {"name": "chr_18_G11", "taxId": "41875", "score": 3264.0}, {"name": "chr_18_G11", "taxId": "41875", "score": 3208.0}, {"name": "chr_18_G11", "taxId": "41875", "score": 3097.0}, {"name": "chr_18_G11", "taxId": "41875", "score": 3072.0}, {"name": "chr_18_G11", "taxId": "41875", "score": 3053.0}, {"name": "chr_18_G11", "taxId": "41875", "score": 2953.0}, {"name": "chr_18_G11", "taxId": "41875", "score": 2948.0}, {"name": "chr_18_G11", "taxId": "41875", "score": 2944.0}, {"name": "chr_18_G11", "taxId": "41875", "score": 2876.0}, {"name": "chr_18_G11", "taxId": "41875", "score": 2865.0}, {"name": "chr_18_G11", "taxId": "41875", "score": 2820.0}, {"name": "chr_18_G11", "taxId": "41875", "score": 2771.0}, {"name": "chr_18_G11", "taxId": "41875", "score": 2699.0}, {"name": "chr_18_G11", "taxId": "41875", "score": 2645.0}, {"name": "chr_18_G11", "taxId": "41875", "score": 2584.0}, {"name": "chr_18_G11", "taxId": "41875", "score": 2577.0}, {"name": "chr_18_G11", "taxId": "41875", "score": 2510.0}, {"name": "chr_18_G11", "taxId": "41875", "score": 2510.0}, {"name": "chr_18_G11", "taxId": "41875", "score": 2494.0}, {"name": "chr_18_G11", "taxId": "41875", "score": 2457.0}, {"name": "chr_18_G11", "taxId": "41875", "score": 2447.0}, {"name": "chr_18_G11", "taxId": "41875", "score": 2366.0}, {"name": "chr_18_G11", "taxId": "41875", "score": 449.0}, {"name": "chr_18_G11", "taxId": "41875", "score": 2361.0}, {"name": "chr_18_G11", "taxId": "41875", "score": 2272.0}, {"name": "chr_18_G11", "taxId": "41875", "score": 2250.0}, {"name": "chr_18_G11", "taxId": "41875", "score": 2233.0}, {"name": "chr_18_G11", "taxId": "41875", "score": 2200.0}, {"name": "chr_18_G11", "taxId": "41875", "score": 2182.0}, {"name": "chr_18_G11", "taxId": "41875", "score": 684.0}, {"name": "chr_18_G11", "taxId": "41875", "score": 2167.0}, {"name": "chr_18_G11", "taxId": "41875", "score": 2161.0}, {"name": "chr_18_G11", "taxId": "41875", "score": 2150.0}, {"name": "chr_18_G11", "taxId": "41875", "score": 2139.0}, {"name": "chr_18_G11", "taxId": "41875", "score": 243.0}, {"name": "chr_18_G11", "taxId": "41875", "score": 2128.0}, {"name": "chr_18_G11", "taxId": "41875", "score": 2117.0}, {"name": "chr_18_G11", "taxId": "41875", "score": 2089.0}, {"name": "chr_18_G11", "taxId": "41875", "score": 2073.0}, {"name": "chr_18_G11", "taxId": "41875", "score": 2034.0}, {"name": "chr_18_G11", "taxId": "41875", "score": 2030.0}, {"name": "chr_18_G11", "taxId": "41875", "score": 1463.0}, {"name": "chr_18_G11", "taxId": "41875", "score": 2028.0}, {"name": "chr_18_G11", "taxId": "41875", "score": 2028.0}, {"name": "chr_18_G11", "taxId": "41875", "score": 2015.0}, {"name": "chr_18_G11", "taxId": "41875", "score": 531.0}, {"name": "chr_18_G11", "taxId": "7160", "score": 2010.0}, {"name": "chr_18_G11", "taxId": "88036", "score": 2008.0}, {"name": "chr_18_G11", "taxId": "41875", "score": 1932.0}, {"name": "chr_18_G11", "taxId": "41875", "score": 161.0}, {"name": "chr_18_G11", "taxId": "41875", "score": 1868.0}, {"name": "chr_18_G11", "taxId": "41875", "score": 1868.0}, {"name": "chr_18_G11", "taxId": "41875", "score": 1857.0}, {"name": "chr_18_G11", "taxId": "41875", "score": 1829.0}, {"name": "chr_18_G11", "taxId": "41875", "score": 856.0}, {"name": "chr_18_G11", "taxId": "41875", "score": 675.0}, {"name": "chr_18_G11", "taxId": "41875", "score": 534.0}, {"name": "chr_18_G11", "taxId": "41875", "score": 307.0}, {"name": "chr_18_G11", "taxId": "41875", "score": 1821.0}, {"name": "chr_18_G11", "taxId": "41875", "score": 856.0}, {"name": "chr_18_G11", "taxId": "41875", "score": 1805.0}, {"name": "chr_18_G11", "taxId": "41875", "score": 1773.0}, {"name": "chr_18_G11", "taxId": "41875", "score": 414.0}, {"name": "chr_18_G11", "taxId": "41875", "score": 206.0}, {"name": "chr_18_G11", "taxId": "41875", "score": 165.0}, {"name": "chr_18_G11", "taxId": "41875", "score": 1768.0}, {"name": "chr_18_G11", "taxId": "41875", "score": 1663.0}, {"name": "chr_18_G11", "taxId": "41875", "score": 1663.0}, {"name": "chr_18_G11", "taxId": "41875", "score": 1657.0}, {"name": "chr_18_G11", "taxId": "41875", "score": 1655.0}, {"name": "chr_18_G11", "taxId": "41875", "score": 821.0}, {"name": "chr_18_G11", "taxId": "41875", "score": 381.0}, {"name": "chr_18_G11", "taxId": "41875", "score": 1635.0}, {"name": "chr_18_G11", "taxId": "41875", "score": 1629.0}, {"name": "chr_18_G11", "taxId": "41875", "score": 1613.0}, {"name": "chr_18_G11", "taxId": "41875", "score": 1596.0}, {"name": "chr_18_G11", "taxId": "41875", "score": 1587.0}, {"name": "chr_18_G11", "taxId": "41875", "score": 521.0}, {"name": "chr_18_G11", "taxId": "41875", "score": 1557.0}, {"name": "chr_18_G11", "taxId": "41875", "score": 632.0}, {"name": "chr_18_G11", "taxId": "41875", "score": 1552.0}, {"name": "chr_18_G11", "taxId": "41875", "score": 1519.0}, {"name": "chr_18_G11", "taxId": "41875", "score": 1513.0}, {"name": "chr_18_G11", "taxId": "41875", "score": 1511.0}, {"name": "chr_18_G11", "taxId": "41875", "score": 250.0}, {"name": "chr_18_G11", "taxId": "41875", "score": 1507.0}, {"name": "chr_18_G11", "taxId": "41875", "score": 1502.0}, {"name": "chr_18_G11", "taxId": "41875", "score": 1502.0}, {"name": "chr_18_G11", "taxId": "41875", "score": 809.0}, {"name": "chr_18_G11", "taxId": "41875", "score": 1485.0}, {"name": "chr_18_G11", "taxId": "41875", "score": 1452.0}, {"name": "chr_18_G11", "taxId": "41875", "score": 804.0}, {"name": "chr_18_G11", "taxId": "41875", "score": 787.0}, {"name": "chr_18_G11", "taxId": "41875", "score": 776.0}, {"name": "chr_18_G11", "taxId": "41875", "score": 1435.0}, {"name": "chr_18_G11", "taxId": "41875", "score": 1430.0}, {"name": "chr_18_G11", "taxId": "41875", "score": 1424.0}, {"name": "chr_18_G11", "taxId": "41875", "score": 1408.0}, {"name": "chr_18_G11", "taxId": "41875", "score": 1391.0}, {"name": "chr_18_G11", "taxId": "41875", "score": 174.0}, {"name": "chr_18_G11", "taxId": "41875", "score": 1367.0}, {"name": "chr_18_G11", "taxId": "41875", "score": 1297.0}, {"name": "chr_18_G11", "taxId": "41875", "score": 453.0}, {"name": "chr_18_G11", "taxId": "41875", "score": 1297.0}, {"name": "chr_18_G11", "taxId": "41875", "score": 1277.0}, {"name": "chr_18_G11", "taxId": "41875", "score": 972.0}, {"name": "chr_18_G11", "taxId": "41875", "score": 771.0}, {"name": "chr_18_G11", "taxId": "41875", "score": 658.0}, {"name": "chr_18_G11", "taxId": "41875", "score": 361.0}, {"name": "chr_18_G11", "taxId": "41875", "score": 342.0}, {"name": "chr_18_G11", "taxId": "41875", "score": 171.0}, {"name": "chr_18_G11", "taxId": "41875", "score": 1247.0}, {"name": "chr_18_G11", "taxId": "41875", "score": 1186.0}, {"name": "chr_18_G11", "taxId": "41875", "score": 1168.0}, {"name": "chr_18_G11", "taxId": "41875", "score": 281.0}, {"name": "chr_18_G11", "taxId": "41875", "score": 1153.0}, {"name": "chr_18_G11", "taxId": "41875", "score": 1125.0}, {"name": "chr_18_G11", "taxId": "41875", "score": 1123.0}, {"name": "chr_18_G11", "taxId": "41875", "score": 527.0}, {"name": "chr_18_G11", "taxId": "41875", "score": 1120.0}, {"name": "chr_18_G11", "taxId": "41875", "score": 1070.0}, {"name": "chr_18_G11", "taxId": "41875", "score": 1053.0}, {"name": "chr_18_G11", "taxId": "41875", "score": 1002.0}, {"name": "chr_18_G11", "taxId": "41875", "score": 143.0}, {"name": "chr_18_G11", "taxId": "41875", "score": 981.0}, {"name": "chr_18_G11", "taxId": "41875", "score": 948.0}, {"name": "chr_18_G11", "taxId": "41875", "score": 931.0}, {"name": "chr_18_G11", "taxId": "41875", "score": 917.0}, {"name": "chr_18_G11", "taxId": "41875", "score": 510.0}, {"name": "chr_18_G11", "taxId": "41875", "score": 893.0}, {"name": "chr_18_G11", "taxId": "41875", "score": 887.0}, {"name": "chr_18_G11", "taxId": "41875", "score": 870.0}, {"name": "chr_18_G11", "taxId": "41875", "score": 870.0}, {"name": "chr_18_G11", "taxId": "41875", "score": 846.0}, {"name": "chr_18_G11", "taxId": "41875", "score": 826.0}, {"name": "chr_18_G11", "taxId": "41875", "score": 813.0}, {"name": "chr_18_G11", "taxId": "41875", "score": 795.0}, {"name": "chr_18_G11", "taxId": "41875", "score": 774.0}, {"name": "chr_18_G11", "taxId": "41875", "score": 756.0}, {"name": "chr_18_G11", "taxId": "41875", "score": 752.0}, {"name": "chr_18_G11", "taxId": "41875", "score": 749.0}, {"name": "chr_18_G11", "taxId": "41875", "score": 747.0}, {"name": "chr_18_G11", "taxId": "41875", "score": 603.0}, {"name": "chr_18_G11", "taxId": "41875", "score": 416.0}, {"name": "chr_18_G11", "taxId": "41875", "score": 850.0}, {"name": "chr_18_G11", "taxId": "41875", "score": 318.0}, {"name": "chr_18_G11", "taxId": "41875", "score": 843.0}, {"name": "chr_18_G11", "taxId": "41875", "score": 725.0}, {"name": "chr_18_G11", "taxId": "41875", "score": 843.0}, {"name": "chr_18_G11", "taxId": "41875", "score": 725.0}, {"name": "chr_18_G11", "taxId": "41875", "score": 536.0}, {"name": "chr_18_G11", "taxId": "41875", "score": 826.0}, {"name": "chr_18_G11", "taxId": "41875", "score": 813.0}, {"name": "chr_18_G11", "taxId": "41875", "score": 752.0}, {"name": "chr_18_G11", "taxId": "41875", "score": 821.0}, {"name": "chr_18_G11", "taxId": "41875", "score": 821.0}, {"name": "chr_18_G11", "taxId": "41875", "score": 809.0}, {"name": "chr_18_G11", "taxId": "41875", "score": 787.0}, {"name": "chr_18_G11", "taxId": "41875", "score": 756.0}, {"name": "chr_18_G11", "taxId": "41875", "score": 771.0}, {"name": "chr_18_G11", "taxId": "564608", "score": 704.0}, {"name": "chr_18_G11", "taxId": "564608", "score": 163.0}, {"name": "chr_18_G11", "taxId": "41875", "score": 693.0}, {"name": "chr_18_G11", "taxId": "41875", "score": 693.0}, {"name": "chr_18_G11", "taxId": "41875", "score": 682.0}, {"name": "chr_18_G11", "taxId": "41875", "score": 654.0}, {"name": "chr_18_G11", "taxId": "41875", "score": 617.0}, {"name": "chr_18_G11", "taxId": "41875", "score": 617.0}, {"name": "chr_18_G11", "taxId": "41875", "score": 460.0}, {"name": "chr_18_G11", "taxId": "41875", "score": 610.0}, {"name": "chr_18_G11", "taxId": "41875", "score": 590.0}, {"name": "chr_18_G11", "taxId": "41875", "score": 379.0}, {"name": "chr_18_G11", "taxId": "41875", "score": 577.0}, {"name": "chr_18_G11", "taxId": "41875", "score": 562.0}, {"name": "chr_18_G11", "taxId": "41875", "score": 560.0}, {"name": "chr_18_G11", "taxId": "41875", "score": 555.0}, {"name": "chr_18_G11", "taxId": "41875", "score": 545.0}, {"name": "chr_18_G11", "taxId": "41875", "score": 520.0}, {"name": "chr_18_G11", "taxId": "41875", "score": 483.0}, {"name": "chr_18_G11", "taxId": "41875", "score": 483.0}, {"name": "chr_18_G11", "taxId": "41875", "score": 442.0}, {"name": "chr_18_G11", "taxId": "41875", "score": 202.0}, {"name": "chr_18_G11", "taxId": "41875", "score": 438.0}, {"name": "chr_18_G11", "taxId": "41875", "score": 381.0}, {"name": "chr_18_G11", "taxId": "41875", "score": 377.0}, {"name": "chr_18_G11", "taxId": "41875", "score": 372.0}, {"name": "chr_18_G11", "taxId": "70448", "score": 348.0}, {"name": "chr_18_G11", "taxId": "41875", "score": 342.0}, {"name": "chr_18_G11", "taxId": "41875", "score": 333.0}, {"name": "chr_18_G11", "taxId": "41875", "score": 327.0}, {"name": "chr_18_G11", "taxId": "41875", "score": 326.0}, {"name": "chr_18_G11", "taxId": "145388", "score": 300.0}, {"name": "chr_18_G11", "taxId": "70448", "score": 254.0}, {"name": "chr_18_G11", "taxId": "41875", "score": 250.0}, {"name": "chr_18_G11", "taxId": "5480", "score": 191.0}, {"name": "chr_18_G11", "taxId": "280463", "score": 148.0}, {"name": "chr_18_G11", "taxId": "4686", "score": 147.0}, {"name": "chr_18_G11", "taxId": "656061", "score": 145.0}, {"name": "chr_18_G11", "taxId": "41875", "score": 143.0}, {"name": "chr_18_G11", "taxId": "41875", "score": 143.0}]}, "taxonomy": {"bestsum": {"species": {"tax": "Bathycoccus prasinos", "score": 1064086.0, "c_index": 9}, "genus": {"tax": "Bathycoccus", "score": 1064086.0, "c_index": 9}, "family": {"tax": "Bathycoccaceae", "score": 1068267.0, "c_index": 8}, "order": {"tax": "Mamiellales", "score": 1069134.0, "c_index": 7}, "phylum": {"tax": "Chlorophyta", "score": 1069434.0, "c_index": 4}, "superkingdom": {"tax": "Eukaryota", "score": 1074083.0, "c_index": 0}}}}, "chr_17_G11": {"name": "chr_17_G11", "length": 468591, "n_count": 0, "agct_count": 468591, "gc": 0.4757, "covs": {"bam0": 22.7293}, "read_cov": {"bam0": 42770}, "hits": {"tax0": [{"name": "chr_17_G11", "taxId": "41875", "score": 142500.0}, {"name": "chr_17_G11", "taxId": "41875", "score": 91907.0}, {"name": "chr_17_G11", "taxId": "41875", "score": 60678.0}, {"name": "chr_17_G11", "taxId": "41875", "score": 58107.0}, {"name": "chr_17_G11", "taxId": "41875", "score": 57546.0}, {"name": "chr_17_G11", "taxId": "41875", "score": 43301.0}, {"name": "chr_17_G11", "taxId": "41875", "score": 37615.0}, {"name": "chr_17_G11", "taxId": "41875", "score": 34555.0}, {"name": "chr_17_G11", "taxId": "41875", "score": 32744.0}, {"name": "chr_17_G11", "taxId": "41875", "score": 32178.0}, {"name": "chr_17_G11", "taxId": "41875", "score": 26611.0}, {"name": "chr_17_G11", "taxId": "41875", "score": 19904.0}, {"name": "chr_17_G11", "taxId": "41875", "score": 17165.0}, {"name": "chr_17_G11", "taxId": "41875", "score": 12816.0}, {"name": "chr_17_G11", "taxId": "41875", "score": 12604.0}, {"name": "chr_17_G11", "taxId": "41875", "score": 10567.0}, {"name": "chr_17_G11", "taxId": "41875", "score": 8534.0}, {"name": "chr_17_G11", "taxId": "41875", "score": 8403.0}, {"name": "chr_17_G11", "taxId": "41875", "score": 8248.0}, {"name": "chr_17_G11", "taxId": "41875", "score": 7581.0}, {"name": "chr_17_G11", "taxId": "41875", "score": 4909.0}, {"name": "chr_17_G11", "taxId": "41875", "score": 4715.0}, {"name": "chr_17_G11", "taxId": "41875", "score": 4028.0}, {"name": "chr_17_G11", "taxId": "41875", "score": 3661.0}, {"name": "chr_17_G11", "taxId": "41875", "score": 2292.0}, {"name": "chr_17_G11", "taxId": "41875", "score": 1304.0}, {"name": "chr_17_G11", "taxId": "41875", "score": 1210.0}, {"name": "chr_17_G11", "taxId": "41875", "score": 1197.0}, {"name": "chr_17_G11", "taxId": "41875", "score": 1129.0}, {"name": "chr_17_G11", "taxId": "41875", "score": 891.0}, {"name": "chr_17_G11", "taxId": "41875", "score": 874.0}, {"name": "chr_17_G11", "taxId": "41875", "score": 854.0}, {"name": "chr_17_G11", "taxId": "41875", "score": 854.0}, {"name": "chr_17_G11", "taxId": "41875", "score": 850.0}, {"name": "chr_17_G11", "taxId": "41875", "score": 843.0}, {"name": "chr_17_G11", "taxId": "41875", "score": 821.0}, {"name": "chr_17_G11", "taxId": "41875", "score": 634.0}, {"name": "chr_17_G11", "taxId": "41875", "score": 520.0}, {"name": "chr_17_G11", "taxId": "41875", "score": 484.0}, {"name": "chr_17_G11", "taxId": "41875", "score": 483.0}, {"name": "chr_17_G11", "taxId": "41875", "score": 479.0}, {"name": "chr_17_G11", "taxId": "41875", "score": 396.0}, {"name": "chr_17_G11", "taxId": "41875", "score": 357.0}, {"name": "chr_17_G11", "taxId": "41875", "score": 355.0}, {"name": "chr_17_G11", "taxId": "41875", "score": 320.0}, {"name": "chr_17_G11", "taxId": "41875", "score": 268.0}, {"name": "chr_17_G11", "taxId": "41875", "score": 265.0}, {"name": "chr_17_G11", "taxId": "41875", "score": 211.0}, {"name": "chr_17_G11", "taxId": "41875", "score": 211.0}, {"name": "chr_17_G11", "taxId": "41875", "score": 195.0}, {"name": "chr_17_G11", "taxId": "41875", "score": 183.0}, {"name": "chr_17_G11", "taxId": "41875", "score": 178.0}, {"name": "chr_17_G11", "taxId": "41875", "score": 154.0}, {"name": "chr_17_G11", "taxId": "41875", "score": 154.0}, {"name": "chr_17_G11", "taxId": "41875", "score": 154.0}, {"name": "chr_17_G11", "taxId": "41875", "score": 154.0}, {"name": "chr_17_G11", "taxId": "41875", "score": 13778.0}, {"name": "chr_17_G11", "taxId": "41875", "score": 9998.0}, {"name": "chr_17_G11", "taxId": "41875", "score": 9954.0}, {"name": "chr_17_G11", "taxId": "41875", "score": 8490.0}, {"name": "chr_17_G11", "taxId": "41875", "score": 8118.0}, {"name": "chr_17_G11", "taxId": "41875", "score": 7982.0}, {"name": "chr_17_G11", "taxId": "41875", "score": 183.0}, {"name": "chr_17_G11", "taxId": "41875", "score": 7273.0}, {"name": "chr_17_G11", "taxId": "41875", "score": 7075.0}, {"name": "chr_17_G11", "taxId": "41875", "score": 6953.0}, {"name": "chr_17_G11", "taxId": "41875", "score": 6820.0}, {"name": "chr_17_G11", "taxId": "41875", "score": 6615.0}, {"name": "chr_17_G11", "taxId": "41875", "score": 6565.0}, {"name": "chr_17_G11", "taxId": "41875", "score": 357.0}, {"name": "chr_17_G11", "taxId": "41875", "score": 6396.0}, {"name": "chr_17_G11", "taxId": "41875", "score": 211.0}, {"name": "chr_17_G11", "taxId": "41875", "score": 211.0}, {"name": "chr_17_G11", "taxId": "41875", "score": 154.0}, {"name": "chr_17_G11", "taxId": "41875", "score": 5818.0}, {"name": "chr_17_G11", "taxId": "41875", "score": 5795.0}, {"name": "chr_17_G11", "taxId": "41875", "score": 5635.0}, {"name": "chr_17_G11", "taxId": "41875", "score": 5600.0}, {"name": "chr_17_G11", "taxId": "41875", "score": 5550.0}, {"name": "chr_17_G11", "taxId": "41875", "score": 291.0}, {"name": "chr_17_G11", "taxId": "41875", "score": 5437.0}, {"name": "chr_17_G11", "taxId": "41875", "score": 5404.0}, {"name": "chr_17_G11", "taxId": "41875", "score": 745.0}, {"name": "chr_17_G11", "taxId": "41875", "score": 5337.0}, {"name": "chr_17_G11", "taxId": "41875", "score": 5315.0}, {"name": "chr_17_G11", "taxId": "41875", "score": 5269.0}, {"name": "chr_17_G11", "taxId": "41875", "score": 5158.0}, {"name": "chr_17_G11", "taxId": "41875", "score": 5025.0}, {"name": "chr_17_G11", "taxId": "41875", "score": 4990.0}, {"name": "chr_17_G11", "taxId": "41875", "score": 4946.0}, {"name": "chr_17_G11", "taxId": "41875", "score": 4937.0}, {"name": "chr_17_G11", "taxId": "41875", "score": 355.0}, {"name": "chr_17_G11", "taxId": "41875", "score": 4737.0}, {"name": "chr_17_G11", "taxId": "41875", "score": 4654.0}, {"name": "chr_17_G11", "taxId": "41875", "score": 4626.0}, {"name": "chr_17_G11", "taxId": "41875", "score": 4429.0}, {"name": "chr_17_G11", "taxId": "41875", "score": 4423.0}, {"name": "chr_17_G11", "taxId": "41875", "score": 4346.0}, {"name": "chr_17_G11", "taxId": "41875", "score": 4335.0}, {"name": "chr_17_G11", "taxId": "41875", "score": 4261.0}, {"name": "chr_17_G11", "taxId": "41875", "score": 4202.0}, {"name": "chr_17_G11", "taxId": "41875", "score": 4180.0}, {"name": "chr_17_G11", "taxId": "41875", "score": 4102.0}, {"name": "chr_17_G11", "taxId": "41875", "score": 4091.0}, {"name": "chr_17_G11", "taxId": "41875", "score": 219.0}, {"name": "chr_17_G11", "taxId": "41875", "score": 4013.0}, {"name": "chr_17_G11", "taxId": "41875", "score": 3941.0}, {"name": "chr_17_G11", "taxId": "41875", "score": 3928.0}, {"name": "chr_17_G11", "taxId": "41875", "score": 3879.0}, {"name": "chr_17_G11", "taxId": "41875", "score": 3842.0}, {"name": "chr_17_G11", "taxId": "41875", "score": 3751.0}, {"name": "chr_17_G11", "taxId": "41875", "score": 3696.0}, {"name": "chr_17_G11", "taxId": "41875", "score": 209.0}, {"name": "chr_17_G11", "taxId": "41875", "score": 167.0}, {"name": "chr_17_G11", "taxId": "41875", "score": 3659.0}, {"name": "chr_17_G11", "taxId": "41875", "score": 3646.0}, {"name": "chr_17_G11", "taxId": "41875", "score": 3640.0}, {"name": "chr_17_G11", "taxId": "41875", "score": 3635.0}, {"name": "chr_17_G11", "taxId": "41875", "score": 219.0}, {"name": "chr_17_G11", "taxId": "41875", "score": 3609.0}, {"name": "chr_17_G11", "taxId": "41875", "score": 3563.0}, {"name": "chr_17_G11", "taxId": "41875", "score": 3559.0}, {"name": "chr_17_G11", "taxId": "41875", "score": 3520.0}, {"name": "chr_17_G11", "taxId": "41875", "score": 3469.0}, {"name": "chr_17_G11", "taxId": "41875", "score": 3413.0}, {"name": "chr_17_G11", "taxId": "41875", "score": 230.0}, {"name": "chr_17_G11", "taxId": "41875", "score": 3374.0}, {"name": "chr_17_G11", "taxId": "41875", "score": 3358.0}, {"name": "chr_17_G11", "taxId": "41875", "score": 3347.0}, {"name": "chr_17_G11", "taxId": "41875", "score": 3336.0}, {"name": "chr_17_G11", "taxId": "41875", "score": 3314.0}, {"name": "chr_17_G11", "taxId": "41875", "score": 3271.0}, {"name": "chr_17_G11", "taxId": "41875", "score": 3253.0}, {"name": "chr_17_G11", "taxId": "41875", "score": 3241.0}, {"name": "chr_17_G11", "taxId": "41875", "score": 3241.0}, {"name": "chr_17_G11", "taxId": "41875", "score": 3232.0}, {"name": "chr_17_G11", "taxId": "41875", "score": 3229.0}, {"name": "chr_17_G11", "taxId": "41875", "score": 3149.0}, {"name": "chr_17_G11", "taxId": "41875", "score": 3136.0}, {"name": "chr_17_G11", "taxId": "41875", "score": 3125.0}, {"name": "chr_17_G11", "taxId": "41875", "score": 3099.0}, {"name": "chr_17_G11", "taxId": "41875", "score": 3075.0}, {"name": "chr_17_G11", "taxId": "41875", "score": 3064.0}, {"name": "chr_17_G11", "taxId": "41875", "score": 3053.0}, {"name": "chr_17_G11", "taxId": "41875", "score": 3038.0}, {"name": "chr_17_G11", "taxId": "41875", "score": 416.0}, {"name": "chr_17_G11", "taxId": "41875", "score": 3025.0}, {"name": "chr_17_G11", "taxId": "41875", "score": 287.0}, {"name": "chr_17_G11", "taxId": "41875", "score": 3011.0}, {"name": "chr_17_G11", "taxId": "41875", "score": 2970.0}, {"name": "chr_17_G11", "taxId": "41875", "score": 2953.0}, {"name": "chr_17_G11", "taxId": "41875", "score": 2926.0}, {"name": "chr_17_G11", "taxId": "41875", "score": 2887.0}, {"name": "chr_17_G11", "taxId": "41875", "score": 2868.0}, {"name": "chr_17_G11", "taxId": "41875", "score": 2867.0}, {"name": "chr_17_G11", "taxId": "41875", "score": 806.0}, {"name": "chr_17_G11", "taxId": "41875", "score": 2859.0}, {"name": "chr_17_G11", "taxId": "41875", "score": 2826.0}, {"name": "chr_17_G11", "taxId": "41875", "score": 2787.0}, {"name": "chr_17_G11", "taxId": "41875", "score": 2754.0}, {"name": "chr_17_G11", "taxId": "41875", "score": 2726.0}, {"name": "chr_17_G11", "taxId": "41875", "score": 2717.0}, {"name": "chr_17_G11", "taxId": "41875", "score": 2665.0}, {"name": "chr_17_G11", "taxId": "41875", "score": 2643.0}, {"name": "chr_17_G11", "taxId": "41875", "score": 2632.0}, {"name": "chr_17_G11", "taxId": "41875", "score": 2628.0}, {"name": "chr_17_G11", "taxId": "41875", "score": 2617.0}, {"name": "chr_17_G11", "taxId": "41875", "score": 2615.0}, {"name": "chr_17_G11", "taxId": "41875", "score": 549.0}, {"name": "chr_17_G11", "taxId": "41875", "score": 2579.0}, {"name": "chr_17_G11", "taxId": "41875", "score": 2564.0}, {"name": "chr_17_G11", "taxId": "41875", "score": 2527.0}, {"name": "chr_17_G11", "taxId": "41875", "score": 2494.0}, {"name": "chr_17_G11", "taxId": "41875", "score": 2494.0}, {"name": "chr_17_G11", "taxId": "41875", "score": 2466.0}, {"name": "chr_17_G11", "taxId": "41875", "score": 449.0}, {"name": "chr_17_G11", "taxId": "41875", "score": 2466.0}, {"name": "chr_17_G11", "taxId": "41875", "score": 1938.0}, {"name": "chr_17_G11", "taxId": "41875", "score": 2462.0}, {"name": "chr_17_G11", "taxId": "41875", "score": 2460.0}, {"name": "chr_17_G11", "taxId": "41875", "score": 2455.0}, {"name": "chr_17_G11", "taxId": "41875", "score": 2444.0}, {"name": "chr_17_G11", "taxId": "41875", "score": 2420.0}, {"name": "chr_17_G11", "taxId": "41875", "score": 641.0}, {"name": "chr_17_G11", "taxId": "41875", "score": 2405.0}, {"name": "chr_17_G11", "taxId": "41875", "score": 2403.0}, {"name": "chr_17_G11", "taxId": "41875", "score": 2374.0}, {"name": "chr_17_G11", "taxId": "41875", "score": 2366.0}, {"name": "chr_17_G11", "taxId": "41875", "score": 2350.0}, {"name": "chr_17_G11", "taxId": "41875", "score": 2316.0}, {"name": "chr_17_G11", "taxId": "41875", "score": 2316.0}, {"name": "chr_17_G11", "taxId": "41875", "score": 2305.0}, {"name": "chr_17_G11", "taxId": "41875", "score": 2283.0}, {"name": "chr_17_G11", "taxId": "41875", "score": 2272.0}, {"name": "chr_17_G11", "taxId": "41875", "score": 2250.0}, {"name": "chr_17_G11", "taxId": "41875", "score": 2233.0}, {"name": "chr_17_G11", "taxId": "41875", "score": 2230.0}, {"name": "chr_17_G11", "taxId": "41875", "score": 2228.0}, {"name": "chr_17_G11", "taxId": "41875", "score": 2217.0}, {"name": "chr_17_G11", "taxId": "41875", "score": 2183.0}, {"name": "chr_17_G11", "taxId": "41875", "score": 2158.0}, {"name": "chr_17_G11", "taxId": "41875", "score": 2150.0}, {"name": "chr_17_G11", "taxId": "41875", "score": 2150.0}, {"name": "chr_17_G11", "taxId": "41875", "score": 2139.0}, {"name": "chr_17_G11", "taxId": "41875", "score": 2134.0}, {"name": "chr_17_G11", "taxId": "41875", "score": 2134.0}, {"name": "chr_17_G11", "taxId": "41875", "score": 2122.0}, {"name": "chr_17_G11", "taxId": "41875", "score": 2111.0}, {"name": "chr_17_G11", "taxId": "41875", "score": 2065.0}, {"name": "chr_17_G11", "taxId": "41875", "score": 2056.0}, {"name": "chr_17_G11", "taxId": "41875", "score": 2045.0}, {"name": "chr_17_G11", "taxId": "41875", "score": 2039.0}, {"name": "chr_17_G11", "taxId": "41875", "score": 294.0}, {"name": "chr_17_G11", "taxId": "41875", "score": 2019.0}, {"name": "chr_17_G11", "taxId": "41875", "score": 2012.0}, {"name": "chr_17_G11", "taxId": "41875", "score": 2012.0}, {"name": "chr_17_G11", "taxId": "41875", "score": 1967.0}, {"name": "chr_17_G11", "taxId": "41875", "score": 1962.0}, {"name": "chr_17_G11", "taxId": "41875", "score": 1899.0}, {"name": "chr_17_G11", "taxId": "41875", "score": 1210.0}, {"name": "chr_17_G11", "taxId": "41875", "score": 634.0}, {"name": "chr_17_G11", "taxId": "41875", "score": 484.0}, {"name": "chr_17_G11", "taxId": "41875", "score": 483.0}, {"name": "chr_17_G11", "taxId": "41875", "score": 479.0}, {"name": "chr_17_G11", "taxId": "41875", "score": 268.0}, {"name": "chr_17_G11", "taxId": "41875", "score": 178.0}, {"name": "chr_17_G11", "taxId": "41875", "score": 1886.0}, {"name": "chr_17_G11", "taxId": "41875", "score": 1881.0}, {"name": "chr_17_G11", "taxId": "41875", "score": 1868.0}, {"name": "chr_17_G11", "taxId": "41875", "score": 1868.0}, {"name": "chr_17_G11", "taxId": "41875", "score": 1857.0}, {"name": "chr_17_G11", "taxId": "41875", "score": 1818.0}, {"name": "chr_17_G11", "taxId": "41875", "score": 1805.0}, {"name": "chr_17_G11", "taxId": "41875", "score": 1796.0}, {"name": "chr_17_G11", "taxId": "41875", "score": 1790.0}, {"name": "chr_17_G11", "taxId": "41875", "score": 1779.0}, {"name": "chr_17_G11", "taxId": "41875", "score": 843.0}, {"name": "chr_17_G11", "taxId": "41875", "score": 1779.0}, {"name": "chr_17_G11", "taxId": "41875", "score": 891.0}, {"name": "chr_17_G11", "taxId": "41875", "score": 854.0}, {"name": "chr_17_G11", "taxId": "41875", "score": 1773.0}, {"name": "chr_17_G11", "taxId": "41875", "score": 1762.0}, {"name": "chr_17_G11", "taxId": "41875", "score": 1740.0}, {"name": "chr_17_G11", "taxId": "41875", "score": 843.0}, {"name": "chr_17_G11", "taxId": "41875", "score": 1735.0}, {"name": "chr_17_G11", "taxId": "41875", "score": 1729.0}, {"name": "chr_17_G11", "taxId": "41875", "score": 1729.0}, {"name": "chr_17_G11", "taxId": "41875", "score": 1705.0}, {"name": "chr_17_G11", "taxId": "41875", "score": 1700.0}, {"name": "chr_17_G11", "taxId": "41875", "score": 1685.0}, {"name": "chr_17_G11", "taxId": "41875", "score": 874.0}, {"name": "chr_17_G11", "taxId": "41875", "score": 1653.0}, {"name": "chr_17_G11", "taxId": "41875", "score": 1637.0}, {"name": "chr_17_G11", "taxId": "41875", "score": 1629.0}, {"name": "chr_17_G11", "taxId": "41875", "score": 1629.0}, {"name": "chr_17_G11", "taxId": "41875", "score": 1602.0}, {"name": "chr_17_G11", "taxId": "41875", "score": 1572.0}, {"name": "chr_17_G11", "taxId": "41875", "score": 865.0}, {"name": "chr_17_G11", "taxId": "41875", "score": 837.0}, {"name": "chr_17_G11", "taxId": "41875", "score": 835.0}, {"name": "chr_17_G11", "taxId": "41875", "score": 806.0}, {"name": "chr_17_G11", "taxId": "41875", "score": 357.0}, {"name": "chr_17_G11", "taxId": "41875", "score": 263.0}, {"name": "chr_17_G11", "taxId": "41875", "score": 139.0}, {"name": "chr_17_G11", "taxId": "41875", "score": 1596.0}, {"name": "chr_17_G11", "taxId": "41875", "score": 1587.0}, {"name": "chr_17_G11", "taxId": "41875", "score": 1580.0}, {"name": "chr_17_G11", "taxId": "41875", "score": 1559.0}, {"name": "chr_17_G11", "taxId": "41875", "score": 1557.0}, {"name": "chr_17_G11", "taxId": "41875", "score": 1557.0}, {"name": "chr_17_G11", "taxId": "41875", "score": 1546.0}, {"name": "chr_17_G11", "taxId": "41875", "score": 1504.0}, {"name": "chr_17_G11", "taxId": "41875", "score": 1439.0}, {"name": "chr_17_G11", "taxId": "41875", "score": 856.0}, {"name": "chr_17_G11", "taxId": "41875", "score": 662.0}, {"name": "chr_17_G11", "taxId": "41875", "score": 440.0}, {"name": "chr_17_G11", "taxId": "41875", "score": 379.0}, {"name": "chr_17_G11", "taxId": "41875", "score": 305.0}, {"name": "chr_17_G11", "taxId": "41875", "score": 265.0}, {"name": "chr_17_G11", "taxId": "41875", "score": 254.0}, {"name": "chr_17_G11", "taxId": "41875", "score": 1502.0}, {"name": "chr_17_G11", "taxId": "41875", "score": 1491.0}, {"name": "chr_17_G11", "taxId": "41875", "score": 1482.0}, {"name": "chr_17_G11", "taxId": "41875", "score": 1471.0}, {"name": "chr_17_G11", "taxId": "41875", "score": 1441.0}, {"name": "chr_17_G11", "taxId": "41875", "score": 1434.0}, {"name": "chr_17_G11", "taxId": "41875", "score": 1411.0}, {"name": "chr_17_G11", "taxId": "41875", "score": 1408.0}, {"name": "chr_17_G11", "taxId": "41875", "score": 1386.0}, {"name": "chr_17_G11", "taxId": "41875", "score": 1382.0}, {"name": "chr_17_G11", "taxId": "41875", "score": 1382.0}, {"name": "chr_17_G11", "taxId": "41875", "score": 1369.0}, {"name": "chr_17_G11", "taxId": "41875", "score": 1365.0}, {"name": "chr_17_G11", "taxId": "41875", "score": 915.0}, {"name": "chr_17_G11", "taxId": "41875", "score": 353.0}, {"name": "chr_17_G11", "taxId": "41875", "score": 1363.0}, {"name": "chr_17_G11", "taxId": "41875", "score": 1358.0}, {"name": "chr_17_G11", "taxId": "41875", "score": 1354.0}, {"name": "chr_17_G11", "taxId": "41875", "score": 1341.0}, {"name": "chr_17_G11", "taxId": "41875", "score": 1256.0}, {"name": "chr_17_G11", "taxId": "41875", "score": 1140.0}, {"name": "chr_17_G11", "taxId": "41875", "score": 520.0}, {"name": "chr_17_G11", "taxId": "41875", "score": 1254.0}, {"name": "chr_17_G11", "taxId": "41875", "score": 1208.0}, {"name": "chr_17_G11", "taxId": "41875", "score": 1201.0}, {"name": "chr_17_G11", "taxId": "41875", "score": 342.0}, {"name": "chr_17_G11", "taxId": "41875", "score": 1147.0}, {"name": "chr_17_G11", "taxId": "41875", "score": 1120.0}, {"name": "chr_17_G11", "taxId": "41875", "score": 1114.0}, {"name": "chr_17_G11", "taxId": "41875", "score": 1105.0}, {"name": "chr_17_G11", "taxId": "41875", "score": 394.0}, {"name": "chr_17_G11", "taxId": "41875", "score": 353.0}, {"name": "chr_17_G11", "taxId": "41875", "score": 1099.0}, {"name": "chr_17_G11", "taxId": "436017", "score": 1092.0}, {"name": "chr_17_G11", "taxId": "436017", "score": 918.0}, {"name": "chr_17_G11", "taxId": "436017", "score": 673.0}, {"name": "chr_17_G11", "taxId": "436017", "score": 1062.0}, {"name": "chr_17_G11", "taxId": "436017", "score": 1053.0}, {"name": "chr_17_G11", "taxId": "41875", "score": 1042.0}, {"name": "chr_17_G11", "taxId": "70448", "score": 1020.0}, {"name": "chr_17_G11", "taxId": "41875", "score": 1016.0}, {"name": "chr_17_G11", "taxId": "41875", "score": 976.0}, {"name": "chr_17_G11", "taxId": "41875", "score": 189.0}, {"name": "chr_17_G11", "taxId": "41875", "score": 959.0}, {"name": "chr_17_G11", "taxId": "41875", "score": 200.0}, {"name": "chr_17_G11", "taxId": "41875", "score": 953.0}, {"name": "chr_17_G11", "taxId": "41875", "score": 893.0}, {"name": "chr_17_G11", "taxId": "41875", "score": 808.0}, {"name": "chr_17_G11", "taxId": "41875", "score": 564.0}, {"name": "chr_17_G11", "taxId": "41875", "score": 536.0}, {"name": "chr_17_G11", "taxId": "41875", "score": 536.0}, {"name": "chr_17_G11", "taxId": "41875", "score": 388.0}, {"name": "chr_17_G11", "taxId": "41875", "score": 388.0}, {"name": "chr_17_G11", "taxId": "41875", "score": 889.0}, {"name": "chr_17_G11", "taxId": "41875", "score": 822.0}, {"name": "chr_17_G11", "taxId": "41875", "score": 195.0}, {"name": "chr_17_G11", "taxId": "41875", "score": 863.0}, {"name": "chr_17_G11", "taxId": "41875", "score": 856.0}, {"name": "chr_17_G11", "taxId": "41875", "score": 440.0}, {"name": "chr_17_G11", "taxId": "41875", "score": 379.0}, {"name": "chr_17_G11", "taxId": "41875", "score": 305.0}, {"name": "chr_17_G11", "taxId": "41875", "score": 265.0}, {"name": "chr_17_G11", "taxId": "41875", "score": 848.0}, {"name": "chr_17_G11", "taxId": "41875", "score": 845.0}, {"name": "chr_17_G11", "taxId": "41875", "score": 806.0}, {"name": "chr_17_G11", "taxId": "41875", "score": 806.0}, {"name": "chr_17_G11", "taxId": "41875", "score": 806.0}, {"name": "chr_17_G11", "taxId": "41875", "score": 806.0}, {"name": "chr_17_G11", "taxId": "41875", "score": 804.0}, {"name": "chr_17_G11", "taxId": "41875", "score": 187.0}, {"name": "chr_17_G11", "taxId": "41875", "score": 785.0}, {"name": "chr_17_G11", "taxId": "41875", "score": 782.0}, {"name": "chr_17_G11", "taxId": "41875", "score": 776.0}, {"name": "chr_17_G11", "taxId": "41875", "score": 152.0}, {"name": "chr_17_G11", "taxId": "41875", "score": 776.0}, {"name": "chr_17_G11", "taxId": "41875", "score": 774.0}, {"name": "chr_17_G11", "taxId": "41875", "score": 774.0}, {"name": "chr_17_G11", "taxId": "41875", "score": 760.0}, {"name": "chr_17_G11", "taxId": "41875", "score": 758.0}, {"name": "chr_17_G11", "taxId": "41875", "score": 749.0}, {"name": "chr_17_G11", "taxId": "41875", "score": 726.0}, {"name": "chr_17_G11", "taxId": "41875", "score": 719.0}, {"name": "chr_17_G11", "taxId": "41875", "score": 719.0}, {"name": "chr_17_G11", "taxId": "41875", "score": 704.0}, {"name": "chr_17_G11", "taxId": "436017", "score": 688.0}, {"name": "chr_17_G11", "taxId": "41875", "score": 660.0}, {"name": "chr_17_G11", "taxId": "41875", "score": 654.0}, {"name": "chr_17_G11", "taxId": "41875", "score": 641.0}, {"name": "chr_17_G11", "taxId": "41875", "score": 590.0}, {"name": "chr_17_G11", "taxId": "41875", "score": 193.0}, {"name": "chr_17_G11", "taxId": "41875", "score": 638.0}, {"name": "chr_17_G11", "taxId": "41875", "score": 634.0}, {"name": "chr_17_G11", "taxId": "41875", "score": 630.0}, {"name": "chr_17_G11", "taxId": "41875", "score": 580.0}, {"name": "chr_17_G11", "taxId": "41875", "score": 411.0}, {"name": "chr_17_G11", "taxId": "436017", "score": 625.0}, {"name": "chr_17_G11", "taxId": "436017", "score": 625.0}, {"name": "chr_17_G11", "taxId": "436017", "score": 625.0}, {"name": "chr_17_G11", "taxId": "436017", "score": 512.0}, {"name": "chr_17_G11", "taxId": "70448", "score": 595.0}, {"name": "chr_17_G11", "taxId": "41875", "score": 590.0}, {"name": "chr_17_G11", "taxId": "41875", "score": 590.0}, {"name": "chr_17_G11", "taxId": "41875", "score": 538.0}, {"name": "chr_17_G11", "taxId": "41875", "score": 531.0}, {"name": "chr_17_G11", "taxId": "41875", "score": 523.0}, {"name": "chr_17_G11", "taxId": "436017", "score": 510.0}, {"name": "chr_17_G11", "taxId": "41875", "score": 505.0}, {"name": "chr_17_G11", "taxId": "41875", "score": 505.0}, {"name": "chr_17_G11", "taxId": "41875", "score": 505.0}, {"name": "chr_17_G11", "taxId": "41875", "score": 244.0}, {"name": "chr_17_G11", "taxId": "41875", "score": 472.0}, {"name": "chr_17_G11", "taxId": "41875", "score": 388.0}, {"name": "chr_17_G11", "taxId": "41875", "score": 472.0}, {"name": "chr_17_G11", "taxId": "41875", "score": 388.0}, {"name": "chr_17_G11", "taxId": "41875", "score": 425.0}, {"name": "chr_17_G11", "taxId": "41875", "score": 403.0}, {"name": "chr_17_G11", "taxId": "41875", "score": 272.0}, {"name": "chr_17_G11", "taxId": "41875", "score": 372.0}, {"name": "chr_17_G11", "taxId": "41875", "score": 340.0}, {"name": "chr_17_G11", "taxId": "41875", "score": 340.0}, {"name": "chr_17_G11", "taxId": "41875", "score": 335.0}, {"name": "chr_17_G11", "taxId": "41875", "score": 302.0}, {"name": "chr_17_G11", "taxId": "3218", "score": 257.0}, {"name": "chr_17_G11", "taxId": "564608", "score": 228.0}, {"name": "chr_17_G11", "taxId": "94827", "score": 220.0}, {"name": "chr_17_G11", "taxId": "41875", "score": 219.0}, {"name": "chr_17_G11", "taxId": "702113", "score": 219.0}, {"name": "chr_17_G11", "taxId": "41875", "score": 207.0}, {"name": "chr_17_G11", "taxId": "41875", "score": 174.0}, {"name": "chr_17_G11", "taxId": "41875", "score": 202.0}, {"name": "chr_17_G11", "taxId": "41875", "score": 152.0}, {"name": "chr_17_G11", "taxId": "436017", "score": 141.0}]}, "taxonomy": {"bestsum": {"species": {"tax": "Bathycoccus prasinos", "score": 1450157.0, "c_index": 6}, "genus": {"tax": "Bathycoccus", "score": 1450157.0, "c_index": 5}, "family": {"tax": "Bathycoccaceae", "score": 1460296.0, "c_index": 4}, "order": {"tax": "Mamiellales", "score": 1460524.0, "c_index": 3}, "phylum": {"tax": "Chlorophyta", "score": 1460524.0, "c_index": 3}, "superkingdom": {"tax": "Eukaryota", "score": 1461001.0, "c_index": 1}}}}, "chr_16_G11": {"name": "chr_16_G11", "length": 501153, "n_count": 0, "agct_count": 501153, "gc": 0.481, "covs": {"bam0": 23.2038}, "read_cov": {"bam0": 46697}, "hits": {"tax0": [{"name": "chr_16_G11", "taxId": "41875", "score": 148100.0}, {"name": "chr_16_G11", "taxId": "41875", "score": 142900.0}, {"name": "chr_16_G11", "taxId": "41875", "score": 118800.0}, {"name": "chr_16_G11", "taxId": "41875", "score": 100200.0}, {"name": "chr_16_G11", "taxId": "41875", "score": 95871.0}, {"name": "chr_16_G11", "taxId": "41875", "score": 42021.0}, {"name": "chr_16_G11", "taxId": "41875", "score": 35008.0}, {"name": "chr_16_G11", "taxId": "41875", "score": 34457.0}, {"name": "chr_16_G11", "taxId": "41875", "score": 22725.0}, {"name": "chr_16_G11", "taxId": "41875", "score": 22205.0}, {"name": "chr_16_G11", "taxId": "41875", "score": 16589.0}, {"name": "chr_16_G11", "taxId": "41875", "score": 15738.0}, {"name": "chr_16_G11", "taxId": "41875", "score": 14968.0}, {"name": "chr_16_G11", "taxId": "41875", "score": 9712.0}, {"name": "chr_16_G11", "taxId": "41875", "score": 7873.0}, {"name": "chr_16_G11", "taxId": "41875", "score": 7188.0}, {"name": "chr_16_G11", "taxId": "41875", "score": 7092.0}, {"name": "chr_16_G11", "taxId": "41875", "score": 4612.0}, {"name": "chr_16_G11", "taxId": "41875", "score": 765.0}, {"name": "chr_16_G11", "taxId": "41875", "score": 272.0}, {"name": "chr_16_G11", "taxId": "41875", "score": 272.0}, {"name": "chr_16_G11", "taxId": "41875", "score": 163.0}, {"name": "chr_16_G11", "taxId": "41875", "score": 152.0}, {"name": "chr_16_G11", "taxId": "41875", "score": 11952.0}, {"name": "chr_16_G11", "taxId": "41875", "score": 9140.0}, {"name": "chr_16_G11", "taxId": "41875", "score": 462.0}, {"name": "chr_16_G11", "taxId": "41875", "score": 206.0}, {"name": "chr_16_G11", "taxId": "41875", "score": 8100.0}, {"name": "chr_16_G11", "taxId": "41875", "score": 7696.0}, {"name": "chr_16_G11", "taxId": "41875", "score": 7435.0}, {"name": "chr_16_G11", "taxId": "41875", "score": 7336.0}, {"name": "chr_16_G11", "taxId": "41875", "score": 7326.0}, {"name": "chr_16_G11", "taxId": "41875", "score": 7193.0}, {"name": "chr_16_G11", "taxId": "41875", "score": 339.0}, {"name": "chr_16_G11", "taxId": "41875", "score": 7138.0}, {"name": "chr_16_G11", "taxId": "41875", "score": 6878.0}, {"name": "chr_16_G11", "taxId": "41875", "score": 6878.0}, {"name": "chr_16_G11", "taxId": "41875", "score": 6783.0}, {"name": "chr_16_G11", "taxId": "41875", "score": 6656.0}, {"name": "chr_16_G11", "taxId": "41875", "score": 6512.0}, {"name": "chr_16_G11", "taxId": "41875", "score": 6488.0}, {"name": "chr_16_G11", "taxId": "41875", "score": 6457.0}, {"name": "chr_16_G11", "taxId": "41875", "score": 6216.0}, {"name": "chr_16_G11", "taxId": "41875", "score": 5912.0}, {"name": "chr_16_G11", "taxId": "41875", "score": 5901.0}, {"name": "chr_16_G11", "taxId": "41875", "score": 5696.0}, {"name": "chr_16_G11", "taxId": "41875", "score": 291.0}, {"name": "chr_16_G11", "taxId": "41875", "score": 5690.0}, {"name": "chr_16_G11", "taxId": "41875", "score": 5613.0}, {"name": "chr_16_G11", "taxId": "41875", "score": 5380.0}, {"name": "chr_16_G11", "taxId": "41875", "score": 5286.0}, {"name": "chr_16_G11", "taxId": "41875", "score": 5164.0}, {"name": "chr_16_G11", "taxId": "41875", "score": 5075.0}, {"name": "chr_16_G11", "taxId": "41875", "score": 5059.0}, {"name": "chr_16_G11", "taxId": "41875", "score": 5033.0}, {"name": "chr_16_G11", "taxId": "41875", "score": 4953.0}, {"name": "chr_16_G11", "taxId": "41875", "score": 4920.0}, {"name": "chr_16_G11", "taxId": "41875", "score": 4837.0}, {"name": "chr_16_G11", "taxId": "41875", "score": 798.0}, {"name": "chr_16_G11", "taxId": "41875", "score": 4748.0}, {"name": "chr_16_G11", "taxId": "41875", "score": 4660.0}, {"name": "chr_16_G11", "taxId": "41875", "score": 4577.0}, {"name": "chr_16_G11", "taxId": "41875", "score": 4519.0}, {"name": "chr_16_G11", "taxId": "41875", "score": 259.0}, {"name": "chr_16_G11", "taxId": "41875", "score": 4471.0}, {"name": "chr_16_G11", "taxId": "41875", "score": 224.0}, {"name": "chr_16_G11", "taxId": "41875", "score": 4433.0}, {"name": "chr_16_G11", "taxId": "41875", "score": 1221.0}, {"name": "chr_16_G11", "taxId": "41875", "score": 4433.0}, {"name": "chr_16_G11", "taxId": "41875", "score": 2488.0}, {"name": "chr_16_G11", "taxId": "41875", "score": 1906.0}, {"name": "chr_16_G11", "taxId": "41875", "score": 1221.0}, {"name": "chr_16_G11", "taxId": "41875", "score": 846.0}, {"name": "chr_16_G11", "taxId": "41875", "score": 691.0}, {"name": "chr_16_G11", "taxId": "41875", "score": 479.0}, {"name": "chr_16_G11", "taxId": "41875", "score": 470.0}, {"name": "chr_16_G11", "taxId": "41875", "score": 453.0}, {"name": "chr_16_G11", "taxId": "41875", "score": 4390.0}, {"name": "chr_16_G11", "taxId": "41875", "score": 350.0}, {"name": "chr_16_G11", "taxId": "41875", "score": 243.0}, {"name": "chr_16_G11", "taxId": "41875", "score": 4370.0}, {"name": "chr_16_G11", "taxId": "41875", "score": 4335.0}, {"name": "chr_16_G11", "taxId": "41875", "score": 4244.0}, {"name": "chr_16_G11", "taxId": "41875", "score": 4228.0}, {"name": "chr_16_G11", "taxId": "41875", "score": 4213.0}, {"name": "chr_16_G11", "taxId": "41875", "score": 4207.0}, {"name": "chr_16_G11", "taxId": "41875", "score": 4180.0}, {"name": "chr_16_G11", "taxId": "41875", "score": 4146.0}, {"name": "chr_16_G11", "taxId": "41875", "score": 4102.0}, {"name": "chr_16_G11", "taxId": "41875", "score": 4050.0}, {"name": "chr_16_G11", "taxId": "41875", "score": 3952.0}, {"name": "chr_16_G11", "taxId": "41875", "score": 3919.0}, {"name": "chr_16_G11", "taxId": "41875", "score": 3906.0}, {"name": "chr_16_G11", "taxId": "41875", "score": 3821.0}, {"name": "chr_16_G11", "taxId": "41875", "score": 3788.0}, {"name": "chr_16_G11", "taxId": "41875", "score": 3784.0}, {"name": "chr_16_G11", "taxId": "41875", "score": 2366.0}, {"name": "chr_16_G11", "taxId": "41875", "score": 1954.0}, {"name": "chr_16_G11", "taxId": "41875", "score": 1232.0}, {"name": "chr_16_G11", "taxId": "41875", "score": 3784.0}, {"name": "chr_16_G11", "taxId": "41875", "score": 2366.0}, {"name": "chr_16_G11", "taxId": "41875", "score": 1954.0}, {"name": "chr_16_G11", "taxId": "41875", "score": 1334.0}, {"name": "chr_16_G11", "taxId": "41875", "score": 1232.0}, {"name": "chr_16_G11", "taxId": "41875", "score": 472.0}, {"name": "chr_16_G11", "taxId": "41875", "score": 346.0}, {"name": "chr_16_G11", "taxId": "41875", "score": 3762.0}, {"name": "chr_16_G11", "taxId": "41875", "score": 3751.0}, {"name": "chr_16_G11", "taxId": "41875", "score": 3718.0}, {"name": "chr_16_G11", "taxId": "41875", "score": 3718.0}, {"name": "chr_16_G11", "taxId": "41875", "score": 3687.0}, {"name": "chr_16_G11", "taxId": "41875", "score": 3674.0}, {"name": "chr_16_G11", "taxId": "41875", "score": 3655.0}, {"name": "chr_16_G11", "taxId": "41875", "score": 3648.0}, {"name": "chr_16_G11", "taxId": "41875", "score": 3639.0}, {"name": "chr_16_G11", "taxId": "41875", "score": 1921.0}, {"name": "chr_16_G11", "taxId": "41875", "score": 3635.0}, {"name": "chr_16_G11", "taxId": "41875", "score": 3624.0}, {"name": "chr_16_G11", "taxId": "41875", "score": 3624.0}, {"name": "chr_16_G11", "taxId": "41875", "score": 3480.0}, {"name": "chr_16_G11", "taxId": "41875", "score": 3469.0}, {"name": "chr_16_G11", "taxId": "41875", "score": 241.0}, {"name": "chr_16_G11", "taxId": "41875", "score": 3465.0}, {"name": "chr_16_G11", "taxId": "41875", "score": 3441.0}, {"name": "chr_16_G11", "taxId": "41875", "score": 3398.0}, {"name": "chr_16_G11", "taxId": "41875", "score": 3386.0}, {"name": "chr_16_G11", "taxId": "41875", "score": 3380.0}, {"name": "chr_16_G11", "taxId": "41875", "score": 3363.0}, {"name": "chr_16_G11", "taxId": "41875", "score": 3326.0}, {"name": "chr_16_G11", "taxId": "41875", "score": 3321.0}, {"name": "chr_16_G11", "taxId": "41875", "score": 3302.0}, {"name": "chr_16_G11", "taxId": "41875", "score": 3288.0}, {"name": "chr_16_G11", "taxId": "41875", "score": 3288.0}, {"name": "chr_16_G11", "taxId": "41875", "score": 361.0}, {"name": "chr_16_G11", "taxId": "41875", "score": 3253.0}, {"name": "chr_16_G11", "taxId": "41875", "score": 3247.0}, {"name": "chr_16_G11", "taxId": "41875", "score": 3236.0}, {"name": "chr_16_G11", "taxId": "41875", "score": 3217.0}, {"name": "chr_16_G11", "taxId": "41875", "score": 150.0}, {"name": "chr_16_G11", "taxId": "41875", "score": 3216.0}, {"name": "chr_16_G11", "taxId": "41875", "score": 3175.0}, {"name": "chr_16_G11", "taxId": "41875", "score": 3171.0}, {"name": "chr_16_G11", "taxId": "41875", "score": 261.0}, {"name": "chr_16_G11", "taxId": "41875", "score": 3158.0}, {"name": "chr_16_G11", "taxId": "41875", "score": 1744.0}, {"name": "chr_16_G11", "taxId": "41875", "score": 3157.0}, {"name": "chr_16_G11", "taxId": "41875", "score": 928.0}, {"name": "chr_16_G11", "taxId": "41875", "score": 3140.0}, {"name": "chr_16_G11", "taxId": "41875", "score": 811.0}, {"name": "chr_16_G11", "taxId": "41875", "score": 3136.0}, {"name": "chr_16_G11", "taxId": "41875", "score": 3125.0}, {"name": "chr_16_G11", "taxId": "41875", "score": 3125.0}, {"name": "chr_16_G11", "taxId": "41875", "score": 3120.0}, {"name": "chr_16_G11", "taxId": "41875", "score": 3092.0}, {"name": "chr_16_G11", "taxId": "41875", "score": 3092.0}, {"name": "chr_16_G11", "taxId": "41875", "score": 3072.0}, {"name": "chr_16_G11", "taxId": "41875", "score": 3038.0}, {"name": "chr_16_G11", "taxId": "41875", "score": 2041.0}, {"name": "chr_16_G11", "taxId": "41875", "score": 1221.0}, {"name": "chr_16_G11", "taxId": "41875", "score": 350.0}, {"name": "chr_16_G11", "taxId": "41875", "score": 147.0}, {"name": "chr_16_G11", "taxId": "41875", "score": 3027.0}, {"name": "chr_16_G11", "taxId": "41875", "score": 2998.0}, {"name": "chr_16_G11", "taxId": "41875", "score": 2992.0}, {"name": "chr_16_G11", "taxId": "41875", "score": 2976.0}, {"name": "chr_16_G11", "taxId": "41875", "score": 446.0}, {"name": "chr_16_G11", "taxId": "41875", "score": 2963.0}, {"name": "chr_16_G11", "taxId": "41875", "score": 2953.0}, {"name": "chr_16_G11", "taxId": "41875", "score": 2909.0}, {"name": "chr_16_G11", "taxId": "41875", "score": 2909.0}, {"name": "chr_16_G11", "taxId": "41875", "score": 2898.0}, {"name": "chr_16_G11", "taxId": "41875", "score": 2870.0}, {"name": "chr_16_G11", "taxId": "41875", "score": 2865.0}, {"name": "chr_16_G11", "taxId": "41875", "score": 2850.0}, {"name": "chr_16_G11", "taxId": "41875", "score": 2832.0}, {"name": "chr_16_G11", "taxId": "41875", "score": 2756.0}, {"name": "chr_16_G11", "taxId": "41875", "score": 2737.0}, {"name": "chr_16_G11", "taxId": "41875", "score": 2728.0}, {"name": "chr_16_G11", "taxId": "41875", "score": 2699.0}, {"name": "chr_16_G11", "taxId": "41875", "score": 2676.0}, {"name": "chr_16_G11", "taxId": "41875", "score": 2615.0}, {"name": "chr_16_G11", "taxId": "41875", "score": 2601.0}, {"name": "chr_16_G11", "taxId": "41875", "score": 2555.0}, {"name": "chr_16_G11", "taxId": "41875", "score": 2505.0}, {"name": "chr_16_G11", "taxId": "41875", "score": 2479.0}, {"name": "chr_16_G11", "taxId": "41875", "score": 2460.0}, {"name": "chr_16_G11", "taxId": "41875", "score": 2449.0}, {"name": "chr_16_G11", "taxId": "41875", "score": 2446.0}, {"name": "chr_16_G11", "taxId": "41875", "score": 191.0}, {"name": "chr_16_G11", "taxId": "41875", "score": 2427.0}, {"name": "chr_16_G11", "taxId": "41875", "score": 2425.0}, {"name": "chr_16_G11", "taxId": "41875", "score": 704.0}, {"name": "chr_16_G11", "taxId": "41875", "score": 2412.0}, {"name": "chr_16_G11", "taxId": "41875", "score": 2401.0}, {"name": "chr_16_G11", "taxId": "41875", "score": 2379.0}, {"name": "chr_16_G11", "taxId": "41875", "score": 2372.0}, {"name": "chr_16_G11", "taxId": "41875", "score": 2338.0}, {"name": "chr_16_G11", "taxId": "41875", "score": 2335.0}, {"name": "chr_16_G11", "taxId": "41875", "score": 2311.0}, {"name": "chr_16_G11", "taxId": "41875", "score": 2302.0}, {"name": "chr_16_G11", "taxId": "41875", "score": 2296.0}, {"name": "chr_16_G11", "taxId": "41875", "score": 2272.0}, {"name": "chr_16_G11", "taxId": "41875", "score": 2261.0}, {"name": "chr_16_G11", "taxId": "41875", "score": 2246.0}, {"name": "chr_16_G11", "taxId": "41875", "score": 2224.0}, {"name": "chr_16_G11", "taxId": "41875", "score": 2217.0}, {"name": "chr_16_G11", "taxId": "41875", "score": 2217.0}, {"name": "chr_16_G11", "taxId": "41875", "score": 2207.0}, {"name": "chr_16_G11", "taxId": "41875", "score": 2196.0}, {"name": "chr_16_G11", "taxId": "41875", "score": 2189.0}, {"name": "chr_16_G11", "taxId": "41875", "score": 2156.0}, {"name": "chr_16_G11", "taxId": "41875", "score": 2152.0}, {"name": "chr_16_G11", "taxId": "41875", "score": 2134.0}, {"name": "chr_16_G11", "taxId": "41875", "score": 2117.0}, {"name": "chr_16_G11", "taxId": "41875", "score": 2095.0}, {"name": "chr_16_G11", "taxId": "41875", "score": 2089.0}, {"name": "chr_16_G11", "taxId": "41875", "score": 2089.0}, {"name": "chr_16_G11", "taxId": "41875", "score": 2082.0}, {"name": "chr_16_G11", "taxId": "41875", "score": 2058.0}, {"name": "chr_16_G11", "taxId": "41875", "score": 165.0}, {"name": "chr_16_G11", "taxId": "41875", "score": 2050.0}, {"name": "chr_16_G11", "taxId": "41875", "score": 2032.0}, {"name": "chr_16_G11", "taxId": "41875", "score": 2006.0}, {"name": "chr_16_G11", "taxId": "41875", "score": 1995.0}, {"name": "chr_16_G11", "taxId": "41875", "score": 1986.0}, {"name": "chr_16_G11", "taxId": "41875", "score": 1984.0}, {"name": "chr_16_G11", "taxId": "41875", "score": 1956.0}, {"name": "chr_16_G11", "taxId": "41875", "score": 1951.0}, {"name": "chr_16_G11", "taxId": "41875", "score": 1951.0}, {"name": "chr_16_G11", "taxId": "41875", "score": 1951.0}, {"name": "chr_16_G11", "taxId": "41875", "score": 1940.0}, {"name": "chr_16_G11", "taxId": "41875", "score": 1940.0}, {"name": "chr_16_G11", "taxId": "41875", "score": 1908.0}, {"name": "chr_16_G11", "taxId": "41875", "score": 1906.0}, {"name": "chr_16_G11", "taxId": "41875", "score": 1890.0}, {"name": "chr_16_G11", "taxId": "41875", "score": 1884.0}, {"name": "chr_16_G11", "taxId": "41875", "score": 1779.0}, {"name": "chr_16_G11", "taxId": "41875", "score": 1227.0}, {"name": "chr_16_G11", "taxId": "41875", "score": 837.0}, {"name": "chr_16_G11", "taxId": "41875", "score": 809.0}, {"name": "chr_16_G11", "taxId": "41875", "score": 1862.0}, {"name": "chr_16_G11", "taxId": "41875", "score": 1857.0}, {"name": "chr_16_G11", "taxId": "41875", "score": 1845.0}, {"name": "chr_16_G11", "taxId": "41875", "score": 1812.0}, {"name": "chr_16_G11", "taxId": "41875", "score": 1807.0}, {"name": "chr_16_G11", "taxId": "41875", "score": 1801.0}, {"name": "chr_16_G11", "taxId": "41875", "score": 832.0}, {"name": "chr_16_G11", "taxId": "41875", "score": 350.0}, {"name": "chr_16_G11", "taxId": "41875", "score": 206.0}, {"name": "chr_16_G11", "taxId": "41875", "score": 1792.0}, {"name": "chr_16_G11", "taxId": "41875", "score": 1779.0}, {"name": "chr_16_G11", "taxId": "41875", "score": 1779.0}, {"name": "chr_16_G11", "taxId": "41875", "score": 1779.0}, {"name": "chr_16_G11", "taxId": "41875", "score": 1724.0}, {"name": "chr_16_G11", "taxId": "41875", "score": 1724.0}, {"name": "chr_16_G11", "taxId": "41875", "score": 1724.0}, {"name": "chr_16_G11", "taxId": "41875", "score": 1709.0}, {"name": "chr_16_G11", "taxId": "41875", "score": 1701.0}, {"name": "chr_16_G11", "taxId": "41875", "score": 1696.0}, {"name": "chr_16_G11", "taxId": "41875", "score": 1692.0}, {"name": "chr_16_G11", "taxId": "41875", "score": 303.0}, {"name": "chr_16_G11", "taxId": "41875", "score": 1663.0}, {"name": "chr_16_G11", "taxId": "41875", "score": 1652.0}, {"name": "chr_16_G11", "taxId": "41875", "score": 1620.0}, {"name": "chr_16_G11", "taxId": "41875", "score": 1618.0}, {"name": "chr_16_G11", "taxId": "41875", "score": 1613.0}, {"name": "chr_16_G11", "taxId": "41875", "score": 1602.0}, {"name": "chr_16_G11", "taxId": "41875", "score": 1602.0}, {"name": "chr_16_G11", "taxId": "41875", "score": 1591.0}, {"name": "chr_16_G11", "taxId": "41875", "score": 1574.0}, {"name": "chr_16_G11", "taxId": "41875", "score": 1563.0}, {"name": "chr_16_G11", "taxId": "41875", "score": 1520.0}, {"name": "chr_16_G11", "taxId": "41875", "score": 1400.0}, {"name": "chr_16_G11", "taxId": "41875", "score": 1334.0}, {"name": "chr_16_G11", "taxId": "41875", "score": 353.0}, {"name": "chr_16_G11", "taxId": "41875", "score": 1507.0}, {"name": "chr_16_G11", "taxId": "41875", "score": 1483.0}, {"name": "chr_16_G11", "taxId": "41875", "score": 734.0}, {"name": "chr_16_G11", "taxId": "41875", "score": 1463.0}, {"name": "chr_16_G11", "taxId": "41875", "score": 1463.0}, {"name": "chr_16_G11", "taxId": "41875", "score": 608.0}, {"name": "chr_16_G11", "taxId": "41875", "score": 449.0}, {"name": "chr_16_G11", "taxId": "41875", "score": 390.0}, {"name": "chr_16_G11", "taxId": "41875", "score": 1458.0}, {"name": "chr_16_G11", "taxId": "41875", "score": 1458.0}, {"name": "chr_16_G11", "taxId": "41875", "score": 1458.0}, {"name": "chr_16_G11", "taxId": "41875", "score": 1452.0}, {"name": "chr_16_G11", "taxId": "41875", "score": 1402.0}, {"name": "chr_16_G11", "taxId": "41875", "score": 1395.0}, {"name": "chr_16_G11", "taxId": "41875", "score": 1386.0}, {"name": "chr_16_G11", "taxId": "41875", "score": 1384.0}, {"name": "chr_16_G11", "taxId": "41875", "score": 158.0}, {"name": "chr_16_G11", "taxId": "41875", "score": 1347.0}, {"name": "chr_16_G11", "taxId": "41875", "score": 1341.0}, {"name": "chr_16_G11", "taxId": "41875", "score": 492.0}, {"name": "chr_16_G11", "taxId": "41875", "score": 1319.0}, {"name": "chr_16_G11", "taxId": "41875", "score": 353.0}, {"name": "chr_16_G11", "taxId": "41875", "score": 183.0}, {"name": "chr_16_G11", "taxId": "41875", "score": 1314.0}, {"name": "chr_16_G11", "taxId": "41875", "score": 1308.0}, {"name": "chr_16_G11", "taxId": "41875", "score": 1297.0}, {"name": "chr_16_G11", "taxId": "41875", "score": 1254.0}, {"name": "chr_16_G11", "taxId": "41875", "score": 198.0}, {"name": "chr_16_G11", "taxId": "41875", "score": 1230.0}, {"name": "chr_16_G11", "taxId": "41875", "score": 1223.0}, {"name": "chr_16_G11", "taxId": "41875", "score": 758.0}, {"name": "chr_16_G11", "taxId": "41875", "score": 1219.0}, {"name": "chr_16_G11", "taxId": "41875", "score": 1153.0}, {"name": "chr_16_G11", "taxId": "41875", "score": 460.0}, {"name": "chr_16_G11", "taxId": "41875", "score": 1147.0}, {"name": "chr_16_G11", "taxId": "41875", "score": 1147.0}, {"name": "chr_16_G11", "taxId": "41875", "score": 1147.0}, {"name": "chr_16_G11", "taxId": "41875", "score": 1125.0}, {"name": "chr_16_G11", "taxId": "41875", "score": 1110.0}, {"name": "chr_16_G11", "taxId": "41875", "score": 1103.0}, {"name": "chr_16_G11", "taxId": "41875", "score": 1031.0}, {"name": "chr_16_G11", "taxId": "41875", "score": 1005.0}, {"name": "chr_16_G11", "taxId": "41875", "score": 1000.0}, {"name": "chr_16_G11", "taxId": "41875", "score": 992.0}, {"name": "chr_16_G11", "taxId": "41875", "score": 987.0}, {"name": "chr_16_G11", "taxId": "41875", "score": 987.0}, {"name": "chr_16_G11", "taxId": "41875", "score": 979.0}, {"name": "chr_16_G11", "taxId": "41875", "score": 771.0}, {"name": "chr_16_G11", "taxId": "41875", "score": 745.0}, {"name": "chr_16_G11", "taxId": "41875", "score": 695.0}, {"name": "chr_16_G11", "taxId": "41875", "score": 953.0}, {"name": "chr_16_G11", "taxId": "41875", "score": 950.0}, {"name": "chr_16_G11", "taxId": "41875", "score": 937.0}, {"name": "chr_16_G11", "taxId": "41875", "score": 870.0}, {"name": "chr_16_G11", "taxId": "41875", "score": 865.0}, {"name": "chr_16_G11", "taxId": "41875", "score": 152.0}, {"name": "chr_16_G11", "taxId": "41875", "score": 837.0}, {"name": "chr_16_G11", "taxId": "41875", "score": 819.0}, {"name": "chr_16_G11", "taxId": "41875", "score": 819.0}, {"name": "chr_16_G11", "taxId": "41875", "score": 183.0}, {"name": "chr_16_G11", "taxId": "41875", "score": 819.0}, {"name": "chr_16_G11", "taxId": "41875", "score": 815.0}, {"name": "chr_16_G11", "taxId": "41875", "score": 736.0}, {"name": "chr_16_G11", "taxId": "41875", "score": 798.0}, {"name": "chr_16_G11", "taxId": "41875", "score": 163.0}, {"name": "chr_16_G11", "taxId": "41875", "score": 791.0}, {"name": "chr_16_G11", "taxId": "41875", "score": 771.0}, {"name": "chr_16_G11", "taxId": "41875", "score": 750.0}, {"name": "chr_16_G11", "taxId": "41875", "score": 267.0}, {"name": "chr_16_G11", "taxId": "41875", "score": 732.0}, {"name": "chr_16_G11", "taxId": "70448", "score": 730.0}, {"name": "chr_16_G11", "taxId": "41875", "score": 717.0}, {"name": "chr_16_G11", "taxId": "41875", "score": 555.0}, {"name": "chr_16_G11", "taxId": "41875", "score": 695.0}, {"name": "chr_16_G11", "taxId": "41875", "score": 689.0}, {"name": "chr_16_G11", "taxId": "41875", "score": 689.0}, {"name": "chr_16_G11", "taxId": "41875", "score": 145.0}, {"name": "chr_16_G11", "taxId": "41875", "score": 682.0}, {"name": "chr_16_G11", "taxId": "41875", "score": 680.0}, {"name": "chr_16_G11", "taxId": "41875", "score": 233.0}, {"name": "chr_16_G11", "taxId": "41875", "score": 211.0}, {"name": "chr_16_G11", "taxId": "41875", "score": 680.0}, {"name": "chr_16_G11", "taxId": "41875", "score": 267.0}, {"name": "chr_16_G11", "taxId": "41875", "score": 680.0}, {"name": "chr_16_G11", "taxId": "41875", "score": 466.0}, {"name": "chr_16_G11", "taxId": "41875", "score": 678.0}, {"name": "chr_16_G11", "taxId": "41875", "score": 671.0}, {"name": "chr_16_G11", "taxId": "41875", "score": 632.0}, {"name": "chr_16_G11", "taxId": "41875", "score": 617.0}, {"name": "chr_16_G11", "taxId": "436017", "score": 610.0}, {"name": "chr_16_G11", "taxId": "436017", "score": 460.0}, {"name": "chr_16_G11", "taxId": "436017", "score": 252.0}, {"name": "chr_16_G11", "taxId": "41875", "score": 604.0}, {"name": "chr_16_G11", "taxId": "41875", "score": 588.0}, {"name": "chr_16_G11", "taxId": "41875", "score": 588.0}, {"name": "chr_16_G11", "taxId": "41875", "score": 588.0}, {"name": "chr_16_G11", "taxId": "41875", "score": 555.0}, {"name": "chr_16_G11", "taxId": "41875", "score": 171.0}, {"name": "chr_16_G11", "taxId": "41875", "score": 553.0}, {"name": "chr_16_G11", "taxId": "41875", "score": 525.0}, {"name": "chr_16_G11", "taxId": "70448", "score": 479.0}, {"name": "chr_16_G11", "taxId": "41875", "score": 479.0}, {"name": "chr_16_G11", "taxId": "41875", "score": 470.0}, {"name": "chr_16_G11", "taxId": "41875", "score": 466.0}, {"name": "chr_16_G11", "taxId": "41875", "score": 466.0}, {"name": "chr_16_G11", "taxId": "41875", "score": 466.0}, {"name": "chr_16_G11", "taxId": "41875", "score": 340.0}, {"name": "chr_16_G11", "taxId": "41875", "score": 459.0}, {"name": "chr_16_G11", "taxId": "41875", "score": 457.0}, {"name": "chr_16_G11", "taxId": "436017", "score": 457.0}, {"name": "chr_16_G11", "taxId": "41875", "score": 425.0}, {"name": "chr_16_G11", "taxId": "41875", "score": 145.0}, {"name": "chr_16_G11", "taxId": "564608", "score": 422.0}, {"name": "chr_16_G11", "taxId": "41875", "score": 412.0}, {"name": "chr_16_G11", "taxId": "41875", "score": 411.0}, {"name": "chr_16_G11", "taxId": "41875", "score": 405.0}, {"name": "chr_16_G11", "taxId": "41875", "score": 206.0}, {"name": "chr_16_G11", "taxId": "41875", "score": 171.0}, {"name": "chr_16_G11", "taxId": "41875", "score": 396.0}, {"name": "chr_16_G11", "taxId": "41875", "score": 315.0}, {"name": "chr_16_G11", "taxId": "41875", "score": 388.0}, {"name": "chr_16_G11", "taxId": "41875", "score": 377.0}, {"name": "chr_16_G11", "taxId": "41875", "score": 372.0}, {"name": "chr_16_G11", "taxId": "41875", "score": 350.0}, {"name": "chr_16_G11", "taxId": "41875", "score": 340.0}, {"name": "chr_16_G11", "taxId": "41875", "score": 333.0}, {"name": "chr_16_G11", "taxId": "41875", "score": 331.0}, {"name": "chr_16_G11", "taxId": "41875", "score": 307.0}, {"name": "chr_16_G11", "taxId": "41875", "score": 244.0}, {"name": "chr_16_G11", "taxId": "41875", "score": 231.0}, {"name": "chr_16_G11", "taxId": "564608", "score": 231.0}, {"name": "chr_16_G11", "taxId": "41875", "score": 220.0}, {"name": "chr_16_G11", "taxId": "41875", "score": 219.0}, {"name": "chr_16_G11", "taxId": "436017", "score": 154.0}, {"name": "chr_16_G11", "taxId": "41875", "score": 145.0}]}, "taxonomy": {"bestsum": {"species": {"tax": "Bathycoccus prasinos", "score": 1652151.0, "c_index": 3}, "genus": {"tax": "Bathycoccus", "score": 1652151.0, "c_index": 2}, "family": {"tax": "Bathycoccaceae", "score": 1655293.0, "c_index": 1}, "order": {"tax": "Mamiellales", "score": 1655946.0, "c_index": 0}, "phylum": {"tax": "Chlorophyta", "score": 1655946.0, "c_index": 0}, "superkingdom": {"tax": "Eukaryota", "score": 1655946.0, "c_index": 0}}}}, "chr_15_G11": {"name": "chr_15_G11", "length": 529393, "n_count": 0, "agct_count": 529393, "gc": 0.4813, "covs": {"bam0": 22.855}, "read_cov": {"bam0": 48587}, "hits": {"tax0": [{"name": "chr_15_G11", "taxId": "41875", "score": 116200.0}, {"name": "chr_15_G11", "taxId": "41875", "score": 108600.0}, {"name": "chr_15_G11", "taxId": "41875", "score": 106100.0}, {"name": "chr_15_G11", "taxId": "41875", "score": 93685.0}, {"name": "chr_15_G11", "taxId": "41875", "score": 90954.0}, {"name": "chr_15_G11", "taxId": "41875", "score": 60318.0}, {"name": "chr_15_G11", "taxId": "41875", "score": 39484.0}, {"name": "chr_15_G11", "taxId": "41875", "score": 38245.0}, {"name": "chr_15_G11", "taxId": "41875", "score": 33909.0}, {"name": "chr_15_G11", "taxId": "41875", "score": 32467.0}, {"name": "chr_15_G11", "taxId": "41875", "score": 21274.0}, {"name": "chr_15_G11", "taxId": "41875", "score": 19721.0}, {"name": "chr_15_G11", "taxId": "41875", "score": 17808.0}, {"name": "chr_15_G11", "taxId": "41875", "score": 16986.0}, {"name": "chr_15_G11", "taxId": "41875", "score": 16456.0}, {"name": "chr_15_G11", "taxId": "41875", "score": 15934.0}, {"name": "chr_15_G11", "taxId": "41875", "score": 15712.0}, {"name": "chr_15_G11", "taxId": "41875", "score": 13535.0}, {"name": "chr_15_G11", "taxId": "41875", "score": 11923.0}, {"name": "chr_15_G11", "taxId": "41875", "score": 10732.0}, {"name": "chr_15_G11", "taxId": "41875", "score": 10226.0}, {"name": "chr_15_G11", "taxId": "41875", "score": 8750.0}, {"name": "chr_15_G11", "taxId": "41875", "score": 4987.0}, {"name": "chr_15_G11", "taxId": "41875", "score": 3528.0}, {"name": "chr_15_G11", "taxId": "41875", "score": 2194.0}, {"name": "chr_15_G11", "taxId": "41875", "score": 1701.0}, {"name": "chr_15_G11", "taxId": "41875", "score": 1378.0}, {"name": "chr_15_G11", "taxId": "41875", "score": 1238.0}, {"name": "chr_15_G11", "taxId": "41875", "score": 1014.0}, {"name": "chr_15_G11", "taxId": "41875", "score": 604.0}, {"name": "chr_15_G11", "taxId": "41875", "score": 222.0}, {"name": "chr_15_G11", "taxId": "41875", "score": 191.0}, {"name": "chr_15_G11", "taxId": "41875", "score": 172.0}, {"name": "chr_15_G11", "taxId": "41875", "score": 172.0}, {"name": "chr_15_G11", "taxId": "41875", "score": 152.0}, {"name": "chr_15_G11", "taxId": "41875", "score": 19762.0}, {"name": "chr_15_G11", "taxId": "41875", "score": 12610.0}, {"name": "chr_15_G11", "taxId": "41875", "score": 172.0}, {"name": "chr_15_G11", "taxId": "41875", "score": 11535.0}, {"name": "chr_15_G11", "taxId": "41875", "score": 10527.0}, {"name": "chr_15_G11", "taxId": "41875", "score": 9444.0}, {"name": "chr_15_G11", "taxId": "41875", "score": 9269.0}, {"name": "chr_15_G11", "taxId": "41875", "score": 9199.0}, {"name": "chr_15_G11", "taxId": "41875", "score": 8931.0}, {"name": "chr_15_G11", "taxId": "41875", "score": 8780.0}, {"name": "chr_15_G11", "taxId": "41875", "score": 7564.0}, {"name": "chr_15_G11", "taxId": "41875", "score": 7552.0}, {"name": "chr_15_G11", "taxId": "41875", "score": 7282.0}, {"name": "chr_15_G11", "taxId": "41875", "score": 7177.0}, {"name": "chr_15_G11", "taxId": "41875", "score": 7173.0}, {"name": "chr_15_G11", "taxId": "41875", "score": 1330.0}, {"name": "chr_15_G11", "taxId": "41875", "score": 7070.0}, {"name": "chr_15_G11", "taxId": "41875", "score": 6656.0}, {"name": "chr_15_G11", "taxId": "41875", "score": 6582.0}, {"name": "chr_15_G11", "taxId": "41875", "score": 363.0}, {"name": "chr_15_G11", "taxId": "41875", "score": 6301.0}, {"name": "chr_15_G11", "taxId": "41875", "score": 6052.0}, {"name": "chr_15_G11", "taxId": "41875", "score": 6011.0}, {"name": "chr_15_G11", "taxId": "41875", "score": 5945.0}, {"name": "chr_15_G11", "taxId": "41875", "score": 5675.0}, {"name": "chr_15_G11", "taxId": "41875", "score": 5642.0}, {"name": "chr_15_G11", "taxId": "41875", "score": 5537.0}, {"name": "chr_15_G11", "taxId": "41875", "score": 603.0}, {"name": "chr_15_G11", "taxId": "41875", "score": 5402.0}, {"name": "chr_15_G11", "taxId": "41875", "score": 5387.0}, {"name": "chr_15_G11", "taxId": "41875", "score": 5164.0}, {"name": "chr_15_G11", "taxId": "41875", "score": 5127.0}, {"name": "chr_15_G11", "taxId": "41875", "score": 5116.0}, {"name": "chr_15_G11", "taxId": "41875", "score": 5036.0}, {"name": "chr_15_G11", "taxId": "41875", "score": 4843.0}, {"name": "chr_15_G11", "taxId": "41875", "score": 4809.0}, {"name": "chr_15_G11", "taxId": "41875", "score": 4804.0}, {"name": "chr_15_G11", "taxId": "41875", "score": 4687.0}, {"name": "chr_15_G11", "taxId": "41875", "score": 4554.0}, {"name": "chr_15_G11", "taxId": "41875", "score": 4416.0}, {"name": "chr_15_G11", "taxId": "41875", "score": 4388.0}, {"name": "chr_15_G11", "taxId": "41875", "score": 4338.0}, {"name": "chr_15_G11", "taxId": "41875", "score": 4294.0}, {"name": "chr_15_G11", "taxId": "41875", "score": 4255.0}, {"name": "chr_15_G11", "taxId": "41875", "score": 4252.0}, {"name": "chr_15_G11", "taxId": "41875", "score": 4224.0}, {"name": "chr_15_G11", "taxId": "41875", "score": 647.0}, {"name": "chr_15_G11", "taxId": "41875", "score": 4211.0}, {"name": "chr_15_G11", "taxId": "41875", "score": 4185.0}, {"name": "chr_15_G11", "taxId": "41875", "score": 4128.0}, {"name": "chr_15_G11", "taxId": "41875", "score": 4084.0}, {"name": "chr_15_G11", "taxId": "41875", "score": 4061.0}, {"name": "chr_15_G11", "taxId": "41875", "score": 4019.0}, {"name": "chr_15_G11", "taxId": "41875", "score": 4012.0}, {"name": "chr_15_G11", "taxId": "41875", "score": 3986.0}, {"name": "chr_15_G11", "taxId": "41875", "score": 3845.0}, {"name": "chr_15_G11", "taxId": "41875", "score": 3840.0}, {"name": "chr_15_G11", "taxId": "41875", "score": 3818.0}, {"name": "chr_15_G11", "taxId": "41875", "score": 3781.0}, {"name": "chr_15_G11", "taxId": "41875", "score": 254.0}, {"name": "chr_15_G11", "taxId": "41875", "score": 3753.0}, {"name": "chr_15_G11", "taxId": "41875", "score": 3633.0}, {"name": "chr_15_G11", "taxId": "41875", "score": 828.0}, {"name": "chr_15_G11", "taxId": "41875", "score": 3624.0}, {"name": "chr_15_G11", "taxId": "41875", "score": 3574.0}, {"name": "chr_15_G11", "taxId": "41875", "score": 3552.0}, {"name": "chr_15_G11", "taxId": "41875", "score": 3541.0}, {"name": "chr_15_G11", "taxId": "41875", "score": 3520.0}, {"name": "chr_15_G11", "taxId": "41875", "score": 3513.0}, {"name": "chr_15_G11", "taxId": "41875", "score": 3458.0}, {"name": "chr_15_G11", "taxId": "41875", "score": 3430.0}, {"name": "chr_15_G11", "taxId": "41875", "score": 3424.0}, {"name": "chr_15_G11", "taxId": "41875", "score": 3380.0}, {"name": "chr_15_G11", "taxId": "41875", "score": 3347.0}, {"name": "chr_15_G11", "taxId": "41875", "score": 3345.0}, {"name": "chr_15_G11", "taxId": "41875", "score": 191.0}, {"name": "chr_15_G11", "taxId": "41875", "score": 3341.0}, {"name": "chr_15_G11", "taxId": "41875", "score": 3319.0}, {"name": "chr_15_G11", "taxId": "41875", "score": 3297.0}, {"name": "chr_15_G11", "taxId": "41875", "score": 3291.0}, {"name": "chr_15_G11", "taxId": "41875", "score": 3280.0}, {"name": "chr_15_G11", "taxId": "41875", "score": 3275.0}, {"name": "chr_15_G11", "taxId": "41875", "score": 3230.0}, {"name": "chr_15_G11", "taxId": "41875", "score": 3147.0}, {"name": "chr_15_G11", "taxId": "41875", "score": 3142.0}, {"name": "chr_15_G11", "taxId": "41875", "score": 3125.0}, {"name": "chr_15_G11", "taxId": "41875", "score": 3125.0}, {"name": "chr_15_G11", "taxId": "41875", "score": 3088.0}, {"name": "chr_15_G11", "taxId": "41875", "score": 3070.0}, {"name": "chr_15_G11", "taxId": "41875", "score": 3070.0}, {"name": "chr_15_G11", "taxId": "41875", "score": 3053.0}, {"name": "chr_15_G11", "taxId": "41875", "score": 3049.0}, {"name": "chr_15_G11", "taxId": "41875", "score": 2981.0}, {"name": "chr_15_G11", "taxId": "41875", "score": 2977.0}, {"name": "chr_15_G11", "taxId": "41875", "score": 2976.0}, {"name": "chr_15_G11", "taxId": "41875", "score": 2876.0}, {"name": "chr_15_G11", "taxId": "41875", "score": 2865.0}, {"name": "chr_15_G11", "taxId": "41875", "score": 2839.0}, {"name": "chr_15_G11", "taxId": "41875", "score": 2837.0}, {"name": "chr_15_G11", "taxId": "41875", "score": 2806.0}, {"name": "chr_15_G11", "taxId": "41875", "score": 2798.0}, {"name": "chr_15_G11", "taxId": "41875", "score": 2793.0}, {"name": "chr_15_G11", "taxId": "41875", "score": 2784.0}, {"name": "chr_15_G11", "taxId": "41875", "score": 2782.0}, {"name": "chr_15_G11", "taxId": "41875", "score": 2776.0}, {"name": "chr_15_G11", "taxId": "41875", "score": 2765.0}, {"name": "chr_15_G11", "taxId": "41875", "score": 2760.0}, {"name": "chr_15_G11", "taxId": "41875", "score": 2743.0}, {"name": "chr_15_G11", "taxId": "41875", "score": 2732.0}, {"name": "chr_15_G11", "taxId": "41875", "score": 2719.0}, {"name": "chr_15_G11", "taxId": "41875", "score": 141.0}, {"name": "chr_15_G11", "taxId": "41875", "score": 2628.0}, {"name": "chr_15_G11", "taxId": "41875", "score": 2610.0}, {"name": "chr_15_G11", "taxId": "41875", "score": 2608.0}, {"name": "chr_15_G11", "taxId": "41875", "score": 370.0}, {"name": "chr_15_G11", "taxId": "41875", "score": 2606.0}, {"name": "chr_15_G11", "taxId": "41875", "score": 1949.0}, {"name": "chr_15_G11", "taxId": "41875", "score": 2590.0}, {"name": "chr_15_G11", "taxId": "41875", "score": 2580.0}, {"name": "chr_15_G11", "taxId": "41875", "score": 2580.0}, {"name": "chr_15_G11", "taxId": "41875", "score": 2564.0}, {"name": "chr_15_G11", "taxId": "41875", "score": 638.0}, {"name": "chr_15_G11", "taxId": "41875", "score": 2551.0}, {"name": "chr_15_G11", "taxId": "41875", "score": 2488.0}, {"name": "chr_15_G11", "taxId": "41875", "score": 2486.0}, {"name": "chr_15_G11", "taxId": "41875", "score": 291.0}, {"name": "chr_15_G11", "taxId": "41875", "score": 2477.0}, {"name": "chr_15_G11", "taxId": "41875", "score": 2466.0}, {"name": "chr_15_G11", "taxId": "41875", "score": 2466.0}, {"name": "chr_15_G11", "taxId": "41875", "score": 2457.0}, {"name": "chr_15_G11", "taxId": "41875", "score": 586.0}, {"name": "chr_15_G11", "taxId": "41875", "score": 2453.0}, {"name": "chr_15_G11", "taxId": "41875", "score": 200.0}, {"name": "chr_15_G11", "taxId": "41875", "score": 2438.0}, {"name": "chr_15_G11", "taxId": "41875", "score": 2405.0}, {"name": "chr_15_G11", "taxId": "41875", "score": 2392.0}, {"name": "chr_15_G11", "taxId": "41875", "score": 2390.0}, {"name": "chr_15_G11", "taxId": "41875", "score": 2383.0}, {"name": "chr_15_G11", "taxId": "41875", "score": 2383.0}, {"name": "chr_15_G11", "taxId": "41875", "score": 2350.0}, {"name": "chr_15_G11", "taxId": "41875", "score": 2333.0}, {"name": "chr_15_G11", "taxId": "41875", "score": 2327.0}, {"name": "chr_15_G11", "taxId": "41875", "score": 2327.0}, {"name": "chr_15_G11", "taxId": "41875", "score": 401.0}, {"name": "chr_15_G11", "taxId": "41875", "score": 2311.0}, {"name": "chr_15_G11", "taxId": "41875", "score": 2290.0}, {"name": "chr_15_G11", "taxId": "41875", "score": 2289.0}, {"name": "chr_15_G11", "taxId": "41875", "score": 2283.0}, {"name": "chr_15_G11", "taxId": "41875", "score": 2279.0}, {"name": "chr_15_G11", "taxId": "41875", "score": 2233.0}, {"name": "chr_15_G11", "taxId": "41875", "score": 2202.0}, {"name": "chr_15_G11", "taxId": "41875", "score": 2189.0}, {"name": "chr_15_G11", "taxId": "41875", "score": 2185.0}, {"name": "chr_15_G11", "taxId": "41875", "score": 2172.0}, {"name": "chr_15_G11", "taxId": "41875", "score": 2169.0}, {"name": "chr_15_G11", "taxId": "41875", "score": 154.0}, {"name": "chr_15_G11", "taxId": "41875", "score": 2169.0}, {"name": "chr_15_G11", "taxId": "41875", "score": 2167.0}, {"name": "chr_15_G11", "taxId": "41875", "score": 2165.0}, {"name": "chr_15_G11", "taxId": "41875", "score": 1605.0}, {"name": "chr_15_G11", "taxId": "41875", "score": 2152.0}, {"name": "chr_15_G11", "taxId": "41875", "score": 2145.0}, {"name": "chr_15_G11", "taxId": "41875", "score": 2126.0}, {"name": "chr_15_G11", "taxId": "41875", "score": 492.0}, {"name": "chr_15_G11", "taxId": "41875", "score": 2111.0}, {"name": "chr_15_G11", "taxId": "41875", "score": 2100.0}, {"name": "chr_15_G11", "taxId": "41875", "score": 2078.0}, {"name": "chr_15_G11", "taxId": "41875", "score": 2067.0}, {"name": "chr_15_G11", "taxId": "41875", "score": 2061.0}, {"name": "chr_15_G11", "taxId": "41875", "score": 2056.0}, {"name": "chr_15_G11", "taxId": "41875", "score": 2034.0}, {"name": "chr_15_G11", "taxId": "41875", "score": 2034.0}, {"name": "chr_15_G11", "taxId": "41875", "score": 2030.0}, {"name": "chr_15_G11", "taxId": "41875", "score": 255.0}, {"name": "chr_15_G11", "taxId": "41875", "score": 2026.0}, {"name": "chr_15_G11", "taxId": "41875", "score": 2008.0}, {"name": "chr_15_G11", "taxId": "41875", "score": 2006.0}, {"name": "chr_15_G11", "taxId": "41875", "score": 2002.0}, {"name": "chr_15_G11", "taxId": "41875", "score": 1984.0}, {"name": "chr_15_G11", "taxId": "41875", "score": 1967.0}, {"name": "chr_15_G11", "taxId": "41875", "score": 1940.0}, {"name": "chr_15_G11", "taxId": "41875", "score": 1936.0}, {"name": "chr_15_G11", "taxId": "41875", "score": 1929.0}, {"name": "chr_15_G11", "taxId": "41875", "score": 1923.0}, {"name": "chr_15_G11", "taxId": "41875", "score": 1923.0}, {"name": "chr_15_G11", "taxId": "41875", "score": 1917.0}, {"name": "chr_15_G11", "taxId": "41875", "score": 1905.0}, {"name": "chr_15_G11", "taxId": "41875", "score": 1903.0}, {"name": "chr_15_G11", "taxId": "41875", "score": 1862.0}, {"name": "chr_15_G11", "taxId": "41875", "score": 1842.0}, {"name": "chr_15_G11", "taxId": "41875", "score": 1829.0}, {"name": "chr_15_G11", "taxId": "41875", "score": 1818.0}, {"name": "chr_15_G11", "taxId": "41875", "score": 1781.0}, {"name": "chr_15_G11", "taxId": "41875", "score": 1777.0}, {"name": "chr_15_G11", "taxId": "41875", "score": 1742.0}, {"name": "chr_15_G11", "taxId": "41875", "score": 1718.0}, {"name": "chr_15_G11", "taxId": "41875", "score": 1718.0}, {"name": "chr_15_G11", "taxId": "41875", "score": 1701.0}, {"name": "chr_15_G11", "taxId": "41875", "score": 363.0}, {"name": "chr_15_G11", "taxId": "41875", "score": 1701.0}, {"name": "chr_15_G11", "taxId": "41875", "score": 1685.0}, {"name": "chr_15_G11", "taxId": "41875", "score": 1668.0}, {"name": "chr_15_G11", "taxId": "41875", "score": 1663.0}, {"name": "chr_15_G11", "taxId": "41875", "score": 1339.0}, {"name": "chr_15_G11", "taxId": "41875", "score": 207.0}, {"name": "chr_15_G11", "taxId": "41875", "score": 1657.0}, {"name": "chr_15_G11", "taxId": "41875", "score": 1642.0}, {"name": "chr_15_G11", "taxId": "41875", "score": 1635.0}, {"name": "chr_15_G11", "taxId": "41875", "score": 1629.0}, {"name": "chr_15_G11", "taxId": "41875", "score": 1613.0}, {"name": "chr_15_G11", "taxId": "41875", "score": 582.0}, {"name": "chr_15_G11", "taxId": "41875", "score": 527.0}, {"name": "chr_15_G11", "taxId": "41875", "score": 455.0}, {"name": "chr_15_G11", "taxId": "41875", "score": 1607.0}, {"name": "chr_15_G11", "taxId": "41875", "score": 1591.0}, {"name": "chr_15_G11", "taxId": "41875", "score": 1587.0}, {"name": "chr_15_G11", "taxId": "41875", "score": 1583.0}, {"name": "chr_15_G11", "taxId": "41875", "score": 246.0}, {"name": "chr_15_G11", "taxId": "41875", "score": 1574.0}, {"name": "chr_15_G11", "taxId": "41875", "score": 1570.0}, {"name": "chr_15_G11", "taxId": "41875", "score": 412.0}, {"name": "chr_15_G11", "taxId": "41875", "score": 183.0}, {"name": "chr_15_G11", "taxId": "41875", "score": 1559.0}, {"name": "chr_15_G11", "taxId": "41875", "score": 1546.0}, {"name": "chr_15_G11", "taxId": "41875", "score": 1541.0}, {"name": "chr_15_G11", "taxId": "41875", "score": 1535.0}, {"name": "chr_15_G11", "taxId": "41875", "score": 1519.0}, {"name": "chr_15_G11", "taxId": "41875", "score": 920.0}, {"name": "chr_15_G11", "taxId": "41875", "score": 763.0}, {"name": "chr_15_G11", "taxId": "41875", "score": 560.0}, {"name": "chr_15_G11", "taxId": "41875", "score": 508.0}, {"name": "chr_15_G11", "taxId": "41875", "score": 422.0}, {"name": "chr_15_G11", "taxId": "41875", "score": 1513.0}, {"name": "chr_15_G11", "taxId": "41875", "score": 462.0}, {"name": "chr_15_G11", "taxId": "41875", "score": 1513.0}, {"name": "chr_15_G11", "taxId": "41875", "score": 1502.0}, {"name": "chr_15_G11", "taxId": "41875", "score": 1491.0}, {"name": "chr_15_G11", "taxId": "41875", "score": 1483.0}, {"name": "chr_15_G11", "taxId": "41875", "score": 233.0}, {"name": "chr_15_G11", "taxId": "41875", "score": 1478.0}, {"name": "chr_15_G11", "taxId": "41875", "score": 1476.0}, {"name": "chr_15_G11", "taxId": "41875", "score": 1463.0}, {"name": "chr_15_G11", "taxId": "41875", "score": 1463.0}, {"name": "chr_15_G11", "taxId": "41875", "score": 1452.0}, {"name": "chr_15_G11", "taxId": "41875", "score": 1447.0}, {"name": "chr_15_G11", "taxId": "41875", "score": 1434.0}, {"name": "chr_15_G11", "taxId": "41875", "score": 929.0}, {"name": "chr_15_G11", "taxId": "41875", "score": 1430.0}, {"name": "chr_15_G11", "taxId": "41875", "score": 1402.0}, {"name": "chr_15_G11", "taxId": "41875", "score": 1402.0}, {"name": "chr_15_G11", "taxId": "41875", "score": 1391.0}, {"name": "chr_15_G11", "taxId": "41875", "score": 1386.0}, {"name": "chr_15_G11", "taxId": "41875", "score": 1382.0}, {"name": "chr_15_G11", "taxId": "41875", "score": 1375.0}, {"name": "chr_15_G11", "taxId": "41875", "score": 1375.0}, {"name": "chr_15_G11", "taxId": "41875", "score": 1061.0}, {"name": "chr_15_G11", "taxId": "41875", "score": 931.0}, {"name": "chr_15_G11", "taxId": "41875", "score": 880.0}, {"name": "chr_15_G11", "taxId": "41875", "score": 763.0}, {"name": "chr_15_G11", "taxId": "41875", "score": 665.0}, {"name": "chr_15_G11", "taxId": "41875", "score": 235.0}, {"name": "chr_15_G11", "taxId": "41875", "score": 222.0}, {"name": "chr_15_G11", "taxId": "41875", "score": 1369.0}, {"name": "chr_15_G11", "taxId": "41875", "score": 1347.0}, {"name": "chr_15_G11", "taxId": "41875", "score": 1347.0}, {"name": "chr_15_G11", "taxId": "41875", "score": 1343.0}, {"name": "chr_15_G11", "taxId": "41875", "score": 1341.0}, {"name": "chr_15_G11", "taxId": "41875", "score": 1327.0}, {"name": "chr_15_G11", "taxId": "41875", "score": 154.0}, {"name": "chr_15_G11", "taxId": "41875", "score": 1325.0}, {"name": "chr_15_G11", "taxId": "41875", "score": 1308.0}, {"name": "chr_15_G11", "taxId": "41875", "score": 571.0}, {"name": "chr_15_G11", "taxId": "41875", "score": 1262.0}, {"name": "chr_15_G11", "taxId": "41875", "score": 1253.0}, {"name": "chr_15_G11", "taxId": "41875", "score": 1247.0}, {"name": "chr_15_G11", "taxId": "41875", "score": 1227.0}, {"name": "chr_15_G11", "taxId": "41875", "score": 1236.0}, {"name": "chr_15_G11", "taxId": "41875", "score": 1234.0}, {"name": "chr_15_G11", "taxId": "41875", "score": 1230.0}, {"name": "chr_15_G11", "taxId": "41875", "score": 1164.0}, {"name": "chr_15_G11", "taxId": "41875", "score": 1164.0}, {"name": "chr_15_G11", "taxId": "41875", "score": 1160.0}, {"name": "chr_15_G11", "taxId": "41875", "score": 1138.0}, {"name": "chr_15_G11", "taxId": "41875", "score": 950.0}, {"name": "chr_15_G11", "taxId": "41875", "score": 1103.0}, {"name": "chr_15_G11", "taxId": "41875", "score": 1092.0}, {"name": "chr_15_G11", "taxId": "41875", "score": 1088.0}, {"name": "chr_15_G11", "taxId": "41875", "score": 1081.0}, {"name": "chr_15_G11", "taxId": "41875", "score": 1075.0}, {"name": "chr_15_G11", "taxId": "41875", "score": 1074.0}, {"name": "chr_15_G11", "taxId": "41875", "score": 390.0}, {"name": "chr_15_G11", "taxId": "41875", "score": 1061.0}, {"name": "chr_15_G11", "taxId": "41875", "score": 880.0}, {"name": "chr_15_G11", "taxId": "41875", "score": 1048.0}, {"name": "chr_15_G11", "taxId": "41875", "score": 1042.0}, {"name": "chr_15_G11", "taxId": "41875", "score": 1042.0}, {"name": "chr_15_G11", "taxId": "41875", "score": 1020.0}, {"name": "chr_15_G11", "taxId": "41875", "score": 990.0}, {"name": "chr_15_G11", "taxId": "41875", "score": 974.0}, {"name": "chr_15_G11", "taxId": "41875", "score": 959.0}, {"name": "chr_15_G11", "taxId": "41875", "score": 941.0}, {"name": "chr_15_G11", "taxId": "41875", "score": 907.0}, {"name": "chr_15_G11", "taxId": "41875", "score": 819.0}, {"name": "chr_15_G11", "taxId": "41875", "score": 636.0}, {"name": "chr_15_G11", "taxId": "41875", "score": 531.0}, {"name": "chr_15_G11", "taxId": "41875", "score": 185.0}, {"name": "chr_15_G11", "taxId": "41875", "score": 955.0}, {"name": "chr_15_G11", "taxId": "41875", "score": 937.0}, {"name": "chr_15_G11", "taxId": "41875", "score": 228.0}, {"name": "chr_15_G11", "taxId": "41875", "score": 920.0}, {"name": "chr_15_G11", "taxId": "41875", "score": 909.0}, {"name": "chr_15_G11", "taxId": "41875", "score": 896.0}, {"name": "chr_15_G11", "taxId": "41875", "score": 267.0}, {"name": "chr_15_G11", "taxId": "41875", "score": 893.0}, {"name": "chr_15_G11", "taxId": "41875", "score": 859.0}, {"name": "chr_15_G11", "taxId": "41875", "score": 841.0}, {"name": "chr_15_G11", "taxId": "41875", "score": 835.0}, {"name": "chr_15_G11", "taxId": "41875", "score": 710.0}, {"name": "chr_15_G11", "taxId": "41875", "score": 335.0}, {"name": "chr_15_G11", "taxId": "41875", "score": 821.0}, {"name": "chr_15_G11", "taxId": "41875", "score": 278.0}, {"name": "chr_15_G11", "taxId": "41875", "score": 817.0}, {"name": "chr_15_G11", "taxId": "41875", "score": 531.0}, {"name": "chr_15_G11", "taxId": "41875", "score": 817.0}, {"name": "chr_15_G11", "taxId": "41875", "score": 815.0}, {"name": "chr_15_G11", "taxId": "41875", "score": 809.0}, {"name": "chr_15_G11", "taxId": "41875", "score": 806.0}, {"name": "chr_15_G11", "taxId": "41875", "score": 776.0}, {"name": "chr_15_G11", "taxId": "41875", "score": 776.0}, {"name": "chr_15_G11", "taxId": "41875", "score": 204.0}, {"name": "chr_15_G11", "taxId": "41875", "score": 745.0}, {"name": "chr_15_G11", "taxId": "41875", "score": 737.0}, {"name": "chr_15_G11", "taxId": "41875", "score": 726.0}, {"name": "chr_15_G11", "taxId": "41875", "score": 726.0}, {"name": "chr_15_G11", "taxId": "41875", "score": 647.0}, {"name": "chr_15_G11", "taxId": "41875", "score": 621.0}, {"name": "chr_15_G11", "taxId": "41875", "score": 606.0}, {"name": "chr_15_G11", "taxId": "41875", "score": 606.0}, {"name": "chr_15_G11", "taxId": "41875", "score": 438.0}, {"name": "chr_15_G11", "taxId": "41875", "score": 590.0}, {"name": "chr_15_G11", "taxId": "41875", "score": 588.0}, {"name": "chr_15_G11", "taxId": "41875", "score": 577.0}, {"name": "chr_15_G11", "taxId": "41875", "score": 562.0}, {"name": "chr_15_G11", "taxId": "41875", "score": 305.0}, {"name": "chr_15_G11", "taxId": "41875", "score": 553.0}, {"name": "chr_15_G11", "taxId": "41875", "score": 549.0}, {"name": "chr_15_G11", "taxId": "41875", "score": 531.0}, {"name": "chr_15_G11", "taxId": "41875", "score": 488.0}, {"name": "chr_15_G11", "taxId": "41875", "score": 521.0}, {"name": "chr_15_G11", "taxId": "41875", "score": 508.0}, {"name": "chr_15_G11", "taxId": "41875", "score": 496.0}, {"name": "chr_15_G11", "taxId": "41875", "score": 484.0}, {"name": "chr_15_G11", "taxId": "41875", "score": 472.0}, {"name": "chr_15_G11", "taxId": "436017", "score": 466.0}, {"name": "chr_15_G11", "taxId": "41875", "score": 460.0}, {"name": "chr_15_G11", "taxId": "436017", "score": 459.0}, {"name": "chr_15_G11", "taxId": "436017", "score": 459.0}, {"name": "chr_15_G11", "taxId": "41875", "score": 449.0}, {"name": "chr_15_G11", "taxId": "41875", "score": 435.0}, {"name": "chr_15_G11", "taxId": "41875", "score": 435.0}, {"name": "chr_15_G11", "taxId": "41875", "score": 429.0}, {"name": "chr_15_G11", "taxId": "41875", "score": 368.0}, {"name": "chr_15_G11", "taxId": "436017", "score": 420.0}, {"name": "chr_15_G11", "taxId": "41875", "score": 388.0}, {"name": "chr_15_G11", "taxId": "41875", "score": 377.0}, {"name": "chr_15_G11", "taxId": "41875", "score": 228.0}, {"name": "chr_15_G11", "taxId": "41875", "score": 368.0}, {"name": "chr_15_G11", "taxId": "41875", "score": 361.0}, {"name": "chr_15_G11", "taxId": "41875", "score": 357.0}, {"name": "chr_15_G11", "taxId": "436017", "score": 270.0}, {"name": "chr_15_G11", "taxId": "436017", "score": 270.0}, {"name": "chr_15_G11", "taxId": "41875", "score": 255.0}, {"name": "chr_15_G11", "taxId": "564608", "score": 248.0}, {"name": "chr_15_G11", "taxId": "41875", "score": 235.0}, {"name": "chr_15_G11", "taxId": "41875", "score": 235.0}, {"name": "chr_15_G11", "taxId": "41875", "score": 233.0}, {"name": "chr_15_G11", "taxId": "41875", "score": 220.0}, {"name": "chr_15_G11", "taxId": "41875", "score": 204.0}, {"name": "chr_15_G11", "taxId": "41875", "score": 204.0}, {"name": "chr_15_G11", "taxId": "436017", "score": 202.0}, {"name": "chr_15_G11", "taxId": "436017", "score": 202.0}, {"name": "chr_15_G11", "taxId": "70448", "score": 196.0}, {"name": "chr_15_G11", "taxId": "41875", "score": 169.0}, {"name": "chr_15_G11", "taxId": "41875", "score": 169.0}, {"name": "chr_15_G11", "taxId": "41875", "score": 148.0}]}, "taxonomy": {"bestsum": {"species": {"tax": "Bathycoccus prasinos", "score": 1733085.0, "c_index": 3}, "genus": {"tax": "Bathycoccus", "score": 1733085.0, "c_index": 2}, "family": {"tax": "Bathycoccaceae", "score": 1736029.0, "c_index": 1}, "order": {"tax": "Mamiellales", "score": 1736277.0, "c_index": 0}, "phylum": {"tax": "Chlorophyta", "score": 1736277.0, "c_index": 0}, "superkingdom": {"tax": "Eukaryota", "score": 1736277.0, "c_index": 0}}}}, "chr_14_G11": {"name": "chr_14_G11", "length": 769802, "n_count": 0, "agct_count": 769802, "gc": 0.4178, "covs": {"bam0": 19.5126}, "read_cov": {"bam0": 60319}, "hits": {"tax0": [{"name": "chr_14_G11", "taxId": "41875", "score": 127800.0}, {"name": "chr_14_G11", "taxId": "41875", "score": 118200.0}, {"name": "chr_14_G11", "taxId": "41875", "score": 47917.0}, {"name": "chr_14_G11", "taxId": "41875", "score": 31185.0}, {"name": "chr_14_G11", "taxId": "41875", "score": 29957.0}, {"name": "chr_14_G11", "taxId": "41875", "score": 28184.0}, {"name": "chr_14_G11", "taxId": "41875", "score": 23767.0}, {"name": "chr_14_G11", "taxId": "41875", "score": 14626.0}, {"name": "chr_14_G11", "taxId": "41875", "score": 11328.0}, {"name": "chr_14_G11", "taxId": "41875", "score": 11047.0}, {"name": "chr_14_G11", "taxId": "41875", "score": 10887.0}, {"name": "chr_14_G11", "taxId": "41875", "score": 8082.0}, {"name": "chr_14_G11", "taxId": "41875", "score": 6746.0}, {"name": "chr_14_G11", "taxId": "41875", "score": 5214.0}, {"name": "chr_14_G11", "taxId": "41875", "score": 5208.0}, {"name": "chr_14_G11", "taxId": "41875", "score": 5168.0}, {"name": "chr_14_G11", "taxId": "41875", "score": 5053.0}, {"name": "chr_14_G11", "taxId": "41875", "score": 4977.0}, {"name": "chr_14_G11", "taxId": "41875", "score": 4870.0}, {"name": "chr_14_G11", "taxId": "41875", "score": 4748.0}, {"name": "chr_14_G11", "taxId": "41875", "score": 4377.0}, {"name": "chr_14_G11", "taxId": "41875", "score": 4209.0}, {"name": "chr_14_G11", "taxId": "41875", "score": 3932.0}, {"name": "chr_14_G11", "taxId": "41875", "score": 3650.0}, {"name": "chr_14_G11", "taxId": "41875", "score": 3452.0}, {"name": "chr_14_G11", "taxId": "41875", "score": 3397.0}, {"name": "chr_14_G11", "taxId": "41875", "score": 3273.0}, {"name": "chr_14_G11", "taxId": "41875", "score": 3190.0}, {"name": "chr_14_G11", "taxId": "41875", "score": 3184.0}, {"name": "chr_14_G11", "taxId": "41875", "score": 2669.0}, {"name": "chr_14_G11", "taxId": "41875", "score": 2492.0}, {"name": "chr_14_G11", "taxId": "41875", "score": 2370.0}, {"name": "chr_14_G11", "taxId": "41875", "score": 2113.0}, {"name": "chr_14_G11", "taxId": "41875", "score": 1628.0}, {"name": "chr_14_G11", "taxId": "41875", "score": 1170.0}, {"name": "chr_14_G11", "taxId": "41875", "score": 1092.0}, {"name": "chr_14_G11", "taxId": "41875", "score": 1074.0}, {"name": "chr_14_G11", "taxId": "41875", "score": 985.0}, {"name": "chr_14_G11", "taxId": "41875", "score": 970.0}, {"name": "chr_14_G11", "taxId": "41875", "score": 963.0}, {"name": "chr_14_G11", "taxId": "41875", "score": 948.0}, {"name": "chr_14_G11", "taxId": "41875", "score": 859.0}, {"name": "chr_14_G11", "taxId": "41875", "score": 850.0}, {"name": "chr_14_G11", "taxId": "41875", "score": 815.0}, {"name": "chr_14_G11", "taxId": "41875", "score": 813.0}, {"name": "chr_14_G11", "taxId": "41875", "score": 809.0}, {"name": "chr_14_G11", "taxId": "41875", "score": 765.0}, {"name": "chr_14_G11", "taxId": "41875", "score": 645.0}, {"name": "chr_14_G11", "taxId": "41875", "score": 634.0}, {"name": "chr_14_G11", "taxId": "41875", "score": 442.0}, {"name": "chr_14_G11", "taxId": "41875", "score": 340.0}, {"name": "chr_14_G11", "taxId": "41875", "score": 235.0}, {"name": "chr_14_G11", "taxId": "41875", "score": 228.0}, {"name": "chr_14_G11", "taxId": "41875", "score": 154.0}, {"name": "chr_14_G11", "taxId": "41875", "score": 154.0}, {"name": "chr_14_G11", "taxId": "41875", "score": 148.0}, {"name": "chr_14_G11", "taxId": "41875", "score": 11644.0}, {"name": "chr_14_G11", "taxId": "41875", "score": 6314.0}, {"name": "chr_14_G11", "taxId": "41875", "score": 11328.0}, {"name": "chr_14_G11", "taxId": "41875", "score": 10794.0}, {"name": "chr_14_G11", "taxId": "41875", "score": 632.0}, {"name": "chr_14_G11", "taxId": "41875", "score": 10887.0}, {"name": "chr_14_G11", "taxId": "41875", "score": 8377.0}, {"name": "chr_14_G11", "taxId": "41875", "score": 7817.0}, {"name": "chr_14_G11", "taxId": "41875", "score": 7751.0}, {"name": "chr_14_G11", "taxId": "41875", "score": 7324.0}, {"name": "chr_14_G11", "taxId": "41875", "score": 7302.0}, {"name": "chr_14_G11", "taxId": "41875", "score": 6909.0}, {"name": "chr_14_G11", "taxId": "41875", "score": 6745.0}, {"name": "chr_14_G11", "taxId": "41875", "score": 6551.0}, {"name": "chr_14_G11", "taxId": "41875", "score": 5382.0}, {"name": "chr_14_G11", "taxId": "41875", "score": 5358.0}, {"name": "chr_14_G11", "taxId": "41875", "score": 5127.0}, {"name": "chr_14_G11", "taxId": "41875", "score": 4953.0}, {"name": "chr_14_G11", "taxId": "41875", "score": 4915.0}, {"name": "chr_14_G11", "taxId": "41875", "score": 4911.0}, {"name": "chr_14_G11", "taxId": "41875", "score": 4826.0}, {"name": "chr_14_G11", "taxId": "41875", "score": 4798.0}, {"name": "chr_14_G11", "taxId": "41875", "score": 4388.0}, {"name": "chr_14_G11", "taxId": "41875", "score": 4322.0}, {"name": "chr_14_G11", "taxId": "41875", "score": 3917.0}, {"name": "chr_14_G11", "taxId": "41875", "score": 3895.0}, {"name": "chr_14_G11", "taxId": "41875", "score": 3873.0}, {"name": "chr_14_G11", "taxId": "41875", "score": 3753.0}, {"name": "chr_14_G11", "taxId": "41875", "score": 3720.0}, {"name": "chr_14_G11", "taxId": "41875", "score": 3698.0}, {"name": "chr_14_G11", "taxId": "41875", "score": 3648.0}, {"name": "chr_14_G11", "taxId": "41875", "score": 3646.0}, {"name": "chr_14_G11", "taxId": "41875", "score": 3592.0}, {"name": "chr_14_G11", "taxId": "41875", "score": 3446.0}, {"name": "chr_14_G11", "taxId": "41875", "score": 3389.0}, {"name": "chr_14_G11", "taxId": "41875", "score": 582.0}, {"name": "chr_14_G11", "taxId": "41875", "score": 3338.0}, {"name": "chr_14_G11", "taxId": "41875", "score": 3334.0}, {"name": "chr_14_G11", "taxId": "41875", "score": 3273.0}, {"name": "chr_14_G11", "taxId": "41875", "score": 2026.0}, {"name": "chr_14_G11", "taxId": "41875", "score": 3175.0}, {"name": "chr_14_G11", "taxId": "41875", "score": 3173.0}, {"name": "chr_14_G11", "taxId": "41875", "score": 3162.0}, {"name": "chr_14_G11", "taxId": "41875", "score": 1037.0}, {"name": "chr_14_G11", "taxId": "41875", "score": 3103.0}, {"name": "chr_14_G11", "taxId": "41875", "score": 3099.0}, {"name": "chr_14_G11", "taxId": "41875", "score": 3064.0}, {"name": "chr_14_G11", "taxId": "41875", "score": 3059.0}, {"name": "chr_14_G11", "taxId": "41875", "score": 3059.0}, {"name": "chr_14_G11", "taxId": "41875", "score": 3009.0}, {"name": "chr_14_G11", "taxId": "41875", "score": 2992.0}, {"name": "chr_14_G11", "taxId": "41875", "score": 2900.0}, {"name": "chr_14_G11", "taxId": "41875", "score": 2894.0}, {"name": "chr_14_G11", "taxId": "41875", "score": 2837.0}, {"name": "chr_14_G11", "taxId": "41875", "score": 2809.0}, {"name": "chr_14_G11", "taxId": "41875", "score": 2806.0}, {"name": "chr_14_G11", "taxId": "41875", "score": 640.0}, {"name": "chr_14_G11", "taxId": "41875", "score": 2784.0}, {"name": "chr_14_G11", "taxId": "41875", "score": 2756.0}, {"name": "chr_14_G11", "taxId": "41875", "score": 2700.0}, {"name": "chr_14_G11", "taxId": "41875", "score": 2699.0}, {"name": "chr_14_G11", "taxId": "41875", "score": 2695.0}, {"name": "chr_14_G11", "taxId": "41875", "score": 2686.0}, {"name": "chr_14_G11", "taxId": "41875", "score": 2665.0}, {"name": "chr_14_G11", "taxId": "41875", "score": 2654.0}, {"name": "chr_14_G11", "taxId": "41875", "score": 2654.0}, {"name": "chr_14_G11", "taxId": "41875", "score": 414.0}, {"name": "chr_14_G11", "taxId": "41875", "score": 2597.0}, {"name": "chr_14_G11", "taxId": "41875", "score": 652.0}, {"name": "chr_14_G11", "taxId": "41875", "score": 2582.0}, {"name": "chr_14_G11", "taxId": "41875", "score": 2580.0}, {"name": "chr_14_G11", "taxId": "41875", "score": 2543.0}, {"name": "chr_14_G11", "taxId": "41875", "score": 2542.0}, {"name": "chr_14_G11", "taxId": "41875", "score": 178.0}, {"name": "chr_14_G11", "taxId": "41875", "score": 2473.0}, {"name": "chr_14_G11", "taxId": "41875", "score": 874.0}, {"name": "chr_14_G11", "taxId": "41875", "score": 2410.0}, {"name": "chr_14_G11", "taxId": "41875", "score": 2399.0}, {"name": "chr_14_G11", "taxId": "41875", "score": 2322.0}, {"name": "chr_14_G11", "taxId": "41875", "score": 2316.0}, {"name": "chr_14_G11", "taxId": "41875", "score": 2307.0}, {"name": "chr_14_G11", "taxId": "41875", "score": 2272.0}, {"name": "chr_14_G11", "taxId": "41875", "score": 2270.0}, {"name": "chr_14_G11", "taxId": "41875", "score": 2255.0}, {"name": "chr_14_G11", "taxId": "41875", "score": 2244.0}, {"name": "chr_14_G11", "taxId": "41875", "score": 2239.0}, {"name": "chr_14_G11", "taxId": "41875", "score": 2222.0}, {"name": "chr_14_G11", "taxId": "41875", "score": 2191.0}, {"name": "chr_14_G11", "taxId": "41875", "score": 2139.0}, {"name": "chr_14_G11", "taxId": "41875", "score": 2139.0}, {"name": "chr_14_G11", "taxId": "41875", "score": 2097.0}, {"name": "chr_14_G11", "taxId": "41875", "score": 2074.0}, {"name": "chr_14_G11", "taxId": "41875", "score": 616.0}, {"name": "chr_14_G11", "taxId": "41875", "score": 2069.0}, {"name": "chr_14_G11", "taxId": "41875", "score": 255.0}, {"name": "chr_14_G11", "taxId": "41875", "score": 2060.0}, {"name": "chr_14_G11", "taxId": "41875", "score": 2052.0}, {"name": "chr_14_G11", "taxId": "41875", "score": 2050.0}, {"name": "chr_14_G11", "taxId": "41875", "score": 2045.0}, {"name": "chr_14_G11", "taxId": "41875", "score": 2034.0}, {"name": "chr_14_G11", "taxId": "41875", "score": 2034.0}, {"name": "chr_14_G11", "taxId": "41875", "score": 1956.0}, {"name": "chr_14_G11", "taxId": "41875", "score": 1953.0}, {"name": "chr_14_G11", "taxId": "41875", "score": 279.0}, {"name": "chr_14_G11", "taxId": "41875", "score": 1949.0}, {"name": "chr_14_G11", "taxId": "41875", "score": 307.0}, {"name": "chr_14_G11", "taxId": "41875", "score": 161.0}, {"name": "chr_14_G11", "taxId": "41875", "score": 1936.0}, {"name": "chr_14_G11", "taxId": "41875", "score": 1862.0}, {"name": "chr_14_G11", "taxId": "41875", "score": 1858.0}, {"name": "chr_14_G11", "taxId": "41875", "score": 1831.0}, {"name": "chr_14_G11", "taxId": "41875", "score": 1812.0}, {"name": "chr_14_G11", "taxId": "41875", "score": 1801.0}, {"name": "chr_14_G11", "taxId": "41875", "score": 1746.0}, {"name": "chr_14_G11", "taxId": "41875", "score": 1740.0}, {"name": "chr_14_G11", "taxId": "41875", "score": 278.0}, {"name": "chr_14_G11", "taxId": "41875", "score": 1729.0}, {"name": "chr_14_G11", "taxId": "41875", "score": 1661.0}, {"name": "chr_14_G11", "taxId": "41875", "score": 721.0}, {"name": "chr_14_G11", "taxId": "41875", "score": 222.0}, {"name": "chr_14_G11", "taxId": "41875", "score": 172.0}, {"name": "chr_14_G11", "taxId": "41875", "score": 145.0}, {"name": "chr_14_G11", "taxId": "41875", "score": 1652.0}, {"name": "chr_14_G11", "taxId": "41875", "score": 1652.0}, {"name": "chr_14_G11", "taxId": "41875", "score": 1613.0}, {"name": "chr_14_G11", "taxId": "41875", "score": 1602.0}, {"name": "chr_14_G11", "taxId": "41875", "score": 1596.0}, {"name": "chr_14_G11", "taxId": "41875", "score": 1591.0}, {"name": "chr_14_G11", "taxId": "41875", "score": 815.0}, {"name": "chr_14_G11", "taxId": "41875", "score": 1563.0}, {"name": "chr_14_G11", "taxId": "41875", "score": 1557.0}, {"name": "chr_14_G11", "taxId": "41875", "score": 970.0}, {"name": "chr_14_G11", "taxId": "41875", "score": 1552.0}, {"name": "chr_14_G11", "taxId": "41875", "score": 1543.0}, {"name": "chr_14_G11", "taxId": "41875", "score": 850.0}, {"name": "chr_14_G11", "taxId": "41875", "score": 1535.0}, {"name": "chr_14_G11", "taxId": "41875", "score": 1519.0}, {"name": "chr_14_G11", "taxId": "41875", "score": 1485.0}, {"name": "chr_14_G11", "taxId": "41875", "score": 1467.0}, {"name": "chr_14_G11", "taxId": "41875", "score": 878.0}, {"name": "chr_14_G11", "taxId": "41875", "score": 215.0}, {"name": "chr_14_G11", "taxId": "41875", "score": 1463.0}, {"name": "chr_14_G11", "taxId": "41875", "score": 1386.0}, {"name": "chr_14_G11", "taxId": "41875", "score": 1384.0}, {"name": "chr_14_G11", "taxId": "41875", "score": 948.0}, {"name": "chr_14_G11", "taxId": "41875", "score": 1382.0}, {"name": "chr_14_G11", "taxId": "41875", "score": 1376.0}, {"name": "chr_14_G11", "taxId": "41875", "score": 1369.0}, {"name": "chr_14_G11", "taxId": "41875", "score": 1338.0}, {"name": "chr_14_G11", "taxId": "41875", "score": 1338.0}, {"name": "chr_14_G11", "taxId": "41875", "score": 185.0}, {"name": "chr_14_G11", "taxId": "41875", "score": 1319.0}, {"name": "chr_14_G11", "taxId": "41875", "score": 1303.0}, {"name": "chr_14_G11", "taxId": "41875", "score": 1291.0}, {"name": "chr_14_G11", "taxId": "41875", "score": 1269.0}, {"name": "chr_14_G11", "taxId": "41875", "score": 728.0}, {"name": "chr_14_G11", "taxId": "41875", "score": 1254.0}, {"name": "chr_14_G11", "taxId": "41875", "score": 1190.0}, {"name": "chr_14_G11", "taxId": "41875", "score": 656.0}, {"name": "chr_14_G11", "taxId": "41875", "score": 1158.0}, {"name": "chr_14_G11", "taxId": "41875", "score": 1149.0}, {"name": "chr_14_G11", "taxId": "41875", "score": 1099.0}, {"name": "chr_14_G11", "taxId": "41875", "score": 1092.0}, {"name": "chr_14_G11", "taxId": "41875", "score": 1092.0}, {"name": "chr_14_G11", "taxId": "41875", "score": 1077.0}, {"name": "chr_14_G11", "taxId": "41875", "score": 1070.0}, {"name": "chr_14_G11", "taxId": "41875", "score": 822.0}, {"name": "chr_14_G11", "taxId": "41875", "score": 1070.0}, {"name": "chr_14_G11", "taxId": "41875", "score": 843.0}, {"name": "chr_14_G11", "taxId": "41875", "score": 822.0}, {"name": "chr_14_G11", "taxId": "41875", "score": 728.0}, {"name": "chr_14_G11", "taxId": "41875", "score": 494.0}, {"name": "chr_14_G11", "taxId": "41875", "score": 148.0}, {"name": "chr_14_G11", "taxId": "41875", "score": 1064.0}, {"name": "chr_14_G11", "taxId": "41875", "score": 1033.0}, {"name": "chr_14_G11", "taxId": "41875", "score": 859.0}, {"name": "chr_14_G11", "taxId": "41875", "score": 985.0}, {"name": "chr_14_G11", "taxId": "41875", "score": 889.0}, {"name": "chr_14_G11", "taxId": "41875", "score": 782.0}, {"name": "chr_14_G11", "taxId": "41875", "score": 752.0}, {"name": "chr_14_G11", "taxId": "41875", "score": 161.0}, {"name": "chr_14_G11", "taxId": "41875", "score": 977.0}, {"name": "chr_14_G11", "taxId": "41875", "score": 952.0}, {"name": "chr_14_G11", "taxId": "41875", "score": 878.0}, {"name": "chr_14_G11", "taxId": "41875", "score": 832.0}, {"name": "chr_14_G11", "taxId": "41875", "score": 826.0}, {"name": "chr_14_G11", "taxId": "41875", "score": 752.0}, {"name": "chr_14_G11", "taxId": "41875", "score": 721.0}, {"name": "chr_14_G11", "taxId": "41875", "score": 719.0}, {"name": "chr_14_G11", "taxId": "41875", "score": 183.0}, {"name": "chr_14_G11", "taxId": "41875", "score": 950.0}, {"name": "chr_14_G11", "taxId": "41875", "score": 950.0}, {"name": "chr_14_G11", "taxId": "41875", "score": 904.0}, {"name": "chr_14_G11", "taxId": "41875", "score": 867.0}, {"name": "chr_14_G11", "taxId": "41875", "score": 798.0}, {"name": "chr_14_G11", "taxId": "41875", "score": 739.0}, {"name": "chr_14_G11", "taxId": "41875", "score": 944.0}, {"name": "chr_14_G11", "taxId": "41875", "score": 942.0}, {"name": "chr_14_G11", "taxId": "41875", "score": 941.0}, {"name": "chr_14_G11", "taxId": "41875", "score": 758.0}, {"name": "chr_14_G11", "taxId": "41875", "score": 935.0}, {"name": "chr_14_G11", "taxId": "41875", "score": 237.0}, {"name": "chr_14_G11", "taxId": "41875", "score": 931.0}, {"name": "chr_14_G11", "taxId": "41875", "score": 915.0}, {"name": "chr_14_G11", "taxId": "41875", "score": 894.0}, {"name": "chr_14_G11", "taxId": "41875", "score": 472.0}, {"name": "chr_14_G11", "taxId": "41875", "score": 427.0}, {"name": "chr_14_G11", "taxId": "41875", "score": 909.0}, {"name": "chr_14_G11", "taxId": "41875", "score": 894.0}, {"name": "chr_14_G11", "taxId": "41875", "score": 870.0}, {"name": "chr_14_G11", "taxId": "41875", "score": 870.0}, {"name": "chr_14_G11", "taxId": "41875", "score": 861.0}, {"name": "chr_14_G11", "taxId": "41875", "score": 850.0}, {"name": "chr_14_G11", "taxId": "41875", "score": 734.0}, {"name": "chr_14_G11", "taxId": "41875", "score": 355.0}, {"name": "chr_14_G11", "taxId": "41875", "score": 274.0}, {"name": "chr_14_G11", "taxId": "41875", "score": 867.0}, {"name": "chr_14_G11", "taxId": "41875", "score": 859.0}, {"name": "chr_14_G11", "taxId": "41875", "score": 848.0}, {"name": "chr_14_G11", "taxId": "41875", "score": 848.0}, {"name": "chr_14_G11", "taxId": "41875", "score": 839.0}, {"name": "chr_14_G11", "taxId": "41875", "score": 839.0}, {"name": "chr_14_G11", "taxId": "41875", "score": 832.0}, {"name": "chr_14_G11", "taxId": "41875", "score": 826.0}, {"name": "chr_14_G11", "taxId": "41875", "score": 752.0}, {"name": "chr_14_G11", "taxId": "41875", "score": 826.0}, {"name": "chr_14_G11", "taxId": "41875", "score": 819.0}, {"name": "chr_14_G11", "taxId": "41875", "score": 800.0}, {"name": "chr_14_G11", "taxId": "41875", "score": 809.0}, {"name": "chr_14_G11", "taxId": "41875", "score": 809.0}, {"name": "chr_14_G11", "taxId": "41875", "score": 793.0}, {"name": "chr_14_G11", "taxId": "41875", "score": 782.0}, {"name": "chr_14_G11", "taxId": "41875", "score": 765.0}, {"name": "chr_14_G11", "taxId": "41875", "score": 765.0}, {"name": "chr_14_G11", "taxId": "41875", "score": 754.0}, {"name": "chr_14_G11", "taxId": "41875", "score": 752.0}, {"name": "chr_14_G11", "taxId": "564608", "score": 747.0}, {"name": "chr_14_G11", "taxId": "41875", "score": 737.0}, {"name": "chr_14_G11", "taxId": "41875", "score": 734.0}, {"name": "chr_14_G11", "taxId": "41875", "score": 732.0}, {"name": "chr_14_G11", "taxId": "41875", "score": 710.0}, {"name": "chr_14_G11", "taxId": "296587", "score": 699.0}, {"name": "chr_14_G11", "taxId": "41875", "score": 671.0}, {"name": "chr_14_G11", "taxId": "41875", "score": 667.0}, {"name": "chr_14_G11", "taxId": "41875", "score": 645.0}, {"name": "chr_14_G11", "taxId": "296587", "score": 645.0}, {"name": "chr_14_G11", "taxId": "296587", "score": 645.0}, {"name": "chr_14_G11", "taxId": "296587", "score": 486.0}, {"name": "chr_14_G11", "taxId": "41875", "score": 571.0}, {"name": "chr_14_G11", "taxId": "41875", "score": 219.0}, {"name": "chr_14_G11", "taxId": "41875", "score": 569.0}, {"name": "chr_14_G11", "taxId": "41875", "score": 558.0}, {"name": "chr_14_G11", "taxId": "41875", "score": 505.0}, {"name": "chr_14_G11", "taxId": "41875", "score": 398.0}, {"name": "chr_14_G11", "taxId": "41875", "score": 516.0}, {"name": "chr_14_G11", "taxId": "41875", "score": 501.0}, {"name": "chr_14_G11", "taxId": "41875", "score": 492.0}, {"name": "chr_14_G11", "taxId": "41875", "score": 416.0}, {"name": "chr_14_G11", "taxId": "41875", "score": 416.0}, {"name": "chr_14_G11", "taxId": "41875", "score": 233.0}, {"name": "chr_14_G11", "taxId": "41875", "score": 231.0}, {"name": "chr_14_G11", "taxId": "41875", "score": 191.0}, {"name": "chr_14_G11", "taxId": "41875", "score": 148.0}, {"name": "chr_14_G11", "taxId": "296587", "score": 486.0}, {"name": "chr_14_G11", "taxId": "41875", "score": 472.0}, {"name": "chr_14_G11", "taxId": "41875", "score": 442.0}, {"name": "chr_14_G11", "taxId": "296587", "score": 438.0}, {"name": "chr_14_G11", "taxId": "42229", "score": 409.0}, {"name": "chr_14_G11", "taxId": "41875", "score": 405.0}, {"name": "chr_14_G11", "taxId": "41875", "score": 399.0}, {"name": "chr_14_G11", "taxId": "436017", "score": 383.0}, {"name": "chr_14_G11", "taxId": "436017", "score": 383.0}, {"name": "chr_14_G11", "taxId": "436017", "score": 268.0}, {"name": "chr_14_G11", "taxId": "102107", "score": 381.0}, {"name": "chr_14_G11", "taxId": "41875", "score": 377.0}, {"name": "chr_14_G11", "taxId": "41875", "score": 355.0}, {"name": "chr_14_G11", "taxId": "41875", "score": 274.0}, {"name": "chr_14_G11", "taxId": "41875", "score": 335.0}, {"name": "chr_14_G11", "taxId": "41875", "score": 318.0}, {"name": "chr_14_G11", "taxId": "41875", "score": 331.0}, {"name": "chr_14_G11", "taxId": "41875", "score": 219.0}, {"name": "chr_14_G11", "taxId": "41875", "score": 193.0}, {"name": "chr_14_G11", "taxId": "41875", "score": 327.0}, {"name": "chr_14_G11", "taxId": "114398", "score": 307.0}, {"name": "chr_14_G11", "taxId": "41875", "score": 294.0}, {"name": "chr_14_G11", "taxId": "43146", "score": 278.0}, {"name": "chr_14_G11", "taxId": "1987369", "score": 272.0}, {"name": "chr_14_G11", "taxId": "436017", "score": 268.0}, {"name": "chr_14_G11", "taxId": "13443", "score": 261.0}, {"name": "chr_14_G11", "taxId": "564608", "score": 254.0}, {"name": "chr_14_G11", "taxId": "41875", "score": 252.0}, {"name": "chr_14_G11", "taxId": "41875", "score": 244.0}, {"name": "chr_14_G11", "taxId": "41875", "score": 213.0}, {"name": "chr_14_G11", "taxId": "49369", "score": 250.0}, {"name": "chr_14_G11", "taxId": "13443", "score": 250.0}, {"name": "chr_14_G11", "taxId": "13443", "score": 246.0}, {"name": "chr_14_G11", "taxId": "743635", "score": 246.0}, {"name": "chr_14_G11", "taxId": "43946", "score": 230.0}, {"name": "chr_14_G11", "taxId": "93162", "score": 204.0}, {"name": "chr_14_G11", "taxId": "41875", "score": 202.0}, {"name": "chr_14_G11", "taxId": "28849", "score": 191.0}, {"name": "chr_14_G11", "taxId": "41875", "score": 183.0}, {"name": "chr_14_G11", "taxId": "70448", "score": 178.0}, {"name": "chr_14_G11", "taxId": "1808001", "score": 176.0}, {"name": "chr_14_G11", "taxId": "41875", "score": 176.0}, {"name": "chr_14_G11", "taxId": "79200", "score": 172.0}, {"name": "chr_14_G11", "taxId": "70448", "score": 167.0}, {"name": "chr_14_G11", "taxId": "70448", "score": 167.0}, {"name": "chr_14_G11", "taxId": "441375", "score": 163.0}, {"name": "chr_14_G11", "taxId": "7460", "score": 161.0}, {"name": "chr_14_G11", "taxId": "41875", "score": 161.0}, {"name": "chr_14_G11", "taxId": "28090", "score": 159.0}, {"name": "chr_14_G11", "taxId": "258330", "score": 150.0}, {"name": "chr_14_G11", "taxId": "41875", "score": 148.0}, {"name": "chr_14_G11", "taxId": "412030", "score": 148.0}, {"name": "chr_14_G11", "taxId": "352472", "score": 148.0}, {"name": "chr_14_G11", "taxId": "66656", "score": 141.0}, {"name": "chr_14_G11", "taxId": "66656", "score": 141.0}]}, "taxonomy": {"bestsum": {"species": {"tax": "Bathycoccus prasinos", "score": 1068702.0, "c_index": 24}, "genus": {"tax": "Bathycoccus", "score": 1068702.0, "c_index": 19}, "family": {"tax": "Bathycoccaceae", "score": 1070516.0, "c_index": 18}, "order": {"tax": "Mamiellales", "score": 1074916.0, "c_index": 17}, "phylum": {"tax": "Chlorophyta", "score": 1074916.0, "c_index": 10}, "superkingdom": {"tax": "Eukaryota", "score": 1079419.0, "c_index": 2}}}}, "chr_13_G11": {"name": "chr_13_G11", "length": 747011, "n_count": 0, "agct_count": 747011, "gc": 0.4852, "covs": {"bam0": 22.7261}, "read_cov": {"bam0": 68173}, "hits": {"tax0": [{"name": "chr_13_G11", "taxId": "41875", "score": 277700.0}, {"name": "chr_13_G11", "taxId": "41875", "score": 119400.0}, {"name": "chr_13_G11", "taxId": "41875", "score": 95604.0}, {"name": "chr_13_G11", "taxId": "41875", "score": 74282.0}, {"name": "chr_13_G11", "taxId": "41875", "score": 73290.0}, {"name": "chr_13_G11", "taxId": "41875", "score": 53481.0}, {"name": "chr_13_G11", "taxId": "41875", "score": 40559.0}, {"name": "chr_13_G11", "taxId": "41875", "score": 38313.0}, {"name": "chr_13_G11", "taxId": "41875", "score": 34873.0}, {"name": "chr_13_G11", "taxId": "41875", "score": 31911.0}, {"name": "chr_13_G11", "taxId": "41875", "score": 29839.0}, {"name": "chr_13_G11", "taxId": "41875", "score": 28847.0}, {"name": "chr_13_G11", "taxId": "41875", "score": 26173.0}, {"name": "chr_13_G11", "taxId": "41875", "score": 25224.0}, {"name": "chr_13_G11", "taxId": "41875", "score": 24341.0}, {"name": "chr_13_G11", "taxId": "41875", "score": 22480.0}, {"name": "chr_13_G11", "taxId": "41875", "score": 21333.0}, {"name": "chr_13_G11", "taxId": "41875", "score": 17359.0}, {"name": "chr_13_G11", "taxId": "41875", "score": 14489.0}, {"name": "chr_13_G11", "taxId": "41875", "score": 14235.0}, {"name": "chr_13_G11", "taxId": "41875", "score": 14000.0}, {"name": "chr_13_G11", "taxId": "41875", "score": 12661.0}, {"name": "chr_13_G11", "taxId": "41875", "score": 10479.0}, {"name": "chr_13_G11", "taxId": "41875", "score": 10067.0}, {"name": "chr_13_G11", "taxId": "41875", "score": 9985.0}, {"name": "chr_13_G11", "taxId": "41875", "score": 9923.0}, {"name": "chr_13_G11", "taxId": "41875", "score": 8800.0}, {"name": "chr_13_G11", "taxId": "41875", "score": 8514.0}, {"name": "chr_13_G11", "taxId": "41875", "score": 8416.0}, {"name": "chr_13_G11", "taxId": "41875", "score": 8246.0}, {"name": "chr_13_G11", "taxId": "41875", "score": 6890.0}, {"name": "chr_13_G11", "taxId": "41875", "score": 6639.0}, {"name": "chr_13_G11", "taxId": "41875", "score": 6613.0}, {"name": "chr_13_G11", "taxId": "41875", "score": 6185.0}, {"name": "chr_13_G11", "taxId": "41875", "score": 5690.0}, {"name": "chr_13_G11", "taxId": "41875", "score": 5169.0}, {"name": "chr_13_G11", "taxId": "41875", "score": 4898.0}, {"name": "chr_13_G11", "taxId": "41875", "score": 4658.0}, {"name": "chr_13_G11", "taxId": "41875", "score": 4652.0}, {"name": "chr_13_G11", "taxId": "41875", "score": 4525.0}, {"name": "chr_13_G11", "taxId": "41875", "score": 3563.0}, {"name": "chr_13_G11", "taxId": "41875", "score": 3557.0}, {"name": "chr_13_G11", "taxId": "41875", "score": 3432.0}, {"name": "chr_13_G11", "taxId": "41875", "score": 3347.0}, {"name": "chr_13_G11", "taxId": "41875", "score": 3286.0}, {"name": "chr_13_G11", "taxId": "41875", "score": 3277.0}, {"name": "chr_13_G11", "taxId": "41875", "score": 3260.0}, {"name": "chr_13_G11", "taxId": "41875", "score": 3258.0}, {"name": "chr_13_G11", "taxId": "41875", "score": 3179.0}, {"name": "chr_13_G11", "taxId": "41875", "score": 2695.0}, {"name": "chr_13_G11", "taxId": "41875", "score": 2676.0}, {"name": "chr_13_G11", "taxId": "41875", "score": 2654.0}, {"name": "chr_13_G11", "taxId": "41875", "score": 2176.0}, {"name": "chr_13_G11", "taxId": "41875", "score": 2143.0}, {"name": "chr_13_G11", "taxId": "41875", "score": 2141.0}, {"name": "chr_13_G11", "taxId": "41875", "score": 2135.0}, {"name": "chr_13_G11", "taxId": "41875", "score": 1964.0}, {"name": "chr_13_G11", "taxId": "41875", "score": 1958.0}, {"name": "chr_13_G11", "taxId": "41875", "score": 1927.0}, {"name": "chr_13_G11", "taxId": "41875", "score": 1899.0}, {"name": "chr_13_G11", "taxId": "41875", "score": 1664.0}, {"name": "chr_13_G11", "taxId": "41875", "score": 1596.0}, {"name": "chr_13_G11", "taxId": "41875", "score": 1578.0}, {"name": "chr_13_G11", "taxId": "41875", "score": 1567.0}, {"name": "chr_13_G11", "taxId": "41875", "score": 1567.0}, {"name": "chr_13_G11", "taxId": "41875", "score": 1567.0}, {"name": "chr_13_G11", "taxId": "41875", "score": 1533.0}, {"name": "chr_13_G11", "taxId": "41875", "score": 1410.0}, {"name": "chr_13_G11", "taxId": "41875", "score": 1375.0}, {"name": "chr_13_G11", "taxId": "41875", "score": 1345.0}, {"name": "chr_13_G11", "taxId": "41875", "score": 1301.0}, {"name": "chr_13_G11", "taxId": "41875", "score": 1295.0}, {"name": "chr_13_G11", "taxId": "41875", "score": 1245.0}, {"name": "chr_13_G11", "taxId": "41875", "score": 1170.0}, {"name": "chr_13_G11", "taxId": "41875", "score": 1149.0}, {"name": "chr_13_G11", "taxId": "41875", "score": 1147.0}, {"name": "chr_13_G11", "taxId": "41875", "score": 1138.0}, {"name": "chr_13_G11", "taxId": "41875", "score": 1120.0}, {"name": "chr_13_G11", "taxId": "41875", "score": 1118.0}, {"name": "chr_13_G11", "taxId": "41875", "score": 1109.0}, {"name": "chr_13_G11", "taxId": "41875", "score": 1098.0}, {"name": "chr_13_G11", "taxId": "41875", "score": 1057.0}, {"name": "chr_13_G11", "taxId": "41875", "score": 1037.0}, {"name": "chr_13_G11", "taxId": "41875", "score": 994.0}, {"name": "chr_13_G11", "taxId": "41875", "score": 970.0}, {"name": "chr_13_G11", "taxId": "41875", "score": 965.0}, {"name": "chr_13_G11", "taxId": "41875", "score": 957.0}, {"name": "chr_13_G11", "taxId": "41875", "score": 883.0}, {"name": "chr_13_G11", "taxId": "41875", "score": 869.0}, {"name": "chr_13_G11", "taxId": "41875", "score": 865.0}, {"name": "chr_13_G11", "taxId": "41875", "score": 863.0}, {"name": "chr_13_G11", "taxId": "41875", "score": 861.0}, {"name": "chr_13_G11", "taxId": "41875", "score": 813.0}, {"name": "chr_13_G11", "taxId": "41875", "score": 795.0}, {"name": "chr_13_G11", "taxId": "41875", "score": 784.0}, {"name": "chr_13_G11", "taxId": "41875", "score": 773.0}, {"name": "chr_13_G11", "taxId": "41875", "score": 760.0}, {"name": "chr_13_G11", "taxId": "41875", "score": 662.0}, {"name": "chr_13_G11", "taxId": "41875", "score": 654.0}, {"name": "chr_13_G11", "taxId": "41875", "score": 654.0}, {"name": "chr_13_G11", "taxId": "41875", "score": 652.0}, {"name": "chr_13_G11", "taxId": "41875", "score": 647.0}, {"name": "chr_13_G11", "taxId": "41875", "score": 636.0}, {"name": "chr_13_G11", "taxId": "41875", "score": 636.0}, {"name": "chr_13_G11", "taxId": "41875", "score": 619.0}, {"name": "chr_13_G11", "taxId": "41875", "score": 619.0}, {"name": "chr_13_G11", "taxId": "41875", "score": 608.0}, {"name": "chr_13_G11", "taxId": "41875", "score": 599.0}, {"name": "chr_13_G11", "taxId": "41875", "score": 566.0}, {"name": "chr_13_G11", "taxId": "41875", "score": 547.0}, {"name": "chr_13_G11", "taxId": "41875", "score": 547.0}, {"name": "chr_13_G11", "taxId": "41875", "score": 542.0}, {"name": "chr_13_G11", "taxId": "41875", "score": 542.0}, {"name": "chr_13_G11", "taxId": "41875", "score": 499.0}, {"name": "chr_13_G11", "taxId": "41875", "score": 497.0}, {"name": "chr_13_G11", "taxId": "41875", "score": 460.0}, {"name": "chr_13_G11", "taxId": "41875", "score": 453.0}, {"name": "chr_13_G11", "taxId": "41875", "score": 451.0}, {"name": "chr_13_G11", "taxId": "41875", "score": 446.0}, {"name": "chr_13_G11", "taxId": "41875", "score": 440.0}, {"name": "chr_13_G11", "taxId": "41875", "score": 440.0}, {"name": "chr_13_G11", "taxId": "41875", "score": 440.0}, {"name": "chr_13_G11", "taxId": "41875", "score": 436.0}, {"name": "chr_13_G11", "taxId": "41875", "score": 436.0}, {"name": "chr_13_G11", "taxId": "41875", "score": 364.0}, {"name": "chr_13_G11", "taxId": "41875", "score": 361.0}, {"name": "chr_13_G11", "taxId": "41875", "score": 361.0}, {"name": "chr_13_G11", "taxId": "41875", "score": 350.0}, {"name": "chr_13_G11", "taxId": "41875", "score": 344.0}, {"name": "chr_13_G11", "taxId": "41875", "score": 320.0}, {"name": "chr_13_G11", "taxId": "41875", "score": 320.0}, {"name": "chr_13_G11", "taxId": "41875", "score": 307.0}, {"name": "chr_13_G11", "taxId": "41875", "score": 305.0}, {"name": "chr_13_G11", "taxId": "41875", "score": 305.0}, {"name": "chr_13_G11", "taxId": "41875", "score": 226.0}, {"name": "chr_13_G11", "taxId": "41875", "score": 217.0}, {"name": "chr_13_G11", "taxId": "41875", "score": 200.0}, {"name": "chr_13_G11", "taxId": "41875", "score": 196.0}, {"name": "chr_13_G11", "taxId": "41875", "score": 195.0}, {"name": "chr_13_G11", "taxId": "41875", "score": 193.0}, {"name": "chr_13_G11", "taxId": "41875", "score": 193.0}, {"name": "chr_13_G11", "taxId": "41875", "score": 187.0}, {"name": "chr_13_G11", "taxId": "41875", "score": 187.0}, {"name": "chr_13_G11", "taxId": "41875", "score": 187.0}, {"name": "chr_13_G11", "taxId": "41875", "score": 176.0}, {"name": "chr_13_G11", "taxId": "41875", "score": 145.0}, {"name": "chr_13_G11", "taxId": "41875", "score": 58807.0}, {"name": "chr_13_G11", "taxId": "41875", "score": 8907.0}, {"name": "chr_13_G11", "taxId": "41875", "score": 4658.0}, {"name": "chr_13_G11", "taxId": "41875", "score": 3563.0}, {"name": "chr_13_G11", "taxId": "41875", "score": 3557.0}, {"name": "chr_13_G11", "taxId": "41875", "score": 3286.0}, {"name": "chr_13_G11", "taxId": "41875", "score": 2676.0}, {"name": "chr_13_G11", "taxId": "41875", "score": 2654.0}, {"name": "chr_13_G11", "taxId": "41875", "score": 2143.0}, {"name": "chr_13_G11", "taxId": "41875", "score": 1964.0}, {"name": "chr_13_G11", "taxId": "41875", "score": 1578.0}, {"name": "chr_13_G11", "taxId": "41875", "score": 1533.0}, {"name": "chr_13_G11", "taxId": "41875", "score": 1375.0}, {"name": "chr_13_G11", "taxId": "41875", "score": 1345.0}, {"name": "chr_13_G11", "taxId": "41875", "score": 1149.0}, {"name": "chr_13_G11", "taxId": "41875", "score": 1138.0}, {"name": "chr_13_G11", "taxId": "41875", "score": 1118.0}, {"name": "chr_13_G11", "taxId": "41875", "score": 994.0}, {"name": "chr_13_G11", "taxId": "41875", "score": 970.0}, {"name": "chr_13_G11", "taxId": "41875", "score": 965.0}, {"name": "chr_13_G11", "taxId": "41875", "score": 865.0}, {"name": "chr_13_G11", "taxId": "41875", "score": 795.0}, {"name": "chr_13_G11", "taxId": "41875", "score": 789.0}, {"name": "chr_13_G11", "taxId": "41875", "score": 784.0}, {"name": "chr_13_G11", "taxId": "41875", "score": 773.0}, {"name": "chr_13_G11", "taxId": "41875", "score": 723.0}, {"name": "chr_13_G11", "taxId": "41875", "score": 717.0}, {"name": "chr_13_G11", "taxId": "41875", "score": 654.0}, {"name": "chr_13_G11", "taxId": "41875", "score": 654.0}, {"name": "chr_13_G11", "taxId": "41875", "score": 651.0}, {"name": "chr_13_G11", "taxId": "41875", "score": 619.0}, {"name": "chr_13_G11", "taxId": "41875", "score": 614.0}, {"name": "chr_13_G11", "taxId": "41875", "score": 577.0}, {"name": "chr_13_G11", "taxId": "41875", "score": 577.0}, {"name": "chr_13_G11", "taxId": "41875", "score": 547.0}, {"name": "chr_13_G11", "taxId": "41875", "score": 542.0}, {"name": "chr_13_G11", "taxId": "41875", "score": 508.0}, {"name": "chr_13_G11", "taxId": "41875", "score": 499.0}, {"name": "chr_13_G11", "taxId": "41875", "score": 459.0}, {"name": "chr_13_G11", "taxId": "41875", "score": 196.0}, {"name": "chr_13_G11", "taxId": "41875", "score": 40559.0}, {"name": "chr_13_G11", "taxId": "41875", "score": 14235.0}, {"name": "chr_13_G11", "taxId": "41875", "score": 14000.0}, {"name": "chr_13_G11", "taxId": "41875", "score": 12369.0}, {"name": "chr_13_G11", "taxId": "41875", "score": 9985.0}, {"name": "chr_13_G11", "taxId": "41875", "score": 8800.0}, {"name": "chr_13_G11", "taxId": "41875", "score": 8514.0}, {"name": "chr_13_G11", "taxId": "41875", "score": 6613.0}, {"name": "chr_13_G11", "taxId": "41875", "score": 5136.0}, {"name": "chr_13_G11", "taxId": "41875", "score": 4652.0}, {"name": "chr_13_G11", "taxId": "41875", "score": 4525.0}, {"name": "chr_13_G11", "taxId": "41875", "score": 3347.0}, {"name": "chr_13_G11", "taxId": "41875", "score": 3277.0}, {"name": "chr_13_G11", "taxId": "41875", "score": 3260.0}, {"name": "chr_13_G11", "taxId": "41875", "score": 1410.0}, {"name": "chr_13_G11", "taxId": "41875", "score": 1301.0}, {"name": "chr_13_G11", "taxId": "41875", "score": 1170.0}, {"name": "chr_13_G11", "taxId": "41875", "score": 1079.0}, {"name": "chr_13_G11", "taxId": "41875", "score": 652.0}, {"name": "chr_13_G11", "taxId": "41875", "score": 647.0}, {"name": "chr_13_G11", "taxId": "41875", "score": 636.0}, {"name": "chr_13_G11", "taxId": "41875", "score": 619.0}, {"name": "chr_13_G11", "taxId": "41875", "score": 566.0}, {"name": "chr_13_G11", "taxId": "41875", "score": 532.0}, {"name": "chr_13_G11", "taxId": "41875", "score": 520.0}, {"name": "chr_13_G11", "taxId": "41875", "score": 440.0}, {"name": "chr_13_G11", "taxId": "41875", "score": 440.0}, {"name": "chr_13_G11", "taxId": "41875", "score": 398.0}, {"name": "chr_13_G11", "taxId": "41875", "score": 361.0}, {"name": "chr_13_G11", "taxId": "41875", "score": 361.0}, {"name": "chr_13_G11", "taxId": "41875", "score": 176.0}, {"name": "chr_13_G11", "taxId": "41875", "score": 20731.0}, {"name": "chr_13_G11", "taxId": "41875", "score": 1596.0}, {"name": "chr_13_G11", "taxId": "41875", "score": 1245.0}, {"name": "chr_13_G11", "taxId": "41875", "score": 957.0}, {"name": "chr_13_G11", "taxId": "41875", "score": 869.0}, {"name": "chr_13_G11", "taxId": "41875", "score": 863.0}, {"name": "chr_13_G11", "taxId": "41875", "score": 364.0}, {"name": "chr_13_G11", "taxId": "41875", "score": 13158.0}, {"name": "chr_13_G11", "taxId": "41875", "score": 941.0}, {"name": "chr_13_G11", "taxId": "41875", "score": 12384.0}, {"name": "chr_13_G11", "taxId": "41875", "score": 11651.0}, {"name": "chr_13_G11", "taxId": "41875", "score": 6649.0}, {"name": "chr_13_G11", "taxId": "41875", "score": 11241.0}, {"name": "chr_13_G11", "taxId": "41875", "score": 9624.0}, {"name": "chr_13_G11", "taxId": "41875", "score": 8743.0}, {"name": "chr_13_G11", "taxId": "41875", "score": 8150.0}, {"name": "chr_13_G11", "taxId": "41875", "score": 8052.0}, {"name": "chr_13_G11", "taxId": "41875", "score": 7856.0}, {"name": "chr_13_G11", "taxId": "41875", "score": 6916.0}, {"name": "chr_13_G11", "taxId": "41875", "score": 6831.0}, {"name": "chr_13_G11", "taxId": "41875", "score": 1607.0}, {"name": "chr_13_G11", "taxId": "41875", "score": 1147.0}, {"name": "chr_13_G11", "taxId": "41875", "score": 1005.0}, {"name": "chr_13_G11", "taxId": "41875", "score": 883.0}, {"name": "chr_13_G11", "taxId": "41875", "score": 861.0}, {"name": "chr_13_G11", "taxId": "41875", "score": 217.0}, {"name": "chr_13_G11", "taxId": "41875", "score": 145.0}, {"name": "chr_13_G11", "taxId": "41875", "score": 6831.0}, {"name": "chr_13_G11", "taxId": "41875", "score": 6676.0}, {"name": "chr_13_G11", "taxId": "41875", "score": 6412.0}, {"name": "chr_13_G11", "taxId": "41875", "score": 320.0}, {"name": "chr_13_G11", "taxId": "41875", "score": 6211.0}, {"name": "chr_13_G11", "taxId": "41875", "score": 6013.0}, {"name": "chr_13_G11", "taxId": "41875", "score": 3432.0}, {"name": "chr_13_G11", "taxId": "41875", "score": 739.0}, {"name": "chr_13_G11", "taxId": "41875", "score": 154.0}, {"name": "chr_13_G11", "taxId": "41875", "score": 5962.0}, {"name": "chr_13_G11", "taxId": "41875", "score": 5934.0}, {"name": "chr_13_G11", "taxId": "41875", "score": 5845.0}, {"name": "chr_13_G11", "taxId": "41875", "score": 5801.0}, {"name": "chr_13_G11", "taxId": "41875", "score": 662.0}, {"name": "chr_13_G11", "taxId": "41875", "score": 5703.0}, {"name": "chr_13_G11", "taxId": "41875", "score": 5694.0}, {"name": "chr_13_G11", "taxId": "41875", "score": 5590.0}, {"name": "chr_13_G11", "taxId": "41875", "score": 5563.0}, {"name": "chr_13_G11", "taxId": "41875", "score": 5341.0}, {"name": "chr_13_G11", "taxId": "41875", "score": 5291.0}, {"name": "chr_13_G11", "taxId": "41875", "score": 5241.0}, {"name": "chr_13_G11", "taxId": "41875", "score": 5197.0}, {"name": "chr_13_G11", "taxId": "41875", "score": 5192.0}, {"name": "chr_13_G11", "taxId": "41875", "score": 5188.0}, {"name": "chr_13_G11", "taxId": "41875", "score": 5103.0}, {"name": "chr_13_G11", "taxId": "41875", "score": 5088.0}, {"name": "chr_13_G11", "taxId": "41875", "score": 5070.0}, {"name": "chr_13_G11", "taxId": "41875", "score": 5033.0}, {"name": "chr_13_G11", "taxId": "41875", "score": 5020.0}, {"name": "chr_13_G11", "taxId": "41875", "score": 4966.0}, {"name": "chr_13_G11", "taxId": "41875", "score": 4831.0}, {"name": "chr_13_G11", "taxId": "41875", "score": 4826.0}, {"name": "chr_13_G11", "taxId": "41875", "score": 4769.0}, {"name": "chr_13_G11", "taxId": "41875", "score": 4628.0}, {"name": "chr_13_G11", "taxId": "41875", "score": 4567.0}, {"name": "chr_13_G11", "taxId": "41875", "score": 4407.0}, {"name": "chr_13_G11", "taxId": "41875", "score": 4390.0}, {"name": "chr_13_G11", "taxId": "41875", "score": 4331.0}, {"name": "chr_13_G11", "taxId": "41875", "score": 1408.0}, {"name": "chr_13_G11", "taxId": "41875", "score": 4274.0}, {"name": "chr_13_G11", "taxId": "41875", "score": 4233.0}, {"name": "chr_13_G11", "taxId": "41875", "score": 4100.0}, {"name": "chr_13_G11", "taxId": "41875", "score": 4050.0}, {"name": "chr_13_G11", "taxId": "41875", "score": 4036.0}, {"name": "chr_13_G11", "taxId": "41875", "score": 4028.0}, {"name": "chr_13_G11", "taxId": "41875", "score": 4023.0}, {"name": "chr_13_G11", "taxId": "41875", "score": 3995.0}, {"name": "chr_13_G11", "taxId": "41875", "score": 3989.0}, {"name": "chr_13_G11", "taxId": "41875", "score": 3971.0}, {"name": "chr_13_G11", "taxId": "41875", "score": 3967.0}, {"name": "chr_13_G11", "taxId": "41875", "score": 3916.0}, {"name": "chr_13_G11", "taxId": "41875", "score": 636.0}, {"name": "chr_13_G11", "taxId": "41875", "score": 3912.0}, {"name": "chr_13_G11", "taxId": "41875", "score": 3825.0}, {"name": "chr_13_G11", "taxId": "41875", "score": 3035.0}, {"name": "chr_13_G11", "taxId": "41875", "score": 3005.0}, {"name": "chr_13_G11", "taxId": "41875", "score": 2588.0}, {"name": "chr_13_G11", "taxId": "41875", "score": 1676.0}, {"name": "chr_13_G11", "taxId": "41875", "score": 1441.0}, {"name": "chr_13_G11", "taxId": "41875", "score": 1303.0}, {"name": "chr_13_G11", "taxId": "41875", "score": 3825.0}, {"name": "chr_13_G11", "taxId": "41875", "score": 3035.0}, {"name": "chr_13_G11", "taxId": "41875", "score": 3005.0}, {"name": "chr_13_G11", "taxId": "41875", "score": 2857.0}, {"name": "chr_13_G11", "taxId": "41875", "score": 2588.0}, {"name": "chr_13_G11", "taxId": "41875", "score": 1882.0}, {"name": "chr_13_G11", "taxId": "41875", "score": 1441.0}, {"name": "chr_13_G11", "taxId": "41875", "score": 1434.0}, {"name": "chr_13_G11", "taxId": "41875", "score": 1330.0}, {"name": "chr_13_G11", "taxId": "41875", "score": 1321.0}, {"name": "chr_13_G11", "taxId": "41875", "score": 1303.0}, {"name": "chr_13_G11", "taxId": "41875", "score": 1293.0}, {"name": "chr_13_G11", "taxId": "41875", "score": 883.0}, {"name": "chr_13_G11", "taxId": "41875", "score": 872.0}, {"name": "chr_13_G11", "taxId": "41875", "score": 652.0}, {"name": "chr_13_G11", "taxId": "41875", "score": 459.0}, {"name": "chr_13_G11", "taxId": "41875", "score": 420.0}, {"name": "chr_13_G11", "taxId": "41875", "score": 357.0}, {"name": "chr_13_G11", "taxId": "41875", "score": 261.0}, {"name": "chr_13_G11", "taxId": "41875", "score": 195.0}, {"name": "chr_13_G11", "taxId": "41875", "score": 3803.0}, {"name": "chr_13_G11", "taxId": "41875", "score": 3784.0}, {"name": "chr_13_G11", "taxId": "41875", "score": 3779.0}, {"name": "chr_13_G11", "taxId": "41875", "score": 3759.0}, {"name": "chr_13_G11", "taxId": "41875", "score": 3735.0}, {"name": "chr_13_G11", "taxId": "41875", "score": 448.0}, {"name": "chr_13_G11", "taxId": "41875", "score": 3759.0}, {"name": "chr_13_G11", "taxId": "41875", "score": 3735.0}, {"name": "chr_13_G11", "taxId": "41875", "score": 817.0}, {"name": "chr_13_G11", "taxId": "41875", "score": 800.0}, {"name": "chr_13_G11", "taxId": "41875", "score": 697.0}, {"name": "chr_13_G11", "taxId": "41875", "score": 551.0}, {"name": "chr_13_G11", "taxId": "41875", "score": 448.0}, {"name": "chr_13_G11", "taxId": "41875", "score": 340.0}, {"name": "chr_13_G11", "taxId": "41875", "score": 302.0}, {"name": "chr_13_G11", "taxId": "41875", "score": 302.0}, {"name": "chr_13_G11", "taxId": "41875", "score": 193.0}, {"name": "chr_13_G11", "taxId": "41875", "score": 189.0}, {"name": "chr_13_G11", "taxId": "41875", "score": 3714.0}, {"name": "chr_13_G11", "taxId": "41875", "score": 3696.0}, {"name": "chr_13_G11", "taxId": "41875", "score": 3664.0}, {"name": "chr_13_G11", "taxId": "41875", "score": 3596.0}, {"name": "chr_13_G11", "taxId": "41875", "score": 3574.0}, {"name": "chr_13_G11", "taxId": "41875", "score": 3570.0}, {"name": "chr_13_G11", "taxId": "41875", "score": 3568.0}, {"name": "chr_13_G11", "taxId": "41875", "score": 3557.0}, {"name": "chr_13_G11", "taxId": "41875", "score": 3533.0}, {"name": "chr_13_G11", "taxId": "41875", "score": 3530.0}, {"name": "chr_13_G11", "taxId": "41875", "score": 3507.0}, {"name": "chr_13_G11", "taxId": "41875", "score": 3485.0}, {"name": "chr_13_G11", "taxId": "41875", "score": 3476.0}, {"name": "chr_13_G11", "taxId": "41875", "score": 634.0}, {"name": "chr_13_G11", "taxId": "41875", "score": 3454.0}, {"name": "chr_13_G11", "taxId": "41875", "score": 3430.0}, {"name": "chr_13_G11", "taxId": "41875", "score": 3428.0}, {"name": "chr_13_G11", "taxId": "41875", "score": 575.0}, {"name": "chr_13_G11", "taxId": "41875", "score": 3413.0}, {"name": "chr_13_G11", "taxId": "41875", "score": 3406.0}, {"name": "chr_13_G11", "taxId": "41875", "score": 3380.0}, {"name": "chr_13_G11", "taxId": "41875", "score": 3358.0}, {"name": "chr_13_G11", "taxId": "41875", "score": 3358.0}, {"name": "chr_13_G11", "taxId": "41875", "score": 3341.0}, {"name": "chr_13_G11", "taxId": "41875", "score": 3319.0}, {"name": "chr_13_G11", "taxId": "41875", "score": 3314.0}, {"name": "chr_13_G11", "taxId": "41875", "score": 183.0}, {"name": "chr_13_G11", "taxId": "41875", "score": 3302.0}, {"name": "chr_13_G11", "taxId": "41875", "score": 3288.0}, {"name": "chr_13_G11", "taxId": "41875", "score": 627.0}, {"name": "chr_13_G11", "taxId": "41875", "score": 3275.0}, {"name": "chr_13_G11", "taxId": "41875", "score": 3253.0}, {"name": "chr_13_G11", "taxId": "41875", "score": 3249.0}, {"name": "chr_13_G11", "taxId": "41875", "score": 3230.0}, {"name": "chr_13_G11", "taxId": "41875", "score": 3225.0}, {"name": "chr_13_G11", "taxId": "41875", "score": 3225.0}, {"name": "chr_13_G11", "taxId": "41875", "score": 3208.0}, {"name": "chr_13_G11", "taxId": "41875", "score": 3203.0}, {"name": "chr_13_G11", "taxId": "41875", "score": 3193.0}, {"name": "chr_13_G11", "taxId": "41875", "score": 3147.0}, {"name": "chr_13_G11", "taxId": "41875", "score": 3142.0}, {"name": "chr_13_G11", "taxId": "41875", "score": 3109.0}, {"name": "chr_13_G11", "taxId": "41875", "score": 3097.0}, {"name": "chr_13_G11", "taxId": "41875", "score": 3094.0}, {"name": "chr_13_G11", "taxId": "41875", "score": 2183.0}, {"name": "chr_13_G11", "taxId": "41875", "score": 2172.0}, {"name": "chr_13_G11", "taxId": "41875", "score": 1107.0}, {"name": "chr_13_G11", "taxId": "41875", "score": 863.0}, {"name": "chr_13_G11", "taxId": "41875", "score": 800.0}, {"name": "chr_13_G11", "taxId": "41875", "score": 717.0}, {"name": "chr_13_G11", "taxId": "41875", "score": 643.0}, {"name": "chr_13_G11", "taxId": "41875", "score": 595.0}, {"name": "chr_13_G11", "taxId": "41875", "score": 3094.0}, {"name": "chr_13_G11", "taxId": "41875", "score": 2183.0}, {"name": "chr_13_G11", "taxId": "41875", "score": 2172.0}, {"name": "chr_13_G11", "taxId": "41875", "score": 1376.0}, {"name": "chr_13_G11", "taxId": "41875", "score": 1123.0}, {"name": "chr_13_G11", "taxId": "41875", "score": 1051.0}, {"name": "chr_13_G11", "taxId": "41875", "score": 863.0}, {"name": "chr_13_G11", "taxId": "41875", "score": 800.0}, {"name": "chr_13_G11", "taxId": "41875", "score": 749.0}, {"name": "chr_13_G11", "taxId": "41875", "score": 717.0}, {"name": "chr_13_G11", "taxId": "41875", "score": 643.0}, {"name": "chr_13_G11", "taxId": "41875", "score": 595.0}, {"name": "chr_13_G11", "taxId": "41875", "score": 575.0}, {"name": "chr_13_G11", "taxId": "41875", "score": 562.0}, {"name": "chr_13_G11", "taxId": "41875", "score": 499.0}, {"name": "chr_13_G11", "taxId": "41875", "score": 492.0}, {"name": "chr_13_G11", "taxId": "41875", "score": 394.0}, {"name": "chr_13_G11", "taxId": "41875", "score": 344.0}, {"name": "chr_13_G11", "taxId": "41875", "score": 333.0}, {"name": "chr_13_G11", "taxId": "41875", "score": 235.0}, {"name": "chr_13_G11", "taxId": "41875", "score": 219.0}, {"name": "chr_13_G11", "taxId": "41875", "score": 3092.0}, {"name": "chr_13_G11", "taxId": "41875", "score": 3068.0}, {"name": "chr_13_G11", "taxId": "41875", "score": 3064.0}, {"name": "chr_13_G11", "taxId": "41875", "score": 3031.0}, {"name": "chr_13_G11", "taxId": "41875", "score": 3014.0}, {"name": "chr_13_G11", "taxId": "41875", "score": 3000.0}, {"name": "chr_13_G11", "taxId": "41875", "score": 2983.0}, {"name": "chr_13_G11", "taxId": "41875", "score": 2950.0}, {"name": "chr_13_G11", "taxId": "41875", "score": 2942.0}, {"name": "chr_13_G11", "taxId": "41875", "score": 2931.0}, {"name": "chr_13_G11", "taxId": "41875", "score": 2926.0}, {"name": "chr_13_G11", "taxId": "41875", "score": 2915.0}, {"name": "chr_13_G11", "taxId": "41875", "score": 2909.0}, {"name": "chr_13_G11", "taxId": "41875", "score": 2839.0}, {"name": "chr_13_G11", "taxId": "41875", "score": 2837.0}, {"name": "chr_13_G11", "taxId": "41875", "score": 2820.0}, {"name": "chr_13_G11", "taxId": "41875", "score": 2782.0}, {"name": "chr_13_G11", "taxId": "41875", "score": 2776.0}, {"name": "chr_13_G11", "taxId": "41875", "score": 2771.0}, {"name": "chr_13_G11", "taxId": "41875", "score": 2765.0}, {"name": "chr_13_G11", "taxId": "41875", "score": 2743.0}, {"name": "chr_13_G11", "taxId": "41875", "score": 2737.0}, {"name": "chr_13_G11", "taxId": "41875", "score": 2732.0}, {"name": "chr_13_G11", "taxId": "41875", "score": 2726.0}, {"name": "chr_13_G11", "taxId": "41875", "score": 2710.0}, {"name": "chr_13_G11", "taxId": "41875", "score": 2708.0}, {"name": "chr_13_G11", "taxId": "41875", "score": 2706.0}, {"name": "chr_13_G11", "taxId": "41875", "score": 2671.0}, {"name": "chr_13_G11", "taxId": "41875", "score": 2663.0}, {"name": "chr_13_G11", "taxId": "41875", "score": 946.0}, {"name": "chr_13_G11", "taxId": "41875", "score": 2643.0}, {"name": "chr_13_G11", "taxId": "41875", "score": 2643.0}, {"name": "chr_13_G11", "taxId": "41875", "score": 2615.0}, {"name": "chr_13_G11", "taxId": "41875", "score": 2604.0}, {"name": "chr_13_G11", "taxId": "41875", "score": 2569.0}, {"name": "chr_13_G11", "taxId": "41875", "score": 2553.0}, {"name": "chr_13_G11", "taxId": "41875", "score": 283.0}, {"name": "chr_13_G11", "taxId": "41875", "score": 2549.0}, {"name": "chr_13_G11", "taxId": "41875", "score": 540.0}, {"name": "chr_13_G11", "taxId": "41875", "score": 2499.0}, {"name": "chr_13_G11", "taxId": "41875", "score": 195.0}, {"name": "chr_13_G11", "taxId": "41875", "score": 2462.0}, {"name": "chr_13_G11", "taxId": "41875", "score": 2460.0}, {"name": "chr_13_G11", "taxId": "41875", "score": 1434.0}, {"name": "chr_13_G11", "taxId": "41875", "score": 2446.0}, {"name": "chr_13_G11", "taxId": "41875", "score": 531.0}, {"name": "chr_13_G11", "taxId": "41875", "score": 2422.0}, {"name": "chr_13_G11", "taxId": "41875", "score": 2422.0}, {"name": "chr_13_G11", "taxId": "41875", "score": 2388.0}, {"name": "chr_13_G11", "taxId": "41875", "score": 2377.0}, {"name": "chr_13_G11", "taxId": "41875", "score": 2374.0}, {"name": "chr_13_G11", "taxId": "41875", "score": 2368.0}, {"name": "chr_13_G11", "taxId": "41875", "score": 2366.0}, {"name": "chr_13_G11", "taxId": "41875", "score": 2351.0}, {"name": "chr_13_G11", "taxId": "41875", "score": 2322.0}, {"name": "chr_13_G11", "taxId": "41875", "score": 2322.0}, {"name": "chr_13_G11", "taxId": "41875", "score": 2314.0}, {"name": "chr_13_G11", "taxId": "41875", "score": 2278.0}, {"name": "chr_13_G11", "taxId": "41875", "score": 2278.0}, {"name": "chr_13_G11", "taxId": "41875", "score": 2244.0}, {"name": "chr_13_G11", "taxId": "41875", "score": 2241.0}, {"name": "chr_13_G11", "taxId": "41875", "score": 2241.0}, {"name": "chr_13_G11", "taxId": "41875", "score": 2235.0}, {"name": "chr_13_G11", "taxId": "41875", "score": 2228.0}, {"name": "chr_13_G11", "taxId": "41875", "score": 2228.0}, {"name": "chr_13_G11", "taxId": "41875", "score": 2224.0}, {"name": "chr_13_G11", "taxId": "41875", "score": 2220.0}, {"name": "chr_13_G11", "taxId": "41875", "score": 966.0}, {"name": "chr_13_G11", "taxId": "41875", "score": 2202.0}, {"name": "chr_13_G11", "taxId": "41875", "score": 2194.0}, {"name": "chr_13_G11", "taxId": "41875", "score": 2183.0}, {"name": "chr_13_G11", "taxId": "41875", "score": 2170.0}, {"name": "chr_13_G11", "taxId": "41875", "score": 1851.0}, {"name": "chr_13_G11", "taxId": "41875", "score": 1123.0}, {"name": "chr_13_G11", "taxId": "41875", "score": 749.0}, {"name": "chr_13_G11", "taxId": "41875", "score": 2167.0}, {"name": "chr_13_G11", "taxId": "41875", "score": 2154.0}, {"name": "chr_13_G11", "taxId": "41875", "score": 2150.0}, {"name": "chr_13_G11", "taxId": "41875", "score": 2146.0}, {"name": "chr_13_G11", "taxId": "41875", "score": 1712.0}, {"name": "chr_13_G11", "taxId": "41875", "score": 806.0}, {"name": "chr_13_G11", "taxId": "41875", "score": 704.0}, {"name": "chr_13_G11", "taxId": "41875", "score": 568.0}, {"name": "chr_13_G11", "taxId": "41875", "score": 501.0}, {"name": "chr_13_G11", "taxId": "41875", "score": 285.0}, {"name": "chr_13_G11", "taxId": "41875", "score": 278.0}, {"name": "chr_13_G11", "taxId": "41875", "score": 2145.0}, {"name": "chr_13_G11", "taxId": "41875", "score": 2134.0}, {"name": "chr_13_G11", "taxId": "41875", "score": 2122.0}, {"name": "chr_13_G11", "taxId": "41875", "score": 2091.0}, {"name": "chr_13_G11", "taxId": "41875", "score": 1840.0}, {"name": "chr_13_G11", "taxId": "41875", "score": 2078.0}, {"name": "chr_13_G11", "taxId": "41875", "score": 2050.0}, {"name": "chr_13_G11", "taxId": "41875", "score": 2041.0}, {"name": "chr_13_G11", "taxId": "41875", "score": 2028.0}, {"name": "chr_13_G11", "taxId": "41875", "score": 2017.0}, {"name": "chr_13_G11", "taxId": "41875", "score": 2013.0}, {"name": "chr_13_G11", "taxId": "41875", "score": 2012.0}, {"name": "chr_13_G11", "taxId": "41875", "score": 2006.0}, {"name": "chr_13_G11", "taxId": "41875", "score": 1995.0}, {"name": "chr_13_G11", "taxId": "41875", "score": 1969.0}, {"name": "chr_13_G11", "taxId": "41875", "score": 966.0}, {"name": "chr_13_G11", "taxId": "41875", "score": 1945.0}, {"name": "chr_13_G11", "taxId": "41875", "score": 1940.0}, {"name": "chr_13_G11", "taxId": "41875", "score": 1934.0}, {"name": "chr_13_G11", "taxId": "41875", "score": 1923.0}, {"name": "chr_13_G11", "taxId": "41875", "score": 1892.0}, {"name": "chr_13_G11", "taxId": "41875", "score": 1886.0}, {"name": "chr_13_G11", "taxId": "41875", "score": 1186.0}, {"name": "chr_13_G11", "taxId": "41875", "score": 1886.0}, {"name": "chr_13_G11", "taxId": "41875", "score": 1197.0}, {"name": "chr_13_G11", "taxId": "41875", "score": 1186.0}, {"name": "chr_13_G11", "taxId": "41875", "score": 1079.0}, {"name": "chr_13_G11", "taxId": "41875", "score": 850.0}, {"name": "chr_13_G11", "taxId": "41875", "score": 652.0}, {"name": "chr_13_G11", "taxId": "41875", "score": 569.0}, {"name": "chr_13_G11", "taxId": "41875", "score": 440.0}, {"name": "chr_13_G11", "taxId": "41875", "score": 231.0}, {"name": "chr_13_G11", "taxId": "41875", "score": 156.0}, {"name": "chr_13_G11", "taxId": "41875", "score": 141.0}, {"name": "chr_13_G11", "taxId": "41875", "score": 1873.0}, {"name": "chr_13_G11", "taxId": "41875", "score": 1857.0}, {"name": "chr_13_G11", "taxId": "41875", "score": 1857.0}, {"name": "chr_13_G11", "taxId": "41875", "score": 1823.0}, {"name": "chr_13_G11", "taxId": "41875", "score": 1792.0}, {"name": "chr_13_G11", "taxId": "41875", "score": 1779.0}, {"name": "chr_13_G11", "taxId": "41875", "score": 1777.0}, {"name": "chr_13_G11", "taxId": "41875", "score": 248.0}, {"name": "chr_13_G11", "taxId": "41875", "score": 1768.0}, {"name": "chr_13_G11", "taxId": "41875", "score": 1762.0}, {"name": "chr_13_G11", "taxId": "41875", "score": 1757.0}, {"name": "chr_13_G11", "taxId": "41875", "score": 1751.0}, {"name": "chr_13_G11", "taxId": "41875", "score": 1746.0}, {"name": "chr_13_G11", "taxId": "41875", "score": 333.0}, {"name": "chr_13_G11", "taxId": "41875", "score": 215.0}, {"name": "chr_13_G11", "taxId": "41875", "score": 1735.0}, {"name": "chr_13_G11", "taxId": "41875", "score": 1718.0}, {"name": "chr_13_G11", "taxId": "41875", "score": 1735.0}, {"name": "chr_13_G11", "taxId": "41875", "score": 1729.0}, {"name": "chr_13_G11", "taxId": "41875", "score": 1725.0}, {"name": "chr_13_G11", "taxId": "41875", "score": 1720.0}, {"name": "chr_13_G11", "taxId": "41875", "score": 355.0}, {"name": "chr_13_G11", "taxId": "41875", "score": 1718.0}, {"name": "chr_13_G11", "taxId": "41875", "score": 1712.0}, {"name": "chr_13_G11", "taxId": "41875", "score": 1674.0}, {"name": "chr_13_G11", "taxId": "41875", "score": 1663.0}, {"name": "chr_13_G11", "taxId": "41875", "score": 1652.0}, {"name": "chr_13_G11", "taxId": "41875", "score": 1646.0}, {"name": "chr_13_G11", "taxId": "41875", "score": 1635.0}, {"name": "chr_13_G11", "taxId": "41875", "score": 719.0}, {"name": "chr_13_G11", "taxId": "41875", "score": 1620.0}, {"name": "chr_13_G11", "taxId": "41875", "score": 1604.0}, {"name": "chr_13_G11", "taxId": "41875", "score": 1585.0}, {"name": "chr_13_G11", "taxId": "41875", "score": 1568.0}, {"name": "chr_13_G11", "taxId": "41875", "score": 1561.0}, {"name": "chr_13_G11", "taxId": "41875", "score": 1559.0}, {"name": "chr_13_G11", "taxId": "41875", "score": 1535.0}, {"name": "chr_13_G11", "taxId": "41875", "score": 1519.0}, {"name": "chr_13_G11", "taxId": "41875", "score": 1519.0}, {"name": "chr_13_G11", "taxId": "41875", "score": 1491.0}, {"name": "chr_13_G11", "taxId": "41875", "score": 1474.0}, {"name": "chr_13_G11", "taxId": "41875", "score": 1469.0}, {"name": "chr_13_G11", "taxId": "41875", "score": 1439.0}, {"name": "chr_13_G11", "taxId": "41875", "score": 1077.0}, {"name": "chr_13_G11", "taxId": "41875", "score": 843.0}, {"name": "chr_13_G11", "taxId": "41875", "score": 795.0}, {"name": "chr_13_G11", "taxId": "41875", "score": 778.0}, {"name": "chr_13_G11", "taxId": "41875", "score": 1435.0}, {"name": "chr_13_G11", "taxId": "41875", "score": 191.0}, {"name": "chr_13_G11", "taxId": "41875", "score": 1413.0}, {"name": "chr_13_G11", "taxId": "41875", "score": 1402.0}, {"name": "chr_13_G11", "taxId": "41875", "score": 1391.0}, {"name": "chr_13_G11", "taxId": "41875", "score": 1391.0}, {"name": "chr_13_G11", "taxId": "41875", "score": 1360.0}, {"name": "chr_13_G11", "taxId": "41875", "score": 1358.0}, {"name": "chr_13_G11", "taxId": "41875", "score": 1356.0}, {"name": "chr_13_G11", "taxId": "41875", "score": 335.0}, {"name": "chr_13_G11", "taxId": "41875", "score": 1354.0}, {"name": "chr_13_G11", "taxId": "41875", "score": 1330.0}, {"name": "chr_13_G11", "taxId": "41875", "score": 1299.0}, {"name": "chr_13_G11", "taxId": "41875", "score": 1275.0}, {"name": "chr_13_G11", "taxId": "41875", "score": 1266.0}, {"name": "chr_13_G11", "taxId": "41875", "score": 640.0}, {"name": "chr_13_G11", "taxId": "41875", "score": 1243.0}, {"name": "chr_13_G11", "taxId": "41875", "score": 1232.0}, {"name": "chr_13_G11", "taxId": "41875", "score": 1223.0}, {"name": "chr_13_G11", "taxId": "41875", "score": 1216.0}, {"name": "chr_13_G11", "taxId": "41875", "score": 1216.0}, {"name": "chr_13_G11", "taxId": "41875", "score": 1203.0}, {"name": "chr_13_G11", "taxId": "41875", "score": 1173.0}, {"name": "chr_13_G11", "taxId": "41875", "score": 785.0}, {"name": "chr_13_G11", "taxId": "41875", "score": 1147.0}, {"name": "chr_13_G11", "taxId": "41875", "score": 1099.0}, {"name": "chr_13_G11", "taxId": "41875", "score": 1059.0}, {"name": "chr_13_G11", "taxId": "41875", "score": 305.0}, {"name": "chr_13_G11", "taxId": "41875", "score": 1098.0}, {"name": "chr_13_G11", "taxId": "41875", "score": 1086.0}, {"name": "chr_13_G11", "taxId": "41875", "score": 1050.0}, {"name": "chr_13_G11", "taxId": "41875", "score": 1048.0}, {"name": "chr_13_G11", "taxId": "41875", "score": 1042.0}, {"name": "chr_13_G11", "taxId": "41875", "score": 750.0}, {"name": "chr_13_G11", "taxId": "41875", "score": 621.0}, {"name": "chr_13_G11", "taxId": "41875", "score": 1009.0}, {"name": "chr_13_G11", "taxId": "41875", "score": 994.0}, {"name": "chr_13_G11", "taxId": "41875", "score": 981.0}, {"name": "chr_13_G11", "taxId": "41875", "score": 950.0}, {"name": "chr_13_G11", "taxId": "41875", "score": 392.0}, {"name": "chr_13_G11", "taxId": "41875", "score": 948.0}, {"name": "chr_13_G11", "taxId": "41875", "score": 883.0}, {"name": "chr_13_G11", "taxId": "436017", "score": 881.0}, {"name": "chr_13_G11", "taxId": "436017", "score": 881.0}, {"name": "chr_13_G11", "taxId": "436017", "score": 697.0}, {"name": "chr_13_G11", "taxId": "436017", "score": 350.0}, {"name": "chr_13_G11", "taxId": "436017", "score": 154.0}, {"name": "chr_13_G11", "taxId": "41875", "score": 874.0}, {"name": "chr_13_G11", "taxId": "41875", "score": 231.0}, {"name": "chr_13_G11", "taxId": "41875", "score": 872.0}, {"name": "chr_13_G11", "taxId": "41875", "score": 857.0}, {"name": "chr_13_G11", "taxId": "41875", "score": 854.0}, {"name": "chr_13_G11", "taxId": "41875", "score": 843.0}, {"name": "chr_13_G11", "taxId": "41875", "score": 835.0}, {"name": "chr_13_G11", "taxId": "41875", "score": 835.0}, {"name": "chr_13_G11", "taxId": "41875", "score": 453.0}, {"name": "chr_13_G11", "taxId": "41875", "score": 259.0}, {"name": "chr_13_G11", "taxId": "41875", "score": 150.0}, {"name": "chr_13_G11", "taxId": "41875", "score": 821.0}, {"name": "chr_13_G11", "taxId": "41875", "score": 760.0}, {"name": "chr_13_G11", "taxId": "41875", "score": 811.0}, {"name": "chr_13_G11", "taxId": "41875", "score": 804.0}, {"name": "chr_13_G11", "taxId": "41875", "score": 804.0}, {"name": "chr_13_G11", "taxId": "41875", "score": 800.0}, {"name": "chr_13_G11", "taxId": "41875", "score": 793.0}, {"name": "chr_13_G11", "taxId": "41875", "score": 798.0}, {"name": "chr_13_G11", "taxId": "41875", "score": 446.0}, {"name": "chr_13_G11", "taxId": "41875", "score": 326.0}, {"name": "chr_13_G11", "taxId": "41875", "score": 793.0}, {"name": "chr_13_G11", "taxId": "41875", "score": 778.0}, {"name": "chr_13_G11", "taxId": "41875", "score": 776.0}, {"name": "chr_13_G11", "taxId": "41875", "score": 758.0}, {"name": "chr_13_G11", "taxId": "41875", "score": 749.0}, {"name": "chr_13_G11", "taxId": "41875", "score": 588.0}, {"name": "chr_13_G11", "taxId": "41875", "score": 734.0}, {"name": "chr_13_G11", "taxId": "41875", "score": 592.0}, {"name": "chr_13_G11", "taxId": "41875", "score": 734.0}, {"name": "chr_13_G11", "taxId": "41875", "score": 726.0}, {"name": "chr_13_G11", "taxId": "41875", "score": 715.0}, {"name": "chr_13_G11", "taxId": "41875", "score": 704.0}, {"name": "chr_13_G11", "taxId": "41875", "score": 704.0}, {"name": "chr_13_G11", "taxId": "436017", "score": 697.0}, {"name": "chr_13_G11", "taxId": "41875", "score": 688.0}, {"name": "chr_13_G11", "taxId": "41875", "score": 682.0}, {"name": "chr_13_G11", "taxId": "41875", "score": 643.0}, {"name": "chr_13_G11", "taxId": "41875", "score": 678.0}, {"name": "chr_13_G11", "taxId": "41875", "score": 676.0}, {"name": "chr_13_G11", "taxId": "41875", "score": 664.0}, {"name": "chr_13_G11", "taxId": "41875", "score": 344.0}, {"name": "chr_13_G11", "taxId": "41875", "score": 285.0}, {"name": "chr_13_G11", "taxId": "41875", "score": 664.0}, {"name": "chr_13_G11", "taxId": "41875", "score": 640.0}, {"name": "chr_13_G11", "taxId": "41875", "score": 486.0}, {"name": "chr_13_G11", "taxId": "41875", "score": 475.0}, {"name": "chr_13_G11", "taxId": "41875", "score": 411.0}, {"name": "chr_13_G11", "taxId": "41875", "score": 320.0}, {"name": "chr_13_G11", "taxId": "41875", "score": 220.0}, {"name": "chr_13_G11", "taxId": "41875", "score": 658.0}, {"name": "chr_13_G11", "taxId": "41875", "score": 161.0}, {"name": "chr_13_G11", "taxId": "41875", "score": 654.0}, {"name": "chr_13_G11", "taxId": "41875", "score": 654.0}, {"name": "chr_13_G11", "taxId": "41875", "score": 167.0}, {"name": "chr_13_G11", "taxId": "41875", "score": 652.0}, {"name": "chr_13_G11", "taxId": "41875", "score": 638.0}, {"name": "chr_13_G11", "taxId": "70448", "score": 603.0}, {"name": "chr_13_G11", "taxId": "41875", "score": 599.0}, {"name": "chr_13_G11", "taxId": "41875", "score": 178.0}, {"name": "chr_13_G11", "taxId": "41875", "score": 582.0}, {"name": "chr_13_G11", "taxId": "41875", "score": 577.0}, {"name": "chr_13_G11", "taxId": "41875", "score": 577.0}, {"name": "chr_13_G11", "taxId": "41875", "score": 577.0}, {"name": "chr_13_G11", "taxId": "41875", "score": 566.0}, {"name": "chr_13_G11", "taxId": "41875", "score": 566.0}, {"name": "chr_13_G11", "taxId": "41875", "score": 566.0}, {"name": "chr_13_G11", "taxId": "41875", "score": 527.0}, {"name": "chr_13_G11", "taxId": "41875", "score": 315.0}, {"name": "chr_13_G11", "taxId": "41875", "score": 521.0}, {"name": "chr_13_G11", "taxId": "41875", "score": 499.0}, {"name": "chr_13_G11", "taxId": "41875", "score": 488.0}, {"name": "chr_13_G11", "taxId": "41875", "score": 484.0}, {"name": "chr_13_G11", "taxId": "41875", "score": 475.0}, {"name": "chr_13_G11", "taxId": "41875", "score": 440.0}, {"name": "chr_13_G11", "taxId": "41875", "score": 438.0}, {"name": "chr_13_G11", "taxId": "41875", "score": 438.0}, {"name": "chr_13_G11", "taxId": "41875", "score": 429.0}, {"name": "chr_13_G11", "taxId": "41875", "score": 411.0}, {"name": "chr_13_G11", "taxId": "41875", "score": 320.0}, {"name": "chr_13_G11", "taxId": "41875", "score": 237.0}, {"name": "chr_13_G11", "taxId": "41875", "score": 237.0}, {"name": "chr_13_G11", "taxId": "41875", "score": 226.0}, {"name": "chr_13_G11", "taxId": "41875", "score": 172.0}, {"name": "chr_13_G11", "taxId": "41875", "score": 411.0}, {"name": "chr_13_G11", "taxId": "70448", "score": 405.0}, {"name": "chr_13_G11", "taxId": "41875", "score": 383.0}, {"name": "chr_13_G11", "taxId": "436017", "score": 350.0}, {"name": "chr_13_G11", "taxId": "41875", "score": 326.0}, {"name": "chr_13_G11", "taxId": "41875", "score": 303.0}, {"name": "chr_13_G11", "taxId": "41875", "score": 294.0}, {"name": "chr_13_G11", "taxId": "564608", "score": 278.0}, {"name": "chr_13_G11", "taxId": "41875", "score": 259.0}, {"name": "chr_13_G11", "taxId": "70448", "score": 255.0}, {"name": "chr_13_G11", "taxId": "41875", "score": 254.0}, {"name": "chr_13_G11", "taxId": "41875", "score": 228.0}, {"name": "chr_13_G11", "taxId": "41875", "score": 220.0}, {"name": "chr_13_G11", "taxId": "70448", "score": 211.0}, {"name": "chr_13_G11", "taxId": "41875", "score": 196.0}, {"name": "chr_13_G11", "taxId": "41875", "score": 195.0}, {"name": "chr_13_G11", "taxId": "41875", "score": 193.0}, {"name": "chr_13_G11", "taxId": "41875", "score": 189.0}, {"name": "chr_13_G11", "taxId": "34126", "score": 183.0}, {"name": "chr_13_G11", "taxId": "41875", "score": 167.0}, {"name": "chr_13_G11", "taxId": "70448", "score": 158.0}, {"name": "chr_13_G11", "taxId": "41875", "score": 156.0}, {"name": "chr_13_G11", "taxId": "436017", "score": 154.0}, {"name": "chr_13_G11", "taxId": "39947", "score": 152.0}, {"name": "chr_13_G11", "taxId": "39947", "score": 152.0}, {"name": "chr_13_G11", "taxId": "63459", "score": 143.0}, {"name": "chr_13_G11", "taxId": "41875", "score": 141.0}]}, "taxonomy": {"bestsum": {"species": {"tax": "Bathycoccus prasinos", "score": 2636070.0, "c_index": 6}, "genus": {"tax": "Bathycoccus", "score": 2636070.0, "c_index": 5}, "family": {"tax": "Bathycoccaceae", "score": 2641866.0, "c_index": 4}, "order": {"tax": "Mamiellales", "score": 2642144.0, "c_index": 3}, "phylum": {"tax": "Chlorophyta", "score": 2642327.0, "c_index": 1}, "superkingdom": {"tax": "Eukaryota", "score": 2642774.0, "c_index": 0}}}}, "chr_12_G11": {"name": "chr_12_G11", "length": 721518, "n_count": 0, "agct_count": 721518, "gc": 0.482, "covs": {"bam0": 22.8875}, "read_cov": {"bam0": 66314}, "hits": {"tax0": [{"name": "chr_12_G11", "taxId": "41875", "score": 619800.0}, {"name": "chr_12_G11", "taxId": "41875", "score": 192700.0}, {"name": "chr_12_G11", "taxId": "41875", "score": 158400.0}, {"name": "chr_12_G11", "taxId": "41875", "score": 130500.0}, {"name": "chr_12_G11", "taxId": "41875", "score": 114500.0}, {"name": "chr_12_G11", "taxId": "41875", "score": 62622.0}, {"name": "chr_12_G11", "taxId": "41875", "score": 24720.0}, {"name": "chr_12_G11", "taxId": "41875", "score": 1085.0}, {"name": "chr_12_G11", "taxId": "41875", "score": 1085.0}, {"name": "chr_12_G11", "taxId": "41875", "score": 547.0}, {"name": "chr_12_G11", "taxId": "41875", "score": 547.0}, {"name": "chr_12_G11", "taxId": "41875", "score": 436.0}, {"name": "chr_12_G11", "taxId": "743611", "score": 26513.0}, {"name": "chr_12_G11", "taxId": "41875", "score": 13413.0}, {"name": "chr_12_G11", "taxId": "41875", "score": 11937.0}, {"name": "chr_12_G11", "taxId": "41875", "score": 11396.0}, {"name": "chr_12_G11", "taxId": "41875", "score": 10737.0}, {"name": "chr_12_G11", "taxId": "41875", "score": 10416.0}, {"name": "chr_12_G11", "taxId": "41875", "score": 10216.0}, {"name": "chr_12_G11", "taxId": "41875", "score": 8999.0}, {"name": "chr_12_G11", "taxId": "41875", "score": 8532.0}, {"name": "chr_12_G11", "taxId": "41875", "score": 8394.0}, {"name": "chr_12_G11", "taxId": "41875", "score": 8377.0}, {"name": "chr_12_G11", "taxId": "41875", "score": 7795.0}, {"name": "chr_12_G11", "taxId": "41875", "score": 7685.0}, {"name": "chr_12_G11", "taxId": "41875", "score": 7568.0}, {"name": "chr_12_G11", "taxId": "41875", "score": 7424.0}, {"name": "chr_12_G11", "taxId": "41875", "score": 7352.0}, {"name": "chr_12_G11", "taxId": "41875", "score": 7042.0}, {"name": "chr_12_G11", "taxId": "41875", "score": 6682.0}, {"name": "chr_12_G11", "taxId": "41875", "score": 6582.0}, {"name": "chr_12_G11", "taxId": "41875", "score": 6549.0}, {"name": "chr_12_G11", "taxId": "41875", "score": 6433.0}, {"name": "chr_12_G11", "taxId": "41875", "score": 6338.0}, {"name": "chr_12_G11", "taxId": "41875", "score": 6244.0}, {"name": "chr_12_G11", "taxId": "41875", "score": 6106.0}, {"name": "chr_12_G11", "taxId": "41875", "score": 5995.0}, {"name": "chr_12_G11", "taxId": "41875", "score": 5967.0}, {"name": "chr_12_G11", "taxId": "41875", "score": 1085.0}, {"name": "chr_12_G11", "taxId": "41875", "score": 436.0}, {"name": "chr_12_G11", "taxId": "41875", "score": 436.0}, {"name": "chr_12_G11", "taxId": "41875", "score": 5790.0}, {"name": "chr_12_G11", "taxId": "41875", "score": 5718.0}, {"name": "chr_12_G11", "taxId": "41875", "score": 5618.0}, {"name": "chr_12_G11", "taxId": "41875", "score": 5590.0}, {"name": "chr_12_G11", "taxId": "41875", "score": 5559.0}, {"name": "chr_12_G11", "taxId": "41875", "score": 294.0}, {"name": "chr_12_G11", "taxId": "41875", "score": 5529.0}, {"name": "chr_12_G11", "taxId": "41875", "score": 5526.0}, {"name": "chr_12_G11", "taxId": "41875", "score": 5391.0}, {"name": "chr_12_G11", "taxId": "41875", "score": 5363.0}, {"name": "chr_12_G11", "taxId": "41875", "score": 5269.0}, {"name": "chr_12_G11", "taxId": "41875", "score": 5247.0}, {"name": "chr_12_G11", "taxId": "41875", "score": 5236.0}, {"name": "chr_12_G11", "taxId": "41875", "score": 5164.0}, {"name": "chr_12_G11", "taxId": "41875", "score": 5164.0}, {"name": "chr_12_G11", "taxId": "41875", "score": 5142.0}, {"name": "chr_12_G11", "taxId": "41875", "score": 5142.0}, {"name": "chr_12_G11", "taxId": "41875", "score": 5136.0}, {"name": "chr_12_G11", "taxId": "41875", "score": 5042.0}, {"name": "chr_12_G11", "taxId": "41875", "score": 5029.0}, {"name": "chr_12_G11", "taxId": "41875", "score": 429.0}, {"name": "chr_12_G11", "taxId": "41875", "score": 5025.0}, {"name": "chr_12_G11", "taxId": "41875", "score": 4964.0}, {"name": "chr_12_G11", "taxId": "41875", "score": 4909.0}, {"name": "chr_12_G11", "taxId": "41875", "score": 4682.0}, {"name": "chr_12_G11", "taxId": "41875", "score": 4671.0}, {"name": "chr_12_G11", "taxId": "41875", "score": 4615.0}, {"name": "chr_12_G11", "taxId": "41875", "score": 4604.0}, {"name": "chr_12_G11", "taxId": "41875", "score": 4577.0}, {"name": "chr_12_G11", "taxId": "41875", "score": 4521.0}, {"name": "chr_12_G11", "taxId": "41875", "score": 4505.0}, {"name": "chr_12_G11", "taxId": "41875", "score": 4494.0}, {"name": "chr_12_G11", "taxId": "41875", "score": 4492.0}, {"name": "chr_12_G11", "taxId": "41875", "score": 4488.0}, {"name": "chr_12_G11", "taxId": "41875", "score": 4471.0}, {"name": "chr_12_G11", "taxId": "41875", "score": 4438.0}, {"name": "chr_12_G11", "taxId": "41875", "score": 4383.0}, {"name": "chr_12_G11", "taxId": "41875", "score": 4333.0}, {"name": "chr_12_G11", "taxId": "41875", "score": 4289.0}, {"name": "chr_12_G11", "taxId": "41875", "score": 4217.0}, {"name": "chr_12_G11", "taxId": "41875", "score": 4213.0}, {"name": "chr_12_G11", "taxId": "41875", "score": 4205.0}, {"name": "chr_12_G11", "taxId": "41875", "score": 4196.0}, {"name": "chr_12_G11", "taxId": "41875", "score": 4178.0}, {"name": "chr_12_G11", "taxId": "41875", "score": 4167.0}, {"name": "chr_12_G11", "taxId": "41875", "score": 4161.0}, {"name": "chr_12_G11", "taxId": "41875", "score": 4124.0}, {"name": "chr_12_G11", "taxId": "41875", "score": 4111.0}, {"name": "chr_12_G11", "taxId": "41875", "score": 4000.0}, {"name": "chr_12_G11", "taxId": "41875", "score": 3951.0}, {"name": "chr_12_G11", "taxId": "41875", "score": 3912.0}, {"name": "chr_12_G11", "taxId": "41875", "score": 3873.0}, {"name": "chr_12_G11", "taxId": "41875", "score": 3838.0}, {"name": "chr_12_G11", "taxId": "41875", "score": 165.0}, {"name": "chr_12_G11", "taxId": "41875", "score": 3834.0}, {"name": "chr_12_G11", "taxId": "41875", "score": 3823.0}, {"name": "chr_12_G11", "taxId": "41875", "score": 3807.0}, {"name": "chr_12_G11", "taxId": "41875", "score": 3773.0}, {"name": "chr_12_G11", "taxId": "41875", "score": 3740.0}, {"name": "chr_12_G11", "taxId": "41875", "score": 3729.0}, {"name": "chr_12_G11", "taxId": "41875", "score": 3729.0}, {"name": "chr_12_G11", "taxId": "41875", "score": 3723.0}, {"name": "chr_12_G11", "taxId": "41875", "score": 3712.0}, {"name": "chr_12_G11", "taxId": "41875", "score": 3690.0}, {"name": "chr_12_G11", "taxId": "41875", "score": 3685.0}, {"name": "chr_12_G11", "taxId": "41875", "score": 3681.0}, {"name": "chr_12_G11", "taxId": "41875", "score": 3624.0}, {"name": "chr_12_G11", "taxId": "41875", "score": 3609.0}, {"name": "chr_12_G11", "taxId": "41875", "score": 3579.0}, {"name": "chr_12_G11", "taxId": "41875", "score": 3557.0}, {"name": "chr_12_G11", "taxId": "41875", "score": 3552.0}, {"name": "chr_12_G11", "taxId": "41875", "score": 3535.0}, {"name": "chr_12_G11", "taxId": "41875", "score": 3518.0}, {"name": "chr_12_G11", "taxId": "41875", "score": 3513.0}, {"name": "chr_12_G11", "taxId": "41875", "score": 3472.0}, {"name": "chr_12_G11", "taxId": "41875", "score": 2920.0}, {"name": "chr_12_G11", "taxId": "41875", "score": 222.0}, {"name": "chr_12_G11", "taxId": "41875", "score": 3458.0}, {"name": "chr_12_G11", "taxId": "41875", "score": 3441.0}, {"name": "chr_12_G11", "taxId": "41875", "score": 3441.0}, {"name": "chr_12_G11", "taxId": "41875", "score": 3419.0}, {"name": "chr_12_G11", "taxId": "41875", "score": 3391.0}, {"name": "chr_12_G11", "taxId": "41875", "score": 3387.0}, {"name": "chr_12_G11", "taxId": "41875", "score": 3341.0}, {"name": "chr_12_G11", "taxId": "41875", "score": 3319.0}, {"name": "chr_12_G11", "taxId": "41875", "score": 3314.0}, {"name": "chr_12_G11", "taxId": "41875", "score": 3291.0}, {"name": "chr_12_G11", "taxId": "41875", "score": 3286.0}, {"name": "chr_12_G11", "taxId": "41875", "score": 3258.0}, {"name": "chr_12_G11", "taxId": "41875", "score": 3230.0}, {"name": "chr_12_G11", "taxId": "41875", "score": 3230.0}, {"name": "chr_12_G11", "taxId": "41875", "score": 3230.0}, {"name": "chr_12_G11", "taxId": "41875", "score": 3225.0}, {"name": "chr_12_G11", "taxId": "41875", "score": 3208.0}, {"name": "chr_12_G11", "taxId": "41875", "score": 3203.0}, {"name": "chr_12_G11", "taxId": "41875", "score": 3192.0}, {"name": "chr_12_G11", "taxId": "41875", "score": 3192.0}, {"name": "chr_12_G11", "taxId": "41875", "score": 3186.0}, {"name": "chr_12_G11", "taxId": "41875", "score": 3181.0}, {"name": "chr_12_G11", "taxId": "41875", "score": 3181.0}, {"name": "chr_12_G11", "taxId": "41875", "score": 3166.0}, {"name": "chr_12_G11", "taxId": "41875", "score": 3147.0}, {"name": "chr_12_G11", "taxId": "41875", "score": 3099.0}, {"name": "chr_12_G11", "taxId": "41875", "score": 3088.0}, {"name": "chr_12_G11", "taxId": "41875", "score": 248.0}, {"name": "chr_12_G11", "taxId": "41875", "score": 3068.0}, {"name": "chr_12_G11", "taxId": "41875", "score": 1105.0}, {"name": "chr_12_G11", "taxId": "41875", "score": 3059.0}, {"name": "chr_12_G11", "taxId": "41875", "score": 3053.0}, {"name": "chr_12_G11", "taxId": "41875", "score": 3046.0}, {"name": "chr_12_G11", "taxId": "41875", "score": 3042.0}, {"name": "chr_12_G11", "taxId": "41875", "score": 3042.0}, {"name": "chr_12_G11", "taxId": "41875", "score": 3042.0}, {"name": "chr_12_G11", "taxId": "41875", "score": 3040.0}, {"name": "chr_12_G11", "taxId": "41875", "score": 545.0}, {"name": "chr_12_G11", "taxId": "41875", "score": 3037.0}, {"name": "chr_12_G11", "taxId": "41875", "score": 3027.0}, {"name": "chr_12_G11", "taxId": "41875", "score": 3024.0}, {"name": "chr_12_G11", "taxId": "41875", "score": 2977.0}, {"name": "chr_12_G11", "taxId": "41875", "score": 3011.0}, {"name": "chr_12_G11", "taxId": "41875", "score": 2994.0}, {"name": "chr_12_G11", "taxId": "41875", "score": 1323.0}, {"name": "chr_12_G11", "taxId": "41875", "score": 2931.0}, {"name": "chr_12_G11", "taxId": "41875", "score": 2931.0}, {"name": "chr_12_G11", "taxId": "41875", "score": 2887.0}, {"name": "chr_12_G11", "taxId": "41875", "score": 2876.0}, {"name": "chr_12_G11", "taxId": "41875", "score": 2837.0}, {"name": "chr_12_G11", "taxId": "41875", "score": 2826.0}, {"name": "chr_12_G11", "taxId": "41875", "score": 2761.0}, {"name": "chr_12_G11", "taxId": "41875", "score": 2748.0}, {"name": "chr_12_G11", "taxId": "41875", "score": 2743.0}, {"name": "chr_12_G11", "taxId": "41875", "score": 2732.0}, {"name": "chr_12_G11", "taxId": "41875", "score": 2697.0}, {"name": "chr_12_G11", "taxId": "41875", "score": 200.0}, {"name": "chr_12_G11", "taxId": "41875", "score": 2691.0}, {"name": "chr_12_G11", "taxId": "41875", "score": 403.0}, {"name": "chr_12_G11", "taxId": "41875", "score": 2682.0}, {"name": "chr_12_G11", "taxId": "41875", "score": 2671.0}, {"name": "chr_12_G11", "taxId": "41875", "score": 2660.0}, {"name": "chr_12_G11", "taxId": "41875", "score": 2634.0}, {"name": "chr_12_G11", "taxId": "41875", "score": 2610.0}, {"name": "chr_12_G11", "taxId": "41875", "score": 2604.0}, {"name": "chr_12_G11", "taxId": "41875", "score": 2599.0}, {"name": "chr_12_G11", "taxId": "41875", "score": 2579.0}, {"name": "chr_12_G11", "taxId": "41875", "score": 2543.0}, {"name": "chr_12_G11", "taxId": "41875", "score": 2523.0}, {"name": "chr_12_G11", "taxId": "41875", "score": 2514.0}, {"name": "chr_12_G11", "taxId": "41875", "score": 285.0}, {"name": "chr_12_G11", "taxId": "41875", "score": 2494.0}, {"name": "chr_12_G11", "taxId": "41875", "score": 2488.0}, {"name": "chr_12_G11", "taxId": "41875", "score": 2473.0}, {"name": "chr_12_G11", "taxId": "41875", "score": 202.0}, {"name": "chr_12_G11", "taxId": "41875", "score": 2453.0}, {"name": "chr_12_G11", "taxId": "41875", "score": 1989.0}, {"name": "chr_12_G11", "taxId": "41875", "score": 2446.0}, {"name": "chr_12_G11", "taxId": "41875", "score": 2438.0}, {"name": "chr_12_G11", "taxId": "41875", "score": 2438.0}, {"name": "chr_12_G11", "taxId": "41875", "score": 2433.0}, {"name": "chr_12_G11", "taxId": "41875", "score": 2416.0}, {"name": "chr_12_G11", "taxId": "41875", "score": 2405.0}, {"name": "chr_12_G11", "taxId": "41875", "score": 2370.0}, {"name": "chr_12_G11", "taxId": "41875", "score": 568.0}, {"name": "chr_12_G11", "taxId": "41875", "score": 2361.0}, {"name": "chr_12_G11", "taxId": "41875", "score": 2361.0}, {"name": "chr_12_G11", "taxId": "41875", "score": 2355.0}, {"name": "chr_12_G11", "taxId": "41875", "score": 2322.0}, {"name": "chr_12_G11", "taxId": "41875", "score": 2316.0}, {"name": "chr_12_G11", "taxId": "41875", "score": 2305.0}, {"name": "chr_12_G11", "taxId": "41875", "score": 2305.0}, {"name": "chr_12_G11", "taxId": "41875", "score": 2300.0}, {"name": "chr_12_G11", "taxId": "41875", "score": 2290.0}, {"name": "chr_12_G11", "taxId": "41875", "score": 2289.0}, {"name": "chr_12_G11", "taxId": "41875", "score": 2285.0}, {"name": "chr_12_G11", "taxId": "41875", "score": 2283.0}, {"name": "chr_12_G11", "taxId": "41875", "score": 2266.0}, {"name": "chr_12_G11", "taxId": "41875", "score": 2266.0}, {"name": "chr_12_G11", "taxId": "41875", "score": 2261.0}, {"name": "chr_12_G11", "taxId": "41875", "score": 2242.0}, {"name": "chr_12_G11", "taxId": "41875", "score": 335.0}, {"name": "chr_12_G11", "taxId": "41875", "score": 2233.0}, {"name": "chr_12_G11", "taxId": "41875", "score": 2233.0}, {"name": "chr_12_G11", "taxId": "41875", "score": 2231.0}, {"name": "chr_12_G11", "taxId": "41875", "score": 2231.0}, {"name": "chr_12_G11", "taxId": "41875", "score": 2228.0}, {"name": "chr_12_G11", "taxId": "41875", "score": 2211.0}, {"name": "chr_12_G11", "taxId": "41875", "score": 2211.0}, {"name": "chr_12_G11", "taxId": "41875", "score": 2211.0}, {"name": "chr_12_G11", "taxId": "41875", "score": 2200.0}, {"name": "chr_12_G11", "taxId": "41875", "score": 2200.0}, {"name": "chr_12_G11", "taxId": "41875", "score": 2189.0}, {"name": "chr_12_G11", "taxId": "41875", "score": 2178.0}, {"name": "chr_12_G11", "taxId": "41875", "score": 2172.0}, {"name": "chr_12_G11", "taxId": "41875", "score": 2167.0}, {"name": "chr_12_G11", "taxId": "41875", "score": 2158.0}, {"name": "chr_12_G11", "taxId": "41875", "score": 2154.0}, {"name": "chr_12_G11", "taxId": "41875", "score": 2152.0}, {"name": "chr_12_G11", "taxId": "41875", "score": 2145.0}, {"name": "chr_12_G11", "taxId": "41875", "score": 2134.0}, {"name": "chr_12_G11", "taxId": "41875", "score": 2128.0}, {"name": "chr_12_G11", "taxId": "41875", "score": 2111.0}, {"name": "chr_12_G11", "taxId": "41875", "score": 2111.0}, {"name": "chr_12_G11", "taxId": "41875", "score": 2108.0}, {"name": "chr_12_G11", "taxId": "41875", "score": 2100.0}, {"name": "chr_12_G11", "taxId": "41875", "score": 2098.0}, {"name": "chr_12_G11", "taxId": "41875", "score": 913.0}, {"name": "chr_12_G11", "taxId": "41875", "score": 180.0}, {"name": "chr_12_G11", "taxId": "41875", "score": 2095.0}, {"name": "chr_12_G11", "taxId": "41875", "score": 2084.0}, {"name": "chr_12_G11", "taxId": "41875", "score": 2073.0}, {"name": "chr_12_G11", "taxId": "41875", "score": 2067.0}, {"name": "chr_12_G11", "taxId": "41875", "score": 2067.0}, {"name": "chr_12_G11", "taxId": "41875", "score": 2061.0}, {"name": "chr_12_G11", "taxId": "41875", "score": 2050.0}, {"name": "chr_12_G11", "taxId": "41875", "score": 2045.0}, {"name": "chr_12_G11", "taxId": "41875", "score": 2039.0}, {"name": "chr_12_G11", "taxId": "41875", "score": 2034.0}, {"name": "chr_12_G11", "taxId": "41875", "score": 2034.0}, {"name": "chr_12_G11", "taxId": "41875", "score": 2023.0}, {"name": "chr_12_G11", "taxId": "41875", "score": 2015.0}, {"name": "chr_12_G11", "taxId": "41875", "score": 169.0}, {"name": "chr_12_G11", "taxId": "41875", "score": 2012.0}, {"name": "chr_12_G11", "taxId": "41875", "score": 2004.0}, {"name": "chr_12_G11", "taxId": "41875", "score": 1821.0}, {"name": "chr_12_G11", "taxId": "41875", "score": 547.0}, {"name": "chr_12_G11", "taxId": "41875", "score": 547.0}, {"name": "chr_12_G11", "taxId": "41875", "score": 2001.0}, {"name": "chr_12_G11", "taxId": "41875", "score": 1995.0}, {"name": "chr_12_G11", "taxId": "41875", "score": 1980.0}, {"name": "chr_12_G11", "taxId": "41875", "score": 407.0}, {"name": "chr_12_G11", "taxId": "41875", "score": 1956.0}, {"name": "chr_12_G11", "taxId": "41875", "score": 1956.0}, {"name": "chr_12_G11", "taxId": "41875", "score": 1956.0}, {"name": "chr_12_G11", "taxId": "41875", "score": 1940.0}, {"name": "chr_12_G11", "taxId": "41875", "score": 1923.0}, {"name": "chr_12_G11", "taxId": "41875", "score": 1917.0}, {"name": "chr_12_G11", "taxId": "41875", "score": 1917.0}, {"name": "chr_12_G11", "taxId": "436017", "score": 1912.0}, {"name": "chr_12_G11", "taxId": "436017", "score": 446.0}, {"name": "chr_12_G11", "taxId": "436017", "score": 390.0}, {"name": "chr_12_G11", "taxId": "436017", "score": 388.0}, {"name": "chr_12_G11", "taxId": "436017", "score": 298.0}, {"name": "chr_12_G11", "taxId": "436017", "score": 239.0}, {"name": "chr_12_G11", "taxId": "436017", "score": 176.0}, {"name": "chr_12_G11", "taxId": "436017", "score": 1908.0}, {"name": "chr_12_G11", "taxId": "41875", "score": 1903.0}, {"name": "chr_12_G11", "taxId": "41875", "score": 1895.0}, {"name": "chr_12_G11", "taxId": "41875", "score": 1884.0}, {"name": "chr_12_G11", "taxId": "41875", "score": 1879.0}, {"name": "chr_12_G11", "taxId": "41875", "score": 1873.0}, {"name": "chr_12_G11", "taxId": "41875", "score": 1868.0}, {"name": "chr_12_G11", "taxId": "41875", "score": 1868.0}, {"name": "chr_12_G11", "taxId": "41875", "score": 1862.0}, {"name": "chr_12_G11", "taxId": "41875", "score": 1840.0}, {"name": "chr_12_G11", "taxId": "41875", "score": 1834.0}, {"name": "chr_12_G11", "taxId": "41875", "score": 1807.0}, {"name": "chr_12_G11", "taxId": "41875", "score": 1803.0}, {"name": "chr_12_G11", "taxId": "41875", "score": 1803.0}, {"name": "chr_12_G11", "taxId": "41875", "score": 1796.0}, {"name": "chr_12_G11", "taxId": "41875", "score": 1781.0}, {"name": "chr_12_G11", "taxId": "41875", "score": 1773.0}, {"name": "chr_12_G11", "taxId": "41875", "score": 1768.0}, {"name": "chr_12_G11", "taxId": "41875", "score": 171.0}, {"name": "chr_12_G11", "taxId": "70448", "score": 1759.0}, {"name": "chr_12_G11", "taxId": "41875", "score": 1757.0}, {"name": "chr_12_G11", "taxId": "41875", "score": 1751.0}, {"name": "chr_12_G11", "taxId": "41875", "score": 1746.0}, {"name": "chr_12_G11", "taxId": "41875", "score": 202.0}, {"name": "chr_12_G11", "taxId": "41875", "score": 1711.0}, {"name": "chr_12_G11", "taxId": "41875", "score": 1701.0}, {"name": "chr_12_G11", "taxId": "41875", "score": 1701.0}, {"name": "chr_12_G11", "taxId": "41875", "score": 1687.0}, {"name": "chr_12_G11", "taxId": "41875", "score": 1685.0}, {"name": "chr_12_G11", "taxId": "41875", "score": 1668.0}, {"name": "chr_12_G11", "taxId": "41875", "score": 1657.0}, {"name": "chr_12_G11", "taxId": "41875", "score": 1655.0}, {"name": "chr_12_G11", "taxId": "41875", "score": 1652.0}, {"name": "chr_12_G11", "taxId": "41875", "score": 1642.0}, {"name": "chr_12_G11", "taxId": "41875", "score": 1626.0}, {"name": "chr_12_G11", "taxId": "41875", "score": 185.0}, {"name": "chr_12_G11", "taxId": "41875", "score": 1618.0}, {"name": "chr_12_G11", "taxId": "41875", "score": 531.0}, {"name": "chr_12_G11", "taxId": "41875", "score": 1613.0}, {"name": "chr_12_G11", "taxId": "41875", "score": 1591.0}, {"name": "chr_12_G11", "taxId": "41875", "score": 1563.0}, {"name": "chr_12_G11", "taxId": "41875", "score": 1557.0}, {"name": "chr_12_G11", "taxId": "41875", "score": 523.0}, {"name": "chr_12_G11", "taxId": "41875", "score": 1552.0}, {"name": "chr_12_G11", "taxId": "41875", "score": 1541.0}, {"name": "chr_12_G11", "taxId": "41875", "score": 1535.0}, {"name": "chr_12_G11", "taxId": "41875", "score": 1535.0}, {"name": "chr_12_G11", "taxId": "41875", "score": 1535.0}, {"name": "chr_12_G11", "taxId": "41875", "score": 1531.0}, {"name": "chr_12_G11", "taxId": "41875", "score": 1530.0}, {"name": "chr_12_G11", "taxId": "41875", "score": 1530.0}, {"name": "chr_12_G11", "taxId": "41875", "score": 1530.0}, {"name": "chr_12_G11", "taxId": "41875", "score": 1524.0}, {"name": "chr_12_G11", "taxId": "41875", "score": 1519.0}, {"name": "chr_12_G11", "taxId": "41875", "score": 1513.0}, {"name": "chr_12_G11", "taxId": "41875", "score": 1513.0}, {"name": "chr_12_G11", "taxId": "41875", "score": 1507.0}, {"name": "chr_12_G11", "taxId": "41875", "score": 1507.0}, {"name": "chr_12_G11", "taxId": "41875", "score": 1502.0}, {"name": "chr_12_G11", "taxId": "41875", "score": 1496.0}, {"name": "chr_12_G11", "taxId": "41875", "score": 1485.0}, {"name": "chr_12_G11", "taxId": "41875", "score": 1485.0}, {"name": "chr_12_G11", "taxId": "41875", "score": 1482.0}, {"name": "chr_12_G11", "taxId": "41875", "score": 1469.0}, {"name": "chr_12_G11", "taxId": "41875", "score": 1469.0}, {"name": "chr_12_G11", "taxId": "41875", "score": 1458.0}, {"name": "chr_12_G11", "taxId": "41875", "score": 1456.0}, {"name": "chr_12_G11", "taxId": "41875", "score": 817.0}, {"name": "chr_12_G11", "taxId": "41875", "score": 202.0}, {"name": "chr_12_G11", "taxId": "41875", "score": 1450.0}, {"name": "chr_12_G11", "taxId": "41875", "score": 152.0}, {"name": "chr_12_G11", "taxId": "41875", "score": 1447.0}, {"name": "chr_12_G11", "taxId": "41875", "score": 1441.0}, {"name": "chr_12_G11", "taxId": "41875", "score": 1441.0}, {"name": "chr_12_G11", "taxId": "41875", "score": 1424.0}, {"name": "chr_12_G11", "taxId": "41875", "score": 1424.0}, {"name": "chr_12_G11", "taxId": "41875", "score": 1419.0}, {"name": "chr_12_G11", "taxId": "41875", "score": 1419.0}, {"name": "chr_12_G11", "taxId": "41875", "score": 1393.0}, {"name": "chr_12_G11", "taxId": "41875", "score": 396.0}, {"name": "chr_12_G11", "taxId": "41875", "score": 1378.0}, {"name": "chr_12_G11", "taxId": "41875", "score": 1363.0}, {"name": "chr_12_G11", "taxId": "41875", "score": 1358.0}, {"name": "chr_12_G11", "taxId": "41875", "score": 1330.0}, {"name": "chr_12_G11", "taxId": "41875", "score": 1325.0}, {"name": "chr_12_G11", "taxId": "41875", "score": 427.0}, {"name": "chr_12_G11", "taxId": "41875", "score": 1314.0}, {"name": "chr_12_G11", "taxId": "41875", "score": 1308.0}, {"name": "chr_12_G11", "taxId": "41875", "score": 1308.0}, {"name": "chr_12_G11", "taxId": "41875", "score": 1303.0}, {"name": "chr_12_G11", "taxId": "41875", "score": 1284.0}, {"name": "chr_12_G11", "taxId": "41875", "score": 1275.0}, {"name": "chr_12_G11", "taxId": "41875", "score": 1258.0}, {"name": "chr_12_G11", "taxId": "41875", "score": 1258.0}, {"name": "chr_12_G11", "taxId": "41875", "score": 1253.0}, {"name": "chr_12_G11", "taxId": "41875", "score": 1251.0}, {"name": "chr_12_G11", "taxId": "41875", "score": 272.0}, {"name": "chr_12_G11", "taxId": "41875", "score": 1242.0}, {"name": "chr_12_G11", "taxId": "41875", "score": 254.0}, {"name": "chr_12_G11", "taxId": "41875", "score": 1242.0}, {"name": "chr_12_G11", "taxId": "41875", "score": 1236.0}, {"name": "chr_12_G11", "taxId": "41875", "score": 1229.0}, {"name": "chr_12_G11", "taxId": "41875", "score": 1225.0}, {"name": "chr_12_G11", "taxId": "41875", "score": 1219.0}, {"name": "chr_12_G11", "taxId": "41875", "score": 1203.0}, {"name": "chr_12_G11", "taxId": "41875", "score": 1203.0}, {"name": "chr_12_G11", "taxId": "41875", "score": 1197.0}, {"name": "chr_12_G11", "taxId": "41875", "score": 1192.0}, {"name": "chr_12_G11", "taxId": "41875", "score": 1175.0}, {"name": "chr_12_G11", "taxId": "41875", "score": 1164.0}, {"name": "chr_12_G11", "taxId": "41875", "score": 1158.0}, {"name": "chr_12_G11", "taxId": "41875", "score": 1158.0}, {"name": "chr_12_G11", "taxId": "41875", "score": 1153.0}, {"name": "chr_12_G11", "taxId": "41875", "score": 143.0}, {"name": "chr_12_G11", "taxId": "41875", "score": 1149.0}, {"name": "chr_12_G11", "taxId": "41875", "score": 1131.0}, {"name": "chr_12_G11", "taxId": "41875", "score": 1120.0}, {"name": "chr_12_G11", "taxId": "41875", "score": 1120.0}, {"name": "chr_12_G11", "taxId": "41875", "score": 1114.0}, {"name": "chr_12_G11", "taxId": "41875", "score": 1110.0}, {"name": "chr_12_G11", "taxId": "41875", "score": 313.0}, {"name": "chr_12_G11", "taxId": "41875", "score": 1110.0}, {"name": "chr_12_G11", "taxId": "41875", "score": 1098.0}, {"name": "chr_12_G11", "taxId": "41875", "score": 1090.0}, {"name": "chr_12_G11", "taxId": "41875", "score": 1050.0}, {"name": "chr_12_G11", "taxId": "41875", "score": 1022.0}, {"name": "chr_12_G11", "taxId": "41875", "score": 1014.0}, {"name": "chr_12_G11", "taxId": "41875", "score": 1013.0}, {"name": "chr_12_G11", "taxId": "41875", "score": 1002.0}, {"name": "chr_12_G11", "taxId": "41875", "score": 828.0}, {"name": "chr_12_G11", "taxId": "41875", "score": 614.0}, {"name": "chr_12_G11", "taxId": "41875", "score": 1000.0}, {"name": "chr_12_G11", "taxId": "41875", "score": 505.0}, {"name": "chr_12_G11", "taxId": "41875", "score": 981.0}, {"name": "chr_12_G11", "taxId": "41875", "score": 948.0}, {"name": "chr_12_G11", "taxId": "41875", "score": 942.0}, {"name": "chr_12_G11", "taxId": "41875", "score": 937.0}, {"name": "chr_12_G11", "taxId": "41875", "score": 926.0}, {"name": "chr_12_G11", "taxId": "41875", "score": 926.0}, {"name": "chr_12_G11", "taxId": "41875", "score": 219.0}, {"name": "chr_12_G11", "taxId": "41875", "score": 926.0}, {"name": "chr_12_G11", "taxId": "41875", "score": 920.0}, {"name": "chr_12_G11", "taxId": "41875", "score": 898.0}, {"name": "chr_12_G11", "taxId": "564608", "score": 896.0}, {"name": "chr_12_G11", "taxId": "41875", "score": 894.0}, {"name": "chr_12_G11", "taxId": "41875", "score": 894.0}, {"name": "chr_12_G11", "taxId": "41875", "score": 612.0}, {"name": "chr_12_G11", "taxId": "41875", "score": 414.0}, {"name": "chr_12_G11", "taxId": "41875", "score": 206.0}, {"name": "chr_12_G11", "taxId": "41875", "score": 876.0}, {"name": "chr_12_G11", "taxId": "41875", "score": 440.0}, {"name": "chr_12_G11", "taxId": "41875", "score": 870.0}, {"name": "chr_12_G11", "taxId": "41875", "score": 856.0}, {"name": "chr_12_G11", "taxId": "41875", "score": 843.0}, {"name": "chr_12_G11", "taxId": "41875", "score": 843.0}, {"name": "chr_12_G11", "taxId": "41875", "score": 828.0}, {"name": "chr_12_G11", "taxId": "41875", "score": 826.0}, {"name": "chr_12_G11", "taxId": "41875", "score": 826.0}, {"name": "chr_12_G11", "taxId": "41875", "score": 826.0}, {"name": "chr_12_G11", "taxId": "41875", "score": 656.0}, {"name": "chr_12_G11", "taxId": "41875", "score": 448.0}, {"name": "chr_12_G11", "taxId": "41875", "score": 219.0}, {"name": "chr_12_G11", "taxId": "41875", "score": 826.0}, {"name": "chr_12_G11", "taxId": "41875", "score": 811.0}, {"name": "chr_12_G11", "taxId": "41875", "score": 516.0}, {"name": "chr_12_G11", "taxId": "41875", "score": 821.0}, {"name": "chr_12_G11", "taxId": "41875", "score": 226.0}, {"name": "chr_12_G11", "taxId": "41875", "score": 809.0}, {"name": "chr_12_G11", "taxId": "41875", "score": 206.0}, {"name": "chr_12_G11", "taxId": "41875", "score": 183.0}, {"name": "chr_12_G11", "taxId": "41875", "score": 154.0}, {"name": "chr_12_G11", "taxId": "41875", "score": 150.0}, {"name": "chr_12_G11", "taxId": "41875", "score": 798.0}, {"name": "chr_12_G11", "taxId": "41875", "score": 793.0}, {"name": "chr_12_G11", "taxId": "41875", "score": 793.0}, {"name": "chr_12_G11", "taxId": "41875", "score": 747.0}, {"name": "chr_12_G11", "taxId": "41875", "score": 697.0}, {"name": "chr_12_G11", "taxId": "41875", "score": 708.0}, {"name": "chr_12_G11", "taxId": "41875", "score": 187.0}, {"name": "chr_12_G11", "taxId": "41875", "score": 704.0}, {"name": "chr_12_G11", "taxId": "41875", "score": 688.0}, {"name": "chr_12_G11", "taxId": "41875", "score": 671.0}, {"name": "chr_12_G11", "taxId": "41875", "score": 665.0}, {"name": "chr_12_G11", "taxId": "41875", "score": 643.0}, {"name": "chr_12_G11", "taxId": "41875", "score": 632.0}, {"name": "chr_12_G11", "taxId": "41875", "score": 632.0}, {"name": "chr_12_G11", "taxId": "41875", "score": 630.0}, {"name": "chr_12_G11", "taxId": "41875", "score": 556.0}, {"name": "chr_12_G11", "taxId": "41875", "score": 244.0}, {"name": "chr_12_G11", "taxId": "41875", "score": 625.0}, {"name": "chr_12_G11", "taxId": "41875", "score": 174.0}, {"name": "chr_12_G11", "taxId": "41875", "score": 621.0}, {"name": "chr_12_G11", "taxId": "41875", "score": 614.0}, {"name": "chr_12_G11", "taxId": "41875", "score": 603.0}, {"name": "chr_12_G11", "taxId": "41875", "score": 492.0}, {"name": "chr_12_G11", "taxId": "41875", "score": 577.0}, {"name": "chr_12_G11", "taxId": "41875", "score": 571.0}, {"name": "chr_12_G11", "taxId": "70448", "score": 558.0}, {"name": "chr_12_G11", "taxId": "436017", "score": 520.0}, {"name": "chr_12_G11", "taxId": "41875", "score": 510.0}, {"name": "chr_12_G11", "taxId": "564608", "score": 507.0}, {"name": "chr_12_G11", "taxId": "41875", "score": 494.0}, {"name": "chr_12_G11", "taxId": "436017", "score": 494.0}, {"name": "chr_12_G11", "taxId": "41875", "score": 484.0}, {"name": "chr_12_G11", "taxId": "41875", "score": 444.0}, {"name": "chr_12_G11", "taxId": "41875", "score": 472.0}, {"name": "chr_12_G11", "taxId": "41875", "score": 468.0}, {"name": "chr_12_G11", "taxId": "41875", "score": 313.0}, {"name": "chr_12_G11", "taxId": "41875", "score": 263.0}, {"name": "chr_12_G11", "taxId": "41875", "score": 226.0}, {"name": "chr_12_G11", "taxId": "41875", "score": 195.0}, {"name": "chr_12_G11", "taxId": "41875", "score": 448.0}, {"name": "chr_12_G11", "taxId": "436017", "score": 446.0}, {"name": "chr_12_G11", "taxId": "41875", "score": 433.0}, {"name": "chr_12_G11", "taxId": "564608", "score": 420.0}, {"name": "chr_12_G11", "taxId": "41875", "score": 414.0}, {"name": "chr_12_G11", "taxId": "41875", "score": 226.0}, {"name": "chr_12_G11", "taxId": "41875", "score": 399.0}, {"name": "chr_12_G11", "taxId": "41875", "score": 191.0}, {"name": "chr_12_G11", "taxId": "436017", "score": 388.0}, {"name": "chr_12_G11", "taxId": "436017", "score": 385.0}, {"name": "chr_12_G11", "taxId": "41875", "score": 375.0}, {"name": "chr_12_G11", "taxId": "41875", "score": 159.0}, {"name": "chr_12_G11", "taxId": "41875", "score": 361.0}, {"name": "chr_12_G11", "taxId": "41875", "score": 350.0}, {"name": "chr_12_G11", "taxId": "41875", "score": 342.0}, {"name": "chr_12_G11", "taxId": "41875", "score": 339.0}, {"name": "chr_12_G11", "taxId": "41875", "score": 329.0}, {"name": "chr_12_G11", "taxId": "41875", "score": 311.0}, {"name": "chr_12_G11", "taxId": "436017", "score": 303.0}, {"name": "chr_12_G11", "taxId": "436017", "score": 298.0}, {"name": "chr_12_G11", "taxId": "41875", "score": 291.0}, {"name": "chr_12_G11", "taxId": "41875", "score": 252.0}, {"name": "chr_12_G11", "taxId": "41875", "score": 235.0}, {"name": "chr_12_G11", "taxId": "41875", "score": 252.0}, {"name": "chr_12_G11", "taxId": "41875", "score": 235.0}, {"name": "chr_12_G11", "taxId": "436017", "score": 239.0}, {"name": "chr_12_G11", "taxId": "179408", "score": 228.0}, {"name": "chr_12_G11", "taxId": "110193", "score": 217.0}, {"name": "chr_12_G11", "taxId": "70448", "score": 198.0}, {"name": "chr_12_G11", "taxId": "41875", "score": 187.0}, {"name": "chr_12_G11", "taxId": "41875", "score": 183.0}, {"name": "chr_12_G11", "taxId": "436017", "score": 176.0}, {"name": "chr_12_G11", "taxId": "564608", "score": 172.0}, {"name": "chr_12_G11", "taxId": "1173027", "score": 156.0}, {"name": "chr_12_G11", "taxId": "41875", "score": 154.0}, {"name": "chr_12_G11", "taxId": "42026", "score": 145.0}, {"name": "chr_12_G11", "taxId": "42026", "score": 145.0}]}, "taxonomy": {"bestsum": {"species": {"tax": "Bathycoccus prasinos", "score": 2431308.0, "c_index": 8}, "genus": {"tax": "Bathycoccus", "score": 2431308.0, "c_index": 7}, "family": {"tax": "Bathycoccaceae", "score": 2442829.0, "c_index": 6}, "order": {"tax": "Mamiellales", "score": 2444824.0, "c_index": 4}, "phylum": {"tax": "Chlorophyta", "score": 2444824.0, "c_index": 3}, "superkingdom": {"tax": "Eukaryota", "score": 2445331.0, "c_index": 2}}}}, "chr_11_G11": {"name": "chr_11_G11", "length": 751054, "n_count": 0, "agct_count": 751054, "gc": 0.4855, "covs": {"bam0": 22.6492}, "read_cov": {"bam0": 68310}, "hits": {"tax0": [{"name": "chr_11_G11", "taxId": "41875", "score": 204700.0}, {"name": "chr_11_G11", "taxId": "41875", "score": 184100.0}, {"name": "chr_11_G11", "taxId": "41875", "score": 135600.0}, {"name": "chr_11_G11", "taxId": "41875", "score": 117400.0}, {"name": "chr_11_G11", "taxId": "41875", "score": 79239.0}, {"name": "chr_11_G11", "taxId": "41875", "score": 59895.0}, {"name": "chr_11_G11", "taxId": "41875", "score": 55596.0}, {"name": "chr_11_G11", "taxId": "41875", "score": 53572.0}, {"name": "chr_11_G11", "taxId": "41875", "score": 40714.0}, {"name": "chr_11_G11", "taxId": "41875", "score": 38470.0}, {"name": "chr_11_G11", "taxId": "41875", "score": 34164.0}, {"name": "chr_11_G11", "taxId": "41875", "score": 32943.0}, {"name": "chr_11_G11", "taxId": "41875", "score": 30714.0}, {"name": "chr_11_G11", "taxId": "41875", "score": 28031.0}, {"name": "chr_11_G11", "taxId": "41875", "score": 27204.0}, {"name": "chr_11_G11", "taxId": "41875", "score": 26482.0}, {"name": "chr_11_G11", "taxId": "41875", "score": 23252.0}, {"name": "chr_11_G11", "taxId": "41875", "score": 19470.0}, {"name": "chr_11_G11", "taxId": "41875", "score": 18783.0}, {"name": "chr_11_G11", "taxId": "41875", "score": 16589.0}, {"name": "chr_11_G11", "taxId": "41875", "score": 14316.0}, {"name": "chr_11_G11", "taxId": "41875", "score": 12970.0}, {"name": "chr_11_G11", "taxId": "41875", "score": 12146.0}, {"name": "chr_11_G11", "taxId": "41875", "score": 8070.0}, {"name": "chr_11_G11", "taxId": "41875", "score": 6660.0}, {"name": "chr_11_G11", "taxId": "41875", "score": 6660.0}, {"name": "chr_11_G11", "taxId": "41875", "score": 6279.0}, {"name": "chr_11_G11", "taxId": "41875", "score": 6268.0}, {"name": "chr_11_G11", "taxId": "41875", "score": 4054.0}, {"name": "chr_11_G11", "taxId": "41875", "score": 3978.0}, {"name": "chr_11_G11", "taxId": "41875", "score": 3027.0}, {"name": "chr_11_G11", "taxId": "41875", "score": 2833.0}, {"name": "chr_11_G11", "taxId": "41875", "score": 2398.0}, {"name": "chr_11_G11", "taxId": "41875", "score": 1988.0}, {"name": "chr_11_G11", "taxId": "41875", "score": 1988.0}, {"name": "chr_11_G11", "taxId": "41875", "score": 1988.0}, {"name": "chr_11_G11", "taxId": "41875", "score": 1988.0}, {"name": "chr_11_G11", "taxId": "41875", "score": 1988.0}, {"name": "chr_11_G11", "taxId": "41875", "score": 1988.0}, {"name": "chr_11_G11", "taxId": "41875", "score": 1988.0}, {"name": "chr_11_G11", "taxId": "41875", "score": 1988.0}, {"name": "chr_11_G11", "taxId": "41875", "score": 1253.0}, {"name": "chr_11_G11", "taxId": "41875", "score": 1253.0}, {"name": "chr_11_G11", "taxId": "41875", "score": 1210.0}, {"name": "chr_11_G11", "taxId": "41875", "score": 1199.0}, {"name": "chr_11_G11", "taxId": "41875", "score": 957.0}, {"name": "chr_11_G11", "taxId": "41875", "score": 957.0}, {"name": "chr_11_G11", "taxId": "41875", "score": 913.0}, {"name": "chr_11_G11", "taxId": "41875", "score": 628.0}, {"name": "chr_11_G11", "taxId": "41875", "score": 608.0}, {"name": "chr_11_G11", "taxId": "41875", "score": 346.0}, {"name": "chr_11_G11", "taxId": "41875", "score": 318.0}, {"name": "chr_11_G11", "taxId": "41875", "score": 29613.0}, {"name": "chr_11_G11", "taxId": "41875", "score": 11910.0}, {"name": "chr_11_G11", "taxId": "41875", "score": 158.0}, {"name": "chr_11_G11", "taxId": "41875", "score": 11130.0}, {"name": "chr_11_G11", "taxId": "41875", "score": 10711.0}, {"name": "chr_11_G11", "taxId": "41875", "score": 9236.0}, {"name": "chr_11_G11", "taxId": "41875", "score": 346.0}, {"name": "chr_11_G11", "taxId": "41875", "score": 346.0}, {"name": "chr_11_G11", "taxId": "41875", "score": 8892.0}, {"name": "chr_11_G11", "taxId": "41875", "score": 8837.0}, {"name": "chr_11_G11", "taxId": "41875", "score": 8050.0}, {"name": "chr_11_G11", "taxId": "41875", "score": 7781.0}, {"name": "chr_11_G11", "taxId": "41875", "score": 7214.0}, {"name": "chr_11_G11", "taxId": "41875", "score": 7070.0}, {"name": "chr_11_G11", "taxId": "41875", "score": 6861.0}, {"name": "chr_11_G11", "taxId": "41875", "score": 6770.0}, {"name": "chr_11_G11", "taxId": "41875", "score": 6654.0}, {"name": "chr_11_G11", "taxId": "41875", "score": 5173.0}, {"name": "chr_11_G11", "taxId": "41875", "score": 6615.0}, {"name": "chr_11_G11", "taxId": "41875", "score": 6532.0}, {"name": "chr_11_G11", "taxId": "41875", "score": 6505.0}, {"name": "chr_11_G11", "taxId": "41875", "score": 6466.0}, {"name": "chr_11_G11", "taxId": "41875", "score": 6438.0}, {"name": "chr_11_G11", "taxId": "41875", "score": 6288.0}, {"name": "chr_11_G11", "taxId": "41875", "score": 6028.0}, {"name": "chr_11_G11", "taxId": "41875", "score": 5903.0}, {"name": "chr_11_G11", "taxId": "41875", "score": 5871.0}, {"name": "chr_11_G11", "taxId": "41875", "score": 5856.0}, {"name": "chr_11_G11", "taxId": "41875", "score": 5836.0}, {"name": "chr_11_G11", "taxId": "41875", "score": 5834.0}, {"name": "chr_11_G11", "taxId": "41875", "score": 5751.0}, {"name": "chr_11_G11", "taxId": "41875", "score": 5729.0}, {"name": "chr_11_G11", "taxId": "41875", "score": 5659.0}, {"name": "chr_11_G11", "taxId": "41875", "score": 5646.0}, {"name": "chr_11_G11", "taxId": "41875", "score": 5568.0}, {"name": "chr_11_G11", "taxId": "41875", "score": 5480.0}, {"name": "chr_11_G11", "taxId": "157820", "score": 5445.0}, {"name": "chr_11_G11", "taxId": "157820", "score": 3539.0}, {"name": "chr_11_G11", "taxId": "157820", "score": 1247.0}, {"name": "chr_11_G11", "taxId": "41875", "score": 5319.0}, {"name": "chr_11_G11", "taxId": "41875", "score": 5302.0}, {"name": "chr_11_G11", "taxId": "41875", "score": 274.0}, {"name": "chr_11_G11", "taxId": "41875", "score": 5254.0}, {"name": "chr_11_G11", "taxId": "41875", "score": 5230.0}, {"name": "chr_11_G11", "taxId": "41875", "score": 3555.0}, {"name": "chr_11_G11", "taxId": "41875", "score": 1253.0}, {"name": "chr_11_G11", "taxId": "41875", "score": 5230.0}, {"name": "chr_11_G11", "taxId": "41875", "score": 3555.0}, {"name": "chr_11_G11", "taxId": "41875", "score": 1253.0}, {"name": "chr_11_G11", "taxId": "41875", "score": 5094.0}, {"name": "chr_11_G11", "taxId": "41875", "score": 5086.0}, {"name": "chr_11_G11", "taxId": "41875", "score": 5081.0}, {"name": "chr_11_G11", "taxId": "41875", "score": 5014.0}, {"name": "chr_11_G11", "taxId": "41875", "score": 4981.0}, {"name": "chr_11_G11", "taxId": "41875", "score": 4926.0}, {"name": "chr_11_G11", "taxId": "41875", "score": 4916.0}, {"name": "chr_11_G11", "taxId": "41875", "score": 4327.0}, {"name": "chr_11_G11", "taxId": "41875", "score": 4911.0}, {"name": "chr_11_G11", "taxId": "41875", "score": 4889.0}, {"name": "chr_11_G11", "taxId": "41875", "score": 4876.0}, {"name": "chr_11_G11", "taxId": "41875", "score": 4872.0}, {"name": "chr_11_G11", "taxId": "41875", "score": 4822.0}, {"name": "chr_11_G11", "taxId": "41875", "score": 4782.0}, {"name": "chr_11_G11", "taxId": "41875", "score": 4724.0}, {"name": "chr_11_G11", "taxId": "41875", "score": 335.0}, {"name": "chr_11_G11", "taxId": "41875", "score": 4715.0}, {"name": "chr_11_G11", "taxId": "41875", "score": 4704.0}, {"name": "chr_11_G11", "taxId": "41875", "score": 4698.0}, {"name": "chr_11_G11", "taxId": "41875", "score": 4693.0}, {"name": "chr_11_G11", "taxId": "41875", "score": 4682.0}, {"name": "chr_11_G11", "taxId": "41875", "score": 4671.0}, {"name": "chr_11_G11", "taxId": "41875", "score": 4582.0}, {"name": "chr_11_G11", "taxId": "41875", "score": 4564.0}, {"name": "chr_11_G11", "taxId": "41875", "score": 3077.0}, {"name": "chr_11_G11", "taxId": "41875", "score": 4482.0}, {"name": "chr_11_G11", "taxId": "41875", "score": 4455.0}, {"name": "chr_11_G11", "taxId": "41875", "score": 4425.0}, {"name": "chr_11_G11", "taxId": "41875", "score": 4420.0}, {"name": "chr_11_G11", "taxId": "41875", "score": 4305.0}, {"name": "chr_11_G11", "taxId": "41875", "score": 4218.0}, {"name": "chr_11_G11", "taxId": "41875", "score": 4189.0}, {"name": "chr_11_G11", "taxId": "41875", "score": 4169.0}, {"name": "chr_11_G11", "taxId": "41875", "score": 2010.0}, {"name": "chr_11_G11", "taxId": "41875", "score": 1988.0}, {"name": "chr_11_G11", "taxId": "41875", "score": 1988.0}, {"name": "chr_11_G11", "taxId": "41875", "score": 1988.0}, {"name": "chr_11_G11", "taxId": "41875", "score": 1988.0}, {"name": "chr_11_G11", "taxId": "41875", "score": 1988.0}, {"name": "chr_11_G11", "taxId": "41875", "score": 1988.0}, {"name": "chr_11_G11", "taxId": "41875", "score": 1988.0}, {"name": "chr_11_G11", "taxId": "41875", "score": 1988.0}, {"name": "chr_11_G11", "taxId": "41875", "score": 957.0}, {"name": "chr_11_G11", "taxId": "41875", "score": 957.0}, {"name": "chr_11_G11", "taxId": "41875", "score": 4167.0}, {"name": "chr_11_G11", "taxId": "41875", "score": 4150.0}, {"name": "chr_11_G11", "taxId": "41875", "score": 4117.0}, {"name": "chr_11_G11", "taxId": "41875", "score": 4111.0}, {"name": "chr_11_G11", "taxId": "41875", "score": 4106.0}, {"name": "chr_11_G11", "taxId": "41875", "score": 4002.0}, {"name": "chr_11_G11", "taxId": "41875", "score": 4052.0}, {"name": "chr_11_G11", "taxId": "41875", "score": 660.0}, {"name": "chr_11_G11", "taxId": "41875", "score": 3991.0}, {"name": "chr_11_G11", "taxId": "41875", "score": 3978.0}, {"name": "chr_11_G11", "taxId": "41875", "score": 3954.0}, {"name": "chr_11_G11", "taxId": "41875", "score": 2820.0}, {"name": "chr_11_G11", "taxId": "41875", "score": 2344.0}, {"name": "chr_11_G11", "taxId": "41875", "score": 2248.0}, {"name": "chr_11_G11", "taxId": "41875", "score": 3923.0}, {"name": "chr_11_G11", "taxId": "41875", "score": 529.0}, {"name": "chr_11_G11", "taxId": "41875", "score": 3912.0}, {"name": "chr_11_G11", "taxId": "41875", "score": 3890.0}, {"name": "chr_11_G11", "taxId": "41875", "score": 3847.0}, {"name": "chr_11_G11", "taxId": "171245", "score": 3832.0}, {"name": "chr_11_G11", "taxId": "171245", "score": 3814.0}, {"name": "chr_11_G11", "taxId": "41875", "score": 3812.0}, {"name": "chr_11_G11", "taxId": "41875", "score": 3747.0}, {"name": "chr_11_G11", "taxId": "41875", "score": 3740.0}, {"name": "chr_11_G11", "taxId": "41875", "score": 3725.0}, {"name": "chr_11_G11", "taxId": "41875", "score": 3712.0}, {"name": "chr_11_G11", "taxId": "41875", "score": 3685.0}, {"name": "chr_11_G11", "taxId": "41875", "score": 3681.0}, {"name": "chr_11_G11", "taxId": "41875", "score": 3674.0}, {"name": "chr_11_G11", "taxId": "41875", "score": 3635.0}, {"name": "chr_11_G11", "taxId": "41875", "score": 3602.0}, {"name": "chr_11_G11", "taxId": "41875", "score": 3592.0}, {"name": "chr_11_G11", "taxId": "41875", "score": 409.0}, {"name": "chr_11_G11", "taxId": "41875", "score": 385.0}, {"name": "chr_11_G11", "taxId": "41875", "score": 3585.0}, {"name": "chr_11_G11", "taxId": "41875", "score": 3568.0}, {"name": "chr_11_G11", "taxId": "41875", "score": 3552.0}, {"name": "chr_11_G11", "taxId": "41875", "score": 3526.0}, {"name": "chr_11_G11", "taxId": "41875", "score": 3522.0}, {"name": "chr_11_G11", "taxId": "41875", "score": 3518.0}, {"name": "chr_11_G11", "taxId": "41875", "score": 3470.0}, {"name": "chr_11_G11", "taxId": "41875", "score": 3465.0}, {"name": "chr_11_G11", "taxId": "41875", "score": 3463.0}, {"name": "chr_11_G11", "taxId": "41875", "score": 3441.0}, {"name": "chr_11_G11", "taxId": "41875", "score": 3435.0}, {"name": "chr_11_G11", "taxId": "41875", "score": 3419.0}, {"name": "chr_11_G11", "taxId": "41875", "score": 3402.0}, {"name": "chr_11_G11", "taxId": "41875", "score": 3386.0}, {"name": "chr_11_G11", "taxId": "41875", "score": 3358.0}, {"name": "chr_11_G11", "taxId": "41875", "score": 3332.0}, {"name": "chr_11_G11", "taxId": "41875", "score": 3332.0}, {"name": "chr_11_G11", "taxId": "41875", "score": 3319.0}, {"name": "chr_11_G11", "taxId": "41875", "score": 3319.0}, {"name": "chr_11_G11", "taxId": "41875", "score": 3297.0}, {"name": "chr_11_G11", "taxId": "41875", "score": 3297.0}, {"name": "chr_11_G11", "taxId": "41875", "score": 3297.0}, {"name": "chr_11_G11", "taxId": "41875", "score": 3280.0}, {"name": "chr_11_G11", "taxId": "41875", "score": 3275.0}, {"name": "chr_11_G11", "taxId": "41875", "score": 3275.0}, {"name": "chr_11_G11", "taxId": "41875", "score": 3212.0}, {"name": "chr_11_G11", "taxId": "41875", "score": 3188.0}, {"name": "chr_11_G11", "taxId": "41875", "score": 3177.0}, {"name": "chr_11_G11", "taxId": "41875", "score": 3169.0}, {"name": "chr_11_G11", "taxId": "41875", "score": 3158.0}, {"name": "chr_11_G11", "taxId": "41875", "score": 3149.0}, {"name": "chr_11_G11", "taxId": "41875", "score": 3142.0}, {"name": "chr_11_G11", "taxId": "41875", "score": 3136.0}, {"name": "chr_11_G11", "taxId": "41875", "score": 3110.0}, {"name": "chr_11_G11", "taxId": "41875", "score": 3097.0}, {"name": "chr_11_G11", "taxId": "41875", "score": 3088.0}, {"name": "chr_11_G11", "taxId": "41875", "score": 333.0}, {"name": "chr_11_G11", "taxId": "41875", "score": 3061.0}, {"name": "chr_11_G11", "taxId": "41875", "score": 3031.0}, {"name": "chr_11_G11", "taxId": "41875", "score": 3022.0}, {"name": "chr_11_G11", "taxId": "41875", "score": 3016.0}, {"name": "chr_11_G11", "taxId": "41875", "score": 3009.0}, {"name": "chr_11_G11", "taxId": "41875", "score": 3003.0}, {"name": "chr_11_G11", "taxId": "41875", "score": 3003.0}, {"name": "chr_11_G11", "taxId": "41875", "score": 2988.0}, {"name": "chr_11_G11", "taxId": "41875", "score": 909.0}, {"name": "chr_11_G11", "taxId": "41875", "score": 2981.0}, {"name": "chr_11_G11", "taxId": "41875", "score": 2948.0}, {"name": "chr_11_G11", "taxId": "41875", "score": 2929.0}, {"name": "chr_11_G11", "taxId": "41875", "score": 2926.0}, {"name": "chr_11_G11", "taxId": "41875", "score": 2922.0}, {"name": "chr_11_G11", "taxId": "41875", "score": 2920.0}, {"name": "chr_11_G11", "taxId": "41875", "score": 2915.0}, {"name": "chr_11_G11", "taxId": "41875", "score": 2887.0}, {"name": "chr_11_G11", "taxId": "41875", "score": 2859.0}, {"name": "chr_11_G11", "taxId": "41875", "score": 2850.0}, {"name": "chr_11_G11", "taxId": "41875", "score": 2837.0}, {"name": "chr_11_G11", "taxId": "41875", "score": 2832.0}, {"name": "chr_11_G11", "taxId": "41875", "score": 2815.0}, {"name": "chr_11_G11", "taxId": "41875", "score": 2793.0}, {"name": "chr_11_G11", "taxId": "41875", "score": 2754.0}, {"name": "chr_11_G11", "taxId": "41875", "score": 2721.0}, {"name": "chr_11_G11", "taxId": "41875", "score": 2710.0}, {"name": "chr_11_G11", "taxId": "41875", "score": 2704.0}, {"name": "chr_11_G11", "taxId": "41875", "score": 2689.0}, {"name": "chr_11_G11", "taxId": "41875", "score": 2682.0}, {"name": "chr_11_G11", "taxId": "41875", "score": 2625.0}, {"name": "chr_11_G11", "taxId": "41875", "score": 2625.0}, {"name": "chr_11_G11", "taxId": "41875", "score": 2593.0}, {"name": "chr_11_G11", "taxId": "41875", "score": 2591.0}, {"name": "chr_11_G11", "taxId": "41875", "score": 261.0}, {"name": "chr_11_G11", "taxId": "41875", "score": 2549.0}, {"name": "chr_11_G11", "taxId": "41875", "score": 2549.0}, {"name": "chr_11_G11", "taxId": "41875", "score": 2543.0}, {"name": "chr_11_G11", "taxId": "41875", "score": 2532.0}, {"name": "chr_11_G11", "taxId": "41875", "score": 2505.0}, {"name": "chr_11_G11", "taxId": "41875", "score": 2499.0}, {"name": "chr_11_G11", "taxId": "41875", "score": 2483.0}, {"name": "chr_11_G11", "taxId": "41875", "score": 2466.0}, {"name": "chr_11_G11", "taxId": "41875", "score": 2449.0}, {"name": "chr_11_G11", "taxId": "41875", "score": 2444.0}, {"name": "chr_11_G11", "taxId": "41875", "score": 2440.0}, {"name": "chr_11_G11", "taxId": "41875", "score": 2427.0}, {"name": "chr_11_G11", "taxId": "41875", "score": 2422.0}, {"name": "chr_11_G11", "taxId": "41875", "score": 2405.0}, {"name": "chr_11_G11", "taxId": "41875", "score": 2405.0}, {"name": "chr_11_G11", "taxId": "41875", "score": 2388.0}, {"name": "chr_11_G11", "taxId": "41875", "score": 2386.0}, {"name": "chr_11_G11", "taxId": "41875", "score": 2377.0}, {"name": "chr_11_G11", "taxId": "41875", "score": 2364.0}, {"name": "chr_11_G11", "taxId": "41875", "score": 791.0}, {"name": "chr_11_G11", "taxId": "41875", "score": 662.0}, {"name": "chr_11_G11", "taxId": "41875", "score": 2361.0}, {"name": "chr_11_G11", "taxId": "41875", "score": 2338.0}, {"name": "chr_11_G11", "taxId": "41875", "score": 2335.0}, {"name": "chr_11_G11", "taxId": "41875", "score": 2322.0}, {"name": "chr_11_G11", "taxId": "41875", "score": 2322.0}, {"name": "chr_11_G11", "taxId": "41875", "score": 2316.0}, {"name": "chr_11_G11", "taxId": "41875", "score": 2309.0}, {"name": "chr_11_G11", "taxId": "41875", "score": 2305.0}, {"name": "chr_11_G11", "taxId": "41875", "score": 2294.0}, {"name": "chr_11_G11", "taxId": "41875", "score": 2289.0}, {"name": "chr_11_G11", "taxId": "41875", "score": 2285.0}, {"name": "chr_11_G11", "taxId": "41875", "score": 2278.0}, {"name": "chr_11_G11", "taxId": "41875", "score": 2278.0}, {"name": "chr_11_G11", "taxId": "41875", "score": 2274.0}, {"name": "chr_11_G11", "taxId": "41875", "score": 2270.0}, {"name": "chr_11_G11", "taxId": "41875", "score": 2266.0}, {"name": "chr_11_G11", "taxId": "41875", "score": 2259.0}, {"name": "chr_11_G11", "taxId": "41875", "score": 2244.0}, {"name": "chr_11_G11", "taxId": "41875", "score": 2233.0}, {"name": "chr_11_G11", "taxId": "41875", "score": 2206.0}, {"name": "chr_11_G11", "taxId": "41875", "score": 2206.0}, {"name": "chr_11_G11", "taxId": "41875", "score": 2196.0}, {"name": "chr_11_G11", "taxId": "41875", "score": 2194.0}, {"name": "chr_11_G11", "taxId": "41875", "score": 2191.0}, {"name": "chr_11_G11", "taxId": "41875", "score": 2189.0}, {"name": "chr_11_G11", "taxId": "41875", "score": 2161.0}, {"name": "chr_11_G11", "taxId": "41875", "score": 2145.0}, {"name": "chr_11_G11", "taxId": "41875", "score": 2134.0}, {"name": "chr_11_G11", "taxId": "41875", "score": 2134.0}, {"name": "chr_11_G11", "taxId": "41875", "score": 2122.0}, {"name": "chr_11_G11", "taxId": "41875", "score": 2113.0}, {"name": "chr_11_G11", "taxId": "41875", "score": 2113.0}, {"name": "chr_11_G11", "taxId": "41875", "score": 2111.0}, {"name": "chr_11_G11", "taxId": "41875", "score": 2111.0}, {"name": "chr_11_G11", "taxId": "41875", "score": 2108.0}, {"name": "chr_11_G11", "taxId": "41875", "score": 2078.0}, {"name": "chr_11_G11", "taxId": "41875", "score": 2056.0}, {"name": "chr_11_G11", "taxId": "41875", "score": 2047.0}, {"name": "chr_11_G11", "taxId": "41875", "score": 2037.0}, {"name": "chr_11_G11", "taxId": "41875", "score": 599.0}, {"name": "chr_11_G11", "taxId": "41875", "score": 2036.0}, {"name": "chr_11_G11", "taxId": "41875", "score": 1138.0}, {"name": "chr_11_G11", "taxId": "41875", "score": 159.0}, {"name": "chr_11_G11", "taxId": "41875", "score": 2030.0}, {"name": "chr_11_G11", "taxId": "41875", "score": 2023.0}, {"name": "chr_11_G11", "taxId": "41875", "score": 2012.0}, {"name": "chr_11_G11", "taxId": "41875", "score": 2012.0}, {"name": "chr_11_G11", "taxId": "41875", "score": 2008.0}, {"name": "chr_11_G11", "taxId": "41875", "score": 1991.0}, {"name": "chr_11_G11", "taxId": "41875", "score": 1989.0}, {"name": "chr_11_G11", "taxId": "41875", "score": 1978.0}, {"name": "chr_11_G11", "taxId": "41875", "score": 1973.0}, {"name": "chr_11_G11", "taxId": "41875", "score": 1973.0}, {"name": "chr_11_G11", "taxId": "41875", "score": 1969.0}, {"name": "chr_11_G11", "taxId": "41875", "score": 1962.0}, {"name": "chr_11_G11", "taxId": "41875", "score": 1941.0}, {"name": "chr_11_G11", "taxId": "41875", "score": 1938.0}, {"name": "chr_11_G11", "taxId": "41875", "score": 1929.0}, {"name": "chr_11_G11", "taxId": "41875", "score": 1925.0}, {"name": "chr_11_G11", "taxId": "41875", "score": 1917.0}, {"name": "chr_11_G11", "taxId": "41875", "score": 1914.0}, {"name": "chr_11_G11", "taxId": "41875", "score": 1912.0}, {"name": "chr_11_G11", "taxId": "41875", "score": 1912.0}, {"name": "chr_11_G11", "taxId": "41875", "score": 1895.0}, {"name": "chr_11_G11", "taxId": "41875", "score": 1890.0}, {"name": "chr_11_G11", "taxId": "41875", "score": 1869.0}, {"name": "chr_11_G11", "taxId": "41875", "score": 1868.0}, {"name": "chr_11_G11", "taxId": "41875", "score": 1868.0}, {"name": "chr_11_G11", "taxId": "41875", "score": 1858.0}, {"name": "chr_11_G11", "taxId": "41875", "score": 728.0}, {"name": "chr_11_G11", "taxId": "41875", "score": 1851.0}, {"name": "chr_11_G11", "taxId": "41875", "score": 1845.0}, {"name": "chr_11_G11", "taxId": "41875", "score": 1844.0}, {"name": "chr_11_G11", "taxId": "41875", "score": 1821.0}, {"name": "chr_11_G11", "taxId": "41875", "score": 1077.0}, {"name": "chr_11_G11", "taxId": "41875", "score": 771.0}, {"name": "chr_11_G11", "taxId": "41875", "score": 1818.0}, {"name": "chr_11_G11", "taxId": "41875", "score": 1808.0}, {"name": "chr_11_G11", "taxId": "41875", "score": 1807.0}, {"name": "chr_11_G11", "taxId": "41875", "score": 1803.0}, {"name": "chr_11_G11", "taxId": "41875", "score": 1801.0}, {"name": "chr_11_G11", "taxId": "41875", "score": 1796.0}, {"name": "chr_11_G11", "taxId": "41875", "score": 1779.0}, {"name": "chr_11_G11", "taxId": "41875", "score": 904.0}, {"name": "chr_11_G11", "taxId": "41875", "score": 1773.0}, {"name": "chr_11_G11", "taxId": "41875", "score": 1773.0}, {"name": "chr_11_G11", "taxId": "41875", "score": 1766.0}, {"name": "chr_11_G11", "taxId": "41875", "score": 1742.0}, {"name": "chr_11_G11", "taxId": "41875", "score": 1746.0}, {"name": "chr_11_G11", "taxId": "41875", "score": 1740.0}, {"name": "chr_11_G11", "taxId": "41875", "score": 1735.0}, {"name": "chr_11_G11", "taxId": "41875", "score": 1735.0}, {"name": "chr_11_G11", "taxId": "41875", "score": 278.0}, {"name": "chr_11_G11", "taxId": "41875", "score": 1729.0}, {"name": "chr_11_G11", "taxId": "41875", "score": 1707.0}, {"name": "chr_11_G11", "taxId": "41875", "score": 1701.0}, {"name": "chr_11_G11", "taxId": "41875", "score": 1679.0}, {"name": "chr_11_G11", "taxId": "41875", "score": 1668.0}, {"name": "chr_11_G11", "taxId": "41875", "score": 1613.0}, {"name": "chr_11_G11", "taxId": "41875", "score": 1668.0}, {"name": "chr_11_G11", "taxId": "41875", "score": 1666.0}, {"name": "chr_11_G11", "taxId": "41875", "score": 671.0}, {"name": "chr_11_G11", "taxId": "41875", "score": 1657.0}, {"name": "chr_11_G11", "taxId": "41875", "score": 1615.0}, {"name": "chr_11_G11", "taxId": "41875", "score": 1609.0}, {"name": "chr_11_G11", "taxId": "41875", "score": 1607.0}, {"name": "chr_11_G11", "taxId": "41875", "score": 1607.0}, {"name": "chr_11_G11", "taxId": "41875", "score": 1605.0}, {"name": "chr_11_G11", "taxId": "41875", "score": 1604.0}, {"name": "chr_11_G11", "taxId": "41875", "score": 1602.0}, {"name": "chr_11_G11", "taxId": "41875", "score": 601.0}, {"name": "chr_11_G11", "taxId": "41875", "score": 1585.0}, {"name": "chr_11_G11", "taxId": "41875", "score": 1576.0}, {"name": "chr_11_G11", "taxId": "41875", "score": 1568.0}, {"name": "chr_11_G11", "taxId": "41875", "score": 1565.0}, {"name": "chr_11_G11", "taxId": "41875", "score": 1543.0}, {"name": "chr_11_G11", "taxId": "41875", "score": 961.0}, {"name": "chr_11_G11", "taxId": "41875", "score": 1541.0}, {"name": "chr_11_G11", "taxId": "41875", "score": 1519.0}, {"name": "chr_11_G11", "taxId": "41875", "score": 1509.0}, {"name": "chr_11_G11", "taxId": "41875", "score": 411.0}, {"name": "chr_11_G11", "taxId": "41875", "score": 1507.0}, {"name": "chr_11_G11", "taxId": "41875", "score": 444.0}, {"name": "chr_11_G11", "taxId": "41875", "score": 1504.0}, {"name": "chr_11_G11", "taxId": "41875", "score": 1502.0}, {"name": "chr_11_G11", "taxId": "41875", "score": 1491.0}, {"name": "chr_11_G11", "taxId": "41875", "score": 1483.0}, {"name": "chr_11_G11", "taxId": "41875", "score": 204.0}, {"name": "chr_11_G11", "taxId": "41875", "score": 1474.0}, {"name": "chr_11_G11", "taxId": "41875", "score": 1471.0}, {"name": "chr_11_G11", "taxId": "528323", "score": 1459.0}, {"name": "chr_11_G11", "taxId": "41875", "score": 1454.0}, {"name": "chr_11_G11", "taxId": "41875", "score": 1452.0}, {"name": "chr_11_G11", "taxId": "41875", "score": 267.0}, {"name": "chr_11_G11", "taxId": "41875", "score": 1447.0}, {"name": "chr_11_G11", "taxId": "41875", "score": 1441.0}, {"name": "chr_11_G11", "taxId": "41875", "score": 1435.0}, {"name": "chr_11_G11", "taxId": "41875", "score": 1435.0}, {"name": "chr_11_G11", "taxId": "41875", "score": 1430.0}, {"name": "chr_11_G11", "taxId": "41875", "score": 1424.0}, {"name": "chr_11_G11", "taxId": "41875", "score": 1415.0}, {"name": "chr_11_G11", "taxId": "41875", "score": 1391.0}, {"name": "chr_11_G11", "taxId": "41875", "score": 1386.0}, {"name": "chr_11_G11", "taxId": "41875", "score": 1386.0}, {"name": "chr_11_G11", "taxId": "41875", "score": 1380.0}, {"name": "chr_11_G11", "taxId": "41875", "score": 1369.0}, {"name": "chr_11_G11", "taxId": "436017", "score": 1365.0}, {"name": "chr_11_G11", "taxId": "436017", "score": 1332.0}, {"name": "chr_11_G11", "taxId": "436017", "score": 874.0}, {"name": "chr_11_G11", "taxId": "436017", "score": 730.0}, {"name": "chr_11_G11", "taxId": "436017", "score": 647.0}, {"name": "chr_11_G11", "taxId": "436017", "score": 569.0}, {"name": "chr_11_G11", "taxId": "436017", "score": 532.0}, {"name": "chr_11_G11", "taxId": "436017", "score": 350.0}, {"name": "chr_11_G11", "taxId": "436017", "score": 294.0}, {"name": "chr_11_G11", "taxId": "436017", "score": 176.0}, {"name": "chr_11_G11", "taxId": "436017", "score": 152.0}, {"name": "chr_11_G11", "taxId": "436017", "score": 1362.0}, {"name": "chr_11_G11", "taxId": "41875", "score": 1358.0}, {"name": "chr_11_G11", "taxId": "436017", "score": 1332.0}, {"name": "chr_11_G11", "taxId": "41875", "score": 1301.0}, {"name": "chr_11_G11", "taxId": "41875", "score": 200.0}, {"name": "chr_11_G11", "taxId": "41875", "score": 1291.0}, {"name": "chr_11_G11", "taxId": "41875", "score": 165.0}, {"name": "chr_11_G11", "taxId": "41875", "score": 1284.0}, {"name": "chr_11_G11", "taxId": "41875", "score": 676.0}, {"name": "chr_11_G11", "taxId": "564608", "score": 1267.0}, {"name": "chr_11_G11", "taxId": "41875", "score": 1264.0}, {"name": "chr_11_G11", "taxId": "41875", "score": 1258.0}, {"name": "chr_11_G11", "taxId": "41875", "score": 1258.0}, {"name": "chr_11_G11", "taxId": "41875", "score": 1254.0}, {"name": "chr_11_G11", "taxId": "41875", "score": 1230.0}, {"name": "chr_11_G11", "taxId": "41875", "score": 1230.0}, {"name": "chr_11_G11", "taxId": "41875", "score": 1225.0}, {"name": "chr_11_G11", "taxId": "41875", "score": 424.0}, {"name": "chr_11_G11", "taxId": "41875", "score": 1225.0}, {"name": "chr_11_G11", "taxId": "41875", "score": 1219.0}, {"name": "chr_11_G11", "taxId": "41875", "score": 1219.0}, {"name": "chr_11_G11", "taxId": "41875", "score": 850.0}, {"name": "chr_11_G11", "taxId": "41875", "score": 1203.0}, {"name": "chr_11_G11", "taxId": "41875", "score": 1199.0}, {"name": "chr_11_G11", "taxId": "41875", "score": 625.0}, {"name": "chr_11_G11", "taxId": "41875", "score": 1197.0}, {"name": "chr_11_G11", "taxId": "41875", "score": 1188.0}, {"name": "chr_11_G11", "taxId": "41875", "score": 1182.0}, {"name": "chr_11_G11", "taxId": "41875", "score": 1182.0}, {"name": "chr_11_G11", "taxId": "41875", "score": 1170.0}, {"name": "chr_11_G11", "taxId": "41875", "score": 1170.0}, {"name": "chr_11_G11", "taxId": "41875", "score": 1166.0}, {"name": "chr_11_G11", "taxId": "41875", "score": 1164.0}, {"name": "chr_11_G11", "taxId": "41875", "score": 1155.0}, {"name": "chr_11_G11", "taxId": "41875", "score": 1153.0}, {"name": "chr_11_G11", "taxId": "41875", "score": 1153.0}, {"name": "chr_11_G11", "taxId": "41875", "score": 1103.0}, {"name": "chr_11_G11", "taxId": "41875", "score": 1101.0}, {"name": "chr_11_G11", "taxId": "41875", "score": 1072.0}, {"name": "chr_11_G11", "taxId": "41875", "score": 1064.0}, {"name": "chr_11_G11", "taxId": "41875", "score": 497.0}, {"name": "chr_11_G11", "taxId": "100272", "score": 1016.0}, {"name": "chr_11_G11", "taxId": "41875", "score": 1009.0}, {"name": "chr_11_G11", "taxId": "41875", "score": 987.0}, {"name": "chr_11_G11", "taxId": "41875", "score": 987.0}, {"name": "chr_11_G11", "taxId": "41875", "score": 983.0}, {"name": "chr_11_G11", "taxId": "41875", "score": 976.0}, {"name": "chr_11_G11", "taxId": "41875", "score": 968.0}, {"name": "chr_11_G11", "taxId": "41875", "score": 431.0}, {"name": "chr_11_G11", "taxId": "41875", "score": 961.0}, {"name": "chr_11_G11", "taxId": "41875", "score": 926.0}, {"name": "chr_11_G11", "taxId": "41875", "score": 920.0}, {"name": "chr_11_G11", "taxId": "41875", "score": 905.0}, {"name": "chr_11_G11", "taxId": "41875", "score": 905.0}, {"name": "chr_11_G11", "taxId": "41875", "score": 843.0}, {"name": "chr_11_G11", "taxId": "41875", "score": 708.0}, {"name": "chr_11_G11", "taxId": "242159", "score": 874.0}, {"name": "chr_11_G11", "taxId": "436017", "score": 874.0}, {"name": "chr_11_G11", "taxId": "41875", "score": 870.0}, {"name": "chr_11_G11", "taxId": "70448", "score": 863.0}, {"name": "chr_11_G11", "taxId": "41875", "score": 859.0}, {"name": "chr_11_G11", "taxId": "41875", "score": 848.0}, {"name": "chr_11_G11", "taxId": "41875", "score": 848.0}, {"name": "chr_11_G11", "taxId": "41875", "score": 845.0}, {"name": "chr_11_G11", "taxId": "41875", "score": 843.0}, {"name": "chr_11_G11", "taxId": "41875", "score": 843.0}, {"name": "chr_11_G11", "taxId": "41875", "score": 215.0}, {"name": "chr_11_G11", "taxId": "41875", "score": 837.0}, {"name": "chr_11_G11", "taxId": "41875", "score": 832.0}, {"name": "chr_11_G11", "taxId": "41875", "score": 826.0}, {"name": "chr_11_G11", "taxId": "41875", "score": 817.0}, {"name": "chr_11_G11", "taxId": "41875", "score": 809.0}, {"name": "chr_11_G11", "taxId": "41875", "score": 806.0}, {"name": "chr_11_G11", "taxId": "41875", "score": 806.0}, {"name": "chr_11_G11", "taxId": "41875", "score": 246.0}, {"name": "chr_11_G11", "taxId": "41875", "score": 217.0}, {"name": "chr_11_G11", "taxId": "41875", "score": 154.0}, {"name": "chr_11_G11", "taxId": "41875", "score": 793.0}, {"name": "chr_11_G11", "taxId": "41875", "score": 712.0}, {"name": "chr_11_G11", "taxId": "41875", "score": 793.0}, {"name": "chr_11_G11", "taxId": "41875", "score": 773.0}, {"name": "chr_11_G11", "taxId": "41875", "score": 728.0}, {"name": "chr_11_G11", "taxId": "41875", "score": 712.0}, {"name": "chr_11_G11", "taxId": "41875", "score": 279.0}, {"name": "chr_11_G11", "taxId": "41875", "score": 765.0}, {"name": "chr_11_G11", "taxId": "41875", "score": 754.0}, {"name": "chr_11_G11", "taxId": "41875", "score": 719.0}, {"name": "chr_11_G11", "taxId": "41875", "score": 754.0}, {"name": "chr_11_G11", "taxId": "41875", "score": 719.0}, {"name": "chr_11_G11", "taxId": "41875", "score": 658.0}, {"name": "chr_11_G11", "taxId": "41875", "score": 752.0}, {"name": "chr_11_G11", "taxId": "41875", "score": 732.0}, {"name": "chr_11_G11", "taxId": "436017", "score": 730.0}, {"name": "chr_11_G11", "taxId": "41875", "score": 726.0}, {"name": "chr_11_G11", "taxId": "41875", "score": 721.0}, {"name": "chr_11_G11", "taxId": "41875", "score": 704.0}, {"name": "chr_11_G11", "taxId": "41875", "score": 699.0}, {"name": "chr_11_G11", "taxId": "41875", "score": 682.0}, {"name": "chr_11_G11", "taxId": "41875", "score": 676.0}, {"name": "chr_11_G11", "taxId": "41875", "score": 676.0}, {"name": "chr_11_G11", "taxId": "41875", "score": 671.0}, {"name": "chr_11_G11", "taxId": "41875", "score": 206.0}, {"name": "chr_11_G11", "taxId": "41875", "score": 669.0}, {"name": "chr_11_G11", "taxId": "41875", "score": 662.0}, {"name": "chr_11_G11", "taxId": "41875", "score": 660.0}, {"name": "chr_11_G11", "taxId": "41875", "score": 658.0}, {"name": "chr_11_G11", "taxId": "41875", "score": 640.0}, {"name": "chr_11_G11", "taxId": "41875", "score": 638.0}, {"name": "chr_11_G11", "taxId": "41875", "score": 627.0}, {"name": "chr_11_G11", "taxId": "564608", "score": 608.0}, {"name": "chr_11_G11", "taxId": "41875", "score": 604.0}, {"name": "chr_11_G11", "taxId": "41875", "score": 510.0}, {"name": "chr_11_G11", "taxId": "70448", "score": 601.0}, {"name": "chr_11_G11", "taxId": "436017", "score": 592.0}, {"name": "chr_11_G11", "taxId": "41875", "score": 590.0}, {"name": "chr_11_G11", "taxId": "41875", "score": 588.0}, {"name": "chr_11_G11", "taxId": "41875", "score": 588.0}, {"name": "chr_11_G11", "taxId": "41875", "score": 582.0}, {"name": "chr_11_G11", "taxId": "41875", "score": 579.0}, {"name": "chr_11_G11", "taxId": "41875", "score": 573.0}, {"name": "chr_11_G11", "taxId": "41875", "score": 560.0}, {"name": "chr_11_G11", "taxId": "41875", "score": 549.0}, {"name": "chr_11_G11", "taxId": "41875", "score": 538.0}, {"name": "chr_11_G11", "taxId": "41875", "score": 571.0}, {"name": "chr_11_G11", "taxId": "436017", "score": 569.0}, {"name": "chr_11_G11", "taxId": "41875", "score": 560.0}, {"name": "chr_11_G11", "taxId": "41875", "score": 556.0}, {"name": "chr_11_G11", "taxId": "41875", "score": 187.0}, {"name": "chr_11_G11", "taxId": "41875", "score": 538.0}, {"name": "chr_11_G11", "taxId": "41875", "score": 532.0}, {"name": "chr_11_G11", "taxId": "41875", "score": 531.0}, {"name": "chr_11_G11", "taxId": "41875", "score": 523.0}, {"name": "chr_11_G11", "taxId": "41875", "score": 499.0}, {"name": "chr_11_G11", "taxId": "41875", "score": 484.0}, {"name": "chr_11_G11", "taxId": "41875", "score": 466.0}, {"name": "chr_11_G11", "taxId": "41875", "score": 446.0}, {"name": "chr_11_G11", "taxId": "41875", "score": 183.0}, {"name": "chr_11_G11", "taxId": "41875", "score": 433.0}, {"name": "chr_11_G11", "taxId": "41875", "score": 431.0}, {"name": "chr_11_G11", "taxId": "41875", "score": 231.0}, {"name": "chr_11_G11", "taxId": "436017", "score": 431.0}, {"name": "chr_11_G11", "taxId": "436017", "score": 431.0}, {"name": "chr_11_G11", "taxId": "70448", "score": 385.0}, {"name": "chr_11_G11", "taxId": "41875", "score": 385.0}, {"name": "chr_11_G11", "taxId": "41875", "score": 385.0}, {"name": "chr_11_G11", "taxId": "41875", "score": 148.0}, {"name": "chr_11_G11", "taxId": "296587", "score": 377.0}, {"name": "chr_11_G11", "taxId": "41875", "score": 374.0}, {"name": "chr_11_G11", "taxId": "436017", "score": 350.0}, {"name": "chr_11_G11", "taxId": "41875", "score": 326.0}, {"name": "chr_11_G11", "taxId": "41875", "score": 303.0}, {"name": "chr_11_G11", "taxId": "41875", "score": 303.0}, {"name": "chr_11_G11", "taxId": "436017", "score": 294.0}, {"name": "chr_11_G11", "taxId": "41875", "score": 287.0}, {"name": "chr_11_G11", "taxId": "296587", "score": 287.0}, {"name": "chr_11_G11", "taxId": "610380", "score": 274.0}, {"name": "chr_11_G11", "taxId": "8083", "score": 272.0}, {"name": "chr_11_G11", "taxId": "3711", "score": 272.0}, {"name": "chr_11_G11", "taxId": "41875", "score": 272.0}, {"name": "chr_11_G11", "taxId": "41875", "score": 270.0}, {"name": "chr_11_G11", "taxId": "41875", "score": 268.0}, {"name": "chr_11_G11", "taxId": "41875", "score": 198.0}, {"name": "chr_11_G11", "taxId": "41875", "score": 265.0}, {"name": "chr_11_G11", "taxId": "41875", "score": 189.0}, {"name": "chr_11_G11", "taxId": "3711", "score": 244.0}, {"name": "chr_11_G11", "taxId": "32473", "score": 244.0}, {"name": "chr_11_G11", "taxId": "574566", "score": 226.0}, {"name": "chr_11_G11", "taxId": "41875", "score": 215.0}, {"name": "chr_11_G11", "taxId": "59895", "score": 209.0}, {"name": "chr_11_G11", "taxId": "41875", "score": 207.0}, {"name": "chr_11_G11", "taxId": "41875", "score": 204.0}, {"name": "chr_11_G11", "taxId": "41875", "score": 200.0}, {"name": "chr_11_G11", "taxId": "3218", "score": 198.0}, {"name": "chr_11_G11", "taxId": "436017", "score": 176.0}, {"name": "chr_11_G11", "taxId": "1522189", "score": 172.0}, {"name": "chr_11_G11", "taxId": "1392250", "score": 172.0}, {"name": "chr_11_G11", "taxId": "2021234", "score": 172.0}, {"name": "chr_11_G11", "taxId": "41875", "score": 171.0}, {"name": "chr_11_G11", "taxId": "41875", "score": 171.0}, {"name": "chr_11_G11", "taxId": "2055892", "score": 165.0}, {"name": "chr_11_G11", "taxId": "3726", "score": 159.0}, {"name": "chr_11_G11", "taxId": "18101", "score": 156.0}, {"name": "chr_11_G11", "taxId": "41875", "score": 154.0}, {"name": "chr_11_G11", "taxId": "763406", "score": 152.0}, {"name": "chr_11_G11", "taxId": "436017", "score": 152.0}, {"name": "chr_11_G11", "taxId": "4442", "score": 150.0}, {"name": "chr_11_G11", "taxId": "41875", "score": 143.0}]}, "taxonomy": {"bestsum": {"species": {"tax": "Bathycoccus prasinos", "score": 2524978.0, "c_index": 23}, "genus": {"tax": "Bathycoccus", "score": 2524978.0, "c_index": 19}, "family": {"tax": "Bathycoccaceae", "score": 2542015.0, "c_index": 15}, "order": {"tax": "Mamiellales", "score": 2546013.0, "c_index": 13}, "phylum": {"tax": "Chlorophyta", "score": 2564116.0, "c_index": 7}, "superkingdom": {"tax": "Eukaryota", "score": 2567806.0, "c_index": 1}}}}, "chr_10_G11": {"name": "chr_10_G11", "length": 814716, "n_count": 0, "agct_count": 814716, "gc": 0.4835, "covs": {"bam0": 22.5844}, "read_cov": {"bam0": 73888}, "hits": {"tax0": [{"name": "chr_10_G11", "taxId": "41875", "score": 359300.0}, {"name": "chr_10_G11", "taxId": "41875", "score": 279000.0}, {"name": "chr_10_G11", "taxId": "41875", "score": 204900.0}, {"name": "chr_10_G11", "taxId": "41875", "score": 118400.0}, {"name": "chr_10_G11", "taxId": "41875", "score": 85619.0}, {"name": "chr_10_G11", "taxId": "41875", "score": 78347.0}, {"name": "chr_10_G11", "taxId": "41875", "score": 58671.0}, {"name": "chr_10_G11", "taxId": "41875", "score": 55915.0}, {"name": "chr_10_G11", "taxId": "41875", "score": 44342.0}, {"name": "chr_10_G11", "taxId": "41875", "score": 43168.0}, {"name": "chr_10_G11", "taxId": "41875", "score": 33641.0}, {"name": "chr_10_G11", "taxId": "41875", "score": 14467.0}, {"name": "chr_10_G11", "taxId": "41875", "score": 14203.0}, {"name": "chr_10_G11", "taxId": "41875", "score": 11642.0}, {"name": "chr_10_G11", "taxId": "41875", "score": 8076.0}, {"name": "chr_10_G11", "taxId": "41875", "score": 7166.0}, {"name": "chr_10_G11", "taxId": "41875", "score": 5546.0}, {"name": "chr_10_G11", "taxId": "41875", "score": 3914.0}, {"name": "chr_10_G11", "taxId": "41875", "score": 1980.0}, {"name": "chr_10_G11", "taxId": "41875", "score": 1234.0}, {"name": "chr_10_G11", "taxId": "41875", "score": 1234.0}, {"name": "chr_10_G11", "taxId": "41875", "score": 1206.0}, {"name": "chr_10_G11", "taxId": "41875", "score": 1206.0}, {"name": "chr_10_G11", "taxId": "41875", "score": 1173.0}, {"name": "chr_10_G11", "taxId": "41875", "score": 1173.0}, {"name": "chr_10_G11", "taxId": "41875", "score": 1127.0}, {"name": "chr_10_G11", "taxId": "41875", "score": 553.0}, {"name": "chr_10_G11", "taxId": "41875", "score": 339.0}, {"name": "chr_10_G11", "taxId": "41875", "score": 246.0}, {"name": "chr_10_G11", "taxId": "41875", "score": 246.0}, {"name": "chr_10_G11", "taxId": "41875", "score": 152.0}, {"name": "chr_10_G11", "taxId": "41875", "score": 152.0}, {"name": "chr_10_G11", "taxId": "41875", "score": 23176.0}, {"name": "chr_10_G11", "taxId": "41875", "score": 1234.0}, {"name": "chr_10_G11", "taxId": "41875", "score": 1234.0}, {"name": "chr_10_G11", "taxId": "41875", "score": 1206.0}, {"name": "chr_10_G11", "taxId": "41875", "score": 479.0}, {"name": "chr_10_G11", "taxId": "41875", "score": 479.0}, {"name": "chr_10_G11", "taxId": "41875", "score": 270.0}, {"name": "chr_10_G11", "taxId": "41875", "score": 14643.0}, {"name": "chr_10_G11", "taxId": "41875", "score": 13413.0}, {"name": "chr_10_G11", "taxId": "41875", "score": 9878.0}, {"name": "chr_10_G11", "taxId": "41875", "score": 9834.0}, {"name": "chr_10_G11", "taxId": "41875", "score": 9607.0}, {"name": "chr_10_G11", "taxId": "41875", "score": 9347.0}, {"name": "chr_10_G11", "taxId": "41875", "score": 8477.0}, {"name": "chr_10_G11", "taxId": "41875", "score": 8305.0}, {"name": "chr_10_G11", "taxId": "41875", "score": 8189.0}, {"name": "chr_10_G11", "taxId": "41875", "score": 8189.0}, {"name": "chr_10_G11", "taxId": "41875", "score": 8058.0}, {"name": "chr_10_G11", "taxId": "41875", "score": 6754.0}, {"name": "chr_10_G11", "taxId": "41875", "score": 1744.0}, {"name": "chr_10_G11", "taxId": "41875", "score": 745.0}, {"name": "chr_10_G11", "taxId": "41875", "score": 453.0}, {"name": "chr_10_G11", "taxId": "41875", "score": 427.0}, {"name": "chr_10_G11", "taxId": "41875", "score": 159.0}, {"name": "chr_10_G11", "taxId": "41875", "score": 8017.0}, {"name": "chr_10_G11", "taxId": "41875", "score": 7956.0}, {"name": "chr_10_G11", "taxId": "41875", "score": 7917.0}, {"name": "chr_10_G11", "taxId": "41875", "score": 7823.0}, {"name": "chr_10_G11", "taxId": "41875", "score": 7143.0}, {"name": "chr_10_G11", "taxId": "41875", "score": 7131.0}, {"name": "chr_10_G11", "taxId": "41875", "score": 7121.0}, {"name": "chr_10_G11", "taxId": "41875", "score": 7016.0}, {"name": "chr_10_G11", "taxId": "41875", "score": 6870.0}, {"name": "chr_10_G11", "taxId": "41875", "score": 6782.0}, {"name": "chr_10_G11", "taxId": "41875", "score": 6200.0}, {"name": "chr_10_G11", "taxId": "41875", "score": 6111.0}, {"name": "chr_10_G11", "taxId": "41875", "score": 5967.0}, {"name": "chr_10_G11", "taxId": "41875", "score": 5945.0}, {"name": "chr_10_G11", "taxId": "41875", "score": 5939.0}, {"name": "chr_10_G11", "taxId": "41875", "score": 5912.0}, {"name": "chr_10_G11", "taxId": "41875", "score": 5906.0}, {"name": "chr_10_G11", "taxId": "41875", "score": 5867.0}, {"name": "chr_10_G11", "taxId": "41875", "score": 5853.0}, {"name": "chr_10_G11", "taxId": "41875", "score": 5829.0}, {"name": "chr_10_G11", "taxId": "41875", "score": 5810.0}, {"name": "chr_10_G11", "taxId": "41875", "score": 5784.0}, {"name": "chr_10_G11", "taxId": "41875", "score": 5779.0}, {"name": "chr_10_G11", "taxId": "41875", "score": 374.0}, {"name": "chr_10_G11", "taxId": "41875", "score": 5758.0}, {"name": "chr_10_G11", "taxId": "41875", "score": 5698.0}, {"name": "chr_10_G11", "taxId": "41875", "score": 5696.0}, {"name": "chr_10_G11", "taxId": "41875", "score": 5646.0}, {"name": "chr_10_G11", "taxId": "41875", "score": 5629.0}, {"name": "chr_10_G11", "taxId": "41875", "score": 5529.0}, {"name": "chr_10_G11", "taxId": "41875", "score": 5481.0}, {"name": "chr_10_G11", "taxId": "41875", "score": 5446.0}, {"name": "chr_10_G11", "taxId": "41875", "score": 5382.0}, {"name": "chr_10_G11", "taxId": "41875", "score": 5079.0}, {"name": "chr_10_G11", "taxId": "41875", "score": 5070.0}, {"name": "chr_10_G11", "taxId": "41875", "score": 5036.0}, {"name": "chr_10_G11", "taxId": "41875", "score": 547.0}, {"name": "chr_10_G11", "taxId": "41875", "score": 4929.0}, {"name": "chr_10_G11", "taxId": "41875", "score": 4926.0}, {"name": "chr_10_G11", "taxId": "41875", "score": 4881.0}, {"name": "chr_10_G11", "taxId": "41875", "score": 4804.0}, {"name": "chr_10_G11", "taxId": "41875", "score": 4804.0}, {"name": "chr_10_G11", "taxId": "41875", "score": 4754.0}, {"name": "chr_10_G11", "taxId": "41875", "score": 4739.0}, {"name": "chr_10_G11", "taxId": "41875", "score": 4708.0}, {"name": "chr_10_G11", "taxId": "41875", "score": 313.0}, {"name": "chr_10_G11", "taxId": "41875", "score": 4693.0}, {"name": "chr_10_G11", "taxId": "41875", "score": 4676.0}, {"name": "chr_10_G11", "taxId": "41875", "score": 470.0}, {"name": "chr_10_G11", "taxId": "41875", "score": 4577.0}, {"name": "chr_10_G11", "taxId": "41875", "score": 4556.0}, {"name": "chr_10_G11", "taxId": "41875", "score": 4549.0}, {"name": "chr_10_G11", "taxId": "41875", "score": 4516.0}, {"name": "chr_10_G11", "taxId": "41875", "score": 4499.0}, {"name": "chr_10_G11", "taxId": "41875", "score": 4494.0}, {"name": "chr_10_G11", "taxId": "41875", "score": 4488.0}, {"name": "chr_10_G11", "taxId": "41875", "score": 4460.0}, {"name": "chr_10_G11", "taxId": "41875", "score": 4399.0}, {"name": "chr_10_G11", "taxId": "41875", "score": 4394.0}, {"name": "chr_10_G11", "taxId": "41875", "score": 4388.0}, {"name": "chr_10_G11", "taxId": "41875", "score": 4366.0}, {"name": "chr_10_G11", "taxId": "41875", "score": 4307.0}, {"name": "chr_10_G11", "taxId": "41875", "score": 4261.0}, {"name": "chr_10_G11", "taxId": "41875", "score": 4255.0}, {"name": "chr_10_G11", "taxId": "41875", "score": 4222.0}, {"name": "chr_10_G11", "taxId": "41875", "score": 4194.0}, {"name": "chr_10_G11", "taxId": "41875", "score": 1602.0}, {"name": "chr_10_G11", "taxId": "41875", "score": 4167.0}, {"name": "chr_10_G11", "taxId": "41875", "score": 4167.0}, {"name": "chr_10_G11", "taxId": "41875", "score": 4145.0}, {"name": "chr_10_G11", "taxId": "41875", "score": 4133.0}, {"name": "chr_10_G11", "taxId": "41875", "score": 4111.0}, {"name": "chr_10_G11", "taxId": "41875", "score": 699.0}, {"name": "chr_10_G11", "taxId": "41875", "score": 4102.0}, {"name": "chr_10_G11", "taxId": "41875", "score": 4089.0}, {"name": "chr_10_G11", "taxId": "41875", "score": 4061.0}, {"name": "chr_10_G11", "taxId": "41875", "score": 4028.0}, {"name": "chr_10_G11", "taxId": "41875", "score": 4023.0}, {"name": "chr_10_G11", "taxId": "41875", "score": 3967.0}, {"name": "chr_10_G11", "taxId": "41875", "score": 3967.0}, {"name": "chr_10_G11", "taxId": "41875", "score": 3923.0}, {"name": "chr_10_G11", "taxId": "41875", "score": 3923.0}, {"name": "chr_10_G11", "taxId": "41875", "score": 3917.0}, {"name": "chr_10_G11", "taxId": "41875", "score": 3912.0}, {"name": "chr_10_G11", "taxId": "41875", "score": 3890.0}, {"name": "chr_10_G11", "taxId": "41875", "score": 3873.0}, {"name": "chr_10_G11", "taxId": "41875", "score": 3862.0}, {"name": "chr_10_G11", "taxId": "41875", "score": 3805.0}, {"name": "chr_10_G11", "taxId": "41875", "score": 3795.0}, {"name": "chr_10_G11", "taxId": "41875", "score": 3783.0}, {"name": "chr_10_G11", "taxId": "41875", "score": 206.0}, {"name": "chr_10_G11", "taxId": "41875", "score": 3779.0}, {"name": "chr_10_G11", "taxId": "41875", "score": 3762.0}, {"name": "chr_10_G11", "taxId": "41875", "score": 3757.0}, {"name": "chr_10_G11", "taxId": "41875", "score": 3753.0}, {"name": "chr_10_G11", "taxId": "41875", "score": 3735.0}, {"name": "chr_10_G11", "taxId": "41875", "score": 3703.0}, {"name": "chr_10_G11", "taxId": "41875", "score": 379.0}, {"name": "chr_10_G11", "taxId": "41875", "score": 3701.0}, {"name": "chr_10_G11", "taxId": "41875", "score": 3696.0}, {"name": "chr_10_G11", "taxId": "41875", "score": 3679.0}, {"name": "chr_10_G11", "taxId": "41875", "score": 2529.0}, {"name": "chr_10_G11", "taxId": "41875", "score": 2466.0}, {"name": "chr_10_G11", "taxId": "41875", "score": 1580.0}, {"name": "chr_10_G11", "taxId": "41875", "score": 785.0}, {"name": "chr_10_G11", "taxId": "41875", "score": 588.0}, {"name": "chr_10_G11", "taxId": "41875", "score": 3679.0}, {"name": "chr_10_G11", "taxId": "41875", "score": 2529.0}, {"name": "chr_10_G11", "taxId": "41875", "score": 2466.0}, {"name": "chr_10_G11", "taxId": "41875", "score": 1580.0}, {"name": "chr_10_G11", "taxId": "41875", "score": 809.0}, {"name": "chr_10_G11", "taxId": "41875", "score": 802.0}, {"name": "chr_10_G11", "taxId": "41875", "score": 785.0}, {"name": "chr_10_G11", "taxId": "41875", "score": 782.0}, {"name": "chr_10_G11", "taxId": "41875", "score": 588.0}, {"name": "chr_10_G11", "taxId": "41875", "score": 357.0}, {"name": "chr_10_G11", "taxId": "41875", "score": 3663.0}, {"name": "chr_10_G11", "taxId": "41875", "score": 3640.0}, {"name": "chr_10_G11", "taxId": "41875", "score": 3633.0}, {"name": "chr_10_G11", "taxId": "41875", "score": 508.0}, {"name": "chr_10_G11", "taxId": "41875", "score": 3629.0}, {"name": "chr_10_G11", "taxId": "41875", "score": 3609.0}, {"name": "chr_10_G11", "taxId": "41875", "score": 3531.0}, {"name": "chr_10_G11", "taxId": "41875", "score": 3480.0}, {"name": "chr_10_G11", "taxId": "41875", "score": 3408.0}, {"name": "chr_10_G11", "taxId": "41875", "score": 3387.0}, {"name": "chr_10_G11", "taxId": "41875", "score": 3380.0}, {"name": "chr_10_G11", "taxId": "41875", "score": 3352.0}, {"name": "chr_10_G11", "taxId": "41875", "score": 3332.0}, {"name": "chr_10_G11", "taxId": "41875", "score": 3330.0}, {"name": "chr_10_G11", "taxId": "41875", "score": 3321.0}, {"name": "chr_10_G11", "taxId": "41875", "score": 3310.0}, {"name": "chr_10_G11", "taxId": "41875", "score": 3308.0}, {"name": "chr_10_G11", "taxId": "41875", "score": 3297.0}, {"name": "chr_10_G11", "taxId": "41875", "score": 3297.0}, {"name": "chr_10_G11", "taxId": "41875", "score": 730.0}, {"name": "chr_10_G11", "taxId": "41875", "score": 3290.0}, {"name": "chr_10_G11", "taxId": "41875", "score": 350.0}, {"name": "chr_10_G11", "taxId": "41875", "score": 3280.0}, {"name": "chr_10_G11", "taxId": "41875", "score": 3264.0}, {"name": "chr_10_G11", "taxId": "41875", "score": 3236.0}, {"name": "chr_10_G11", "taxId": "41875", "score": 3214.0}, {"name": "chr_10_G11", "taxId": "41875", "score": 3192.0}, {"name": "chr_10_G11", "taxId": "41875", "score": 3153.0}, {"name": "chr_10_G11", "taxId": "41875", "score": 3149.0}, {"name": "chr_10_G11", "taxId": "41875", "score": 3142.0}, {"name": "chr_10_G11", "taxId": "41875", "score": 322.0}, {"name": "chr_10_G11", "taxId": "41875", "score": 239.0}, {"name": "chr_10_G11", "taxId": "41875", "score": 3131.0}, {"name": "chr_10_G11", "taxId": "41875", "score": 3125.0}, {"name": "chr_10_G11", "taxId": "41875", "score": 3097.0}, {"name": "chr_10_G11", "taxId": "41875", "score": 3086.0}, {"name": "chr_10_G11", "taxId": "41875", "score": 3081.0}, {"name": "chr_10_G11", "taxId": "41875", "score": 3081.0}, {"name": "chr_10_G11", "taxId": "41875", "score": 3081.0}, {"name": "chr_10_G11", "taxId": "41875", "score": 3075.0}, {"name": "chr_10_G11", "taxId": "41875", "score": 3072.0}, {"name": "chr_10_G11", "taxId": "41875", "score": 3070.0}, {"name": "chr_10_G11", "taxId": "41875", "score": 3066.0}, {"name": "chr_10_G11", "taxId": "41875", "score": 3014.0}, {"name": "chr_10_G11", "taxId": "41875", "score": 3003.0}, {"name": "chr_10_G11", "taxId": "41875", "score": 2976.0}, {"name": "chr_10_G11", "taxId": "41875", "score": 2976.0}, {"name": "chr_10_G11", "taxId": "41875", "score": 2933.0}, {"name": "chr_10_G11", "taxId": "41875", "score": 2920.0}, {"name": "chr_10_G11", "taxId": "41875", "score": 2898.0}, {"name": "chr_10_G11", "taxId": "41875", "score": 2898.0}, {"name": "chr_10_G11", "taxId": "41875", "score": 2872.0}, {"name": "chr_10_G11", "taxId": "41875", "score": 719.0}, {"name": "chr_10_G11", "taxId": "41875", "score": 2872.0}, {"name": "chr_10_G11", "taxId": "41875", "score": 329.0}, {"name": "chr_10_G11", "taxId": "41875", "score": 2870.0}, {"name": "chr_10_G11", "taxId": "41875", "score": 2856.0}, {"name": "chr_10_G11", "taxId": "41875", "score": 2837.0}, {"name": "chr_10_G11", "taxId": "41875", "score": 2832.0}, {"name": "chr_10_G11", "taxId": "41875", "score": 2815.0}, {"name": "chr_10_G11", "taxId": "41875", "score": 2804.0}, {"name": "chr_10_G11", "taxId": "41875", "score": 2784.0}, {"name": "chr_10_G11", "taxId": "41875", "score": 2782.0}, {"name": "chr_10_G11", "taxId": "41875", "score": 2748.0}, {"name": "chr_10_G11", "taxId": "41875", "score": 2743.0}, {"name": "chr_10_G11", "taxId": "41875", "score": 2734.0}, {"name": "chr_10_G11", "taxId": "41875", "score": 2721.0}, {"name": "chr_10_G11", "taxId": "41875", "score": 2721.0}, {"name": "chr_10_G11", "taxId": "41875", "score": 2695.0}, {"name": "chr_10_G11", "taxId": "41875", "score": 2676.0}, {"name": "chr_10_G11", "taxId": "41875", "score": 2671.0}, {"name": "chr_10_G11", "taxId": "41875", "score": 2660.0}, {"name": "chr_10_G11", "taxId": "41875", "score": 2660.0}, {"name": "chr_10_G11", "taxId": "41875", "score": 2651.0}, {"name": "chr_10_G11", "taxId": "41875", "score": 2632.0}, {"name": "chr_10_G11", "taxId": "41875", "score": 281.0}, {"name": "chr_10_G11", "taxId": "41875", "score": 2599.0}, {"name": "chr_10_G11", "taxId": "41875", "score": 2588.0}, {"name": "chr_10_G11", "taxId": "41875", "score": 592.0}, {"name": "chr_10_G11", "taxId": "41875", "score": 2566.0}, {"name": "chr_10_G11", "taxId": "41875", "score": 2562.0}, {"name": "chr_10_G11", "taxId": "41875", "score": 2560.0}, {"name": "chr_10_G11", "taxId": "41875", "score": 2553.0}, {"name": "chr_10_G11", "taxId": "41875", "score": 2547.0}, {"name": "chr_10_G11", "taxId": "41875", "score": 460.0}, {"name": "chr_10_G11", "taxId": "41875", "score": 2538.0}, {"name": "chr_10_G11", "taxId": "41875", "score": 2532.0}, {"name": "chr_10_G11", "taxId": "41875", "score": 2532.0}, {"name": "chr_10_G11", "taxId": "41875", "score": 2527.0}, {"name": "chr_10_G11", "taxId": "41875", "score": 2525.0}, {"name": "chr_10_G11", "taxId": "41875", "score": 2523.0}, {"name": "chr_10_G11", "taxId": "41875", "score": 2523.0}, {"name": "chr_10_G11", "taxId": "41875", "score": 2518.0}, {"name": "chr_10_G11", "taxId": "41875", "score": 2516.0}, {"name": "chr_10_G11", "taxId": "41875", "score": 2501.0}, {"name": "chr_10_G11", "taxId": "41875", "score": 2499.0}, {"name": "chr_10_G11", "taxId": "41875", "score": 2490.0}, {"name": "chr_10_G11", "taxId": "41875", "score": 2137.0}, {"name": "chr_10_G11", "taxId": "41875", "score": 2488.0}, {"name": "chr_10_G11", "taxId": "41875", "score": 2484.0}, {"name": "chr_10_G11", "taxId": "41875", "score": 2483.0}, {"name": "chr_10_G11", "taxId": "41875", "score": 2483.0}, {"name": "chr_10_G11", "taxId": "41875", "score": 2466.0}, {"name": "chr_10_G11", "taxId": "41875", "score": 2438.0}, {"name": "chr_10_G11", "taxId": "41875", "score": 2427.0}, {"name": "chr_10_G11", "taxId": "41875", "score": 2423.0}, {"name": "chr_10_G11", "taxId": "41875", "score": 2416.0}, {"name": "chr_10_G11", "taxId": "41875", "score": 2416.0}, {"name": "chr_10_G11", "taxId": "41875", "score": 2405.0}, {"name": "chr_10_G11", "taxId": "41875", "score": 2401.0}, {"name": "chr_10_G11", "taxId": "41875", "score": 2399.0}, {"name": "chr_10_G11", "taxId": "41875", "score": 2383.0}, {"name": "chr_10_G11", "taxId": "41875", "score": 2377.0}, {"name": "chr_10_G11", "taxId": "41875", "score": 2372.0}, {"name": "chr_10_G11", "taxId": "41875", "score": 2350.0}, {"name": "chr_10_G11", "taxId": "41875", "score": 2350.0}, {"name": "chr_10_G11", "taxId": "41875", "score": 2344.0}, {"name": "chr_10_G11", "taxId": "41875", "score": 2333.0}, {"name": "chr_10_G11", "taxId": "41875", "score": 2329.0}, {"name": "chr_10_G11", "taxId": "41875", "score": 2305.0}, {"name": "chr_10_G11", "taxId": "41875", "score": 2296.0}, {"name": "chr_10_G11", "taxId": "41875", "score": 2283.0}, {"name": "chr_10_G11", "taxId": "41875", "score": 2278.0}, {"name": "chr_10_G11", "taxId": "41875", "score": 2278.0}, {"name": "chr_10_G11", "taxId": "41875", "score": 822.0}, {"name": "chr_10_G11", "taxId": "41875", "score": 392.0}, {"name": "chr_10_G11", "taxId": "41875", "score": 2266.0}, {"name": "chr_10_G11", "taxId": "41875", "score": 2257.0}, {"name": "chr_10_G11", "taxId": "41875", "score": 2255.0}, {"name": "chr_10_G11", "taxId": "41875", "score": 2244.0}, {"name": "chr_10_G11", "taxId": "41875", "score": 2244.0}, {"name": "chr_10_G11", "taxId": "41875", "score": 2239.0}, {"name": "chr_10_G11", "taxId": "41875", "score": 2230.0}, {"name": "chr_10_G11", "taxId": "41875", "score": 675.0}, {"name": "chr_10_G11", "taxId": "41875", "score": 2222.0}, {"name": "chr_10_G11", "taxId": "41875", "score": 2211.0}, {"name": "chr_10_G11", "taxId": "41875", "score": 2211.0}, {"name": "chr_10_G11", "taxId": "41875", "score": 2206.0}, {"name": "chr_10_G11", "taxId": "41875", "score": 2194.0}, {"name": "chr_10_G11", "taxId": "41875", "score": 2185.0}, {"name": "chr_10_G11", "taxId": "41875", "score": 2183.0}, {"name": "chr_10_G11", "taxId": "41875", "score": 2183.0}, {"name": "chr_10_G11", "taxId": "41875", "score": 2172.0}, {"name": "chr_10_G11", "taxId": "41875", "score": 2167.0}, {"name": "chr_10_G11", "taxId": "41875", "score": 2139.0}, {"name": "chr_10_G11", "taxId": "41875", "score": 2134.0}, {"name": "chr_10_G11", "taxId": "41875", "score": 2106.0}, {"name": "chr_10_G11", "taxId": "41875", "score": 2095.0}, {"name": "chr_10_G11", "taxId": "41875", "score": 2095.0}, {"name": "chr_10_G11", "taxId": "41875", "score": 2095.0}, {"name": "chr_10_G11", "taxId": "41875", "score": 2095.0}, {"name": "chr_10_G11", "taxId": "41875", "score": 2089.0}, {"name": "chr_10_G11", "taxId": "41875", "score": 2084.0}, {"name": "chr_10_G11", "taxId": "41875", "score": 2084.0}, {"name": "chr_10_G11", "taxId": "41875", "score": 2080.0}, {"name": "chr_10_G11", "taxId": "41875", "score": 2078.0}, {"name": "chr_10_G11", "taxId": "41875", "score": 2078.0}, {"name": "chr_10_G11", "taxId": "41875", "score": 2073.0}, {"name": "chr_10_G11", "taxId": "41875", "score": 2071.0}, {"name": "chr_10_G11", "taxId": "41875", "score": 2061.0}, {"name": "chr_10_G11", "taxId": "41875", "score": 2039.0}, {"name": "chr_10_G11", "taxId": "41875", "score": 2023.0}, {"name": "chr_10_G11", "taxId": "41875", "score": 2017.0}, {"name": "chr_10_G11", "taxId": "41875", "score": 2012.0}, {"name": "chr_10_G11", "taxId": "41875", "score": 2006.0}, {"name": "chr_10_G11", "taxId": "41875", "score": 1995.0}, {"name": "chr_10_G11", "taxId": "41875", "score": 1995.0}, {"name": "chr_10_G11", "taxId": "41875", "score": 1989.0}, {"name": "chr_10_G11", "taxId": "41875", "score": 1978.0}, {"name": "chr_10_G11", "taxId": "41875", "score": 1973.0}, {"name": "chr_10_G11", "taxId": "41875", "score": 1951.0}, {"name": "chr_10_G11", "taxId": "41875", "score": 1945.0}, {"name": "chr_10_G11", "taxId": "41875", "score": 1945.0}, {"name": "chr_10_G11", "taxId": "41875", "score": 1929.0}, {"name": "chr_10_G11", "taxId": "41875", "score": 1923.0}, {"name": "chr_10_G11", "taxId": "41875", "score": 1921.0}, {"name": "chr_10_G11", "taxId": "41875", "score": 1919.0}, {"name": "chr_10_G11", "taxId": "41875", "score": 1912.0}, {"name": "chr_10_G11", "taxId": "41875", "score": 1906.0}, {"name": "chr_10_G11", "taxId": "41875", "score": 1895.0}, {"name": "chr_10_G11", "taxId": "41875", "score": 1895.0}, {"name": "chr_10_G11", "taxId": "41875", "score": 1893.0}, {"name": "chr_10_G11", "taxId": "41875", "score": 202.0}, {"name": "chr_10_G11", "taxId": "41875", "score": 1890.0}, {"name": "chr_10_G11", "taxId": "41875", "score": 1879.0}, {"name": "chr_10_G11", "taxId": "41875", "score": 1875.0}, {"name": "chr_10_G11", "taxId": "41875", "score": 424.0}, {"name": "chr_10_G11", "taxId": "41875", "score": 1868.0}, {"name": "chr_10_G11", "taxId": "41875", "score": 1851.0}, {"name": "chr_10_G11", "taxId": "41875", "score": 1847.0}, {"name": "chr_10_G11", "taxId": "41875", "score": 1844.0}, {"name": "chr_10_G11", "taxId": "41875", "score": 1840.0}, {"name": "chr_10_G11", "taxId": "41875", "score": 1823.0}, {"name": "chr_10_G11", "taxId": "41875", "score": 176.0}, {"name": "chr_10_G11", "taxId": "41875", "score": 1818.0}, {"name": "chr_10_G11", "taxId": "41875", "score": 1818.0}, {"name": "chr_10_G11", "taxId": "41875", "score": 1812.0}, {"name": "chr_10_G11", "taxId": "41875", "score": 1801.0}, {"name": "chr_10_G11", "taxId": "41875", "score": 1777.0}, {"name": "chr_10_G11", "taxId": "41875", "score": 1773.0}, {"name": "chr_10_G11", "taxId": "41875", "score": 1762.0}, {"name": "chr_10_G11", "taxId": "41875", "score": 1762.0}, {"name": "chr_10_G11", "taxId": "41875", "score": 1757.0}, {"name": "chr_10_G11", "taxId": "41875", "score": 1753.0}, {"name": "chr_10_G11", "taxId": "41875", "score": 1751.0}, {"name": "chr_10_G11", "taxId": "41875", "score": 1735.0}, {"name": "chr_10_G11", "taxId": "41875", "score": 1733.0}, {"name": "chr_10_G11", "taxId": "41875", "score": 460.0}, {"name": "chr_10_G11", "taxId": "41875", "score": 1724.0}, {"name": "chr_10_G11", "taxId": "41875", "score": 1712.0}, {"name": "chr_10_G11", "taxId": "41875", "score": 1707.0}, {"name": "chr_10_G11", "taxId": "41875", "score": 1701.0}, {"name": "chr_10_G11", "taxId": "41875", "score": 1701.0}, {"name": "chr_10_G11", "taxId": "41875", "score": 1677.0}, {"name": "chr_10_G11", "taxId": "41875", "score": 436.0}, {"name": "chr_10_G11", "taxId": "41875", "score": 1635.0}, {"name": "chr_10_G11", "taxId": "41875", "score": 1607.0}, {"name": "chr_10_G11", "taxId": "41875", "score": 1602.0}, {"name": "chr_10_G11", "taxId": "41875", "score": 1591.0}, {"name": "chr_10_G11", "taxId": "41875", "score": 1589.0}, {"name": "chr_10_G11", "taxId": "41875", "score": 1574.0}, {"name": "chr_10_G11", "taxId": "41875", "score": 1563.0}, {"name": "chr_10_G11", "taxId": "41875", "score": 1563.0}, {"name": "chr_10_G11", "taxId": "41875", "score": 1563.0}, {"name": "chr_10_G11", "taxId": "41875", "score": 1554.0}, {"name": "chr_10_G11", "taxId": "41875", "score": 217.0}, {"name": "chr_10_G11", "taxId": "41875", "score": 1541.0}, {"name": "chr_10_G11", "taxId": "41875", "score": 1541.0}, {"name": "chr_10_G11", "taxId": "41875", "score": 1539.0}, {"name": "chr_10_G11", "taxId": "41875", "score": 929.0}, {"name": "chr_10_G11", "taxId": "41875", "score": 484.0}, {"name": "chr_10_G11", "taxId": "41875", "score": 1535.0}, {"name": "chr_10_G11", "taxId": "41875", "score": 1520.0}, {"name": "chr_10_G11", "taxId": "41875", "score": 1519.0}, {"name": "chr_10_G11", "taxId": "41875", "score": 1513.0}, {"name": "chr_10_G11", "taxId": "41875", "score": 1507.0}, {"name": "chr_10_G11", "taxId": "41875", "score": 1502.0}, {"name": "chr_10_G11", "taxId": "41875", "score": 1485.0}, {"name": "chr_10_G11", "taxId": "41875", "score": 1469.0}, {"name": "chr_10_G11", "taxId": "41875", "score": 1463.0}, {"name": "chr_10_G11", "taxId": "41875", "score": 1447.0}, {"name": "chr_10_G11", "taxId": "41875", "score": 158.0}, {"name": "chr_10_G11", "taxId": "41875", "score": 1447.0}, {"name": "chr_10_G11", "taxId": "41875", "score": 198.0}, {"name": "chr_10_G11", "taxId": "41875", "score": 1447.0}, {"name": "chr_10_G11", "taxId": "41875", "score": 1430.0}, {"name": "chr_10_G11", "taxId": "41875", "score": 1424.0}, {"name": "chr_10_G11", "taxId": "41875", "score": 1415.0}, {"name": "chr_10_G11", "taxId": "41875", "score": 1408.0}, {"name": "chr_10_G11", "taxId": "41875", "score": 1402.0}, {"name": "chr_10_G11", "taxId": "41875", "score": 1397.0}, {"name": "chr_10_G11", "taxId": "41875", "score": 1387.0}, {"name": "chr_10_G11", "taxId": "41875", "score": 1386.0}, {"name": "chr_10_G11", "taxId": "41875", "score": 1380.0}, {"name": "chr_10_G11", "taxId": "41875", "score": 1380.0}, {"name": "chr_10_G11", "taxId": "41875", "score": 1380.0}, {"name": "chr_10_G11", "taxId": "41875", "score": 1376.0}, {"name": "chr_10_G11", "taxId": "41875", "score": 1376.0}, {"name": "chr_10_G11", "taxId": "41875", "score": 1376.0}, {"name": "chr_10_G11", "taxId": "41875", "score": 316.0}, {"name": "chr_10_G11", "taxId": "41875", "score": 1358.0}, {"name": "chr_10_G11", "taxId": "41875", "score": 1352.0}, {"name": "chr_10_G11", "taxId": "41875", "score": 1347.0}, {"name": "chr_10_G11", "taxId": "41875", "score": 1347.0}, {"name": "chr_10_G11", "taxId": "41875", "score": 1325.0}, {"name": "chr_10_G11", "taxId": "41875", "score": 1291.0}, {"name": "chr_10_G11", "taxId": "41875", "score": 1279.0}, {"name": "chr_10_G11", "taxId": "41875", "score": 1266.0}, {"name": "chr_10_G11", "taxId": "41875", "score": 1258.0}, {"name": "chr_10_G11", "taxId": "41875", "score": 1253.0}, {"name": "chr_10_G11", "taxId": "41875", "score": 1253.0}, {"name": "chr_10_G11", "taxId": "41875", "score": 1243.0}, {"name": "chr_10_G11", "taxId": "41875", "score": 1238.0}, {"name": "chr_10_G11", "taxId": "41875", "score": 1238.0}, {"name": "chr_10_G11", "taxId": "41875", "score": 1234.0}, {"name": "chr_10_G11", "taxId": "41875", "score": 298.0}, {"name": "chr_10_G11", "taxId": "41875", "score": 172.0}, {"name": "chr_10_G11", "taxId": "41875", "score": 1219.0}, {"name": "chr_10_G11", "taxId": "41875", "score": 1214.0}, {"name": "chr_10_G11", "taxId": "41875", "score": 1210.0}, {"name": "chr_10_G11", "taxId": "41875", "score": 1208.0}, {"name": "chr_10_G11", "taxId": "41875", "score": 1203.0}, {"name": "chr_10_G11", "taxId": "41875", "score": 1192.0}, {"name": "chr_10_G11", "taxId": "436017", "score": 1186.0}, {"name": "chr_10_G11", "taxId": "41875", "score": 1181.0}, {"name": "chr_10_G11", "taxId": "41875", "score": 1175.0}, {"name": "chr_10_G11", "taxId": "41875", "score": 1164.0}, {"name": "chr_10_G11", "taxId": "41875", "score": 1164.0}, {"name": "chr_10_G11", "taxId": "41875", "score": 1164.0}, {"name": "chr_10_G11", "taxId": "41875", "score": 1162.0}, {"name": "chr_10_G11", "taxId": "41875", "score": 1158.0}, {"name": "chr_10_G11", "taxId": "41875", "score": 1158.0}, {"name": "chr_10_G11", "taxId": "41875", "score": 1153.0}, {"name": "chr_10_G11", "taxId": "41875", "score": 1153.0}, {"name": "chr_10_G11", "taxId": "41875", "score": 1147.0}, {"name": "chr_10_G11", "taxId": "41875", "score": 1147.0}, {"name": "chr_10_G11", "taxId": "41875", "score": 1147.0}, {"name": "chr_10_G11", "taxId": "436017", "score": 1146.0}, {"name": "chr_10_G11", "taxId": "436017", "score": 1099.0}, {"name": "chr_10_G11", "taxId": "436017", "score": 403.0}, {"name": "chr_10_G11", "taxId": "436017", "score": 318.0}, {"name": "chr_10_G11", "taxId": "436017", "score": 270.0}, {"name": "chr_10_G11", "taxId": "41875", "score": 1125.0}, {"name": "chr_10_G11", "taxId": "41875", "score": 1120.0}, {"name": "chr_10_G11", "taxId": "41875", "score": 1114.0}, {"name": "chr_10_G11", "taxId": "436017", "score": 1099.0}, {"name": "chr_10_G11", "taxId": "41875", "score": 1075.0}, {"name": "chr_10_G11", "taxId": "41875", "score": 1064.0}, {"name": "chr_10_G11", "taxId": "41875", "score": 1064.0}, {"name": "chr_10_G11", "taxId": "41875", "score": 1053.0}, {"name": "chr_10_G11", "taxId": "41875", "score": 1037.0}, {"name": "chr_10_G11", "taxId": "41875", "score": 1035.0}, {"name": "chr_10_G11", "taxId": "41875", "score": 307.0}, {"name": "chr_10_G11", "taxId": "41875", "score": 1031.0}, {"name": "chr_10_G11", "taxId": "41875", "score": 318.0}, {"name": "chr_10_G11", "taxId": "41875", "score": 1027.0}, {"name": "chr_10_G11", "taxId": "41875", "score": 1026.0}, {"name": "chr_10_G11", "taxId": "41875", "score": 156.0}, {"name": "chr_10_G11", "taxId": "41875", "score": 1014.0}, {"name": "chr_10_G11", "taxId": "41875", "score": 1003.0}, {"name": "chr_10_G11", "taxId": "41875", "score": 1002.0}, {"name": "chr_10_G11", "taxId": "41875", "score": 520.0}, {"name": "chr_10_G11", "taxId": "41875", "score": 998.0}, {"name": "chr_10_G11", "taxId": "41875", "score": 996.0}, {"name": "chr_10_G11", "taxId": "41875", "score": 972.0}, {"name": "chr_10_G11", "taxId": "41875", "score": 972.0}, {"name": "chr_10_G11", "taxId": "41875", "score": 965.0}, {"name": "chr_10_G11", "taxId": "41875", "score": 953.0}, {"name": "chr_10_G11", "taxId": "41875", "score": 942.0}, {"name": "chr_10_G11", "taxId": "41875", "score": 931.0}, {"name": "chr_10_G11", "taxId": "41875", "score": 926.0}, {"name": "chr_10_G11", "taxId": "41875", "score": 922.0}, {"name": "chr_10_G11", "taxId": "41875", "score": 211.0}, {"name": "chr_10_G11", "taxId": "41875", "score": 904.0}, {"name": "chr_10_G11", "taxId": "41875", "score": 894.0}, {"name": "chr_10_G11", "taxId": "41875", "score": 880.0}, {"name": "chr_10_G11", "taxId": "41875", "score": 324.0}, {"name": "chr_10_G11", "taxId": "41875", "score": 870.0}, {"name": "chr_10_G11", "taxId": "41875", "score": 861.0}, {"name": "chr_10_G11", "taxId": "564608", "score": 856.0}, {"name": "chr_10_G11", "taxId": "41875", "score": 848.0}, {"name": "chr_10_G11", "taxId": "41875", "score": 848.0}, {"name": "chr_10_G11", "taxId": "41875", "score": 272.0}, {"name": "chr_10_G11", "taxId": "41875", "score": 272.0}, {"name": "chr_10_G11", "taxId": "41875", "score": 267.0}, {"name": "chr_10_G11", "taxId": "41875", "score": 809.0}, {"name": "chr_10_G11", "taxId": "41875", "score": 802.0}, {"name": "chr_10_G11", "taxId": "41875", "score": 798.0}, {"name": "chr_10_G11", "taxId": "296587", "score": 797.0}, {"name": "chr_10_G11", "taxId": "41875", "score": 776.0}, {"name": "chr_10_G11", "taxId": "41875", "score": 773.0}, {"name": "chr_10_G11", "taxId": "41875", "score": 368.0}, {"name": "chr_10_G11", "taxId": "41875", "score": 191.0}, {"name": "chr_10_G11", "taxId": "41875", "score": 771.0}, {"name": "chr_10_G11", "taxId": "41875", "score": 771.0}, {"name": "chr_10_G11", "taxId": "41875", "score": 749.0}, {"name": "chr_10_G11", "taxId": "41875", "score": 737.0}, {"name": "chr_10_G11", "taxId": "564608", "score": 736.0}, {"name": "chr_10_G11", "taxId": "41875", "score": 725.0}, {"name": "chr_10_G11", "taxId": "41875", "score": 721.0}, {"name": "chr_10_G11", "taxId": "41875", "score": 695.0}, {"name": "chr_10_G11", "taxId": "41875", "score": 688.0}, {"name": "chr_10_G11", "taxId": "41875", "score": 682.0}, {"name": "chr_10_G11", "taxId": "41875", "score": 682.0}, {"name": "chr_10_G11", "taxId": "41875", "score": 676.0}, {"name": "chr_10_G11", "taxId": "41875", "score": 667.0}, {"name": "chr_10_G11", "taxId": "41875", "score": 667.0}, {"name": "chr_10_G11", "taxId": "41875", "score": 662.0}, {"name": "chr_10_G11", "taxId": "41875", "score": 662.0}, {"name": "chr_10_G11", "taxId": "41875", "score": 580.0}, {"name": "chr_10_G11", "taxId": "41875", "score": 649.0}, {"name": "chr_10_G11", "taxId": "41875", "score": 643.0}, {"name": "chr_10_G11", "taxId": "41875", "score": 636.0}, {"name": "chr_10_G11", "taxId": "41875", "score": 399.0}, {"name": "chr_10_G11", "taxId": "41875", "score": 634.0}, {"name": "chr_10_G11", "taxId": "41875", "score": 159.0}, {"name": "chr_10_G11", "taxId": "41875", "score": 630.0}, {"name": "chr_10_G11", "taxId": "41875", "score": 180.0}, {"name": "chr_10_G11", "taxId": "41875", "score": 614.0}, {"name": "chr_10_G11", "taxId": "41875", "score": 599.0}, {"name": "chr_10_G11", "taxId": "41875", "score": 414.0}, {"name": "chr_10_G11", "taxId": "41875", "score": 599.0}, {"name": "chr_10_G11", "taxId": "41875", "score": 396.0}, {"name": "chr_10_G11", "taxId": "41875", "score": 568.0}, {"name": "chr_10_G11", "taxId": "41875", "score": 281.0}, {"name": "chr_10_G11", "taxId": "41875", "score": 566.0}, {"name": "chr_10_G11", "taxId": "41875", "score": 566.0}, {"name": "chr_10_G11", "taxId": "41875", "score": 555.0}, {"name": "chr_10_G11", "taxId": "41875", "score": 545.0}, {"name": "chr_10_G11", "taxId": "41875", "score": 507.0}, {"name": "chr_10_G11", "taxId": "41875", "score": 339.0}, {"name": "chr_10_G11", "taxId": "41875", "score": 195.0}, {"name": "chr_10_G11", "taxId": "41875", "score": 516.0}, {"name": "chr_10_G11", "taxId": "41875", "score": 503.0}, {"name": "chr_10_G11", "taxId": "41875", "score": 145.0}, {"name": "chr_10_G11", "taxId": "41875", "score": 503.0}, {"name": "chr_10_G11", "taxId": "41875", "score": 444.0}, {"name": "chr_10_G11", "taxId": "41875", "score": 145.0}, {"name": "chr_10_G11", "taxId": "41875", "score": 488.0}, {"name": "chr_10_G11", "taxId": "41875", "score": 484.0}, {"name": "chr_10_G11", "taxId": "41875", "score": 470.0}, {"name": "chr_10_G11", "taxId": "41875", "score": 470.0}, {"name": "chr_10_G11", "taxId": "41875", "score": 466.0}, {"name": "chr_10_G11", "taxId": "41875", "score": 451.0}, {"name": "chr_10_G11", "taxId": "41875", "score": 451.0}, {"name": "chr_10_G11", "taxId": "41875", "score": 254.0}, {"name": "chr_10_G11", "taxId": "41875", "score": 444.0}, {"name": "chr_10_G11", "taxId": "41875", "score": 427.0}, {"name": "chr_10_G11", "taxId": "41875", "score": 416.0}, {"name": "chr_10_G11", "taxId": "436017", "score": 403.0}, {"name": "chr_10_G11", "taxId": "41875", "score": 399.0}, {"name": "chr_10_G11", "taxId": "41875", "score": 394.0}, {"name": "chr_10_G11", "taxId": "41875", "score": 392.0}, {"name": "chr_10_G11", "taxId": "564608", "score": 342.0}, {"name": "chr_10_G11", "taxId": "41875", "score": 339.0}, {"name": "chr_10_G11", "taxId": "41875", "score": 339.0}, {"name": "chr_10_G11", "taxId": "41875", "score": 195.0}, {"name": "chr_10_G11", "taxId": "41875", "score": 327.0}, {"name": "chr_10_G11", "taxId": "436017", "score": 318.0}, {"name": "chr_10_G11", "taxId": "436017", "score": 316.0}, {"name": "chr_10_G11", "taxId": "41875", "score": 300.0}, {"name": "chr_10_G11", "taxId": "41875", "score": 276.0}, {"name": "chr_10_G11", "taxId": "41875", "score": 272.0}, {"name": "chr_10_G11", "taxId": "41875", "score": 272.0}, {"name": "chr_10_G11", "taxId": "70448", "score": 270.0}, {"name": "chr_10_G11", "taxId": "296587", "score": 206.0}, {"name": "chr_10_G11", "taxId": "296587", "score": 206.0}, {"name": "chr_10_G11", "taxId": "564608", "score": 143.0}]}, "taxonomy": {"bestsum": {"species": {"tax": "Bathycoccus prasinos", "score": 2738645.0, "c_index": 4}, "genus": {"tax": "Bathycoccus", "score": 2738645.0, "c_index": 2}, "family": {"tax": "Bathycoccaceae", "score": 2745473.0, "c_index": 1}, "order": {"tax": "Mamiellales", "score": 2748759.0, "c_index": 0}, "phylum": {"tax": "Chlorophyta", "score": 2748759.0, "c_index": 0}, "superkingdom": {"tax": "Eukaryota", "score": 2748759.0, "c_index": 0}}}}, "chr_9_G11": {"name": "chr_9_G11", "length": 898711, "n_count": 0, "agct_count": 898711, "gc": 0.4854, "covs": {"bam0": 22.5595}, "read_cov": {"bam0": 81416}, "hits": {"tax0": [{"name": "chr_9_G11", "taxId": "41875", "score": 282100.0}, {"name": "chr_9_G11", "taxId": "41875", "score": 241100.0}, {"name": "chr_9_G11", "taxId": "41875", "score": 240400.0}, {"name": "chr_9_G11", "taxId": "41875", "score": 187500.0}, {"name": "chr_9_G11", "taxId": "41875", "score": 133800.0}, {"name": "chr_9_G11", "taxId": "41875", "score": 113400.0}, {"name": "chr_9_G11", "taxId": "41875", "score": 103500.0}, {"name": "chr_9_G11", "taxId": "41875", "score": 98394.0}, {"name": "chr_9_G11", "taxId": "41875", "score": 75900.0}, {"name": "chr_9_G11", "taxId": "41875", "score": 72847.0}, {"name": "chr_9_G11", "taxId": "41875", "score": 39192.0}, {"name": "chr_9_G11", "taxId": "41875", "score": 32910.0}, {"name": "chr_9_G11", "taxId": "41875", "score": 16774.0}, {"name": "chr_9_G11", "taxId": "41875", "score": 1328.0}, {"name": "chr_9_G11", "taxId": "41875", "score": 1328.0}, {"name": "chr_9_G11", "taxId": "41875", "score": 837.0}, {"name": "chr_9_G11", "taxId": "41875", "score": 837.0}, {"name": "chr_9_G11", "taxId": "41875", "score": 784.0}, {"name": "chr_9_G11", "taxId": "41875", "score": 784.0}, {"name": "chr_9_G11", "taxId": "41875", "score": 778.0}, {"name": "chr_9_G11", "taxId": "41875", "score": 778.0}, {"name": "chr_9_G11", "taxId": "41875", "score": 643.0}, {"name": "chr_9_G11", "taxId": "41875", "score": 562.0}, {"name": "chr_9_G11", "taxId": "41875", "score": 483.0}, {"name": "chr_9_G11", "taxId": "41875", "score": 479.0}, {"name": "chr_9_G11", "taxId": "41875", "score": 468.0}, {"name": "chr_9_G11", "taxId": "41875", "score": 457.0}, {"name": "chr_9_G11", "taxId": "41875", "score": 313.0}, {"name": "chr_9_G11", "taxId": "41875", "score": 313.0}, {"name": "chr_9_G11", "taxId": "41875", "score": 235.0}, {"name": "chr_9_G11", "taxId": "41875", "score": 235.0}, {"name": "chr_9_G11", "taxId": "41875", "score": 235.0}, {"name": "chr_9_G11", "taxId": "41875", "score": 235.0}, {"name": "chr_9_G11", "taxId": "41875", "score": 231.0}, {"name": "chr_9_G11", "taxId": "41875", "score": 231.0}, {"name": "chr_9_G11", "taxId": "41875", "score": 165.0}, {"name": "chr_9_G11", "taxId": "41875", "score": 165.0}, {"name": "chr_9_G11", "taxId": "41875", "score": 32010.0}, {"name": "chr_9_G11", "taxId": "41875", "score": 16877.0}, {"name": "chr_9_G11", "taxId": "41875", "score": 479.0}, {"name": "chr_9_G11", "taxId": "41875", "score": 165.0}, {"name": "chr_9_G11", "taxId": "41875", "score": 165.0}, {"name": "chr_9_G11", "taxId": "41875", "score": 13651.0}, {"name": "chr_9_G11", "taxId": "41875", "score": 11884.0}, {"name": "chr_9_G11", "taxId": "41875", "score": 10964.0}, {"name": "chr_9_G11", "taxId": "41875", "score": 2036.0}, {"name": "chr_9_G11", "taxId": "41875", "score": 1805.0}, {"name": "chr_9_G11", "taxId": "41875", "score": 1711.0}, {"name": "chr_9_G11", "taxId": "41875", "score": 1513.0}, {"name": "chr_9_G11", "taxId": "41875", "score": 1290.0}, {"name": "chr_9_G11", "taxId": "41875", "score": 10698.0}, {"name": "chr_9_G11", "taxId": "41875", "score": 10061.0}, {"name": "chr_9_G11", "taxId": "41875", "score": 9463.0}, {"name": "chr_9_G11", "taxId": "41875", "score": 9202.0}, {"name": "chr_9_G11", "taxId": "41875", "score": 9127.0}, {"name": "chr_9_G11", "taxId": "41875", "score": 8992.0}, {"name": "chr_9_G11", "taxId": "41875", "score": 8704.0}, {"name": "chr_9_G11", "taxId": "41875", "score": 8637.0}, {"name": "chr_9_G11", "taxId": "41875", "score": 8451.0}, {"name": "chr_9_G11", "taxId": "41875", "score": 8154.0}, {"name": "chr_9_G11", "taxId": "41875", "score": 8106.0}, {"name": "chr_9_G11", "taxId": "41875", "score": 7890.0}, {"name": "chr_9_G11", "taxId": "41875", "score": 7884.0}, {"name": "chr_9_G11", "taxId": "41875", "score": 7779.0}, {"name": "chr_9_G11", "taxId": "41875", "score": 7480.0}, {"name": "chr_9_G11", "taxId": "41875", "score": 7402.0}, {"name": "chr_9_G11", "taxId": "41875", "score": 2577.0}, {"name": "chr_9_G11", "taxId": "41875", "score": 7258.0}, {"name": "chr_9_G11", "taxId": "41875", "score": 7214.0}, {"name": "chr_9_G11", "taxId": "41875", "score": 7180.0}, {"name": "chr_9_G11", "taxId": "41875", "score": 6898.0}, {"name": "chr_9_G11", "taxId": "41875", "score": 6499.0}, {"name": "chr_9_G11", "taxId": "41875", "score": 6366.0}, {"name": "chr_9_G11", "taxId": "41875", "score": 6233.0}, {"name": "chr_9_G11", "taxId": "41875", "score": 6200.0}, {"name": "chr_9_G11", "taxId": "41875", "score": 6083.0}, {"name": "chr_9_G11", "taxId": "41875", "score": 6069.0}, {"name": "chr_9_G11", "taxId": "41875", "score": 6011.0}, {"name": "chr_9_G11", "taxId": "41875", "score": 5984.0}, {"name": "chr_9_G11", "taxId": "41875", "score": 5975.0}, {"name": "chr_9_G11", "taxId": "41875", "score": 5895.0}, {"name": "chr_9_G11", "taxId": "41875", "score": 5867.0}, {"name": "chr_9_G11", "taxId": "41875", "score": 5853.0}, {"name": "chr_9_G11", "taxId": "41875", "score": 5747.0}, {"name": "chr_9_G11", "taxId": "41875", "score": 5723.0}, {"name": "chr_9_G11", "taxId": "41875", "score": 5712.0}, {"name": "chr_9_G11", "taxId": "41875", "score": 5690.0}, {"name": "chr_9_G11", "taxId": "41875", "score": 5618.0}, {"name": "chr_9_G11", "taxId": "41875", "score": 5513.0}, {"name": "chr_9_G11", "taxId": "41875", "score": 5496.0}, {"name": "chr_9_G11", "taxId": "41875", "score": 5452.0}, {"name": "chr_9_G11", "taxId": "41875", "score": 5397.0}, {"name": "chr_9_G11", "taxId": "41875", "score": 985.0}, {"name": "chr_9_G11", "taxId": "41875", "score": 5249.0}, {"name": "chr_9_G11", "taxId": "41875", "score": 5160.0}, {"name": "chr_9_G11", "taxId": "41875", "score": 859.0}, {"name": "chr_9_G11", "taxId": "41875", "score": 5120.0}, {"name": "chr_9_G11", "taxId": "41875", "score": 5053.0}, {"name": "chr_9_G11", "taxId": "41875", "score": 4955.0}, {"name": "chr_9_G11", "taxId": "41875", "score": 4939.0}, {"name": "chr_9_G11", "taxId": "41875", "score": 4937.0}, {"name": "chr_9_G11", "taxId": "41875", "score": 4898.0}, {"name": "chr_9_G11", "taxId": "41875", "score": 4844.0}, {"name": "chr_9_G11", "taxId": "41875", "score": 4837.0}, {"name": "chr_9_G11", "taxId": "41875", "score": 4817.0}, {"name": "chr_9_G11", "taxId": "41875", "score": 2036.0}, {"name": "chr_9_G11", "taxId": "41875", "score": 4765.0}, {"name": "chr_9_G11", "taxId": "41875", "score": 4745.0}, {"name": "chr_9_G11", "taxId": "41875", "score": 158.0}, {"name": "chr_9_G11", "taxId": "41875", "score": 4715.0}, {"name": "chr_9_G11", "taxId": "41875", "score": 4704.0}, {"name": "chr_9_G11", "taxId": "41875", "score": 4682.0}, {"name": "chr_9_G11", "taxId": "41875", "score": 4665.0}, {"name": "chr_9_G11", "taxId": "41875", "score": 4628.0}, {"name": "chr_9_G11", "taxId": "41875", "score": 217.0}, {"name": "chr_9_G11", "taxId": "41875", "score": 4571.0}, {"name": "chr_9_G11", "taxId": "41875", "score": 4549.0}, {"name": "chr_9_G11", "taxId": "41875", "score": 313.0}, {"name": "chr_9_G11", "taxId": "41875", "score": 4543.0}, {"name": "chr_9_G11", "taxId": "41875", "score": 4499.0}, {"name": "chr_9_G11", "taxId": "41875", "score": 4471.0}, {"name": "chr_9_G11", "taxId": "41875", "score": 4394.0}, {"name": "chr_9_G11", "taxId": "41875", "score": 4366.0}, {"name": "chr_9_G11", "taxId": "41875", "score": 4361.0}, {"name": "chr_9_G11", "taxId": "41875", "score": 4333.0}, {"name": "chr_9_G11", "taxId": "41875", "score": 4296.0}, {"name": "chr_9_G11", "taxId": "41875", "score": 4294.0}, {"name": "chr_9_G11", "taxId": "41875", "score": 4272.0}, {"name": "chr_9_G11", "taxId": "41875", "score": 4272.0}, {"name": "chr_9_G11", "taxId": "41875", "score": 4200.0}, {"name": "chr_9_G11", "taxId": "41875", "score": 4194.0}, {"name": "chr_9_G11", "taxId": "41875", "score": 4150.0}, {"name": "chr_9_G11", "taxId": "41875", "score": 4146.0}, {"name": "chr_9_G11", "taxId": "41875", "score": 4128.0}, {"name": "chr_9_G11", "taxId": "41875", "score": 4115.0}, {"name": "chr_9_G11", "taxId": "41875", "score": 460.0}, {"name": "chr_9_G11", "taxId": "41875", "score": 4113.0}, {"name": "chr_9_G11", "taxId": "41875", "score": 4100.0}, {"name": "chr_9_G11", "taxId": "41875", "score": 4061.0}, {"name": "chr_9_G11", "taxId": "41875", "score": 4036.0}, {"name": "chr_9_G11", "taxId": "41875", "score": 4021.0}, {"name": "chr_9_G11", "taxId": "41875", "score": 3995.0}, {"name": "chr_9_G11", "taxId": "41875", "score": 3995.0}, {"name": "chr_9_G11", "taxId": "41875", "score": 3978.0}, {"name": "chr_9_G11", "taxId": "41875", "score": 3945.0}, {"name": "chr_9_G11", "taxId": "41875", "score": 3928.0}, {"name": "chr_9_G11", "taxId": "41875", "score": 3914.0}, {"name": "chr_9_G11", "taxId": "41875", "score": 3908.0}, {"name": "chr_9_G11", "taxId": "41875", "score": 3895.0}, {"name": "chr_9_G11", "taxId": "41875", "score": 3879.0}, {"name": "chr_9_G11", "taxId": "41875", "score": 3856.0}, {"name": "chr_9_G11", "taxId": "41875", "score": 3851.0}, {"name": "chr_9_G11", "taxId": "41875", "score": 3845.0}, {"name": "chr_9_G11", "taxId": "41875", "score": 3818.0}, {"name": "chr_9_G11", "taxId": "41875", "score": 3801.0}, {"name": "chr_9_G11", "taxId": "41875", "score": 3757.0}, {"name": "chr_9_G11", "taxId": "41875", "score": 3742.0}, {"name": "chr_9_G11", "taxId": "41875", "score": 3640.0}, {"name": "chr_9_G11", "taxId": "41875", "score": 3618.0}, {"name": "chr_9_G11", "taxId": "41875", "score": 3613.0}, {"name": "chr_9_G11", "taxId": "41875", "score": 3602.0}, {"name": "chr_9_G11", "taxId": "41875", "score": 3568.0}, {"name": "chr_9_G11", "taxId": "41875", "score": 3546.0}, {"name": "chr_9_G11", "taxId": "41875", "score": 3526.0}, {"name": "chr_9_G11", "taxId": "41875", "score": 3522.0}, {"name": "chr_9_G11", "taxId": "41875", "score": 3513.0}, {"name": "chr_9_G11", "taxId": "41875", "score": 3513.0}, {"name": "chr_9_G11", "taxId": "41875", "score": 3480.0}, {"name": "chr_9_G11", "taxId": "41875", "score": 3474.0}, {"name": "chr_9_G11", "taxId": "41875", "score": 3469.0}, {"name": "chr_9_G11", "taxId": "41875", "score": 3458.0}, {"name": "chr_9_G11", "taxId": "41875", "score": 3452.0}, {"name": "chr_9_G11", "taxId": "41875", "score": 3441.0}, {"name": "chr_9_G11", "taxId": "41875", "score": 3441.0}, {"name": "chr_9_G11", "taxId": "41875", "score": 3424.0}, {"name": "chr_9_G11", "taxId": "41875", "score": 3413.0}, {"name": "chr_9_G11", "taxId": "41875", "score": 3402.0}, {"name": "chr_9_G11", "taxId": "41875", "score": 3397.0}, {"name": "chr_9_G11", "taxId": "41875", "score": 3363.0}, {"name": "chr_9_G11", "taxId": "41875", "score": 3363.0}, {"name": "chr_9_G11", "taxId": "41875", "score": 3332.0}, {"name": "chr_9_G11", "taxId": "41875", "score": 3314.0}, {"name": "chr_9_G11", "taxId": "41875", "score": 3308.0}, {"name": "chr_9_G11", "taxId": "41875", "score": 3302.0}, {"name": "chr_9_G11", "taxId": "41875", "score": 3297.0}, {"name": "chr_9_G11", "taxId": "41875", "score": 3288.0}, {"name": "chr_9_G11", "taxId": "41875", "score": 3286.0}, {"name": "chr_9_G11", "taxId": "41875", "score": 3286.0}, {"name": "chr_9_G11", "taxId": "41875", "score": 3264.0}, {"name": "chr_9_G11", "taxId": "41875", "score": 3219.0}, {"name": "chr_9_G11", "taxId": "41875", "score": 3210.0}, {"name": "chr_9_G11", "taxId": "41875", "score": 3186.0}, {"name": "chr_9_G11", "taxId": "41875", "score": 3181.0}, {"name": "chr_9_G11", "taxId": "41875", "score": 3175.0}, {"name": "chr_9_G11", "taxId": "41875", "score": 3136.0}, {"name": "chr_9_G11", "taxId": "41875", "score": 3131.0}, {"name": "chr_9_G11", "taxId": "41875", "score": 3092.0}, {"name": "chr_9_G11", "taxId": "41875", "score": 3092.0}, {"name": "chr_9_G11", "taxId": "41875", "score": 3075.0}, {"name": "chr_9_G11", "taxId": "41875", "score": 3075.0}, {"name": "chr_9_G11", "taxId": "41875", "score": 3059.0}, {"name": "chr_9_G11", "taxId": "41875", "score": 3055.0}, {"name": "chr_9_G11", "taxId": "41875", "score": 1064.0}, {"name": "chr_9_G11", "taxId": "41875", "score": 3037.0}, {"name": "chr_9_G11", "taxId": "41875", "score": 3035.0}, {"name": "chr_9_G11", "taxId": "41875", "score": 156.0}, {"name": "chr_9_G11", "taxId": "41875", "score": 3020.0}, {"name": "chr_9_G11", "taxId": "41875", "score": 3003.0}, {"name": "chr_9_G11", "taxId": "41875", "score": 3003.0}, {"name": "chr_9_G11", "taxId": "41875", "score": 2976.0}, {"name": "chr_9_G11", "taxId": "41875", "score": 2970.0}, {"name": "chr_9_G11", "taxId": "41875", "score": 2964.0}, {"name": "chr_9_G11", "taxId": "41875", "score": 2959.0}, {"name": "chr_9_G11", "taxId": "41875", "score": 2959.0}, {"name": "chr_9_G11", "taxId": "41875", "score": 2959.0}, {"name": "chr_9_G11", "taxId": "41875", "score": 2957.0}, {"name": "chr_9_G11", "taxId": "41875", "score": 2953.0}, {"name": "chr_9_G11", "taxId": "41875", "score": 2952.0}, {"name": "chr_9_G11", "taxId": "41875", "score": 2942.0}, {"name": "chr_9_G11", "taxId": "41875", "score": 2933.0}, {"name": "chr_9_G11", "taxId": "41875", "score": 2931.0}, {"name": "chr_9_G11", "taxId": "41875", "score": 2920.0}, {"name": "chr_9_G11", "taxId": "41875", "score": 2909.0}, {"name": "chr_9_G11", "taxId": "41875", "score": 2909.0}, {"name": "chr_9_G11", "taxId": "41875", "score": 2909.0}, {"name": "chr_9_G11", "taxId": "41875", "score": 2904.0}, {"name": "chr_9_G11", "taxId": "41875", "score": 2904.0}, {"name": "chr_9_G11", "taxId": "41875", "score": 2898.0}, {"name": "chr_9_G11", "taxId": "41875", "score": 2865.0}, {"name": "chr_9_G11", "taxId": "41875", "score": 2848.0}, {"name": "chr_9_G11", "taxId": "41875", "score": 2843.0}, {"name": "chr_9_G11", "taxId": "41875", "score": 2832.0}, {"name": "chr_9_G11", "taxId": "41875", "score": 2826.0}, {"name": "chr_9_G11", "taxId": "41875", "score": 2820.0}, {"name": "chr_9_G11", "taxId": "41875", "score": 2804.0}, {"name": "chr_9_G11", "taxId": "41875", "score": 2791.0}, {"name": "chr_9_G11", "taxId": "41875", "score": 255.0}, {"name": "chr_9_G11", "taxId": "41875", "score": 2789.0}, {"name": "chr_9_G11", "taxId": "41875", "score": 2137.0}, {"name": "chr_9_G11", "taxId": "41875", "score": 2782.0}, {"name": "chr_9_G11", "taxId": "41875", "score": 2772.0}, {"name": "chr_9_G11", "taxId": "41875", "score": 2771.0}, {"name": "chr_9_G11", "taxId": "41875", "score": 2743.0}, {"name": "chr_9_G11", "taxId": "41875", "score": 327.0}, {"name": "chr_9_G11", "taxId": "41875", "score": 2737.0}, {"name": "chr_9_G11", "taxId": "41875", "score": 2726.0}, {"name": "chr_9_G11", "taxId": "41875", "score": 2724.0}, {"name": "chr_9_G11", "taxId": "41875", "score": 2715.0}, {"name": "chr_9_G11", "taxId": "41875", "score": 811.0}, {"name": "chr_9_G11", "taxId": "41875", "score": 2710.0}, {"name": "chr_9_G11", "taxId": "41875", "score": 2710.0}, {"name": "chr_9_G11", "taxId": "41875", "score": 2710.0}, {"name": "chr_9_G11", "taxId": "41875", "score": 2687.0}, {"name": "chr_9_G11", "taxId": "41875", "score": 2684.0}, {"name": "chr_9_G11", "taxId": "41875", "score": 200.0}, {"name": "chr_9_G11", "taxId": "41875", "score": 2682.0}, {"name": "chr_9_G11", "taxId": "41875", "score": 2682.0}, {"name": "chr_9_G11", "taxId": "41875", "score": 2671.0}, {"name": "chr_9_G11", "taxId": "41875", "score": 2665.0}, {"name": "chr_9_G11", "taxId": "41875", "score": 2665.0}, {"name": "chr_9_G11", "taxId": "41875", "score": 2643.0}, {"name": "chr_9_G11", "taxId": "41875", "score": 2643.0}, {"name": "chr_9_G11", "taxId": "41875", "score": 2632.0}, {"name": "chr_9_G11", "taxId": "41875", "score": 2612.0}, {"name": "chr_9_G11", "taxId": "41875", "score": 2610.0}, {"name": "chr_9_G11", "taxId": "41875", "score": 2601.0}, {"name": "chr_9_G11", "taxId": "41875", "score": 2590.0}, {"name": "chr_9_G11", "taxId": "41875", "score": 2577.0}, {"name": "chr_9_G11", "taxId": "41875", "score": 2571.0}, {"name": "chr_9_G11", "taxId": "41875", "score": 2571.0}, {"name": "chr_9_G11", "taxId": "41875", "score": 2560.0}, {"name": "chr_9_G11", "taxId": "41875", "score": 2551.0}, {"name": "chr_9_G11", "taxId": "41875", "score": 2549.0}, {"name": "chr_9_G11", "taxId": "41875", "score": 2549.0}, {"name": "chr_9_G11", "taxId": "41875", "score": 2549.0}, {"name": "chr_9_G11", "taxId": "41875", "score": 2538.0}, {"name": "chr_9_G11", "taxId": "41875", "score": 2538.0}, {"name": "chr_9_G11", "taxId": "41875", "score": 2532.0}, {"name": "chr_9_G11", "taxId": "41875", "score": 2527.0}, {"name": "chr_9_G11", "taxId": "41875", "score": 2521.0}, {"name": "chr_9_G11", "taxId": "41875", "score": 2516.0}, {"name": "chr_9_G11", "taxId": "41875", "score": 2510.0}, {"name": "chr_9_G11", "taxId": "41875", "score": 2503.0}, {"name": "chr_9_G11", "taxId": "41875", "score": 145.0}, {"name": "chr_9_G11", "taxId": "41875", "score": 2499.0}, {"name": "chr_9_G11", "taxId": "41875", "score": 2488.0}, {"name": "chr_9_G11", "taxId": "41875", "score": 2471.0}, {"name": "chr_9_G11", "taxId": "41875", "score": 2471.0}, {"name": "chr_9_G11", "taxId": "41875", "score": 2468.0}, {"name": "chr_9_G11", "taxId": "41875", "score": 2460.0}, {"name": "chr_9_G11", "taxId": "41875", "score": 2427.0}, {"name": "chr_9_G11", "taxId": "41875", "score": 2422.0}, {"name": "chr_9_G11", "taxId": "41875", "score": 2410.0}, {"name": "chr_9_G11", "taxId": "41875", "score": 2407.0}, {"name": "chr_9_G11", "taxId": "41875", "score": 2403.0}, {"name": "chr_9_G11", "taxId": "41875", "score": 435.0}, {"name": "chr_9_G11", "taxId": "41875", "score": 2399.0}, {"name": "chr_9_G11", "taxId": "41875", "score": 2364.0}, {"name": "chr_9_G11", "taxId": "41875", "score": 549.0}, {"name": "chr_9_G11", "taxId": "41875", "score": 501.0}, {"name": "chr_9_G11", "taxId": "41875", "score": 2350.0}, {"name": "chr_9_G11", "taxId": "41875", "score": 2344.0}, {"name": "chr_9_G11", "taxId": "41875", "score": 2340.0}, {"name": "chr_9_G11", "taxId": "41875", "score": 2327.0}, {"name": "chr_9_G11", "taxId": "41875", "score": 2316.0}, {"name": "chr_9_G11", "taxId": "41875", "score": 2311.0}, {"name": "chr_9_G11", "taxId": "41875", "score": 2305.0}, {"name": "chr_9_G11", "taxId": "41875", "score": 2289.0}, {"name": "chr_9_G11", "taxId": "41875", "score": 2287.0}, {"name": "chr_9_G11", "taxId": "41875", "score": 2283.0}, {"name": "chr_9_G11", "taxId": "41875", "score": 2283.0}, {"name": "chr_9_G11", "taxId": "41875", "score": 2279.0}, {"name": "chr_9_G11", "taxId": "41875", "score": 2278.0}, {"name": "chr_9_G11", "taxId": "41875", "score": 2270.0}, {"name": "chr_9_G11", "taxId": "41875", "score": 2255.0}, {"name": "chr_9_G11", "taxId": "41875", "score": 2255.0}, {"name": "chr_9_G11", "taxId": "41875", "score": 1495.0}, {"name": "chr_9_G11", "taxId": "41875", "score": 1349.0}, {"name": "chr_9_G11", "taxId": "41875", "score": 610.0}, {"name": "chr_9_G11", "taxId": "41875", "score": 457.0}, {"name": "chr_9_G11", "taxId": "41875", "score": 307.0}, {"name": "chr_9_G11", "taxId": "41875", "score": 2250.0}, {"name": "chr_9_G11", "taxId": "41875", "score": 2041.0}, {"name": "chr_9_G11", "taxId": "41875", "score": 1533.0}, {"name": "chr_9_G11", "taxId": "41875", "score": 2244.0}, {"name": "chr_9_G11", "taxId": "41875", "score": 2233.0}, {"name": "chr_9_G11", "taxId": "41875", "score": 2211.0}, {"name": "chr_9_G11", "taxId": "41875", "score": 2194.0}, {"name": "chr_9_G11", "taxId": "41875", "score": 2189.0}, {"name": "chr_9_G11", "taxId": "41875", "score": 2189.0}, {"name": "chr_9_G11", "taxId": "41875", "score": 2183.0}, {"name": "chr_9_G11", "taxId": "41875", "score": 2183.0}, {"name": "chr_9_G11", "taxId": "41875", "score": 2180.0}, {"name": "chr_9_G11", "taxId": "41875", "score": 2161.0}, {"name": "chr_9_G11", "taxId": "41875", "score": 2156.0}, {"name": "chr_9_G11", "taxId": "41875", "score": 2150.0}, {"name": "chr_9_G11", "taxId": "41875", "score": 2148.0}, {"name": "chr_9_G11", "taxId": "41875", "score": 802.0}, {"name": "chr_9_G11", "taxId": "41875", "score": 2134.0}, {"name": "chr_9_G11", "taxId": "41875", "score": 2128.0}, {"name": "chr_9_G11", "taxId": "41875", "score": 2128.0}, {"name": "chr_9_G11", "taxId": "41875", "score": 2122.0}, {"name": "chr_9_G11", "taxId": "41875", "score": 2117.0}, {"name": "chr_9_G11", "taxId": "41875", "score": 2115.0}, {"name": "chr_9_G11", "taxId": "41875", "score": 2078.0}, {"name": "chr_9_G11", "taxId": "41875", "score": 2061.0}, {"name": "chr_9_G11", "taxId": "41875", "score": 2041.0}, {"name": "chr_9_G11", "taxId": "41875", "score": 2039.0}, {"name": "chr_9_G11", "taxId": "41875", "score": 2034.0}, {"name": "chr_9_G11", "taxId": "41875", "score": 2023.0}, {"name": "chr_9_G11", "taxId": "41875", "score": 2017.0}, {"name": "chr_9_G11", "taxId": "41875", "score": 2017.0}, {"name": "chr_9_G11", "taxId": "41875", "score": 2001.0}, {"name": "chr_9_G11", "taxId": "41875", "score": 1995.0}, {"name": "chr_9_G11", "taxId": "41875", "score": 1984.0}, {"name": "chr_9_G11", "taxId": "41875", "score": 1982.0}, {"name": "chr_9_G11", "taxId": "41875", "score": 1973.0}, {"name": "chr_9_G11", "taxId": "41875", "score": 1967.0}, {"name": "chr_9_G11", "taxId": "41875", "score": 1951.0}, {"name": "chr_9_G11", "taxId": "41875", "score": 1923.0}, {"name": "chr_9_G11", "taxId": "41875", "score": 1917.0}, {"name": "chr_9_G11", "taxId": "41875", "score": 1912.0}, {"name": "chr_9_G11", "taxId": "41875", "score": 1912.0}, {"name": "chr_9_G11", "taxId": "41875", "score": 580.0}, {"name": "chr_9_G11", "taxId": "41875", "score": 1906.0}, {"name": "chr_9_G11", "taxId": "41875", "score": 1897.0}, {"name": "chr_9_G11", "taxId": "41875", "score": 1531.0}, {"name": "chr_9_G11", "taxId": "41875", "score": 263.0}, {"name": "chr_9_G11", "taxId": "41875", "score": 1897.0}, {"name": "chr_9_G11", "taxId": "41875", "score": 172.0}, {"name": "chr_9_G11", "taxId": "41875", "score": 1895.0}, {"name": "chr_9_G11", "taxId": "41875", "score": 257.0}, {"name": "chr_9_G11", "taxId": "41875", "score": 1893.0}, {"name": "chr_9_G11", "taxId": "41875", "score": 706.0}, {"name": "chr_9_G11", "taxId": "41875", "score": 534.0}, {"name": "chr_9_G11", "taxId": "41875", "score": 178.0}, {"name": "chr_9_G11", "taxId": "41875", "score": 1890.0}, {"name": "chr_9_G11", "taxId": "41875", "score": 1890.0}, {"name": "chr_9_G11", "taxId": "41875", "score": 1884.0}, {"name": "chr_9_G11", "taxId": "41875", "score": 1884.0}, {"name": "chr_9_G11", "taxId": "41875", "score": 1881.0}, {"name": "chr_9_G11", "taxId": "41875", "score": 1879.0}, {"name": "chr_9_G11", "taxId": "41875", "score": 1875.0}, {"name": "chr_9_G11", "taxId": "41875", "score": 1868.0}, {"name": "chr_9_G11", "taxId": "41875", "score": 1834.0}, {"name": "chr_9_G11", "taxId": "41875", "score": 1834.0}, {"name": "chr_9_G11", "taxId": "41875", "score": 1829.0}, {"name": "chr_9_G11", "taxId": "41875", "score": 1818.0}, {"name": "chr_9_G11", "taxId": "41875", "score": 1807.0}, {"name": "chr_9_G11", "taxId": "41875", "score": 1807.0}, {"name": "chr_9_G11", "taxId": "41875", "score": 809.0}, {"name": "chr_9_G11", "taxId": "41875", "score": 686.0}, {"name": "chr_9_G11", "taxId": "41875", "score": 1792.0}, {"name": "chr_9_G11", "taxId": "41875", "score": 183.0}, {"name": "chr_9_G11", "taxId": "41875", "score": 1790.0}, {"name": "chr_9_G11", "taxId": "41875", "score": 1779.0}, {"name": "chr_9_G11", "taxId": "41875", "score": 1768.0}, {"name": "chr_9_G11", "taxId": "41875", "score": 1768.0}, {"name": "chr_9_G11", "taxId": "41875", "score": 1766.0}, {"name": "chr_9_G11", "taxId": "41875", "score": 169.0}, {"name": "chr_9_G11", "taxId": "41875", "score": 1757.0}, {"name": "chr_9_G11", "taxId": "41875", "score": 1740.0}, {"name": "chr_9_G11", "taxId": "41875", "score": 1736.0}, {"name": "chr_9_G11", "taxId": "41875", "score": 1616.0}, {"name": "chr_9_G11", "taxId": "41875", "score": 1290.0}, {"name": "chr_9_G11", "taxId": "41875", "score": 809.0}, {"name": "chr_9_G11", "taxId": "41875", "score": 739.0}, {"name": "chr_9_G11", "taxId": "41875", "score": 472.0}, {"name": "chr_9_G11", "taxId": "41875", "score": 1724.0}, {"name": "chr_9_G11", "taxId": "41875", "score": 1718.0}, {"name": "chr_9_G11", "taxId": "41875", "score": 1709.0}, {"name": "chr_9_G11", "taxId": "41875", "score": 1705.0}, {"name": "chr_9_G11", "taxId": "41875", "score": 1698.0}, {"name": "chr_9_G11", "taxId": "41875", "score": 1690.0}, {"name": "chr_9_G11", "taxId": "41875", "score": 1663.0}, {"name": "chr_9_G11", "taxId": "41875", "score": 1657.0}, {"name": "chr_9_G11", "taxId": "41875", "score": 1655.0}, {"name": "chr_9_G11", "taxId": "41875", "score": 1650.0}, {"name": "chr_9_G11", "taxId": "41875", "score": 891.0}, {"name": "chr_9_G11", "taxId": "41875", "score": 1650.0}, {"name": "chr_9_G11", "taxId": "41875", "score": 383.0}, {"name": "chr_9_G11", "taxId": "41875", "score": 1646.0}, {"name": "chr_9_G11", "taxId": "41875", "score": 1644.0}, {"name": "chr_9_G11", "taxId": "41875", "score": 1642.0}, {"name": "chr_9_G11", "taxId": "41875", "score": 1640.0}, {"name": "chr_9_G11", "taxId": "41875", "score": 1635.0}, {"name": "chr_9_G11", "taxId": "41875", "score": 1615.0}, {"name": "chr_9_G11", "taxId": "41875", "score": 1602.0}, {"name": "chr_9_G11", "taxId": "41875", "score": 1591.0}, {"name": "chr_9_G11", "taxId": "41875", "score": 1410.0}, {"name": "chr_9_G11", "taxId": "41875", "score": 1238.0}, {"name": "chr_9_G11", "taxId": "41875", "score": 1164.0}, {"name": "chr_9_G11", "taxId": "41875", "score": 444.0}, {"name": "chr_9_G11", "taxId": "41875", "score": 388.0}, {"name": "chr_9_G11", "taxId": "41875", "score": 374.0}, {"name": "chr_9_G11", "taxId": "41875", "score": 206.0}, {"name": "chr_9_G11", "taxId": "41875", "score": 1589.0}, {"name": "chr_9_G11", "taxId": "41875", "score": 1583.0}, {"name": "chr_9_G11", "taxId": "41875", "score": 1574.0}, {"name": "chr_9_G11", "taxId": "41875", "score": 1568.0}, {"name": "chr_9_G11", "taxId": "41875", "score": 1563.0}, {"name": "chr_9_G11", "taxId": "41875", "score": 1557.0}, {"name": "chr_9_G11", "taxId": "41875", "score": 1552.0}, {"name": "chr_9_G11", "taxId": "41875", "score": 1541.0}, {"name": "chr_9_G11", "taxId": "41875", "score": 1541.0}, {"name": "chr_9_G11", "taxId": "41875", "score": 1524.0}, {"name": "chr_9_G11", "taxId": "41875", "score": 643.0}, {"name": "chr_9_G11", "taxId": "41875", "score": 1507.0}, {"name": "chr_9_G11", "taxId": "41875", "score": 1507.0}, {"name": "chr_9_G11", "taxId": "41875", "score": 1507.0}, {"name": "chr_9_G11", "taxId": "41875", "score": 1277.0}, {"name": "chr_9_G11", "taxId": "41875", "score": 1507.0}, {"name": "chr_9_G11", "taxId": "41875", "score": 1500.0}, {"name": "chr_9_G11", "taxId": "41875", "score": 1498.0}, {"name": "chr_9_G11", "taxId": "41875", "score": 1496.0}, {"name": "chr_9_G11", "taxId": "41875", "score": 1496.0}, {"name": "chr_9_G11", "taxId": "41875", "score": 475.0}, {"name": "chr_9_G11", "taxId": "41875", "score": 154.0}, {"name": "chr_9_G11", "taxId": "41875", "score": 1487.0}, {"name": "chr_9_G11", "taxId": "41875", "score": 1485.0}, {"name": "chr_9_G11", "taxId": "41875", "score": 1480.0}, {"name": "chr_9_G11", "taxId": "41875", "score": 1469.0}, {"name": "chr_9_G11", "taxId": "41875", "score": 1448.0}, {"name": "chr_9_G11", "taxId": "41875", "score": 1435.0}, {"name": "chr_9_G11", "taxId": "41875", "score": 1419.0}, {"name": "chr_9_G11", "taxId": "41875", "score": 1419.0}, {"name": "chr_9_G11", "taxId": "41875", "score": 1419.0}, {"name": "chr_9_G11", "taxId": "41875", "score": 1419.0}, {"name": "chr_9_G11", "taxId": "41875", "score": 1410.0}, {"name": "chr_9_G11", "taxId": "41875", "score": 562.0}, {"name": "chr_9_G11", "taxId": "41875", "score": 1408.0}, {"name": "chr_9_G11", "taxId": "41875", "score": 1404.0}, {"name": "chr_9_G11", "taxId": "41875", "score": 1402.0}, {"name": "chr_9_G11", "taxId": "41875", "score": 185.0}, {"name": "chr_9_G11", "taxId": "41875", "score": 1391.0}, {"name": "chr_9_G11", "taxId": "41875", "score": 1380.0}, {"name": "chr_9_G11", "taxId": "41875", "score": 1375.0}, {"name": "chr_9_G11", "taxId": "41875", "score": 1375.0}, {"name": "chr_9_G11", "taxId": "41875", "score": 1375.0}, {"name": "chr_9_G11", "taxId": "41875", "score": 1369.0}, {"name": "chr_9_G11", "taxId": "41875", "score": 1362.0}, {"name": "chr_9_G11", "taxId": "41875", "score": 1360.0}, {"name": "chr_9_G11", "taxId": "41875", "score": 1358.0}, {"name": "chr_9_G11", "taxId": "41875", "score": 1341.0}, {"name": "chr_9_G11", "taxId": "41875", "score": 1338.0}, {"name": "chr_9_G11", "taxId": "41875", "score": 1330.0}, {"name": "chr_9_G11", "taxId": "41875", "score": 1330.0}, {"name": "chr_9_G11", "taxId": "41875", "score": 1314.0}, {"name": "chr_9_G11", "taxId": "41875", "score": 1314.0}, {"name": "chr_9_G11", "taxId": "41875", "score": 501.0}, {"name": "chr_9_G11", "taxId": "41875", "score": 1310.0}, {"name": "chr_9_G11", "taxId": "41875", "score": 1299.0}, {"name": "chr_9_G11", "taxId": "41875", "score": 294.0}, {"name": "chr_9_G11", "taxId": "41875", "score": 1288.0}, {"name": "chr_9_G11", "taxId": "41875", "score": 206.0}, {"name": "chr_9_G11", "taxId": "41875", "score": 1280.0}, {"name": "chr_9_G11", "taxId": "41875", "score": 1280.0}, {"name": "chr_9_G11", "taxId": "41875", "score": 937.0}, {"name": "chr_9_G11", "taxId": "41875", "score": 695.0}, {"name": "chr_9_G11", "taxId": "41875", "score": 1275.0}, {"name": "chr_9_G11", "taxId": "41875", "score": 1271.0}, {"name": "chr_9_G11", "taxId": "41875", "score": 355.0}, {"name": "chr_9_G11", "taxId": "41875", "score": 1269.0}, {"name": "chr_9_G11", "taxId": "41875", "score": 1269.0}, {"name": "chr_9_G11", "taxId": "41875", "score": 1264.0}, {"name": "chr_9_G11", "taxId": "41875", "score": 1258.0}, {"name": "chr_9_G11", "taxId": "41875", "score": 1253.0}, {"name": "chr_9_G11", "taxId": "41875", "score": 1230.0}, {"name": "chr_9_G11", "taxId": "41875", "score": 1225.0}, {"name": "chr_9_G11", "taxId": "41875", "score": 1225.0}, {"name": "chr_9_G11", "taxId": "41875", "score": 1219.0}, {"name": "chr_9_G11", "taxId": "41875", "score": 1219.0}, {"name": "chr_9_G11", "taxId": "41875", "score": 1214.0}, {"name": "chr_9_G11", "taxId": "41875", "score": 1208.0}, {"name": "chr_9_G11", "taxId": "41875", "score": 536.0}, {"name": "chr_9_G11", "taxId": "41875", "score": 1208.0}, {"name": "chr_9_G11", "taxId": "41875", "score": 1190.0}, {"name": "chr_9_G11", "taxId": "41875", "score": 1181.0}, {"name": "chr_9_G11", "taxId": "41875", "score": 1170.0}, {"name": "chr_9_G11", "taxId": "41875", "score": 1142.0}, {"name": "chr_9_G11", "taxId": "41875", "score": 1131.0}, {"name": "chr_9_G11", "taxId": "41875", "score": 1120.0}, {"name": "chr_9_G11", "taxId": "41875", "score": 1110.0}, {"name": "chr_9_G11", "taxId": "41875", "score": 767.0}, {"name": "chr_9_G11", "taxId": "41875", "score": 1092.0}, {"name": "chr_9_G11", "taxId": "41875", "score": 1086.0}, {"name": "chr_9_G11", "taxId": "41875", "score": 1070.0}, {"name": "chr_9_G11", "taxId": "41875", "score": 1059.0}, {"name": "chr_9_G11", "taxId": "41875", "score": 1059.0}, {"name": "chr_9_G11", "taxId": "41875", "score": 1020.0}, {"name": "chr_9_G11", "taxId": "41875", "score": 1009.0}, {"name": "chr_9_G11", "taxId": "41875", "score": 1003.0}, {"name": "chr_9_G11", "taxId": "41875", "score": 998.0}, {"name": "chr_9_G11", "taxId": "41875", "score": 992.0}, {"name": "chr_9_G11", "taxId": "41875", "score": 989.0}, {"name": "chr_9_G11", "taxId": "41875", "score": 508.0}, {"name": "chr_9_G11", "taxId": "41875", "score": 981.0}, {"name": "chr_9_G11", "taxId": "41875", "score": 976.0}, {"name": "chr_9_G11", "taxId": "41875", "score": 970.0}, {"name": "chr_9_G11", "taxId": "41875", "score": 959.0}, {"name": "chr_9_G11", "taxId": "41875", "score": 948.0}, {"name": "chr_9_G11", "taxId": "41875", "score": 937.0}, {"name": "chr_9_G11", "taxId": "41875", "score": 904.0}, {"name": "chr_9_G11", "taxId": "41875", "score": 898.0}, {"name": "chr_9_G11", "taxId": "41875", "score": 870.0}, {"name": "chr_9_G11", "taxId": "41875", "score": 316.0}, {"name": "chr_9_G11", "taxId": "41875", "score": 865.0}, {"name": "chr_9_G11", "taxId": "41875", "score": 843.0}, {"name": "chr_9_G11", "taxId": "41875", "score": 833.0}, {"name": "chr_9_G11", "taxId": "41875", "score": 833.0}, {"name": "chr_9_G11", "taxId": "41875", "score": 833.0}, {"name": "chr_9_G11", "taxId": "41875", "score": 381.0}, {"name": "chr_9_G11", "taxId": "41875", "score": 828.0}, {"name": "chr_9_G11", "taxId": "41875", "score": 826.0}, {"name": "chr_9_G11", "taxId": "41875", "score": 824.0}, {"name": "chr_9_G11", "taxId": "41875", "score": 580.0}, {"name": "chr_9_G11", "taxId": "41875", "score": 809.0}, {"name": "chr_9_G11", "taxId": "41875", "score": 784.0}, {"name": "chr_9_G11", "taxId": "41875", "score": 782.0}, {"name": "chr_9_G11", "taxId": "41875", "score": 782.0}, {"name": "chr_9_G11", "taxId": "41875", "score": 765.0}, {"name": "chr_9_G11", "taxId": "41875", "score": 555.0}, {"name": "chr_9_G11", "taxId": "41875", "score": 765.0}, {"name": "chr_9_G11", "taxId": "41875", "score": 760.0}, {"name": "chr_9_G11", "taxId": "41875", "score": 752.0}, {"name": "chr_9_G11", "taxId": "41875", "score": 752.0}, {"name": "chr_9_G11", "taxId": "41875", "score": 747.0}, {"name": "chr_9_G11", "taxId": "41875", "score": 691.0}, {"name": "chr_9_G11", "taxId": "41875", "score": 200.0}, {"name": "chr_9_G11", "taxId": "41875", "score": 200.0}, {"name": "chr_9_G11", "taxId": "41875", "score": 200.0}, {"name": "chr_9_G11", "taxId": "41875", "score": 752.0}, {"name": "chr_9_G11", "taxId": "41875", "score": 200.0}, {"name": "chr_9_G11", "taxId": "41875", "score": 200.0}, {"name": "chr_9_G11", "taxId": "41875", "score": 200.0}, {"name": "chr_9_G11", "taxId": "41875", "score": 749.0}, {"name": "chr_9_G11", "taxId": "41875", "score": 743.0}, {"name": "chr_9_G11", "taxId": "41875", "score": 737.0}, {"name": "chr_9_G11", "taxId": "41875", "score": 715.0}, {"name": "chr_9_G11", "taxId": "41875", "score": 715.0}, {"name": "chr_9_G11", "taxId": "41875", "score": 715.0}, {"name": "chr_9_G11", "taxId": "41875", "score": 715.0}, {"name": "chr_9_G11", "taxId": "41875", "score": 503.0}, {"name": "chr_9_G11", "taxId": "41875", "score": 490.0}, {"name": "chr_9_G11", "taxId": "41875", "score": 488.0}, {"name": "chr_9_G11", "taxId": "41875", "score": 335.0}, {"name": "chr_9_G11", "taxId": "41875", "score": 713.0}, {"name": "chr_9_G11", "taxId": "41875", "score": 300.0}, {"name": "chr_9_G11", "taxId": "41875", "score": 161.0}, {"name": "chr_9_G11", "taxId": "41875", "score": 710.0}, {"name": "chr_9_G11", "taxId": "41875", "score": 701.0}, {"name": "chr_9_G11", "taxId": "41875", "score": 246.0}, {"name": "chr_9_G11", "taxId": "41875", "score": 198.0}, {"name": "chr_9_G11", "taxId": "41875", "score": 699.0}, {"name": "chr_9_G11", "taxId": "41875", "score": 699.0}, {"name": "chr_9_G11", "taxId": "41875", "score": 699.0}, {"name": "chr_9_G11", "taxId": "41875", "score": 686.0}, {"name": "chr_9_G11", "taxId": "41875", "score": 665.0}, {"name": "chr_9_G11", "taxId": "41875", "score": 660.0}, {"name": "chr_9_G11", "taxId": "41875", "score": 638.0}, {"name": "chr_9_G11", "taxId": "41875", "score": 621.0}, {"name": "chr_9_G11", "taxId": "70448", "score": 621.0}, {"name": "chr_9_G11", "taxId": "41875", "score": 595.0}, {"name": "chr_9_G11", "taxId": "41875", "score": 584.0}, {"name": "chr_9_G11", "taxId": "41875", "score": 416.0}, {"name": "chr_9_G11", "taxId": "41875", "score": 582.0}, {"name": "chr_9_G11", "taxId": "41875", "score": 562.0}, {"name": "chr_9_G11", "taxId": "41875", "score": 433.0}, {"name": "chr_9_G11", "taxId": "41875", "score": 560.0}, {"name": "chr_9_G11", "taxId": "41875", "score": 551.0}, {"name": "chr_9_G11", "taxId": "41875", "score": 549.0}, {"name": "chr_9_G11", "taxId": "41875", "score": 549.0}, {"name": "chr_9_G11", "taxId": "436017", "score": 542.0}, {"name": "chr_9_G11", "taxId": "436017", "score": 542.0}, {"name": "chr_9_G11", "taxId": "436017", "score": 387.0}, {"name": "chr_9_G11", "taxId": "436017", "score": 377.0}, {"name": "chr_9_G11", "taxId": "41875", "score": 540.0}, {"name": "chr_9_G11", "taxId": "41875", "score": 538.0}, {"name": "chr_9_G11", "taxId": "41875", "score": 538.0}, {"name": "chr_9_G11", "taxId": "41875", "score": 532.0}, {"name": "chr_9_G11", "taxId": "41875", "score": 521.0}, {"name": "chr_9_G11", "taxId": "41875", "score": 518.0}, {"name": "chr_9_G11", "taxId": "41875", "score": 516.0}, {"name": "chr_9_G11", "taxId": "41875", "score": 516.0}, {"name": "chr_9_G11", "taxId": "41875", "score": 499.0}, {"name": "chr_9_G11", "taxId": "41875", "score": 494.0}, {"name": "chr_9_G11", "taxId": "564608", "score": 494.0}, {"name": "chr_9_G11", "taxId": "41875", "score": 488.0}, {"name": "chr_9_G11", "taxId": "41875", "score": 475.0}, {"name": "chr_9_G11", "taxId": "296587", "score": 475.0}, {"name": "chr_9_G11", "taxId": "296587", "score": 475.0}, {"name": "chr_9_G11", "taxId": "41875", "score": 472.0}, {"name": "chr_9_G11", "taxId": "41875", "score": 472.0}, {"name": "chr_9_G11", "taxId": "41875", "score": 457.0}, {"name": "chr_9_G11", "taxId": "41875", "score": 158.0}, {"name": "chr_9_G11", "taxId": "436017", "score": 455.0}, {"name": "chr_9_G11", "taxId": "41875", "score": 444.0}, {"name": "chr_9_G11", "taxId": "70448", "score": 442.0}, {"name": "chr_9_G11", "taxId": "41875", "score": 438.0}]}, "taxonomy": {"bestsum": {"species": {"tax": "Bathycoccus prasinos", "score": 3092370.0, "c_index": 4}, "genus": {"tax": "Bathycoccus", "score": 3092370.0, "c_index": 2}, "family": {"tax": "Bathycoccaceae", "score": 3095736.0, "c_index": 1}, "order": {"tax": "Mamiellales", "score": 3097180.0, "c_index": 0}, "phylum": {"tax": "Chlorophyta", "score": 3097180.0, "c_index": 0}, "superkingdom": {"tax": "Eukaryota", "score": 3097180.0, "c_index": 0}}}}, "chr_8_G11": {"name": "chr_8_G11", "length": 923380, "n_count": 0, "agct_count": 923380, "gc": 0.4848, "covs": {"bam0": 22.453}, "read_cov": {"bam0": 83256}, "hits": {"tax0": [{"name": "chr_8_G11", "taxId": "41875", "score": 316300.0}, {"name": "chr_8_G11", "taxId": "41875", "score": 167400.0}, {"name": "chr_8_G11", "taxId": "41875", "score": 126600.0}, {"name": "chr_8_G11", "taxId": "41875", "score": 107000.0}, {"name": "chr_8_G11", "taxId": "41875", "score": 95670.0}, {"name": "chr_8_G11", "taxId": "41875", "score": 79565.0}, {"name": "chr_8_G11", "taxId": "41875", "score": 71488.0}, {"name": "chr_8_G11", "taxId": "41875", "score": 57518.0}, {"name": "chr_8_G11", "taxId": "41875", "score": 56966.0}, {"name": "chr_8_G11", "taxId": "41875", "score": 54879.0}, {"name": "chr_8_G11", "taxId": "41875", "score": 52968.0}, {"name": "chr_8_G11", "taxId": "41875", "score": 51434.0}, {"name": "chr_8_G11", "taxId": "41875", "score": 50248.0}, {"name": "chr_8_G11", "taxId": "41875", "score": 48126.0}, {"name": "chr_8_G11", "taxId": "41875", "score": 45124.0}, {"name": "chr_8_G11", "taxId": "41875", "score": 44728.0}, {"name": "chr_8_G11", "taxId": "41875", "score": 41825.0}, {"name": "chr_8_G11", "taxId": "41875", "score": 29580.0}, {"name": "chr_8_G11", "taxId": "41875", "score": 26522.0}, {"name": "chr_8_G11", "taxId": "41875", "score": 22112.0}, {"name": "chr_8_G11", "taxId": "41875", "score": 21446.0}, {"name": "chr_8_G11", "taxId": "41875", "score": 19030.0}, {"name": "chr_8_G11", "taxId": "41875", "score": 15719.0}, {"name": "chr_8_G11", "taxId": "41875", "score": 9236.0}, {"name": "chr_8_G11", "taxId": "41875", "score": 7443.0}, {"name": "chr_8_G11", "taxId": "41875", "score": 6433.0}, {"name": "chr_8_G11", "taxId": "41875", "score": 4763.0}, {"name": "chr_8_G11", "taxId": "41875", "score": 3400.0}, {"name": "chr_8_G11", "taxId": "41875", "score": 1199.0}, {"name": "chr_8_G11", "taxId": "41875", "score": 911.0}, {"name": "chr_8_G11", "taxId": "41875", "score": 905.0}, {"name": "chr_8_G11", "taxId": "41875", "score": 837.0}, {"name": "chr_8_G11", "taxId": "41875", "score": 832.0}, {"name": "chr_8_G11", "taxId": "41875", "score": 544.0}, {"name": "chr_8_G11", "taxId": "41875", "score": 254.0}, {"name": "chr_8_G11", "taxId": "41875", "score": 224.0}, {"name": "chr_8_G11", "taxId": "41875", "score": 219.0}, {"name": "chr_8_G11", "taxId": "41875", "score": 154.0}, {"name": "chr_8_G11", "taxId": "41875", "score": 26543.0}, {"name": "chr_8_G11", "taxId": "41875", "score": 16454.0}, {"name": "chr_8_G11", "taxId": "41875", "score": 12266.0}, {"name": "chr_8_G11", "taxId": "41875", "score": 12177.0}, {"name": "chr_8_G11", "taxId": "41875", "score": 11622.0}, {"name": "chr_8_G11", "taxId": "41875", "score": 10765.0}, {"name": "chr_8_G11", "taxId": "41875", "score": 10333.0}, {"name": "chr_8_G11", "taxId": "41875", "score": 9563.0}, {"name": "chr_8_G11", "taxId": "41875", "score": 8855.0}, {"name": "chr_8_G11", "taxId": "41875", "score": 4385.0}, {"name": "chr_8_G11", "taxId": "41875", "score": 911.0}, {"name": "chr_8_G11", "taxId": "41875", "score": 905.0}, {"name": "chr_8_G11", "taxId": "41875", "score": 8608.0}, {"name": "chr_8_G11", "taxId": "41875", "score": 357.0}, {"name": "chr_8_G11", "taxId": "41875", "score": 8512.0}, {"name": "chr_8_G11", "taxId": "41875", "score": 8340.0}, {"name": "chr_8_G11", "taxId": "41875", "score": 8172.0}, {"name": "chr_8_G11", "taxId": "41875", "score": 8150.0}, {"name": "chr_8_G11", "taxId": "41875", "score": 8100.0}, {"name": "chr_8_G11", "taxId": "41875", "score": 7757.0}, {"name": "chr_8_G11", "taxId": "41875", "score": 7299.0}, {"name": "chr_8_G11", "taxId": "41875", "score": 7121.0}, {"name": "chr_8_G11", "taxId": "41875", "score": 7070.0}, {"name": "chr_8_G11", "taxId": "41875", "score": 7009.0}, {"name": "chr_8_G11", "taxId": "41875", "score": 6746.0}, {"name": "chr_8_G11", "taxId": "41875", "score": 193.0}, {"name": "chr_8_G11", "taxId": "41875", "score": 6577.0}, {"name": "chr_8_G11", "taxId": "41875", "score": 6388.0}, {"name": "chr_8_G11", "taxId": "41875", "score": 6327.0}, {"name": "chr_8_G11", "taxId": "41875", "score": 6316.0}, {"name": "chr_8_G11", "taxId": "41875", "score": 6272.0}, {"name": "chr_8_G11", "taxId": "41875", "score": 6233.0}, {"name": "chr_8_G11", "taxId": "41875", "score": 6228.0}, {"name": "chr_8_G11", "taxId": "41875", "score": 5989.0}, {"name": "chr_8_G11", "taxId": "41875", "score": 5939.0}, {"name": "chr_8_G11", "taxId": "41875", "score": 5862.0}, {"name": "chr_8_G11", "taxId": "41875", "score": 5854.0}, {"name": "chr_8_G11", "taxId": "41875", "score": 649.0}, {"name": "chr_8_G11", "taxId": "41875", "score": 5829.0}, {"name": "chr_8_G11", "taxId": "41875", "score": 5806.0}, {"name": "chr_8_G11", "taxId": "41875", "score": 5792.0}, {"name": "chr_8_G11", "taxId": "41875", "score": 5770.0}, {"name": "chr_8_G11", "taxId": "41875", "score": 5768.0}, {"name": "chr_8_G11", "taxId": "41875", "score": 5729.0}, {"name": "chr_8_G11", "taxId": "41875", "score": 5662.0}, {"name": "chr_8_G11", "taxId": "41875", "score": 5640.0}, {"name": "chr_8_G11", "taxId": "41875", "score": 5596.0}, {"name": "chr_8_G11", "taxId": "41875", "score": 5513.0}, {"name": "chr_8_G11", "taxId": "41875", "score": 5481.0}, {"name": "chr_8_G11", "taxId": "41875", "score": 5481.0}, {"name": "chr_8_G11", "taxId": "41875", "score": 5422.0}, {"name": "chr_8_G11", "taxId": "41875", "score": 5380.0}, {"name": "chr_8_G11", "taxId": "41875", "score": 5363.0}, {"name": "chr_8_G11", "taxId": "41875", "score": 5347.0}, {"name": "chr_8_G11", "taxId": "41875", "score": 5341.0}, {"name": "chr_8_G11", "taxId": "41875", "score": 5092.0}, {"name": "chr_8_G11", "taxId": "41875", "score": 5086.0}, {"name": "chr_8_G11", "taxId": "41875", "score": 5064.0}, {"name": "chr_8_G11", "taxId": "41875", "score": 5059.0}, {"name": "chr_8_G11", "taxId": "41875", "score": 5022.0}, {"name": "chr_8_G11", "taxId": "41875", "score": 4998.0}, {"name": "chr_8_G11", "taxId": "41875", "score": 4998.0}, {"name": "chr_8_G11", "taxId": "41875", "score": 4964.0}, {"name": "chr_8_G11", "taxId": "41875", "score": 4955.0}, {"name": "chr_8_G11", "taxId": "41875", "score": 4854.0}, {"name": "chr_8_G11", "taxId": "41875", "score": 4826.0}, {"name": "chr_8_G11", "taxId": "41875", "score": 4778.0}, {"name": "chr_8_G11", "taxId": "41875", "score": 4726.0}, {"name": "chr_8_G11", "taxId": "41875", "score": 4698.0}, {"name": "chr_8_G11", "taxId": "41875", "score": 4687.0}, {"name": "chr_8_G11", "taxId": "41875", "score": 4556.0}, {"name": "chr_8_G11", "taxId": "41875", "score": 4449.0}, {"name": "chr_8_G11", "taxId": "41875", "score": 4390.0}, {"name": "chr_8_G11", "taxId": "41875", "score": 4388.0}, {"name": "chr_8_G11", "taxId": "41875", "score": 4373.0}, {"name": "chr_8_G11", "taxId": "41875", "score": 4324.0}, {"name": "chr_8_G11", "taxId": "41875", "score": 4305.0}, {"name": "chr_8_G11", "taxId": "41875", "score": 4300.0}, {"name": "chr_8_G11", "taxId": "41875", "score": 4279.0}, {"name": "chr_8_G11", "taxId": "41875", "score": 4277.0}, {"name": "chr_8_G11", "taxId": "41875", "score": 4255.0}, {"name": "chr_8_G11", "taxId": "41875", "score": 4244.0}, {"name": "chr_8_G11", "taxId": "41875", "score": 4228.0}, {"name": "chr_8_G11", "taxId": "41875", "score": 4189.0}, {"name": "chr_8_G11", "taxId": "41875", "score": 4163.0}, {"name": "chr_8_G11", "taxId": "41875", "score": 4139.0}, {"name": "chr_8_G11", "taxId": "41875", "score": 4111.0}, {"name": "chr_8_G11", "taxId": "41875", "score": 4080.0}, {"name": "chr_8_G11", "taxId": "41875", "score": 3989.0}, {"name": "chr_8_G11", "taxId": "41875", "score": 3984.0}, {"name": "chr_8_G11", "taxId": "41875", "score": 3945.0}, {"name": "chr_8_G11", "taxId": "41875", "score": 3934.0}, {"name": "chr_8_G11", "taxId": "41875", "score": 3925.0}, {"name": "chr_8_G11", "taxId": "41875", "score": 3923.0}, {"name": "chr_8_G11", "taxId": "41875", "score": 3906.0}, {"name": "chr_8_G11", "taxId": "41875", "score": 3901.0}, {"name": "chr_8_G11", "taxId": "41875", "score": 3897.0}, {"name": "chr_8_G11", "taxId": "41875", "score": 3880.0}, {"name": "chr_8_G11", "taxId": "41875", "score": 3851.0}, {"name": "chr_8_G11", "taxId": "41875", "score": 3840.0}, {"name": "chr_8_G11", "taxId": "41875", "score": 3801.0}, {"name": "chr_8_G11", "taxId": "41875", "score": 3795.0}, {"name": "chr_8_G11", "taxId": "41875", "score": 3790.0}, {"name": "chr_8_G11", "taxId": "41875", "score": 3779.0}, {"name": "chr_8_G11", "taxId": "41875", "score": 3764.0}, {"name": "chr_8_G11", "taxId": "41875", "score": 3746.0}, {"name": "chr_8_G11", "taxId": "41875", "score": 3735.0}, {"name": "chr_8_G11", "taxId": "41875", "score": 3723.0}, {"name": "chr_8_G11", "taxId": "41875", "score": 3712.0}, {"name": "chr_8_G11", "taxId": "41875", "score": 3696.0}, {"name": "chr_8_G11", "taxId": "41875", "score": 3696.0}, {"name": "chr_8_G11", "taxId": "41875", "score": 3687.0}, {"name": "chr_8_G11", "taxId": "41875", "score": 3685.0}, {"name": "chr_8_G11", "taxId": "41875", "score": 3679.0}, {"name": "chr_8_G11", "taxId": "41875", "score": 3657.0}, {"name": "chr_8_G11", "taxId": "41875", "score": 3651.0}, {"name": "chr_8_G11", "taxId": "41875", "score": 3646.0}, {"name": "chr_8_G11", "taxId": "41875", "score": 3585.0}, {"name": "chr_8_G11", "taxId": "41875", "score": 3579.0}, {"name": "chr_8_G11", "taxId": "41875", "score": 3574.0}, {"name": "chr_8_G11", "taxId": "41875", "score": 3546.0}, {"name": "chr_8_G11", "taxId": "41875", "score": 3535.0}, {"name": "chr_8_G11", "taxId": "41875", "score": 3474.0}, {"name": "chr_8_G11", "taxId": "41875", "score": 3465.0}, {"name": "chr_8_G11", "taxId": "41875", "score": 3463.0}, {"name": "chr_8_G11", "taxId": "41875", "score": 3463.0}, {"name": "chr_8_G11", "taxId": "41875", "score": 3443.0}, {"name": "chr_8_G11", "taxId": "41875", "score": 3424.0}, {"name": "chr_8_G11", "taxId": "41875", "score": 3321.0}, {"name": "chr_8_G11", "taxId": "41875", "score": 3314.0}, {"name": "chr_8_G11", "taxId": "41875", "score": 3310.0}, {"name": "chr_8_G11", "taxId": "41875", "score": 3308.0}, {"name": "chr_8_G11", "taxId": "41875", "score": 3293.0}, {"name": "chr_8_G11", "taxId": "41875", "score": 220.0}, {"name": "chr_8_G11", "taxId": "41875", "score": 3275.0}, {"name": "chr_8_G11", "taxId": "41875", "score": 3269.0}, {"name": "chr_8_G11", "taxId": "41875", "score": 3253.0}, {"name": "chr_8_G11", "taxId": "41875", "score": 3230.0}, {"name": "chr_8_G11", "taxId": "41875", "score": 3230.0}, {"name": "chr_8_G11", "taxId": "41875", "score": 3210.0}, {"name": "chr_8_G11", "taxId": "41875", "score": 3188.0}, {"name": "chr_8_G11", "taxId": "41875", "score": 3186.0}, {"name": "chr_8_G11", "taxId": "41875", "score": 3158.0}, {"name": "chr_8_G11", "taxId": "41875", "score": 3142.0}, {"name": "chr_8_G11", "taxId": "41875", "score": 3142.0}, {"name": "chr_8_G11", "taxId": "41875", "score": 3142.0}, {"name": "chr_8_G11", "taxId": "41875", "score": 3120.0}, {"name": "chr_8_G11", "taxId": "41875", "score": 3097.0}, {"name": "chr_8_G11", "taxId": "41875", "score": 3081.0}, {"name": "chr_8_G11", "taxId": "41875", "score": 3070.0}, {"name": "chr_8_G11", "taxId": "41875", "score": 3059.0}, {"name": "chr_8_G11", "taxId": "41875", "score": 3053.0}, {"name": "chr_8_G11", "taxId": "41875", "score": 3051.0}, {"name": "chr_8_G11", "taxId": "41875", "score": 2200.0}, {"name": "chr_8_G11", "taxId": "41875", "score": 3037.0}, {"name": "chr_8_G11", "taxId": "41875", "score": 3025.0}, {"name": "chr_8_G11", "taxId": "41875", "score": 2992.0}, {"name": "chr_8_G11", "taxId": "41875", "score": 2981.0}, {"name": "chr_8_G11", "taxId": "41875", "score": 2981.0}, {"name": "chr_8_G11", "taxId": "41875", "score": 329.0}, {"name": "chr_8_G11", "taxId": "41875", "score": 2953.0}, {"name": "chr_8_G11", "taxId": "41875", "score": 2946.0}, {"name": "chr_8_G11", "taxId": "41875", "score": 172.0}, {"name": "chr_8_G11", "taxId": "41875", "score": 2926.0}, {"name": "chr_8_G11", "taxId": "41875", "score": 2887.0}, {"name": "chr_8_G11", "taxId": "41875", "score": 2887.0}, {"name": "chr_8_G11", "taxId": "41875", "score": 2876.0}, {"name": "chr_8_G11", "taxId": "41875", "score": 2843.0}, {"name": "chr_8_G11", "taxId": "41875", "score": 2811.0}, {"name": "chr_8_G11", "taxId": "41875", "score": 2793.0}, {"name": "chr_8_G11", "taxId": "41875", "score": 2793.0}, {"name": "chr_8_G11", "taxId": "41875", "score": 2791.0}, {"name": "chr_8_G11", "taxId": "41875", "score": 2787.0}, {"name": "chr_8_G11", "taxId": "41875", "score": 2776.0}, {"name": "chr_8_G11", "taxId": "41875", "score": 2776.0}, {"name": "chr_8_G11", "taxId": "41875", "score": 2772.0}, {"name": "chr_8_G11", "taxId": "41875", "score": 2771.0}, {"name": "chr_8_G11", "taxId": "41875", "score": 2760.0}, {"name": "chr_8_G11", "taxId": "41875", "score": 2754.0}, {"name": "chr_8_G11", "taxId": "41875", "score": 2743.0}, {"name": "chr_8_G11", "taxId": "41875", "score": 2743.0}, {"name": "chr_8_G11", "taxId": "41875", "score": 2743.0}, {"name": "chr_8_G11", "taxId": "41875", "score": 2721.0}, {"name": "chr_8_G11", "taxId": "41875", "score": 2700.0}, {"name": "chr_8_G11", "taxId": "41875", "score": 2686.0}, {"name": "chr_8_G11", "taxId": "41875", "score": 1229.0}, {"name": "chr_8_G11", "taxId": "41875", "score": 2684.0}, {"name": "chr_8_G11", "taxId": "41875", "score": 2673.0}, {"name": "chr_8_G11", "taxId": "41875", "score": 2671.0}, {"name": "chr_8_G11", "taxId": "41875", "score": 2669.0}, {"name": "chr_8_G11", "taxId": "41875", "score": 2656.0}, {"name": "chr_8_G11", "taxId": "41875", "score": 2656.0}, {"name": "chr_8_G11", "taxId": "41875", "score": 2649.0}, {"name": "chr_8_G11", "taxId": "41875", "score": 2643.0}, {"name": "chr_8_G11", "taxId": "41875", "score": 2638.0}, {"name": "chr_8_G11", "taxId": "41875", "score": 2632.0}, {"name": "chr_8_G11", "taxId": "41875", "score": 2621.0}, {"name": "chr_8_G11", "taxId": "41875", "score": 2621.0}, {"name": "chr_8_G11", "taxId": "41875", "score": 2612.0}, {"name": "chr_8_G11", "taxId": "41875", "score": 2604.0}, {"name": "chr_8_G11", "taxId": "41875", "score": 2604.0}, {"name": "chr_8_G11", "taxId": "41875", "score": 2604.0}, {"name": "chr_8_G11", "taxId": "41875", "score": 2599.0}, {"name": "chr_8_G11", "taxId": "41875", "score": 2599.0}, {"name": "chr_8_G11", "taxId": "41875", "score": 2599.0}, {"name": "chr_8_G11", "taxId": "41875", "score": 2593.0}, {"name": "chr_8_G11", "taxId": "41875", "score": 182.0}, {"name": "chr_8_G11", "taxId": "41875", "score": 2593.0}, {"name": "chr_8_G11", "taxId": "41875", "score": 2588.0}, {"name": "chr_8_G11", "taxId": "41875", "score": 2571.0}, {"name": "chr_8_G11", "taxId": "41875", "score": 2566.0}, {"name": "chr_8_G11", "taxId": "41875", "score": 2558.0}, {"name": "chr_8_G11", "taxId": "41875", "score": 2555.0}, {"name": "chr_8_G11", "taxId": "41875", "score": 2547.0}, {"name": "chr_8_G11", "taxId": "41875", "score": 647.0}, {"name": "chr_8_G11", "taxId": "41875", "score": 2529.0}, {"name": "chr_8_G11", "taxId": "41875", "score": 2505.0}, {"name": "chr_8_G11", "taxId": "41875", "score": 2505.0}, {"name": "chr_8_G11", "taxId": "41875", "score": 2477.0}, {"name": "chr_8_G11", "taxId": "41875", "score": 2462.0}, {"name": "chr_8_G11", "taxId": "41875", "score": 2460.0}, {"name": "chr_8_G11", "taxId": "41875", "score": 2457.0}, {"name": "chr_8_G11", "taxId": "41875", "score": 2438.0}, {"name": "chr_8_G11", "taxId": "41875", "score": 2438.0}, {"name": "chr_8_G11", "taxId": "41875", "score": 2433.0}, {"name": "chr_8_G11", "taxId": "41875", "score": 2422.0}, {"name": "chr_8_G11", "taxId": "41875", "score": 2416.0}, {"name": "chr_8_G11", "taxId": "41875", "score": 2407.0}, {"name": "chr_8_G11", "taxId": "41875", "score": 2388.0}, {"name": "chr_8_G11", "taxId": "41875", "score": 2386.0}, {"name": "chr_8_G11", "taxId": "41875", "score": 2383.0}, {"name": "chr_8_G11", "taxId": "41875", "score": 2379.0}, {"name": "chr_8_G11", "taxId": "41875", "score": 2377.0}, {"name": "chr_8_G11", "taxId": "41875", "score": 2372.0}, {"name": "chr_8_G11", "taxId": "41875", "score": 2355.0}, {"name": "chr_8_G11", "taxId": "41875", "score": 2355.0}, {"name": "chr_8_G11", "taxId": "41875", "score": 2353.0}, {"name": "chr_8_G11", "taxId": "41875", "score": 2351.0}, {"name": "chr_8_G11", "taxId": "41875", "score": 2329.0}, {"name": "chr_8_G11", "taxId": "41875", "score": 2316.0}, {"name": "chr_8_G11", "taxId": "41875", "score": 2311.0}, {"name": "chr_8_G11", "taxId": "41875", "score": 2309.0}, {"name": "chr_8_G11", "taxId": "41875", "score": 2307.0}, {"name": "chr_8_G11", "taxId": "41875", "score": 2307.0}, {"name": "chr_8_G11", "taxId": "41875", "score": 2294.0}, {"name": "chr_8_G11", "taxId": "41875", "score": 2290.0}, {"name": "chr_8_G11", "taxId": "41875", "score": 2289.0}, {"name": "chr_8_G11", "taxId": "41875", "score": 2285.0}, {"name": "chr_8_G11", "taxId": "41875", "score": 2278.0}, {"name": "chr_8_G11", "taxId": "41875", "score": 2028.0}, {"name": "chr_8_G11", "taxId": "41875", "score": 2266.0}, {"name": "chr_8_G11", "taxId": "41875", "score": 564.0}, {"name": "chr_8_G11", "taxId": "41875", "score": 2266.0}, {"name": "chr_8_G11", "taxId": "41875", "score": 2257.0}, {"name": "chr_8_G11", "taxId": "41875", "score": 2255.0}, {"name": "chr_8_G11", "taxId": "41875", "score": 2252.0}, {"name": "chr_8_G11", "taxId": "41875", "score": 2244.0}, {"name": "chr_8_G11", "taxId": "41875", "score": 2239.0}, {"name": "chr_8_G11", "taxId": "41875", "score": 2233.0}, {"name": "chr_8_G11", "taxId": "41875", "score": 2230.0}, {"name": "chr_8_G11", "taxId": "41875", "score": 2228.0}, {"name": "chr_8_G11", "taxId": "41875", "score": 2222.0}, {"name": "chr_8_G11", "taxId": "41875", "score": 2222.0}, {"name": "chr_8_G11", "taxId": "41875", "score": 2222.0}, {"name": "chr_8_G11", "taxId": "41875", "score": 2206.0}, {"name": "chr_8_G11", "taxId": "41875", "score": 2189.0}, {"name": "chr_8_G11", "taxId": "41875", "score": 2156.0}, {"name": "chr_8_G11", "taxId": "41875", "score": 2150.0}, {"name": "chr_8_G11", "taxId": "41875", "score": 2141.0}, {"name": "chr_8_G11", "taxId": "41875", "score": 2139.0}, {"name": "chr_8_G11", "taxId": "41875", "score": 2135.0}, {"name": "chr_8_G11", "taxId": "41875", "score": 167.0}, {"name": "chr_8_G11", "taxId": "41875", "score": 2106.0}, {"name": "chr_8_G11", "taxId": "41875", "score": 2100.0}, {"name": "chr_8_G11", "taxId": "41875", "score": 2089.0}, {"name": "chr_8_G11", "taxId": "41875", "score": 2084.0}, {"name": "chr_8_G11", "taxId": "41875", "score": 2084.0}, {"name": "chr_8_G11", "taxId": "41875", "score": 2069.0}, {"name": "chr_8_G11", "taxId": "41875", "score": 2061.0}, {"name": "chr_8_G11", "taxId": "41875", "score": 2050.0}, {"name": "chr_8_G11", "taxId": "41875", "score": 2045.0}, {"name": "chr_8_G11", "taxId": "41875", "score": 2045.0}, {"name": "chr_8_G11", "taxId": "41875", "score": 2043.0}, {"name": "chr_8_G11", "taxId": "41875", "score": 2036.0}, {"name": "chr_8_G11", "taxId": "41875", "score": 2034.0}, {"name": "chr_8_G11", "taxId": "41875", "score": 2028.0}, {"name": "chr_8_G11", "taxId": "41875", "score": 2028.0}, {"name": "chr_8_G11", "taxId": "41875", "score": 1978.0}, {"name": "chr_8_G11", "taxId": "41875", "score": 1973.0}, {"name": "chr_8_G11", "taxId": "41875", "score": 1969.0}, {"name": "chr_8_G11", "taxId": "41875", "score": 355.0}, {"name": "chr_8_G11", "taxId": "41875", "score": 1967.0}, {"name": "chr_8_G11", "taxId": "41875", "score": 1967.0}, {"name": "chr_8_G11", "taxId": "41875", "score": 1967.0}, {"name": "chr_8_G11", "taxId": "41875", "score": 628.0}, {"name": "chr_8_G11", "taxId": "41875", "score": 1962.0}, {"name": "chr_8_G11", "taxId": "41875", "score": 1962.0}, {"name": "chr_8_G11", "taxId": "41875", "score": 1951.0}, {"name": "chr_8_G11", "taxId": "41875", "score": 1949.0}, {"name": "chr_8_G11", "taxId": "41875", "score": 1934.0}, {"name": "chr_8_G11", "taxId": "41875", "score": 1923.0}, {"name": "chr_8_G11", "taxId": "41875", "score": 1917.0}, {"name": "chr_8_G11", "taxId": "41875", "score": 1906.0}, {"name": "chr_8_G11", "taxId": "41875", "score": 435.0}, {"name": "chr_8_G11", "taxId": "41875", "score": 1906.0}, {"name": "chr_8_G11", "taxId": "41875", "score": 1895.0}, {"name": "chr_8_G11", "taxId": "41875", "score": 1895.0}, {"name": "chr_8_G11", "taxId": "41875", "score": 1884.0}, {"name": "chr_8_G11", "taxId": "41875", "score": 1881.0}, {"name": "chr_8_G11", "taxId": "41875", "score": 233.0}, {"name": "chr_8_G11", "taxId": "41875", "score": 1879.0}, {"name": "chr_8_G11", "taxId": "41875", "score": 1879.0}, {"name": "chr_8_G11", "taxId": "41875", "score": 1875.0}, {"name": "chr_8_G11", "taxId": "41875", "score": 1868.0}, {"name": "chr_8_G11", "taxId": "41875", "score": 1868.0}, {"name": "chr_8_G11", "taxId": "41875", "score": 1851.0}, {"name": "chr_8_G11", "taxId": "41875", "score": 1851.0}, {"name": "chr_8_G11", "taxId": "41875", "score": 1845.0}, {"name": "chr_8_G11", "taxId": "41875", "score": 1842.0}, {"name": "chr_8_G11", "taxId": "41875", "score": 1840.0}, {"name": "chr_8_G11", "taxId": "41875", "score": 1836.0}, {"name": "chr_8_G11", "taxId": "41875", "score": 1823.0}, {"name": "chr_8_G11", "taxId": "41875", "score": 1816.0}, {"name": "chr_8_G11", "taxId": "41875", "score": 1807.0}, {"name": "chr_8_G11", "taxId": "41875", "score": 1801.0}, {"name": "chr_8_G11", "taxId": "41875", "score": 1801.0}, {"name": "chr_8_G11", "taxId": "41875", "score": 1801.0}, {"name": "chr_8_G11", "taxId": "41875", "score": 1801.0}, {"name": "chr_8_G11", "taxId": "41875", "score": 1801.0}, {"name": "chr_8_G11", "taxId": "41875", "score": 1799.0}, {"name": "chr_8_G11", "taxId": "41875", "score": 1786.0}, {"name": "chr_8_G11", "taxId": "41875", "score": 1779.0}, {"name": "chr_8_G11", "taxId": "41875", "score": 1775.0}, {"name": "chr_8_G11", "taxId": "41875", "score": 1772.0}, {"name": "chr_8_G11", "taxId": "41875", "score": 1177.0}, {"name": "chr_8_G11", "taxId": "41875", "score": 1011.0}, {"name": "chr_8_G11", "taxId": "41875", "score": 809.0}, {"name": "chr_8_G11", "taxId": "41875", "score": 477.0}, {"name": "chr_8_G11", "taxId": "41875", "score": 473.0}, {"name": "chr_8_G11", "taxId": "41875", "score": 1773.0}, {"name": "chr_8_G11", "taxId": "41875", "score": 1772.0}, {"name": "chr_8_G11", "taxId": "41875", "score": 411.0}, {"name": "chr_8_G11", "taxId": "41875", "score": 1770.0}, {"name": "chr_8_G11", "taxId": "41875", "score": 588.0}, {"name": "chr_8_G11", "taxId": "41875", "score": 383.0}, {"name": "chr_8_G11", "taxId": "41875", "score": 1768.0}, {"name": "chr_8_G11", "taxId": "41875", "score": 1768.0}, {"name": "chr_8_G11", "taxId": "41875", "score": 1760.0}, {"name": "chr_8_G11", "taxId": "41875", "score": 1749.0}, {"name": "chr_8_G11", "taxId": "41875", "score": 1748.0}, {"name": "chr_8_G11", "taxId": "41875", "score": 1746.0}, {"name": "chr_8_G11", "taxId": "41875", "score": 1738.0}, {"name": "chr_8_G11", "taxId": "41875", "score": 1729.0}, {"name": "chr_8_G11", "taxId": "41875", "score": 1729.0}, {"name": "chr_8_G11", "taxId": "41875", "score": 1724.0}, {"name": "chr_8_G11", "taxId": "41875", "score": 1705.0}, {"name": "chr_8_G11", "taxId": "41875", "score": 1692.0}, {"name": "chr_8_G11", "taxId": "41875", "score": 1657.0}, {"name": "chr_8_G11", "taxId": "41875", "score": 1652.0}, {"name": "chr_8_G11", "taxId": "41875", "score": 1652.0}, {"name": "chr_8_G11", "taxId": "41875", "score": 1640.0}, {"name": "chr_8_G11", "taxId": "41875", "score": 1631.0}, {"name": "chr_8_G11", "taxId": "41875", "score": 1624.0}, {"name": "chr_8_G11", "taxId": "41875", "score": 1607.0}, {"name": "chr_8_G11", "taxId": "41875", "score": 1602.0}, {"name": "chr_8_G11", "taxId": "41875", "score": 1591.0}, {"name": "chr_8_G11", "taxId": "41875", "score": 1580.0}, {"name": "chr_8_G11", "taxId": "41875", "score": 1574.0}, {"name": "chr_8_G11", "taxId": "41875", "score": 1574.0}, {"name": "chr_8_G11", "taxId": "41875", "score": 1574.0}, {"name": "chr_8_G11", "taxId": "41875", "score": 1563.0}, {"name": "chr_8_G11", "taxId": "41875", "score": 1563.0}, {"name": "chr_8_G11", "taxId": "41875", "score": 1557.0}, {"name": "chr_8_G11", "taxId": "41875", "score": 1552.0}, {"name": "chr_8_G11", "taxId": "41875", "score": 1543.0}, {"name": "chr_8_G11", "taxId": "41875", "score": 1543.0}, {"name": "chr_8_G11", "taxId": "41875", "score": 1524.0}, {"name": "chr_8_G11", "taxId": "41875", "score": 1524.0}, {"name": "chr_8_G11", "taxId": "41875", "score": 1519.0}, {"name": "chr_8_G11", "taxId": "41875", "score": 1519.0}, {"name": "chr_8_G11", "taxId": "41875", "score": 1515.0}, {"name": "chr_8_G11", "taxId": "41875", "score": 1507.0}, {"name": "chr_8_G11", "taxId": "41875", "score": 1507.0}, {"name": "chr_8_G11", "taxId": "41875", "score": 1502.0}, {"name": "chr_8_G11", "taxId": "41875", "score": 1502.0}, {"name": "chr_8_G11", "taxId": "41875", "score": 1483.0}, {"name": "chr_8_G11", "taxId": "41875", "score": 1476.0}, {"name": "chr_8_G11", "taxId": "41875", "score": 1469.0}, {"name": "chr_8_G11", "taxId": "41875", "score": 1461.0}, {"name": "chr_8_G11", "taxId": "41875", "score": 1432.0}, {"name": "chr_8_G11", "taxId": "41875", "score": 1424.0}, {"name": "chr_8_G11", "taxId": "41875", "score": 1424.0}, {"name": "chr_8_G11", "taxId": "41875", "score": 1408.0}, {"name": "chr_8_G11", "taxId": "41875", "score": 141.0}, {"name": "chr_8_G11", "taxId": "41875", "score": 1402.0}, {"name": "chr_8_G11", "taxId": "41875", "score": 1387.0}, {"name": "chr_8_G11", "taxId": "41875", "score": 1358.0}, {"name": "chr_8_G11", "taxId": "41875", "score": 1352.0}, {"name": "chr_8_G11", "taxId": "41875", "score": 1343.0}, {"name": "chr_8_G11", "taxId": "41875", "score": 224.0}, {"name": "chr_8_G11", "taxId": "41875", "score": 1338.0}, {"name": "chr_8_G11", "taxId": "41875", "score": 1325.0}, {"name": "chr_8_G11", "taxId": "41875", "score": 1319.0}, {"name": "chr_8_G11", "taxId": "41875", "score": 1317.0}, {"name": "chr_8_G11", "taxId": "41875", "score": 473.0}, {"name": "chr_8_G11", "taxId": "41875", "score": 1314.0}, {"name": "chr_8_G11", "taxId": "41875", "score": 1297.0}, {"name": "chr_8_G11", "taxId": "41875", "score": 1291.0}, {"name": "chr_8_G11", "taxId": "41875", "score": 1291.0}, {"name": "chr_8_G11", "taxId": "41875", "score": 1280.0}, {"name": "chr_8_G11", "taxId": "41875", "score": 1273.0}, {"name": "chr_8_G11", "taxId": "41875", "score": 1247.0}, {"name": "chr_8_G11", "taxId": "41875", "score": 1243.0}, {"name": "chr_8_G11", "taxId": "41875", "score": 1242.0}, {"name": "chr_8_G11", "taxId": "41875", "score": 1242.0}, {"name": "chr_8_G11", "taxId": "41875", "score": 1242.0}, {"name": "chr_8_G11", "taxId": "41875", "score": 1236.0}, {"name": "chr_8_G11", "taxId": "41875", "score": 1225.0}, {"name": "chr_8_G11", "taxId": "41875", "score": 1216.0}, {"name": "chr_8_G11", "taxId": "41875", "score": 1208.0}, {"name": "chr_8_G11", "taxId": "41875", "score": 1203.0}, {"name": "chr_8_G11", "taxId": "41875", "score": 1192.0}, {"name": "chr_8_G11", "taxId": "41875", "score": 1175.0}, {"name": "chr_8_G11", "taxId": "41875", "score": 1171.0}, {"name": "chr_8_G11", "taxId": "41875", "score": 1164.0}, {"name": "chr_8_G11", "taxId": "41875", "score": 207.0}, {"name": "chr_8_G11", "taxId": "41875", "score": 1164.0}, {"name": "chr_8_G11", "taxId": "41875", "score": 1158.0}, {"name": "chr_8_G11", "taxId": "41875", "score": 1149.0}, {"name": "chr_8_G11", "taxId": "41875", "score": 1144.0}, {"name": "chr_8_G11", "taxId": "41875", "score": 1142.0}, {"name": "chr_8_G11", "taxId": "41875", "score": 1127.0}, {"name": "chr_8_G11", "taxId": "41875", "score": 1114.0}, {"name": "chr_8_G11", "taxId": "41875", "score": 1114.0}, {"name": "chr_8_G11", "taxId": "41875", "score": 1105.0}, {"name": "chr_8_G11", "taxId": "41875", "score": 1103.0}, {"name": "chr_8_G11", "taxId": "41875", "score": 1098.0}, {"name": "chr_8_G11", "taxId": "41875", "score": 1086.0}, {"name": "chr_8_G11", "taxId": "41875", "score": 1072.0}, {"name": "chr_8_G11", "taxId": "41875", "score": 1070.0}, {"name": "chr_8_G11", "taxId": "41875", "score": 1070.0}, {"name": "chr_8_G11", "taxId": "41875", "score": 1068.0}, {"name": "chr_8_G11", "taxId": "41875", "score": 1068.0}, {"name": "chr_8_G11", "taxId": "41875", "score": 614.0}, {"name": "chr_8_G11", "taxId": "41875", "score": 1059.0}, {"name": "chr_8_G11", "taxId": "41875", "score": 1059.0}, {"name": "chr_8_G11", "taxId": "41875", "score": 1053.0}, {"name": "chr_8_G11", "taxId": "41875", "score": 1044.0}, {"name": "chr_8_G11", "taxId": "41875", "score": 1020.0}, {"name": "chr_8_G11", "taxId": "41875", "score": 1020.0}, {"name": "chr_8_G11", "taxId": "41875", "score": 1011.0}, {"name": "chr_8_G11", "taxId": "41875", "score": 1009.0}, {"name": "chr_8_G11", "taxId": "41875", "score": 1009.0}, {"name": "chr_8_G11", "taxId": "41875", "score": 1009.0}, {"name": "chr_8_G11", "taxId": "41875", "score": 998.0}, {"name": "chr_8_G11", "taxId": "436017", "score": 989.0}, {"name": "chr_8_G11", "taxId": "436017", "score": 405.0}, {"name": "chr_8_G11", "taxId": "436017", "score": 224.0}, {"name": "chr_8_G11", "taxId": "436017", "score": 987.0}, {"name": "chr_8_G11", "taxId": "436017", "score": 987.0}, {"name": "chr_8_G11", "taxId": "436017", "score": 477.0}, {"name": "chr_8_G11", "taxId": "436017", "score": 195.0}, {"name": "chr_8_G11", "taxId": "41875", "score": 981.0}, {"name": "chr_8_G11", "taxId": "436017", "score": 981.0}, {"name": "chr_8_G11", "taxId": "41875", "score": 976.0}, {"name": "chr_8_G11", "taxId": "41875", "score": 970.0}, {"name": "chr_8_G11", "taxId": "41875", "score": 959.0}, {"name": "chr_8_G11", "taxId": "41875", "score": 959.0}, {"name": "chr_8_G11", "taxId": "41875", "score": 953.0}, {"name": "chr_8_G11", "taxId": "41875", "score": 950.0}, {"name": "chr_8_G11", "taxId": "41875", "score": 937.0}, {"name": "chr_8_G11", "taxId": "41875", "score": 937.0}, {"name": "chr_8_G11", "taxId": "41875", "score": 931.0}, {"name": "chr_8_G11", "taxId": "41875", "score": 926.0}, {"name": "chr_8_G11", "taxId": "70448", "score": 904.0}, {"name": "chr_8_G11", "taxId": "41875", "score": 898.0}, {"name": "chr_8_G11", "taxId": "41875", "score": 893.0}, {"name": "chr_8_G11", "taxId": "41875", "score": 876.0}, {"name": "chr_8_G11", "taxId": "41875", "score": 876.0}, {"name": "chr_8_G11", "taxId": "564608", "score": 872.0}, {"name": "chr_8_G11", "taxId": "41875", "score": 859.0}, {"name": "chr_8_G11", "taxId": "41875", "score": 854.0}, {"name": "chr_8_G11", "taxId": "41875", "score": 854.0}, {"name": "chr_8_G11", "taxId": "41875", "score": 850.0}, {"name": "chr_8_G11", "taxId": "41875", "score": 848.0}, {"name": "chr_8_G11", "taxId": "41875", "score": 848.0}, {"name": "chr_8_G11", "taxId": "41875", "score": 839.0}, {"name": "chr_8_G11", "taxId": "41875", "score": 837.0}, {"name": "chr_8_G11", "taxId": "41875", "score": 837.0}, {"name": "chr_8_G11", "taxId": "41875", "score": 837.0}, {"name": "chr_8_G11", "taxId": "41875", "score": 837.0}, {"name": "chr_8_G11", "taxId": "41875", "score": 833.0}, {"name": "chr_8_G11", "taxId": "41875", "score": 527.0}, {"name": "chr_8_G11", "taxId": "41875", "score": 832.0}, {"name": "chr_8_G11", "taxId": "436017", "score": 828.0}, {"name": "chr_8_G11", "taxId": "436017", "score": 658.0}, {"name": "chr_8_G11", "taxId": "41875", "score": 826.0}, {"name": "chr_8_G11", "taxId": "41875", "score": 826.0}, {"name": "chr_8_G11", "taxId": "436017", "score": 826.0}, {"name": "chr_8_G11", "taxId": "41875", "score": 822.0}, {"name": "chr_8_G11", "taxId": "41875", "score": 324.0}, {"name": "chr_8_G11", "taxId": "41875", "score": 821.0}, {"name": "chr_8_G11", "taxId": "41875", "score": 819.0}, {"name": "chr_8_G11", "taxId": "41875", "score": 804.0}, {"name": "chr_8_G11", "taxId": "41875", "score": 289.0}, {"name": "chr_8_G11", "taxId": "41875", "score": 800.0}, {"name": "chr_8_G11", "taxId": "41875", "score": 798.0}, {"name": "chr_8_G11", "taxId": "41875", "score": 791.0}, {"name": "chr_8_G11", "taxId": "41875", "score": 787.0}, {"name": "chr_8_G11", "taxId": "41875", "score": 774.0}, {"name": "chr_8_G11", "taxId": "41875", "score": 414.0}, {"name": "chr_8_G11", "taxId": "41875", "score": 771.0}, {"name": "chr_8_G11", "taxId": "41875", "score": 765.0}, {"name": "chr_8_G11", "taxId": "41875", "score": 763.0}, {"name": "chr_8_G11", "taxId": "41875", "score": 749.0}, {"name": "chr_8_G11", "taxId": "41875", "score": 749.0}, {"name": "chr_8_G11", "taxId": "41875", "score": 749.0}, {"name": "chr_8_G11", "taxId": "41875", "score": 741.0}, {"name": "chr_8_G11", "taxId": "41875", "score": 732.0}, {"name": "chr_8_G11", "taxId": "41875", "score": 715.0}, {"name": "chr_8_G11", "taxId": "41875", "score": 710.0}, {"name": "chr_8_G11", "taxId": "41875", "score": 399.0}, {"name": "chr_8_G11", "taxId": "41875", "score": 704.0}, {"name": "chr_8_G11", "taxId": "41875", "score": 704.0}, {"name": "chr_8_G11", "taxId": "41875", "score": 497.0}, {"name": "chr_8_G11", "taxId": "41875", "score": 702.0}, {"name": "chr_8_G11", "taxId": "41875", "score": 702.0}, {"name": "chr_8_G11", "taxId": "41875", "score": 278.0}, {"name": "chr_8_G11", "taxId": "41875", "score": 180.0}, {"name": "chr_8_G11", "taxId": "41875", "score": 691.0}, {"name": "chr_8_G11", "taxId": "41875", "score": 231.0}, {"name": "chr_8_G11", "taxId": "41875", "score": 682.0}, {"name": "chr_8_G11", "taxId": "41875", "score": 676.0}, {"name": "chr_8_G11", "taxId": "41875", "score": 676.0}, {"name": "chr_8_G11", "taxId": "41875", "score": 676.0}, {"name": "chr_8_G11", "taxId": "41875", "score": 676.0}, {"name": "chr_8_G11", "taxId": "41875", "score": 673.0}, {"name": "chr_8_G11", "taxId": "41875", "score": 604.0}, {"name": "chr_8_G11", "taxId": "70448", "score": 669.0}, {"name": "chr_8_G11", "taxId": "41875", "score": 667.0}, {"name": "chr_8_G11", "taxId": "41875", "score": 662.0}, {"name": "chr_8_G11", "taxId": "41875", "score": 318.0}, {"name": "chr_8_G11", "taxId": "41875", "score": 658.0}, {"name": "chr_8_G11", "taxId": "436017", "score": 658.0}, {"name": "chr_8_G11", "taxId": "41875", "score": 656.0}, {"name": "chr_8_G11", "taxId": "41875", "score": 163.0}, {"name": "chr_8_G11", "taxId": "41875", "score": 654.0}, {"name": "chr_8_G11", "taxId": "41875", "score": 649.0}, {"name": "chr_8_G11", "taxId": "41875", "score": 470.0}, {"name": "chr_8_G11", "taxId": "41875", "score": 643.0}, {"name": "chr_8_G11", "taxId": "41875", "score": 640.0}]}, "taxonomy": {"bestsum": {"species": {"tax": "Bathycoccus prasinos", "score": 3010897.0, "c_index": 3}, "genus": {"tax": "Bathycoccus", "score": 3010897.0, "c_index": 2}, "family": {"tax": "Bathycoccaceae", "score": 3020685.0, "c_index": 1}, "order": {"tax": "Mamiellales", "score": 3021557.0, "c_index": 0}, "phylum": {"tax": "Chlorophyta", "score": 3021557.0, "c_index": 0}, "superkingdom": {"tax": "Eukaryota", "score": 3021557.0, "c_index": 0}}}}, "chr_7_G11": {"name": "chr_7_G11", "length": 972493, "n_count": 0, "agct_count": 972493, "gc": 0.4836, "covs": {"bam0": 22.5103}, "read_cov": {"bam0": 87908}, "hits": {"tax0": [{"name": "chr_7_G11", "taxId": "41875", "score": 531400.0}, {"name": "chr_7_G11", "taxId": "41875", "score": 354200.0}, {"name": "chr_7_G11", "taxId": "41875", "score": 211100.0}, {"name": "chr_7_G11", "taxId": "41875", "score": 143700.0}, {"name": "chr_7_G11", "taxId": "41875", "score": 115400.0}, {"name": "chr_7_G11", "taxId": "41875", "score": 89395.0}, {"name": "chr_7_G11", "taxId": "41875", "score": 49297.0}, {"name": "chr_7_G11", "taxId": "41875", "score": 48649.0}, {"name": "chr_7_G11", "taxId": "41875", "score": 44154.0}, {"name": "chr_7_G11", "taxId": "41875", "score": 23307.0}, {"name": "chr_7_G11", "taxId": "41875", "score": 19972.0}, {"name": "chr_7_G11", "taxId": "41875", "score": 15939.0}, {"name": "chr_7_G11", "taxId": "41875", "score": 15777.0}, {"name": "chr_7_G11", "taxId": "41875", "score": 11897.0}, {"name": "chr_7_G11", "taxId": "41875", "score": 7817.0}, {"name": "chr_7_G11", "taxId": "41875", "score": 7007.0}, {"name": "chr_7_G11", "taxId": "41875", "score": 6661.0}, {"name": "chr_7_G11", "taxId": "41875", "score": 5925.0}, {"name": "chr_7_G11", "taxId": "41875", "score": 3585.0}, {"name": "chr_7_G11", "taxId": "41875", "score": 3565.0}, {"name": "chr_7_G11", "taxId": "41875", "score": 3565.0}, {"name": "chr_7_G11", "taxId": "41875", "score": 3504.0}, {"name": "chr_7_G11", "taxId": "41875", "score": 3384.0}, {"name": "chr_7_G11", "taxId": "41875", "score": 3336.0}, {"name": "chr_7_G11", "taxId": "41875", "score": 2145.0}, {"name": "chr_7_G11", "taxId": "41875", "score": 2124.0}, {"name": "chr_7_G11", "taxId": "41875", "score": 1977.0}, {"name": "chr_7_G11", "taxId": "41875", "score": 1971.0}, {"name": "chr_7_G11", "taxId": "41875", "score": 1816.0}, {"name": "chr_7_G11", "taxId": "41875", "score": 1703.0}, {"name": "chr_7_G11", "taxId": "41875", "score": 1557.0}, {"name": "chr_7_G11", "taxId": "41875", "score": 1321.0}, {"name": "chr_7_G11", "taxId": "41875", "score": 1245.0}, {"name": "chr_7_G11", "taxId": "41875", "score": 1190.0}, {"name": "chr_7_G11", "taxId": "41875", "score": 1190.0}, {"name": "chr_7_G11", "taxId": "41875", "score": 1184.0}, {"name": "chr_7_G11", "taxId": "41875", "score": 1173.0}, {"name": "chr_7_G11", "taxId": "41875", "score": 1162.0}, {"name": "chr_7_G11", "taxId": "41875", "score": 1160.0}, {"name": "chr_7_G11", "taxId": "41875", "score": 1160.0}, {"name": "chr_7_G11", "taxId": "41875", "score": 1157.0}, {"name": "chr_7_G11", "taxId": "41875", "score": 1157.0}, {"name": "chr_7_G11", "taxId": "41875", "score": 1151.0}, {"name": "chr_7_G11", "taxId": "41875", "score": 1146.0}, {"name": "chr_7_G11", "taxId": "41875", "score": 1146.0}, {"name": "chr_7_G11", "taxId": "41875", "score": 1146.0}, {"name": "chr_7_G11", "taxId": "41875", "score": 1138.0}, {"name": "chr_7_G11", "taxId": "41875", "score": 1053.0}, {"name": "chr_7_G11", "taxId": "41875", "score": 1048.0}, {"name": "chr_7_G11", "taxId": "41875", "score": 857.0}, {"name": "chr_7_G11", "taxId": "41875", "score": 843.0}, {"name": "chr_7_G11", "taxId": "41875", "score": 828.0}, {"name": "chr_7_G11", "taxId": "41875", "score": 671.0}, {"name": "chr_7_G11", "taxId": "41875", "score": 647.0}, {"name": "chr_7_G11", "taxId": "41875", "score": 481.0}, {"name": "chr_7_G11", "taxId": "41875", "score": 475.0}, {"name": "chr_7_G11", "taxId": "41875", "score": 337.0}, {"name": "chr_7_G11", "taxId": "41875", "score": 322.0}, {"name": "chr_7_G11", "taxId": "41875", "score": 322.0}, {"name": "chr_7_G11", "taxId": "41875", "score": 316.0}, {"name": "chr_7_G11", "taxId": "41875", "score": 316.0}, {"name": "chr_7_G11", "taxId": "41875", "score": 235.0}, {"name": "chr_7_G11", "taxId": "41875", "score": 189.0}, {"name": "chr_7_G11", "taxId": "41875", "score": 141.0}, {"name": "chr_7_G11", "taxId": "41875", "score": 141.0}, {"name": "chr_7_G11", "taxId": "41875", "score": 29296.0}, {"name": "chr_7_G11", "taxId": "41875", "score": 23372.0}, {"name": "chr_7_G11", "taxId": "41875", "score": 23296.0}, {"name": "chr_7_G11", "taxId": "41875", "score": 21084.0}, {"name": "chr_7_G11", "taxId": "41875", "score": 3585.0}, {"name": "chr_7_G11", "taxId": "41875", "score": 3384.0}, {"name": "chr_7_G11", "taxId": "41875", "score": 2431.0}, {"name": "chr_7_G11", "taxId": "41875", "score": 1557.0}, {"name": "chr_7_G11", "taxId": "41875", "score": 1321.0}, {"name": "chr_7_G11", "taxId": "41875", "score": 1146.0}, {"name": "chr_7_G11", "taxId": "41875", "score": 1146.0}, {"name": "chr_7_G11", "taxId": "41875", "score": 18015.0}, {"name": "chr_7_G11", "taxId": "41875", "score": 163.0}, {"name": "chr_7_G11", "taxId": "41875", "score": 17141.0}, {"name": "chr_7_G11", "taxId": "41875", "score": 14609.0}, {"name": "chr_7_G11", "taxId": "41875", "score": 11535.0}, {"name": "chr_7_G11", "taxId": "41875", "score": 3565.0}, {"name": "chr_7_G11", "taxId": "41875", "score": 3565.0}, {"name": "chr_7_G11", "taxId": "41875", "score": 11225.0}, {"name": "chr_7_G11", "taxId": "41875", "score": 9657.0}, {"name": "chr_7_G11", "taxId": "41875", "score": 9003.0}, {"name": "chr_7_G11", "taxId": "41875", "score": 8979.0}, {"name": "chr_7_G11", "taxId": "41875", "score": 3217.0}, {"name": "chr_7_G11", "taxId": "41875", "score": 8661.0}, {"name": "chr_7_G11", "taxId": "41875", "score": 671.0}, {"name": "chr_7_G11", "taxId": "41875", "score": 647.0}, {"name": "chr_7_G11", "taxId": "41875", "score": 8571.0}, {"name": "chr_7_G11", "taxId": "41875", "score": 8549.0}, {"name": "chr_7_G11", "taxId": "41875", "score": 8183.0}, {"name": "chr_7_G11", "taxId": "41875", "score": 7856.0}, {"name": "chr_7_G11", "taxId": "41875", "score": 7651.0}, {"name": "chr_7_G11", "taxId": "41875", "score": 7627.0}, {"name": "chr_7_G11", "taxId": "41875", "score": 6457.0}, {"name": "chr_7_G11", "taxId": "41875", "score": 1783.0}, {"name": "chr_7_G11", "taxId": "41875", "score": 7627.0}, {"name": "chr_7_G11", "taxId": "41875", "score": 6565.0}, {"name": "chr_7_G11", "taxId": "41875", "score": 1783.0}, {"name": "chr_7_G11", "taxId": "41875", "score": 1663.0}, {"name": "chr_7_G11", "taxId": "41875", "score": 1607.0}, {"name": "chr_7_G11", "taxId": "41875", "score": 1474.0}, {"name": "chr_7_G11", "taxId": "41875", "score": 1472.0}, {"name": "chr_7_G11", "taxId": "41875", "score": 1280.0}, {"name": "chr_7_G11", "taxId": "41875", "score": 1013.0}, {"name": "chr_7_G11", "taxId": "41875", "score": 385.0}, {"name": "chr_7_G11", "taxId": "41875", "score": 291.0}, {"name": "chr_7_G11", "taxId": "41875", "score": 7474.0}, {"name": "chr_7_G11", "taxId": "41875", "score": 7441.0}, {"name": "chr_7_G11", "taxId": "41875", "score": 7263.0}, {"name": "chr_7_G11", "taxId": "41875", "score": 7230.0}, {"name": "chr_7_G11", "taxId": "41875", "score": 7206.0}, {"name": "chr_7_G11", "taxId": "41875", "score": 6621.0}, {"name": "chr_7_G11", "taxId": "41875", "score": 6602.0}, {"name": "chr_7_G11", "taxId": "41875", "score": 6471.0}, {"name": "chr_7_G11", "taxId": "41875", "score": 6327.0}, {"name": "chr_7_G11", "taxId": "41875", "score": 6288.0}, {"name": "chr_7_G11", "taxId": "41875", "score": 6205.0}, {"name": "chr_7_G11", "taxId": "41875", "score": 6117.0}, {"name": "chr_7_G11", "taxId": "41875", "score": 6106.0}, {"name": "chr_7_G11", "taxId": "41875", "score": 6078.0}, {"name": "chr_7_G11", "taxId": "41875", "score": 6072.0}, {"name": "chr_7_G11", "taxId": "41875", "score": 6032.0}, {"name": "chr_7_G11", "taxId": "41875", "score": 6004.0}, {"name": "chr_7_G11", "taxId": "41875", "score": 5906.0}, {"name": "chr_7_G11", "taxId": "41875", "score": 272.0}, {"name": "chr_7_G11", "taxId": "41875", "score": 5884.0}, {"name": "chr_7_G11", "taxId": "41875", "score": 5790.0}, {"name": "chr_7_G11", "taxId": "41875", "score": 5696.0}, {"name": "chr_7_G11", "taxId": "41875", "score": 5657.0}, {"name": "chr_7_G11", "taxId": "41875", "score": 5583.0}, {"name": "chr_7_G11", "taxId": "41875", "score": 3145.0}, {"name": "chr_7_G11", "taxId": "41875", "score": 2145.0}, {"name": "chr_7_G11", "taxId": "41875", "score": 5485.0}, {"name": "chr_7_G11", "taxId": "41875", "score": 5446.0}, {"name": "chr_7_G11", "taxId": "41875", "score": 5417.0}, {"name": "chr_7_G11", "taxId": "41875", "score": 484.0}, {"name": "chr_7_G11", "taxId": "41875", "score": 5369.0}, {"name": "chr_7_G11", "taxId": "41875", "score": 5330.0}, {"name": "chr_7_G11", "taxId": "41875", "score": 5269.0}, {"name": "chr_7_G11", "taxId": "41875", "score": 5247.0}, {"name": "chr_7_G11", "taxId": "41875", "score": 460.0}, {"name": "chr_7_G11", "taxId": "41875", "score": 5230.0}, {"name": "chr_7_G11", "taxId": "41875", "score": 5195.0}, {"name": "chr_7_G11", "taxId": "41875", "score": 5125.0}, {"name": "chr_7_G11", "taxId": "41875", "score": 5103.0}, {"name": "chr_7_G11", "taxId": "41875", "score": 5094.0}, {"name": "chr_7_G11", "taxId": "41875", "score": 5064.0}, {"name": "chr_7_G11", "taxId": "41875", "score": 5033.0}, {"name": "chr_7_G11", "taxId": "41875", "score": 4946.0}, {"name": "chr_7_G11", "taxId": "41875", "score": 405.0}, {"name": "chr_7_G11", "taxId": "41875", "score": 4942.0}, {"name": "chr_7_G11", "taxId": "41875", "score": 4903.0}, {"name": "chr_7_G11", "taxId": "41875", "score": 4837.0}, {"name": "chr_7_G11", "taxId": "41875", "score": 4804.0}, {"name": "chr_7_G11", "taxId": "41875", "score": 4798.0}, {"name": "chr_7_G11", "taxId": "41875", "score": 4759.0}, {"name": "chr_7_G11", "taxId": "41875", "score": 4748.0}, {"name": "chr_7_G11", "taxId": "41875", "score": 4715.0}, {"name": "chr_7_G11", "taxId": "41875", "score": 4704.0}, {"name": "chr_7_G11", "taxId": "41875", "score": 4698.0}, {"name": "chr_7_G11", "taxId": "41875", "score": 4673.0}, {"name": "chr_7_
[truncated: 265,671 more chars]
