# Supplementary material for: Biological and genomic resources for the cosmopolitan phytoplankton Bathycoccus: insights into genetic diversity and function of outlier chromosomes
Source: Plant J. 2026 Jun 7;126(5):e70982. doi: 10.1111/tpj.70982 (PMC13242883; doi:10.1111/tpj.70982)
Supplement: Supplementary file 2 — Data S2. Taxonomic partitioning of assembled contigs. [file TPJ-126-0-s002.zip › blobtoolsG11/BLOBTOOLS.blobDB.json.bestsum.phylum.p8.span.100.blobplot.stats.txt]

## 1.1.1
## bam0=/media/francois/Data/Bathycoccus/MixGenomes/FinalMix/blobtoolsG11/G11.complete.ilmnaMapped.SORTED.bam
# name	colour	count_visible	count_visible_perc	span_visible	span_visible_perc	n50	gc_mean	gc_std	bam0_mean	bam0_std	bam0_read_map	bam0_read_map_p
all	None	29	100.0%	15,372,515	100.0%	923,380	0.46	0.031	22.9	11.4	1,402,201	89.8%
Chlorophyta	#1f77b4	25	100.0%	15,347,744	100.0%	923,380	0.47	0.027	23.5	10.2	1,399,167	89.6%
Proteobacteria	#ff7f0e	2	100.0%	19,290	100.0%	16,945	0.48	0.019	35.1	4.4	2,977	0.2%
no-hit	#d3d3d3	2	100.0%	5,481	100.0%	3,740	0.41	0.02	2.9	0.8	57	0.0%
