# Supplementary material for: Biological and genomic resources for the cosmopolitan phytoplankton Bathycoccus: insights into genetic diversity and function of outlier chromosomes
Source: Plant J. 2026 Jun 7;126(5):e70982. doi: 10.1111/tpj.70982 (PMC13242883; doi:10.1111/tpj.70982)
Supplement: Supplementary file 2 — Data S2. Taxonomic partitioning of assembled contigs. [file TPJ-126-0-s002.zip › blobtoolsG11/BLOBTOOLS.blobDB.table.txt]

## 1.1.1
## assembly	: /media/francois/Data/Bathycoccus/MixGenomes/FinalMix/G11.complete.fasta
## coverage	 bam0 - /media/francois/Data/Bathycoccus/MixGenomes/FinalMix/blobtoolsG11/G11.complete.ilmnaMapped.SORTED.bam
## taxonomy	 tax0 - /media/francois/Data/Bathycoccus/MixGenomes/FinalMix/blobtoolsG11/G11.complete.bln.tsv
## nodesDB	: None
## taxrule	: bestsum
## min_score	: 0.0
## min_diff	: 0.0
## tax_collision_random	: False
##
# name	length	GC	N	bam0	phylum.t.6%s	phylum.s.7%s	phylum.c.8
chr_Mito_G11	43615	0.4011	0	49.0168	Chlorophyta	147568.0	6
chr_Chlo_G11	71654	0.4122	0	60.1967	Chlorophyta	237286.0	5
chr_19_G11	185843	0.4208	0	23.0568	Chlorophyta	228142.0	0
chr_18_G11	310741	0.4692	0	24.0921	Chlorophyta	1069434.0	4
chr_17_G11	468591	0.4757	0	22.7293	Chlorophyta	1460524.0	3
chr_16_G11	501153	0.481	0	23.2038	Chlorophyta	1655946.0	0
chr_15_G11	529393	0.4813	0	22.855	Chlorophyta	1736277.0	0
chr_14_G11	769802	0.4178	0	19.5126	Chlorophyta	1074916.0	10
chr_13_G11	747011	0.4852	0	22.7261	Chlorophyta	2642327.0	1
chr_12_G11	721518	0.482	0	22.8875	Chlorophyta	2444824.0	3
chr_11_G11	751054	0.4855	0	22.6492	Chlorophyta	2564116.0	7
chr_10_G11	814716	0.4835	0	22.5844	Chlorophyta	2748759.0	0
chr_9_G11	898711	0.4854	0	22.5595	Chlorophyta	3097180.0	0
chr_8_G11	923380	0.4848	0	22.453	Chlorophyta	3021557.0	0
chr_7_G11	972493	0.4836	0	22.5103	Chlorophyta	3323777.0	1
chr_6_G11	1000880	0.484	0	22.3513	Chlorophyta	3288102.0	1
chr_5_G11	1026279	0.4838	0	22.3233	Chlorophyta	3361601.0	0
chr_4_G11	1025217	0.4838	0	22.6333	Chlorophyta	3444295.0	0
chr_3_G11	1078754	0.4865	0	22.4835	Chlorophyta	3558827.0	0
chr_2_G11	1124881	0.4865	0	22.4047	Chlorophyta	3608951.0	0
chr_1_G11	1368101	0.4884	0	22.5881	Chlorophyta	4214738.0	0
G11_bacterial_contigs_Contig1	3046	0.4606	0	8.0937	Chlorophyta	23813.0	0
G11_bacterial_contigs_Contig2	2453	0.4391	0	10.4563	Chlorophyta	14428.0	0
G11_bacterial_contigs_Contig3	6220	0.4842	0	10.049	Chlorophyta	19633.0	0
G11_bacterial_contigs_Contig4	3740	0.385	0	2.0641	no-hit	0.0	0
G11_bacterial_contigs_Contig5	16945	0.4586	0	39.5028	Proteobacteria	129360.0	0
G11_bacterial_contigs_Contig6	2345	0.4964	0	30.6899	Proteobacteria	14431.0	0
G11_bacterial_contigs_Contig7	2238	0.441	0	20.8076	Chlorophyta	2558.0	0
G11_bacterial_contigs_Contig8	1741	0.425	0	3.7189	no-hit	0.0	0
