# Supplementary material for: Biological and genomic resources for the cosmopolitan phytoplankton Bathycoccus: insights into genetic diversity and function of outlier chromosomes
Source: Plant J. 2026 Jun 7;126(5):e70982. doi: 10.1111/tpj.70982 (PMC13242883; doi:10.1111/tpj.70982)
Supplement: Supplementary file 2 — Data S2. Taxonomic partitioning of assembled contigs. [file TPJ-126-0-s002.zip › blobtoolsG2/BLOBTOOLS.blobDB.json]

{"title": "BLOBTOOLS.blobDB.json", "assembly_f": "/media/francois/Data/Bathycoccus/MixGenomes/FinalMix/G2.complete.fasta", "lineages": {"55564": {"species": "Chara vulgaris", "genus": "Chara", "family": "Characeae", "order": "Charales", "phylum": "Streptophyta", "superkingdom": "Eukaryota"}, "981368": {"species": "Xanthomonas euvesicatoria", "genus": "Xanthomonas", "family": "Xanthomonadaceae", "order": "Xanthomonadales", "phylum": "Proteobacteria", "superkingdom": "Bacteria"}, "313603": {"species": "Maribacter sp. HTCC2170", "genus": "Maribacter", "family": "Flavobacteriaceae", "order": "Flavobacteriales", "phylum": "Bacteroidetes", "superkingdom": "Bacteria"}, "104268": {"species": "Tenacibaculum mesophilum", "genus": "Tenacibaculum", "family": "Flavobacteriaceae", "order": "Flavobacteriales", "phylum": "Bacteroidetes", "superkingdom": "Bacteria"}, "380703": {"species": "Aeromonas hydrophila", "genus": "Aeromonas", "family": "Aeromonadaceae", "order": "Aeromonadales", "phylum": "Proteobacteria", "superkingdom": "Bacteria"}, "1938606": {"species": "Janthinobacterium sp. LM6", "genus": "Janthinobacterium", "family": "Oxalobacteraceae", "order": "Burkholderiales", "phylum": "Proteobacteria", "superkingdom": "Bacteria"}, "100272": {"species": "uncultured eukaryote", "genus": "Eukaryota-undef", "family": "Eukaryota-undef", "order": "Eukaryota-undef", "phylum": "Eukaryota-undef", "superkingdom": "Eukaryota"}, "80870": {"species": "Acidovorax avenae", "genus": "Acidovorax", "family": "Comamonadaceae", "order": "Burkholderiales", "phylum": "Proteobacteria", "superkingdom": "Bacteria"}, "743973": {"species": "Taylorella equigenitalis", "genus": "Taylorella", "family": "Alcaligenaceae", "order": "Burkholderiales", "phylum": "Proteobacteria", "superkingdom": "Bacteria"}, "1288494": {"species": "Nitrosospira lacus", "genus": "Nitrosospira", "family": "Nitrosomonadaceae", "order": "Nitrosomonadales", "phylum": "Proteobacteria", "superkingdom": "Bacteria"}, "152297": {"species": "Pseudoalteromonas issachenkonii", "genus": "Pseudoalteromonas", "family": "Pseudoalteromonadaceae", "order": "Alteromonadales", "phylum": "Proteobacteria", "superkingdom": "Bacteria"}, "416344": {"species": "Burkholderia sp. KJ006", "genus": "Burkholderia", "family": "Burkholderiaceae", "order": "Burkholderiales", "phylum": "Proteobacteria", "superkingdom": "Bacteria"}, "128780": {"species": "Stenotrophomonas acidaminiphila", "genus": "Stenotrophomonas", "family": "Xanthomonadaceae", "order": "Xanthomonadales", "phylum": "Proteobacteria", "superkingdom": "Bacteria"}, "867900": {"species": "Cellulophaga lytica", "genus": "Cellulophaga", "family": "Flavobacteriaceae", "order": "Flavobacteriales", "phylum": "Bacteroidetes", "superkingdom": "Bacteria"}, "190721": {"species": "Ralstonia insidiosa", "genus": "Ralstonia", "family": "Burkholderiaceae", "order": "Burkholderiales", "phylum": "Proteobacteria", "superkingdom": "Bacteria"}, "2058134": {"species": "Nonlabens sp. MB-3u-79", "genus": "Nonlabens", "family": "Flavobacteriaceae", "order": "Flavobacteriales", "phylum": "Bacteroidetes", "superkingdom": "Bacteria"}, "886377": {"species": "Muricauda ruestringensis", "genus": "Muricauda", "family": "Flavobacteriaceae", "order": "Flavobacteriales", "phylum": "Bacteroidetes", "superkingdom": "Bacteria"}, "1416941": {"species": "Closterium baillyanum", "genus": "Closterium", "family": "Closteriaceae", "order": "Desmidiales", "phylum": "Streptophyta", "superkingdom": "Eukaryota"}, "1736674": {"species": "Algibacter alginicilyticus", "genus": "Algibacter", "family": "Flavobacteriaceae", "order": "Flavobacteriales", "phylum": "Bacteroidetes", "superkingdom": "Bacteria"}, "2006110": {"species": "Luteimonas chenhongjianii", "genus": "Luteimonas", "family": "Xanthomonadaceae", "order": "Xanthomonadales", "phylum": "Proteobacteria", "superkingdom": "Bacteria"}, "1354302": {"species": "Aeromonas hydrophila", "genus": "Aeromonas", "family": "Aeromonadaceae", "order": "Aeromonadales", "phylum": "Proteobacteria", "superkingdom": "Bacteria"}, "1042876": {"species": "Pseudomonas putida", "genus": "Pseudomonas", "family": "Pseudomonadaceae", "order": "Pseudomonadales", "phylum": "Proteobacteria", "superkingdom": "Bacteria"}, "644": {"species": "Aeromonas hydrophila", "genus": "Aeromonas", "family": "Aeromonadaceae", "order": "Aeromonadales", "phylum": "Proteobacteria", "superkingdom": "Bacteria"}, "1714860": {"species": "Aquimarina sp. BL5", "genus": "Aquimarina", "family": "Flavobacteriaceae", "order": "Flavobacteriales", "phylum": "Bacteroidetes", "superkingdom": "Bacteria"}, "2007176": {"species": "Dipterocladia arabiensis", "genus": "Dipterocladia", "family": "Dasyaceae", "order": "Ceramiales", "phylum": "Rhodophyta", "superkingdom": "Eukaryota"}, "1881017": {"species": "Pseudomonas sp. 7SR1", "genus": "Pseudomonas", "family": "Pseudomonadaceae", "order": "Pseudomonadales", "phylum": "Proteobacteria", "superkingdom": "Bacteria"}, "96942": {"species": "Vitreoscilla sp. C1", "genus": "Vitreoscilla", "family": "Neisseriaceae", "order": "Neisseriales", "phylum": "Proteobacteria", "superkingdom": "Bacteria"}, "2126319": {"species": "Variovorax sp. PMC12", "genus": "Variovorax", "family": "Comamonadaceae", "order": "Burkholderiales", "phylum": "Proteobacteria", "superkingdom": "Bacteria"}, "1249933": {"species": "Winogradskyella sp. RHA_55", "genus": "Winogradskyella", "family": "Flavobacteriaceae", "order": "Flavobacteriales", "phylum": "Bacteroidetes", "superkingdom": "Bacteria"}, "983917": {"species": "Rubrivivax gelatinosus", "genus": "Rubrivivax", "family": "Burkholderiales-undef", "order": "Burkholderiales", "phylum": "Proteobacteria", "superkingdom": "Bacteria"}, "36894": {"species": "Pyramimonas parkeae", "genus": "Pyramimonas", "family": "Pyramimonadaceae", "order": "Pyramimonadales", "phylum": "Chlorophyta", "superkingdom": "Eukaryota"}, "762376": {"species": "Achromobacter xylosoxidans", "genus": "Achromobacter", "family": "Alcaligenaceae", "order": "Burkholderiales", "phylum": "Proteobacteria", "superkingdom": "Bacteria"}, "358574": {"species": "uncultured microorganism", "genus": "undef", "family": "undef", "order": "undef", "phylum": "undef", "superkingdom": "undef"}, "32009": {"species": "Burkholderia gladioli", "genus": "Burkholderia", "family": "Burkholderiaceae", "order": "Burkholderiales", "phylum": "Proteobacteria", "superkingdom": "Bacteria"}, "1028989": {"species": "Pseudomonas sp. StFLB209", "genus": "Pseudomonas", "family": "Pseudomonadaceae", "order": "Pseudomonadales", "phylum": "Proteobacteria", "superkingdom": "Bacteria"}, "2058135": {"species": "Olleya sp. Bg11-27", "genus": "Olleya", "family": "Flavobacteriaceae", "order": "Flavobacteriales", "phylum": "Bacteroidetes", "superkingdom": "Bacteria"}, "1850093": {"species": "Hymenobacter nivis", "genus": "Hymenobacter", "family": "Hymenobacteraceae", "order": "Cytophagales", "phylum": "Bacteroidetes", "superkingdom": "Bacteria"}, "1913577": {"species": "Gramella salexigens", "genus": "Gramella", "family": "Flavobacteriaceae", "order": "Flavobacteriales", "phylum": "Bacteroidetes", "superkingdom": "Bacteria"}, "2527775": {"species": "Polynucleobacter paneuropaeus", "genus": "Polynucleobacter", "family": "Burkholderiaceae", "order": "Burkholderiales", "phylum": "Proteobacteria", "superkingdom": "Bacteria"}, "461633": {"species": "Stephania japonica", "genus": "Stephania", "family": "Menispermaceae", "order": "Ranunculales", "phylum": "Streptophyta", "superkingdom": "Eukaryota"}, "640081": {"species": "Dechlorosoma suillum", "genus": "Azospira", "family": "Rhodocyclaceae", "order": "Rhodocyclales", "phylum": "Proteobacteria", "superkingdom": "Bacteria"}, "179408": {"species": "Oscillatoria nigro-viridis", "genus": "Oscillatoria", "family": "Oscillatoriaceae", "order": "Oscillatoriales", "phylum": "Cyanobacteria", "superkingdom": "Bacteria"}, "1191062": {"species": "Comamonas testosteroni", "genus": "Comamonas", "family": "Comamonadaceae", "order": "Burkholderiales", "phylum": "Proteobacteria", "superkingdom": "Bacteria"}, "610380": {"species": "Harpegnathos saltator", "genus": "Harpegnathos", "family": "Formicidae", "order": "Hymenoptera", "phylum": "Arthropoda", "superkingdom": "Eukaryota"}, "69328": {"species": "Pseudomonas sp. VLB120", "genus": "Pseudomonas", "family": "Pseudomonadaceae", "order": "Pseudomonadales", "phylum": "Proteobacteria", "superkingdom": "Bacteria"}, "31312": {"species": "Nephroselmis olivacea", "genus": "Nephroselmis", "family": "Nephroselmidaceae", "order": "Nephroselmidales", "phylum": "Chlorophyta", "superkingdom": "Eukaryota"}, "729": {"species": "Haemophilus parainfluenzae", "genus": "Haemophilus", "family": "Pasteurellaceae", "order": "Pasteurellales", "phylum": "Proteobacteria", "superkingdom": "Bacteria"}, "53483": {"species": "Polaribacter filamentus", "genus": "Polaribacter", "family": "Flavobacteriaceae", "order": "Flavobacteriales", "phylum": "Bacteroidetes", "superkingdom": "Bacteria"}, "2072409": {"species": "Stenotrophomonas sp. SAU14A_NAIMI4_8", "genus": "Stenotrophomonas", "family": "Xanthomonadaceae", "order": "Xanthomonadales", "phylum": "Proteobacteria", "superkingdom": "Bacteria"}, "459526": {"species": "Flavobacterium anhuiense", "genus": "Flavobacterium", "family": "Flavobacteriaceae", "order": "Flavobacteriales", "phylum": "Bacteroidetes", "superkingdom": "Bacteria"}, "2021234": {"species": "Ahniella affigens", "genus": "Ahniella", "family": "Rhodanobacteraceae", "order": "Xanthomonadales", "phylum": "Proteobacteria", "superkingdom": "Bacteria"}, "332411": {"species": "Aquitalea magnusonii", "genus": "Aquitalea", "family": "Chromobacteriaceae", "order": "Neisseriales", "phylum": "Proteobacteria", "superkingdom": "Bacteria"}, "640512": {"species": "Burkholderia sp. CCGE1003", "genus": "Burkholderia", "family": "Burkholderiaceae", "order": "Burkholderiales", "phylum": "Proteobacteria", "superkingdom": "Bacteria"}, "1204693": {"species": "Limnobacter sp. 2C4", "genus": "Limnobacter", "family": "Burkholderiaceae", "order": "Burkholderiales", "phylum": "Proteobacteria", "superkingdom": "Bacteria"}, "1835254": {"species": "Polynucleobacter duraquae", "genus": "Polynucleobacter", "family": "Burkholderiaceae", "order": "Burkholderiales", "phylum": "Proteobacteria", "superkingdom": "Bacteria"}, "1204694": {"species": "Limnobacter sp. 2D3", "genus": "Limnobacter", "family": "Burkholderiaceae", "order": "Burkholderiales", "phylum": "Proteobacteria", "superkingdom": "Bacteria"}, "28095": {"species": "Burkholderia gladioli", "genus": "Burkholderia", "family": "Burkholderiaceae", "order": "Burkholderiales", "phylum": "Proteobacteria", "superkingdom": "Bacteria"}, "8083": {"species": "Xiphophorus maculatus", "genus": "Xiphophorus", "family": "Poeciliidae", "order": "Cyprinodontiformes", "phylum": "Chordata", "superkingdom": "Eukaryota"}, "595537": {"species": "Variovorax paradoxus", "genus": "Variovorax", "family": "Comamonadaceae", "order": "Burkholderiales", "phylum": "Proteobacteria", "superkingdom": "Bacteria"}, "1628086": {"species": "Pseudomonas kribbensis", "genus": "Pseudomonas", "family": "Pseudomonadaceae", "order": "Pseudomonadales", "phylum": "Proteobacteria", "superkingdom": "Bacteria"}, "391038": {"species": "Paraburkholderia phymatum", "genus": "Paraburkholderia", "family": "Burkholderiaceae", "order": "Burkholderiales", "phylum": "Proteobacteria", "superkingdom": "Bacteria"}, "395495": {"species": "Leptothrix cholodnii", "genus": "Leptothrix", "family": "Burkholderiales-undef", "order": "Burkholderiales", "phylum": "Proteobacteria", "superkingdom": "Bacteria"}, "2303331": {"species": "Solimonas sp. K1W22B-7", "genus": "Solimonas", "family": "Sinobacteraceae", "order": "Nevskiales", "phylum": "Proteobacteria", "superkingdom": "Bacteria"}, "157820": {"species": "uncultured prasinophyte", "genus": "Chlorophyta-undef", "family": "Chlorophyta-undef", "order": "Chlorophyta-undef", "phylum": "Chlorophyta", "superkingdom": "Eukaryota"}, "55508": {"species": "Janthinobacterium agaricidamnosum", "genus": "Janthinobacterium", "family": "Oxalobacteraceae", "order": "Burkholderiales", "phylum": "Proteobacteria", "superkingdom": "Bacteria"}, "930169": {"species": "Alcanivorax dieselolei", "genus": "Alcanivorax", "family": "Alcanivoracaceae", "order": "Oceanospirillales", "phylum": "Proteobacteria", "superkingdom": "Bacteria"}, "217204": {"species": "Achromobacter insolitus", "genus": "Achromobacter", "family": "Alcaligenaceae", "order": "Burkholderiales", "phylum": "Proteobacteria", "superkingdom": "Bacteria"}, "96345": {"species": "Flavobacterium psychrophilum", "genus": "Flavobacterium", "family": "Flavobacteriaceae", "order": "Flavobacteriales", "phylum": "Bacteroidetes", "superkingdom": "Bacteria"}, "299767": {"species": "Enterobacter ludwigii", "genus": "Enterobacter", "family": "Enterobacteriaceae", "order": "Enterobacterales", "phylum": "Proteobacteria", "superkingdom": "Bacteria"}, "1746199": {"species": "Bordetella sp. N", "genus": "Bordetella", "family": "Alcaligenaceae", "order": "Burkholderiales", "phylum": "Proteobacteria", "superkingdom": "Bacteria"}, "1255043": {"species": "Thioalkalivibrio nitratireducens", "genus": "Thioalkalivibrio", "family": "Ectothiorhodospiraceae", "order": "Chromatiales", "phylum": "Proteobacteria", "superkingdom": "Bacteria"}, "1336794": {"species": "Formosa sp. Hel1_33_131", "genus": "Formosa", "family": "Flavobacteriaceae", "order": "Flavobacteriales", "phylum": "Bacteroidetes", "superkingdom": "Bacteria"}, "1312922": {"species": "Cupriavidus sp. WS", "genus": "Cupriavidus", "family": "Burkholderiaceae", "order": "Burkholderiales", "phylum": "Proteobacteria", "superkingdom": "Bacteria"}, "1118963": {"species": "Arthrobacter sp. Rue61a", "genus": "Arthrobacter", "family": "Micrococcaceae", "order": "Micrococcales", "phylum": "Actinobacteria", "superkingdom": "Bacteria"}, "1484693": {"species": "Rhodoferax saidenbachensis", "genus": "Rhodoferax", "family": "Comamonadaceae", "order": "Burkholderiales", "phylum": "Proteobacteria", "superkingdom": "Bacteria"}, "32002": {"species": "Achromobacter denitrificans", "genus": "Achromobacter", "family": "Alcaligenaceae", "order": "Burkholderiales", "phylum": "Proteobacteria", "superkingdom": "Bacteria"}, "756892": {"species": "Acinetobacter indicus", "genus": "Acinetobacter", "family": "Moraxellaceae", "order": "Pseudomonadales", "phylum": "Proteobacteria", "superkingdom": "Bacteria"}, "2045200": {"species": "Pseudomonas sp. s211(2017)", "genus": "Pseudomonas", "family": "Pseudomonadaceae", "order": "Pseudomonadales", "phylum": "Proteobacteria", "superkingdom": "Bacteria"}, "358220": {"species": "Acidovorax sp. KKS102", "genus": "Acidovorax", "family": "Comamonadaceae", "order": "Burkholderiales", "phylum": "Proteobacteria", "superkingdom": "Bacteria"}, "754523": {"species": "Rhizobium leguminosarum", "genus": "Rhizobium", "family": "Rhizobiaceae", "order": "Rhizobiales", "phylum": "Proteobacteria", "superkingdom": "Bacteria"}, "232721": {"species": "Acidovorax sp. JS42", "genus": "Acidovorax", "family": "Comamonadaceae", "order": "Burkholderiales", "phylum": "Proteobacteria", "superkingdom": "Bacteria"}, "158899": {"species": "Collimonas fungivorans", "genus": "Collimonas", "family": "Oxalobacteraceae", "order": "Burkholderiales", "phylum": "Proteobacteria", "superkingdom": "Bacteria"}, "234831": {"species": "Pseudoalteromonas sp. SM9913", "genus": "Pseudoalteromonas", "family": "Pseudoalteromonadaceae", "order": "Alteromonadales", "phylum": "Proteobacteria", "superkingdom": "Bacteria"}, "741155": {"species": "Pseudomonas alcaliphila", "genus": "Pseudomonas", "family": "Pseudomonadaceae", "order": "Pseudomonadales", "phylum": "Proteobacteria", "superkingdom": "Bacteria"}, "339670": {"species": "Burkholderia ambifaria", "genus": "Burkholderia", "family": "Burkholderiaceae", "order": "Burkholderiales", "phylum": "Proteobacteria", "superkingdom": "Bacteria"}, "1204692": {"species": "Limnobacter sp. 2A6", "genus": "Limnobacter", "family": "Burkholderiaceae", "order": "Burkholderiales", "phylum": "Proteobacteria", "superkingdom": "Bacteria"}, "77931": {"species": "Teleaulax amphioxeia", "genus": "Teleaulax", "family": "Geminigeraceae", "order": "Pyrenomonadales", "phylum": "Eukaryota-undef", "superkingdom": "Eukaryota"}, "198618": {"species": "Pseudomonas umsongensis", "genus": "Pseudomonas", "family": "Pseudomonadaceae", "order": "Pseudomonadales", "phylum": "Proteobacteria", "superkingdom": "Bacteria"}, "1836467": {"species": "Maribacter sp. T28", "genus": "Maribacter", "family": "Flavobacteriaceae", "order": "Flavobacteriales", "phylum": "Bacteroidetes", "superkingdom": "Bacteria"}, "73025": {"species": "Eutreptiella gymnastica", "genus": "Eutreptiella", "family": "Eutreptiales-undef", "order": "Eutreptiales", "phylum": "Euglenozoa", "superkingdom": "Eukaryota"}, "991905": {"species": "Polymorphum gilvum", "genus": "Polymorphum", "family": "Proteobacteria-undef", "order": "Proteobacteria-undef", "phylum": "Proteobacteria", "superkingdom": "Bacteria"}, "212695": {"species": "uncultured Flavobacteriia bacterium", "genus": "Bacteroidetes-undef", "family": "Bacteroidetes-undef", "order": "Bacteroidetes-undef", "phylum": "Bacteroidetes", "superkingdom": "Bacteria"}, "2116657": {"species": "Pulveribacter suum", "genus": "Pulveribacter", "family": "Comamonadaceae", "order": "Burkholderiales", "phylum": "Proteobacteria", "superkingdom": "Bacteria"}, "1441629": {"species": "Pseudomonas cichorii", "genus": "Pseudomonas", "family": "Pseudomonadaceae", "order": "Pseudomonadales", "phylum": "Proteobacteria", "superkingdom": "Bacteria"}, "50340": {"species": "Pseudomonas fuscovaginae", "genus": "Pseudomonas", "family": "Pseudomonadaceae", "order": "Pseudomonadales", "phylum": "Proteobacteria", "superkingdom": "Bacteria"}, "62928": {"species": "undef", "genus": "undef", "family": "undef", "order": "undef", "phylum": "undef", "superkingdom": "undef"}, "1763535": {"species": "Hydrogenophaga crassostreae", "genus": "Hydrogenophaga", "family": "Comamonadaceae", "order": "Burkholderiales", "phylum": "Proteobacteria", "superkingdom": "Bacteria"}, "1658672": {"species": "Ottowia sp. oral taxon 894", "genus": "Ottowia", "family": "Comamonadaceae", "order": "Burkholderiales", "phylum": "Proteobacteria", "superkingdom": "Bacteria"}, "1804984": {"species": "undef", "genus": "undef", "family": "undef", "order": "undef", "phylum": "undef", "superkingdom": "undef"}, "1141622": {"species": "uncultured picoeukaryote", "genus": "Eukaryota-undef", "family": "Eukaryota-undef", "order": "Eukaryota-undef", "phylum": "Eukaryota-undef", "superkingdom": "Eukaryota"}, "1312072": {"species": "Polaribacter sp. SA4-12", "genus": "Polaribacter", "family": "Flavobacteriaceae", "order": "Flavobacteriales", "phylum": "Bacteroidetes", "superkingdom": "Bacteria"}, "2184083": {"species": "Thauera hydrothermalis", "genus": "Thauera", "family": "Zoogloeaceae", "order": "Rhodocyclales", "phylum": "Proteobacteria", "superkingdom": "Bacteria"}, "329": {"species": "Ralstonia pickettii", "genus": "Ralstonia", "family": "Burkholderiaceae", "order": "Burkholderiales", "phylum": "Proteobacteria", "superkingdom": "Bacteria"}, "3708": {"species": "Brassica napus", "genus": "Brassica", "family": "Brassicaceae", "order": "Brassicales", "phylum": "Streptophyta", "superkingdom": "Eukaryota"}, "76731": {"species": "Roseateles depolymerans", "genus": "Roseateles", "family": "Burkholderiales-undef", "order": "Burkholderiales", "phylum": "Proteobacteria", "superkingdom": "Bacteria"}, "53407": {"species": "Pseudomonas asplenii", "genus": "Pseudomonas", "family": "Pseudomonadaceae", "order": "Pseudomonadales", "phylum": "Proteobacteria", "superkingdom": "Bacteria"}, "1690485": {"species": "Betaproteobacteria bacterium UKL13-2", "genus": "Proteobacteria-undef", "family": "Proteobacteria-undef", "order": "Proteobacteria-undef", "phylum": "Proteobacteria", "superkingdom": "Bacteria"}, "542440": {"species": "uncultured bacterium ARCTIC49_D_07", "genus": "Bacteria-undef", "family": "Bacteria-undef", "order": "Bacteria-undef", "phylum": "Bacteria-undef", "superkingdom": "Bacteria"}, "2496266": {"species": "Iodobacter sp. H11R3", "genus": "Iodobacter", "family": "Chromobacteriaceae", "order": "Neisseriales", "phylum": "Proteobacteria", "superkingdom": "Bacteria"}, "1809410": {"species": "Herminiimonas arsenitoxidans", "genus": "Herminiimonas", "family": "Oxalobacteraceae", "order": "Burkholderiales", "phylum": "Proteobacteria", "superkingdom": "Bacteria"}, "1042878": {"species": "Cupriavidus necator", "genus": "Cupriavidus", "family": "Burkholderiaceae", "order": "Burkholderiales", "phylum": "Proteobacteria", "superkingdom": "Bacteria"}, "160064": {"species": "Pedinomonas tuberculata", "genus": "Pedinomonas", "family": "Pedinomonadaceae", "order": "Pedinomonadales", "phylum": "Chlorophyta", "superkingdom": "Eukaryota"}, "542417": {"species": "uncultured bacterium ARCTIC29_C_07", "genus": "Bacteria-undef", "family": "Bacteria-undef", "order": "Bacteria-undef", "phylum": "Bacteria-undef", "superkingdom": "Bacteria"}, "379731": {"species": "Pseudomonas stutzeri", "genus": "Pseudomonas", "family": "Pseudomonadaceae", "order": "Pseudomonadales", "phylum": "Proteobacteria", "superkingdom": "Bacteria"}, "399742": {"species": "Enterobacter sp. 638", "genus": "Enterobacter", "family": "Enterobacteriaceae", "order": "Enterobacterales", "phylum": "Proteobacteria", "superkingdom": "Bacteria"}, "1644131": {"species": "Janthinobacterium sp. 1_2014MBL_MicDiv", "genus": "Janthinobacterium", "family": "Oxalobacteraceae", "order": "Burkholderiales", "phylum": "Proteobacteria", "superkingdom": "Bacteria"}, "1032745": {"species": "Trachydiscus minutus", "genus": "Trachydiscus", "family": "Goniochloridales-undef", "order": "Goniochloridales", "phylum": "Eukaryota-undef", "superkingdom": "Eukaryota"}, "47885": {"species": "Pseudomonas oryzihabitans", "genus": "Pseudomonas", "family": "Pseudomonadaceae", "order": "Pseudomonadales", "phylum": "Proteobacteria", "superkingdom": "Bacteria"}, "1246301": {"species": "Variovorax paradoxus", "genus": "Variovorax", "family": "Comamonadaceae", "order": "Burkholderiales", "phylum": "Proteobacteria", "superkingdom": "Bacteria"}, "13748": {"species": "Utricularia gibba", "genus": "Utricularia", "family": "Lentibulariaceae", "order": "Lamiales", "phylum": "Streptophyta", "superkingdom": "Eukaryota"}, "576610": {"species": "Polynucleobacter necessarius", "genus": "Polynucleobacter", "family": "Burkholderiaceae", "order": "Burkholderiales", "phylum": "Proteobacteria", "superkingdom": "Bacteria"}, "292": {"species": "Burkholderia cepacia", "genus": "Burkholderia", "family": "Burkholderiaceae", "order": "Burkholderiales", "phylum": "Proteobacteria", "superkingdom": "Bacteria"}, "2027857": {"species": "Mariniflexile sp. TRM1-10", "genus": "Mariniflexile", "family": "Flavobacteriaceae", "order": "Flavobacteriales", "phylum": "Bacteroidetes", "superkingdom": "Bacteria"}, "2080469": {"species": "Zoogloeaceae bacteirum Par-f-2", "genus": "Zoogloeaceae-undef", "family": "Zoogloeaceae", "order": "Rhodocyclales", "phylum": "Proteobacteria", "superkingdom": "Bacteria"}, "1662285": {"species": "Methylophilus sp. TWE2", "genus": "Methylophilus", "family": "Methylophilaceae", "order": "Nitrosomonadales", "phylum": "Proteobacteria", "superkingdom": "Bacteria"}, "338969": {"species": "Rhodoferax ferrireducens", "genus": "Rhodoferax", "family": "Comamonadaceae", "order": "Burkholderiales", "phylum": "Proteobacteria", "superkingdom": "Bacteria"}, "2025949": {"species": "Herbaspirillum sp. meg3", "genus": "Herbaspirillum", "family": "Oxalobacteraceae", "order": "Burkholderiales", "phylum": "Proteobacteria", "superkingdom": "Bacteria"}, "945844": {"species": "Massilia oculi", "genus": "Massilia", "family": "Oxalobacteraceae", "order": "Burkholderiales", "phylum": "Proteobacteria", "superkingdom": "Bacteria"}, "2249356": {"species": "Flavobacterium sp. HYN0086", "genus": "Flavobacterium", "family": "Flavobacteriaceae", "order": "Flavobacteriales", "phylum": "Bacteroidetes", "superkingdom": "Bacteria"}, "1347342": {"species": "Formosa agariphila", "genus": "Formosa", "family": "Flavobacteriaceae", "order": "Flavobacteriales", "phylum": "Bacteroidetes", "superkingdom": "Bacteria"}, "542402": {"species": "uncultured bacterium ARCTIC13_E_12", "genus": "Bacteria-undef", "family": "Bacteria-undef", "order": "Bacteria-undef", "phylum": "Bacteria-undef", "superkingdom": "Bacteria"}, "880160": {"species": "Bathycoccus sp. RCC1105 virus BpV", "genus": "Prasinovirus", "family": "Phycodnaviridae", "order": "Algavirales", "phylum": "Nucleocytoviricota", "superkingdom": "Viruses"}, "1644130": {"species": "Maribacter sp. 1_2014MBL_MicDiv", "genus": "Maribacter", "family": "Flavobacteriaceae", "order": "Flavobacteriales", "phylum": "Bacteroidetes", "superkingdom": "Bacteria"}, "2072590": {"species": "Massilia armeniaca", "genus": "Massilia", "family": "Oxalobacteraceae", "order": "Burkholderiales", "phylum": "Proteobacteria", "superkingdom": "Bacteria"}, "1034807": {"species": "Flavobacterium branchiophilum", "genus": "Flavobacterium", "family": "Flavobacteriaceae", "order": "Flavobacteriales", "phylum": "Bacteroidetes", "superkingdom": "Bacteria"}, "244566": {"species": "Pseudomonas lurida", "genus": "Pseudomonas", "family": "Pseudomonadaceae", "order": "Pseudomonadales", "phylum": "Proteobacteria", "superkingdom": "Bacteria"}, "584609": {"species": "Tenacibaculum jejuense", "genus": "Tenacibaculum", "family": "Flavobacteriaceae", "order": "Flavobacteriales", "phylum": "Bacteroidetes", "superkingdom": "Bacteria"}, "644801": {"species": "Pseudomonas stutzeri", "genus": "Pseudomonas", "family": "Pseudomonadaceae", "order": "Pseudomonadales", "phylum": "Proteobacteria", "superkingdom": "Bacteria"}, "1604141": {"species": "Antrophyum semicostatum", "genus": "Antrophyum", "family": "Pteridaceae", "order": "Polypodiales", "phylum": "Streptophyta", "superkingdom": "Eukaryota"}, "1714849": {"species": "Aquimarina sp. AD10", "genus": "Aquimarina", "family": "Flavobacteriaceae", "order": "Flavobacteriales", "phylum": "Bacteroidetes", "superkingdom": "Bacteria"}, "1784713": {"species": "Flavobacterium arcticum", "genus": "Flavobacterium", "family": "Flavobacteriaceae", "order": "Flavobacteriales", "phylum": "Bacteroidetes", "superkingdom": "Bacteria"}, "1758194": {"species": "Achromobacter sp. AONIH1", "genus": "Achromobacter", "family": "Alcaligenaceae", "order": "Burkholderiales", "phylum": "Proteobacteria", "superkingdom": "Bacteria"}, "75379": {"species": "Thiomonas intermedia", "genus": "Thiomonas", "family": "Burkholderiales-undef", "order": "Burkholderiales", "phylum": "Proteobacteria", "superkingdom": "Bacteria"}, "1917421": {"species": "Ketobacter alkanivorans", "genus": "Ketobacter", "family": "Alcanivoracaceae", "order": "Oceanospirillales", "phylum": "Proteobacteria", "superkingdom": "Bacteria"}, "39947": {"species": "Oryza sativa", "genus": "Oryza", "family": "Poaceae", "order": "Poales", "phylum": "Streptophyta", "superkingdom": "Eukaryota"}, "310767": {"species": "Zoogloea oryzae", "genus": "Zoogloea", "family": "Zoogloeaceae", "order": "Rhodocyclales", "phylum": "Proteobacteria", "superkingdom": "Bacteria"}, "880071": {"species": "Bernardetia litoralis", "genus": "Bernardetia", "family": "Bernardetiaceae", "order": "Cytophagales", "phylum": "Bacteroidetes", "superkingdom": "Bacteria"}, "1620421": {"species": "Hoeflea sp. IMCC20628", "genus": "Hoeflea", "family": "Phyllobacteriaceae", "order": "Rhizobiales", "phylum": "Proteobacteria", "superkingdom": "Bacteria"}, "391735": {"species": "Verminephrobacter eiseniae", "genus": "Verminephrobacter", "family": "Comamonadaceae", "order": "Burkholderiales", "phylum": "Proteobacteria", "superkingdom": "Bacteria"}, "1453352": {"species": "Sediminicola sp. YIK13", "genus": "Sediminicola", "family": "Flavobacteriaceae", "order": "Flavobacteriales", "phylum": "Bacteroidetes", "superkingdom": "Bacteria"}, "1795043": {"species": "Burkholderia sp. PAMC 26561", "genus": "Burkholderia", "family": "Burkholderiaceae", "order": "Burkholderiales", "phylum": "Proteobacteria", "superkingdom": "Bacteria"}, "2202142": {"species": "Chromobacterium sp. IIBBL 274-1", "genus": "Chromobacterium", "family": "Chromobacteriaceae", "order": "Neisseriales", "phylum": "Proteobacteria", "superkingdom": "Bacteria"}, "1094466": {"species": "Flavobacterium indicum", "genus": "Flavobacterium", "family": "Flavobacteriaceae", "order": "Flavobacteriales", "phylum": "Bacteroidetes", "superkingdom": "Bacteria"}, "395494": {"species": "Gallionella capsiferriformans", "genus": "Gallionella", "family": "Gallionellaceae", "order": "Nitrosomonadales", "phylum": "Proteobacteria", "superkingdom": "Bacteria"}, "1848904": {"species": "Capnocytophaga stomatis", "genus": "Capnocytophaga", "family": "Flavobacteriaceae", "order": "Flavobacteriales", "phylum": "Bacteroidetes", "superkingdom": "Bacteria"}, "68895": {"species": "Cupriavidus basilensis", "genus": "Cupriavidus", "family": "Burkholderiaceae", "order": "Burkholderiales", "phylum": "Proteobacteria", "superkingdom": "Bacteria"}, "1755504": {"species": "Pseudomonas sp. DY-1", "genus": "Pseudomonas", "family": "Pseudomonadaceae", "order": "Pseudomonadales", "phylum": "Proteobacteria", "superkingdom": "Bacteria"}, "411154": {"species": "Gramella forsetii", "genus": "Gramella", "family": "Flavobacteriaceae", "order": "Flavobacteriales", "phylum": "Bacteroidetes", "superkingdom": "Bacteria"}, "2005884": {"species": "Thauera sp. K11", "genus": "Thauera", "family": "Zoogloeaceae", "order": "Rhodocyclales", "phylum": "Proteobacteria", "superkingdom": "Bacteria"}, "356837": {"species": "Azoarcus sp. DN11", "genus": "Azoarcus", "family": "Zoogloeaceae", "order": "Rhodocyclales", "phylum": "Proteobacteria", "superkingdom": "Bacteria"}, "1385591": {"species": "Burkholderia sp. BDU6", "genus": "Burkholderia", "family": "Burkholderiaceae", "order": "Burkholderiales", "phylum": "Proteobacteria", "superkingdom": "Bacteria"}, "1055524": {"species": "Burkholderia cenocepacia", "genus": "Burkholderia", "family": "Burkholderiaceae", "order": "Burkholderiales", "phylum": "Proteobacteria", "superkingdom": "Bacteria"}, "1192162": {"species": "Vogesella sp. LIG4", "genus": "Vogesella", "family": "Chromobacteriaceae", "order": "Neisseriales", "phylum": "Proteobacteria", "superkingdom": "Bacteria"}, "134537": {"species": "Paraburkholderia fungorum", "genus": "Paraburkholderia", "family": "Burkholderiaceae", "order": "Burkholderiales", "phylum": "Proteobacteria", "superkingdom": "Bacteria"}, "359110": {"species": "Pseudomonas extremaustralis", "genus": "Pseudomonas", "family": "Pseudomonadaceae", "order": "Pseudomonadales", "phylum": "Proteobacteria", "superkingdom": "Bacteria"}, "2478662": {"species": "Acidovorax sp. 1608163", "genus": "Acidovorax", "family": "Comamonadaceae", "order": "Burkholderiales", "phylum": "Proteobacteria", "superkingdom": "Bacteria"}, "1097668": {"species": "Burkholderia sp. YI23", "genus": "Burkholderia", "family": "Burkholderiaceae", "order": "Burkholderiales", "phylum": "Proteobacteria", "superkingdom": "Bacteria"}, "1324932": {"species": "Pseudomonas syringae", "genus": "Pseudomonas", "family": "Pseudomonadaceae", "order": "Pseudomonadales", "phylum": "Proteobacteria", "superkingdom": "Bacteria"}, "1108595": {"species": "Chromobacterium vaccinii", "genus": "Chromobacterium", "family": "Chromobacteriaceae", "order": "Neisseriales", "phylum": "Proteobacteria", "superkingdom": "Bacteria"}, "41977": {"species": "Azoarcus communis", "genus": "Azoarcus", "family": "Zoogloeaceae", "order": "Rhodocyclales", "phylum": "Proteobacteria", "superkingdom": "Bacteria"}, "543728": {"species": "Variovorax paradoxus", "genus": "Variovorax", "family": "Comamonadaceae", "order": "Burkholderiales", "phylum": "Proteobacteria", "superkingdom": "Bacteria"}, "1294385": {"species": "Saccharomyces cerevisiae", "genus": "Saccharomyces", "family": "Saccharomycetaceae", "order": "Saccharomycetales", "phylum": "Ascomycota", "superkingdom": "Eukaryota"}, "7160": {"species": "Aedes albopictus", "genus": "Aedes", "family": "Culicidae", "order": "Diptera", "phylum": "Arthropoda", "superkingdom": "Eukaryota"}, "1204695": {"species": "Limnobacter sp. CR2A4", "genus": "Limnobacter", "family": "Burkholderiaceae", "order": "Burkholderiales", "phylum": "Proteobacteria", "superkingdom": "Bacteria"}, "76759": {"species": "Pseudomonas monteilii", "genus": "Pseudomonas", "family": "Pseudomonadaceae", "order": "Pseudomonadales", "phylum": "Proteobacteria", "superkingdom": "Bacteria"}, "996": {"species": "Flavobacterium columnare", "genus": "Flavobacterium", "family": "Flavobacteriaceae", "order": "Flavobacteriales", "phylum": "Bacteroidetes", "superkingdom": "Bacteria"}, "108981": {"species": "Acinetobacter schindleri", "genus": "Acinetobacter", "family": "Moraxellaceae", "order": "Pseudomonadales", "phylum": "Proteobacteria", "superkingdom": "Bacteria"}, "688270": {"species": "Cellulophaga algicola", "genus": "Cellulophaga", "family": "Flavobacteriaceae", "order": "Flavobacteriales", "phylum": "Bacteroidetes", "superkingdom": "Bacteria"}, "2304594": {"species": "Marinobacter sp. Arc7-DN-1", "genus": "Marinobacter", "family": "Alteromonadaceae", "order": "Alteromonadales", "phylum": "Proteobacteria", "superkingdom": "Bacteria"}, "663331": {"species": "Trichophyton benhamiae", "genus": "Trichophyton", "family": "Arthrodermataceae", "order": "Onygenales", "phylum": "Ascomycota", "superkingdom": "Eukaryota"}, "693973": {"species": "Shewanella baltica", "genus": "Shewanella", "family": "Shewanellaceae", "order": "Alteromonadales", "phylum": "Proteobacteria", "superkingdom": "Bacteria"}, "375286": {"species": "Janthinobacterium sp. Marseille", "genus": "Janthinobacterium", "family": "Oxalobacteraceae", "order": "Burkholderiales", "phylum": "Proteobacteria", "superkingdom": "Bacteria"}, "360910": {"species": "Bordetella avium", "genus": "Bordetella", "family": "Alcaligenaceae", "order": "Burkholderiales", "phylum": "Proteobacteria", "superkingdom": "Bacteria"}, "316": {"species": "Pseudomonas stutzeri", "genus": "Pseudomonas", "family": "Pseudomonadaceae", "order": "Pseudomonadales", "phylum": "Proteobacteria", "superkingdom": "Bacteria"}, "1503054": {"species": "Burkholderia stagnalis", "genus": "Burkholderia", "family": "Burkholderiaceae", "order": "Burkholderiales", "phylum": "Proteobacteria", "superkingdom": "Bacteria"}, "1383885": {"species": "Flagellimonas maritima", "genus": "Flagellimonas", "family": "Flavobacteriaceae", "order": "Flavobacteriales", "phylum": "Bacteroidetes", "superkingdom": "Bacteria"}, "242159": {"species": "Ostreococcus sp. 'lucimarinus'", "genus": "Ostreococcus", "family": "Bathycoccaceae", "order": "Mamiellales", "phylum": "Chlorophyta", "superkingdom": "Eukaryota"}, "483": {"species": "Neisseria cinerea", "genus": "Neisseria", "family": "Neisseriaceae", "order": "Neisseriales", "phylum": "Proteobacteria", "superkingdom": "Bacteria"}, "1104679": {"species": "Pseudomonas syringae", "genus": "Pseudomonas", "family": "Pseudomonadaceae", "order": "Pseudomonadales", "phylum": "Proteobacteria", "superkingdom": "Bacteria"}, "1896164": {"species": "Luteimonas sp. JM171", "genus": "Luteimonas", "family": "Xanthomonadaceae", "order": "Xanthomonadales", "phylum": "Proteobacteria", "superkingdom": "Bacteria"}, "757424": {"species": "Herbaspirillum seropedicae", "genus": "Herbaspirillum", "family": "Oxalobacteraceae", "order": "Burkholderiales", "phylum": "Proteobacteria", "superkingdom": "Bacteria"}, "393595": {"species": "Alcanivorax borkumensis", "genus": "Alcanivorax", "family": "Alcanivoracaceae", "order": "Oceanospirillales", "phylum": "Proteobacteria", "superkingdom": "Bacteria"}, "858337": {"species": "uncultured Choricystis", "genus": "Chlorophyta-undef", "family": "Chlorophyta-undef", "order": "Chlorophyta-undef", "phylum": "Chlorophyta", "superkingdom": "Eukaryota"}, "1104678": {"species": "Pseudomonas syringae", "genus": "Pseudomonas", "family": "Pseudomonadaceae", "order": "Pseudomonadales", "phylum": "Proteobacteria", "superkingdom": "Bacteria"}, "1938604": {"species": "Aquaspirillum sp. LM1", "genus": "Aquaspirillum", "family": "Chromobacteriaceae", "order": "Neisseriales", "phylum": "Proteobacteria", "superkingdom": "Bacteria"}, "520816": {"species": "Dolichospermum circinale", "genus": "Dolichospermum", "family": "Aphanizomenonaceae", "order": "Nostocales", "phylum": "Cyanobacteria", "superkingdom": "Bacteria"}, "882378": {"species": "Mycetohabitans rhizoxinica", "genus": "Mycetohabitans", "family": "Burkholderiaceae", "order": "Burkholderiales", "phylum": "Proteobacteria", "superkingdom": "Bacteria"}, "2072407": {"species": "Stenotrophomonas sp. YAU14D1_LEIMI4_1", "genus": "Stenotrophomonas", "family": "Xanthomonadaceae", "order": "Xanthomonadales", "phylum": "Proteobacteria", "superkingdom": "Bacteria"}, "1962264": {"species": "Halomonas sp. 'Soap Lake #7'", "genus": "Halomonas", "family": "Halomonadaceae", "order": "Oceanospirillales", "phylum": "Proteobacteria", "superkingdom": "Bacteria"}, "294128": {"species": "Hyalella azteca", "genus": "Hyalella", "family": "Hyalellidae", "order": "Amphipoda", "phylum": "Arthropoda", "superkingdom": "Eukaryota"}, "1945512": {"species": "Cellvibrio sp. PSBB023", "genus": "Cellvibrio", "family": "Cellvibrionaceae", "order": "Cellvibrionales", "phylum": "Proteobacteria", "superkingdom": "Bacteria"}, "948519": {"species": "Aeromonas rivipollensis", "genus": "Aeromonas", "family": "Aeromonadaceae", "order": "Aeromonadales", "phylum": "Proteobacteria", "superkingdom": "Bacteria"}, "1658665": {"species": "Mitsuaria sp. 7", "genus": "Mitsuaria", "family": "Burkholderiales-undef", "order": "Burkholderiales", "phylum": "Proteobacteria", "superkingdom": "Bacteria"}, "2048283": {"species": "Thalassospira marina", "genus": "Thalassospira", "family": "Rhodospirillaceae", "order": "Rhodospirillales", "phylum": "Proteobacteria", "superkingdom": "Bacteria"}, "985043": {"species": "Polaribacter sejongensis", "genus": "Polaribacter", "family": "Flavobacteriaceae", "order": "Flavobacteriales", "phylum": "Bacteroidetes", "superkingdom": "Bacteria"}, "1336783": {"species": "Flavobacteriaceae bacterium Hel1_33_7", "genus": "Flavobacteriaceae-undef", "family": "Flavobacteriaceae", "order": "Flavobacteriales", "phylum": "Bacteroidetes", "superkingdom": "Bacteria"}, "114398": {"species": "Parasteatoda tepidariorum", "genus": "Parasteatoda", "family": "Theridiidae", "order": "Araneae", "phylum": "Arthropoda", "superkingdom": "Eukaryota"}, "564608": {"species": "Micromonas pusilla", "genus": "Micromonas", "family": "Mamiellaceae", "order": "Mamiellales", "phylum": "Chlorophyta", "superkingdom": "Eukaryota"}, "639310": {"species": "Olleya aquimaris", "genus": "Olleya", "family": "Flavobacteriaceae", "order": "Flavobacteriales", "phylum": "Bacteroidetes", "superkingdom": "Bacteria"}, "3662": {"species": "Cucurbita moschata", "genus": "Cucurbita", "family": "Cucurbitaceae", "order": "Cucurbitales", "phylum": "Streptophyta", "superkingdom": "Eukaryota"}, "2547394": {"species": "Flavobacterium nackdongense", "genus": "Flavobacterium", "family": "Flavobacteriaceae", "order": "Flavobacteriales", "phylum": "Bacteroidetes", "superkingdom": "Bacteria"}, "1795631": {"species": "Variovorax sp. PAMC 28711", "genus": "Variovorax", "family": "Comamonadaceae", "order": "Burkholderiales", "phylum": "Proteobacteria", "superkingdom": "Bacteria"}, "266264": {"species": "Cupriavidus metallidurans", "genus": "Cupriavidus", "family": "Burkholderiaceae", "order": "Burkholderiales", "phylum": "Proteobacteria", "superkingdom": "Bacteria"}, "2045208": {"species": "Massilia violaceinigra", "genus": "Massilia", "family": "Oxalobacteraceae", "order": "Burkholderiales", "phylum": "Proteobacteria", "superkingdom": "Bacteria"}, "595494": {"species": "Tolumonas auensis", "genus": "Tolumonas", "family": "Aeromonadaceae", "order": "Aeromonadales", "phylum": "Proteobacteria", "superkingdom": "Bacteria"}, "1944648": {"species": "blood disease bacterium A2-HR MARDI", "genus": "Ralstonia", "family": "Burkholderiaceae", "order": "Burkholderiales", "phylum": "Proteobacteria", "superkingdom": "Bacteria"}, "412627": {"species": "Zalieutes elater", "genus": "Zalieutes", "family": "Ogcocephalidae", "order": "Lophiiformes", "phylum": "Chordata", "superkingdom": "Eukaryota"}, "56765": {"species": "uncultured marine bacterium", "genus": "Bacteria-undef", "family": "Bacteria-undef", "order": "Bacteria-undef", "phylum": "Bacteria-undef", "superkingdom": "Bacteria"}, "29430": {"species": "Acinetobacter haemolyticus", "genus": "Acinetobacter", "family": "Moraxellaceae", "order": "Pseudomonadales", "phylum": "Proteobacteria", "superkingdom": "Bacteria"}, "498211": {"species": "Cellvibrio japonicus", "genus": "Cellvibrio", "family": "Cellvibrionaceae", "order": "Cellvibrionales", "phylum": "Proteobacteria", "superkingdom": "Bacteria"}, "50452": {"species": "Arabis alpina", "genus": "Arabis", "family": "Brassicaceae", "order": "Brassicales", "phylum": "Streptophyta", "superkingdom": "Eukaryota"}, "615": {"species": "Serratia marcescens", "genus": "Serratia", "family": "Yersiniaceae", "order": "Enterobacterales", "phylum": "Proteobacteria", "superkingdom": "Bacteria"}, "545": {"species": "Citrobacter koseri", "genus": "Citrobacter", "family": "Enterobacteriaceae", "order": "Enterobacterales", "phylum": "Proteobacteria", "superkingdom": "Bacteria"}, "69401": {"species": "Carteria cerasiformis", "genus": "Carteria", "family": "Chlamydomonadaceae", "order": "Chlamydomonadales", "phylum": "Chlorophyta", "superkingdom": "Eukaryota"}, "1850246": {"species": "Urechidicola croceus", "genus": "Urechidicola", "family": "Flavobacteriaceae", "order": "Flavobacteriales", "phylum": "Bacteroidetes", "superkingdom": "Bacteria"}, "145388": {"species": "Monoraphidium neglectum", "genus": "Monoraphidium", "family": "Selenastraceae", "order": "Sphaeropleales", "phylum": "Chlorophyta", "superkingdom": "Eukaryota"}, "1366050": {"species": "Ralstonia pickettii", "genus": "Ralstonia", "family": "Burkholderiaceae", "order": "Burkholderiales", "phylum": "Proteobacteria", "superkingdom": "Bacteria"}, "2069432": {"species": "Tamlana sp. UJ94", "genus": "Tamlana", "family": "Flavobacteriaceae", "order": "Flavobacteriales", "phylum": "Bacteroidetes", "superkingdom": "Bacteria"}, "1853276": {"species": "Neisseria sp. 10022", "genus": "Neisseria", "family": "Neisseriaceae", "order": "Neisseriales", "phylum": "Proteobacteria", "superkingdom": "Bacteria"}, "2268087": {"species": "Polaromonas sp. SP1", "genus": "Polaromonas", "family": "Comamonadaceae", "order": "Burkholderiales", "phylum": "Proteobacteria", "superkingdom": "Bacteria"}, "119219": {"species": "Cupriavidus metallidurans", "genus": "Cupriavidus", "family": "Burkholderiaceae", "order": "Burkholderiales", "phylum": "Proteobacteria", "superkingdom": "Bacteria"}, "979": {"species": "Cellulophaga lytica", "genus": "Cellulophaga", "family": "Flavobacteriaceae", "order": "Flavobacteriales", "phylum": "Bacteroidetes", "superkingdom": "Bacteria"}, "93220": {"species": "Pandoraea pnomenusa", "genus": "Pandoraea", "family": "Burkholderiaceae", "order": "Burkholderiales", "phylum": "Proteobacteria", "superkingdom": "Bacteria"}, "1262456": {"species": "Ralstonia solanacearum", "genus": "Ralstonia", "family": "Burkholderiaceae", "order": "Burkholderiales", "phylum": "Proteobacteria", "superkingdom": "Bacteria"}, "463025": {"species": "Bordetella bronchialis", "genus": "Bordetella", "family": "Alcaligenaceae", "order": "Burkholderiales", "phylum": "Proteobacteria", "superkingdom": "Bacteria"}, "983544": {"species": "Lacinutrix sp. 5H-3-7-4", "genus": "Lacinutrix", "family": "Flavobacteriaceae", "order": "Flavobacteriales", "phylum": "Bacteroidetes", "superkingdom": "Bacteria"}, "621376": {"species": "Pseudoalteromonas donghaensis", "genus": "Pseudoalteromonas", "family": "Pseudoalteromonadaceae", "order": "Alteromonadales", "phylum": "Proteobacteria", "superkingdom": "Bacteria"}, "294": {"species": "Pseudomonas fluorescens", "genus": "Pseudomonas", "family": "Pseudomonadaceae", "order": "Pseudomonadales", "phylum": "Proteobacteria", "superkingdom": "Bacteria"}, "225937": {"species": "Marinobacter adhaerens", "genus": "Marinobacter", "family": "Alteromonadaceae", "order": "Alteromonadales", "phylum": "Proteobacteria", "superkingdom": "Bacteria"}, "1229205": {"species": "Paraburkholderia phenoliruptrix", "genus": "Paraburkholderia", "family": "Burkholderiaceae", "order": "Burkholderiales", "phylum": "Proteobacteria", "superkingdom": "Bacteria"}, "1583341": {"species": "Pseudomonas cerasi", "genus": "Pseudomonas", "family": "Pseudomonadaceae", "order": "Pseudomonadales", "phylum": "Proteobacteria", "superkingdom": "Bacteria"}, "70448": {"species": "Ostreococcus tauri", "genus": "Ostreococcus", "family": "Bathycoccaceae", "order": "Mamiellales", "phylum": "Chlorophyta", "superkingdom": "Eukaryota"}, "1871037": {"species": "Flavobacteriaceae bacterium", "genus": "Flavobacteriaceae-undef", "family": "Flavobacteriaceae", "order": "Flavobacteriales", "phylum": "Bacteroidetes", "superkingdom": "Bacteria"}, "280463": {"species": "Emiliania huxleyi", "genus": "Emiliania", "family": "Noelaerhabdaceae", "order": "Isochrysidales", "phylum": "Haptista", "superkingdom": "Eukaryota"}, "463024": {"species": "Bordetella genomosp. 6", "genus": "Bordetella", "family": "Alcaligenaceae", "order": "Burkholderiales", "phylum": "Proteobacteria", "superkingdom": "Bacteria"}, "2201356": {"species": "Pseudomonas sp. 31-12", "genus": "Pseudomonas", "family": "Pseudomonadaceae", "order": "Pseudomonadales", "phylum": "Proteobacteria", "superkingdom": "Bacteria"}, "1850252": {"species": "Tenacibaculum todarodis", "genus": "Tenacibaculum", "family": "Flavobacteriaceae", "order": "Flavobacteriales", "phylum": "Bacteroidetes", "superkingdom": "Bacteria"}, "4558": {"species": "Sorghum bicolor", "genus": "Sorghum", "family": "Poaceae", "order": "Poales", "phylum": "Streptophyta", "superkingdom": "Eukaryota"}, "330": {"species": "undef", "genus": "undef", "family": "undef", "order": "undef", "phylum": "undef", "superkingdom": "undef"}, "2067960": {"species": "Azoarcus sp. SY39", "genus": "Azoarcus", "family": "Zoogloeaceae", "order": "Rhodocyclales", "phylum": "Proteobacteria", "superkingdom": "Bacteria"}, "554055": {"species": "Micractinium conductrix", "genus": "Micractinium", "family": "Chlorellaceae", "order": "Chlorellales", "phylum": "Chlorophyta", "superkingdom": "Eukaryota"}, "754397": {"species": "Polaribacter sp. SA4-10", "genus": "Polaribacter", "family": "Flavobacteriaceae", "order": "Flavobacteriales", "phylum": "Bacteroidetes", "superkingdom": "Bacteria"}, "1191459": {"species": "Flammeovirga sp. MY04", "genus": "Flammeovirga", "family": "Flammeovirgaceae", "order": "Cytophagales", "phylum": "Bacteroidetes", "superkingdom": "Bacteria"}, "5480": {"species": "Candida parapsilosis", "genus": "Candida", "family": "Debaryomycetaceae", "order": "Saccharomycetales", "phylum": "Ascomycota", "superkingdom": "Eukaryota"}, "9646": {"species": "Ailuropoda melanoleuca", "genus": "Ailuropoda", "family": "Ursidae", "order": "Carnivora", "phylum": "Chordata", "superkingdom": "Eukaryota"}, "216778": {"species": "Stenotrophomonas rhizophila", "genus": "Stenotrophomonas", "family": "Xanthomonadaceae", "order": "Xanthomonadales", "phylum": "Proteobacteria", "superkingdom": "Bacteria"}, "32013": {"species": "Comamonas terrigena", "genus": "Comamonas", "family": "Comamonadaceae", "order": "Burkholderiales", "phylum": "Proteobacteria", "superkingdom": "Bacteria"}, "1593482": {"species": "Massilia sp. YMA4", "genus": "Massilia", "family": "Oxalobacteraceae", "order": "Burkholderiales", "phylum": "Proteobacteria", "superkingdom": "Bacteria"}, "1803846": {"species": "Flavivirga eckloniae", "genus": "Flavivirga", "family": "Flavobacteriaceae", "order": "Flavobacteriales", "phylum": "Bacteroidetes", "superkingdom": "Bacteria"}, "1852022": {"species": "Roseitalea porphyridii", "genus": "Roseitalea", "family": "Phyllobacteriaceae", "order": "Rhizobiales", "phylum": "Proteobacteria", "superkingdom": "Bacteria"}, "1300343": {"species": "Dokdonia donghaensis", "genus": "Dokdonia", "family": "Flavobacteriaceae", "order": "Flavobacteriales", "phylum": "Bacteroidetes", "superkingdom": "Bacteria"}, "2282170": {"species": "Kordia sp. SMS9", "genus": "Kordia", "family": "Flavobacteriaceae", "order": "Flavobacteriales", "phylum": "Bacteroidetes", "superkingdom": "Bacteria"}, "2268024": {"species": "Ephemeroptericola cinctiostellae", "genus": "Ephemeroptericola", "family": "Burkholderiaceae", "order": "Burkholderiales", "phylum": "Proteobacteria", "superkingdom": "Bacteria"}, "83784": {"species": "Paraburkholderia sartisoli", "genus": "Paraburkholderia", "family": "Burkholderiaceae", "order": "Burkholderiales", "phylum": "Proteobacteria", "superkingdom": "Bacteria"}, "112090": {"species": "Aphanomyces astaci", "genus": "Aphanomyces", "family": "Saprolegniaceae", "order": "Saprolegniales", "phylum": "Eukaryota-undef", "superkingdom": "Eukaryota"}, "80842": {"species": "Herbaspirillum rubrisubalbicans", "genus": "Herbaspirillum", "family": "Oxalobacteraceae", "order": "Burkholderiales", "phylum": "Proteobacteria", "superkingdom": "Bacteria"}, "1228997": {"species": "Riemerella anatipestifer", "genus": "Riemerella", "family": "Weeksellaceae", "order": "Flavobacteriales", "phylum": "Bacteroidetes", "superkingdom": "Bacteria"}, "2520507": {"species": "Shewanella maritima", "genus": "Shewanella", "family": "Shewanellaceae", "order": "Alteromonadales", "phylum": "Proteobacteria", "superkingdom": "Bacteria"}, "630626": {"species": "Shimwellia blattae", "genus": "Shimwellia", "family": "Enterobacteriaceae", "order": "Enterobacterales", "phylum": "Proteobacteria", "superkingdom": "Bacteria"}, "1141883": {"species": "Massilia putida", "genus": "Massilia", "family": "Oxalobacteraceae", "order": "Burkholderiales", "phylum": "Proteobacteria", "superkingdom": "Bacteria"}, "1392877": {"species": "Pseudomonas oryzae", "genus": "Pseudomonas", "family": "Pseudomonadaceae", "order": "Pseudomonadales", "phylum": "Proteobacteria", "superkingdom": "Bacteria"}, "1522189": {"species": "Ceraceosorus guamensis", "genus": "Ceraceosorus", "family": "Ceraceosoraceae", "order": "Ceraceosorales", "phylum": "Basidiomycota", "superkingdom": "Eukaryota"}, "392300": {"species": "Histiona aroides", "genus": "Histiona", "family": "Histionidae", "order": "Jakobida", "phylum": "Eukaryota-undef", "superkingdom": "Eukaryota"}, "2082386": {"species": "Methylibium sp. Pch-M", "genus": "Methylibium", "family": "Burkholderiales-undef", "order": "Burkholderiales", "phylum": "Proteobacteria", "superkingdom": "Bacteria"}, "1249668": {"species": "Burkholderia ubonensis", "genus": "Burkholderia", "family": "Burkholderiaceae", "order": "Burkholderiales", "phylum": "Proteobacteria", "superkingdom": "Bacteria"}, "2005388": {"species": "Pseudomonas sp. RU47", "genus": "Pseudomonas", "family": "Pseudomonadaceae", "order": "Pseudomonadales", "phylum": "Proteobacteria", "superkingdom": "Bacteria"}, "573": {"species": "Klebsiella pneumoniae", "genus": "Klebsiella", "family": "Enterobacteriaceae", "order": "Enterobacterales", "phylum": "Proteobacteria", "superkingdom": "Bacteria"}, "204773": {"species": "Herminiimonas arsenicoxydans", "genus": "Herminiimonas", "family": "Oxalobacteraceae", "order": "Burkholderiales", "phylum": "Proteobacteria", "superkingdom": "Bacteria"}, "45351": {"species": "Nematostella vectensis", "genus": "Nematostella", "family": "Edwardsiidae", "order": "Actiniaria", "phylum": "Cnidaria", "superkingdom": "Eukaryota"}, "420662": {"species": "Methylibium petroleiphilum", "genus": "Methylibium", "family": "Burkholderiales-undef", "order": "Burkholderiales", "phylum": "Proteobacteria", "superkingdom": "Bacteria"}, "2014542": {"species": "Alcanivorax sp. N3-2A", "genus": "Alcanivorax", "family": "Alcanivoracaceae", "order": "Oceanospirillales", "phylum": "Proteobacteria", "superkingdom": "Bacteria"}, "8364": {"species": "Xenopus tropicalis", "genus": "Xenopus", "family": "Pipidae", "order": "Anura", "phylum": "Chordata", "superkingdom": "Eukaryota"}, "511": {"species": "Alcaligenes faecalis", "genus": "Alcaligenes", "family": "Alcaligenaceae", "order": "Burkholderiales", "phylum": "Proteobacteria", "superkingdom": "Bacteria"}, "1936081": {"species": "Seonamhaeicola sp. S2-3", "genus": "Seonamhaeicola", "family": "Flavobacteriaceae", "order": "Flavobacteriales", "phylum": "Bacteroidetes", "superkingdom": "Bacteria"}, "71743": {"species": "Chlorogonium capillatum", "genus": "Chlorogonium", "family": "Haematococcaceae", "order": "Chlamydomonadales", "phylum": "Chlorophyta", "superkingdom": "Eukaryota"}, "76832": {"species": "Myroides odoratimimus", "genus": "Myroides", "family": "Flavobacteriaceae", "order": "Flavobacteriales", "phylum": "Bacteroidetes", "superkingdom": "Bacteria"}, "1748243": {"species": "Candidatus Tenderia electrophaga", "genus": "Candidatus Tenderia", "family": "Chromatiaceae", "order": "Chromatiales", "phylum": "Proteobacteria", "superkingdom": "Bacteria"}, "1949203": {"species": "Halomonas sp. 'Soap Lake #6'", "genus": "Halomonas", "family": "Halomonadaceae", "order": "Oceanospirillales", "phylum": "Proteobacteria", "superkingdom": "Bacteria"}, "265072": {"species": "Methylobacillus flagellatus", "genus": "Methylobacillus", "family": "Methylophilaceae", "order": "Nitrosomonadales", "phylum": "Proteobacteria", "superkingdom": "Bacteria"}, "180282": {"species": "Delftia tsuruhatensis", "genus": "Delftia", "family": "Comamonadaceae", "order": "Burkholderiales", "phylum": "Proteobacteria", "superkingdom": "Bacteria"}, "1678129": {"species": "Limnohabitans sp. 103DPR2", "genus": "Limnohabitans", "family": "Comamonadaceae", "order": "Burkholderiales", "phylum": "Proteobacteria", "superkingdom": "Bacteria"}, "296587": {"species": "Micromonas commoda", "genus": "Micromonas", "family": "Mamiellaceae", "order": "Mamiellales", "phylum": "Chlorophyta", "superkingdom": "Eukaryota"}, "450": {"species": "Legionella longbeachae", "genus": "Legionella", "family": "Legionellaceae", "order": "Legionellales", "phylum": "Proteobacteria", "superkingdom": "Bacteria"}, "402612": {"species": "Flavobacterium psychrophilum", "genus": "Flavobacterium", "family": "Flavobacteriaceae", "order": "Flavobacteriales", "phylum": "Bacteroidetes", "superkingdom": "Bacteria"}, "93222": {"species": "Pandoraea sputorum", "genus": "Pandoraea", "family": "Burkholderiaceae", "order": "Burkholderiales", "phylum": "Proteobacteria", "superkingdom": "Bacteria"}, "28090": {"species": "Acinetobacter lwoffii", "genus": "Acinetobacter", "family": "Moraxellaceae", "order": "Pseudomonadales", "phylum": "Proteobacteria", "superkingdom": "Bacteria"}, "1476901": {"species": "Nonlabens sp. MIC269", "genus": "Nonlabens", "family": "Flavobacteriaceae", "order": "Flavobacteriales", "phylum": "Bacteroidetes", "superkingdom": "Bacteria"}, "996801": {"species": "Polaribacter reichenbachii", "genus": "Polaribacter", "family": "Flavobacteriaceae", "order": "Flavobacteriales", "phylum": "Bacteroidetes", "superkingdom": "Bacteria"}, "553": {"species": "Pantoea ananatis", "genus": "Pantoea", "family": "Erwiniaceae", "order": "Enterobacterales", "phylum": "Proteobacteria", "superkingdom": "Bacteria"}, "2052956": {"species": "Pseudomonas sp. ACM7", "genus": "Pseudomonas", "family": "Pseudomonadaceae", "order": "Pseudomonadales", "phylum": "Proteobacteria", "superkingdom": "Bacteria"}, "1798225": {"species": "Formosa sp. Hel1_31_208", "genus": "Formosa", "family": "Flavobacteriaceae", "order": "Flavobacteriales", "phylum": "Bacteroidetes", "superkingdom": "Bacteria"}, "2028345": {"species": "Pusillimonas sp. ye3", "genus": "Pusillimonas", "family": "Alcaligenaceae", "order": "Burkholderiales", "phylum": "Proteobacteria", "superkingdom": "Bacteria"}, "164851": {"species": "uncultured soil bacterium", "genus": "Bacteria-undef", "family": "Bacteria-undef", "order": "Bacteria-undef", "phylum": "Bacteria-undef", "superkingdom": "Bacteria"}, "424696": {"species": "Ferroplasma thermophilum", "genus": "Ferroplasma", "family": "Ferroplasmaceae", "order": "Thermoplasmatales", "phylum": "Euryarchaeota", "superkingdom": "Archaea"}, "1590041": {"species": "Aquitalea sp. USM4", "genus": "Aquitalea", "family": "Chromobacteriaceae", "order": "Neisseriales", "phylum": "Proteobacteria", "superkingdom": "Bacteria"}, "398527": {"species": "Paraburkholderia phytofirmans", "genus": "Paraburkholderia", "family": "Burkholderiaceae", "order": "Burkholderiales", "phylum": "Proteobacteria", "superkingdom": "Bacteria"}, "56459": {"species": "Xanthomonas vasicola", "genus": "Xanthomonas", "family": "Xanthomonadaceae", "order": "Xanthomonadales", "phylum": "Proteobacteria", "superkingdom": "Bacteria"}, "29423": {"species": "Legionella oakridgensis", "genus": "Legionella", "family": "Legionellaceae", "order": "Legionellales", "phylum": "Proteobacteria", "superkingdom": "Bacteria"}, "80869": {"species": "Acidovorax citrulli", "genus": "Acidovorax", "family": "Comamonadaceae", "order": "Burkholderiales", "phylum": "Proteobacteria", "superkingdom": "Bacteria"}, "243365": {"species": "Chromobacterium violaceum", "genus": "Chromobacterium", "family": "Chromobacteriaceae", "order": "Neisseriales", "phylum": "Proteobacteria", "superkingdom": "Bacteria"}, "2219057": {"species": "Pseudomonas sp. LG1E9", "genus": "Pseudomonas", "family": "Pseudomonadaceae", "order": "Pseudomonadales", "phylum": "Proteobacteria", "superkingdom": "Bacteria"}, "880159": {"species": "Bathycoccus sp. RCC1105 virus BpV", "genus": "Prasinovirus", "family": "Phycodnaviridae", "order": "Algavirales", "phylum": "Nucleocytoviricota", "superkingdom": "Viruses"}, "1017264": {"species": "Bordetella pertussis", "genus": "Bordetella", "family": "Alcaligenaceae", "order": "Burkholderiales", "phylum": "Proteobacteria", "superkingdom": "Bacteria"}, "321": {"species": "Pseudomonas syringae", "genus": "Pseudomonas", "family": "Pseudomonadaceae", "order": "Pseudomonadales", "phylum": "Proteobacteria", "superkingdom": "Bacteria"}, "52965": {"species": "Phacotus lenticularis", "genus": "Phacotus", "family": "Phacotaceae", "order": "Chlamydomonadales", "phylum": "Chlorophyta", "superkingdom": "Eukaryota"}, "1795874": {"species": "Burkholderia sp. PAMC 28687", "genus": "Burkholderia", "family": "Burkholderiaceae", "order": "Burkholderiales", "phylum": "Proteobacteria", "superkingdom": "Bacteria"}, "47671": {"species": "Lautropia mirabilis", "genus": "Lautropia", "family": "Burkholderiaceae", "order": "Burkholderiales", "phylum": "Proteobacteria", "superkingdom": "Bacteria"}, "164546": {"species": "Cupriavidus taiwanensis", "genus": "Cupriavidus", "family": "Burkholderiaceae", "order": "Burkholderiales", "phylum": "Proteobacteria", "superkingdom": "Bacteria"}, "1389192": {"species": "Cupriavidus sp. USMAHM13", "genus": "Cupriavidus", "family": "Burkholderiaceae", "order": "Burkholderiales", "phylum": "Proteobacteria", "superkingdom": "Bacteria"}, "376686": {"species": "Flavobacterium johnsoniae", "genus": "Flavobacterium", "family": "Flavobacteriaceae", "order": "Flavobacteriales", "phylum": "Bacteroidetes", "superkingdom": "Bacteria"}, "1402210": {"species": "Pannonibacter phragmitetus", "genus": "Pannonibacter", "family": "Rhodobacteraceae", "order": "Rhodobacterales", "phylum": "Proteobacteria", "superkingdom": "Bacteria"}, "34126": {"species": "Cladophora albida", "genus": "Cladophora", "family": "Cladophoraceae", "order": "Cladophorales", "phylum": "Chlorophyta", "superkingdom": "Eukaryota"}, "706191": {"species": "Pantoea ananatis", "genus": "Pantoea", "family": "Erwiniaceae", "order": "Enterobacterales", "phylum": "Proteobacteria", "superkingdom": "Bacteria"}, "77133": {"species": "uncultured bacterium", "genus": "Bacteria-undef", "family": "Bacteria-undef", "order": "Bacteria-undef", "phylum": "Bacteria-undef", "superkingdom": "Bacteria"}, "930166": {"species": "Pseudomonas brassicacearum", "genus": "Pseudomonas", "family": "Pseudomonadaceae", "order": "Pseudomonadales", "phylum": "Proteobacteria", "superkingdom": "Bacteria"}, "133788": {"species": "uncultured prasinophyte clone OM5", "genus": "Chlorophyta-undef", "family": "Chlorophyta-undef", "order": "Chlorophyta-undef", "phylum": "Chlorophyta", "superkingdom": "Eukaryota"}, "52555": {"species": "Synura petersenii", "genus": "Synura", "family": "Mallomonadaceae", "order": "Synurales", "phylum": "Eukaryota-undef", "superkingdom": "Eukaryota"}, "1881016": {"species": "Achromobacter sp. MFA1 R4", "genus": "Achromobacter", "family": "Alcaligenaceae", "order": "Burkholderiales", "phylum": "Proteobacteria", "superkingdom": "Bacteria"}, "42229": {"species": "Prunus avium", "genus": "Prunus", "family": "Rosaceae", "order": "Rosales", "phylum": "Streptophyta", "superkingdom": "Eukaryota"}, "1250205": {"species": "Gramella sp. MAR_2010_147", "genus": "Gramella", "family": "Flavobacteriaceae", "order": "Flavobacteriales", "phylum": "Bacteroidetes", "superkingdom": "Bacteria"}, "2496865": {"species": "Maribacter sp. MJ134", "genus": "Maribacter", "family": "Flavobacteriaceae", "order": "Flavobacteriales", "phylum": "Bacteroidetes", "superkingdom": "Bacteria"}, "1172205": {"species": "Bordetella holmesii", "genus": "Bordetella", "family": "Alcaligenaceae", "order": "Burkholderiales", "phylum": "Proteobacteria", "superkingdom": "Bacteria"}, "2029986": {"species": "Shewanella sp. WE21", "genus": "Shewanella", "family": "Shewanellaceae", "order": "Alteromonadales", "phylum": "Proteobacteria", "superkingdom": "Bacteria"}, "1705310": {"species": "Burkholderia sp. IDO3", "genus": "Burkholderia", "family": "Burkholderiaceae", "order": "Burkholderiales", "phylum": "Proteobacteria", "superkingdom": "Bacteria"}, "436017": {"species": "Ostreococcus sp. 'lucimarinus'", "genus": "Ostreococcus", "family": "Bathycoccaceae", "order": "Mamiellales", "phylum": "Chlorophyta", "superkingdom": "Eukaryota"}, "1250295": {"species": "Flavobacteriaceae bacterium MAR_2010_188", "genus": "Flavobacteriaceae-undef", "family": "Flavobacteriaceae", "order": "Flavobacteriales", "phylum": "Bacteroidetes", "superkingdom": "Bacteria"}, "1310165": {"species": "Ralstonia pseudosolanacearum", "genus": "Ralstonia", "family": "Burkholderiaceae", "order": "Burkholderiales", "phylum": "Proteobacteria", "superkingdom": "Bacteria"}, "1245471": {"species": "Pseudomonas resinovorans", "genus": "Pseudomonas", "family": "Pseudomonadaceae", "order": "Pseudomonadales", "phylum": "Proteobacteria", "superkingdom": "Bacteria"}, "365046": {"species": "Ramlibacter tataouinensis", "genus": "Ramlibacter", "family": "Comamonadaceae", "order": "Burkholderiales", "phylum": "Proteobacteria", "superkingdom": "Bacteria"}, "946333": {"species": "Rhizobacter gummiphilus", "genus": "Rhizobacter", "family": "Burkholderiales-undef", "order": "Burkholderiales", "phylum": "Proteobacteria", "superkingdom": "Bacteria"}, "573737": {"species": "Pandoraea oxalativorans", "genus": "Pandoraea", "family": "Burkholderiaceae", "order": "Burkholderiales", "phylum": "Proteobacteria", "superkingdom": "Bacteria"}, "59205": {"species": "Salmonella enterica", "genus": "Salmonella", "family": "Enterobacteriaceae", "order": "Enterobacterales", "phylum": "Proteobacteria", "superkingdom": "Bacteria"}, "86473": {"species": "uncultured Gammaproteobacteria bacterium", "genus": "Proteobacteria-undef", "family": "Proteobacteria-undef", "order": "Proteobacteria-undef", "phylum": "Proteobacteria", "superkingdom": "Bacteria"}, "1898103": {"species": "Rhodocyclaceae bacterium", "genus": "Rhodocyclaceae-undef", "family": "Rhodocyclaceae", "order": "Rhodocyclales", "phylum": "Proteobacteria", "superkingdom": "Bacteria"}, "1078773": {"species": "Herbaspirillum rubrisubalbicans", "genus": "Herbaspirillum", "family": "Oxalobacteraceae", "order": "Burkholderiales", "phylum": "Proteobacteria", "superkingdom": "Bacteria"}, "535289": {"species": "Acidovorax ebreus", "genus": "Acidovorax", "family": "Comamonadaceae", "order": "Burkholderiales", "phylum": "Proteobacteria", "superkingdom": "Bacteria"}, "303": {"species": "Pseudomonas putida", "genus": "Pseudomonas", "family": "Pseudomonadaceae", "order": "Pseudomonadales", "phylum": "Proteobacteria", "superkingdom": "Bacteria"}, "317": {"species": "Pseudomonas syringae", "genus": "Pseudomonas", "family": "Pseudomonadaceae", "order": "Pseudomonadales", "phylum": "Proteobacteria", "superkingdom": "Bacteria"}, "1492737": {"species": "Flavobacterium gilvum", "genus": "Flavobacterium", "family": "Flavobacteriaceae", "order": "Flavobacteriales", "phylum": "Bacteroidetes", "superkingdom": "Bacteria"}, "32644": {"species": "unidentified", "genus": "undef", "family": "undef", "order": "undef", "phylum": "undef", "superkingdom": "undef"}, "257313": {"species": "Bordetella pertussis", "genus": "Bordetella", "family": "Alcaligenaceae", "order": "Burkholderiales", "phylum": "Proteobacteria", "superkingdom": "Bacteria"}, "2282475": {"species": "Achromobacter sp. B7", "genus": "Achromobacter", "family": "Alcaligenaceae", "order": "Burkholderiales", "phylum": "Proteobacteria", "superkingdom": "Bacteria"}, "1163617": {"species": "Sulfuricella denitrificans", "genus": "Sulfuricella", "family": "Sulfuricellaceae", "order": "Nitrosomonadales", "phylum": "Proteobacteria", "superkingdom": "Bacteria"}, "44139": {"species": "Thauera aromatica", "genus": "Thauera", "family": "Zoogloeaceae", "order": "Rhodocyclales", "phylum": "Proteobacteria", "superkingdom": "Bacteria"}, "2057808": {"species": "Lacinutrix sp. Bg11-31", "genus": "Lacinutrix", "family": "Flavobacteriaceae", "order": "Flavobacteriales", "phylum": "Bacteroidetes", "superkingdom": "Bacteria"}, "542414": {"species": "uncultured bacterium ARCTIC26_B_07", "genus": "Bacteria-undef", "family": "Bacteria-undef", "order": "Bacteria-undef", "phylum": "Bacteria-undef", "superkingdom": "Bacteria"}, "81479": {"species": "Rhodoferax antarcticus", "genus": "Rhodoferax", "family": "Comamonadaceae", "order": "Burkholderiales", "phylum": "Proteobacteria", "superkingdom": "Bacteria"}, "3105": {"species": "Pediastrum duplex", "genus": "Pediastrum", "family": "Hydrodictyaceae", "order": "Sphaeropleales", "phylum": "Chlorophyta", "superkingdom": "Eukaryota"}, "487184": {"species": "Pseudomonas xinjiangensis", "genus": "Pseudomonas", "family": "Pseudomonadaceae", "order": "Pseudomonadales", "phylum": "Proteobacteria", "superkingdom": "Bacteria"}, "417": {"species": "Methylomonas clara", "genus": "Methylothermaceae-undef", "family": "Methylothermaceae", "order": "Methylococcales", "phylum": "Proteobacteria", "superkingdom": "Bacteria"}, "557598": {"species": "Laribacter hongkongensis", "genus": "Laribacter", "family": "Chromobacteriaceae", "order": "Neisseriales", "phylum": "Proteobacteria", "superkingdom": "Bacteria"}, "669041": {"species": "Tenacibaculum dicentrarchi", "genus": "Tenacibaculum", "family": "Flavobacteriaceae", "order": "Flavobacteriales", "phylum": "Bacteroidetes", "superkingdom": "Bacteria"}, "2211106": {"species": "Thiomicrorhabdus aquaedulcis", "genus": "Thiomicrorhabdus", "family": "Piscirickettsiaceae", "order": "Thiotrichales", "phylum": "Proteobacteria", "superkingdom": "Bacteria"}, "556269": {"species": "Oxalobacter formigenes", "genus": "Oxalobacter", "family": "Oxalobacteraceae", "order": "Burkholderiales", "phylum": "Proteobacteria", "superkingdom": "Bacteria"}, "1778675": {"species": "Chromobacterium rhizoryzae", "genus": "Chromobacterium", "family": "Chromobacteriaceae", "order": "Neisseriales", "phylum": "Proteobacteria", "superkingdom": "Bacteria"}, "553814": {"species": "Acidovorax carolinensis", "genus": "Acidovorax", "family": "Comamonadaceae", "order": "Burkholderiales", "phylum": "Proteobacteria", "superkingdom": "Bacteria"}, "216432": {"species": "Croceibacter atlanticus", "genus": "Croceibacter", "family": "Flavobacteriaceae", "order": "Flavobacteriales", "phylum": "Bacteroidetes", "superkingdom": "Bacteria"}, "590409": {"species": "Dickeya zeae", "genus": "Dickeya", "family": "Pectobacteriaceae", "order": "Enterobacterales", "phylum": "Proteobacteria", "superkingdom": "Bacteria"}, "1583100": {"species": "Myroides sp. A21", "genus": "Myroides", "family": "Flavobacteriaceae", "order": "Flavobacteriales", "phylum": "Bacteroidetes", "superkingdom": "Bacteria"}, "63186": {"species": "Zobellia galactanivorans", "genus": "Zobellia", "family": "Flavobacteriaceae", "order": "Flavobacteriales", "phylum": "Bacteroidetes", "superkingdom": "Bacteria"}, "580332": {"species": "Sideroxydans lithotrophicus", "genus": "Sideroxydans", "family": "Gallionellaceae", "order": "Nitrosomonadales", "phylum": "Proteobacteria", "superkingdom": "Bacteria"}, "172045": {"species": "Elizabethkingia miricola", "genus": "Elizabethkingia", "family": "Weeksellaceae", "order": "Flavobacteriales", "phylum": "Bacteroidetes", "superkingdom": "Bacteria"}, "323": {"species": "Pseudomonas syringae group genomosp. 3", "genus": "Pseudomonas", "family": "Pseudomonadaceae", "order": "Pseudomonadales", "phylum": "Proteobacteria", "superkingdom": "Bacteria"}, "200450": {"species": "Pseudomonas trivialis", "genus": "Pseudomonas", "family": "Pseudomonadaceae", "order": "Pseudomonadales", "phylum": "Proteobacteria", "superkingdom": "Bacteria"}, "1249552": {"species": "Pseudohongiella spirulinae", "genus": "Pseudohongiella", "family": "Proteobacteria-undef", "order": "Proteobacteria-undef", "phylum": "Proteobacteria", "superkingdom": "Bacteria"}, "363952": {"species": "Comamonas thiooxydans", "genus": "Comamonas", "family": "Comamonadaceae", "order": "Burkholderiales", "phylum": "Proteobacteria", "superkingdom": "Bacteria"}, "1790137": {"species": "Wenyingzhuangia fucanilytica", "genus": "Wenyingzhuangia", "family": "Flavobacteriaceae", "order": "Flavobacteriales", "phylum": "Bacteroidetes", "superkingdom": "Bacteria"}, "40324": {"species": "Stenotrophomonas maltophilia", "genus": "Stenotrophomonas", "family": "Xanthomonadaceae", "order": "Xanthomonadales", "phylum": "Proteobacteria", "superkingdom": "Bacteria"}, "60552": {"species": "Burkholderia vietnamiensis", "genus": "Burkholderia", "family": "Burkholderiaceae", "order": "Burkholderiales", "phylum": "Proteobacteria", "superkingdom": "Bacteria"}, "702113": {"species": "Novosphingobium sp. PP1Y", "genus": "Novosphingobium", "family": "Sphingomonadaceae", "order": "Sphingomonadales", "phylum": "Proteobacteria", "superkingdom": "Bacteria"}, "94132": {"species": "Ramlibacter tataouinensis", "genus": "Ramlibacter", "family": "Comamonadaceae", "order": "Burkholderiales", "phylum": "Proteobacteria", "superkingdom": "Bacteria"}, "2787": {"species": "Porphyra purpurea", "genus": "Porphyra", "family": "Bangiaceae", "order": "Bangiales", "phylum": "Rhodophyta", "superkingdom": "Eukaryota"}, "2183896": {"species": "Flavobacterium crocinum", "genus": "Flavobacterium", "family": "Flavobacteriaceae", "order": "Flavobacteriales", "phylum": "Bacteroidetes", "superkingdom": "Bacteria"}, "65700": {"species": "Erwinia tracheiphila", "genus": "Erwinia", "family": "Erwiniaceae", "order": "Enterobacterales", "phylum": "Proteobacteria", "superkingdom": "Bacteria"}, "192087": {"species": "Pseudomonas syringae", "genus": "Pseudomonas", "family": "Pseudomonadaceae", "order": "Pseudomonadales", "phylum": "Proteobacteria", "superkingdom": "Bacteria"}, "582744": {"species": "Methylovorus glucosotrophus", "genus": "Methylovorus", "family": "Methylophilaceae", "order": "Nitrosomonadales", "phylum": "Proteobacteria", "superkingdom": "Bacteria"}, "1437824": {"species": "Castellaniella defragrans", "genus": "Castellaniella", "family": "Alcaligenaceae", "order": "Burkholderiales", "phylum": "Proteobacteria", "superkingdom": "Bacteria"}, "110193": {"species": "Nicrophorus vespilloides", "genus": "Nicrophorus", "family": "Silphidae", "order": "Coleoptera", "phylum": "Arthropoda", "superkingdom": "Eukaryota"}, "93218": {"species": "Pandoraea apista", "genus": "Pandoraea", "family": "Burkholderiaceae", "order": "Burkholderiales", "phylum": "Proteobacteria", "superkingdom": "Bacteria"}, "1336795": {"species": "Formosa sp. Hel3_A1_48", "genus": "Formosa", "family": "Flavobacteriaceae", "order": "Flavobacteriales", "phylum": "Bacteroidetes", "superkingdom": "Bacteria"}, "1348585": {"species": "Cellulophaga baltica", "genus": "Cellulophaga", "family": "Flavobacteriaceae", "order": "Flavobacteriales", "phylum": "Bacteroidetes", "superkingdom": "Bacteria"}, "1855726": {"species": "Burkholderia sp. KK1", "genus": "Burkholderia", "family": "Burkholderiaceae", "order": "Burkholderiales", "phylum": "Proteobacteria", "superkingdom": "Bacteria"}, "2072408": {"species": "Stenotrophomonas sp. YAU14A_MKIMI4_1", "genus": "Stenotrophomonas", "family": "Xanthomonadaceae", "order": "Xanthomonadales", "phylum": "Proteobacteria", "superkingdom": "Bacteria"}, "1262470": {"species": "Herbaspirillum hiltneri", "genus": "Herbaspirillum", "family": "Oxalobacteraceae", "order": "Burkholderiales", "phylum": "Proteobacteria", "superkingdom": "Bacteria"}, "157592": {"species": "Sterolibacterium denitrificans", "genus": "Sterolibacterium", "family": "Sterolibacteriaceae", "order": "Nitrosomonadales", "phylum": "Proteobacteria", "superkingdom": "Bacteria"}, "279058": {"species": "Collimonas arenae", "genus": "Collimonas", "family": "Oxalobacteraceae", "order": "Burkholderiales", "phylum": "Proteobacteria", "superkingdom": "Bacteria"}, "118797": {"species": "Lipotes vexillifer", "genus": "Lipotes", "family": "Lipotidae", "order": "Artiodactyla", "phylum": "Chordata", "superkingdom": "Eukaryota"}, "1041826": {"species": "Flavobacterium columnare", "genus": "Flavobacterium", "family": "Flavobacteriaceae", "order": "Flavobacteriales", "phylum": "Bacteroidetes", "superkingdom": "Bacteria"}, "158836": {"species": "Enterobacter hormaechei", "genus": "Enterobacter", "family": "Enterobacteriaceae", "order": "Enterobacterales", "phylum": "Proteobacteria", "superkingdom": "Bacteria"}, "96477": {"species": "Chaetosphaeridium globosum", "genus": "Chaetosphaeridium", "family": "Chaetosphaeridiaceae", "order": "Coleochaetales", "phylum": "Streptophyta", "superkingdom": "Eukaryota"}, "656179": {"species": "Pandoraea faecigallinarum", "genus": "Pandoraea", "family": "Burkholderiaceae", "order": "Burkholderiales", "phylum": "Proteobacteria", "superkingdom": "Bacteria"}, "2547598": {"species": "Marinobacter sp. JH2", "genus": "Marinobacter", "family": "Alteromonadaceae", "order": "Alteromonadales", "phylum": "Proteobacteria", "superkingdom": "Bacteria"}, "305": {"species": "Ralstonia solanacearum", "genus": "Ralstonia", "family": "Burkholderiaceae", "order": "Burkholderiales", "phylum": "Proteobacteria", "superkingdom": "Bacteria"}, "1261127": {"species": "Citrobacter amalonaticus", "genus": "Citrobacter", "family": "Enterobacteriaceae", "order": "Enterobacterales", "phylum": "Proteobacteria", "superkingdom": "Bacteria"}, "1250153": {"species": "Maribacter sp. MAR_2009_60", "genus": "Maribacter", "family": "Flavobacteriaceae", "order": "Flavobacteriales", "phylum": "Bacteroidetes", "superkingdom": "Bacteria"}, "2202141": {"species": "Chromobacterium sp. IIBBL 112-1", "genus": "Chromobacterium", "family": "Chromobacteriaceae", "order": "Neisseriales", "phylum": "Proteobacteria", "superkingdom": "Bacteria"}, "171245": {"species": "uncultured Chlorophyta", "genus": "Chlorophyta-undef", "family": "Chlorophyta-undef", "order": "Chlorophyta-undef", "phylum": "Chlorophyta", "superkingdom": "Eukaryota"}, "593750": {"species": "Methanoregula formicica", "genus": "Methanoregula", "family": "Methanoregulaceae", "order": "Methanomicrobiales", "phylum": "Euryarchaeota", "superkingdom": "Archaea"}, "1844971": {"species": "Curvibacter sp. AEP1-3", "genus": "Curvibacter", "family": "Comamonadaceae", "order": "Burkholderiales", "phylum": "Proteobacteria", "superkingdom": "Bacteria"}, "1159613": {"species": "Cronobacter muytjensii", "genus": "Cronobacter", "family": "Enterobacteriaceae", "order": "Enterobacterales", "phylum": "Proteobacteria", "superkingdom": "Bacteria"}, "287": {"species": "Pseudomonas aeruginosa", "genus": "Pseudomonas", "family": "Pseudomonadaceae", "order": "Pseudomonadales", "phylum": "Proteobacteria", "superkingdom": "Bacteria"}, "1349767": {"species": "Janthinobacterium agaricidamnosum", "genus": "Janthinobacterium", "family": "Oxalobacteraceae", "order": "Burkholderiales", "phylum": "Proteobacteria", "superkingdom": "Bacteria"}, "937774": {"species": "Taylorella equigenitalis", "genus": "Taylorella", "family": "Alcaligenaceae", "order": "Burkholderiales", "phylum": "Proteobacteria", "superkingdom": "Bacteria"}, "671990": {"species": "Serratia sp. FGI94", "genus": "Serratia", "family": "Yersiniaceae", "order": "Enterobacterales", "phylum": "Proteobacteria", "superkingdom": "Bacteria"}, "1150389": {"species": "Flavobacteriaceae bacterium UJ101", "genus": "Flavobacteriaceae-undef", "family": "Flavobacteriaceae", "order": "Flavobacteriales", "phylum": "Bacteroidetes", "superkingdom": "Bacteria"}, "131080": {"species": "Limnobacter thiooxidans", "genus": "Limnobacter", "family": "Burkholderiaceae", "order": "Burkholderiales", "phylum": "Proteobacteria", "superkingdom": "Bacteria"}, "1842540": {"species": "Methyloversatilis sp. RAC08", "genus": "Methyloversatilis", "family": "Sterolibacteriaceae", "order": "Nitrosomonadales", "phylum": "Proteobacteria", "superkingdom": "Bacteria"}, "3702": {"species": "Arabidopsis thaliana", "genus": "Arabidopsis", "family": "Brassicaceae", "order": "Brassicales", "phylum": "Streptophyta", "superkingdom": "Eukaryota"}, "205918": {"species": "Pseudomonas syringae", "genus": "Pseudomonas", "family": "Pseudomonadaceae", "order": "Pseudomonadales", "phylum": "Proteobacteria", "superkingdom": "Bacteria"}, "397945": {"species": "Acidovorax citrulli", "genus": "Acidovorax", "family": "Comamonadaceae", "order": "Burkholderiales", "phylum": "Proteobacteria", "superkingdom": "Bacteria"}, "436515": {"species": "Variovorax boronicumulans", "genus": "Variovorax", "family": "Comamonadaceae", "order": "Burkholderiales", "phylum": "Proteobacteria", "superkingdom": "Bacteria"}, "693974": {"species": "Shewanella baltica", "genus": "Shewanella", "family": "Shewanellaceae", "order": "Alteromonadales", "phylum": "Proteobacteria", "superkingdom": "Bacteria"}, "656061": {"species": "Tuber melanosporum", "genus": "Tuber", "family": "Tuberaceae", "order": "Pezizales", "phylum": "Ascomycota", "superkingdom": "Eukaryota"}, "2173169": {"species": "Dokdonia sp. Dokd-P16", "genus": "Dokdonia", "family": "Flavobacteriaceae", "order": "Flavobacteriales", "phylum": "Bacteroidetes", "superkingdom": "Bacteria"}, "225992": {"species": "Comamonas kerstersii", "genus": "Comamonas", "family": "Comamonadaceae", "order": "Burkholderiales", "phylum": "Proteobacteria", "superkingdom": "Bacteria"}, "1637869": {"species": "Burkholderia sp. MSMB0856", "genus": "Burkholderia", "family": "Burkholderiaceae", "order": "Burkholderiales", "phylum": "Proteobacteria", "superkingdom": "Bacteria"}, "428406": {"species": "Ralstonia pickettii", "genus": "Ralstonia", "family": "Burkholderiaceae", "order": "Burkholderiales", "phylum": "Proteobacteria", "superkingdom": "Bacteria"}, "4686": {"species": "Asparagus officinalis", "genus": "Asparagus", "family": "Asparagaceae", "order": "Asparagales", "phylum": "Streptophyta", "superkingdom": "Eukaryota"}, "103855": {"species": "Bordetella hinzii", "genus": "Bordetella", "family": "Alcaligenaceae", "order": "Burkholderiales", "phylum": "Proteobacteria", "superkingdom": "Bacteria"}, "1007105": {"species": "Pusillimonas sp. T7-7", "genus": "Pusillimonas", "family": "Alcaligenaceae", "order": "Burkholderiales", "phylum": "Proteobacteria", "superkingdom": "Bacteria"}, "1295826": {"species": "Lactococcus lactis", "genus": "Lactococcus", "family": "Streptococcaceae", "order": "Lactobacillales", "phylum": "Firmicutes", "superkingdom": "Bacteria"}, "134536": {"species": "Paraburkholderia caledonica", "genus": "Paraburkholderia", "family": "Burkholderiaceae", "order": "Burkholderiales", "phylum": "Proteobacteria", "superkingdom": "Bacteria"}, "1855336": {"species": "Polaribacter sp. KT25b", "genus": "Polaribacter", "family": "Flavobacteriaceae", "order": "Flavobacteriales", "phylum": "Bacteroidetes", "superkingdom": "Bacteria"}, "528323": {"species": "uncultured Bathycoccus", "genus": "Mamiellales-undef", "family": "Mamiellales-undef", "order": "Mamiellales", "phylum": "Chlorophyta", "superkingdom": "Eukaryota"}, "106590": {"species": "Cupriavidus necator", "genus": "Cupriavidus", "family": "Burkholderiaceae", "order": "Burkholderiales", "phylum": "Proteobacteria", "superkingdom": "Bacteria"}, "463014": {"species": "Bordetella flabilis", "genus": "Bordetella", "family": "Alcaligenaceae", "order": "Burkholderiales", "phylum": "Proteobacteria", "superkingdom": "Bacteria"}, "160070": {"species": "Tupiella akineta", "genus": "Tupiella", "family": "Tupiellaceae", "order": "Ulotrichales", "phylum": "Chlorophyta", "superkingdom": "Eukaryota"}, "1768242": {"species": "Paucibacter sp. KCTC 42545", "genus": "Paucibacter", "family": "Burkholderiales-undef", "order": "Burkholderiales", "phylum": "Proteobacteria", "superkingdom": "Bacteria"}, "1565605": {"species": "Rugosibacter aromaticivorans", "genus": "Rugosibacter", "family": "Rhodocyclaceae", "order": "Rhodocyclales", "phylum": "Proteobacteria", "superkingdom": "Bacteria"}, "548": {"species": "Klebsiella aerogenes", "genus": "Klebsiella", "family": "Enterobacteriaceae", "order": "Enterobacterales", "phylum": "Proteobacteria", "superkingdom": "Bacteria"}, "2055892": {"species": "Idiomarina sp. X4", "genus": "Idiomarina", "family": "Idiomarinaceae", "order": "Alteromonadales", "phylum": "Proteobacteria", "superkingdom": "Bacteria"}, "542383": {"species": "uncultured bacterium ARCTIC02_G_04", "genus": "Bacteria-undef", "family": "Bacteria-undef", "order": "Bacteria-undef", "phylum": "Bacteria-undef", "superkingdom": "Bacteria"}, "1808001": {"species": "Acinetobacter sp. LoGeW2-3", "genus": "Acinetobacter", "family": "Moraxellaceae", "order": "Pseudomonadales", "phylum": "Proteobacteria", "superkingdom": "Bacteria"}, "2163011": {"species": "Algicoccus marinus", "genus": "Algicoccus", "family": "Alcaligenaceae", "order": "Burkholderiales", "phylum": "Proteobacteria", "superkingdom": "Bacteria"}, "1349785": {"species": "Tenacibaculum maritimum", "genus": "Tenacibaculum", "family": "Flavobacteriaceae", "order": "Flavobacteriales", "phylum": "Bacteroidetes", "superkingdom": "Bacteria"}, "368607": {"species": "Janthinobacterium svalbardensis", "genus": "Janthinobacterium", "family": "Oxalobacteraceae", "order": "Burkholderiales", "phylum": "Proteobacteria", "superkingdom": "Bacteria"}, "269482": {"species": "Burkholderia vietnamiensis", "genus": "Burkholderia", "family": "Burkholderiaceae", "order": "Burkholderiales", "phylum": "Proteobacteria", "superkingdom": "Bacteria"}, "1416806": {"species": "Bordetella genomosp. 8", "genus": "Bordetella", "family": "Alcaligenaceae", "order": "Burkholderiales", "phylum": "Proteobacteria", "superkingdom": "Bacteria"}, "1267562": {"species": "Cupriavidus gilardii", "genus": "Cupriavidus", "family": "Burkholderiaceae", "order": "Burkholderiales", "phylum": "Proteobacteria", "superkingdom": "Bacteria"}, "1977852": {"species": "Bordetella sp. J329", "genus": "Bordetella", "family": "Alcaligenaceae", "order": "Burkholderiales", "phylum": "Proteobacteria", "superkingdom": "Bacteria"}, "29575": {"species": "Taylorella equigenitalis", "genus": "Taylorella", "family": "Alcaligenaceae", "order": "Burkholderiales", "phylum": "Proteobacteria", "superkingdom": "Bacteria"}, "264198": {"species": "Cupriavidus pinatubonensis", "genus": "Cupriavidus", "family": "Burkholderiaceae", "order": "Burkholderiales", "phylum": "Proteobacteria", "superkingdom": "Bacteria"}, "1336796": {"species": "Gillisia sp. Hel1_33_143", "genus": "Gillisia", "family": "Flavobacteriaceae", "order": "Flavobacteriales", "phylum": "Bacteroidetes", "superkingdom": "Bacteria"}, "63": {"species": "Vitreoscilla filiformis", "genus": "Vitreoscilla", "family": "Neisseriaceae", "order": "Neisseriales", "phylum": "Proteobacteria", "superkingdom": "Bacteria"}, "554131": {"species": "Thiomonas sp. CB2", "genus": "Thiomonas", "family": "Burkholderiales-undef", "order": "Burkholderiales", "phylum": "Proteobacteria", "superkingdom": "Bacteria"}, "658629": {"species": "Pseudomonas sp. CMR12a", "genus": "Pseudomonas", "family": "Pseudomonadaceae", "order": "Pseudomonadales", "phylum": "Proteobacteria", "superkingdom": "Bacteria"}, "1697053": {"species": "Oblitimonas alkaliphila", "genus": "Oblitimonas", "family": "Pseudomonadaceae", "order": "Pseudomonadales", "phylum": "Proteobacteria", "superkingdom": "Bacteria"}, "1784714": {"species": "Arcticibacterium luteifluviistationis", "genus": "Arcticibacterium", "family": "Cytophagaceae", "order": "Cytophagales", "phylum": "Bacteroidetes", "superkingdom": "Bacteria"}, "1435044": {"species": "Pseudomonas monteilii", "genus": "Pseudomonas", "family": "Pseudomonadaceae", "order": "Pseudomonadales", "phylum": "Proteobacteria", "superkingdom": "Bacteria"}, "1094184": {"species": "Xanthomonas vasicola", "genus": "Xanthomonas", "family": "Xanthomonadaceae", "order": "Xanthomonadales", "phylum": "Proteobacteria", "superkingdom": "Bacteria"}, "85698": {"species": "Achromobacter xylosoxidans", "genus": "Achromobacter", "family": "Alcaligenaceae", "order": "Burkholderiales", "phylum": "Proteobacteria", "superkingdom": "Bacteria"}, "758793": {"species": "Burkholderia insecticola", "genus": "Burkholderia", "family": "Burkholderiaceae", "order": "Burkholderiales", "phylum": "Proteobacteria", "superkingdom": "Bacteria"}, "859657": {"species": "Ralstonia solanacearum", "genus": "Ralstonia", "family": "Burkholderiaceae", "order": "Burkholderiales", "phylum": "Proteobacteria", "superkingdom": "Bacteria"}, "3218": {"species": "Physcomitrium patens", "genus": "Physcomitrium", "family": "Funariaceae", "order": "Funariales", "phylum": "Streptophyta", "superkingdom": "Eukaryota"}, "2496866": {"species": "Nonlabens sp. MJ115", "genus": "Nonlabens", "family": "Flavobacteriaceae", "order": "Flavobacteriales", "phylum": "Bacteroidetes", "superkingdom": "Bacteria"}, "795665": {"species": "Hydrogenophaga sp. PBC", "genus": "Hydrogenophaga", "family": "Comamonadaceae", "order": "Burkholderiales", "phylum": "Proteobacteria", "superkingdom": "Bacteria"}, "655815": {"species": "Zunongwangia profunda", "genus": "Zunongwangia", "family": "Flavobacteriaceae", "order": "Flavobacteriales", "phylum": "Bacteroidetes", "superkingdom": "Bacteria"}, "1296669": {"species": "Aquabacterium olei", "genus": "Aquabacterium", "family": "Burkholderiales-undef", "order": "Burkholderiales", "phylum": "Proteobacteria", "superkingdom": "Bacteria"}, "381666": {"species": "Cupriavidus necator", "genus": "Cupriavidus", "family": "Burkholderiaceae", "order": "Burkholderiales", "phylum": "Proteobacteria", "superkingdom": "Bacteria"}, "364197": {"species": "Pseudomonas pohangensis", "genus": "Pseudomonas", "family": "Pseudomonadaceae", "order": "Pseudomonadales", "phylum": "Proteobacteria", "superkingdom": "Bacteria"}, "741978": {"species": "blood disease bacterium R229", "genus": "Ralstonia", "family": "Burkholderiaceae", "order": "Burkholderiales", "phylum": "Proteobacteria", "superkingdom": "Bacteria"}, "86265": {"species": "Pseudomonas thivervalensis", "genus": "Pseudomonas", "family": "Pseudomonadaceae", "order": "Pseudomonadales", "phylum": "Proteobacteria", "superkingdom": "Bacteria"}, "1420917": {"species": "Marinobacter salarius", "genus": "Marinobacter", "family": "Alteromonadaceae", "order": "Alteromonadales", "phylum": "Proteobacteria", "superkingdom": "Bacteria"}, "445709": {"species": "Pandoraea thiooxydans", "genus": "Pandoraea", "family": "Burkholderiaceae", "order": "Burkholderiales", "phylum": "Proteobacteria", "superkingdom": "Bacteria"}, "183795": {"species": "Pseudomonas mediterranea", "genus": "Pseudomonas", "family": "Pseudomonadaceae", "order": "Pseudomonadales", "phylum": "Proteobacteria", "superkingdom": "Bacteria"}, "290338": {"species": "Citrobacter koseri", "genus": "Citrobacter", "family": "Enterobacteriaceae", "order": "Enterobacterales", "phylum": "Proteobacteria", "superkingdom": "Bacteria"}, "565": {"species": "Atlantibacter hermannii", "genus": "Atlantibacter", "family": "Enterobacteriaceae", "order": "Enterobacterales", "phylum": "Proteobacteria", "superkingdom": "Bacteria"}, "743611": {"species": "uncultured organism MedDCM-OCT-S04-C161", "genus": "undef", "family": "undef", "order": "undef", "phylum": "undef", "superkingdom": "undef"}, "399599": {"species": "Shewanella baltica", "genus": "Shewanella", "family": "Shewanellaceae", "order": "Alteromonadales", "phylum": "Proteobacteria", "superkingdom": "Bacteria"}, "128390": {"species": "Nipponia nippon", "genus": "Nipponia", "family": "Threskiornithidae", "order": "Pelecaniformes", "phylum": "Chordata", "superkingdom": "Eukaryota"}, "542413": {"species": "uncultured bacterium ARCTIC24_F_09", "genus": "Bacteria-undef", "family": "Bacteria-undef", "order": "Bacteria-undef", "phylum": "Bacteria-undef", "superkingdom": "Bacteria"}, "360281": {"species": "uncultured marine organism", "genus": "undef", "family": "undef", "order": "undef", "phylum": "undef", "superkingdom": "undef"}, "47883": {"species": "Pseudomonas synxantha", "genus": "Pseudomonas", "family": "Pseudomonadaceae", "order": "Pseudomonadales", "phylum": "Proteobacteria", "superkingdom": "Bacteria"}, "2496847": {"species": "Sterolibacteriaceae bacterium M52", "genus": "Sterolibacteriaceae-undef", "family": "Sterolibacteriaceae", "order": "Nitrosomonadales", "phylum": "Proteobacteria", "superkingdom": "Bacteria"}, "60548": {"species": "Paraburkholderia graminis", "genus": "Paraburkholderia", "family": "Burkholderiaceae", "order": "Burkholderiales", "phylum": "Proteobacteria", "superkingdom": "Bacteria"}, "168471": {"species": "Laribacter hongkongensis", "genus": "Laribacter", "family": "Chromobacteriaceae", "order": "Neisseriales", "phylum": "Proteobacteria", "superkingdom": "Bacteria"}, "188344": {"species": "Leptosomus discolor", "genus": "Leptosomus", "family": "Leptosomidae", "order": "Coraciiformes", "phylum": "Chordata", "superkingdom": "Eukaryota"}, "3726": {"species": "Raphanus sativus", "genus": "Raphanus", "family": "Brassicaceae", "order": "Brassicales", "phylum": "Streptophyta", "superkingdom": "Eukaryota"}, "1005048": {"species": "Collimonas fungivorans", "genus": "Collimonas", "family": "Oxalobacteraceae", "order": "Burkholderiales", "phylum": "Proteobacteria", "superkingdom": "Bacteria"}, "399741": {"species": "Serratia proteamaculans", "genus": "Serratia", "family": "Yersiniaceae", "order": "Enterobacterales", "phylum": "Proteobacteria", "superkingdom": "Bacteria"}, "1842533": {"species": "Acidovorax sp. RAC01", "genus": "Acidovorax", "family": "Comamonadaceae", "order": "Burkholderiales", "phylum": "Proteobacteria", "superkingdom": "Bacteria"}, "999541": {"species": "Burkholderia gladioli", "genus": "Burkholderia", "family": "Burkholderiaceae", "order": "Burkholderiales", "phylum": "Proteobacteria", "superkingdom": "Bacteria"}, "1031711": {"species": "Ralstonia solanacearum", "genus": "Ralstonia", "family": "Burkholderiaceae", "order": "Burkholderiales", "phylum": "Proteobacteria", "superkingdom": "Bacteria"}, "643867": {"species": "Marivirga tractuosa", "genus": "Marivirga", "family": "Marivirgaceae", "order": "Cytophagales", "phylum": "Bacteroidetes", "superkingdom": "Bacteria"}, "463040": {"species": "Bordetella genomosp. 13", "genus": "Bordetella", "family": "Alcaligenaceae", "order": "Burkholderiales", "phylum": "Proteobacteria", "superkingdom": "Bacteria"}, "1241982": {"species": "Chryseobacterium nakagawai", "genus": "Chryseobacterium", "family": "Weeksellaceae", "order": "Flavobacteriales", "phylum": "Bacteroidetes", "superkingdom": "Bacteria"}, "1354240": {"species": "Riemerella anatipestifer", "genus": "Riemerella", "family": "Weeksellaceae", "order": "Flavobacteriales", "phylum": "Bacteroidetes", "superkingdom": "Bacteria"}, "34085": {"species": "Riemerella anatipestifer", "genus": "Riemerella", "family": "Weeksellaceae", "order": "Flavobacteriales", "phylum": "Bacteroidetes", "superkingdom": "Bacteria"}, "1707785": {"species": "Massilia sp. WG5", "genus": "Massilia", "family": "Oxalobacteraceae", "order": "Burkholderiales", "phylum": "Proteobacteria", "superkingdom": "Bacteria"}, "2518599": {"species": "Pandoraea sp. XY-2", "genus": "Pandoraea", "family": "Burkholderiaceae", "order": "Burkholderiales", "phylum": "Proteobacteria", "superkingdom": "Bacteria"}, "13443": {"species": "Coffea arabica", "genus": "Coffea", "family": "Rubiaceae", "order": "Gentianales", "phylum": "Streptophyta", "superkingdom": "Eukaryota"}, "4442": {"species": "Camellia sinensis", "genus": "Camellia", "family": "Theaceae", "order": "Ericales", "phylum": "Streptophyta", "superkingdom": "Eukaryota"}, "754409": {"species": "Winogradskyella sp. PG-2", "genus": "Winogradskyella", "family": "Flavobacteriaceae", "order": "Flavobacteriales", "phylum": "Bacteroidetes", "superkingdom": "Bacteria"}, "2079596": {"species": "Acinetobacter sp. SWBY1", "genus": "Acinetobacter", "family": "Moraxellaceae", "order": "Pseudomonadales", "phylum": "Proteobacteria", "superkingdom": "Bacteria"}, "1761016": {"species": "Paraburkholderia caffeinilytica", "genus": "Paraburkholderia", "family": "Burkholderiaceae", "order": "Burkholderiales", "phylum": "Proteobacteria", "superkingdom": "Bacteria"}, "1117647": {"species": "Simiduia agarivorans", "genus": "Simiduia", "family": "Cellvibrionaceae", "order": "Cellvibrionales", "phylum": "Proteobacteria", "superkingdom": "Bacteria"}, "2014887": {"species": "Herbaspirillum robiniae", "genus": "Herbaspirillum", "family": "Oxalobacteraceae", "order": "Burkholderiales", "phylum": "Proteobacteria", "superkingdom": "Bacteria"}, "2072406": {"species": "Stenotrophomonas sp. ZAC14D2_NAIMI4_6", "genus": "Stenotrophomonas", "family": "Xanthomonadaceae", "order": "Xanthomonadales", "phylum": "Proteobacteria", "superkingdom": "Bacteria"}, "1710356": {"species": "Salmonella enterica", "genus": "Salmonella", "family": "Enterobacteriaceae", "order": "Enterobacterales", "phylum": "Proteobacteria", "superkingdom": "Bacteria"}, "1247726": {"species": "Advenella mimigardefordensis", "genus": "Advenella", "family": "Alcaligenaceae", "order": "Burkholderiales", "phylum": "Proteobacteria", "superkingdom": "Bacteria"}, "742013": {"species": "Delftia sp. Cs1-4", "genus": "Delftia", "family": "Comamonadaceae", "order": "Burkholderiales", "phylum": "Proteobacteria", "superkingdom": "Bacteria"}, "1546149": {"species": "Diaphorobacter polyhydroxybutyrativorans", "genus": "Diaphorobacter", "family": "Comamonadaceae", "order": "Burkholderiales", "phylum": "Proteobacteria", "superkingdom": "Bacteria"}, "2184519": {"species": "Hydrogenophaga sp. NH-16", "genus": "Hydrogenophaga", "family": "Comamonadaceae", "order": "Burkholderiales", "phylum": "Proteobacteria", "superkingdom": "Bacteria"}, "290340": {"species": "Paenarthrobacter aurescens", "genus": "Paenarthrobacter", "family": "Micrococcaceae", "order": "Micrococcales", "phylum": "Actinobacteria", "superkingdom": "Bacteria"}, "153948": {"species": "Nitrosomonas sp. AL212", "genus": "Nitrosomonas", "family": "Nitrosomonadaceae", "order": "Nitrosomonadales", "phylum": "Proteobacteria", "superkingdom": "Bacteria"}, "1486034": {"species": "Lacinutrix venerupis", "genus": "Lacinutrix", "family": "Flavobacteriaceae", "order": "Flavobacteriales", "phylum": "Bacteroidetes", "superkingdom": "Bacteria"}, "137545": {"species": "Serratia quinivorans", "genus": "Serratia", "family": "Yersiniaceae", "order": "Enterobacterales", "phylum": "Proteobacteria", "superkingdom": "Bacteria"}, "1095103": {"species": "Pseudomonas syringae", "genus": "Pseudomonas", "family": "Pseudomonadaceae", "order": "Pseudomonadales", "phylum": "Proteobacteria", "superkingdom": "Bacteria"}, "518": {"species": "Bordetella bronchiseptica", "genus": "Bordetella", "family": "Alcaligenaceae", "order": "Burkholderiales", "phylum": "Proteobacteria", "superkingdom": "Bacteria"}, "47917": {"species": "Serratia fonticola", "genus": "Serratia", "family": "Yersiniaceae", "order": "Enterobacterales", "phylum": "Proteobacteria", "superkingdom": "Bacteria"}, "181804": {"species": "Nitella hyalina", "genus": "Nitella", "family": "Characeae", "order": "Charales", "phylum": "Streptophyta", "superkingdom": "Eukaryota"}, "1714848": {"species": "Aquimarina sp. AD1", "genus": "Aquimarina", "family": "Flavobacteriaceae", "order": "Flavobacteriales", "phylum": "Bacteroidetes", "superkingdom": "Bacteria"}, "80880": {"species": "Hylemonella gracilis", "genus": "Hylemonella", "family": "Comamonadaceae", "order": "Burkholderiales", "phylum": "Proteobacteria", "superkingdom": "Bacteria"}, "375": {"species": "Bradyrhizobium japonicum", "genus": "Bradyrhizobium", "family": "Bradyrhizobiaceae", "order": "Rhizobiales", "phylum": "Proteobacteria", "superkingdom": "Bacteria"}, "29443": {"species": "Paucimonas lemoignei", "genus": "Paucimonas", "family": "Burkholderiaceae", "order": "Burkholderiales", "phylum": "Proteobacteria", "superkingdom": "Bacteria"}, "1192854": {"species": "Granulosicoccus antarcticus", "genus": "Granulosicoccus", "family": "Granulosicoccaceae", "order": "Chromatiales", "phylum": "Proteobacteria", "superkingdom": "Bacteria"}, "1306519": {"species": "Flavobacterium commune", "genus": "Flavobacterium", "family": "Flavobacteriaceae", "order": "Flavobacteriales", "phylum": "Bacteroidetes", "superkingdom": "Bacteria"}, "95485": {"species": "Burkholderia stabilis", "genus": "Burkholderia", "family": "Burkholderiaceae", "order": "Burkholderiales", "phylum": "Proteobacteria", "superkingdom": "Bacteria"}, "1113728": {"species": "Alcanivorax sp. NBRC 101098", "genus": "Alcanivorax", "family": "Alcanivoracaceae", "order": "Oceanospirillales", "phylum": "Proteobacteria", "superkingdom": "Bacteria"}, "859656": {"species": "Ralstonia solanacearum", "genus": "Ralstonia", "family": "Burkholderiaceae", "order": "Burkholderiales", "phylum": "Proteobacteria", "superkingdom": "Bacteria"}, "1123041": {"species": "Pseudomonas sp. MC1", "genus": "Pseudomonas", "family": "Pseudomonadaceae", "order": "Pseudomonadales", "phylum": "Proteobacteria", "superkingdom": "Bacteria"}, "1036672": {"species": "Advenella kashmirensis", "genus": "Advenella", "family": "Alcaligenaceae", "order": "Burkholderiales", "phylum": "Proteobacteria", "superkingdom": "Bacteria"}, "88036": {"species": "Selaginella moellendorffii", "genus": "Selaginella", "family": "Selaginellaceae", "order": "Selaginellales", "phylum": "Streptophyta", "superkingdom": "Eukaryota"}, "313598": {"species": "Polaribacter sp. MED152", "genus": "Polaribacter", "family": "Flavobacteriaceae", "order": "Flavobacteriales", "phylum": "Bacteroidetes", "superkingdom": "Bacteria"}, "574566": {"species": "Coccomyxa subellipsoidea", "genus": "Coccomyxa", "family": "Chlorophyta-undef", "order": "Chlorophyta-undef", "phylum": "Chlorophyta", "superkingdom": "Eukaryota"}, "1416803": {"species": "Bordetella genomosp. 9", "genus": "Bordetella", "family": "Alcaligenaceae", "order": "Burkholderiales", "phylum": "Proteobacteria", "superkingdom": "Bacteria"}, "204992": {"species": "Golenkinia longispicula", "genus": "Golenkinia", "family": "Golenkiniaceae", "order": "Chlamydomonadales", "phylum": "Chlorophyta", "superkingdom": "Eukaryota"}, "983594": {"species": "Burkholderia cepacia", "genus": "Burkholderia", "family": "Burkholderiaceae", "order": "Burkholderiales", "phylum": "Proteobacteria", "superkingdom": "Bacteria"}, "1454006": {"species": "Siansivirga zeaxanthinifaciens", "genus": "Siansivirga", "family": "Flavobacteriaceae", "order": "Flavobacteriales", "phylum": "Bacteroidetes", "superkingdom": "Bacteria"}, "169669": {"species": "Pseudomonas extremorientalis", "genus": "Pseudomonas", "family": "Pseudomonadaceae", "order": "Pseudomonadales", "phylum": "Proteobacteria", "superkingdom": "Bacteria"}, "1085624": {"species": "Persicobacter sp. JZB09", "genus": "Persicobacter", "family": "Persicobacteraceae", "order": "Cytophagales", "phylum": "Bacteroidetes", "superkingdom": "Bacteria"}, "1336804": {"species": "Polaribacter sp. Hel1_33_78", "genus": "Polaribacter", "family": "Flavobacteriaceae", "order": "Flavobacteriales", "phylum": "Bacteroidetes", "superkingdom": "Bacteria"}, "758796": {"species": "Burkholderia sp. RPE67", "genus": "Burkholderia", "family": "Burkholderiaceae", "order": "Burkholderiales", "phylum": "Proteobacteria", "superkingdom": "Bacteria"}, "1208711": {"species": "Alishewanella sp. HW16", "genus": "Alishewanella", "family": "Alteromonadaceae", "order": "Alteromonadales", "phylum": "Proteobacteria", "superkingdom": "Bacteria"}, "1117645": {"species": "Elizabethkingia anophelis", "genus": "Elizabethkingia", "family": "Weeksellaceae", "order": "Flavobacteriales", "phylum": "Bacteroidetes", "superkingdom": "Bacteria"}, "105219": {"species": "Ralstonia mannitolilytica", "genus": "Ralstonia", "family": "Burkholderiaceae", "order": "Burkholderiales", "phylum": "Proteobacteria", "superkingdom": "Bacteria"}, "643561": {"species": "Acidovorax avenae", "genus": "Acidovorax", "family": "Comamonadaceae", "order": "Burkholderiales", "phylum": "Proteobacteria", "superkingdom": "Bacteria"}, "1392250": {"species": "Aspergillus steynii", "genus": "Aspergillus", "family": "Aspergillaceae", "order": "Eurotiales", "phylum": "Ascomycota", "superkingdom": "Eukaryota"}, "1215088": {"species": "Pseudomonas putida", "genus": "Pseudomonas", "family": "Pseudomonadaceae", "order": "Pseudomonadales", "phylum": "Proteobacteria", "superkingdom": "Bacteria"}, "1182590": {"species": "Pseudomonas oleovorans", "genus": "Pseudomonas", "family": "Pseudomonadaceae", "order": "Pseudomonadales", "phylum": "Proteobacteria", "superkingdom": "Bacteria"}, "3649": {"species": "Carica papaya", "genus": "Carica", "family": "Caricaceae", "order": "Brassicales", "phylum": "Streptophyta", "superkingdom": "Eukaryota"}, "2497863": {"species": "Janthinobacterium sp. 17J80-10", "genus": "Janthinobacterium", "family": "Oxalobacteraceae", "order": "Burkholderiales", "phylum": "Proteobacteria", "superkingdom": "Bacteria"}, "279113": {"species": "Collimonas pratensis", "genus": "Collimonas", "family": "Oxalobacteraceae", "order": "Burkholderiales", "phylum": "Proteobacteria", "superkingdom": "Bacteria"}, "3661": {"species": "Cucurbita maxima", "genus": "Cucurbita", "family": "Cucurbitaceae", "order": "Cucurbitales", "phylum": "Streptophyta", "superkingdom": "Eukaryota"}, "743721": {"species": "Pseudoxanthomonas suwonensis", "genus": "Pseudoxanthomonas", "family": "Xanthomonadaceae", "order": "Xanthomonadales", "phylum": "Proteobacteria", "superkingdom": "Bacteria"}, "296591": {"species": "Polaromonas sp. JS666", "genus": "Polaromonas", "family": "Comamonadaceae", "order": "Burkholderiales", "phylum": "Proteobacteria", "superkingdom": "Bacteria"}, "2083054": {"species": "Pseudomonas sp. LG1D9", "genus": "Pseudomonas", "family": "Pseudomonadaceae", "order": "Pseudomonadales", "phylum": "Proteobacteria", "superkingdom": "Bacteria"}, "2126069": {"species": "Pseudomonas sp. LBUM920", "genus": "Pseudomonas", "family": "Pseudomonadaceae", "order": "Pseudomonadales", "phylum": "Proteobacteria", "superkingdom": "Bacteria"}, "59895": {"species": "Cynara cardunculus", "genus": "Cynara", "family": "Asteraceae", "order": "Asterales", "phylum": "Streptophyta", "superkingdom": "Eukaryota"}, "1678678": {"species": "Burkholderia sp. HB1", "genus": "Burkholderia", "family": "Burkholderiaceae", "order": "Burkholderiales", "phylum": "Proteobacteria", "superkingdom": "Bacteria"}, "2052837": {"species": "Neisseriaceae bacterium DSM 100970", "genus": "Neisseriaceae-undef", "family": "Neisseriaceae", "order": "Neisseriales", "phylum": "Proteobacteria", "superkingdom": "Bacteria"}, "1529069": {"species": "Polaribacter sp. BM10", "genus": "Polaribacter", "family": "Flavobacteriaceae", "order": "Flavobacteriales", "phylum": "Bacteroidetes", "superkingdom": "Bacteria"}, "61652": {"species": "Serratia rubidaea", "genus": "Serratia", "family": "Yersiniaceae", "order": "Enterobacterales", "phylum": "Proteobacteria", "superkingdom": "Bacteria"}, "907261": {"species": "Ralstonia syzygii", "genus": "Ralstonia", "family": "Burkholderiaceae", "order": "Burkholderiales", "phylum": "Proteobacteria", "superkingdom": "Bacteria"}, "1853278": {"species": "Neisseria chenwenguii", "genus": "Neisseria", "family": "Neisseriaceae", "order": "Neisseriales", "phylum": "Proteobacteria", "superkingdom": "Bacteria"}, "1795355": {"species": "Echinicola strongylocentroti", "genus": "Echinicola", "family": "Cyclobacteriaceae", "order": "Cytophagales", "phylum": "Bacteroidetes", "superkingdom": "Bacteria"}, "1799644": {"species": "Alcanivorax sp. E4", "genus": "Alcanivorax", "family": "Alcanivoracaceae", "order": "Oceanospirillales", "phylum": "Proteobacteria", "superkingdom": "Bacteria"}, "2109913": {"species": "Melaminivora sp. SC2-9", "genus": "Melaminivora", "family": "Comamonadaceae", "order": "Burkholderiales", "phylum": "Proteobacteria", "superkingdom": "Bacteria"}, "121719": {"species": "Pannonibacter phragmitetus", "genus": "Pannonibacter", "family": "Rhodobacteraceae", "order": "Rhodobacterales", "phylum": "Proteobacteria", "superkingdom": "Bacteria"}, "204042": {"species": "Dickeya zeae", "genus": "Dickeya", "family": "Pectobacteriaceae", "order": "Enterobacterales", "phylum": "Proteobacteria", "superkingdom": "Bacteria"}, "32473": {"species": "Xiphophorus couchianus", "genus": "Xiphophorus", "family": "Poeciliidae", "order": "Cyprinodontiformes", "phylum": "Chordata", "superkingdom": "Eukaryota"}, "1458425": {"species": "Serpentinomonas raichei", "genus": "Serpentinomonas", "family": "Comamonadaceae", "order": "Burkholderiales", "phylum": "Proteobacteria", "superkingdom": "Bacteria"}, "491952": {"species": "Marinomonas posidonica", "genus": "Marinomonas", "family": "Oceanospirillaceae", "order": "Oceanospirillales", "phylum": "Proteobacteria", "superkingdom": "Bacteria"}, "521": {"species": "Bordetella avium", "genus": "Bordetella", "family": "Alcaligenaceae", "order": "Burkholderiales", "phylum": "Proteobacteria", "superkingdom": "Bacteria"}, "169430": {"species": "Paraburkholderia hospita", "genus": "Paraburkholderia", "family": "Burkholderiaceae", "order": "Burkholderiales", "phylum": "Proteobacteria", "superkingdom": "Bacteria"}, "1403053": {"species": "Bordetella pertussis", "genus": "Bordetella", "family": "Alcaligenaceae", "order": "Burkholderiales", "phylum": "Proteobacteria", "superkingdom": "Bacteria"}, "1247649": {"species": "Bordetella holmesii", "genus": "Bordetella", "family": "Alcaligenaceae", "order": "Burkholderiales", "phylum": "Proteobacteria", "superkingdom": "Bacteria"}, "237609": {"species": "Pseudomonas alkylphenolica", "genus": "Pseudomonas", "family": "Pseudomonadaceae", "order": "Pseudomonadales", "phylum": "Proteobacteria", "superkingdom": "Bacteria"}, "2067572": {"species": "Pseudomonas sp. NC02", "genus": "Pseudomonas", "family": "Pseudomonadaceae", "order": "Pseudomonadales", "phylum": "Proteobacteria", "superkingdom": "Bacteria"}, "563": {"species": "Shimwellia blattae", "genus": "Shimwellia", "family": "Enterobacteriaceae", "order": "Enterobacterales", "phylum": "Proteobacteria", "superkingdom": "Bacteria"}, "225991": {"species": "Comamonas aquatica", "genus": "Comamonas", "family": "Comamonadaceae", "order": "Burkholderiales", "phylum": "Proteobacteria", "superkingdom": "Bacteria"}, "1266729": {"species": "Bordetella holmesii", "genus": "Bordetella", "family": "Alcaligenaceae", "order": "Burkholderiales", "phylum": "Proteobacteria", "superkingdom": "Bacteria"}, "2058137": {"species": "Polaribacter sp. ALD11", "genus": "Polaribacter", "family": "Flavobacteriaceae", "order": "Flavobacteriales", "phylum": "Bacteroidetes", "superkingdom": "Bacteria"}, "237258": {"species": "Cloacibacterium normanense", "genus": "Cloacibacterium", "family": "Weeksellaceae", "order": "Flavobacteriales", "phylum": "Bacteroidetes", "superkingdom": "Bacteria"}, "323284": {"species": "Alcaligenes aquatilis", "genus": "Alcaligenes", "family": "Alcaligenaceae", "order": "Burkholderiales", "phylum": "Proteobacteria", "superkingdom": "Bacteria"}, "847": {"species": "Oxalobacter formigenes", "genus": "Oxalobacter", "family": "Oxalobacteraceae", "order": "Burkholderiales", "phylum": "Proteobacteria", "superkingdom": "Bacteria"}, "108980": {"species": "Acinetobacter ursingii", "genus": "Acinetobacter", "family": "Moraxellaceae", "order": "Pseudomonadales", "phylum": "Proteobacteria", "superkingdom": "Bacteria"}, "28901": {"species": "Salmonella enterica", "genus": "Salmonella", "family": "Enterobacteriaceae", "order": "Enterobacterales", "phylum": "Proteobacteria", "superkingdom": "Bacteria"}, "1334629": {"species": "Myxococcus fulvus", "genus": "Myxococcus", "family": "Myxococcaceae", "order": "Myxococcales", "phylum": "Proteobacteria", "superkingdom": "Bacteria"}, "1104326": {"species": "Enterobacter cloacae", "genus": "Enterobacter", "family": "Enterobacteriaceae", "order": "Enterobacterales", "phylum": "Proteobacteria", "superkingdom": "Bacteria"}, "266265": {"species": "Paraburkholderia xenovorans", "genus": "Paraburkholderia", "family": "Burkholderiaceae", "order": "Burkholderiales", "phylum": "Proteobacteria", "superkingdom": "Bacteria"}, "1357292": {"species": "Pseudomonas syringae", "genus": "Pseudomonas", "family": "Pseudomonadaceae", "order": "Pseudomonadales", "phylum": "Proteobacteria", "superkingdom": "Bacteria"}, "713585": {"species": "Thioalkalivibrio paradoxus", "genus": "Thioalkalivibrio", "family": "Ectothiorhodospiraceae", "order": "Chromatiales", "phylum": "Proteobacteria", "superkingdom": "Bacteria"}, "426114": {"species": "Thiomonas arsenitoxydans", "genus": "Thiomonas", "family": "Burkholderiales-undef", "order": "Burkholderiales", "phylum": "Proteobacteria", "superkingdom": "Bacteria"}, "1851544": {"species": "Orrella dioscoreae", "genus": "Orrella", "family": "Alcaligenaceae", "order": "Burkholderiales", "phylum": "Proteobacteria", "superkingdom": "Bacteria"}, "365044": {"species": "Polaromonas naphthalenivorans", "genus": "Polaromonas", "family": "Comamonadaceae", "order": "Burkholderiales", "phylum": "Proteobacteria", "superkingdom": "Bacteria"}, "93219": {"species": "Pandoraea norimbergensis", "genus": "Pandoraea", "family": "Burkholderiaceae", "order": "Burkholderiales", "phylum": "Proteobacteria", "superkingdom": "Bacteria"}, "42026": {"species": "Drosophila bipectinata", "genus": "Drosophila", "family": "Drosophilidae", "order": "Diptera", "phylum": "Arthropoda", "superkingdom": "Eukaryota"}, "2201181": {"species": "Flavobacterium sediminis", "genus": "Flavobacterium", "family": "Flavobacteriaceae", "order": "Flavobacteriales", "phylum": "Bacteroidetes", "superkingdom": "Bacteria"}, "51693": {"species": "Lobochlamys culleus", "genus": "Lobochlamys", "family": "Chlamydomonadaceae", "order": "Chlamydomonadales", "phylum": "Chlorophyta", "superkingdom": "Eukaryota"}, "206008": {"species": "Panicum hallii", "genus": "Panicum", "family": "Poaceae", "order": "Poales", "phylum": "Streptophyta", "superkingdom": "Eukaryota"}, "539": {"species": "Eikenella corrodens", "genus": "Eikenella", "family": "Neisseriaceae", "order": "Neisseriales", "phylum": "Proteobacteria", "superkingdom": "Bacteria"}, "72557": {"species": "Achromobacter ruhlandii", "genus": "Achromobacter", "family": "Alcaligenaceae", "order": "Burkholderiales", "phylum": "Proteobacteria", "superkingdom": "Bacteria"}, "1134435": {"species": "Thauera humireducens", "genus": "Thauera", "family": "Zoogloeaceae", "order": "Rhodocyclales", "phylum": "Proteobacteria", "superkingdom": "Bacteria"}, "2231055": {"species": "Dechloromonas sp. HYN0024", "genus": "Dechloromonas", "family": "Azonexaceae", "order": "Rhodocyclales", "phylum": "Proteobacteria", "superkingdom": "Bacteria"}, "616991": {"species": "Arenibacter algicola", "genus": "Arenibacter", "family": "Flavobacteriaceae", "order": "Flavobacteriales", "phylum": "Bacteroidetes", "superkingdom": "Bacteria"}, "323848": {"species": "Nitrosospira multiformis", "genus": "Nitrosospira", "family": "Nitrosomonadaceae", "order": "Nitrosomonadales", "phylum": "Proteobacteria", "superkingdom": "Bacteria"}, "413404": {"species": "Candidatus Ruthia magnifica", "genus": "Candidatus Ruthia", "family": "Proteobacteria-undef", "order": "Proteobacteria-undef", "phylum": "Proteobacteria", "superkingdom": "Bacteria"}, "101571": {"species": "Burkholderia ubonensis", "genus": "Burkholderia", "family": "Burkholderiaceae", "order": "Burkholderiales", "phylum": "Proteobacteria", "superkingdom": "Bacteria"}, "663959": {"species": "Pseudomonas syringae", "genus": "Pseudomonas", "family": "Pseudomonadaceae", "order": "Pseudomonadales", "phylum": "Proteobacteria", "superkingdom": "Bacteria"}, "1449978": {"species": "Burkholderia vietnamiensis", "genus": "Burkholderia", "family": "Burkholderiaceae", "order": "Burkholderiales", "phylum": "Proteobacteria", "superkingdom": "Bacteria"}, "556054": {"species": "Polynucleobacter difficilis", "genus": "Polynucleobacter", "family": "Burkholderiaceae", "order": "Burkholderiales", "phylum": "Proteobacteria", "superkingdom": "Bacteria"}, "1774273": {"species": "Polaribacter vadi", "genus": "Polaribacter", "family": "Flavobacteriaceae", "order": "Flavobacteriales", "phylum": "Bacteroidetes", "superkingdom": "Bacteria"}, "592029": {"species": "Nonlabens dokdonensis", "genus": "Nonlabens", "family": "Flavobacteriaceae", "order": "Flavobacteriales", "phylum": "Bacteroidetes", "superkingdom": "Bacteria"}, "1678028": {"species": "Massilia sp. NR 4-1", "genus": "Massilia", "family": "Oxalobacteraceae", "order": "Burkholderiales", "phylum": "Proteobacteria", "superkingdom": "Bacteria"}, "2478552": {"species": "Flavobacterium sp. 140616W15", "genus": "Flavobacterium", "family": "Flavobacteriaceae", "order": "Flavobacteriales", "phylum": "Bacteroidetes", "superkingdom": "Bacteria"}, "1611770": {"species": "Pseudomonas sp. MRSN12121", "genus": "Pseudomonas", "family": "Pseudomonadaceae", "order": "Pseudomonadales", "phylum": "Proteobacteria", "superkingdom": "Bacteria"}, "1452724": {"species": "Flavobacterium psychrophilum", "genus": "Flavobacterium", "family": "Flavobacteriaceae", "order": "Flavobacteriales", "phylum": "Bacteroidetes", "superkingdom": "Bacteria"}, "661367": {"species": "Legionella longbeachae", "genus": "Legionella", "family": "Legionellaceae", "order": "Legionellales", "phylum": "Proteobacteria", "superkingdom": "Bacteria"}, "60549": {"species": "Paraburkholderia phenazinium", "genus": "Paraburkholderia", "family": "Burkholderiaceae", "order": "Burkholderiales", "phylum": "Proteobacteria", "superkingdom": "Bacteria"}, "2358479": {"species": "Tenacibaculum sp. DSM 106434", "genus": "Tenacibaculum", "family": "Flavobacteriaceae", "order": "Flavobacteriales", "phylum": "Bacteroidetes", "superkingdom": "Bacteria"}, "1348660": {"species": "Serratia plymuthica", "genus": "Serratia", "family": "Yersiniaceae", "order": "Enterobacterales", "phylum": "Proteobacteria", "superkingdom": "Bacteria"}, "1548547": {"species": "Woeseia oceani", "genus": "Woeseia", "family": "Woeseiaceae", "order": "Chromatiales", "phylum": "Proteobacteria", "superkingdom": "Bacteria"}, "412965": {"species": "Candidatus Vesicomyosocius okutanii", "genus": "Candidatus Vesicomyosocius", "family": "Proteobacteria-undef", "order": "Proteobacteria-undef", "phylum": "Proteobacteria", "superkingdom": "Bacteria"}, "271420": {"species": "Pseudomonas xanthomarina", "genus": "Pseudomonas", "family": "Pseudomonadaceae", "order": "Pseudomonadales", "phylum": "Proteobacteria", "superkingdom": "Bacteria"}, "2501295": {"species": "Dyella sp. M7H15-1", "genus": "Dyella", "family": "Rhodanobacteraceae", "order": "Xanthomonadales", "phylum": "Proteobacteria", "superkingdom": "Bacteria"}, "1295141": {"species": "Pseudomonas veronii", "genus": "Pseudomonas", "family": "Pseudomonadaceae", "order": "Pseudomonadales", "phylum": "Proteobacteria", "superkingdom": "Bacteria"}, "3711": {"species": "Brassica rapa", "genus": "Brassica", "family": "Brassicaceae", "order": "Brassicales", "phylum": "Streptophyta", "superkingdom": "Eukaryota"}, "83485": {"species": "Linepithema humile", "genus": "Linepithema", "family": "Formicidae", "order": "Hymenoptera", "phylum": "Arthropoda", "superkingdom": "Eukaryota"}, "1729720": {"species": "Salegentibacter sp. T436", "genus": "Salegentibacter", "family": "Flavobacteriaceae", "order": "Flavobacteriales", "phylum": "Bacteroidetes", "superkingdom": "Bacteria"}, "562": {"species": "Escherichia coli", "genus": "Escherichia", "family": "Enterobacteriaceae", "order": "Enterobacterales", "phylum": "Proteobacteria", "superkingdom": "Bacteria"}, "331648": {"species": "Nonlabens spongiae", "genus": "Nonlabens", "family": "Flavobacteriaceae", "order": "Flavobacteriales", "phylum": "Bacteroidetes", "superkingdom": "Bacteria"}, "472181": {"species": "Pseudomonas sabulinigri", "genus": "Pseudomonas", "family": "Pseudomonadaceae", "order": "Pseudomonadales", "phylum": "Proteobacteria", "superkingdom": "Bacteria"}, "1392005": {"species": "Comamonas testosteroni", "genus": "Comamonas", "family": "Comamonadaceae", "order": "Burkholderiales", "phylum": "Proteobacteria", "superkingdom": "Bacteria"}, "28087": {"species": "Legionella sainthelensi", "genus": "Legionella", "family": "Legionellaceae", "order": "Legionellales", "phylum": "Proteobacteria", "superkingdom": "Bacteria"}, "576611": {"species": "Polynucleobacter asymbioticus", "genus": "Polynucleobacter", "family": "Burkholderiaceae", "order": "Burkholderiales", "phylum": "Proteobacteria", "superkingdom": "Bacteria"}, "1331258": {"species": "Bordetella pseudohinzii", "genus": "Bordetella", "family": "Alcaligenaceae", "order": "Burkholderiales", "phylum": "Proteobacteria", "superkingdom": "Bacteria"}, "568706": {"species": "Bordetella pertussis", "genus": "Bordetella", "family": "Alcaligenaceae", "order": "Burkholderiales", "phylum": "Proteobacteria", "superkingdom": "Bacteria"}, "656178": {"species": "Pandoraea vervacti", "genus": "Pandoraea", "family": "Burkholderiaceae", "order": "Burkholderiales", "phylum": "Proteobacteria", "superkingdom": "Bacteria"}, "470934": {"species": "Pantoea vagans", "genus": "Pantoea", "family": "Erwiniaceae", "order": "Enterobacterales", "phylum": "Proteobacteria", "superkingdom": "Bacteria"}, "1281885": {"species": "Bordetella holmesii", "genus": "Bordetella", "family": "Alcaligenaceae", "order": "Burkholderiales", "phylum": "Proteobacteria", "superkingdom": "Bacteria"}, "253": {"species": "Chryseobacterium indologenes", "genus": "Chryseobacterium", "family": "Weeksellaceae", "order": "Flavobacteriales", "phylum": "Bacteroidetes", "superkingdom": "Bacteria"}, "862965": {"species": "Haemophilus parainfluenzae", "genus": "Haemophilus", "family": "Pasteurellaceae", "order": "Pasteurellales", "phylum": "Proteobacteria", "superkingdom": "Bacteria"}, "107637": {"species": "Methylomonas sp. LW13", "genus": "Methylomonas", "family": "Methylococcaceae", "order": "Methylococcales", "phylum": "Proteobacteria", "superkingdom": "Bacteria"}, "326522": {"species": "Neisseria animaloris", "genus": "Neisseria", "family": "Neisseriaceae", "order": "Neisseriales", "phylum": "Proteobacteria", "superkingdom": "Bacteria"}, "876364": {"species": "Cupriavidus sp. USMAA2-4", "genus": "Cupriavidus", "family": "Burkholderiaceae", "order": "Burkholderiales", "phylum": "Proteobacteria", "superkingdom": "Bacteria"}, "946483": {"species": "Candidatus Symbiobacter mobilis", "genus": "Candidatus Symbiobacter", "family": "Comamonadaceae", "order": "Burkholderiales", "phylum": "Proteobacteria", "superkingdom": "Bacteria"}, "1196835": {"species": "Pseudomonas stutzeri", "genus": "Pseudomonas", "family": "Pseudomonadaceae", "order": "Pseudomonadales", "phylum": "Proteobacteria", "superkingdom": "Bacteria"}, "79200": {"species": "Daucus carota", "genus": "Daucus", "family": "Apiaceae", "order": "Apiales", "phylum": "Streptophyta", "superkingdom": "Eukaryota"}, "141451": {"species": "Oleiphilus messinensis", "genus": "Oleiphilus", "family": "Oleiphilaceae", "order": "Oceanospirillales", "phylum": "Proteobacteria", "superkingdom": "Bacteria"}, "1167634": {"species": "Achromobacter xylosoxidans", "genus": "Achromobacter", "family": "Alcaligenaceae", "order": "Burkholderiales", "phylum": "Proteobacteria", "superkingdom": "Bacteria"}, "754423": {"species": "Tenacibaculum sp. SZ-18", "genus": "Tenacibaculum", "family": "Flavobacteriaceae", "order": "Flavobacteriales", "phylum": "Bacteroidetes", "superkingdom": "Bacteria"}, "596154": {"species": "Alicycliphilus denitrificans", "genus": "Alicycliphilus", "family": "Comamonadaceae", "order": "Burkholderiales", "phylum": "Proteobacteria", "superkingdom": "Bacteria"}, "109376": {"species": "Brassica oleracea", "genus": "Brassica", "family": "Brassicaceae", "order": "Brassicales", "phylum": "Streptophyta", "superkingdom": "Eukaryota"}, "1646498": {"species": "Acinetobacter sp. TTH0-4", "genus": "Acinetobacter", "family": "Moraxellaceae", "order": "Pseudomonadales", "phylum": "Proteobacteria", "superkingdom": "Bacteria"}, "1173027": {"species": "Microcoleus sp. PCC 7113", "genus": "Microcoleus", "family": "Microcoleaceae", "order": "Oscillatoriales", "phylum": "Cyanobacteria", "superkingdom": "Bacteria"}, "490": {"species": "Neisseria sicca", "genus": "Neisseria", "family": "Neisseriaceae", "order": "Neisseriales", "phylum": "Proteobacteria", "superkingdom": "Bacteria"}, "1858609": {"species": "Acidovorax sp. T1", "genus": "Acidovorax", "family": "Comamonadaceae", "order": "Burkholderiales", "phylum": "Proteobacteria", "superkingdom": "Bacteria"}, "453838": {"species": "Marinobacter goseongensis", "genus": "Marinobacter", "family": "Alteromonadaceae", "order": "Alteromonadales", "phylum": "Proteobacteria", "superkingdom": "Bacteria"}, "1348584": {"species": "Cellulophaga baltica", "genus": "Cellulophaga", "family": "Flavobacteriaceae", "order": "Flavobacteriales", "phylum": "Bacteroidetes", "superkingdom": "Bacteria"}, "1324352": {"species": "Chryseobacterium gallinarum", "genus": "Chryseobacterium", "family": "Weeksellaceae", "order": "Flavobacteriales", "phylum": "Bacteroidetes", "superkingdom": "Bacteria"}, "41875": {"species": "Bathycoccus prasinos", "genus": "Bathycoccus", "family": "Bathycoccaceae", "order": "Mamiellales", "phylum": "Chlorophyta", "superkingdom": "Eukaryota"}, "1434072": {"species": "Pseudomonas salegens", "genus": "Pseudomonas", "family": "Pseudomonadaceae", "order": "Pseudomonadales", "phylum": "Proteobacteria", "superkingdom": "Bacteria"}, "94624": {"species": "Bordetella petrii", "genus": "Bordetella", "family": "Alcaligenaceae", "order": "Burkholderiales", "phylum": "Proteobacteria", "superkingdom": "Bacteria"}, "82633": {"species": "Cupriavidus pauculus", "genus": "Cupriavidus", "family": "Burkholderiaceae", "order": "Burkholderiales", "phylum": "Proteobacteria", "superkingdom": "Bacteria"}, "95486": {"species": "Burkholderia cenocepacia", "genus": "Burkholderia", "family": "Burkholderiaceae", "order": "Burkholderiales", "phylum": "Proteobacteria", "superkingdom": "Bacteria"}, "495": {"species": "Neisseria elongata", "genus": "Neisseria", "family": "Neisseriaceae", "order": "Neisseriales", "phylum": "Proteobacteria", "superkingdom": "Bacteria"}, "1610576": {"species": "Halomonas sp. R57-5", "genus": "Halomonas", "family": "Halomonadaceae", "order": "Oceanospirillales", "phylum": "Proteobacteria", "superkingdom": "Bacteria"}, "60550": {"species": "Burkholderia pyrrocinia", "genus": "Burkholderia", "family": "Burkholderiaceae", "order": "Burkholderiales", "phylum": "Proteobacteria", "superkingdom": "Bacteria"}, "487": {"species": "Neisseria meningitidis", "genus": "Neisseria", "family": "Neisseriaceae", "order": "Neisseriales", "phylum": "Proteobacteria", "superkingdom": "Bacteria"}, "887061": {"species": "Methylovorus sp. MP688", "genus": "Methylovorus", "family": "Methylophilaceae", "order": "Nitrosomonadales", "phylum": "Proteobacteria", "superkingdom": "Bacteria"}, "43659": {"species": "Pseudoalteromonas tetraodonis", "genus": "Pseudoalteromonas", "family": "Pseudoalteromonadaceae", "order": "Alteromonadales", "phylum": "Proteobacteria", "superkingdom": "Bacteria"}, "47879": {"species": "Pseudomonas corrugata", "genus": "Pseudomonas", "family": "Pseudomonadaceae", "order": "Pseudomonadales", "phylum": "Proteobacteria", "superkingdom": "Bacteria"}, "401471": {"species": "Undibacterium parvum", "genus": "Undibacterium", "family": "Oxalobacteraceae", "order": "Burkholderiales", "phylum": "Proteobacteria", "superkingdom": "Bacteria"}, "1121448": {"species": "Desulfovibrio gigas", "genus": "Desulfovibrio", "family": "Desulfovibrionaceae", "order": "Desulfovibrionales", "phylum": "Proteobacteria", "superkingdom": "Bacteria"}, "69332": {"species": "Chara braunii", "genus": "Chara", "family": "Characeae", "order": "Charales", "phylum": "Streptophyta", "superkingdom": "Eukaryota"}, "3664": {"species": "Cucurbita pepo", "genus": "Cucurbita", "family": "Cucurbitaceae", "order": "Cucurbitales", "phylum": "Streptophyta", "superkingdom": "Eukaryota"}, "47878": {"species": "Pseudomonas azotoformans", "genus": "Pseudomonas", "family": "Pseudomonadaceae", "order": "Pseudomonadales", "phylum": "Proteobacteria", "superkingdom": "Bacteria"}, "1549855": {"species": "Haematospirillum jordaniae", "genus": "Haematospirillum", "family": "Rhodospirillaceae", "order": "Rhodospirillales", "phylum": "Proteobacteria", "superkingdom": "Bacteria"}, "2049589": {"species": "Pseudomonas sp. HLS-6", "genus": "Pseudomonas", "family": "Pseudomonadaceae", "order": "Pseudomonadales", "phylum": "Proteobacteria", "superkingdom": "Bacteria"}, "43146": {"species": "Rhopalosiphum maidis", "genus": "Rhopalosiphum", "family": "Aphididae", "order": "Hemiptera", "phylum": "Arthropoda", "superkingdom": "Eukaryota"}, "321985": {"species": "Massilia lutea", "genus": "Massilia", "family": "Oxalobacteraceae", "order": "Burkholderiales", "phylum": "Proteobacteria", "superkingdom": "Bacteria"}, "629260": {"species": "Pseudomonas amygdali", "genus": "Pseudomonas", "family": "Pseudomonadaceae", "order": "Pseudomonadales", "phylum": "Proteobacteria", "superkingdom": "Bacteria"}, "2282309": {"species": "Leclercia sp. W17", "genus": "Leclercia", "family": "Enterobacteriaceae", "order": "Enterobacterales", "phylum": "Proteobacteria", "superkingdom": "Bacteria"}, "80866": {"species": "Delftia acidovorans", "genus": "Delftia", "family": "Comamonadaceae", "order": "Burkholderiales", "phylum": "Proteobacteria", "superkingdom": "Bacteria"}, "1842537": {"species": "Hydrogenophaga sp. RAC07", "genus": "Hydrogenophaga", "family": "Comamonadaceae", "order": "Burkholderiales", "phylum": "Proteobacteria", "superkingdom": "Bacteria"}, "313590": {"species": "Dokdonia sp. MED134", "genus": "Dokdonia", "family": "Flavobacteriaceae", "order": "Flavobacteriales", "phylum": "Bacteroidetes", "superkingdom": "Bacteria"}, "1868135": {"species": "Enterobacter sp. HK169", "genus": "Enterobacter", "family": "Enterobacteriaceae", "order": "Enterobacterales", "phylum": "Proteobacteria", "superkingdom": "Bacteria"}, "2059672": {"species": "Chromobacterium sp. ATCC 53434", "genus": "Chromobacterium", "family": "Chromobacteriaceae", "order": "Neisseriales", "phylum": "Proteobacteria", "superkingdom": "Bacteria"}, "1274631": {"species": "Bradyrhizobium icense", "genus": "Bradyrhizobium", "family": "Bradyrhizobiaceae", "order": "Rhizobiales", "phylum": "Proteobacteria", "superkingdom": "Bacteria"}, "926": {"species": "Thiomonas intermedia", "genus": "Thiomonas", "family": "Burkholderiales-undef", "order": "Burkholderiales", "phylum": "Proteobacteria", "superkingdom": "Bacteria"}, "1278073": {"species": "Myxococcus stipitatus", "genus": "Myxococcus", "family": "Myxococcaceae", "order": "Myxococcales", "phylum": "Proteobacteria", "superkingdom": "Bacteria"}, "2487072": {"species": "Epilithonimonas vandammei", "genus": "Epilithonimonas", "family": "Weeksellaceae", "order": "Flavobacteriales", "phylum": "Bacteroidetes", "superkingdom": "Bacteria"}, "542433": {"species": "uncultured bacterium ARCTIC40_B_04", "genus": "Bacteria-undef", "family": "Bacteria-undef", "order": "Bacteria-undef", "phylum": "Bacteria-undef", "superkingdom": "Bacteria"}, "398577": {"species": "Burkholderia ambifaria", "genus": "Burkholderia", "family": "Burkholderiaceae", "order": "Burkholderiales", "phylum": "Proteobacteria", "superkingdom": "Bacteria"}, "1236179": {"species": "Janthinobacterium sp. B9-8", "genus": "Janthinobacterium", "family": "Oxalobacteraceae", "order": "Burkholderiales", "phylum": "Proteobacteria", "superkingdom": "Bacteria"}, "74091": {"species": "Sargassum confusum", "genus": "Sargassum", "family": "Sargassaceae", "order": "Fucales", "phylum": "Eukaryota-undef", "superkingdom": "Eukaryota"}, "1985873": {"species": "Sulfuriferula sp. AH1", "genus": "Sulfuriferula", "family": "Sulfuricellaceae", "order": "Nitrosomonadales", "phylum": "Proteobacteria", "superkingdom": "Bacteria"}, "1896175": {"species": "Polaribacter sp. KT 15", "genus": "Polaribacter", "family": "Flavobacteriaceae", "order": "Flavobacteriales", "phylum": "Bacteroidetes", "superkingdom": "Bacteria"}, "367825": {"species": "Cupriavidus malaysiensis", "genus": "Cupriavidus", "family": "Burkholderiaceae", "order": "Burkholderiales", "phylum": "Proteobacteria", "superkingdom": "Bacteria"}, "702115": {"species": "Pseudomonas arsenicoxydans", "genus": "Pseudomonas", "family": "Pseudomonadaceae", "order": "Pseudomonadales", "phylum": "Proteobacteria", "superkingdom": "Bacteria"}, "748280": {"species": "Pseudogulbenkiania sp. NH8B", "genus": "Pseudogulbenkiania", "family": "Chromobacteriaceae", "order": "Neisseriales", "phylum": "Proteobacteria", "superkingdom": "Bacteria"}, "1622118": {"species": "Lutibacter profundi", "genus": "Lutibacter", "family": "Flavobacteriaceae", "order": "Flavobacteriales", "phylum": "Bacteroidetes", "superkingdom": "Bacteria"}, "2488560": {"species": "Pigmentiphaga sp. H8", "genus": "Pigmentiphaga", "family": "Alcaligenaceae", "order": "Burkholderiales", "phylum": "Proteobacteria", "superkingdom": "Bacteria"}, "587753": {"species": "Pseudomonas chlororaphis", "genus": "Pseudomonas", "family": "Pseudomonadaceae", "order": "Pseudomonadales", "phylum": "Proteobacteria", "superkingdom": "Bacteria"}, "313595": {"species": "Psychroflexus torquis", "genus": "Psychroflexus", "family": "Flavobacteriaceae", "order": "Flavobacteriales", "phylum": "Bacteroidetes", "superkingdom": "Bacteria"}, "2507538": {"species": "Muriicola sp. MMS17-SY002", "genus": "Muriicola", "family": "Flavobacteriaceae", "order": "Flavobacteriales", "phylum": "Bacteroidetes", "superkingdom": "Bacteria"}, "103796": {"species": "Pseudomonas syringae", "genus": "Pseudomonas", "family": "Pseudomonadaceae", "order": "Pseudomonadales", "phylum": "Proteobacteria", "superkingdom": "Bacteria"}, "143223": {"species": "Salegentibacter salegens", "genus": "Salegentibacter", "family": "Flavobacteriaceae", "order": "Flavobacteriales", "phylum": "Bacteroidetes", "superkingdom": "Bacteria"}, "1920191": {"species": "Delftia sp. HK171", "genus": "Delftia", "family": "Comamonadaceae", "order": "Burkholderiales", "phylum": "Proteobacteria", "superkingdom": "Bacteria"}, "2518644": {"species": "Pseudomonas sp. SNU WT1", "genus": "Pseudomonas", "family": "Pseudomonadaceae", "order": "Pseudomonadales", "phylum": "Proteobacteria", "superkingdom": "Bacteria"}, "418699": {"species": "Azoarcus olearius", "genus": "Azoarcus", "family": "Zoogloeaceae", "order": "Rhodocyclales", "phylum": "Proteobacteria", "superkingdom": "Bacteria"}, "516051": {"species": "Muricauda lutaonensis", "genus": "Muricauda", "family": "Flavobacteriaceae", "order": "Flavobacteriales", "phylum": "Bacteroidetes", "superkingdom": "Bacteria"}, "29442": {"species": "Pseudomonas tolaasii", "genus": "Pseudomonas", "family": "Pseudomonadaceae", "order": "Pseudomonadales", "phylum": "Proteobacteria", "superkingdom": "Bacteria"}, "223283": {"species": "Pseudomonas syringae group genomosp. 3", "genus": "Pseudomonas", "family": "Pseudomonadaceae", "order": "Pseudomonadales", "phylum": "Proteobacteria", "superkingdom": "Bacteria"}, "86192": {"species": "Pseudomonas chlororaphis", "genus": "Pseudomonas", "family": "Pseudomonadaceae", "order": "Pseudomonadales", "phylum": "Proteobacteria", "superkingdom": "Bacteria"}, "559305": {"species": "Trichophyton rubrum", "genus": "Trichophyton", "family": "Arthrodermataceae", "order": "Onygenales", "phylum": "Ascomycota", "superkingdom": "Eukaryota"}, "324925": {"species": "Pelodictyon phaeoclathratiforme", "genus": "Pelodictyon", "family": "Chlorobiaceae", "order": "Chlorobiales", "phylum": "Chlorobi", "superkingdom": "Bacteria"}, "859655": {"species": "Ralstonia solanacearum", "genus": "Ralstonia", "family": "Burkholderiaceae", "order": "Burkholderiales", "phylum": "Proteobacteria", "superkingdom": "Bacteria"}, "217203": {"species": "Achromobacter spanius", "genus": "Achromobacter", "family": "Alcaligenaceae", "order": "Burkholderiales", "phylum": "Proteobacteria", "superkingdom": "Bacteria"}, "932677": {"species": "Pantoea ananatis", "genus": "Pantoea", "family": "Erwiniaceae", "order": "Enterobacterales", "phylum": "Proteobacteria", "superkingdom": "Bacteria"}, "3074": {"species": "Parachlorella kessleri", "genus": "Parachlorella", "family": "Chlorellaceae", "order": "Chlorellales", "phylum": "Chlorophyta", "superkingdom": "Eukaryota"}, "47421": {"species": "Hydrogenophaga pseudoflava", "genus": "Hydrogenophaga", "family": "Comamonadaceae", "order": "Burkholderiales", "phylum": "Proteobacteria", "superkingdom": "Bacteria"}, "123899": {"species": "Bordetella trematum", "genus": "Bordetella", "family": "Alcaligenaceae", "order": "Burkholderiales", "phylum": "Proteobacteria", "superkingdom": "Bacteria"}, "488447": {"species": "Burkholderia contaminans", "genus": "Burkholderia", "family": "Burkholderiaceae", "order": "Burkholderiales", "phylum": "Proteobacteria", "superkingdom": "Bacteria"}, "2217913": {"species": "Burkholderia sp. JP2-270", "genus": "Burkholderia", "family": "Burkholderiaceae", "order": "Burkholderiales", "phylum": "Proteobacteria", "superkingdom": "Bacteria"}, "1936080": {"species": "Winogradskyella sp. J14-2", "genus": "Winogradskyella", "family": "Flavobacteriaceae", "order": "Flavobacteriales", "phylum": "Bacteroidetes", "superkingdom": "Bacteria"}, "321983": {"species": "Massilia albidiflava", "genus": "Massilia", "family": "Oxalobacteraceae", "order": "Burkholderiales", "phylum": "Proteobacteria", "superkingdom": "Bacteria"}, "640510": {"species": "Burkholderia sp. CCGE1001", "genus": "Burkholderia", "family": "Burkholderiaceae", "order": "Burkholderiales", "phylum": "Proteobacteria", "superkingdom": "Bacteria"}, "104087": {"species": "Pseudomonas frederiksbergensis", "genus": "Pseudomonas", "family": "Pseudomonadaceae", "order": "Pseudomonadales", "phylum": "Proteobacteria", "superkingdom": "Bacteria"}, "55468": {"species": "Lagarosiphon major", "genus": "Lagarosiphon", "family": "Hydrocharitaceae", "order": "Alismatales", "phylum": "Streptophyta", "superkingdom": "Eukaryota"}, "1842539": {"species": "Bosea sp. RAC05", "genus": "Bosea", "family": "Bradyrhizobiaceae", "order": "Rhizobiales", "phylum": "Proteobacteria", "superkingdom": "Bacteria"}, "215447": {"species": "undef", "genus": "undef", "family": "undef", "order": "undef", "phylum": "undef", "superkingdom": "undef"}, "977880": {"species": "Cupriavidus taiwanensis", "genus": "Cupriavidus", "family": "Burkholderiaceae", "order": "Burkholderiales", "phylum": "Proteobacteria", "superkingdom": "Bacteria"}, "1612173": {"species": "Niveispirillum cyanobacteriorum", "genus": "Niveispirillum", "family": "Rhodospirillaceae", "order": "Rhodospirillales", "phylum": "Proteobacteria", "superkingdom": "Bacteria"}, "109265": {"species": "Dolichospermum circinale", "genus": "Dolichospermum", "family": "Aphanizomenonaceae", "order": "Nostocales", "phylum": "Cyanobacteria", "superkingdom": "Bacteria"}, "74468": {"species": "Sargassum muticum", "genus": "Sargassum", "family": "Sargassaceae", "order": "Fucales", "phylum": "Eukaryota-undef", "superkingdom": "Eukaryota"}, "573370": {"species": "Desulfovibrio magneticus", "genus": "Desulfovibrio", "family": "Desulfovibrionaceae", "order": "Desulfovibrionales", "phylum": "Proteobacteria", "superkingdom": "Bacteria"}, "488729": {"species": "Burkholderia metallica", "genus": "Burkholderia", "family": "Burkholderiaceae", "order": "Burkholderiales", "phylum": "Proteobacteria", "superkingdom": "Bacteria"}, "267608": {"species": "Ralstonia solanacearum", "genus": "Ralstonia", "family": "Burkholderiaceae", "order": "Burkholderiales", "phylum": "Proteobacteria", "superkingdom": "Bacteria"}, "716541": {"species": "Enterobacter cloacae", "genus": "Enterobacter", "family": "Enterobacteriaceae", "order": "Enterobacterales", "phylum": "Proteobacteria", "superkingdom": "Bacteria"}, "520": {"species": "Bordetella pertussis", "genus": "Bordetella", "family": "Alcaligenaceae", "order": "Burkholderiales", "phylum": "Proteobacteria", "superkingdom": "Bacteria"}, "482957": {"species": "Burkholderia lata", "genus": "Burkholderia", "family": "Burkholderiaceae", "order": "Burkholderiales", "phylum": "Proteobacteria", "superkingdom": "Bacteria"}, "64104": {"species": "Bacillus pseudomycoides", "genus": "Bacillus", "family": "Bacillaceae", "order": "Bacillales", "phylum": "Firmicutes", "superkingdom": "Bacteria"}, "1763534": {"species": "Flavobacterium crassostreae", "genus": "Flavobacterium", "family": "Flavobacteriaceae", "order": "Flavobacteriales", "phylum": "Bacteroidetes", "superkingdom": "Bacteria"}, "1196325": {"species": "Pseudomonas putida", "genus": "Pseudomonas", "family": "Pseudomonadaceae", "order": "Pseudomonadales", "phylum": "Proteobacteria", "superkingdom": "Bacteria"}, "935296": {"species": "Klebsiella aerogenes", "genus": "Klebsiella", "family": "Enterobacteriaceae", "order": "Enterobacterales", "phylum": "Proteobacteria", "superkingdom": "Bacteria"}, "85643": {"species": "Thauera sp. MZ1T", "genus": "Thauera", "family": "Zoogloeaceae", "order": "Rhodocyclales", "phylum": "Proteobacteria", "superkingdom": "Bacteria"}, "492": {"species": "Neisseria animalis", "genus": "Neisseria", "family": "Neisseriaceae", "order": "Neisseriales", "phylum": "Proteobacteria", "superkingdom": "Bacteria"}, "76869": {"species": "Pseudomonas putida", "genus": "Pseudomonas", "family": "Pseudomonadaceae", "order": "Pseudomonadales", "phylum": "Proteobacteria", "superkingdom": "Bacteria"}, "38626": {"species": "Phascolarctos cinereus", "genus": "Phascolarctos", "family": "Phascolarctidae", "order": "Diprotodontia", "phylum": "Chordata", "superkingdom": "Eukaryota"}, "102107": {"species": "Prunus mume", "genus": "Prunus", "family": "Rosaceae", "order": "Rosales", "phylum": "Streptophyta", "superkingdom": "Eukaryota"}, "4555": {"species": "Setaria italica", "genus": "Setaria", "family": "Poaceae", "order": "Poales", "phylum": "Streptophyta", "superkingdom": "Eukaryota"}, "63459": {"species": "Chenopodium quinoa", "genus": "Chenopodium", "family": "Chenopodiaceae", "order": "Caryophyllales", "phylum": "Streptophyta", "superkingdom": "Eukaryota"}, "2489595": {"species": "Glaciecola sp. THG-3.7", "genus": "Glaciecola", "family": "Alteromonadaceae", "order": "Alteromonadales", "phylum": "Proteobacteria", "superkingdom": "Bacteria"}, "754417": {"species": "Winogradskyella sp. PC-19", "genus": "Winogradskyella", "family": "Flavobacteriaceae", "order": "Flavobacteriales", "phylum": "Bacteroidetes", "superkingdom": "Bacteria"}, "1082851": {"species": "Comamonas serinivorans", "genus": "Comamonas", "family": "Comamonadaceae", "order": "Burkholderiales", "phylum": "Proteobacteria", "superkingdom": "Bacteria"}, "13146": {"species": "Melopsittacus undulatus", "genus": "Melopsittacus", "family": "Psittaculidae", "order": "Psittaciformes", "phylum": "Chordata", "superkingdom": "Eukaryota"}, "964": {"species": "Herbaspirillum seropedicae", "genus": "Herbaspirillum", "family": "Oxalobacteraceae", "order": "Burkholderiales", "phylum": "Proteobacteria", "superkingdom": "Bacteria"}, "1188319": {"species": "Ferriphaselus amnicola", "genus": "Ferriphaselus", "family": "Gallionellaceae", "order": "Nitrosomonadales", "phylum": "Proteobacteria", "superkingdom": "Bacteria"}, "402626": {"species": "Ralstonia pickettii", "genus": "Ralstonia", "family": "Burkholderiaceae", "order": "Burkholderiales", "phylum": "Proteobacteria", "superkingdom": "Bacteria"}, "398578": {"species": "Delftia acidovorans", "genus": "Delftia", "family": "Comamonadaceae", "order": "Burkholderiales", "phylum": "Proteobacteria", "superkingdom": "Bacteria"}, "342113": {"species": "Burkholderia oklahomensis", "genus": "Burkholderia", "family": "Burkholderiaceae", "order": "Burkholderiales", "phylum": "Proteobacteria", "superkingdom": "Bacteria"}, "550": {"species": "Enterobacter cloacae", "genus": "Enterobacter", "family": "Enterobacteriaceae", "order": "Enterobacterales", "phylum": "Proteobacteria", "superkingdom": "Bacteria"}, "1430440": {"species": "Magnetospirillum gryphiswaldense", "genus": "Magnetospirillum", "family": "Rhodospirillaceae", "order": "Rhodospirillales", "phylum": "Proteobacteria", "superkingdom": "Bacteria"}, "333": {"species": "Pseudomonas chlororaphis", "genus": "Pseudomonas", "family": "Pseudomonadaceae", "order": "Pseudomonadales", "phylum": "Proteobacteria", "superkingdom": "Bacteria"}, "2109915": {"species": "Simplicispira suum", "genus": "Simplicispira", "family": "Comamonadaceae", "order": "Burkholderiales", "phylum": "Proteobacteria", "superkingdom": "Bacteria"}, "1978467": {"species": "Pseudomonas sp. AK6U", "genus": "Pseudomonas", "family": "Pseudomonadaceae", "order": "Pseudomonadales", "phylum": "Proteobacteria", "superkingdom": "Bacteria"}, "1034889": {"species": "Variovorax sp. HW608", "genus": "Variovorax", "family": "Comamonadaceae", "order": "Burkholderiales", "phylum": "Proteobacteria", "superkingdom": "Bacteria"}, "1678128": {"species": "Limnohabitans sp. 63ED37-2", "genus": "Limnohabitans", "family": "Comamonadaceae", "order": "Burkholderiales", "phylum": "Proteobacteria", "superkingdom": "Bacteria"}, "667019": {"species": "Curvibacter putative symbiont of Hydra magnipapillata", "genus": "Curvibacter", "family": "Comamonadaceae", "order": "Burkholderiales", "phylum": "Proteobacteria", "superkingdom": "Bacteria"}, "441620": {"species": "Methylorubrum populi", "genus": "Methylorubrum", "family": "Methylobacteriaceae", "order": "Rhizobiales", "phylum": "Proteobacteria", "superkingdom": "Bacteria"}, "655307": {"species": "Neisseria sp. KEM232", "genus": "Neisseria", "family": "Neisseriaceae", "order": "Neisseriales", "phylum": "Proteobacteria", "superkingdom": "Bacteria"}}, "order_of_blobs": ["chr_Mito_G2", "chr_Chlo_G2", "chr_19_G2", "chr_18_G2", "chr_17_G2", "chr_16_G2", "chr_15_G2", "chr_14_G2", "chr_13_G2", "chr_12_G2", "chr_11_G2", "chr_10_G2", "chr_9_G2", "chr_8_G2", "chr_7_G2", "chr_6_G2", "chr_5_G2", "chr_4_G2", "chr_3_G2", "chr_2_G2", "chr_1_G2", "G2_bacterial_contigs_Contig1", "G2_bacterial_contigs_Contig2", "G2_bacterial_contigs_Contig3", "G2_bacterial_contigs_Contig4", "G2_bacterial_contigs_Contig5", "G2_bacterial_contigs_Contig6", "G2_bacterial_contigs_Contig7", "G2_bacterial_contigs_Contig8", "G2_bacterial_contigs_Contig9", "G2_bacterial_contigs_Contig10", "G2_bacterial_contigs_Contig11", "G2_bacterial_contigs_Contig12", "G2_bacterial_contigs_Contig13", "G2_bacterial_contigs_Contig14"], "dict_of_blobs": {"chr_Mito_G2": {"name": "chr_Mito_G2", "length": 33900, "n_count": 0, "agct_count": 33900, "gc": 0.3933, "covs": {"bam0": 478.5112}, "read_cov": {"bam0": 108163}, "hits": {"tax0": [{"name": "chr_Mito_G2", "taxId": "41875", "score": 62452.0}, {"name": "chr_Mito_G2", "taxId": "41875", "score": 17895.0}, {"name": "chr_Mito_G2", "taxId": "70448", "score": 2167.0}, {"name": "chr_Mito_G2", "taxId": "70448", "score": 743.0}, {"name": "chr_Mito_G2", "taxId": "70448", "score": 743.0}, {"name": "chr_Mito_G2", "taxId": "70448", "score": 2167.0}, {"name": "chr_Mito_G2", "taxId": "70448", "score": 2167.0}, {"name": "chr_Mito_G2", "taxId": "70448", "score": 169.0}, {"name": "chr_Mito_G2", "taxId": "1141622", "score": 1158.0}, {"name": "chr_Mito_G2", "taxId": "1141622", "score": 1157.0}, {"name": "chr_Mito_G2", "taxId": "1141622", "score": 1157.0}, {"name": "chr_Mito_G2", "taxId": "296587", "score": 953.0}, {"name": "chr_Mito_G2", "taxId": "296587", "score": 887.0}, {"name": "chr_Mito_G2", "taxId": "296587", "score": 887.0}, {"name": "chr_Mito_G2", "taxId": "296587", "score": 339.0}, {"name": "chr_Mito_G2", "taxId": "70448", "score": 948.0}, {"name": "chr_Mito_G2", "taxId": "70448", "score": 948.0}, {"name": "chr_Mito_G2", "taxId": "70448", "score": 948.0}, {"name": "chr_Mito_G2", "taxId": "70448", "score": 737.0}, {"name": "chr_Mito_G2", "taxId": "70448", "score": 667.0}, {"name": "chr_Mito_G2", "taxId": "70448", "score": 289.0}, {"name": "chr_Mito_G2", "taxId": "70448", "score": 252.0}, {"name": "chr_Mito_G2", "taxId": "70448", "score": 667.0}, {"name": "chr_Mito_G2", "taxId": "70448", "score": 289.0}, {"name": "chr_Mito_G2", "taxId": "70448", "score": 252.0}, {"name": "chr_Mito_G2", "taxId": "554055", "score": 621.0}, {"name": "chr_Mito_G2", "taxId": "554055", "score": 191.0}, {"name": "chr_Mito_G2", "taxId": "96477", "score": 520.0}, {"name": "chr_Mito_G2", "taxId": "1032745", "score": 398.0}, {"name": "chr_Mito_G2", "taxId": "74091", "score": 320.0}, {"name": "chr_Mito_G2", "taxId": "13748", "score": 316.0}, {"name": "chr_Mito_G2", "taxId": "392300", "score": 298.0}, {"name": "chr_Mito_G2", "taxId": "70448", "score": 294.0}, {"name": "chr_Mito_G2", "taxId": "70448", "score": 169.0}, {"name": "chr_Mito_G2", "taxId": "74468", "score": 292.0}, {"name": "chr_Mito_G2", "taxId": "70448", "score": 289.0}, {"name": "chr_Mito_G2", "taxId": "70448", "score": 252.0}, {"name": "chr_Mito_G2", "taxId": "28087", "score": 270.0}, {"name": "chr_Mito_G2", "taxId": "28087", "score": 265.0}, {"name": "chr_Mito_G2", "taxId": "70448", "score": 252.0}, {"name": "chr_Mito_G2", "taxId": "70448", "score": 169.0}, {"name": "chr_Mito_G2", "taxId": "2787", "score": 239.0}, {"name": "chr_Mito_G2", "taxId": "412965", "score": 231.0}, {"name": "chr_Mito_G2", "taxId": "413404", "score": 217.0}, {"name": "chr_Mito_G2", "taxId": "31312", "score": 182.0}, {"name": "chr_Mito_G2", "taxId": "215447", "score": 174.0}, {"name": "chr_Mito_G2", "taxId": "70448", "score": 169.0}, {"name": "chr_Mito_G2", "taxId": "55468", "score": 165.0}, {"name": "chr_Mito_G2", "taxId": "412627", "score": 152.0}, {"name": "chr_Mito_G2", "taxId": "69332", "score": 141.0}, {"name": "chr_Mito_G2", "taxId": "1416941", "score": 141.0}, {"name": "chr_Mito_G2", "taxId": "181804", "score": 141.0}, {"name": "chr_Mito_G2", "taxId": "55564", "score": 141.0}, {"name": "chr_Mito_G2", "taxId": "52555", "score": 139.0}]}, "taxonomy": {"bestsum": {"species": {"tax": "Bathycoccus prasinos", "score": 80347.0, "c_index": 23}, "genus": {"tax": "Bathycoccus", "score": 80347.0, "c_index": 21}, "family": {"tax": "Bathycoccaceae", "score": 96094.0, "c_index": 18}, "order": {"tax": "Mamiellales", "score": 99160.0, "c_index": 17}, "phylum": {"tax": "Chlorophyta", "score": 100154.0, "c_index": 6}, "superkingdom": {"tax": "Eukaryota", "score": 107029.0, "c_index": 2}}}}, "chr_Chlo_G2": {"name": "chr_Chlo_G2", "length": 71655, "n_count": 0, "agct_count": 71655, "gc": 0.4121, "covs": {"bam0": 486.7556}, "read_cov": {"bam0": 232565}, "hits": {"tax0": [{"name": "chr_Chlo_G2", "taxId": "41875", "score": 43192.0}, {"name": "chr_Chlo_G2", "taxId": "41875", "score": 24308.0}, {"name": "chr_Chlo_G2", "taxId": "41875", "score": 18794.0}, {"name": "chr_Chlo_G2", "taxId": "41875", "score": 10545.0}, {"name": "chr_Chlo_G2", "taxId": "41875", "score": 1984.0}, {"name": "chr_Chlo_G2", "taxId": "41875", "score": 952.0}, {"name": "chr_Chlo_G2", "taxId": "41875", "score": 6922.0}, {"name": "chr_Chlo_G2", "taxId": "296587", "score": 5400.0}, {"name": "chr_Chlo_G2", "taxId": "296587", "score": 4279.0}, {"name": "chr_Chlo_G2", "taxId": "296587", "score": 4279.0}, {"name": "chr_Chlo_G2", "taxId": "296587", "score": 3293.0}, {"name": "chr_Chlo_G2", "taxId": "296587", "score": 1991.0}, {"name": "chr_Chlo_G2", "taxId": "296587", "score": 1954.0}, {"name": "chr_Chlo_G2", "taxId": "296587", "score": 1615.0}, {"name": "chr_Chlo_G2", "taxId": "296587", "score": 1615.0}, {"name": "chr_Chlo_G2", "taxId": "296587", "score": 782.0}, {"name": "chr_Chlo_G2", "taxId": "296587", "score": 590.0}, {"name": "chr_Chlo_G2", "taxId": "296587", "score": 516.0}, {"name": "chr_Chlo_G2", "taxId": "296587", "score": 324.0}, {"name": "chr_Chlo_G2", "taxId": "296587", "score": 320.0}, {"name": "chr_Chlo_G2", "taxId": "296587", "score": 244.0}, {"name": "chr_Chlo_G2", "taxId": "296587", "score": 219.0}, {"name": "chr_Chlo_G2", "taxId": "296587", "score": 148.0}, {"name": "chr_Chlo_G2", "taxId": "296587", "score": 143.0}, {"name": "chr_Chlo_G2", "taxId": "296587", "score": 141.0}, {"name": "chr_Chlo_G2", "taxId": "564608", "score": 5345.0}, {"name": "chr_Chlo_G2", "taxId": "564608", "score": 1879.0}, {"name": "chr_Chlo_G2", "taxId": "564608", "score": 473.0}, {"name": "chr_Chlo_G2", "taxId": "564608", "score": 158.0}, {"name": "chr_Chlo_G2", "taxId": "564608", "score": 148.0}, {"name": "chr_Chlo_G2", "taxId": "70448", "score": 4968.0}, {"name": "chr_Chlo_G2", "taxId": "70448", "score": 4968.0}, {"name": "chr_Chlo_G2", "taxId": "70448", "score": 4968.0}, {"name": "chr_Chlo_G2", "taxId": "70448", "score": 3214.0}, {"name": "chr_Chlo_G2", "taxId": "70448", "score": 1157.0}, {"name": "chr_Chlo_G2", "taxId": "70448", "score": 867.0}, {"name": "chr_Chlo_G2", "taxId": "70448", "score": 846.0}, {"name": "chr_Chlo_G2", "taxId": "70448", "score": 425.0}, {"name": "chr_Chlo_G2", "taxId": "70448", "score": 241.0}, {"name": "chr_Chlo_G2", "taxId": "542413", "score": 4248.0}, {"name": "chr_Chlo_G2", "taxId": "542413", "score": 158.0}, {"name": "chr_Chlo_G2", "taxId": "70448", "score": 3214.0}, {"name": "chr_Chlo_G2", "taxId": "70448", "score": 1711.0}, {"name": "chr_Chlo_G2", "taxId": "70448", "score": 3214.0}, {"name": "chr_Chlo_G2", "taxId": "70448", "score": 1962.0}, {"name": "chr_Chlo_G2", "taxId": "70448", "score": 1912.0}, {"name": "chr_Chlo_G2", "taxId": "70448", "score": 1705.0}, {"name": "chr_Chlo_G2", "taxId": "70448", "score": 1184.0}, {"name": "chr_Chlo_G2", "taxId": "70448", "score": 867.0}, {"name": "chr_Chlo_G2", "taxId": "70448", "score": 843.0}, {"name": "chr_Chlo_G2", "taxId": "70448", "score": 800.0}, {"name": "chr_Chlo_G2", "taxId": "70448", "score": 425.0}, {"name": "chr_Chlo_G2", "taxId": "70448", "score": 409.0}, {"name": "chr_Chlo_G2", "taxId": "70448", "score": 366.0}, {"name": "chr_Chlo_G2", "taxId": "70448", "score": 331.0}, {"name": "chr_Chlo_G2", "taxId": "70448", "score": 241.0}, {"name": "chr_Chlo_G2", "taxId": "70448", "score": 237.0}, {"name": "chr_Chlo_G2", "taxId": "70448", "score": 226.0}, {"name": "chr_Chlo_G2", "taxId": "70448", "score": 139.0}, {"name": "chr_Chlo_G2", "taxId": "70448", "score": 137.0}, {"name": "chr_Chlo_G2", "taxId": "133788", "score": 2721.0}, {"name": "chr_Chlo_G2", "taxId": "77133", "score": 2680.0}, {"name": "chr_Chlo_G2", "taxId": "56765", "score": 2678.0}, {"name": "chr_Chlo_G2", "taxId": "70448", "score": 1956.0}, {"name": "chr_Chlo_G2", "taxId": "70448", "score": 1906.0}, {"name": "chr_Chlo_G2", "taxId": "70448", "score": 1245.0}, {"name": "chr_Chlo_G2", "taxId": "70448", "score": 1184.0}, {"name": "chr_Chlo_G2", "taxId": "70448", "score": 846.0}, {"name": "chr_Chlo_G2", "taxId": "70448", "score": 843.0}, {"name": "chr_Chlo_G2", "taxId": "70448", "score": 800.0}, {"name": "chr_Chlo_G2", "taxId": "70448", "score": 425.0}, {"name": "chr_Chlo_G2", "taxId": "70448", "score": 411.0}, {"name": "chr_Chlo_G2", "taxId": "70448", "score": 409.0}, {"name": "chr_Chlo_G2", "taxId": "70448", "score": 366.0}, {"name": "chr_Chlo_G2", "taxId": "70448", "score": 235.0}, {"name": "chr_Chlo_G2", "taxId": "70448", "score": 226.0}, {"name": "chr_Chlo_G2", "taxId": "70448", "score": 137.0}, {"name": "chr_Chlo_G2", "taxId": "70448", "score": 1956.0}, {"name": "chr_Chlo_G2", "taxId": "70448", "score": 1906.0}, {"name": "chr_Chlo_G2", "taxId": "70448", "score": 1700.0}, {"name": "chr_Chlo_G2", "taxId": "70448", "score": 1611.0}, {"name": "chr_Chlo_G2", "taxId": "70448", "score": 1245.0}, {"name": "chr_Chlo_G2", "taxId": "70448", "score": 1184.0}, {"name": "chr_Chlo_G2", "taxId": "70448", "score": 861.0}, {"name": "chr_Chlo_G2", "taxId": "70448", "score": 846.0}, {"name": "chr_Chlo_G2", "taxId": "70448", "score": 843.0}, {"name": "chr_Chlo_G2", "taxId": "70448", "score": 800.0}, {"name": "chr_Chlo_G2", "taxId": "70448", "score": 425.0}, {"name": "chr_Chlo_G2", "taxId": "70448", "score": 411.0}, {"name": "chr_Chlo_G2", "taxId": "70448", "score": 409.0}, {"name": "chr_Chlo_G2", "taxId": "70448", "score": 366.0}, {"name": "chr_Chlo_G2", "taxId": "70448", "score": 340.0}, {"name": "chr_Chlo_G2", "taxId": "70448", "score": 331.0}, {"name": "chr_Chlo_G2", "taxId": "70448", "score": 296.0}, {"name": "chr_Chlo_G2", "taxId": "70448", "score": 237.0}, {"name": "chr_Chlo_G2", "taxId": "70448", "score": 235.0}, {"name": "chr_Chlo_G2", "taxId": "70448", "score": 226.0}, {"name": "chr_Chlo_G2", "taxId": "70448", "score": 139.0}, {"name": "chr_Chlo_G2", "taxId": "70448", "score": 137.0}, {"name": "chr_Chlo_G2", "taxId": "70448", "score": 1956.0}, {"name": "chr_Chlo_G2", "taxId": "70448", "score": 1700.0}, {"name": "chr_Chlo_G2", "taxId": "70448", "score": 1611.0}, {"name": "chr_Chlo_G2", "taxId": "70448", "score": 1245.0}, {"name": "chr_Chlo_G2", "taxId": "70448", "score": 1184.0}, {"name": "chr_Chlo_G2", "taxId": "70448", "score": 1151.0}, {"name": "chr_Chlo_G2", "taxId": "70448", "score": 861.0}, {"name": "chr_Chlo_G2", "taxId": "70448", "score": 846.0}, {"name": "chr_Chlo_G2", "taxId": "70448", "score": 843.0}, {"name": "chr_Chlo_G2", "taxId": "70448", "score": 800.0}, {"name": "chr_Chlo_G2", "taxId": "70448", "score": 425.0}, {"name": "chr_Chlo_G2", "taxId": "70448", "score": 411.0}, {"name": "chr_Chlo_G2", "taxId": "70448", "score": 409.0}, {"name": "chr_Chlo_G2", "taxId": "70448", "score": 366.0}, {"name": "chr_Chlo_G2", "taxId": "70448", "score": 340.0}, {"name": "chr_Chlo_G2", "taxId": "70448", "score": 331.0}, {"name": "chr_Chlo_G2", "taxId": "70448", "score": 296.0}, {"name": "chr_Chlo_G2", "taxId": "70448", "score": 237.0}, {"name": "chr_Chlo_G2", "taxId": "70448", "score": 235.0}, {"name": "chr_Chlo_G2", "taxId": "70448", "score": 226.0}, {"name": "chr_Chlo_G2", "taxId": "70448", "score": 139.0}, {"name": "chr_Chlo_G2", "taxId": "70448", "score": 137.0}, {"name": "chr_Chlo_G2", "taxId": "542402", "score": 1714.0}, {"name": "chr_Chlo_G2", "taxId": "542402", "score": 512.0}, {"name": "chr_Chlo_G2", "taxId": "542402", "score": 475.0}, {"name": "chr_Chlo_G2", "taxId": "542402", "score": 361.0}, {"name": "chr_Chlo_G2", "taxId": "542402", "score": 143.0}, {"name": "chr_Chlo_G2", "taxId": "542402", "score": 137.0}, {"name": "chr_Chlo_G2", "taxId": "70448", "score": 1711.0}, {"name": "chr_Chlo_G2", "taxId": "70448", "score": 1245.0}, {"name": "chr_Chlo_G2", "taxId": "70448", "score": 411.0}, {"name": "chr_Chlo_G2", "taxId": "69401", "score": 357.0}, {"name": "chr_Chlo_G2", "taxId": "70448", "score": 337.0}, {"name": "chr_Chlo_G2", "taxId": "70448", "score": 337.0}, {"name": "chr_Chlo_G2", "taxId": "36894", "score": 329.0}, {"name": "chr_Chlo_G2", "taxId": "160064", "score": 326.0}, {"name": "chr_Chlo_G2", "taxId": "858337", "score": 300.0}, {"name": "chr_Chlo_G2", "taxId": "71743", "score": 267.0}, {"name": "chr_Chlo_G2", "taxId": "52965", "score": 255.0}, {"name": "chr_Chlo_G2", "taxId": "51693", "score": 250.0}, {"name": "chr_Chlo_G2", "taxId": "77931", "score": 228.0}, {"name": "chr_Chlo_G2", "taxId": "3105", "score": 217.0}, {"name": "chr_Chlo_G2", "taxId": "3105", "score": 217.0}, {"name": "chr_Chlo_G2", "taxId": "160070", "score": 180.0}, {"name": "chr_Chlo_G2", "taxId": "461633", "score": 178.0}, {"name": "chr_Chlo_G2", "taxId": "2007176", "score": 148.0}, {"name": "chr_Chlo_G2", "taxId": "204992", "score": 147.0}, {"name": "chr_Chlo_G2", "taxId": "1604141", "score": 145.0}, {"name": "chr_Chlo_G2", "taxId": "1604141", "score": 145.0}, {"name": "chr_Chlo_G2", "taxId": "3074", "score": 145.0}, {"name": "chr_Chlo_G2", "taxId": "3074", "score": 145.0}, {"name": "chr_Chlo_G2", "taxId": "73025", "score": 139.0}]}, "taxonomy": {"bestsum": {"species": {"tax": "Bathycoccus prasinos", "score": 106697.0, "c_index": 24}, "genus": {"tax": "Bathycoccus", "score": 106697.0, "c_index": 19}, "family": {"tax": "Bathycoccaceae", "score": 195557.0, "c_index": 17}, "order": {"tax": "Mamiellales", "score": 231413.0, "c_index": 13}, "phylum": {"tax": "Chlorophyta", "score": 237269.0, "c_index": 5}, "superkingdom": {"tax": "Eukaryota", "score": 238252.0, "c_index": 1}}}}, "chr_19_G2": {"name": "chr_19_G2", "length": 203941, "n_count": 0, "agct_count": 203941, "gc": 0.4133, "covs": {"bam0": 117.0797}, "read_cov": {"bam0": 159211}, "hits": {"tax0": [{"name": "chr_19_G2", "taxId": "41875", "score": 18582.0}, {"name": "chr_19_G2", "taxId": "41875", "score": 12562.0}, {"name": "chr_19_G2", "taxId": "41875", "score": 7121.0}, {"name": "chr_19_G2", "taxId": "41875", "score": 4285.0}, {"name": "chr_19_G2", "taxId": "41875", "score": 2754.0}, {"name": "chr_19_G2", "taxId": "41875", "score": 2638.0}, {"name": "chr_19_G2", "taxId": "41875", "score": 2233.0}, {"name": "chr_19_G2", "taxId": "41875", "score": 2230.0}, {"name": "chr_19_G2", "taxId": "41875", "score": 2139.0}, {"name": "chr_19_G2", "taxId": "41875", "score": 1751.0}, {"name": "chr_19_G2", "taxId": "41875", "score": 1735.0}, {"name": "chr_19_G2", "taxId": "41875", "score": 1303.0}, {"name": "chr_19_G2", "taxId": "41875", "score": 1079.0}, {"name": "chr_19_G2", "taxId": "41875", "score": 1070.0}, {"name": "chr_19_G2", "taxId": "41875", "score": 1044.0}, {"name": "chr_19_G2", "taxId": "41875", "score": 965.0}, {"name": "chr_19_G2", "taxId": "41875", "score": 852.0}, {"name": "chr_19_G2", "taxId": "41875", "score": 815.0}, {"name": "chr_19_G2", "taxId": "41875", "score": 811.0}, {"name": "chr_19_G2", "taxId": "41875", "score": 811.0}, {"name": "chr_19_G2", "taxId": "41875", "score": 806.0}, {"name": "chr_19_G2", "taxId": "41875", "score": 802.0}, {"name": "chr_19_G2", "taxId": "41875", "score": 776.0}, {"name": "chr_19_G2", "taxId": "41875", "score": 767.0}, {"name": "chr_19_G2", "taxId": "41875", "score": 754.0}, {"name": "chr_19_G2", "taxId": "41875", "score": 745.0}, {"name": "chr_19_G2", "taxId": "41875", "score": 712.0}, {"name": "chr_19_G2", "taxId": "41875", "score": 697.0}, {"name": "chr_19_G2", "taxId": "41875", "score": 697.0}, {"name": "chr_19_G2", "taxId": "41875", "score": 684.0}, {"name": "chr_19_G2", "taxId": "41875", "score": 634.0}, {"name": "chr_19_G2", "taxId": "41875", "score": 612.0}, {"name": "chr_19_G2", "taxId": "41875", "score": 608.0}, {"name": "chr_19_G2", "taxId": "41875", "score": 560.0}, {"name": "chr_19_G2", "taxId": "41875", "score": 556.0}, {"name": "chr_19_G2", "taxId": "41875", "score": 551.0}, {"name": "chr_19_G2", "taxId": "41875", "score": 521.0}, {"name": "chr_19_G2", "taxId": "41875", "score": 518.0}, {"name": "chr_19_G2", "taxId": "41875", "score": 497.0}, {"name": "chr_19_G2", "taxId": "41875", "score": 486.0}, {"name": "chr_19_G2", "taxId": "41875", "score": 484.0}, {"name": "chr_19_G2", "taxId": "41875", "score": 481.0}, {"name": "chr_19_G2", "taxId": "41875", "score": 473.0}, {"name": "chr_19_G2", "taxId": "41875", "score": 472.0}, {"name": "chr_19_G2", "taxId": "41875", "score": 455.0}, {"name": "chr_19_G2", "taxId": "41875", "score": 451.0}, {"name": "chr_19_G2", "taxId": "41875", "score": 446.0}, {"name": "chr_19_G2", "taxId": "41875", "score": 433.0}, {"name": "chr_19_G2", "taxId": "41875", "score": 425.0}, {"name": "chr_19_G2", "taxId": "41875", "score": 425.0}, {"name": "chr_19_G2", "taxId": "41875", "score": 414.0}, {"name": "chr_19_G2", "taxId": "41875", "score": 405.0}, {"name": "chr_19_G2", "taxId": "41875", "score": 405.0}, {"name": "chr_19_G2", "taxId": "41875", "score": 398.0}, {"name": "chr_19_G2", "taxId": "41875", "score": 396.0}, {"name": "chr_19_G2", "taxId": "41875", "score": 390.0}, {"name": "chr_19_G2", "taxId": "41875", "score": 385.0}, {"name": "chr_19_G2", "taxId": "41875", "score": 381.0}, {"name": "chr_19_G2", "taxId": "41875", "score": 363.0}, {"name": "chr_19_G2", "taxId": "41875", "score": 357.0}, {"name": "chr_19_G2", "taxId": "41875", "score": 355.0}, {"name": "chr_19_G2", "taxId": "41875", "score": 355.0}, {"name": "chr_19_G2", "taxId": "41875", "score": 351.0}, {"name": "chr_19_G2", "taxId": "41875", "score": 350.0}, {"name": "chr_19_G2", "taxId": "41875", "score": 344.0}, {"name": "chr_19_G2", "taxId": "41875", "score": 340.0}, {"name": "chr_19_G2", "taxId": "41875", "score": 339.0}, {"name": "chr_19_G2", "taxId": "41875", "score": 327.0}, {"name": "chr_19_G2", "taxId": "41875", "score": 326.0}, {"name": "chr_19_G2", "taxId": "41875", "score": 322.0}, {"name": "chr_19_G2", "taxId": "41875", "score": 318.0}, {"name": "chr_19_G2", "taxId": "41875", "score": 318.0}, {"name": "chr_19_G2", "taxId": "41875", "score": 318.0}, {"name": "chr_19_G2", "taxId": "41875", "score": 318.0}, {"name": "chr_19_G2", "taxId": "41875", "score": 318.0}, {"name": "chr_19_G2", "taxId": "41875", "score": 318.0}, {"name": "chr_19_G2", "taxId": "41875", "score": 318.0}, {"name": "chr_19_G2", "taxId": "41875", "score": 318.0}, {"name": "chr_19_G2", "taxId": "41875", "score": 315.0}, {"name": "chr_19_G2", "taxId": "41875", "score": 313.0}, {"name": "chr_19_G2", "taxId": "41875", "score": 313.0}, {"name": "chr_19_G2", "taxId": "41875", "score": 313.0}, {"name": "chr_19_G2", "taxId": "41875", "score": 309.0}, {"name": "chr_19_G2", "taxId": "41875", "score": 307.0}, {"name": "chr_19_G2", "taxId": "41875", "score": 303.0}, {"name": "chr_19_G2", "taxId": "41875", "score": 302.0}, {"name": "chr_19_G2", "taxId": "41875", "score": 294.0}, {"name": "chr_19_G2", "taxId": "41875", "score": 292.0}, {"name": "chr_19_G2", "taxId": "41875", "score": 291.0}, {"name": "chr_19_G2", "taxId": "41875", "score": 287.0}, {"name": "chr_19_G2", "taxId": "41875", "score": 287.0}, {"name": "chr_19_G2", "taxId": "41875", "score": 285.0}, {"name": "chr_19_G2", "taxId": "41875", "score": 285.0}, {"name": "chr_19_G2", "taxId": "41875", "score": 283.0}, {"name": "chr_19_G2", "taxId": "41875", "score": 281.0}, {"name": "chr_19_G2", "taxId": "41875", "score": 279.0}, {"name": "chr_19_G2", "taxId": "41875", "score": 278.0}, {"name": "chr_19_G2", "taxId": "41875", "score": 276.0}, {"name": "chr_19_G2", "taxId": "41875", "score": 270.0}, {"name": "chr_19_G2", "taxId": "41875", "score": 268.0}, {"name": "chr_19_G2", "taxId": "41875", "score": 265.0}, {"name": "chr_19_G2", "taxId": "41875", "score": 265.0}, {"name": "chr_19_G2", "taxId": "41875", "score": 261.0}, {"name": "chr_19_G2", "taxId": "41875", "score": 259.0}, {"name": "chr_19_G2", "taxId": "41875", "score": 255.0}, {"name": "chr_19_G2", "taxId": "41875", "score": 255.0}, {"name": "chr_19_G2", "taxId": "41875", "score": 252.0}, {"name": "chr_19_G2", "taxId": "41875", "score": 252.0}, {"name": "chr_19_G2", "taxId": "41875", "score": 252.0}, {"name": "chr_19_G2", "taxId": "41875", "score": 250.0}, {"name": "chr_19_G2", "taxId": "41875", "score": 250.0}, {"name": "chr_19_G2", "taxId": "41875", "score": 250.0}, {"name": "chr_19_G2", "taxId": "41875", "score": 248.0}, {"name": "chr_19_G2", "taxId": "41875", "score": 248.0}, {"name": "chr_19_G2", "taxId": "41875", "score": 246.0}, {"name": "chr_19_G2", "taxId": "41875", "score": 243.0}, {"name": "chr_19_G2", "taxId": "41875", "score": 235.0}, {"name": "chr_19_G2", "taxId": "41875", "score": 228.0}, {"name": "chr_19_G2", "taxId": "41875", "score": 228.0}, {"name": "chr_19_G2", "taxId": "41875", "score": 226.0}, {"name": "chr_19_G2", "taxId": "41875", "score": 226.0}, {"name": "chr_19_G2", "taxId": "41875", "score": 222.0}, {"name": "chr_19_G2", "taxId": "41875", "score": 220.0}, {"name": "chr_19_G2", "taxId": "41875", "score": 219.0}, {"name": "chr_19_G2", "taxId": "41875", "score": 217.0}, {"name": "chr_19_G2", "taxId": "41875", "score": 215.0}, {"name": "chr_19_G2", "taxId": "41875", "score": 215.0}, {"name": "chr_19_G2", "taxId": "41875", "score": 215.0}, {"name": "chr_19_G2", "taxId": "41875", "score": 213.0}, {"name": "chr_19_G2", "taxId": "41875", "score": 202.0}, {"name": "chr_19_G2", "taxId": "41875", "score": 200.0}, {"name": "chr_19_G2", "taxId": "41875", "score": 193.0}, {"name": "chr_19_G2", "taxId": "41875", "score": 189.0}, {"name": "chr_19_G2", "taxId": "41875", "score": 187.0}, {"name": "chr_19_G2", "taxId": "41875", "score": 185.0}, {"name": "chr_19_G2", "taxId": "41875", "score": 185.0}, {"name": "chr_19_G2", "taxId": "41875", "score": 185.0}, {"name": "chr_19_G2", "taxId": "41875", "score": 183.0}, {"name": "chr_19_G2", "taxId": "41875", "score": 183.0}, {"name": "chr_19_G2", "taxId": "41875", "score": 182.0}, {"name": "chr_19_G2", "taxId": "41875", "score": 178.0}, {"name": "chr_19_G2", "taxId": "41875", "score": 174.0}, {"name": "chr_19_G2", "taxId": "41875", "score": 174.0}, {"name": "chr_19_G2", "taxId": "41875", "score": 174.0}, {"name": "chr_19_G2", "taxId": "41875", "score": 169.0}, {"name": "chr_19_G2", "taxId": "41875", "score": 167.0}, {"name": "chr_19_G2", "taxId": "41875", "score": 165.0}, {"name": "chr_19_G2", "taxId": "41875", "score": 165.0}, {"name": "chr_19_G2", "taxId": "41875", "score": 159.0}, {"name": "chr_19_G2", "taxId": "41875", "score": 158.0}, {"name": "chr_19_G2", "taxId": "41875", "score": 158.0}, {"name": "chr_19_G2", "taxId": "41875", "score": 154.0}, {"name": "chr_19_G2", "taxId": "41875", "score": 148.0}, {"name": "chr_19_G2", "taxId": "41875", "score": 147.0}, {"name": "chr_19_G2", "taxId": "41875", "score": 145.0}, {"name": "chr_19_G2", "taxId": "41875", "score": 145.0}, {"name": "chr_19_G2", "taxId": "41875", "score": 145.0}, {"name": "chr_19_G2", "taxId": "41875", "score": 145.0}, {"name": "chr_19_G2", "taxId": "41875", "score": 145.0}, {"name": "chr_19_G2", "taxId": "41875", "score": 145.0}, {"name": "chr_19_G2", "taxId": "41875", "score": 143.0}, {"name": "chr_19_G2", "taxId": "41875", "score": 141.0}, {"name": "chr_19_G2", "taxId": "41875", "score": 139.0}, {"name": "chr_19_G2", "taxId": "41875", "score": 12523.0}, {"name": "chr_19_G2", "taxId": "41875", "score": 3398.0}, {"name": "chr_19_G2", "taxId": "41875", "score": 2156.0}, {"name": "chr_19_G2", "taxId": "41875", "score": 2139.0}, {"name": "chr_19_G2", "taxId": "41875", "score": 1303.0}, {"name": "chr_19_G2", "taxId": "41875", "score": 1070.0}, {"name": "chr_19_G2", "taxId": "41875", "score": 965.0}, {"name": "chr_19_G2", "taxId": "41875", "score": 815.0}, {"name": "chr_19_G2", "taxId": "41875", "score": 811.0}, {"name": "chr_19_G2", "taxId": "41875", "score": 811.0}, {"name": "chr_19_G2", "taxId": "41875", "score": 806.0}, {"name": "chr_19_G2", "taxId": "41875", "score": 767.0}, {"name": "chr_19_G2", "taxId": "41875", "score": 745.0}, {"name": "chr_19_G2", "taxId": "41875", "score": 697.0}, {"name": "chr_19_G2", "taxId": "41875", "score": 656.0}, {"name": "chr_19_G2", "taxId": "41875", "score": 590.0}, {"name": "chr_19_G2", "taxId": "41875", "score": 521.0}, {"name": "chr_19_G2", "taxId": "41875", "score": 425.0}, {"name": "chr_19_G2", "taxId": "41875", "score": 296.0}, {"name": "chr_19_G2", "taxId": "41875", "score": 292.0}, {"name": "chr_19_G2", "taxId": "41875", "score": 222.0}, {"name": "chr_19_G2", "taxId": "41875", "score": 195.0}, {"name": "chr_19_G2", "taxId": "41875", "score": 148.0}, {"name": "chr_19_G2", "taxId": "41875", "score": 143.0}, {"name": "chr_19_G2", "taxId": "41875", "score": 4617.0}, {"name": "chr_19_G2", "taxId": "41875", "score": 4460.0}, {"name": "chr_19_G2", "taxId": "41875", "score": 1079.0}, {"name": "chr_19_G2", "taxId": "41875", "score": 363.0}, {"name": "chr_19_G2", "taxId": "41875", "score": 3895.0}, {"name": "chr_19_G2", "taxId": "41875", "score": 3786.0}, {"name": "chr_19_G2", "taxId": "41875", "score": 1262.0}, {"name": "chr_19_G2", "taxId": "41875", "score": 1221.0}, {"name": "chr_19_G2", "taxId": "41875", "score": 1199.0}, {"name": "chr_19_G2", "taxId": "41875", "score": 898.0}, {"name": "chr_19_G2", "taxId": "41875", "score": 898.0}, {"name": "chr_19_G2", "taxId": "41875", "score": 830.0}, {"name": "chr_19_G2", "taxId": "41875", "score": 684.0}, {"name": "chr_19_G2", "taxId": "41875", "score": 669.0}, {"name": "chr_19_G2", "taxId": "41875", "score": 448.0}, {"name": "chr_19_G2", "taxId": "41875", "score": 446.0}, {"name": "chr_19_G2", "taxId": "41875", "score": 283.0}, {"name": "chr_19_G2", "taxId": "41875", "score": 3784.0}, {"name": "chr_19_G2", "taxId": "41875", "score": 448.0}, {"name": "chr_19_G2", "taxId": "41875", "score": 3376.0}, {"name": "chr_19_G2", "taxId": "41875", "score": 2955.0}, {"name": "chr_19_G2", "taxId": "41875", "score": 2955.0}, {"name": "chr_19_G2", "taxId": "41875", "score": 2050.0}, {"name": "chr_19_G2", "taxId": "41875", "score": 2050.0}, {"name": "chr_19_G2", "taxId": "41875", "score": 944.0}, {"name": "chr_19_G2", "taxId": "41875", "score": 944.0}, {"name": "chr_19_G2", "taxId": "41875", "score": 900.0}, {"name": "chr_19_G2", "taxId": "41875", "score": 900.0}, {"name": "chr_19_G2", "taxId": "41875", "score": 865.0}, {"name": "chr_19_G2", "taxId": "41875", "score": 843.0}, {"name": "chr_19_G2", "taxId": "41875", "score": 843.0}, {"name": "chr_19_G2", "taxId": "41875", "score": 841.0}, {"name": "chr_19_G2", "taxId": "41875", "score": 824.0}, {"name": "chr_19_G2", "taxId": "41875", "score": 808.0}, {"name": "chr_19_G2", "taxId": "41875", "score": 767.0}, {"name": "chr_19_G2", "taxId": "41875", "score": 747.0}, {"name": "chr_19_G2", "taxId": "41875", "score": 747.0}, {"name": "chr_19_G2", "taxId": "41875", "score": 429.0}, {"name": "chr_19_G2", "taxId": "41875", "score": 420.0}, {"name": "chr_19_G2", "taxId": "41875", "score": 412.0}, {"name": "chr_19_G2", "taxId": "41875", "score": 403.0}, {"name": "chr_19_G2", "taxId": "41875", "score": 396.0}, {"name": "chr_19_G2", "taxId": "41875", "score": 385.0}, {"name": "chr_19_G2", "taxId": "41875", "score": 303.0}, {"name": "chr_19_G2", "taxId": "41875", "score": 296.0}, {"name": "chr_19_G2", "taxId": "41875", "score": 291.0}, {"name": "chr_19_G2", "taxId": "41875", "score": 287.0}, {"name": "chr_19_G2", "taxId": "41875", "score": 281.0}, {"name": "chr_19_G2", "taxId": "41875", "score": 278.0}, {"name": "chr_19_G2", "taxId": "41875", "score": 265.0}, {"name": "chr_19_G2", "taxId": "41875", "score": 243.0}, {"name": "chr_19_G2", "taxId": "41875", "score": 241.0}, {"name": "chr_19_G2", "taxId": "41875", "score": 230.0}, {"name": "chr_19_G2", "taxId": "41875", "score": 224.0}, {"name": "chr_19_G2", "taxId": "41875", "score": 167.0}, {"name": "chr_19_G2", "taxId": "41875", "score": 152.0}, {"name": "chr_19_G2", "taxId": "41875", "score": 148.0}, {"name": "chr_19_G2", "taxId": "41875", "score": 2333.0}, {"name": "chr_19_G2", "taxId": "41875", "score": 944.0}, {"name": "chr_19_G2", "taxId": "41875", "score": 1929.0}, {"name": "chr_19_G2", "taxId": "41875", "score": 652.0}, {"name": "chr_19_G2", "taxId": "41875", "score": 468.0}, {"name": "chr_19_G2", "taxId": "41875", "score": 457.0}, {"name": "chr_19_G2", "taxId": "41875", "score": 320.0}, {"name": "chr_19_G2", "taxId": "41875", "score": 318.0}, {"name": "chr_19_G2", "taxId": "41875", "score": 250.0}, {"name": "chr_19_G2", "taxId": "41875", "score": 244.0}, {"name": "chr_19_G2", "taxId": "41875", "score": 239.0}, {"name": "chr_19_G2", "taxId": "41875", "score": 195.0}, {"name": "chr_19_G2", "taxId": "41875", "score": 1888.0}, {"name": "chr_19_G2", "taxId": "41875", "score": 652.0}, {"name": "chr_19_G2", "taxId": "41875", "score": 1884.0}, {"name": "chr_19_G2", "taxId": "41875", "score": 1834.0}, {"name": "chr_19_G2", "taxId": "41875", "score": 861.0}, {"name": "chr_19_G2", "taxId": "41875", "score": 327.0}, {"name": "chr_19_G2", "taxId": "41875", "score": 244.0}, {"name": "chr_19_G2", "taxId": "41875", "score": 1823.0}, {"name": "chr_19_G2", "taxId": "41875", "score": 1821.0}, {"name": "chr_19_G2", "taxId": "41875", "score": 861.0}, {"name": "chr_19_G2", "taxId": "41875", "score": 1325.0}, {"name": "chr_19_G2", "taxId": "41875", "score": 1262.0}, {"name": "chr_19_G2", "taxId": "41875", "score": 1221.0}, {"name": "chr_19_G2", "taxId": "41875", "score": 1199.0}, {"name": "chr_19_G2", "taxId": "41875", "score": 684.0}, {"name": "chr_19_G2", "taxId": "41875", "score": 1236.0}, {"name": "chr_19_G2", "taxId": "41875", "score": 630.0}, {"name": "chr_19_G2", "taxId": "41875", "score": 558.0}, {"name": "chr_19_G2", "taxId": "41875", "score": 311.0}, {"name": "chr_19_G2", "taxId": "41875", "score": 1236.0}, {"name": "chr_19_G2", "taxId": "41875", "score": 630.0}, {"name": "chr_19_G2", "taxId": "41875", "score": 558.0}, {"name": "chr_19_G2", "taxId": "41875", "score": 311.0}, {"name": "chr_19_G2", "taxId": "41875", "score": 1050.0}, {"name": "chr_19_G2", "taxId": "41875", "score": 1044.0}, {"name": "chr_19_G2", "taxId": "41875", "score": 944.0}, {"name": "chr_19_G2", "taxId": "41875", "score": 562.0}, {"name": "chr_19_G2", "taxId": "41875", "score": 900.0}, {"name": "chr_19_G2", "taxId": "41875", "score": 900.0}, {"name": "chr_19_G2", "taxId": "41875", "score": 843.0}, {"name": "chr_19_G2", "taxId": "41875", "score": 843.0}, {"name": "chr_19_G2", "taxId": "41875", "score": 830.0}, {"name": "chr_19_G2", "taxId": "41875", "score": 824.0}, {"name": "chr_19_G2", "taxId": "41875", "score": 808.0}, {"name": "chr_19_G2", "taxId": "41875", "score": 802.0}, {"name": "chr_19_G2", "taxId": "41875", "score": 780.0}, {"name": "chr_19_G2", "taxId": "41875", "score": 691.0}, {"name": "chr_19_G2", "taxId": "41875", "score": 691.0}, {"name": "chr_19_G2", "taxId": "41875", "score": 586.0}, {"name": "chr_19_G2", "taxId": "41875", "score": 538.0}, {"name": "chr_19_G2", "taxId": "41875", "score": 830.0}, {"name": "chr_19_G2", "taxId": "41875", "score": 701.0}, {"name": "chr_19_G2", "taxId": "41875", "score": 641.0}, {"name": "chr_19_G2", "taxId": "41875", "score": 401.0}, {"name": "chr_19_G2", "taxId": "41875", "score": 614.0}, {"name": "chr_19_G2", "taxId": "41875", "score": 569.0}, {"name": "chr_19_G2", "taxId": "41875", "score": 555.0}, {"name": "chr_19_G2", "taxId": "41875", "score": 538.0}, {"name": "chr_19_G2", "taxId": "41875", "score": 331.0}, {"name": "chr_19_G2", "taxId": "41875", "score": 331.0}, {"name": "chr_19_G2", "taxId": "41875", "score": 307.0}, {"name": "chr_19_G2", "taxId": "41875", "score": 300.0}, {"name": "chr_19_G2", "taxId": "41875", "score": 289.0}, {"name": "chr_19_G2", "taxId": "41875", "score": 265.0}, {"name": "chr_19_G2", "taxId": "41875", "score": 250.0}, {"name": "chr_19_G2", "taxId": "41875", "score": 250.0}, {"name": "chr_19_G2", "taxId": "41875", "score": 244.0}, {"name": "chr_19_G2", "taxId": "41875", "score": 211.0}, {"name": "chr_19_G2", "taxId": "41875", "score": 178.0}, {"name": "chr_19_G2", "taxId": "41875", "score": 169.0}, {"name": "chr_19_G2", "taxId": "41875", "score": 159.0}, {"name": "chr_19_G2", "taxId": "41875", "score": 145.0}, {"name": "chr_19_G2", "taxId": "41875", "score": 538.0}, {"name": "chr_19_G2", "taxId": "41875", "score": 351.0}, {"name": "chr_19_G2", "taxId": "41875", "score": 536.0}, {"name": "chr_19_G2", "taxId": "41875", "score": 505.0}, {"name": "chr_19_G2", "taxId": "41875", "score": 492.0}, {"name": "chr_19_G2", "taxId": "41875", "score": 272.0}, {"name": "chr_19_G2", "taxId": "41875", "score": 451.0}, {"name": "chr_19_G2", "taxId": "41875", "score": 403.0}, {"name": "chr_19_G2", "taxId": "41875", "score": 351.0}, {"name": "chr_19_G2", "taxId": "41875", "score": 351.0}, {"name": "chr_19_G2", "taxId": "41875", "score": 307.0}, {"name": "chr_19_G2", "taxId": "41875", "score": 302.0}, {"name": "chr_19_G2", "taxId": "41875", "score": 278.0}, {"name": "chr_19_G2", "taxId": "41875", "score": 224.0}, {"name": "chr_19_G2", "taxId": "41875", "score": 195.0}, {"name": "chr_19_G2", "taxId": "41875", "score": 193.0}, {"name": "chr_19_G2", "taxId": "41875", "score": 169.0}, {"name": "chr_19_G2", "taxId": "41875", "score": 161.0}, {"name": "chr_19_G2", "taxId": "41875", "score": 154.0}, {"name": "chr_19_G2", "taxId": "41875", "score": 407.0}, {"name": "chr_19_G2", "taxId": "41875", "score": 383.0}, {"name": "chr_19_G2", "taxId": "41875", "score": 281.0}, {"name": "chr_19_G2", "taxId": "41875", "score": 163.0}, {"name": "chr_19_G2", "taxId": "41875", "score": 388.0}, {"name": "chr_19_G2", "taxId": "41875", "score": 174.0}, {"name": "chr_19_G2", "taxId": "41875", "score": 375.0}, {"name": "chr_19_G2", "taxId": "880159", "score": 366.0}, {"name": "chr_19_G2", "taxId": "880159", "score": 263.0}, {"name": "chr_19_G2", "taxId": "880160", "score": 344.0}, {"name": "chr_19_G2", "taxId": "880160", "score": 274.0}, {"name": "chr_19_G2", "taxId": "41875", "score": 337.0}, {"name": "chr_19_G2", "taxId": "41875", "score": 287.0}, {"name": "chr_19_G2", "taxId": "41875", "score": 329.0}, {"name": "chr_19_G2", "taxId": "41875", "score": 324.0}, {"name": "chr_19_G2", "taxId": "41875", "score": 322.0}, {"name": "chr_19_G2", "taxId": "41875", "score": 255.0}, {"name": "chr_19_G2", "taxId": "41875", "score": 322.0}, {"name": "chr_19_G2", "taxId": "41875", "score": 322.0}, {"name": "chr_19_G2", "taxId": "41875", "score": 145.0}, {"name": "chr_19_G2", "taxId": "41875", "score": 303.0}, {"name": "chr_19_G2", "taxId": "41875", "score": 303.0}, {"name": "chr_19_G2", "taxId": "41875", "score": 303.0}, {"name": "chr_19_G2", "taxId": "41875", "score": 283.0}, {"name": "chr_19_G2", "taxId": "41875", "score": 281.0}, {"name": "chr_19_G2", "taxId": "41875", "score": 281.0}, {"name": "chr_19_G2", "taxId": "41875", "score": 265.0}, {"name": "chr_19_G2", "taxId": "41875", "score": 211.0}, {"name": "chr_19_G2", "taxId": "41875", "score": 159.0}, {"name": "chr_19_G2", "taxId": "41875", "score": 220.0}, {"name": "chr_19_G2", "taxId": "41875", "score": 206.0}, {"name": "chr_19_G2", "taxId": "41875", "score": 185.0}]}, "taxonomy": {"bestsum": {"species": {"tax": "Bathycoccus prasinos", "score": 274813.0, "c_index": 1}, "genus": {"tax": "Bathycoccus", "score": 274813.0, "c_index": 1}, "family": {"tax": "Bathycoccaceae", "score": 274813.0, "c_index": 1}, "order": {"tax": "Mamiellales", "score": 274813.0, "c_index": 1}, "phylum": {"tax": "Chlorophyta", "score": 274813.0, "c_index": 1}, "superkingdom": {"tax": "Eukaryota", "score": 274813.0, "c_index": 1}}}}, "chr_18_G2": {"name": "chr_18_G2", "length": 309281, "n_count": 0, "agct_count": 309281, "gc": 0.4696, "covs": {"bam0": 120.9202}, "read_cov": {"bam0": 249367}, "hits": {"tax0": [{"name": "chr_18_G2", "taxId": "41875", "score": 199400.0}, {"name": "chr_18_G2", "taxId": "41875", "score": 146700.0}, {"name": "chr_18_G2", "taxId": "41875", "score": 88472.0}, {"name": "chr_18_G2", "taxId": "41875", "score": 49031.0}, {"name": "chr_18_G2", "taxId": "41875", "score": 31307.0}, {"name": "chr_18_G2", "taxId": "41875", "score": 12131.0}, {"name": "chr_18_G2", "taxId": "41875", "score": 10935.0}, {"name": "chr_18_G2", "taxId": "41875", "score": 6268.0}, {"name": "chr_18_G2", "taxId": "41875", "score": 3773.0}, {"name": "chr_18_G2", "taxId": "41875", "score": 1836.0}, {"name": "chr_18_G2", "taxId": "41875", "score": 841.0}, {"name": "chr_18_G2", "taxId": "41875", "score": 797.0}, {"name": "chr_18_G2", "taxId": "41875", "score": 771.0}, {"name": "chr_18_G2", "taxId": "41875", "score": 747.0}, {"name": "chr_18_G2", "taxId": "41875", "score": 730.0}, {"name": "chr_18_G2", "taxId": "41875", "score": 723.0}, {"name": "chr_18_G2", "taxId": "41875", "score": 719.0}, {"name": "chr_18_G2", "taxId": "41875", "score": 529.0}, {"name": "chr_18_G2", "taxId": "41875", "score": 12850.0}, {"name": "chr_18_G2", "taxId": "41875", "score": 309.0}, {"name": "chr_18_G2", "taxId": "41875", "score": 9182.0}, {"name": "chr_18_G2", "taxId": "41875", "score": 1312.0}, {"name": "chr_18_G2", "taxId": "41875", "score": 8312.0}, {"name": "chr_18_G2", "taxId": "41875", "score": 7515.0}, {"name": "chr_18_G2", "taxId": "41875", "score": 7326.0}, {"name": "chr_18_G2", "taxId": "41875", "score": 7238.0}, {"name": "chr_18_G2", "taxId": "41875", "score": 6892.0}, {"name": "chr_18_G2", "taxId": "41875", "score": 6615.0}, {"name": "chr_18_G2", "taxId": "41875", "score": 6530.0}, {"name": "chr_18_G2", "taxId": "41875", "score": 425.0}, {"name": "chr_18_G2", "taxId": "41875", "score": 6408.0}, {"name": "chr_18_G2", "taxId": "41875", "score": 315.0}, {"name": "chr_18_G2", "taxId": "41875", "score": 6327.0}, {"name": "chr_18_G2", "taxId": "41875", "score": 6255.0}, {"name": "chr_18_G2", "taxId": "41875", "score": 6218.0}, {"name": "chr_18_G2", "taxId": "41875", "score": 6205.0}, {"name": "chr_18_G2", "taxId": "41875", "score": 6133.0}, {"name": "chr_18_G2", "taxId": "41875", "score": 5890.0}, {"name": "chr_18_G2", "taxId": "41875", "score": 5862.0}, {"name": "chr_18_G2", "taxId": "41875", "score": 5666.0}, {"name": "chr_18_G2", "taxId": "41875", "score": 5481.0}, {"name": "chr_18_G2", "taxId": "41875", "score": 5607.0}, {"name": "chr_18_G2", "taxId": "41875", "score": 5502.0}, {"name": "chr_18_G2", "taxId": "41875", "score": 5446.0}, {"name": "chr_18_G2", "taxId": "41875", "score": 5435.0}, {"name": "chr_18_G2", "taxId": "41875", "score": 5269.0}, {"name": "chr_18_G2", "taxId": "41875", "score": 5086.0}, {"name": "chr_18_G2", "taxId": "41875", "score": 5048.0}, {"name": "chr_18_G2", "taxId": "41875", "score": 5011.0}, {"name": "chr_18_G2", "taxId": "41875", "score": 4892.0}, {"name": "chr_18_G2", "taxId": "41875", "score": 4881.0}, {"name": "chr_18_G2", "taxId": "41875", "score": 4850.0}, {"name": "chr_18_G2", "taxId": "41875", "score": 4774.0}, {"name": "chr_18_G2", "taxId": "41875", "score": 414.0}, {"name": "chr_18_G2", "taxId": "41875", "score": 4734.0}, {"name": "chr_18_G2", "taxId": "41875", "score": 4477.0}, {"name": "chr_18_G2", "taxId": "41875", "score": 4421.0}, {"name": "chr_18_G2", "taxId": "41875", "score": 4344.0}, {"name": "chr_18_G2", "taxId": "41875", "score": 4272.0}, {"name": "chr_18_G2", "taxId": "41875", "score": 4078.0}, {"name": "chr_18_G2", "taxId": "41875", "score": 4047.0}, {"name": "chr_18_G2", "taxId": "41875", "score": 3940.0}, {"name": "chr_18_G2", "taxId": "41875", "score": 3912.0}, {"name": "chr_18_G2", "taxId": "41875", "score": 3807.0}, {"name": "chr_18_G2", "taxId": "41875", "score": 3792.0}, {"name": "chr_18_G2", "taxId": "41875", "score": 3740.0}, {"name": "chr_18_G2", "taxId": "41875", "score": 3607.0}, {"name": "chr_18_G2", "taxId": "70448", "score": 3589.0}, {"name": "chr_18_G2", "taxId": "41875", "score": 3552.0}, {"name": "chr_18_G2", "taxId": "41875", "score": 3496.0}, {"name": "chr_18_G2", "taxId": "41875", "score": 3496.0}, {"name": "chr_18_G2", "taxId": "41875", "score": 3480.0}, {"name": "chr_18_G2", "taxId": "41875", "score": 3469.0}, {"name": "chr_18_G2", "taxId": "41875", "score": 3369.0}, {"name": "chr_18_G2", "taxId": "41875", "score": 3299.0}, {"name": "chr_18_G2", "taxId": "41875", "score": 3264.0}, {"name": "chr_18_G2", "taxId": "41875", "score": 3097.0}, {"name": "chr_18_G2", "taxId": "41875", "score": 3072.0}, {"name": "chr_18_G2", "taxId": "41875", "score": 3053.0}, {"name": "chr_18_G2", "taxId": "41875", "score": 2944.0}, {"name": "chr_18_G2", "taxId": "41875", "score": 2904.0}, {"name": "chr_18_G2", "taxId": "41875", "score": 2881.0}, {"name": "chr_18_G2", "taxId": "41875", "score": 2865.0}, {"name": "chr_18_G2", "taxId": "41875", "score": 2820.0}, {"name": "chr_18_G2", "taxId": "41875", "score": 2809.0}, {"name": "chr_18_G2", "taxId": "41875", "score": 2804.0}, {"name": "chr_18_G2", "taxId": "41875", "score": 2748.0}, {"name": "chr_18_G2", "taxId": "41875", "score": 2645.0}, {"name": "chr_18_G2", "taxId": "41875", "score": 2584.0}, {"name": "chr_18_G2", "taxId": "41875", "score": 2577.0}, {"name": "chr_18_G2", "taxId": "41875", "score": 2510.0}, {"name": "chr_18_G2", "taxId": "41875", "score": 2510.0}, {"name": "chr_18_G2", "taxId": "41875", "score": 2494.0}, {"name": "chr_18_G2", "taxId": "41875", "score": 2457.0}, {"name": "chr_18_G2", "taxId": "41875", "score": 2388.0}, {"name": "chr_18_G2", "taxId": "41875", "score": 902.0}, {"name": "chr_18_G2", "taxId": "41875", "score": 2366.0}, {"name": "chr_18_G2", "taxId": "41875", "score": 449.0}, {"name": "chr_18_G2", "taxId": "41875", "score": 2361.0}, {"name": "chr_18_G2", "taxId": "41875", "score": 2266.0}, {"name": "chr_18_G2", "taxId": "41875", "score": 2250.0}, {"name": "chr_18_G2", "taxId": "41875", "score": 2183.0}, {"name": "chr_18_G2", "taxId": "41875", "score": 2182.0}, {"name": "chr_18_G2", "taxId": "41875", "score": 684.0}, {"name": "chr_18_G2", "taxId": "41875", "score": 2167.0}, {"name": "chr_18_G2", "taxId": "41875", "score": 2161.0}, {"name": "chr_18_G2", "taxId": "41875", "score": 2145.0}, {"name": "chr_18_G2", "taxId": "41875", "score": 243.0}, {"name": "chr_18_G2", "taxId": "41875", "score": 2139.0}, {"name": "chr_18_G2", "taxId": "41875", "score": 2117.0}, {"name": "chr_18_G2", "taxId": "41875", "score": 2089.0}, {"name": "chr_18_G2", "taxId": "41875", "score": 2073.0}, {"name": "chr_18_G2", "taxId": "41875", "score": 2073.0}, {"name": "chr_18_G2", "taxId": "41875", "score": 2050.0}, {"name": "chr_18_G2", "taxId": "41875", "score": 2028.0}, {"name": "chr_18_G2", "taxId": "41875", "score": 2021.0}, {"name": "chr_18_G2", "taxId": "41875", "score": 1454.0}, {"name": "chr_18_G2", "taxId": "41875", "score": 2015.0}, {"name": "chr_18_G2", "taxId": "41875", "score": 531.0}, {"name": "chr_18_G2", "taxId": "7160", "score": 2004.0}, {"name": "chr_18_G2", "taxId": "88036", "score": 1997.0}, {"name": "chr_18_G2", "taxId": "41875", "score": 1989.0}, {"name": "chr_18_G2", "taxId": "41875", "score": 1984.0}, {"name": "chr_18_G2", "taxId": "41875", "score": 1932.0}, {"name": "chr_18_G2", "taxId": "41875", "score": 161.0}, {"name": "chr_18_G2", "taxId": "41875", "score": 1868.0}, {"name": "chr_18_G2", "taxId": "41875", "score": 1857.0}, {"name": "chr_18_G2", "taxId": "41875", "score": 1829.0}, {"name": "chr_18_G2", "taxId": "41875", "score": 856.0}, {"name": "chr_18_G2", "taxId": "41875", "score": 534.0}, {"name": "chr_18_G2", "taxId": "41875", "score": 196.0}, {"name": "chr_18_G2", "taxId": "41875", "score": 1821.0}, {"name": "chr_18_G2", "taxId": "41875", "score": 856.0}, {"name": "chr_18_G2", "taxId": "41875", "score": 1801.0}, {"name": "chr_18_G2", "taxId": "41875", "score": 1799.0}, {"name": "chr_18_G2", "taxId": "41875", "score": 1740.0}, {"name": "chr_18_G2", "taxId": "41875", "score": 409.0}, {"name": "chr_18_G2", "taxId": "41875", "score": 195.0}, {"name": "chr_18_G2", "taxId": "41875", "score": 165.0}, {"name": "chr_18_G2", "taxId": "41875", "score": 1663.0}, {"name": "chr_18_G2", "taxId": "41875", "score": 1663.0}, {"name": "chr_18_G2", "taxId": "41875", "score": 1657.0}, {"name": "chr_18_G2", "taxId": "41875", "score": 1646.0}, {"name": "chr_18_G2", "taxId": "41875", "score": 381.0}, {"name": "chr_18_G2", "taxId": "41875", "score": 1613.0}, {"name": "chr_18_G2", "taxId": "41875", "score": 1596.0}, {"name": "chr_18_G2", "taxId": "41875", "score": 1581.0}, {"name": "chr_18_G2", "taxId": "41875", "score": 521.0}, {"name": "chr_18_G2", "taxId": "41875", "score": 1557.0}, {"name": "chr_18_G2", "taxId": "41875", "score": 837.0}, {"name": "chr_18_G2", "taxId": "41875", "score": 1552.0}, {"name": "chr_18_G2", "taxId": "41875", "score": 1507.0}, {"name": "chr_18_G2", "taxId": "41875", "score": 1502.0}, {"name": "chr_18_G2", "taxId": "41875", "score": 1502.0}, {"name": "chr_18_G2", "taxId": "41875", "score": 250.0}, {"name": "chr_18_G2", "taxId": "41875", "score": 1474.0}, {"name": "chr_18_G2", "taxId": "41875", "score": 1463.0}, {"name": "chr_18_G2", "taxId": "41875", "score": 1463.0}, {"name": "chr_18_G2", "taxId": "41875", "score": 1443.0}, {"name": "chr_18_G2", "taxId": "41875", "score": 798.0}, {"name": "chr_18_G2", "taxId": "41875", "score": 726.0}, {"name": "chr_18_G2", "taxId": "41875", "score": 294.0}, {"name": "chr_18_G2", "taxId": "41875", "score": 178.0}, {"name": "chr_18_G2", "taxId": "41875", "score": 1430.0}, {"name": "chr_18_G2", "taxId": "41875", "score": 1424.0}, {"name": "chr_18_G2", "taxId": "41875", "score": 1413.0}, {"name": "chr_18_G2", "taxId": "41875", "score": 1408.0}, {"name": "chr_18_G2", "taxId": "41875", "score": 1391.0}, {"name": "chr_18_G2", "taxId": "41875", "score": 174.0}, {"name": "chr_18_G2", "taxId": "41875", "score": 1371.0}, {"name": "chr_18_G2", "taxId": "41875", "score": 1360.0}, {"name": "chr_18_G2", "taxId": "41875", "score": 1297.0}, {"name": "chr_18_G2", "taxId": "41875", "score": 453.0}, {"name": "chr_18_G2", "taxId": "41875", "score": 1297.0}, {"name": "chr_18_G2", "taxId": "41875", "score": 1275.0}, {"name": "chr_18_G2", "taxId": "41875", "score": 771.0}, {"name": "chr_18_G2", "taxId": "41875", "score": 732.0}, {"name": "chr_18_G2", "taxId": "41875", "score": 658.0}, {"name": "chr_18_G2", "taxId": "41875", "score": 309.0}, {"name": "chr_18_G2", "taxId": "41875", "score": 171.0}, {"name": "chr_18_G2", "taxId": "41875", "score": 154.0}, {"name": "chr_18_G2", "taxId": "41875", "score": 1269.0}, {"name": "chr_18_G2", "taxId": "41875", "score": 1242.0}, {"name": "chr_18_G2", "taxId": "41875", "score": 1192.0}, {"name": "chr_18_G2", "taxId": "41875", "score": 1168.0}, {"name": "chr_18_G2", "taxId": "41875", "score": 281.0}, {"name": "chr_18_G2", "taxId": "41875", "score": 1155.0}, {"name": "chr_18_G2", "taxId": "41875", "score": 1153.0}, {"name": "chr_18_G2", "taxId": "41875", "score": 1125.0}, {"name": "chr_18_G2", "taxId": "41875", "score": 1123.0}, {"name": "chr_18_G2", "taxId": "41875", "score": 532.0}, {"name": "chr_18_G2", "taxId": "41875", "score": 1120.0}, {"name": "chr_18_G2", "taxId": "41875", "score": 1070.0}, {"name": "chr_18_G2", "taxId": "41875", "score": 1009.0}, {"name": "chr_18_G2", "taxId": "41875", "score": 1002.0}, {"name": "chr_18_G2", "taxId": "41875", "score": 158.0}, {"name": "chr_18_G2", "taxId": "41875", "score": 977.0}, {"name": "chr_18_G2", "taxId": "41875", "score": 595.0}, {"name": "chr_18_G2", "taxId": "41875", "score": 976.0}, {"name": "chr_18_G2", "taxId": "41875", "score": 948.0}, {"name": "chr_18_G2", "taxId": "41875", "score": 931.0}, {"name": "chr_18_G2", "taxId": "41875", "score": 893.0}, {"name": "chr_18_G2", "taxId": "41875", "score": 887.0}, {"name": "chr_18_G2", "taxId": "41875", "score": 797.0}, {"name": "chr_18_G2", "taxId": "41875", "score": 749.0}, {"name": "chr_18_G2", "taxId": "41875", "score": 878.0}, {"name": "chr_18_G2", "taxId": "41875", "score": 826.0}, {"name": "chr_18_G2", "taxId": "41875", "score": 749.0}, {"name": "chr_18_G2", "taxId": "41875", "score": 671.0}, {"name": "chr_18_G2", "taxId": "41875", "score": 593.0}, {"name": "chr_18_G2", "taxId": "41875", "score": 416.0}, {"name": "chr_18_G2", "taxId": "41875", "score": 854.0}, {"name": "chr_18_G2", "taxId": "41875", "score": 593.0}, {"name": "chr_18_G2", "taxId": "41875", "score": 850.0}, {"name": "chr_18_G2", "taxId": "41875", "score": 318.0}, {"name": "chr_18_G2", "taxId": "41875", "score": 843.0}, {"name": "chr_18_G2", "taxId": "41875", "score": 196.0}, {"name": "chr_18_G2", "taxId": "41875", "score": 843.0}, {"name": "chr_18_G2", "taxId": "41875", "score": 196.0}, {"name": "chr_18_G2", "taxId": "41875", "score": 832.0}, {"name": "chr_18_G2", "taxId": "41875", "score": 821.0}, {"name": "chr_18_G2", "taxId": "41875", "score": 809.0}, {"name": "chr_18_G2", "taxId": "41875", "score": 771.0}, {"name": "chr_18_G2", "taxId": "41875", "score": 765.0}, {"name": "chr_18_G2", "taxId": "41875", "score": 520.0}, {"name": "chr_18_G2", "taxId": "41875", "score": 758.0}, {"name": "chr_18_G2", "taxId": "41875", "score": 693.0}, {"name": "chr_18_G2", "taxId": "41875", "score": 468.0}, {"name": "chr_18_G2", "taxId": "41875", "score": 730.0}, {"name": "chr_18_G2", "taxId": "41875", "score": 243.0}, {"name": "chr_18_G2", "taxId": "41875", "score": 726.0}, {"name": "chr_18_G2", "taxId": "564608", "score": 704.0}, {"name": "chr_18_G2", "taxId": "564608", "score": 163.0}, {"name": "chr_18_G2", "taxId": "41875", "score": 693.0}, {"name": "chr_18_G2", "taxId": "41875", "score": 682.0}, {"name": "chr_18_G2", "taxId": "41875", "score": 654.0}, {"name": "chr_18_G2", "taxId": "41875", "score": 604.0}, {"name": "chr_18_G2", "taxId": "41875", "score": 577.0}, {"name": "chr_18_G2", "taxId": "41875", "score": 560.0}, {"name": "chr_18_G2", "taxId": "41875", "score": 555.0}, {"name": "chr_18_G2", "taxId": "41875", "score": 545.0}, {"name": "chr_18_G2", "taxId": "41875", "score": 483.0}, {"name": "chr_18_G2", "taxId": "41875", "score": 483.0}, {"name": "chr_18_G2", "taxId": "41875", "score": 182.0}, {"name": "chr_18_G2", "taxId": "41875", "score": 442.0}, {"name": "chr_18_G2", "taxId": "41875", "score": 196.0}, {"name": "chr_18_G2", "taxId": "41875", "score": 438.0}, {"name": "chr_18_G2", "taxId": "41875", "score": 381.0}, {"name": "chr_18_G2", "taxId": "41875", "score": 377.0}, {"name": "chr_18_G2", "taxId": "41875", "score": 372.0}, {"name": "chr_18_G2", "taxId": "70448", "score": 348.0}, {"name": "chr_18_G2", "taxId": "41875", "score": 333.0}, {"name": "chr_18_G2", "taxId": "41875", "score": 327.0}, {"name": "chr_18_G2", "taxId": "41875", "score": 326.0}, {"name": "chr_18_G2", "taxId": "41875", "score": 309.0}, {"name": "chr_18_G2", "taxId": "145388", "score": 300.0}, {"name": "chr_18_G2", "taxId": "70448", "score": 254.0}, {"name": "chr_18_G2", "taxId": "41875", "score": 250.0}, {"name": "chr_18_G2", "taxId": "5480", "score": 191.0}, {"name": "chr_18_G2", "taxId": "41875", "score": 158.0}, {"name": "chr_18_G2", "taxId": "280463", "score": 148.0}, {"name": "chr_18_G2", "taxId": "4686", "score": 147.0}, {"name": "chr_18_G2", "taxId": "656061", "score": 145.0}, {"name": "chr_18_G2", "taxId": "41875", "score": 143.0}]}, "taxonomy": {"bestsum": {"species": {"tax": "Bathycoccus prasinos", "score": 1046229.0, "c_index": 9}, "genus": {"tax": "Bathycoccus", "score": 1046229.0, "c_index": 9}, "family": {"tax": "Bathycoccaceae", "score": 1050420.0, "c_index": 8}, "order": {"tax": "Mamiellales", "score": 1051287.0, "c_index": 7}, "phylum": {"tax": "Chlorophyta", "score": 1051587.0, "c_index": 4}, "superkingdom": {"tax": "Eukaryota", "score": 1056219.0, "c_index": 0}}}}, "chr_17_G2": {"name": "chr_17_G2", "length": 475408, "n_count": 0, "agct_count": 475408, "gc": 0.4744, "covs": {"bam0": 119.0634}, "read_cov": {"bam0": 377426}, "hits": {"tax0": [{"name": "chr_17_G2", "taxId": "41875", "score": 140600.0}, {"name": "chr_17_G2", "taxId": "41875", "score": 140200.0}, {"name": "chr_17_G2", "taxId": "41875", "score": 69355.0}, {"name": "chr_17_G2", "taxId": "41875", "score": 60019.0}, {"name": "chr_17_G2", "taxId": "41875", "score": 58214.0}, {"name": "chr_17_G2", "taxId": "41875", "score": 43973.0}, {"name": "chr_17_G2", "taxId": "41875", "score": 34468.0}, {"name": "chr_17_G2", "taxId": "41875", "score": 26286.0}, {"name": "chr_17_G2", "taxId": "41875", "score": 19915.0}, {"name": "chr_17_G2", "taxId": "41875", "score": 18497.0}, {"name": "chr_17_G2", "taxId": "41875", "score": 17664.0}, {"name": "chr_17_G2", "taxId": "41875", "score": 17158.0}, {"name": "chr_17_G2", "taxId": "41875", "score": 14260.0}, {"name": "chr_17_G2", "taxId": "41875", "score": 12610.0}, {"name": "chr_17_G2", "taxId": "41875", "score": 10595.0}, {"name": "chr_17_G2", "taxId": "41875", "score": 8534.0}, {"name": "chr_17_G2", "taxId": "41875", "score": 8403.0}, {"name": "chr_17_G2", "taxId": "41875", "score": 7576.0}, {"name": "chr_17_G2", "taxId": "41875", "score": 5901.0}, {"name": "chr_17_G2", "taxId": "41875", "score": 4903.0}, {"name": "chr_17_G2", "taxId": "41875", "score": 4854.0}, {"name": "chr_17_G2", "taxId": "41875", "score": 4758.0}, {"name": "chr_17_G2", "taxId": "41875", "score": 3666.0}, {"name": "chr_17_G2", "taxId": "41875", "score": 3434.0}, {"name": "chr_17_G2", "taxId": "41875", "score": 2292.0}, {"name": "chr_17_G2", "taxId": "41875", "score": 1304.0}, {"name": "chr_17_G2", "taxId": "41875", "score": 1304.0}, {"name": "chr_17_G2", "taxId": "41875", "score": 1210.0}, {"name": "chr_17_G2", "taxId": "41875", "score": 1197.0}, {"name": "chr_17_G2", "taxId": "41875", "score": 1125.0}, {"name": "chr_17_G2", "taxId": "41875", "score": 869.0}, {"name": "chr_17_G2", "taxId": "41875", "score": 863.0}, {"name": "chr_17_G2", "taxId": "41875", "score": 856.0}, {"name": "chr_17_G2", "taxId": "41875", "score": 854.0}, {"name": "chr_17_G2", "taxId": "41875", "score": 843.0}, {"name": "chr_17_G2", "taxId": "41875", "score": 634.0}, {"name": "chr_17_G2", "taxId": "41875", "score": 532.0}, {"name": "chr_17_G2", "taxId": "41875", "score": 520.0}, {"name": "chr_17_G2", "taxId": "41875", "score": 484.0}, {"name": "chr_17_G2", "taxId": "41875", "score": 483.0}, {"name": "chr_17_G2", "taxId": "41875", "score": 479.0}, {"name": "chr_17_G2", "taxId": "41875", "score": 355.0}, {"name": "chr_17_G2", "taxId": "41875", "score": 355.0}, {"name": "chr_17_G2", "taxId": "41875", "score": 324.0}, {"name": "chr_17_G2", "taxId": "41875", "score": 270.0}, {"name": "chr_17_G2", "taxId": "41875", "score": 268.0}, {"name": "chr_17_G2", "taxId": "41875", "score": 211.0}, {"name": "chr_17_G2", "taxId": "41875", "score": 211.0}, {"name": "chr_17_G2", "taxId": "41875", "score": 195.0}, {"name": "chr_17_G2", "taxId": "41875", "score": 183.0}, {"name": "chr_17_G2", "taxId": "41875", "score": 178.0}, {"name": "chr_17_G2", "taxId": "41875", "score": 154.0}, {"name": "chr_17_G2", "taxId": "41875", "score": 154.0}, {"name": "chr_17_G2", "taxId": "41875", "score": 154.0}, {"name": "chr_17_G2", "taxId": "41875", "score": 154.0}, {"name": "chr_17_G2", "taxId": "41875", "score": 13786.0}, {"name": "chr_17_G2", "taxId": "41875", "score": 10030.0}, {"name": "chr_17_G2", "taxId": "41875", "score": 9895.0}, {"name": "chr_17_G2", "taxId": "41875", "score": 8447.0}, {"name": "chr_17_G2", "taxId": "41875", "score": 8183.0}, {"name": "chr_17_G2", "taxId": "41875", "score": 7982.0}, {"name": "chr_17_G2", "taxId": "41875", "score": 183.0}, {"name": "chr_17_G2", "taxId": "41875", "score": 7265.0}, {"name": "chr_17_G2", "taxId": "41875", "score": 7075.0}, {"name": "chr_17_G2", "taxId": "41875", "score": 6953.0}, {"name": "chr_17_G2", "taxId": "41875", "score": 6826.0}, {"name": "chr_17_G2", "taxId": "41875", "score": 6615.0}, {"name": "chr_17_G2", "taxId": "41875", "score": 6565.0}, {"name": "chr_17_G2", "taxId": "41875", "score": 355.0}, {"name": "chr_17_G2", "taxId": "41875", "score": 6396.0}, {"name": "chr_17_G2", "taxId": "41875", "score": 211.0}, {"name": "chr_17_G2", "taxId": "41875", "score": 211.0}, {"name": "chr_17_G2", "taxId": "41875", "score": 154.0}, {"name": "chr_17_G2", "taxId": "41875", "score": 5818.0}, {"name": "chr_17_G2", "taxId": "41875", "score": 5795.0}, {"name": "chr_17_G2", "taxId": "41875", "score": 5640.0}, {"name": "chr_17_G2", "taxId": "41875", "score": 5600.0}, {"name": "chr_17_G2", "taxId": "41875", "score": 5555.0}, {"name": "chr_17_G2", "taxId": "41875", "score": 291.0}, {"name": "chr_17_G2", "taxId": "41875", "score": 5385.0}, {"name": "chr_17_G2", "taxId": "41875", "score": 730.0}, {"name": "chr_17_G2", "taxId": "41875", "score": 5336.0}, {"name": "chr_17_G2", "taxId": "41875", "score": 5332.0}, {"name": "chr_17_G2", "taxId": "41875", "score": 5321.0}, {"name": "chr_17_G2", "taxId": "41875", "score": 5269.0}, {"name": "chr_17_G2", "taxId": "41875", "score": 5138.0}, {"name": "chr_17_G2", "taxId": "41875", "score": 4983.0}, {"name": "chr_17_G2", "taxId": "41875", "score": 4979.0}, {"name": "chr_17_G2", "taxId": "41875", "score": 4968.0}, {"name": "chr_17_G2", "taxId": "41875", "score": 4942.0}, {"name": "chr_17_G2", "taxId": "41875", "score": 355.0}, {"name": "chr_17_G2", "taxId": "41875", "score": 4737.0}, {"name": "chr_17_G2", "taxId": "41875", "score": 4665.0}, {"name": "chr_17_G2", "taxId": "41875", "score": 4621.0}, {"name": "chr_17_G2", "taxId": "41875", "score": 4455.0}, {"name": "chr_17_G2", "taxId": "41875", "score": 4403.0}, {"name": "chr_17_G2", "taxId": "41875", "score": 4388.0}, {"name": "chr_17_G2", "taxId": "41875", "score": 4346.0}, {"name": "chr_17_G2", "taxId": "41875", "score": 4329.0}, {"name": "chr_17_G2", "taxId": "41875", "score": 4250.0}, {"name": "chr_17_G2", "taxId": "41875", "score": 4217.0}, {"name": "chr_17_G2", "taxId": "41875", "score": 4180.0}, {"name": "chr_17_G2", "taxId": "41875", "score": 4091.0}, {"name": "chr_17_G2", "taxId": "41875", "score": 219.0}, {"name": "chr_17_G2", "taxId": "41875", "score": 4013.0}, {"name": "chr_17_G2", "taxId": "41875", "score": 3936.0}, {"name": "chr_17_G2", "taxId": "41875", "score": 3928.0}, {"name": "chr_17_G2", "taxId": "41875", "score": 3836.0}, {"name": "chr_17_G2", "taxId": "41875", "score": 3744.0}, {"name": "chr_17_G2", "taxId": "41875", "score": 3696.0}, {"name": "chr_17_G2", "taxId": "41875", "score": 209.0}, {"name": "chr_17_G2", "taxId": "41875", "score": 167.0}, {"name": "chr_17_G2", "taxId": "41875", "score": 3646.0}, {"name": "chr_17_G2", "taxId": "41875", "score": 3640.0}, {"name": "chr_17_G2", "taxId": "41875", "score": 3635.0}, {"name": "chr_17_G2", "taxId": "41875", "score": 219.0}, {"name": "chr_17_G2", "taxId": "41875", "score": 3554.0}, {"name": "chr_17_G2", "taxId": "41875", "score": 3546.0}, {"name": "chr_17_G2", "taxId": "41875", "score": 3509.0}, {"name": "chr_17_G2", "taxId": "41875", "score": 3478.0}, {"name": "chr_17_G2", "taxId": "41875", "score": 3469.0}, {"name": "chr_17_G2", "taxId": "41875", "score": 3463.0}, {"name": "chr_17_G2", "taxId": "41875", "score": 3398.0}, {"name": "chr_17_G2", "taxId": "41875", "score": 3397.0}, {"name": "chr_17_G2", "taxId": "41875", "score": 230.0}, {"name": "chr_17_G2", "taxId": "41875", "score": 3380.0}, {"name": "chr_17_G2", "taxId": "41875", "score": 3374.0}, {"name": "chr_17_G2", "taxId": "41875", "score": 3371.0}, {"name": "chr_17_G2", "taxId": "41875", "score": 3363.0}, {"name": "chr_17_G2", "taxId": "41875", "score": 3330.0}, {"name": "chr_17_G2", "taxId": "41875", "score": 3314.0}, {"name": "chr_17_G2", "taxId": "41875", "score": 3271.0}, {"name": "chr_17_G2", "taxId": "41875", "score": 3265.0}, {"name": "chr_17_G2", "taxId": "41875", "score": 3258.0}, {"name": "chr_17_G2", "taxId": "41875", "score": 3149.0}, {"name": "chr_17_G2", "taxId": "41875", "score": 3149.0}, {"name": "chr_17_G2", "taxId": "41875", "score": 3147.0}, {"name": "chr_17_G2", "taxId": "41875", "score": 3125.0}, {"name": "chr_17_G2", "taxId": "41875", "score": 3083.0}, {"name": "chr_17_G2", "taxId": "41875", "score": 3072.0}, {"name": "chr_17_G2", "taxId": "41875", "score": 3070.0}, {"name": "chr_17_G2", "taxId": "41875", "score": 3064.0}, {"name": "chr_17_G2", "taxId": "41875", "score": 3048.0}, {"name": "chr_17_G2", "taxId": "41875", "score": 3031.0}, {"name": "chr_17_G2", "taxId": "41875", "score": 287.0}, {"name": "chr_17_G2", "taxId": "41875", "score": 3011.0}, {"name": "chr_17_G2", "taxId": "41875", "score": 2972.0}, {"name": "chr_17_G2", "taxId": "41875", "score": 416.0}, {"name": "chr_17_G2", "taxId": "41875", "score": 2970.0}, {"name": "chr_17_G2", "taxId": "41875", "score": 2953.0}, {"name": "chr_17_G2", "taxId": "41875", "score": 2926.0}, {"name": "chr_17_G2", "taxId": "41875", "score": 2887.0}, {"name": "chr_17_G2", "taxId": "41875", "score": 2880.0}, {"name": "chr_17_G2", "taxId": "41875", "score": 2828.0}, {"name": "chr_17_G2", "taxId": "41875", "score": 880.0}, {"name": "chr_17_G2", "taxId": "41875", "score": 2826.0}, {"name": "chr_17_G2", "taxId": "41875", "score": 2778.0}, {"name": "chr_17_G2", "taxId": "41875", "score": 2761.0}, {"name": "chr_17_G2", "taxId": "41875", "score": 2754.0}, {"name": "chr_17_G2", "taxId": "41875", "score": 2706.0}, {"name": "chr_17_G2", "taxId": "41875", "score": 2700.0}, {"name": "chr_17_G2", "taxId": "41875", "score": 2665.0}, {"name": "chr_17_G2", "taxId": "41875", "score": 2649.0}, {"name": "chr_17_G2", "taxId": "41875", "score": 2623.0}, {"name": "chr_17_G2", "taxId": "41875", "score": 2617.0}, {"name": "chr_17_G2", "taxId": "41875", "score": 2615.0}, {"name": "chr_17_G2", "taxId": "41875", "score": 527.0}, {"name": "chr_17_G2", "taxId": "41875", "score": 2608.0}, {"name": "chr_17_G2", "taxId": "41875", "score": 2591.0}, {"name": "chr_17_G2", "taxId": "41875", "score": 2579.0}, {"name": "chr_17_G2", "taxId": "41875", "score": 2555.0}, {"name": "chr_17_G2", "taxId": "41875", "score": 2494.0}, {"name": "chr_17_G2", "taxId": "41875", "score": 2494.0}, {"name": "chr_17_G2", "taxId": "41875", "score": 2488.0}, {"name": "chr_17_G2", "taxId": "41875", "score": 2488.0}, {"name": "chr_17_G2", "taxId": "41875", "score": 449.0}, {"name": "chr_17_G2", "taxId": "41875", "score": 2479.0}, {"name": "chr_17_G2", "taxId": "41875", "score": 2466.0}, {"name": "chr_17_G2", "taxId": "41875", "score": 1938.0}, {"name": "chr_17_G2", "taxId": "41875", "score": 2460.0}, {"name": "chr_17_G2", "taxId": "41875", "score": 2435.0}, {"name": "chr_17_G2", "taxId": "41875", "score": 2427.0}, {"name": "chr_17_G2", "taxId": "41875", "score": 2425.0}, {"name": "chr_17_G2", "taxId": "41875", "score": 455.0}, {"name": "chr_17_G2", "taxId": "41875", "score": 2405.0}, {"name": "chr_17_G2", "taxId": "41875", "score": 2368.0}, {"name": "chr_17_G2", "taxId": "41875", "score": 2350.0}, {"name": "chr_17_G2", "taxId": "41875", "score": 2316.0}, {"name": "chr_17_G2", "taxId": "41875", "score": 2311.0}, {"name": "chr_17_G2", "taxId": "41875", "score": 2296.0}, {"name": "chr_17_G2", "taxId": "41875", "score": 2272.0}, {"name": "chr_17_G2", "taxId": "41875", "score": 2244.0}, {"name": "chr_17_G2", "taxId": "41875", "score": 2241.0}, {"name": "chr_17_G2", "taxId": "41875", "score": 2230.0}, {"name": "chr_17_G2", "taxId": "41875", "score": 2222.0}, {"name": "chr_17_G2", "taxId": "41875", "score": 2217.0}, {"name": "chr_17_G2", "taxId": "41875", "score": 2183.0}, {"name": "chr_17_G2", "taxId": "41875", "score": 2150.0}, {"name": "chr_17_G2", "taxId": "41875", "score": 2150.0}, {"name": "chr_17_G2", "taxId": "41875", "score": 2146.0}, {"name": "chr_17_G2", "taxId": "41875", "score": 2139.0}, {"name": "chr_17_G2", "taxId": "41875", "score": 2134.0}, {"name": "chr_17_G2", "taxId": "41875", "score": 2134.0}, {"name": "chr_17_G2", "taxId": "41875", "score": 2122.0}, {"name": "chr_17_G2", "taxId": "41875", "score": 2111.0}, {"name": "chr_17_G2", "taxId": "41875", "score": 2065.0}, {"name": "chr_17_G2", "taxId": "41875", "score": 2050.0}, {"name": "chr_17_G2", "taxId": "41875", "score": 2050.0}, {"name": "chr_17_G2", "taxId": "41875", "score": 2039.0}, {"name": "chr_17_G2", "taxId": "41875", "score": 2034.0}, {"name": "chr_17_G2", "taxId": "41875", "score": 267.0}, {"name": "chr_17_G2", "taxId": "41875", "score": 2025.0}, {"name": "chr_17_G2", "taxId": "41875", "score": 2023.0}, {"name": "chr_17_G2", "taxId": "41875", "score": 2012.0}, {"name": "chr_17_G2", "taxId": "41875", "score": 1980.0}, {"name": "chr_17_G2", "taxId": "41875", "score": 1967.0}, {"name": "chr_17_G2", "taxId": "41875", "score": 1929.0}, {"name": "chr_17_G2", "taxId": "41875", "score": 1914.0}, {"name": "chr_17_G2", "taxId": "41875", "score": 1476.0}, {"name": "chr_17_G2", "taxId": "41875", "score": 856.0}, {"name": "chr_17_G2", "taxId": "41875", "score": 520.0}, {"name": "chr_17_G2", "taxId": "41875", "score": 440.0}, {"name": "chr_17_G2", "taxId": "41875", "score": 379.0}, {"name": "chr_17_G2", "taxId": "41875", "score": 305.0}, {"name": "chr_17_G2", "taxId": "41875", "score": 265.0}, {"name": "chr_17_G2", "taxId": "41875", "score": 254.0}, {"name": "chr_17_G2", "taxId": "41875", "score": 1899.0}, {"name": "chr_17_G2", "taxId": "41875", "score": 1210.0}, {"name": "chr_17_G2", "taxId": "41875", "score": 634.0}, {"name": "chr_17_G2", "taxId": "41875", "score": 484.0}, {"name": "chr_17_G2", "taxId": "41875", "score": 483.0}, {"name": "chr_17_G2", "taxId": "41875", "score": 479.0}, {"name": "chr_17_G2", "taxId": "41875", "score": 268.0}, {"name": "chr_17_G2", "taxId": "41875", "score": 178.0}, {"name": "chr_17_G2", "taxId": "41875", "score": 1892.0}, {"name": "chr_17_G2", "taxId": "41875", "score": 1881.0}, {"name": "chr_17_G2", "taxId": "41875", "score": 1868.0}, {"name": "chr_17_G2", "taxId": "41875", "score": 1868.0}, {"name": "chr_17_G2", "taxId": "41875", "score": 1845.0}, {"name": "chr_17_G2", "taxId": "41875", "score": 1823.0}, {"name": "chr_17_G2", "taxId": "41875", "score": 1814.0}, {"name": "chr_17_G2", "taxId": "41875", "score": 1805.0}, {"name": "chr_17_G2", "taxId": "41875", "score": 405.0}, {"name": "chr_17_G2", "taxId": "41875", "score": 1801.0}, {"name": "chr_17_G2", "taxId": "41875", "score": 1784.0}, {"name": "chr_17_G2", "taxId": "41875", "score": 1784.0}, {"name": "chr_17_G2", "taxId": "41875", "score": 1773.0}, {"name": "chr_17_G2", "taxId": "41875", "score": 843.0}, {"name": "chr_17_G2", "taxId": "41875", "score": 1773.0}, {"name": "chr_17_G2", "taxId": "41875", "score": 854.0}, {"name": "chr_17_G2", "taxId": "41875", "score": 1751.0}, {"name": "chr_17_G2", "taxId": "41875", "score": 1735.0}, {"name": "chr_17_G2", "taxId": "41875", "score": 843.0}, {"name": "chr_17_G2", "taxId": "41875", "score": 1735.0}, {"name": "chr_17_G2", "taxId": "41875", "score": 1729.0}, {"name": "chr_17_G2", "taxId": "41875", "score": 1729.0}, {"name": "chr_17_G2", "taxId": "41875", "score": 1707.0}, {"name": "chr_17_G2", "taxId": "41875", "score": 1705.0}, {"name": "chr_17_G2", "taxId": "41875", "score": 1674.0}, {"name": "chr_17_G2", "taxId": "41875", "score": 1674.0}, {"name": "chr_17_G2", "taxId": "41875", "score": 141.0}, {"name": "chr_17_G2", "taxId": "41875", "score": 1653.0}, {"name": "chr_17_G2", "taxId": "41875", "score": 898.0}, {"name": "chr_17_G2", "taxId": "41875", "score": 808.0}, {"name": "chr_17_G2", "taxId": "41875", "score": 536.0}, {"name": "chr_17_G2", "taxId": "41875", "score": 536.0}, {"name": "chr_17_G2", "taxId": "41875", "score": 388.0}, {"name": "chr_17_G2", "taxId": "41875", "score": 388.0}, {"name": "chr_17_G2", "taxId": "41875", "score": 1642.0}, {"name": "chr_17_G2", "taxId": "41875", "score": 1635.0}, {"name": "chr_17_G2", "taxId": "41875", "score": 1629.0}, {"name": "chr_17_G2", "taxId": "41875", "score": 1629.0}, {"name": "chr_17_G2", "taxId": "41875", "score": 1596.0}, {"name": "chr_17_G2", "taxId": "41875", "score": 1580.0}, {"name": "chr_17_G2", "taxId": "41875", "score": 1568.0}, {"name": "chr_17_G2", "taxId": "41875", "score": 1567.0}, {"name": "chr_17_G2", "taxId": "41875", "score": 667.0}, {"name": "chr_17_G2", "taxId": "41875", "score": 193.0}, {"name": "chr_17_G2", "taxId": "41875", "score": 1557.0}, {"name": "chr_17_G2", "taxId": "41875", "score": 1548.0}, {"name": "chr_17_G2", "taxId": "41875", "score": 1507.0}, {"name": "chr_17_G2", "taxId": "41875", "score": 1496.0}, {"name": "chr_17_G2", "taxId": "41875", "score": 1485.0}, {"name": "chr_17_G2", "taxId": "41875", "score": 1474.0}, {"name": "chr_17_G2", "taxId": "41875", "score": 1465.0}, {"name": "chr_17_G2", "taxId": "41875", "score": 1441.0}, {"name": "chr_17_G2", "taxId": "41875", "score": 1411.0}, {"name": "chr_17_G2", "taxId": "41875", "score": 1397.0}, {"name": "chr_17_G2", "taxId": "41875", "score": 1397.0}, {"name": "chr_17_G2", "taxId": "41875", "score": 1386.0}, {"name": "chr_17_G2", "taxId": "41875", "score": 1375.0}, {"name": "chr_17_G2", "taxId": "41875", "score": 1373.0}, {"name": "chr_17_G2", "taxId": "41875", "score": 1365.0}, {"name": "chr_17_G2", "taxId": "41875", "score": 902.0}, {"name": "chr_17_G2", "taxId": "41875", "score": 353.0}, {"name": "chr_17_G2", "taxId": "41875", "score": 1363.0}, {"name": "chr_17_G2", "taxId": "41875", "score": 1341.0}, {"name": "chr_17_G2", "taxId": "41875", "score": 1330.0}, {"name": "chr_17_G2", "taxId": "41875", "score": 1269.0}, {"name": "chr_17_G2", "taxId": "41875", "score": 1256.0}, {"name": "chr_17_G2", "taxId": "41875", "score": 1140.0}, {"name": "chr_17_G2", "taxId": "41875", "score": 520.0}, {"name": "chr_17_G2", "taxId": "41875", "score": 1208.0}, {"name": "chr_17_G2", "taxId": "41875", "score": 1206.0}, {"name": "chr_17_G2", "taxId": "41875", "score": 1153.0}, {"name": "chr_17_G2", "taxId": "41875", "score": 1125.0}, {"name": "chr_17_G2", "taxId": "41875", "score": 1109.0}, {"name": "chr_17_G2", "taxId": "41875", "score": 1105.0}, {"name": "chr_17_G2", "taxId": "41875", "score": 394.0}, {"name": "chr_17_G2", "taxId": "41875", "score": 353.0}, {"name": "chr_17_G2", "taxId": "41875", "score": 1099.0}, {"name": "chr_17_G2", "taxId": "436017", "score": 1092.0}, {"name": "chr_17_G2", "taxId": "436017", "score": 918.0}, {"name": "chr_17_G2", "taxId": "436017", "score": 662.0}, {"name": "chr_17_G2", "taxId": "436017", "score": 1062.0}, {"name": "chr_17_G2", "taxId": "436017", "score": 1053.0}, {"name": "chr_17_G2", "taxId": "70448", "score": 1020.0}, {"name": "chr_17_G2", "taxId": "41875", "score": 976.0}, {"name": "chr_17_G2", "taxId": "41875", "score": 189.0}, {"name": "chr_17_G2", "taxId": "41875", "score": 965.0}, {"name": "chr_17_G2", "taxId": "41875", "score": 206.0}, {"name": "chr_17_G2", "taxId": "41875", "score": 953.0}, {"name": "chr_17_G2", "taxId": "41875", "score": 942.0}, {"name": "chr_17_G2", "taxId": "41875", "score": 885.0}, {"name": "chr_17_G2", "taxId": "41875", "score": 859.0}, {"name": "chr_17_G2", "taxId": "41875", "score": 854.0}, {"name": "chr_17_G2", "taxId": "41875", "score": 813.0}, {"name": "chr_17_G2", "taxId": "41875", "score": 806.0}, {"name": "chr_17_G2", "taxId": "41875", "score": 797.0}, {"name": "chr_17_G2", "taxId": "41875", "score": 575.0}, {"name": "chr_17_G2", "taxId": "41875", "score": 357.0}, {"name": "chr_17_G2", "taxId": "41875", "score": 263.0}, {"name": "chr_17_G2", "taxId": "41875", "score": 141.0}, {"name": "chr_17_G2", "taxId": "41875", "score": 883.0}, {"name": "chr_17_G2", "taxId": "41875", "score": 878.0}, {"name": "chr_17_G2", "taxId": "41875", "score": 876.0}, {"name": "chr_17_G2", "taxId": "41875", "score": 560.0}, {"name": "chr_17_G2", "taxId": "41875", "score": 195.0}, {"name": "chr_17_G2", "taxId": "41875", "score": 869.0}, {"name": "chr_17_G2", "taxId": "41875", "score": 857.0}, {"name": "chr_17_G2", "taxId": "41875", "score": 856.0}, {"name": "chr_17_G2", "taxId": "41875", "score": 440.0}, {"name": "chr_17_G2", "taxId": "41875", "score": 379.0}, {"name": "chr_17_G2", "taxId": "41875", "score": 305.0}, {"name": "chr_17_G2", "taxId": "41875", "score": 265.0}, {"name": "chr_17_G2", "taxId": "41875", "score": 850.0}, {"name": "chr_17_G2", "taxId": "41875", "score": 806.0}, {"name": "chr_17_G2", "taxId": "41875", "score": 806.0}, {"name": "chr_17_G2", "taxId": "41875", "score": 806.0}, {"name": "chr_17_G2", "taxId": "41875", "score": 798.0}, {"name": "chr_17_G2", "taxId": "41875", "score": 187.0}, {"name": "chr_17_G2", "taxId": "41875", "score": 797.0}, {"name": "chr_17_G2", "taxId": "41875", "score": 785.0}, {"name": "chr_17_G2", "taxId": "41875", "score": 785.0}, {"name": "chr_17_G2", "taxId": "41875", "score": 784.0}, {"name": "chr_17_G2", "taxId": "41875", "score": 505.0}, {"name": "chr_17_G2", "taxId": "41875", "score": 244.0}, {"name": "chr_17_G2", "taxId": "41875", "score": 776.0}, {"name": "chr_17_G2", "taxId": "41875", "score": 152.0}, {"name": "chr_17_G2", "taxId": "41875", "score": 776.0}, {"name": "chr_17_G2", "taxId": "41875", "score": 771.0}, {"name": "chr_17_G2", "taxId": "41875", "score": 682.0}, {"name": "chr_17_G2", "taxId": "41875", "score": 760.0}, {"name": "chr_17_G2", "taxId": "41875", "score": 758.0}, {"name": "chr_17_G2", "taxId": "41875", "score": 745.0}, {"name": "chr_17_G2", "taxId": "41875", "score": 732.0}, {"name": "chr_17_G2", "taxId": "41875", "score": 719.0}, {"name": "chr_17_G2", "taxId": "41875", "score": 719.0}, {"name": "chr_17_G2", "taxId": "41875", "score": 708.0}, {"name": "chr_17_G2", "taxId": "41875", "score": 708.0}, {"name": "chr_17_G2", "taxId": "41875", "score": 704.0}, {"name": "chr_17_G2", "taxId": "436017", "score": 676.0}, {"name": "chr_17_G2", "taxId": "41875", "score": 667.0}, {"name": "chr_17_G2", "taxId": "41875", "score": 660.0}, {"name": "chr_17_G2", "taxId": "41875", "score": 660.0}, {"name": "chr_17_G2", "taxId": "41875", "score": 660.0}, {"name": "chr_17_G2", "taxId": "41875", "score": 577.0}, {"name": "chr_17_G2", "taxId": "41875", "score": 207.0}, {"name": "chr_17_G2", "taxId": "41875", "score": 174.0}, {"name": "chr_17_G2", "taxId": "41875", "score": 643.0}, {"name": "chr_17_G2", "taxId": "41875", "score": 601.0}, {"name": "chr_17_G2", "taxId": "41875", "score": 638.0}, {"name": "chr_17_G2", "taxId": "436017", "score": 628.0}, {"name": "chr_17_G2", "taxId": "436017", "score": 625.0}, {"name": "chr_17_G2", "taxId": "436017", "score": 628.0}, {"name": "chr_17_G2", "taxId": "436017", "score": 625.0}, {"name": "chr_17_G2", "taxId": "436017", "score": 512.0}, {"name": "chr_17_G2", "taxId": "436017", "score": 627.0}, {"name": "chr_17_G2", "taxId": "436017", "score": 625.0}, {"name": "chr_17_G2", "taxId": "41875", "score": 590.0}, {"name": "chr_17_G2", "taxId": "70448", "score": 584.0}, {"name": "chr_17_G2", "taxId": "41875", "score": 577.0}, {"name": "chr_17_G2", "taxId": "41875", "score": 549.0}, {"name": "chr_17_G2", "taxId": "41875", "score": 538.0}, {"name": "chr_17_G2", "taxId": "41875", "score": 531.0}, {"name": "chr_17_G2", "taxId": "41875", "score": 523.0}, {"name": "chr_17_G2", "taxId": "41875", "score": 520.0}, {"name": "chr_17_G2", "taxId": "41875", "score": 268.0}, {"name": "chr_17_G2", "taxId": "436017", "score": 510.0}, {"name": "chr_17_G2", "taxId": "41875", "score": 505.0}, {"name": "chr_17_G2", "taxId": "41875", "score": 505.0}, {"name": "chr_17_G2", "taxId": "41875", "score": 472.0}, {"name": "chr_17_G2", "taxId": "41875", "score": 388.0}, {"name": "chr_17_G2", "taxId": "41875", "score": 472.0}, {"name": "chr_17_G2", "taxId": "41875", "score": 388.0}, {"name": "chr_17_G2", "taxId": "41875", "score": 425.0}, {"name": "chr_17_G2", "taxId": "41875", "score": 422.0}, {"name": "chr_17_G2", "taxId": "41875", "score": 388.0}, {"name": "chr_17_G2", "taxId": "41875", "score": 375.0}, {"name": "chr_17_G2", "taxId": "41875", "score": 272.0}, {"name": "chr_17_G2", "taxId": "41875", "score": 340.0}, {"name": "chr_17_G2", "taxId": "41875", "score": 340.0}, {"name": "chr_17_G2", "taxId": "41875", "score": 339.0}, {"name": "chr_17_G2", "taxId": "41875", "score": 291.0}, {"name": "chr_17_G2", "taxId": "3218", "score": 257.0}, {"name": "chr_17_G2", "taxId": "564608", "score": 228.0}, {"name": "chr_17_G2", "taxId": "41875", "score": 219.0}, {"name": "chr_17_G2", "taxId": "702113", "score": 219.0}, {"name": "chr_17_G2", "taxId": "41875", "score": 202.0}, {"name": "chr_17_G2", "taxId": "41875", "score": 152.0}, {"name": "chr_17_G2", "taxId": "436017", "score": 141.0}]}, "taxonomy": {"bestsum": {"species": {"tax": "Bathycoccus prasinos", "score": 1447130.0, "c_index": 5}, "genus": {"tax": "Bathycoccus", "score": 1447130.0, "c_index": 4}, "family": {"tax": "Bathycoccaceae", "score": 1459118.0, "c_index": 3}, "order": {"tax": "Mamiellales", "score": 1459346.0, "c_index": 2}, "phylum": {"tax": "Chlorophyta", "score": 1459346.0, "c_index": 2}, "superkingdom": {"tax": "Eukaryota", "score": 1459603.0, "c_index": 1}}}}, "chr_16_G2": {"name": "chr_16_G2", "length": 495157, "n_count": 0, "agct_count": 495157, "gc": 0.4812, "covs": {"bam0": 119.7686}, "read_cov": {"bam0": 395433}, "hits": {"tax0": [{"name": "chr_16_G2", "taxId": "41875", "score": 160200.0}, {"name": "chr_16_G2", "taxId": "41875", "score": 120200.0}, {"name": "chr_16_G2", "taxId": "41875", "score": 116300.0}, {"name": "chr_16_G2", "taxId": "41875", "score": 100300.0}, {"name": "chr_16_G2", "taxId": "41875", "score": 95186.0}, {"name": "chr_16_G2", "taxId": "41875", "score": 41547.0}, {"name": "chr_16_G2", "taxId": "41875", "score": 32435.0}, {"name": "chr_16_G2", "taxId": "41875", "score": 31763.0}, {"name": "chr_16_G2", "taxId": "41875", "score": 28136.0}, {"name": "chr_16_G2", "taxId": "41875", "score": 26212.0}, {"name": "chr_16_G2", "taxId": "41875", "score": 22074.0}, {"name": "chr_16_G2", "taxId": "41875", "score": 16563.0}, {"name": "chr_16_G2", "taxId": "41875", "score": 15793.0}, {"name": "chr_16_G2", "taxId": "41875", "score": 14968.0}, {"name": "chr_16_G2", "taxId": "41875", "score": 7873.0}, {"name": "chr_16_G2", "taxId": "41875", "score": 7182.0}, {"name": "chr_16_G2", "taxId": "41875", "score": 4612.0}, {"name": "chr_16_G2", "taxId": "41875", "score": 2987.0}, {"name": "chr_16_G2", "taxId": "41875", "score": 974.0}, {"name": "chr_16_G2", "taxId": "41875", "score": 752.0}, {"name": "chr_16_G2", "taxId": "41875", "score": 272.0}, {"name": "chr_16_G2", "taxId": "41875", "score": 272.0}, {"name": "chr_16_G2", "taxId": "41875", "score": 163.0}, {"name": "chr_16_G2", "taxId": "41875", "score": 152.0}, {"name": "chr_16_G2", "taxId": "41875", "score": 11967.0}, {"name": "chr_16_G2", "taxId": "41875", "score": 9134.0}, {"name": "chr_16_G2", "taxId": "41875", "score": 462.0}, {"name": "chr_16_G2", "taxId": "41875", "score": 206.0}, {"name": "chr_16_G2", "taxId": "41875", "score": 8094.0}, {"name": "chr_16_G2", "taxId": "41875", "score": 7707.0}, {"name": "chr_16_G2", "taxId": "41875", "score": 7430.0}, {"name": "chr_16_G2", "taxId": "41875", "score": 7336.0}, {"name": "chr_16_G2", "taxId": "41875", "score": 7326.0}, {"name": "chr_16_G2", "taxId": "41875", "score": 7193.0}, {"name": "chr_16_G2", "taxId": "41875", "score": 339.0}, {"name": "chr_16_G2", "taxId": "41875", "score": 7132.0}, {"name": "chr_16_G2", "taxId": "41875", "score": 6878.0}, {"name": "chr_16_G2", "taxId": "41875", "score": 6876.0}, {"name": "chr_16_G2", "taxId": "41875", "score": 6717.0}, {"name": "chr_16_G2", "taxId": "41875", "score": 6630.0}, {"name": "chr_16_G2", "taxId": "41875", "score": 6512.0}, {"name": "chr_16_G2", "taxId": "41875", "score": 6488.0}, {"name": "chr_16_G2", "taxId": "41875", "score": 6471.0}, {"name": "chr_16_G2", "taxId": "41875", "score": 6161.0}, {"name": "chr_16_G2", "taxId": "41875", "score": 5978.0}, {"name": "chr_16_G2", "taxId": "41875", "score": 5901.0}, {"name": "chr_16_G2", "taxId": "41875", "score": 5690.0}, {"name": "chr_16_G2", "taxId": "41875", "score": 303.0}, {"name": "chr_16_G2", "taxId": "41875", "score": 5679.0}, {"name": "chr_16_G2", "taxId": "41875", "score": 5496.0}, {"name": "chr_16_G2", "taxId": "41875", "score": 5385.0}, {"name": "chr_16_G2", "taxId": "41875", "score": 5286.0}, {"name": "chr_16_G2", "taxId": "41875", "score": 5164.0}, {"name": "chr_16_G2", "taxId": "41875", "score": 5075.0}, {"name": "chr_16_G2", "taxId": "41875", "score": 5059.0}, {"name": "chr_16_G2", "taxId": "41875", "score": 5038.0}, {"name": "chr_16_G2", "taxId": "41875", "score": 4953.0}, {"name": "chr_16_G2", "taxId": "41875", "score": 4926.0}, {"name": "chr_16_G2", "taxId": "41875", "score": 4891.0}, {"name": "chr_16_G2", "taxId": "41875", "score": 4848.0}, {"name": "chr_16_G2", "taxId": "41875", "score": 789.0}, {"name": "chr_16_G2", "taxId": "41875", "score": 4776.0}, {"name": "chr_16_G2", "taxId": "41875", "score": 4748.0}, {"name": "chr_16_G2", "taxId": "41875", "score": 4660.0}, {"name": "chr_16_G2", "taxId": "41875", "score": 4566.0}, {"name": "chr_16_G2", "taxId": "41875", "score": 4471.0}, {"name": "chr_16_G2", "taxId": "41875", "score": 224.0}, {"name": "chr_16_G2", "taxId": "41875", "score": 4433.0}, {"name": "chr_16_G2", "taxId": "41875", "score": 1221.0}, {"name": "chr_16_G2", "taxId": "41875", "score": 4433.0}, {"name": "chr_16_G2", "taxId": "41875", "score": 2488.0}, {"name": "chr_16_G2", "taxId": "41875", "score": 1906.0}, {"name": "chr_16_G2", "taxId": "41875", "score": 1221.0}, {"name": "chr_16_G2", "taxId": "41875", "score": 846.0}, {"name": "chr_16_G2", "taxId": "41875", "score": 4390.0}, {"name": "chr_16_G2", "taxId": "41875", "score": 350.0}, {"name": "chr_16_G2", "taxId": "41875", "score": 243.0}, {"name": "chr_16_G2", "taxId": "41875", "score": 4361.0}, {"name": "chr_16_G2", "taxId": "41875", "score": 4335.0}, {"name": "chr_16_G2", "taxId": "41875", "score": 4244.0}, {"name": "chr_16_G2", "taxId": "41875", "score": 4228.0}, {"name": "chr_16_G2", "taxId": "41875", "score": 4204.0}, {"name": "chr_16_G2", "taxId": "41875", "score": 4176.0}, {"name": "chr_16_G2", "taxId": "41875", "score": 4167.0}, {"name": "chr_16_G2", "taxId": "41875", "score": 4102.0}, {"name": "chr_16_G2", "taxId": "41875", "score": 4050.0}, {"name": "chr_16_G2", "taxId": "41875", "score": 4000.0}, {"name": "chr_16_G2", "taxId": "41875", "score": 3952.0}, {"name": "chr_16_G2", "taxId": "41875", "score": 3919.0}, {"name": "chr_16_G2", "taxId": "41875", "score": 3821.0}, {"name": "chr_16_G2", "taxId": "41875", "score": 3808.0}, {"name": "chr_16_G2", "taxId": "41875", "score": 3807.0}, {"name": "chr_16_G2", "taxId": "41875", "score": 3784.0}, {"name": "chr_16_G2", "taxId": "41875", "score": 2366.0}, {"name": "chr_16_G2", "taxId": "41875", "score": 1954.0}, {"name": "chr_16_G2", "taxId": "41875", "score": 3784.0}, {"name": "chr_16_G2", "taxId": "41875", "score": 2366.0}, {"name": "chr_16_G2", "taxId": "41875", "score": 1954.0}, {"name": "chr_16_G2", "taxId": "41875", "score": 1334.0}, {"name": "chr_16_G2", "taxId": "41875", "score": 3751.0}, {"name": "chr_16_G2", "taxId": "41875", "score": 3751.0}, {"name": "chr_16_G2", "taxId": "41875", "score": 3718.0}, {"name": "chr_16_G2", "taxId": "41875", "score": 3718.0}, {"name": "chr_16_G2", "taxId": "41875", "score": 3687.0}, {"name": "chr_16_G2", "taxId": "41875", "score": 3668.0}, {"name": "chr_16_G2", "taxId": "41875", "score": 3655.0}, {"name": "chr_16_G2", "taxId": "41875", "score": 3642.0}, {"name": "chr_16_G2", "taxId": "41875", "score": 3635.0}, {"name": "chr_16_G2", "taxId": "41875", "score": 3633.0}, {"name": "chr_16_G2", "taxId": "41875", "score": 1938.0}, {"name": "chr_16_G2", "taxId": "41875", "score": 3624.0}, {"name": "chr_16_G2", "taxId": "41875", "score": 3618.0}, {"name": "chr_16_G2", "taxId": "41875", "score": 3485.0}, {"name": "chr_16_G2", "taxId": "41875", "score": 3469.0}, {"name": "chr_16_G2", "taxId": "41875", "score": 241.0}, {"name": "chr_16_G2", "taxId": "41875", "score": 3465.0}, {"name": "chr_16_G2", "taxId": "41875", "score": 3435.0}, {"name": "chr_16_G2", "taxId": "41875", "score": 3398.0}, {"name": "chr_16_G2", "taxId": "41875", "score": 3386.0}, {"name": "chr_16_G2", "taxId": "41875", "score": 3380.0}, {"name": "chr_16_G2", "taxId": "41875", "score": 3363.0}, {"name": "chr_16_G2", "taxId": "41875", "score": 3326.0}, {"name": "chr_16_G2", "taxId": "41875", "score": 3321.0}, {"name": "chr_16_G2", "taxId": "41875", "score": 3302.0}, {"name": "chr_16_G2", "taxId": "41875", "score": 3288.0}, {"name": "chr_16_G2", "taxId": "41875", "score": 3282.0}, {"name": "chr_16_G2", "taxId": "41875", "score": 361.0}, {"name": "chr_16_G2", "taxId": "41875", "score": 3253.0}, {"name": "chr_16_G2", "taxId": "41875", "score": 3241.0}, {"name": "chr_16_G2", "taxId": "41875", "score": 3230.0}, {"name": "chr_16_G2", "taxId": "41875", "score": 3217.0}, {"name": "chr_16_G2", "taxId": "41875", "score": 150.0}, {"name": "chr_16_G2", "taxId": "41875", "score": 3216.0}, {"name": "chr_16_G2", "taxId": "41875", "score": 3175.0}, {"name": "chr_16_G2", "taxId": "41875", "score": 3157.0}, {"name": "chr_16_G2", "taxId": "41875", "score": 928.0}, {"name": "chr_16_G2", "taxId": "41875", "score": 3155.0}, {"name": "chr_16_G2", "taxId": "41875", "score": 261.0}, {"name": "chr_16_G2", "taxId": "41875", "score": 3140.0}, {"name": "chr_16_G2", "taxId": "41875", "score": 811.0}, {"name": "chr_16_G2", "taxId": "41875", "score": 3136.0}, {"name": "chr_16_G2", "taxId": "41875", "score": 3131.0}, {"name": "chr_16_G2", "taxId": "41875", "score": 3125.0}, {"name": "chr_16_G2", "taxId": "41875", "score": 3120.0}, {"name": "chr_16_G2", "taxId": "41875", "score": 3092.0}, {"name": "chr_16_G2", "taxId": "41875", "score": 3092.0}, {"name": "chr_16_G2", "taxId": "41875", "score": 3092.0}, {"name": "chr_16_G2", "taxId": "41875", "score": 3075.0}, {"name": "chr_16_G2", "taxId": "41875", "score": 3027.0}, {"name": "chr_16_G2", "taxId": "41875", "score": 2998.0}, {"name": "chr_16_G2", "taxId": "41875", "score": 2998.0}, {"name": "chr_16_G2", "taxId": "41875", "score": 2979.0}, {"name": "chr_16_G2", "taxId": "41875", "score": 2970.0}, {"name": "chr_16_G2", "taxId": "41875", "score": 457.0}, {"name": "chr_16_G2", "taxId": "41875", "score": 2953.0}, {"name": "chr_16_G2", "taxId": "41875", "score": 2920.0}, {"name": "chr_16_G2", "taxId": "41875", "score": 2909.0}, {"name": "chr_16_G2", "taxId": "41875", "score": 2898.0}, {"name": "chr_16_G2", "taxId": "41875", "score": 2870.0}, {"name": "chr_16_G2", "taxId": "41875", "score": 2856.0}, {"name": "chr_16_G2", "taxId": "41875", "score": 2854.0}, {"name": "chr_16_G2", "taxId": "41875", "score": 2832.0}, {"name": "chr_16_G2", "taxId": "41875", "score": 2776.0}, {"name": "chr_16_G2", "taxId": "41875", "score": 2743.0}, {"name": "chr_16_G2", "taxId": "41875", "score": 2728.0}, {"name": "chr_16_G2", "taxId": "41875", "score": 2693.0}, {"name": "chr_16_G2", "taxId": "41875", "score": 2676.0}, {"name": "chr_16_G2", "taxId": "41875", "score": 2601.0}, {"name": "chr_16_G2", "taxId": "41875", "score": 2555.0}, {"name": "chr_16_G2", "taxId": "41875", "score": 2505.0}, {"name": "chr_16_G2", "taxId": "41875", "score": 2484.0}, {"name": "chr_16_G2", "taxId": "41875", "score": 2460.0}, {"name": "chr_16_G2", "taxId": "41875", "score": 2440.0}, {"name": "chr_16_G2", "taxId": "41875", "score": 191.0}, {"name": "chr_16_G2", "taxId": "41875", "score": 2427.0}, {"name": "chr_16_G2", "taxId": "41875", "score": 2425.0}, {"name": "chr_16_G2", "taxId": "41875", "score": 704.0}, {"name": "chr_16_G2", "taxId": "41875", "score": 2412.0}, {"name": "chr_16_G2", "taxId": "41875", "score": 2401.0}, {"name": "chr_16_G2", "taxId": "41875", "score": 2385.0}, {"name": "chr_16_G2", "taxId": "41875", "score": 2379.0}, {"name": "chr_16_G2", "taxId": "41875", "score": 2372.0}, {"name": "chr_16_G2", "taxId": "41875", "score": 2338.0}, {"name": "chr_16_G2", "taxId": "41875", "score": 2335.0}, {"name": "chr_16_G2", "taxId": "41875", "score": 2302.0}, {"name": "chr_16_G2", "taxId": "41875", "score": 2296.0}, {"name": "chr_16_G2", "taxId": "41875", "score": 2294.0}, {"name": "chr_16_G2", "taxId": "41875", "score": 2266.0}, {"name": "chr_16_G2", "taxId": "41875", "score": 2261.0}, {"name": "chr_16_G2", "taxId": "41875", "score": 2231.0}, {"name": "chr_16_G2", "taxId": "41875", "score": 2224.0}, {"name": "chr_16_G2", "taxId": "41875", "score": 2217.0}, {"name": "chr_16_G2", "taxId": "41875", "score": 2207.0}, {"name": "chr_16_G2", "taxId": "41875", "score": 2207.0}, {"name": "chr_16_G2", "taxId": "41875", "score": 2196.0}, {"name": "chr_16_G2", "taxId": "41875", "score": 2189.0}, {"name": "chr_16_G2", "taxId": "41875", "score": 2180.0}, {"name": "chr_16_G2", "taxId": "41875", "score": 2156.0}, {"name": "chr_16_G2", "taxId": "41875", "score": 2152.0}, {"name": "chr_16_G2", "taxId": "41875", "score": 2139.0}, {"name": "chr_16_G2", "taxId": "41875", "score": 2095.0}, {"name": "chr_16_G2", "taxId": "41875", "score": 2089.0}, {"name": "chr_16_G2", "taxId": "41875", "score": 2082.0}, {"name": "chr_16_G2", "taxId": "41875", "score": 2067.0}, {"name": "chr_16_G2", "taxId": "41875", "score": 2058.0}, {"name": "chr_16_G2", "taxId": "41875", "score": 165.0}, {"name": "chr_16_G2", "taxId": "41875", "score": 2056.0}, {"name": "chr_16_G2", "taxId": "41875", "score": 2032.0}, {"name": "chr_16_G2", "taxId": "41875", "score": 2006.0}, {"name": "chr_16_G2", "taxId": "41875", "score": 1989.0}, {"name": "chr_16_G2", "taxId": "41875", "score": 1978.0}, {"name": "chr_16_G2", "taxId": "41875", "score": 1956.0}, {"name": "chr_16_G2", "taxId": "41875", "score": 1951.0}, {"name": "chr_16_G2", "taxId": "41875", "score": 1951.0}, {"name": "chr_16_G2", "taxId": "41875", "score": 1951.0}, {"name": "chr_16_G2", "taxId": "41875", "score": 1945.0}, {"name": "chr_16_G2", "taxId": "41875", "score": 1940.0}, {"name": "chr_16_G2", "taxId": "41875", "score": 1906.0}, {"name": "chr_16_G2", "taxId": "41875", "score": 1897.0}, {"name": "chr_16_G2", "taxId": "41875", "score": 1890.0}, {"name": "chr_16_G2", "taxId": "41875", "score": 1884.0}, {"name": "chr_16_G2", "taxId": "41875", "score": 1779.0}, {"name": "chr_16_G2", "taxId": "41875", "score": 832.0}, {"name": "chr_16_G2", "taxId": "41875", "score": 832.0}, {"name": "chr_16_G2", "taxId": "41875", "score": 809.0}, {"name": "chr_16_G2", "taxId": "41875", "score": 1862.0}, {"name": "chr_16_G2", "taxId": "41875", "score": 1857.0}, {"name": "chr_16_G2", "taxId": "41875", "score": 1847.0}, {"name": "chr_16_G2", "taxId": "41875", "score": 1845.0}, {"name": "chr_16_G2", "taxId": "41875", "score": 1812.0}, {"name": "chr_16_G2", "taxId": "41875", "score": 1801.0}, {"name": "chr_16_G2", "taxId": "41875", "score": 1801.0}, {"name": "chr_16_G2", "taxId": "41875", "score": 832.0}, {"name": "chr_16_G2", "taxId": "41875", "score": 344.0}, {"name": "chr_16_G2", "taxId": "41875", "score": 206.0}, {"name": "chr_16_G2", "taxId": "41875", "score": 1779.0}, {"name": "chr_16_G2", "taxId": "41875", "score": 1779.0}, {"name": "chr_16_G2", "taxId": "41875", "score": 1779.0}, {"name": "chr_16_G2", "taxId": "41875", "score": 1724.0}, {"name": "chr_16_G2", "taxId": "41875", "score": 1724.0}, {"name": "chr_16_G2", "taxId": "41875", "score": 1714.0}, {"name": "chr_16_G2", "taxId": "41875", "score": 1712.0}, {"name": "chr_16_G2", "taxId": "41875", "score": 1696.0}, {"name": "chr_16_G2", "taxId": "41875", "score": 1696.0}, {"name": "chr_16_G2", "taxId": "41875", "score": 1692.0}, {"name": "chr_16_G2", "taxId": "41875", "score": 303.0}, {"name": "chr_16_G2", "taxId": "41875", "score": 1663.0}, {"name": "chr_16_G2", "taxId": "41875", "score": 1652.0}, {"name": "chr_16_G2", "taxId": "41875", "score": 1620.0}, {"name": "chr_16_G2", "taxId": "41875", "score": 1613.0}, {"name": "chr_16_G2", "taxId": "41875", "score": 1605.0}, {"name": "chr_16_G2", "taxId": "41875", "score": 1602.0}, {"name": "chr_16_G2", "taxId": "41875", "score": 1596.0}, {"name": "chr_16_G2", "taxId": "41875", "score": 1591.0}, {"name": "chr_16_G2", "taxId": "41875", "score": 1567.0}, {"name": "chr_16_G2", "taxId": "41875", "score": 1541.0}, {"name": "chr_16_G2", "taxId": "41875", "score": 1493.0}, {"name": "chr_16_G2", "taxId": "41875", "score": 1483.0}, {"name": "chr_16_G2", "taxId": "41875", "score": 734.0}, {"name": "chr_16_G2", "taxId": "41875", "score": 1463.0}, {"name": "chr_16_G2", "taxId": "41875", "score": 1458.0}, {"name": "chr_16_G2", "taxId": "41875", "score": 1454.0}, {"name": "chr_16_G2", "taxId": "41875", "score": 1447.0}, {"name": "chr_16_G2", "taxId": "41875", "score": 1395.0}, {"name": "chr_16_G2", "taxId": "41875", "score": 1386.0}, {"name": "chr_16_G2", "taxId": "41875", "score": 1384.0}, {"name": "chr_16_G2", "taxId": "41875", "score": 158.0}, {"name": "chr_16_G2", "taxId": "41875", "score": 1380.0}, {"name": "chr_16_G2", "taxId": "41875", "score": 1347.0}, {"name": "chr_16_G2", "taxId": "41875", "score": 1341.0}, {"name": "chr_16_G2", "taxId": "41875", "score": 492.0}, {"name": "chr_16_G2", "taxId": "41875", "score": 1314.0}, {"name": "chr_16_G2", "taxId": "41875", "score": 1297.0}, {"name": "chr_16_G2", "taxId": "41875", "score": 1254.0}, {"name": "chr_16_G2", "taxId": "41875", "score": 198.0}, {"name": "chr_16_G2", "taxId": "41875", "score": 1230.0}, {"name": "chr_16_G2", "taxId": "41875", "score": 1225.0}, {"name": "chr_16_G2", "taxId": "41875", "score": 1221.0}, {"name": "chr_16_G2", "taxId": "41875", "score": 355.0}, {"name": "chr_16_G2", "taxId": "41875", "score": 1218.0}, {"name": "chr_16_G2", "taxId": "41875", "score": 745.0}, {"name": "chr_16_G2", "taxId": "41875", "score": 1205.0}, {"name": "chr_16_G2", "taxId": "41875", "score": 1153.0}, {"name": "chr_16_G2", "taxId": "41875", "score": 460.0}, {"name": "chr_16_G2", "taxId": "41875", "score": 1147.0}, {"name": "chr_16_G2", "taxId": "41875", "score": 1147.0}, {"name": "chr_16_G2", "taxId": "41875", "score": 1146.0}, {"name": "chr_16_G2", "taxId": "41875", "score": 819.0}, {"name": "chr_16_G2", "taxId": "41875", "score": 355.0}, {"name": "chr_16_G2", "taxId": "41875", "score": 1142.0}, {"name": "chr_16_G2", "taxId": "41875", "score": 1125.0}, {"name": "chr_16_G2", "taxId": "41875", "score": 1116.0}, {"name": "chr_16_G2", "taxId": "41875", "score": 1103.0}, {"name": "chr_16_G2", "taxId": "41875", "score": 1031.0}, {"name": "chr_16_G2", "taxId": "41875", "score": 1005.0}, {"name": "chr_16_G2", "taxId": "41875", "score": 355.0}, {"name": "chr_16_G2", "taxId": "41875", "score": 1005.0}, {"name": "chr_16_G2", "taxId": "41875", "score": 219.0}, {"name": "chr_16_G2", "taxId": "41875", "score": 987.0}, {"name": "chr_16_G2", "taxId": "41875", "score": 981.0}, {"name": "chr_16_G2", "taxId": "41875", "score": 979.0}, {"name": "chr_16_G2", "taxId": "41875", "score": 835.0}, {"name": "chr_16_G2", "taxId": "41875", "score": 771.0}, {"name": "chr_16_G2", "taxId": "41875", "score": 739.0}, {"name": "chr_16_G2", "taxId": "41875", "score": 953.0}, {"name": "chr_16_G2", "taxId": "41875", "score": 950.0}, {"name": "chr_16_G2", "taxId": "41875", "score": 937.0}, {"name": "chr_16_G2", "taxId": "41875", "score": 870.0}, {"name": "chr_16_G2", "taxId": "41875", "score": 865.0}, {"name": "chr_16_G2", "taxId": "41875", "score": 152.0}, {"name": "chr_16_G2", "taxId": "41875", "score": 846.0}, {"name": "chr_16_G2", "taxId": "41875", "score": 843.0}, {"name": "chr_16_G2", "taxId": "41875", "score": 832.0}, {"name": "chr_16_G2", "taxId": "41875", "score": 819.0}, {"name": "chr_16_G2", "taxId": "41875", "score": 819.0}, {"name": "chr_16_G2", "taxId": "41875", "score": 815.0}, {"name": "chr_16_G2", "taxId": "41875", "score": 736.0}, {"name": "chr_16_G2", "taxId": "41875", "score": 798.0}, {"name": "chr_16_G2", "taxId": "41875", "score": 163.0}, {"name": "chr_16_G2", "taxId": "41875", "score": 771.0}, {"name": "chr_16_G2", "taxId": "41875", "score": 750.0}, {"name": "chr_16_G2", "taxId": "41875", "score": 267.0}, {"name": "chr_16_G2", "taxId": "41875", "score": 732.0}, {"name": "chr_16_G2", "taxId": "70448", "score": 730.0}, {"name": "chr_16_G2", "taxId": "41875", "score": 717.0}, {"name": "chr_16_G2", "taxId": "41875", "score": 555.0}, {"name": "chr_16_G2", "taxId": "41875", "score": 689.0}, {"name": "chr_16_G2", "taxId": "41875", "score": 684.0}, {"name": "chr_16_G2", "taxId": "41875", "score": 145.0}, {"name": "chr_16_G2", "taxId": "41875", "score": 682.0}, {"name": "chr_16_G2", "taxId": "41875", "score": 680.0}, {"name": "chr_16_G2", "taxId": "41875", "score": 233.0}, {"name": "chr_16_G2", "taxId": "41875", "score": 211.0}, {"name": "chr_16_G2", "taxId": "41875", "score": 680.0}, {"name": "chr_16_G2", "taxId": "41875", "score": 267.0}, {"name": "chr_16_G2", "taxId": "41875", "score": 680.0}, {"name": "chr_16_G2", "taxId": "41875", "score": 466.0}, {"name": "chr_16_G2", "taxId": "41875", "score": 673.0}, {"name": "chr_16_G2", "taxId": "41875", "score": 671.0}, {"name": "chr_16_G2", "taxId": "41875", "score": 632.0}, {"name": "chr_16_G2", "taxId": "41875", "score": 617.0}, {"name": "chr_16_G2", "taxId": "436017", "score": 610.0}, {"name": "chr_16_G2", "taxId": "436017", "score": 460.0}, {"name": "chr_16_G2", "taxId": "436017", "score": 252.0}, {"name": "chr_16_G2", "taxId": "41875", "score": 608.0}, {"name": "chr_16_G2", "taxId": "41875", "score": 390.0}, {"name": "chr_16_G2", "taxId": "41875", "score": 604.0}, {"name": "chr_16_G2", "taxId": "41875", "score": 597.0}, {"name": "chr_16_G2", "taxId": "41875", "score": 414.0}, {"name": "chr_16_G2", "taxId": "41875", "score": 588.0}, {"name": "chr_16_G2", "taxId": "41875", "score": 588.0}, {"name": "chr_16_G2", "taxId": "41875", "score": 582.0}, {"name": "chr_16_G2", "taxId": "41875", "score": 555.0}, {"name": "chr_16_G2", "taxId": "41875", "score": 171.0}, {"name": "chr_16_G2", "taxId": "41875", "score": 553.0}, {"name": "chr_16_G2", "taxId": "41875", "score": 525.0}, {"name": "chr_16_G2", "taxId": "70448", "score": 479.0}, {"name": "chr_16_G2", "taxId": "41875", "score": 466.0}, {"name": "chr_16_G2", "taxId": "41875", "score": 459.0}, {"name": "chr_16_G2", "taxId": "436017", "score": 457.0}, {"name": "chr_16_G2", "taxId": "41875", "score": 455.0}, {"name": "chr_16_G2", "taxId": "41875", "score": 425.0}, {"name": "chr_16_G2", "taxId": "41875", "score": 145.0}, {"name": "chr_16_G2", "taxId": "564608", "score": 416.0}, {"name": "chr_16_G2", "taxId": "41875", "score": 412.0}, {"name": "chr_16_G2", "taxId": "41875", "score": 411.0}, {"name": "chr_16_G2", "taxId": "41875", "score": 396.0}, {"name": "chr_16_G2", "taxId": "41875", "score": 315.0}, {"name": "chr_16_G2", "taxId": "41875", "score": 388.0}, {"name": "chr_16_G2", "taxId": "41875", "score": 377.0}, {"name": "chr_16_G2", "taxId": "41875", "score": 366.0}, {"name": "chr_16_G2", "taxId": "41875", "score": 355.0}, {"name": "chr_16_G2", "taxId": "41875", "score": 340.0}, {"name": "chr_16_G2", "taxId": "41875", "score": 333.0}, {"name": "chr_16_G2", "taxId": "41875", "score": 307.0}, {"name": "chr_16_G2", "taxId": "41875", "score": 244.0}, {"name": "chr_16_G2", "taxId": "41875", "score": 231.0}, {"name": "chr_16_G2", "taxId": "564608", "score": 231.0}, {"name": "chr_16_G2", "taxId": "41875", "score": 219.0}, {"name": "chr_16_G2", "taxId": "41875", "score": 171.0}, {"name": "chr_16_G2", "taxId": "436017", "score": 154.0}, {"name": "chr_16_G2", "taxId": "41875", "score": 145.0}]}, "taxonomy": {"bestsum": {"species": {"tax": "Bathycoccus prasinos", "score": 1627160.0, "c_index": 3}, "genus": {"tax": "Bathycoccus", "score": 1627160.0, "c_index": 2}, "family": {"tax": "Bathycoccaceae", "score": 1630302.0, "c_index": 1}, "order": {"tax": "Mamiellales", "score": 1630949.0, "c_index": 0}, "phylum": {"tax": "Chlorophyta", "score": 1630949.0, "c_index": 0}, "superkingdom": {"tax": "Eukaryota", "score": 1630949.0, "c_index": 0}}}}, "chr_15_G2": {"name": "chr_15_G2", "length": 523127, "n_count": 0, "agct_count": 523127, "gc": 0.4807, "covs": {"bam0": 119.5754}, "read_cov": {"bam0": 417096}, "hits": {"tax0": [{"name": "chr_15_G2", "taxId": "41875", "score": 171400.0}, {"name": "chr_15_G2", "taxId": "41875", "score": 105900.0}, {"name": "chr_15_G2", "taxId": "41875", "score": 93663.0}, {"name": "chr_15_G2", "taxId": "41875", "score": 90937.0}, {"name": "chr_15_G2", "taxId": "41875", "score": 83423.0}, {"name": "chr_15_G2", "taxId": "41875", "score": 71983.0}, {"name": "chr_15_G2", "taxId": "41875", "score": 60395.0}, {"name": "chr_15_G2", "taxId": "41875", "score": 42817.0}, {"name": "chr_15_G2", "taxId": "41875", "score": 33859.0}, {"name": "chr_15_G2", "taxId": "41875", "score": 32454.0}, {"name": "chr_15_G2", "taxId": "41875", "score": 19715.0}, {"name": "chr_15_G2", "taxId": "41875", "score": 17603.0}, {"name": "chr_15_G2", "taxId": "41875", "score": 16997.0}, {"name": "chr_15_G2", "taxId": "41875", "score": 15939.0}, {"name": "chr_15_G2", "taxId": "41875", "score": 13540.0}, {"name": "chr_15_G2", "taxId": "41875", "score": 11923.0}, {"name": "chr_15_G2", "taxId": "41875", "score": 10732.0}, {"name": "chr_15_G2", "taxId": "41875", "score": 8990.0}, {"name": "chr_15_G2", "taxId": "41875", "score": 4987.0}, {"name": "chr_15_G2", "taxId": "41875", "score": 3528.0}, {"name": "chr_15_G2", "taxId": "41875", "score": 2194.0}, {"name": "chr_15_G2", "taxId": "41875", "score": 1712.0}, {"name": "chr_15_G2", "taxId": "41875", "score": 1378.0}, {"name": "chr_15_G2", "taxId": "41875", "score": 1225.0}, {"name": "chr_15_G2", "taxId": "41875", "score": 1014.0}, {"name": "chr_15_G2", "taxId": "41875", "score": 778.0}, {"name": "chr_15_G2", "taxId": "41875", "score": 604.0}, {"name": "chr_15_G2", "taxId": "41875", "score": 222.0}, {"name": "chr_15_G2", "taxId": "41875", "score": 191.0}, {"name": "chr_15_G2", "taxId": "41875", "score": 172.0}, {"name": "chr_15_G2", "taxId": "41875", "score": 172.0}, {"name": "chr_15_G2", "taxId": "41875", "score": 152.0}, {"name": "chr_15_G2", "taxId": "41875", "score": 19762.0}, {"name": "chr_15_G2", "taxId": "41875", "score": 12604.0}, {"name": "chr_15_G2", "taxId": "41875", "score": 172.0}, {"name": "chr_15_G2", "taxId": "41875", "score": 11535.0}, {"name": "chr_15_G2", "taxId": "41875", "score": 10514.0}, {"name": "chr_15_G2", "taxId": "41875", "score": 9467.0}, {"name": "chr_15_G2", "taxId": "41875", "score": 9444.0}, {"name": "chr_15_G2", "taxId": "41875", "score": 9269.0}, {"name": "chr_15_G2", "taxId": "41875", "score": 8837.0}, {"name": "chr_15_G2", "taxId": "41875", "score": 8780.0}, {"name": "chr_15_G2", "taxId": "41875", "score": 7568.0}, {"name": "chr_15_G2", "taxId": "41875", "score": 7564.0}, {"name": "chr_15_G2", "taxId": "41875", "score": 7302.0}, {"name": "chr_15_G2", "taxId": "41875", "score": 7282.0}, {"name": "chr_15_G2", "taxId": "41875", "score": 7162.0}, {"name": "chr_15_G2", "taxId": "41875", "score": 1330.0}, {"name": "chr_15_G2", "taxId": "41875", "score": 7064.0}, {"name": "chr_15_G2", "taxId": "41875", "score": 6695.0}, {"name": "chr_15_G2", "taxId": "41875", "score": 6656.0}, {"name": "chr_15_G2", "taxId": "41875", "score": 6554.0}, {"name": "chr_15_G2", "taxId": "41875", "score": 351.0}, {"name": "chr_15_G2", "taxId": "41875", "score": 6063.0}, {"name": "chr_15_G2", "taxId": "41875", "score": 6006.0}, {"name": "chr_15_G2", "taxId": "41875", "score": 5939.0}, {"name": "chr_15_G2", "taxId": "41875", "score": 5670.0}, {"name": "chr_15_G2", "taxId": "41875", "score": 5642.0}, {"name": "chr_15_G2", "taxId": "41875", "score": 5515.0}, {"name": "chr_15_G2", "taxId": "41875", "score": 575.0}, {"name": "chr_15_G2", "taxId": "41875", "score": 5408.0}, {"name": "chr_15_G2", "taxId": "41875", "score": 5387.0}, {"name": "chr_15_G2", "taxId": "41875", "score": 5164.0}, {"name": "chr_15_G2", "taxId": "41875", "score": 5127.0}, {"name": "chr_15_G2", "taxId": "41875", "score": 5116.0}, {"name": "chr_15_G2", "taxId": "41875", "score": 4950.0}, {"name": "chr_15_G2", "taxId": "41875", "score": 4843.0}, {"name": "chr_15_G2", "taxId": "41875", "score": 4809.0}, {"name": "chr_15_G2", "taxId": "41875", "score": 4804.0}, {"name": "chr_15_G2", "taxId": "41875", "score": 4687.0}, {"name": "chr_15_G2", "taxId": "41875", "score": 4521.0}, {"name": "chr_15_G2", "taxId": "41875", "score": 4416.0}, {"name": "chr_15_G2", "taxId": "41875", "score": 4372.0}, {"name": "chr_15_G2", "taxId": "41875", "score": 4263.0}, {"name": "chr_15_G2", "taxId": "41875", "score": 4257.0}, {"name": "chr_15_G2", "taxId": "41875", "score": 4255.0}, {"name": "chr_15_G2", "taxId": "41875", "score": 4255.0}, {"name": "chr_15_G2", "taxId": "41875", "score": 4222.0}, {"name": "chr_15_G2", "taxId": "41875", "score": 4218.0}, {"name": "chr_15_G2", "taxId": "41875", "score": 647.0}, {"name": "chr_15_G2", "taxId": "41875", "score": 4217.0}, {"name": "chr_15_G2", "taxId": "41875", "score": 4200.0}, {"name": "chr_15_G2", "taxId": "41875", "score": 4133.0}, {"name": "chr_15_G2", "taxId": "41875", "score": 4089.0}, {"name": "chr_15_G2", "taxId": "41875", "score": 4061.0}, {"name": "chr_15_G2", "taxId": "41875", "score": 4019.0}, {"name": "chr_15_G2", "taxId": "41875", "score": 3986.0}, {"name": "chr_15_G2", "taxId": "41875", "score": 3845.0}, {"name": "chr_15_G2", "taxId": "41875", "score": 3823.0}, {"name": "chr_15_G2", "taxId": "41875", "score": 3818.0}, {"name": "chr_15_G2", "taxId": "41875", "score": 3775.0}, {"name": "chr_15_G2", "taxId": "41875", "score": 254.0}, {"name": "chr_15_G2", "taxId": "41875", "score": 3753.0}, {"name": "chr_15_G2", "taxId": "41875", "score": 3664.0}, {"name": "chr_15_G2", "taxId": "41875", "score": 3633.0}, {"name": "chr_15_G2", "taxId": "41875", "score": 828.0}, {"name": "chr_15_G2", "taxId": "41875", "score": 3618.0}, {"name": "chr_15_G2", "taxId": "41875", "score": 3554.0}, {"name": "chr_15_G2", "taxId": "41875", "score": 3552.0}, {"name": "chr_15_G2", "taxId": "41875", "score": 3546.0}, {"name": "chr_15_G2", "taxId": "41875", "score": 3507.0}, {"name": "chr_15_G2", "taxId": "41875", "score": 3496.0}, {"name": "chr_15_G2", "taxId": "41875", "score": 3430.0}, {"name": "chr_15_G2", "taxId": "41875", "score": 3406.0}, {"name": "chr_15_G2", "taxId": "41875", "score": 3386.0}, {"name": "chr_15_G2", "taxId": "41875", "score": 3380.0}, {"name": "chr_15_G2", "taxId": "41875", "score": 3362.0}, {"name": "chr_15_G2", "taxId": "41875", "score": 191.0}, {"name": "chr_15_G2", "taxId": "41875", "score": 3341.0}, {"name": "chr_15_G2", "taxId": "41875", "score": 3325.0}, {"name": "chr_15_G2", "taxId": "41875", "score": 3297.0}, {"name": "chr_15_G2", "taxId": "41875", "score": 3291.0}, {"name": "chr_15_G2", "taxId": "41875", "score": 3282.0}, {"name": "chr_15_G2", "taxId": "41875", "score": 3280.0}, {"name": "chr_15_G2", "taxId": "41875", "score": 3275.0}, {"name": "chr_15_G2", "taxId": "41875", "score": 3219.0}, {"name": "chr_15_G2", "taxId": "41875", "score": 3147.0}, {"name": "chr_15_G2", "taxId": "41875", "score": 3147.0}, {"name": "chr_15_G2", "taxId": "41875", "score": 3120.0}, {"name": "chr_15_G2", "taxId": "41875", "score": 3114.0}, {"name": "chr_15_G2", "taxId": "41875", "score": 3081.0}, {"name": "chr_15_G2", "taxId": "41875", "score": 3070.0}, {"name": "chr_15_G2", "taxId": "41875", "score": 3053.0}, {"name": "chr_15_G2", "taxId": "41875", "score": 3035.0}, {"name": "chr_15_G2", "taxId": "41875", "score": 2992.0}, {"name": "chr_15_G2", "taxId": "41875", "score": 2981.0}, {"name": "chr_15_G2", "taxId": "41875", "score": 2970.0}, {"name": "chr_15_G2", "taxId": "41875", "score": 2876.0}, {"name": "chr_15_G2", "taxId": "41875", "score": 2870.0}, {"name": "chr_15_G2", "taxId": "41875", "score": 2844.0}, {"name": "chr_15_G2", "taxId": "41875", "score": 2843.0}, {"name": "chr_15_G2", "taxId": "41875", "score": 2837.0}, {"name": "chr_15_G2", "taxId": "41875", "score": 2798.0}, {"name": "chr_15_G2", "taxId": "41875", "score": 2784.0}, {"name": "chr_15_G2", "taxId": "41875", "score": 2782.0}, {"name": "chr_15_G2", "taxId": "41875", "score": 2776.0}, {"name": "chr_15_G2", "taxId": "41875", "score": 2765.0}, {"name": "chr_15_G2", "taxId": "41875", "score": 2752.0}, {"name": "chr_15_G2", "taxId": "41875", "score": 147.0}, {"name": "chr_15_G2", "taxId": "41875", "score": 2743.0}, {"name": "chr_15_G2", "taxId": "41875", "score": 2732.0}, {"name": "chr_15_G2", "taxId": "41875", "score": 2715.0}, {"name": "chr_15_G2", "taxId": "41875", "score": 2671.0}, {"name": "chr_15_G2", "taxId": "41875", "score": 2649.0}, {"name": "chr_15_G2", "taxId": "41875", "score": 2610.0}, {"name": "chr_15_G2", "taxId": "41875", "score": 2608.0}, {"name": "chr_15_G2", "taxId": "41875", "score": 370.0}, {"name": "chr_15_G2", "taxId": "41875", "score": 2606.0}, {"name": "chr_15_G2", "taxId": "41875", "score": 1949.0}, {"name": "chr_15_G2", "taxId": "41875", "score": 2590.0}, {"name": "chr_15_G2", "taxId": "41875", "score": 2588.0}, {"name": "chr_15_G2", "taxId": "41875", "score": 2582.0}, {"name": "chr_15_G2", "taxId": "41875", "score": 2564.0}, {"name": "chr_15_G2", "taxId": "41875", "score": 638.0}, {"name": "chr_15_G2", "taxId": "41875", "score": 2551.0}, {"name": "chr_15_G2", "taxId": "41875", "score": 2549.0}, {"name": "chr_15_G2", "taxId": "41875", "score": 2486.0}, {"name": "chr_15_G2", "taxId": "41875", "score": 291.0}, {"name": "chr_15_G2", "taxId": "41875", "score": 2477.0}, {"name": "chr_15_G2", "taxId": "41875", "score": 2471.0}, {"name": "chr_15_G2", "taxId": "41875", "score": 2466.0}, {"name": "chr_15_G2", "taxId": "41875", "score": 2466.0}, {"name": "chr_15_G2", "taxId": "41875", "score": 2460.0}, {"name": "chr_15_G2", "taxId": "41875", "score": 2457.0}, {"name": "chr_15_G2", "taxId": "41875", "score": 580.0}, {"name": "chr_15_G2", "taxId": "41875", "score": 2453.0}, {"name": "chr_15_G2", "taxId": "41875", "score": 200.0}, {"name": "chr_15_G2", "taxId": "41875", "score": 2423.0}, {"name": "chr_15_G2", "taxId": "41875", "score": 2405.0}, {"name": "chr_15_G2", "taxId": "41875", "score": 2399.0}, {"name": "chr_15_G2", "taxId": "41875", "score": 2385.0}, {"name": "chr_15_G2", "taxId": "41875", "score": 2366.0}, {"name": "chr_15_G2", "taxId": "41875", "score": 2333.0}, {"name": "chr_15_G2", "taxId": "41875", "score": 2327.0}, {"name": "chr_15_G2", "taxId": "41875", "score": 2327.0}, {"name": "chr_15_G2", "taxId": "41875", "score": 401.0}, {"name": "chr_15_G2", "taxId": "41875", "score": 2313.0}, {"name": "chr_15_G2", "taxId": "41875", "score": 2311.0}, {"name": "chr_15_G2", "taxId": "41875", "score": 2279.0}, {"name": "chr_15_G2", "taxId": "41875", "score": 2278.0}, {"name": "chr_15_G2", "taxId": "41875", "score": 2274.0}, {"name": "chr_15_G2", "taxId": "41875", "score": 2233.0}, {"name": "chr_15_G2", "taxId": "41875", "score": 2194.0}, {"name": "chr_15_G2", "taxId": "41875", "score": 2189.0}, {"name": "chr_15_G2", "taxId": "41875", "score": 2169.0}, {"name": "chr_15_G2", "taxId": "41875", "score": 154.0}, {"name": "chr_15_G2", "taxId": "41875", "score": 2169.0}, {"name": "chr_15_G2", "taxId": "41875", "score": 2167.0}, {"name": "chr_15_G2", "taxId": "41875", "score": 2161.0}, {"name": "chr_15_G2", "taxId": "41875", "score": 2154.0}, {"name": "chr_15_G2", "taxId": "41875", "score": 1605.0}, {"name": "chr_15_G2", "taxId": "41875", "score": 2152.0}, {"name": "chr_15_G2", "taxId": "41875", "score": 2146.0}, {"name": "chr_15_G2", "taxId": "41875", "score": 2145.0}, {"name": "chr_15_G2", "taxId": "41875", "score": 2126.0}, {"name": "chr_15_G2", "taxId": "41875", "score": 492.0}, {"name": "chr_15_G2", "taxId": "41875", "score": 2111.0}, {"name": "chr_15_G2", "taxId": "41875", "score": 2100.0}, {"name": "chr_15_G2", "taxId": "41875", "score": 2073.0}, {"name": "chr_15_G2", "taxId": "41875", "score": 2067.0}, {"name": "chr_15_G2", "taxId": "41875", "score": 2056.0}, {"name": "chr_15_G2", "taxId": "41875", "score": 2045.0}, {"name": "chr_15_G2", "taxId": "41875", "score": 2034.0}, {"name": "chr_15_G2", "taxId": "41875", "score": 2034.0}, {"name": "chr_15_G2", "taxId": "41875", "score": 2030.0}, {"name": "chr_15_G2", "taxId": "41875", "score": 1447.0}, {"name": "chr_15_G2", "taxId": "41875", "score": 2028.0}, {"name": "chr_15_G2", "taxId": "41875", "score": 2026.0}, {"name": "chr_15_G2", "taxId": "41875", "score": 2017.0}, {"name": "chr_15_G2", "taxId": "41875", "score": 1984.0}, {"name": "chr_15_G2", "taxId": "41875", "score": 1969.0}, {"name": "chr_15_G2", "taxId": "41875", "score": 1941.0}, {"name": "chr_15_G2", "taxId": "41875", "score": 1929.0}, {"name": "chr_15_G2", "taxId": "41875", "score": 1923.0}, {"name": "chr_15_G2", "taxId": "41875", "score": 1923.0}, {"name": "chr_15_G2", "taxId": "41875", "score": 1923.0}, {"name": "chr_15_G2", "taxId": "41875", "score": 1917.0}, {"name": "chr_15_G2", "taxId": "41875", "score": 1912.0}, {"name": "chr_15_G2", "taxId": "41875", "score": 1905.0}, {"name": "chr_15_G2", "taxId": "41875", "score": 1903.0}, {"name": "chr_15_G2", "taxId": "41875", "score": 1869.0}, {"name": "chr_15_G2", "taxId": "41875", "score": 1847.0}, {"name": "chr_15_G2", "taxId": "41875", "score": 1829.0}, {"name": "chr_15_G2", "taxId": "41875", "score": 1818.0}, {"name": "chr_15_G2", "taxId": "41875", "score": 1781.0}, {"name": "chr_15_G2", "taxId": "41875", "score": 1777.0}, {"name": "chr_15_G2", "taxId": "41875", "score": 1742.0}, {"name": "chr_15_G2", "taxId": "41875", "score": 1724.0}, {"name": "chr_15_G2", "taxId": "41875", "score": 1724.0}, {"name": "chr_15_G2", "taxId": "41875", "score": 1718.0}, {"name": "chr_15_G2", "taxId": "41875", "score": 1712.0}, {"name": "chr_15_G2", "taxId": "41875", "score": 363.0}, {"name": "chr_15_G2", "taxId": "41875", "score": 1685.0}, {"name": "chr_15_G2", "taxId": "41875", "score": 1679.0}, {"name": "chr_15_G2", "taxId": "41875", "score": 1668.0}, {"name": "chr_15_G2", "taxId": "41875", "score": 1663.0}, {"name": "chr_15_G2", "taxId": "41875", "score": 1339.0}, {"name": "chr_15_G2", "taxId": "41875", "score": 207.0}, {"name": "chr_15_G2", "taxId": "41875", "score": 1637.0}, {"name": "chr_15_G2", "taxId": "41875", "score": 1635.0}, {"name": "chr_15_G2", "taxId": "41875", "score": 1635.0}, {"name": "chr_15_G2", "taxId": "41875", "score": 641.0}, {"name": "chr_15_G2", "taxId": "41875", "score": 582.0}, {"name": "chr_15_G2", "taxId": "41875", "score": 516.0}, {"name": "chr_15_G2", "taxId": "41875", "score": 496.0}, {"name": "chr_15_G2", "taxId": "41875", "score": 455.0}, {"name": "chr_15_G2", "taxId": "41875", "score": 1629.0}, {"name": "chr_15_G2", "taxId": "41875", "score": 1602.0}, {"name": "chr_15_G2", "taxId": "41875", "score": 1585.0}, {"name": "chr_15_G2", "taxId": "41875", "score": 1583.0}, {"name": "chr_15_G2", "taxId": "41875", "score": 246.0}, {"name": "chr_15_G2", "taxId": "41875", "score": 1581.0}, {"name": "chr_15_G2", "taxId": "41875", "score": 1574.0}, {"name": "chr_15_G2", "taxId": "41875", "score": 1570.0}, {"name": "chr_15_G2", "taxId": "41875", "score": 412.0}, {"name": "chr_15_G2", "taxId": "41875", "score": 183.0}, {"name": "chr_15_G2", "taxId": "41875", "score": 1559.0}, {"name": "chr_15_G2", "taxId": "41875", "score": 1557.0}, {"name": "chr_15_G2", "taxId": "41875", "score": 551.0}, {"name": "chr_15_G2", "taxId": "41875", "score": 1557.0}, {"name": "chr_15_G2", "taxId": "41875", "score": 1533.0}, {"name": "chr_15_G2", "taxId": "41875", "score": 1524.0}, {"name": "chr_15_G2", "taxId": "41875", "score": 1513.0}, {"name": "chr_15_G2", "taxId": "41875", "score": 1502.0}, {"name": "chr_15_G2", "taxId": "41875", "score": 1491.0}, {"name": "chr_15_G2", "taxId": "41875", "score": 1491.0}, {"name": "chr_15_G2", "taxId": "41875", "score": 1487.0}, {"name": "chr_15_G2", "taxId": "41875", "score": 1476.0}, {"name": "chr_15_G2", "taxId": "41875", "score": 1452.0}, {"name": "chr_15_G2", "taxId": "41875", "score": 1441.0}, {"name": "chr_15_G2", "taxId": "41875", "score": 560.0}, {"name": "chr_15_G2", "taxId": "41875", "score": 520.0}, {"name": "chr_15_G2", "taxId": "41875", "score": 1435.0}, {"name": "chr_15_G2", "taxId": "41875", "score": 1434.0}, {"name": "chr_15_G2", "taxId": "41875", "score": 929.0}, {"name": "chr_15_G2", "taxId": "41875", "score": 1430.0}, {"name": "chr_15_G2", "taxId": "41875", "score": 1402.0}, {"name": "chr_15_G2", "taxId": "41875", "score": 1402.0}, {"name": "chr_15_G2", "taxId": "41875", "score": 1391.0}, {"name": "chr_15_G2", "taxId": "41875", "score": 1386.0}, {"name": "chr_15_G2", "taxId": "41875", "score": 1369.0}, {"name": "chr_15_G2", "taxId": "41875", "score": 1352.0}, {"name": "chr_15_G2", "taxId": "41875", "score": 1347.0}, {"name": "chr_15_G2", "taxId": "41875", "score": 1343.0}, {"name": "chr_15_G2", "taxId": "41875", "score": 1341.0}, {"name": "chr_15_G2", "taxId": "41875", "score": 1332.0}, {"name": "chr_15_G2", "taxId": "41875", "score": 154.0}, {"name": "chr_15_G2", "taxId": "41875", "score": 1327.0}, {"name": "chr_15_G2", "taxId": "41875", "score": 1325.0}, {"name": "chr_15_G2", "taxId": "41875", "score": 1308.0}, {"name": "chr_15_G2", "taxId": "41875", "score": 571.0}, {"name": "chr_15_G2", "taxId": "41875", "score": 1303.0}, {"name": "chr_15_G2", "taxId": "41875", "score": 1262.0}, {"name": "chr_15_G2", "taxId": "41875", "score": 1253.0}, {"name": "chr_15_G2", "taxId": "41875", "score": 1247.0}, {"name": "chr_15_G2", "taxId": "41875", "score": 1227.0}, {"name": "chr_15_G2", "taxId": "41875", "score": 1236.0}, {"name": "chr_15_G2", "taxId": "41875", "score": 1234.0}, {"name": "chr_15_G2", "taxId": "41875", "score": 1230.0}, {"name": "chr_15_G2", "taxId": "41875", "score": 1164.0}, {"name": "chr_15_G2", "taxId": "41875", "score": 1160.0}, {"name": "chr_15_G2", "taxId": "41875", "score": 1138.0}, {"name": "chr_15_G2", "taxId": "41875", "score": 950.0}, {"name": "chr_15_G2", "taxId": "41875", "score": 1131.0}, {"name": "chr_15_G2", "taxId": "41875", "score": 1103.0}, {"name": "chr_15_G2", "taxId": "41875", "score": 1088.0}, {"name": "chr_15_G2", "taxId": "41875", "score": 1081.0}, {"name": "chr_15_G2", "taxId": "41875", "score": 1081.0}, {"name": "chr_15_G2", "taxId": "41875", "score": 1074.0}, {"name": "chr_15_G2", "taxId": "41875", "score": 385.0}, {"name": "chr_15_G2", "taxId": "41875", "score": 1053.0}, {"name": "chr_15_G2", "taxId": "41875", "score": 1048.0}, {"name": "chr_15_G2", "taxId": "41875", "score": 1044.0}, {"name": "chr_15_G2", "taxId": "41875", "score": 1042.0}, {"name": "chr_15_G2", "taxId": "41875", "score": 1020.0}, {"name": "chr_15_G2", "taxId": "41875", "score": 990.0}, {"name": "chr_15_G2", "taxId": "41875", "score": 977.0}, {"name": "chr_15_G2", "taxId": "41875", "score": 974.0}, {"name": "chr_15_G2", "taxId": "41875", "score": 968.0}, {"name": "chr_15_G2", "taxId": "41875", "score": 512.0}, {"name": "chr_15_G2", "taxId": "41875", "score": 941.0}, {"name": "chr_15_G2", "taxId": "41875", "score": 907.0}, {"name": "chr_15_G2", "taxId": "41875", "score": 824.0}, {"name": "chr_15_G2", "taxId": "41875", "score": 675.0}, {"name": "chr_15_G2", "taxId": "41875", "score": 937.0}, {"name": "chr_15_G2", "taxId": "41875", "score": 228.0}, {"name": "chr_15_G2", "taxId": "41875", "score": 935.0}, {"name": "chr_15_G2", "taxId": "41875", "score": 933.0}, {"name": "chr_15_G2", "taxId": "41875", "score": 920.0}, {"name": "chr_15_G2", "taxId": "41875", "score": 920.0}, {"name": "chr_15_G2", "taxId": "41875", "score": 900.0}, {"name": "chr_15_G2", "taxId": "41875", "score": 267.0}, {"name": "chr_15_G2", "taxId": "41875", "score": 893.0}, {"name": "chr_15_G2", "taxId": "41875", "score": 859.0}, {"name": "chr_15_G2", "taxId": "41875", "score": 841.0}, {"name": "chr_15_G2", "taxId": "41875", "score": 822.0}, {"name": "chr_15_G2", "taxId": "41875", "score": 822.0}, {"name": "chr_15_G2", "taxId": "41875", "score": 702.0}, {"name": "chr_15_G2", "taxId": "41875", "score": 815.0}, {"name": "chr_15_G2", "taxId": "41875", "score": 278.0}, {"name": "chr_15_G2", "taxId": "41875", "score": 815.0}, {"name": "chr_15_G2", "taxId": "41875", "score": 809.0}, {"name": "chr_15_G2", "taxId": "41875", "score": 782.0}, {"name": "chr_15_G2", "taxId": "41875", "score": 782.0}, {"name": "chr_15_G2", "taxId": "41875", "score": 745.0}, {"name": "chr_15_G2", "taxId": "41875", "score": 732.0}, {"name": "chr_15_G2", "taxId": "41875", "score": 726.0}, {"name": "chr_15_G2", "taxId": "41875", "score": 726.0}, {"name": "chr_15_G2", "taxId": "41875", "score": 647.0}, {"name": "chr_15_G2", "taxId": "41875", "score": 621.0}, {"name": "chr_15_G2", "taxId": "41875", "score": 606.0}, {"name": "chr_15_G2", "taxId": "41875", "score": 606.0}, {"name": "chr_15_G2", "taxId": "41875", "score": 438.0}, {"name": "chr_15_G2", "taxId": "41875", "score": 599.0}, {"name": "chr_15_G2", "taxId": "41875", "score": 590.0}, {"name": "chr_15_G2", "taxId": "41875", "score": 588.0}, {"name": "chr_15_G2", "taxId": "41875", "score": 577.0}, {"name": "chr_15_G2", "taxId": "41875", "score": 562.0}, {"name": "chr_15_G2", "taxId": "41875", "score": 305.0}, {"name": "chr_15_G2", "taxId": "41875", "score": 553.0}, {"name": "chr_15_G2", "taxId": "41875", "score": 549.0}, {"name": "chr_15_G2", "taxId": "41875", "score": 536.0}, {"name": "chr_15_G2", "taxId": "41875", "score": 520.0}, {"name": "chr_15_G2", "taxId": "41875", "score": 488.0}, {"name": "chr_15_G2", "taxId": "41875", "score": 521.0}, {"name": "chr_15_G2", "taxId": "41875", "score": 520.0}, {"name": "chr_15_G2", "taxId": "41875", "score": 501.0}, {"name": "chr_15_G2", "taxId": "41875", "score": 496.0}, {"name": "chr_15_G2", "taxId": "41875", "score": 483.0}, {"name": "chr_15_G2", "taxId": "41875", "score": 472.0}, {"name": "chr_15_G2", "taxId": "436017", "score": 472.0}, {"name": "chr_15_G2", "taxId": "41875", "score": 460.0}, {"name": "chr_15_G2", "taxId": "41875", "score": 449.0}, {"name": "chr_15_G2", "taxId": "436017", "score": 442.0}, {"name": "chr_15_G2", "taxId": "436017", "score": 442.0}, {"name": "chr_15_G2", "taxId": "436017", "score": 420.0}, {"name": "chr_15_G2", "taxId": "41875", "score": 388.0}, {"name": "chr_15_G2", "taxId": "41875", "score": 377.0}, {"name": "chr_15_G2", "taxId": "41875", "score": 228.0}, {"name": "chr_15_G2", "taxId": "41875", "score": 368.0}, {"name": "chr_15_G2", "taxId": "41875", "score": 368.0}, {"name": "chr_15_G2", "taxId": "41875", "score": 361.0}, {"name": "chr_15_G2", "taxId": "41875", "score": 329.0}, {"name": "chr_15_G2", "taxId": "41875", "score": 302.0}, {"name": "chr_15_G2", "taxId": "41875", "score": 235.0}, {"name": "chr_15_G2", "taxId": "41875", "score": 222.0}, {"name": "chr_15_G2", "taxId": "41875", "score": 298.0}, {"name": "chr_15_G2", "taxId": "436017", "score": 265.0}, {"name": "chr_15_G2", "taxId": "436017", "score": 265.0}, {"name": "chr_15_G2", "taxId": "564608", "score": 248.0}, {"name": "chr_15_G2", "taxId": "41875", "score": 235.0}, {"name": "chr_15_G2", "taxId": "41875", "score": 220.0}, {"name": "chr_15_G2", "taxId": "436017", "score": 202.0}, {"name": "chr_15_G2", "taxId": "436017", "score": 202.0}, {"name": "chr_15_G2", "taxId": "70448", "score": 196.0}]}, "taxonomy": {"bestsum": {"species": {"tax": "Bathycoccus prasinos", "score": 1725786.0, "c_index": 3}, "genus": {"tax": "Bathycoccus", "score": 1725786.0, "c_index": 2}, "family": {"tax": "Bathycoccaceae", "score": 1728692.0, "c_index": 1}, "order": {"tax": "Mamiellales", "score": 1728940.0, "c_index": 0}, "phylum": {"tax": "Chlorophyta", "score": 1728940.0, "c_index": 0}, "superkingdom": {"tax": "Eukaryota", "score": 1728940.0, "c_index": 0}}}}, "chr_14_G2": {"name": "chr_14_G2", "length": 647427, "n_count": 0, "agct_count": 647427, "gc": 0.4222, "covs": {"bam0": 114.4413}, "read_cov": {"bam0": 494038}, "hits": {"tax0": [{"name": "chr_14_G2", "taxId": "41875", "score": 385900.0}, {"name": "chr_14_G2", "taxId": "41875", "score": 230200.0}, {"name": "chr_14_G2", "taxId": "41875", "score": 127500.0}, {"name": "chr_14_G2", "taxId": "41875", "score": 119300.0}, {"name": "chr_14_G2", "taxId": "41875", "score": 79567.0}, {"name": "chr_14_G2", "taxId": "41875", "score": 67163.0}, {"name": "chr_14_G2", "taxId": "41875", "score": 60576.0}, {"name": "chr_14_G2", "taxId": "41875", "score": 43545.0}, {"name": "chr_14_G2", "taxId": "41875", "score": 22559.0}, {"name": "chr_14_G2", "taxId": "41875", "score": 8082.0}, {"name": "chr_14_G2", "taxId": "41875", "score": 5162.0}, {"name": "chr_14_G2", "taxId": "41875", "score": 4848.0}, {"name": "chr_14_G2", "taxId": "41875", "score": 3875.0}, {"name": "chr_14_G2", "taxId": "41875", "score": 968.0}, {"name": "chr_14_G2", "taxId": "41875", "score": 815.0}, {"name": "chr_14_G2", "taxId": "41875", "score": 809.0}, {"name": "chr_14_G2", "taxId": "41875", "score": 800.0}, {"name": "chr_14_G2", "taxId": "41875", "score": 760.0}, {"name": "chr_14_G2", "taxId": "41875", "score": 712.0}, {"name": "chr_14_G2", "taxId": "41875", "score": 656.0}, {"name": "chr_14_G2", "taxId": "41875", "score": 614.0}, {"name": "chr_14_G2", "taxId": "41875", "score": 361.0}, {"name": "chr_14_G2", "taxId": "41875", "score": 340.0}, {"name": "chr_14_G2", "taxId": "41875", "score": 281.0}, {"name": "chr_14_G2", "taxId": "41875", "score": 246.0}, {"name": "chr_14_G2", "taxId": "41875", "score": 156.0}, {"name": "chr_14_G2", "taxId": "41875", "score": 22308.0}, {"name": "chr_14_G2", "taxId": "41875", "score": 632.0}, {"name": "chr_14_G2", "taxId": "41875", "score": 361.0}, {"name": "chr_14_G2", "taxId": "41875", "score": 281.0}, {"name": "chr_14_G2", "taxId": "41875", "score": 13902.0}, {"name": "chr_14_G2", "taxId": "41875", "score": 11644.0}, {"name": "chr_14_G2", "taxId": "41875", "score": 6314.0}, {"name": "chr_14_G2", "taxId": "41875", "score": 11141.0}, {"name": "chr_14_G2", "taxId": "41875", "score": 8421.0}, {"name": "chr_14_G2", "taxId": "41875", "score": 7906.0}, {"name": "chr_14_G2", "taxId": "41875", "score": 7817.0}, {"name": "chr_14_G2", "taxId": "41875", "score": 7790.0}, {"name": "chr_14_G2", "taxId": "41875", "score": 7336.0}, {"name": "chr_14_G2", "taxId": "41875", "score": 7319.0}, {"name": "chr_14_G2", "taxId": "41875", "score": 6926.0}, {"name": "chr_14_G2", "taxId": "41875", "score": 6809.0}, {"name": "chr_14_G2", "taxId": "41875", "score": 6551.0}, {"name": "chr_14_G2", "taxId": "41875", "score": 6453.0}, {"name": "chr_14_G2", "taxId": "41875", "score": 6372.0}, {"name": "chr_14_G2", "taxId": "41875", "score": 6239.0}, {"name": "chr_14_G2", "taxId": "41875", "score": 300.0}, {"name": "chr_14_G2", "taxId": "41875", "score": 5856.0}, {"name": "chr_14_G2", "taxId": "41875", "score": 5620.0}, {"name": "chr_14_G2", "taxId": "41875", "score": 5216.0}, {"name": "chr_14_G2", "taxId": "41875", "score": 316.0}, {"name": "chr_14_G2", "taxId": "41875", "score": 211.0}, {"name": "chr_14_G2", "taxId": "41875", "score": 204.0}, {"name": "chr_14_G2", "taxId": "41875", "score": 150.0}, {"name": "chr_14_G2", "taxId": "41875", "score": 143.0}, {"name": "chr_14_G2", "taxId": "41875", "score": 5164.0}, {"name": "chr_14_G2", "taxId": "41875", "score": 5160.0}, {"name": "chr_14_G2", "taxId": "41875", "score": 5153.0}, {"name": "chr_14_G2", "taxId": "41875", "score": 5097.0}, {"name": "chr_14_G2", "taxId": "41875", "score": 4931.0}, {"name": "chr_14_G2", "taxId": "41875", "score": 4926.0}, {"name": "chr_14_G2", "taxId": "41875", "score": 420.0}, {"name": "chr_14_G2", "taxId": "41875", "score": 370.0}, {"name": "chr_14_G2", "taxId": "41875", "score": 4894.0}, {"name": "chr_14_G2", "taxId": "41875", "score": 4876.0}, {"name": "chr_14_G2", "taxId": "41875", "score": 4826.0}, {"name": "chr_14_G2", "taxId": "41875", "score": 4488.0}, {"name": "chr_14_G2", "taxId": "41875", "score": 4482.0}, {"name": "chr_14_G2", "taxId": "41875", "score": 4361.0}, {"name": "chr_14_G2", "taxId": "41875", "score": 4218.0}, {"name": "chr_14_G2", "taxId": "41875", "score": 4176.0}, {"name": "chr_14_G2", "taxId": "41875", "score": 4145.0}, {"name": "chr_14_G2", "taxId": "41875", "score": 4056.0}, {"name": "chr_14_G2", "taxId": "41875", "score": 4034.0}, {"name": "chr_14_G2", "taxId": "41875", "score": 4015.0}, {"name": "chr_14_G2", "taxId": "41875", "score": 3949.0}, {"name": "chr_14_G2", "taxId": "41875", "score": 3928.0}, {"name": "chr_14_G2", "taxId": "41875", "score": 3895.0}, {"name": "chr_14_G2", "taxId": "41875", "score": 3879.0}, {"name": "chr_14_G2", "taxId": "41875", "score": 3866.0}, {"name": "chr_14_G2", "taxId": "41875", "score": 3795.0}, {"name": "chr_14_G2", "taxId": "41875", "score": 3790.0}, {"name": "chr_14_G2", "taxId": "41875", "score": 3746.0}, {"name": "chr_14_G2", "taxId": "41875", "score": 3729.0}, {"name": "chr_14_G2", "taxId": "41875", "score": 3670.0}, {"name": "chr_14_G2", "taxId": "41875", "score": 3640.0}, {"name": "chr_14_G2", "taxId": "41875", "score": 3613.0}, {"name": "chr_14_G2", "taxId": "41875", "score": 3602.0}, {"name": "chr_14_G2", "taxId": "41875", "score": 3591.0}, {"name": "chr_14_G2", "taxId": "41875", "score": 3517.0}, {"name": "chr_14_G2", "taxId": "41875", "score": 3496.0}, {"name": "chr_14_G2", "taxId": "41875", "score": 3446.0}, {"name": "chr_14_G2", "taxId": "41875", "score": 3400.0}, {"name": "chr_14_G2", "taxId": "41875", "score": 686.0}, {"name": "chr_14_G2", "taxId": "41875", "score": 399.0}, {"name": "chr_14_G2", "taxId": "41875", "score": 3338.0}, {"name": "chr_14_G2", "taxId": "41875", "score": 3297.0}, {"name": "chr_14_G2", "taxId": "41875", "score": 3297.0}, {"name": "chr_14_G2", "taxId": "41875", "score": 3278.0}, {"name": "chr_14_G2", "taxId": "41875", "score": 1142.0}, {"name": "chr_14_G2", "taxId": "41875", "score": 3273.0}, {"name": "chr_14_G2", "taxId": "41875", "score": 2026.0}, {"name": "chr_14_G2", "taxId": "41875", "score": 3264.0}, {"name": "chr_14_G2", "taxId": "41875", "score": 3245.0}, {"name": "chr_14_G2", "taxId": "41875", "score": 798.0}, {"name": "chr_14_G2", "taxId": "41875", "score": 3214.0}, {"name": "chr_14_G2", "taxId": "41875", "score": 3175.0}, {"name": "chr_14_G2", "taxId": "41875", "score": 3149.0}, {"name": "chr_14_G2", "taxId": "41875", "score": 3103.0}, {"name": "chr_14_G2", "taxId": "41875", "score": 3097.0}, {"name": "chr_14_G2", "taxId": "41875", "score": 3051.0}, {"name": "chr_14_G2", "taxId": "41875", "score": 3031.0}, {"name": "chr_14_G2", "taxId": "41875", "score": 3005.0}, {"name": "chr_14_G2", "taxId": "41875", "score": 2987.0}, {"name": "chr_14_G2", "taxId": "41875", "score": 2981.0}, {"name": "chr_14_G2", "taxId": "41875", "score": 2963.0}, {"name": "chr_14_G2", "taxId": "41875", "score": 2931.0}, {"name": "chr_14_G2", "taxId": "41875", "score": 2926.0}, {"name": "chr_14_G2", "taxId": "41875", "score": 2900.0}, {"name": "chr_14_G2", "taxId": "41875", "score": 2887.0}, {"name": "chr_14_G2", "taxId": "41875", "score": 2852.0}, {"name": "chr_14_G2", "taxId": "41875", "score": 2850.0}, {"name": "chr_14_G2", "taxId": "41875", "score": 514.0}, {"name": "chr_14_G2", "taxId": "41875", "score": 459.0}, {"name": "chr_14_G2", "taxId": "41875", "score": 2843.0}, {"name": "chr_14_G2", "taxId": "41875", "score": 2822.0}, {"name": "chr_14_G2", "taxId": "41875", "score": 2806.0}, {"name": "chr_14_G2", "taxId": "41875", "score": 640.0}, {"name": "chr_14_G2", "taxId": "41875", "score": 2784.0}, {"name": "chr_14_G2", "taxId": "41875", "score": 2784.0}, {"name": "chr_14_G2", "taxId": "41875", "score": 623.0}, {"name": "chr_14_G2", "taxId": "41875", "score": 2776.0}, {"name": "chr_14_G2", "taxId": "41875", "score": 2771.0}, {"name": "chr_14_G2", "taxId": "41875", "score": 2754.0}, {"name": "chr_14_G2", "taxId": "41875", "score": 2700.0}, {"name": "chr_14_G2", "taxId": "41875", "score": 2699.0}, {"name": "chr_14_G2", "taxId": "41875", "score": 2699.0}, {"name": "chr_14_G2", "taxId": "41875", "score": 2695.0}, {"name": "chr_14_G2", "taxId": "41875", "score": 2678.0}, {"name": "chr_14_G2", "taxId": "41875", "score": 2665.0}, {"name": "chr_14_G2", "taxId": "41875", "score": 425.0}, {"name": "chr_14_G2", "taxId": "41875", "score": 2665.0}, {"name": "chr_14_G2", "taxId": "41875", "score": 2660.0}, {"name": "chr_14_G2", "taxId": "41875", "score": 2649.0}, {"name": "chr_14_G2", "taxId": "41875", "score": 2628.0}, {"name": "chr_14_G2", "taxId": "41875", "score": 2597.0}, {"name": "chr_14_G2", "taxId": "41875", "score": 652.0}, {"name": "chr_14_G2", "taxId": "41875", "score": 2582.0}, {"name": "chr_14_G2", "taxId": "41875", "score": 2580.0}, {"name": "chr_14_G2", "taxId": "41875", "score": 2577.0}, {"name": "chr_14_G2", "taxId": "41875", "score": 2573.0}, {"name": "chr_14_G2", "taxId": "41875", "score": 2017.0}, {"name": "chr_14_G2", "taxId": "41875", "score": 645.0}, {"name": "chr_14_G2", "taxId": "41875", "score": 625.0}, {"name": "chr_14_G2", "taxId": "41875", "score": 621.0}, {"name": "chr_14_G2", "taxId": "41875", "score": 411.0}, {"name": "chr_14_G2", "taxId": "41875", "score": 182.0}, {"name": "chr_14_G2", "taxId": "41875", "score": 2567.0}, {"name": "chr_14_G2", "taxId": "41875", "score": 2547.0}, {"name": "chr_14_G2", "taxId": "41875", "score": 178.0}, {"name": "chr_14_G2", "taxId": "41875", "score": 2516.0}, {"name": "chr_14_G2", "taxId": "41875", "score": 2508.0}, {"name": "chr_14_G2", "taxId": "41875", "score": 2495.0}, {"name": "chr_14_G2", "taxId": "41875", "score": 2399.0}, {"name": "chr_14_G2", "taxId": "41875", "score": 2398.0}, {"name": "chr_14_G2", "taxId": "41875", "score": 2372.0}, {"name": "chr_14_G2", "taxId": "41875", "score": 2368.0}, {"name": "chr_14_G2", "taxId": "41875", "score": 797.0}, {"name": "chr_14_G2", "taxId": "41875", "score": 2366.0}, {"name": "chr_14_G2", "taxId": "41875", "score": 2362.0}, {"name": "chr_14_G2", "taxId": "41875", "score": 2350.0}, {"name": "chr_14_G2", "taxId": "41875", "score": 2338.0}, {"name": "chr_14_G2", "taxId": "41875", "score": 2331.0}, {"name": "chr_14_G2", "taxId": "41875", "score": 2327.0}, {"name": "chr_14_G2", "taxId": "41875", "score": 2327.0}, {"name": "chr_14_G2", "taxId": "41875", "score": 2322.0}, {"name": "chr_14_G2", "taxId": "41875", "score": 2316.0}, {"name": "chr_14_G2", "taxId": "41875", "score": 2311.0}, {"name": "chr_14_G2", "taxId": "41875", "score": 2311.0}, {"name": "chr_14_G2", "taxId": "41875", "score": 2294.0}, {"name": "chr_14_G2", "taxId": "41875", "score": 2272.0}, {"name": "chr_14_G2", "taxId": "41875", "score": 2263.0}, {"name": "chr_14_G2", "taxId": "41875", "score": 158.0}, {"name": "chr_14_G2", "taxId": "41875", "score": 2239.0}, {"name": "chr_14_G2", "taxId": "41875", "score": 2206.0}, {"name": "chr_14_G2", "taxId": "41875", "score": 2194.0}, {"name": "chr_14_G2", "taxId": "41875", "score": 2183.0}, {"name": "chr_14_G2", "taxId": "41875", "score": 2178.0}, {"name": "chr_14_G2", "taxId": "41875", "score": 2139.0}, {"name": "chr_14_G2", "taxId": "41875", "score": 2139.0}, {"name": "chr_14_G2", "taxId": "41875", "score": 2139.0}, {"name": "chr_14_G2", "taxId": "41875", "score": 2134.0}, {"name": "chr_14_G2", "taxId": "41875", "score": 2100.0}, {"name": "chr_14_G2", "taxId": "41875", "score": 586.0}, {"name": "chr_14_G2", "taxId": "41875", "score": 566.0}, {"name": "chr_14_G2", "taxId": "41875", "score": 398.0}, {"name": "chr_14_G2", "taxId": "41875", "score": 375.0}, {"name": "chr_14_G2", "taxId": "41875", "score": 324.0}, {"name": "chr_14_G2", "taxId": "41875", "score": 219.0}, {"name": "chr_14_G2", "taxId": "41875", "score": 204.0}, {"name": "chr_14_G2", "taxId": "41875", "score": 187.0}, {"name": "chr_14_G2", "taxId": "41875", "score": 2095.0}, {"name": "chr_14_G2", "taxId": "41875", "score": 2089.0}, {"name": "chr_14_G2", "taxId": "41875", "score": 2080.0}, {"name": "chr_14_G2", "taxId": "41875", "score": 176.0}, {"name": "chr_14_G2", "taxId": "41875", "score": 2074.0}, {"name": "chr_14_G2", "taxId": "41875", "score": 255.0}, {"name": "chr_14_G2", "taxId": "41875", "score": 2069.0}, {"name": "chr_14_G2", "taxId": "41875", "score": 616.0}, {"name": "chr_14_G2", "taxId": "41875", "score": 2058.0}, {"name": "chr_14_G2", "taxId": "41875", "score": 2050.0}, {"name": "chr_14_G2", "taxId": "41875", "score": 2050.0}, {"name": "chr_14_G2", "taxId": "41875", "score": 2050.0}, {"name": "chr_14_G2", "taxId": "41875", "score": 2045.0}, {"name": "chr_14_G2", "taxId": "41875", "score": 2045.0}, {"name": "chr_14_G2", "taxId": "41875", "score": 2034.0}, {"name": "chr_14_G2", "taxId": "41875", "score": 2028.0}, {"name": "chr_14_G2", "taxId": "41875", "score": 2015.0}, {"name": "chr_14_G2", "taxId": "41875", "score": 307.0}, {"name": "chr_14_G2", "taxId": "41875", "score": 161.0}, {"name": "chr_14_G2", "taxId": "41875", "score": 1989.0}, {"name": "chr_14_G2", "taxId": "41875", "score": 1978.0}, {"name": "chr_14_G2", "taxId": "41875", "score": 1973.0}, {"name": "chr_14_G2", "taxId": "41875", "score": 1956.0}, {"name": "chr_14_G2", "taxId": "41875", "score": 1956.0}, {"name": "chr_14_G2", "taxId": "41875", "score": 1953.0}, {"name": "chr_14_G2", "taxId": "41875", "score": 279.0}, {"name": "chr_14_G2", "taxId": "41875", "score": 1953.0}, {"name": "chr_14_G2", "taxId": "41875", "score": 1951.0}, {"name": "chr_14_G2", "taxId": "41875", "score": 1951.0}, {"name": "chr_14_G2", "taxId": "41875", "score": 1945.0}, {"name": "chr_14_G2", "taxId": "41875", "score": 1166.0}, {"name": "chr_14_G2", "taxId": "41875", "score": 1923.0}, {"name": "chr_14_G2", "taxId": "41875", "score": 1895.0}, {"name": "chr_14_G2", "taxId": "41875", "score": 1862.0}, {"name": "chr_14_G2", "taxId": "41875", "score": 1858.0}, {"name": "chr_14_G2", "taxId": "41875", "score": 1840.0}, {"name": "chr_14_G2", "taxId": "41875", "score": 712.0}, {"name": "chr_14_G2", "taxId": "41875", "score": 1829.0}, {"name": "chr_14_G2", "taxId": "41875", "score": 1807.0}, {"name": "chr_14_G2", "taxId": "41875", "score": 1790.0}, {"name": "chr_14_G2", "taxId": "41875", "score": 1762.0}, {"name": "chr_14_G2", "taxId": "41875", "score": 1759.0}, {"name": "chr_14_G2", "taxId": "41875", "score": 1463.0}, {"name": "chr_14_G2", "taxId": "41875", "score": 1746.0}, {"name": "chr_14_G2", "taxId": "41875", "score": 1740.0}, {"name": "chr_14_G2", "taxId": "41875", "score": 311.0}, {"name": "chr_14_G2", "taxId": "41875", "score": 1724.0}, {"name": "chr_14_G2", "taxId": "41875", "score": 1707.0}, {"name": "chr_14_G2", "taxId": "41875", "score": 1688.0}, {"name": "chr_14_G2", "taxId": "41875", "score": 1685.0}, {"name": "chr_14_G2", "taxId": "41875", "score": 721.0}, {"name": "chr_14_G2", "taxId": "41875", "score": 228.0}, {"name": "chr_14_G2", "taxId": "41875", "score": 172.0}, {"name": "chr_14_G2", "taxId": "41875", "score": 145.0}, {"name": "chr_14_G2", "taxId": "41875", "score": 1652.0}, {"name": "chr_14_G2", "taxId": "41875", "score": 1646.0}, {"name": "chr_14_G2", "taxId": "41875", "score": 1642.0}, {"name": "chr_14_G2", "taxId": "41875", "score": 185.0}, {"name": "chr_14_G2", "taxId": "41875", "score": 1635.0}, {"name": "chr_14_G2", "taxId": "41875", "score": 1618.0}, {"name": "chr_14_G2", "taxId": "41875", "score": 1618.0}, {"name": "chr_14_G2", "taxId": "41875", "score": 1613.0}, {"name": "chr_14_G2", "taxId": "41875", "score": 204.0}, {"name": "chr_14_G2", "taxId": "41875", "score": 1596.0}, {"name": "chr_14_G2", "taxId": "41875", "score": 1574.0}, {"name": "chr_14_G2", "taxId": "41875", "score": 1563.0}, {"name": "chr_14_G2", "taxId": "41875", "score": 1552.0}, {"name": "chr_14_G2", "taxId": "41875", "score": 1548.0}, {"name": "chr_14_G2", "taxId": "41875", "score": 285.0}, {"name": "chr_14_G2", "taxId": "41875", "score": 1544.0}, {"name": "chr_14_G2", "taxId": "41875", "score": 180.0}, {"name": "chr_14_G2", "taxId": "41875", "score": 1544.0}, {"name": "chr_14_G2", "taxId": "41875", "score": 196.0}, {"name": "chr_14_G2", "taxId": "41875", "score": 1533.0}, {"name": "chr_14_G2", "taxId": "41875", "score": 366.0}, {"name": "chr_14_G2", "taxId": "41875", "score": 1530.0}, {"name": "chr_14_G2", "taxId": "41875", "score": 839.0}, {"name": "chr_14_G2", "taxId": "41875", "score": 1530.0}, {"name": "chr_14_G2", "taxId": "41875", "score": 1524.0}, {"name": "chr_14_G2", "taxId": "41875", "score": 1519.0}, {"name": "chr_14_G2", "taxId": "41875", "score": 800.0}, {"name": "chr_14_G2", "taxId": "41875", "score": 1513.0}, {"name": "chr_14_G2", "taxId": "41875", "score": 425.0}, {"name": "chr_14_G2", "taxId": "41875", "score": 1502.0}, {"name": "chr_14_G2", "taxId": "41875", "score": 1502.0}, {"name": "chr_14_G2", "taxId": "41875", "score": 1480.0}, {"name": "chr_14_G2", "taxId": "41875", "score": 1476.0}, {"name": "chr_14_G2", "taxId": "41875", "score": 1472.0}, {"name": "chr_14_G2", "taxId": "41875", "score": 878.0}, {"name": "chr_14_G2", "taxId": "41875", "score": 220.0}, {"name": "chr_14_G2", "taxId": "41875", "score": 1463.0}, {"name": "chr_14_G2", "taxId": "41875", "score": 1439.0}, {"name": "chr_14_G2", "taxId": "41875", "score": 968.0}, {"name": "chr_14_G2", "taxId": "41875", "score": 1404.0}, {"name": "chr_14_G2", "taxId": "41875", "score": 1404.0}, {"name": "chr_14_G2", "taxId": "41875", "score": 1402.0}, {"name": "chr_14_G2", "taxId": "41875", "score": 1397.0}, {"name": "chr_14_G2", "taxId": "41875", "score": 1375.0}, {"name": "chr_14_G2", "taxId": "41875", "score": 1352.0}, {"name": "chr_14_G2", "taxId": "41875", "score": 1338.0}, {"name": "chr_14_G2", "taxId": "41875", "score": 1336.0}, {"name": "chr_14_G2", "taxId": "41875", "score": 652.0}, {"name": "chr_14_G2", "taxId": "41875", "score": 1330.0}, {"name": "chr_14_G2", "taxId": "41875", "score": 1330.0}, {"name": "chr_14_G2", "taxId": "41875", "score": 1317.0}, {"name": "chr_14_G2", "taxId": "41875", "score": 359.0}, {"name": "chr_14_G2", "taxId": "41875", "score": 302.0}, {"name": "chr_14_G2", "taxId": "41875", "score": 296.0}, {"name": "chr_14_G2", "taxId": "41875", "score": 292.0}, {"name": "chr_14_G2", "taxId": "41875", "score": 292.0}, {"name": "chr_14_G2", "taxId": "41875", "score": 1314.0}, {"name": "chr_14_G2", "taxId": "41875", "score": 1291.0}, {"name": "chr_14_G2", "taxId": "41875", "score": 1280.0}, {"name": "chr_14_G2", "taxId": "41875", "score": 1277.0}, {"name": "chr_14_G2", "taxId": "41875", "score": 248.0}, {"name": "chr_14_G2", "taxId": "41875", "score": 1273.0}, {"name": "chr_14_G2", "taxId": "41875", "score": 1269.0}, {"name": "chr_14_G2", "taxId": "41875", "score": 1269.0}, {"name": "chr_14_G2", "taxId": "41875", "score": 728.0}, {"name": "chr_14_G2", "taxId": "41875", "score": 1242.0}, {"name": "chr_14_G2", "taxId": "41875", "score": 1242.0}, {"name": "chr_14_G2", "taxId": "41875", "score": 1234.0}, {"name": "chr_14_G2", "taxId": "41875", "score": 1221.0}, {"name": "chr_14_G2", "taxId": "41875", "score": 859.0}, {"name": "chr_14_G2", "taxId": "41875", "score": 1203.0}, {"name": "chr_14_G2", "taxId": "41875", "score": 1195.0}, {"name": "chr_14_G2", "taxId": "41875", "score": 628.0}, {"name": "chr_14_G2", "taxId": "41875", "score": 1153.0}, {"name": "chr_14_G2", "taxId": "41875", "score": 1149.0}, {"name": "chr_14_G2", "taxId": "41875", "score": 1131.0}, {"name": "chr_14_G2", "taxId": "41875", "score": 1127.0}, {"name": "chr_14_G2", "taxId": "41875", "score": 1120.0}, {"name": "chr_14_G2", "taxId": "41875", "score": 1114.0}, {"name": "chr_14_G2", "taxId": "41875", "score": 1088.0}, {"name": "chr_14_G2", "taxId": "41875", "score": 285.0}, {"name": "chr_14_G2", "taxId": "41875", "score": 237.0}, {"name": "chr_14_G2", "taxId": "41875", "score": 1077.0}, {"name": "chr_14_G2", "taxId": "41875", "score": 815.0}, {"name": "chr_14_G2", "taxId": "41875", "score": 1075.0}, {"name": "chr_14_G2", "taxId": "41875", "score": 1070.0}, {"name": "chr_14_G2", "taxId": "41875", "score": 586.0}, {"name": "chr_14_G2", "taxId": "41875", "score": 1070.0}, {"name": "chr_14_G2", "taxId": "41875", "score": 1070.0}, {"name": "chr_14_G2", "taxId": "41875", "score": 468.0}, {"name": "chr_14_G2", "taxId": "41875", "score": 228.0}, {"name": "chr_14_G2", "taxId": "41875", "score": 1070.0}, {"name": "chr_14_G2", "taxId": "41875", "score": 728.0}, {"name": "chr_14_G2", "taxId": "41875", "score": 586.0}, {"name": "chr_14_G2", "taxId": "41875", "score": 564.0}, {"name": "chr_14_G2", "taxId": "41875", "score": 494.0}, {"name": "chr_14_G2", "taxId": "41875", "score": 340.0}, {"name": "chr_14_G2", "taxId": "41875", "score": 148.0}, {"name": "chr_14_G2", "taxId": "41875", "score": 1042.0}, {"name": "chr_14_G2", "taxId": "41875", "score": 1042.0}, {"name": "chr_14_G2", "taxId": "41875", "score": 760.0}, {"name": "chr_14_G2", "taxId": "41875", "score": 1037.0}, {"name": "chr_14_G2", "taxId": "41875", "score": 254.0}, {"name": "chr_14_G2", "taxId": "41875", "score": 1027.0}, {"name": "chr_14_G2", "taxId": "41875", "score": 1026.0}, {"name": "chr_14_G2", "taxId": "41875", "score": 1011.0}, {"name": "chr_14_G2", "taxId": "41875", "score": 712.0}, {"name": "chr_14_G2", "taxId": "41875", "score": 1002.0}, {"name": "chr_14_G2", "taxId": "41875", "score": 941.0}, {"name": "chr_14_G2", "taxId": "41875", "score": 931.0}, {"name": "chr_14_G2", "taxId": "41875", "score": 752.0}, {"name": "chr_14_G2", "taxId": "41875", "score": 977.0}, {"name": "chr_14_G2", "taxId": "41875", "score": 972.0}, {"name": "chr_14_G2", "taxId": "41875", "score": 972.0}, {"name": "chr_14_G2", "taxId": "41875", "score": 904.0}, {"name": "chr_14_G2", "taxId": "41875", "score": 850.0}, {"name": "chr_14_G2", "taxId": "41875", "score": 826.0}, {"name": "chr_14_G2", "taxId": "41875", "score": 787.0}, {"name": "chr_14_G2", "taxId": "41875", "score": 351.0}, {"name": "chr_14_G2", "taxId": "41875", "score": 965.0}, {"name": "chr_14_G2", "taxId": "41875", "score": 953.0}, {"name": "chr_14_G2", "taxId": "41875", "score": 950.0}, {"name": "chr_14_G2", "taxId": "41875", "score": 950.0}, {"name": "chr_14_G2", "taxId": "41875", "score": 859.0}, {"name": "chr_14_G2", "taxId": "41875", "score": 758.0}, {"name": "chr_14_G2", "taxId": "41875", "score": 350.0}, {"name": "chr_14_G2", "taxId": "41875", "score": 274.0}, {"name": "chr_14_G2", "taxId": "41875", "score": 950.0}, {"name": "chr_14_G2", "taxId": "41875", "score": 843.0}, {"name": "chr_14_G2", "taxId": "41875", "score": 752.0}, {"name": "chr_14_G2", "taxId": "41875", "score": 937.0}, {"name": "chr_14_G2", "taxId": "41875", "score": 931.0}, {"name": "chr_14_G2", "taxId": "41875", "score": 929.0}, {"name": "chr_14_G2", "taxId": "41875", "score": 843.0}, {"name": "chr_14_G2", "taxId": "41875", "score": 929.0}, {"name": "chr_14_G2", "taxId": "41875", "score": 161.0}, {"name": "chr_14_G2", "taxId": "41875", "score": 926.0}, {"name": "chr_14_G2", "taxId": "41875", "score": 917.0}, {"name": "chr_14_G2", "taxId": "41875", "score": 292.0}, {"name": "chr_14_G2", "taxId": "41875", "score": 909.0}, {"name": "chr_14_G2", "taxId": "41875", "score": 904.0}, {"name": "chr_14_G2", "taxId": "41875", "score": 894.0}, {"name": "chr_14_G2", "taxId": "41875", "score": 322.0}, {"name": "chr_14_G2", "taxId": "41875", "score": 894.0}, {"name": "chr_14_G2", "taxId": "41875", "score": 872.0}, {"name": "chr_14_G2", "taxId": "41875", "score": 832.0}, {"name": "chr_14_G2", "taxId": "41875", "score": 826.0}, {"name": "chr_14_G2", "taxId": "41875", "score": 760.0}, {"name": "chr_14_G2", "taxId": "41875", "score": 752.0}, {"name": "chr_14_G2", "taxId": "41875", "score": 721.0}, {"name": "chr_14_G2", "taxId": "41875", "score": 719.0}, {"name": "chr_14_G2", "taxId": "41875", "score": 673.0}, {"name": "chr_14_G2", "taxId": "41875", "score": 887.0}, {"name": "chr_14_G2", "taxId": "41875", "score": 887.0}, {"name": "chr_14_G2", "taxId": "41875", "score": 887.0}, {"name": "chr_14_G2", "taxId": "41875", "score": 876.0}, {"name": "chr_14_G2", "taxId": "41875", "score": 859.0}, {"name": "chr_14_G2", "taxId": "41875", "score": 859.0}, {"name": "chr_14_G2", "taxId": "41875", "score": 845.0}, {"name": "chr_14_G2", "taxId": "41875", "score": 211.0}, {"name": "chr_14_G2", "taxId": "41875", "score": 833.0}, {"name": "chr_14_G2", "taxId": "41875", "score": 832.0}, {"name": "chr_14_G2", "taxId": "41875", "score": 828.0}, {"name": "chr_14_G2", "taxId": "41875", "score": 178.0}, {"name": "chr_14_G2", "taxId": "41875", "score": 828.0}, {"name": "chr_14_G2", "taxId": "41875", "score": 826.0}, {"name": "chr_14_G2", "taxId": "41875", "score": 752.0}, {"name": "chr_14_G2", "taxId": "41875", "score": 826.0}, {"name": "chr_14_G2", "taxId": "41875", "score": 822.0}, {"name": "chr_14_G2", "taxId": "41875", "score": 412.0}, {"name": "chr_14_G2", "taxId": "41875", "score": 821.0}, {"name": "chr_14_G2", "taxId": "41875", "score": 815.0}, {"name": "chr_14_G2", "taxId": "41875", "score": 813.0}, {"name": "chr_14_G2", "taxId": "41875", "score": 575.0}, {"name": "chr_14_G2", "taxId": "41875", "score": 206.0}, {"name": "chr_14_G2", "taxId": "41875", "score": 793.0}, {"name": "chr_14_G2", "taxId": "41875", "score": 787.0}, {"name": "chr_14_G2", "taxId": "41875", "score": 782.0}, {"name": "chr_14_G2", "taxId": "41875", "score": 499.0}, {"name": "chr_14_G2", "taxId": "41875", "score": 455.0}, {"name": "chr_14_G2", "taxId": "41875", "score": 305.0}, {"name": "chr_14_G2", "taxId": "41875", "score": 252.0}, {"name": "chr_14_G2", "taxId": "41875", "score": 241.0}, {"name": "chr_14_G2", "taxId": "41875", "score": 154.0}, {"name": "chr_14_G2", "taxId": "41875", "score": 150.0}, {"name": "chr_14_G2", "taxId": "41875", "score": 145.0}, {"name": "chr_14_G2", "taxId": "41875", "score": 782.0}, {"name": "chr_14_G2", "taxId": "41875", "score": 780.0}, {"name": "chr_14_G2", "taxId": "41875", "score": 141.0}, {"name": "chr_14_G2", "taxId": "41875", "score": 752.0}, {"name": "chr_14_G2", "taxId": "564608", "score": 752.0}, {"name": "chr_14_G2", "taxId": "41875", "score": 743.0}, {"name": "chr_14_G2", "taxId": "41875", "score": 739.0}, {"name": "chr_14_G2", "taxId": "41875", "score": 207.0}, {"name": "chr_14_G2", "taxId": "41875", "score": 710.0}, {"name": "chr_14_G2", "taxId": "41875", "score": 710.0}, {"name": "chr_14_G2", "taxId": "41875", "score": 693.0}, {"name": "chr_14_G2", "taxId": "41875", "score": 682.0}, {"name": "chr_14_G2", "taxId": "41875", "score": 388.0}, {"name": "chr_14_G2", "taxId": "41875", "score": 364.0}, {"name": "chr_14_G2", "taxId": "41875", "score": 176.0}, {"name": "chr_14_G2", "taxId": "296587", "score": 676.0}, {"name": "chr_14_G2", "taxId": "41875", "score": 673.0}, {"name": "chr_14_G2", "taxId": "41875", "score": 667.0}, {"name": "chr_14_G2", "taxId": "296587", "score": 662.0}, {"name": "chr_14_G2", "taxId": "296587", "score": 662.0}, {"name": "chr_14_G2", "taxId": "296587", "score": 486.0}, {"name": "chr_14_G2", "taxId": "41875", "score": 658.0}, {"name": "chr_14_G2", "taxId": "41875", "score": 656.0}, {"name": "chr_14_G2", "taxId": "41875", "score": 641.0}, {"name": "chr_14_G2", "taxId": "41875", "score": 427.0}, {"name": "chr_14_G2", "taxId": "41875", "score": 405.0}, {"name": "chr_14_G2", "taxId": "41875", "score": 303.0}, {"name": "chr_14_G2", "taxId": "41875", "score": 298.0}, {"name": "chr_14_G2", "taxId": "41875", "score": 261.0}, {"name": "chr_14_G2", "taxId": "41875", "score": 183.0}, {"name": "chr_14_G2", "taxId": "41875", "score": 178.0}, {"name": "chr_14_G2", "taxId": "41875", "score": 169.0}, {"name": "chr_14_G2", "taxId": "41875", "score": 154.0}, {"name": "chr_14_G2", "taxId": "41875", "score": 150.0}, {"name": "chr_14_G2", "taxId": "41875", "score": 625.0}, {"name": "chr_14_G2", "taxId": "41875", "score": 564.0}, {"name": "chr_14_G2", "taxId": "41875", "score": 440.0}, {"name": "chr_14_G2", "taxId": "41875", "score": 165.0}, {"name": "chr_14_G2", "taxId": "41875", "score": 599.0}, {"name": "chr_14_G2", "taxId": "41875", "score": 291.0}, {"name": "chr_14_G2", "taxId": "41875", "score": 263.0}, {"name": "chr_14_G2", "taxId": "41875", "score": 588.0}, {"name": "chr_14_G2", "taxId": "41875", "score": 582.0}, {"name": "chr_14_G2", "taxId": "41875", "score": 457.0}, {"name": "chr_14_G2", "taxId": "41875", "score": 344.0}, {"name": "chr_14_G2", "taxId": "41875", "score": 276.0}, {"name": "chr_14_G2", "taxId": "41875", "score": 579.0}, {"name": "chr_14_G2", "taxId": "41875", "score": 327.0}, {"name": "chr_14_G2", "taxId": "41875", "score": 217.0}, {"name": "chr_14_G2", "taxId": "41875", "score": 211.0}, {"name": "chr_14_G2", "taxId": "41875", "score": 195.0}, {"name": "chr_14_G2", "taxId": "41875", "score": 143.0}, {"name": "chr_14_G2", "taxId": "41875", "score": 573.0}, {"name": "chr_14_G2", "taxId": "41875", "score": 542.0}, {"name": "chr_14_G2", "taxId": "41875", "score": 571.0}, {"name": "chr_14_G2", "taxId": "41875", "score": 219.0}, {"name": "chr_14_G2", "taxId": "41875", "score": 560.0}, {"name": "chr_14_G2", "taxId": "41875", "score": 558.0}, {"name": "chr_14_G2", "taxId": "41875", "score": 516.0}, {"name": "chr_14_G2", "taxId": "41875", "score": 398.0}, {"name": "chr_14_G2", "taxId": "41875", "score": 553.0}, {"name": "chr_14_G2", "taxId": "41875", "score": 401.0}, {"name": "chr_14_G2", "taxId": "41875", "score": 333.0}, {"name": "chr_14_G2", "taxId": "41875", "score": 252.0}, {"name": "chr_14_G2", "taxId": "41875", "score": 209.0}, {"name": "chr_14_G2", "taxId": "41875", "score": 189.0}, {"name": "chr_14_G2", "taxId": "41875", "score": 156.0}, {"name": "chr_14_G2", "taxId": "41875", "score": 551.0}, {"name": "chr_14_G2", "taxId": "41875", "score": 377.0}, {"name": "chr_14_G2", "taxId": "41875", "score": 337.0}, {"name": "chr_14_G2", "taxId": "41875", "score": 239.0}, {"name": "chr_14_G2", "taxId": "41875", "score": 211.0}, {"name": "chr_14_G2", "taxId": "41875", "score": 158.0}, {"name": "chr_14_G2", "taxId": "41875", "score": 156.0}, {"name": "chr_14_G2", "taxId": "41875", "score": 549.0}, {"name": "chr_14_G2", "taxId": "41875", "score": 544.0}, {"name": "chr_14_G2", "taxId": "41875", "score": 534.0}, {"name": "chr_14_G2", "taxId": "41875", "score": 488.0}, {"name": "chr_14_G2", "taxId": "41875", "score": 350.0}, {"name": "chr_14_G2", "taxId": "41875", "score": 298.0}, {"name": "chr_14_G2", "taxId": "41875", "score": 252.0}, {"name": "chr_14_G2", "taxId": "41875", "score": 200.0}, {"name": "chr_14_G2", "taxId": "41875", "score": 532.0}, {"name": "chr_14_G2", "taxId": "41875", "score": 422.0}, {"name": "chr_14_G2", "taxId": "41875", "score": 383.0}, {"name": "chr_14_G2", "taxId": "41875", "score": 219.0}, {"name": "chr_14_G2", "taxId": "41875", "score": 193.0}, {"name": "chr_14_G2", "taxId": "41875", "score": 141.0}, {"name": "chr_14_G2", "taxId": "41875", "score": 510.0}, {"name": "chr_14_G2", "taxId": "41875", "score": 479.0}, {"name": "chr_14_G2", "taxId": "41875", "score": 161.0}, {"name": "chr_14_G2", "taxId": "41875", "score": 510.0}, {"name": "chr_14_G2", "taxId": "41875", "score": 508.0}, {"name": "chr_14_G2", "taxId": "41875", "score": 189.0}, {"name": "chr_14_G2", "taxId": "41875", "score": 171.0}, {"name": "chr_14_G2", "taxId": "41875", "score": 501.0}, {"name": "chr_14_G2", "taxId": "41875", "score": 501.0}, {"name": "chr_14_G2", "taxId": "41875", "score": 497.0}, {"name": "chr_14_G2", "taxId": "41875", "score": 399.0}, {"name": "chr_14_G2", "taxId": "296587", "score": 486.0}, {"name": "chr_14_G2", "taxId": "41875", "score": 481.0}, {"name": "chr_14_G2", "taxId": "41875", "score": 468.0}, {"name": "chr_14_G2", "taxId": "41875", "score": 351.0}, {"name": "chr_14_G2", "taxId": "41875", "score": 311.0}, {"name": "chr_14_G2", "taxId": "41875", "score": 141.0}, {"name": "chr_14_G2", "taxId": "41875", "score": 481.0}, {"name": "chr_14_G2", "taxId": "41875", "score": 472.0}, {"name": "chr_14_G2", "taxId": "41875", "score": 261.0}, {"name": "chr_14_G2", "taxId": "41875", "score": 220.0}, {"name": "chr_14_G2", "taxId": "41875", "score": 470.0}, {"name": "chr_14_G2", "taxId": "41875", "score": 274.0}, {"name": "chr_14_G2", "taxId": "41875", "score": 204.0}, {"name": "chr_14_G2", "taxId": "41875", "score": 167.0}, {"name": "chr_14_G2", "taxId": "41875", "score": 459.0}, {"name": "chr_14_G2", "taxId": "41875", "score": 292.0}, {"name": "chr_14_G2", "taxId": "41875", "score": 459.0}, {"name": "chr_14_G2", "taxId": "41875", "score": 331.0}, {"name": "chr_14_G2", "taxId": "41875", "score": 294.0}, {"name": "chr_14_G2", "taxId": "41875", "score": 294.0}, {"name": "chr_14_G2", "taxId": "41875", "score": 200.0}, {"name": "chr_14_G2", "taxId": "41875", "score": 195.0}, {"name": "chr_14_G2", "taxId": "41875", "score": 459.0}, {"name": "chr_14_G2", "taxId": "41875", "score": 427.0}, {"name": "chr_14_G2", "taxId": "41875", "score": 377.0}, {"name": "chr_14_G2", "taxId": "41875", "score": 326.0}, {"name": "chr_14_G2", "taxId": "41875", "score": 307.0}, {"name": "chr_14_G2", "taxId": "41875", "score": 219.0}, {"name": "chr_14_G2", "taxId": "41875", "score": 189.0}, {"name": "chr_14_G2", "taxId": "41875", "score": 189.0}, {"name": "chr_14_G2", "taxId": "41875", "score": 185.0}, {"name": "chr_14_G2", "taxId": "41875", "score": 167.0}, {"name": "chr_14_G2", "taxId": "41875", "score": 455.0}, {"name": "chr_14_G2", "taxId": "41875", "score": 455.0}, {"name": "chr_14_G2", "taxId": "41875", "score": 342.0}, {"name": "chr_14_G2", "taxId": "41875", "score": 233.0}, {"name": "chr_14_G2", "taxId": "41875", "score": 224.0}, {"name": "chr_14_G2", "taxId": "41875", "score": 215.0}, {"name": "chr_14_G2", "taxId": "41875", "score": 206.0}, {"name": "chr_14_G2", "taxId": "41875", "score": 444.0}, {"name": "chr_14_G2", "taxId": "41875", "score": 150.0}, {"name": "chr_14_G2", "taxId": "41875", "score": 444.0}, {"name": "chr_14_G2", "taxId": "41875", "score": 440.0}, {"name": "chr_14_G2", "taxId": "41875", "score": 237.0}, {"name": "chr_14_G2", "taxId": "41875", "score": 156.0}, {"name": "chr_14_G2", "taxId": "41875", "score": 436.0}, {"name": "chr_14_G2", "taxId": "41875", "score": 435.0}, {"name": "chr_14_G2", "taxId": "41875", "score": 252.0}, {"name": "chr_14_G2", "taxId": "41875", "score": 235.0}, {"name": "chr_14_G2", "taxId": "41875", "score": 433.0}, {"name": "chr_14_G2", "taxId": "41875", "score": 431.0}, {"name": "chr_14_G2", "taxId": "41875", "score": 427.0}, {"name": "chr_14_G2", "taxId": "41875", "score": 320.0}, {"name": "chr_14_G2", "taxId": "41875", "score": 217.0}, {"name": "chr_14_G2", "taxId": "41875", "score": 422.0}, {"name": "chr_14_G2", "taxId": "41875", "score": 383.0}, {"name": "chr_14_G2", "taxId": "41875", "score": 422.0}, {"name": "chr_14_G2", "taxId": "41875", "score": 416.0}, {"name": "chr_14_G2", "taxId": "296587", "score": 416.0}, {"name": "chr_14_G2", "taxId": "42229", "score": 414.0}, {"name": "chr_14_G2", "taxId": "41875", "score": 411.0}, {"name": "chr_14_G2", "taxId": "41875", "score": 279.0}, {"name": "chr_14_G2", "taxId": "41875", "score": 261.0}, {"name": "chr_14_G2", "taxId": "41875", "score": 244.0}, {"name": "chr_14_G2", "taxId": "41875", "score": 243.0}, {"name": "chr_14_G2", "taxId": "41875", "score": 228.0}, {"name": "chr_14_G2", "taxId": "41875", "score": 180.0}, {"name": "chr_14_G2", "taxId": "41875", "score": 152.0}, {"name": "chr_14_G2", "taxId": "41875", "score": 147.0}, {"name": "chr_14_G2", "taxId": "41875", "score": 399.0}, {"name": "chr_14_G2", "taxId": "41875", "score": 394.0}, {"name": "chr_14_G2", "taxId": "41875", "score": 388.0}, {"name": "chr_14_G2", "taxId": "436017", "score": 383.0}, {"name": "chr_14_G2", "taxId": "436017", "score": 383.0}, {"name": "chr_14_G2", "taxId": "41875", "score": 377.0}, {"name": "chr_14_G2", "taxId": "41875", "score": 377.0}, {"name": "chr_14_G2", "taxId": "102107", "score": 375.0}, {"name": "chr_14_G2", "taxId": "41875", "score": 372.0}, {"name": "chr_14_G2", "taxId": "41875", "score": 366.0}, {"name": "chr_14_G2", "taxId": "41875", "score": 267.0}, {"name": "chr_14_G2", "taxId": "41875", "score": 263.0}, {"name": "chr_14_G2", "taxId": "41875", "score": 364.0}, {"name": "chr_14_G2", "taxId": "41875", "score": 267.0}, {"name": "chr_14_G2", "taxId": "41875", "score": 257.0}, {"name": "chr_14_G2", "taxId": "41875", "score": 233.0}, {"name": "chr_14_G2", "taxId": "41875", "score": 220.0}, {"name": "chr_14_G2", "taxId": "41875", "score": 351.0}, {"name": "chr_14_G2", "taxId": "41875", "score": 351.0}, {"name": "chr_14_G2", "taxId": "41875", "score": 233.0}, {"name": "chr_14_G2", "taxId": "41875", "score": 224.0}, {"name": "chr_14_G2", "taxId": "41875", "score": 220.0}, {"name": "chr_14_G2", "taxId": "41875", "score": 187.0}, {"name": "chr_14_G2", "taxId": "41875", "score": 185.0}, {"name": "chr_14_G2", "taxId": "41875", "score": 178.0}, {"name": "chr_14_G2", "taxId": "41875", "score": 167.0}, {"name": "chr_14_G2", "taxId": "41875", "score": 143.0}, {"name": "chr_14_G2", "taxId": "41875", "score": 350.0}, {"name": "chr_14_G2", "taxId": "41875", "score": 274.0}, {"name": "chr_14_G2", "taxId": "41875", "score": 348.0}, {"name": "chr_14_G2", "taxId": "41875", "score": 337.0}, {"name": "chr_14_G2", "taxId": "114398", "score": 318.0}, {"name": "chr_14_G2", "taxId": "41875", "score": 313.0}, {"name": "chr_14_G2", "taxId": "41875", "score": 313.0}, {"name": "chr_14_G2", "taxId": "41875", "score": 276.0}, {"name": "chr_14_G2", "taxId": "41875", "score": 270.0}, {"name": "chr_14_G2", "taxId": "41875", "score": 255.0}, {"name": "chr_14_G2", "taxId": "41875", "score": 217.0}, {"name": "chr_14_G2", "taxId": "41875", "score": 207.0}, {"name": "chr_14_G2", "taxId": "41875", "score": 207.0}, {"name": "chr_14_G2", "taxId": "41875", "score": 195.0}, {"name": "chr_14_G2", "taxId": "41875", "score": 150.0}, {"name": "chr_14_G2", "taxId": "41875", "score": 311.0}, {"name": "chr_14_G2", "taxId": "41875", "score": 300.0}, {"name": "chr_14_G2", "taxId": "41875", "score": 283.0}, {"name": "chr_14_G2", "taxId": "41875", "score": 294.0}, {"name": "chr_14_G2", "taxId": "41875", "score": 209.0}, {"name": "chr_14_G2", "taxId": "41875", "score": 294.0}, {"name": "chr_14_G2", "taxId": "41875", "score": 294.0}, {"name": "chr_14_G2", "taxId": "41875", "score": 289.0}, {"name": "chr_14_G2", "taxId": "41875", "score": 193.0}, {"name": "chr_14_G2", "taxId": "43146", "score": 289.0}, {"name": "chr_14_G2", "taxId": "41875", "score": 283.0}, {"name": "chr_14_G2", "taxId": "41875", "score": 143.0}, {"name": "chr_14_G2", "taxId": "41875", "score": 283.0}, {"name": "chr_14_G2", "taxId": "41875", "score": 239.0}, {"name": "chr_14_G2", "taxId": "41875", "score": 176.0}, {"name": "chr_14_G2", "taxId": "41875", "score": 279.0}, {"name": "chr_14_G2", "taxId": "41875", "score": 237.0}, {"name": "chr_14_G2", "taxId": "41875", "score": 200.0}, {"name": "chr_14_G2", "taxId": "41875", "score": 187.0}, {"name": "chr_14_G2", "taxId": "41875", "score": 178.0}, {"name": "chr_14_G2", "taxId": "41875", "score": 178.0}, {"name": "chr_14_G2", "taxId": "41875", "score": 158.0}, {"name": "chr_14_G2", "taxId": "41875", "score": 158.0}, {"name": "chr_14_G2", "taxId": "41875", "score": 150.0}, {"name": "chr_14_G2", "taxId": "41875", "score": 272.0}, {"name": "chr_14_G2", "taxId": "41875", "score": 252.0}, {"name": "chr_14_G2", "taxId": "41875", "score": 213.0}, {"name": "chr_14_G2", "taxId": "41875", "score": 259.0}, {"name": "chr_14_G2", "taxId": "41875", "score": 209.0}, {"name": "chr_14_G2", "taxId": "41875", "score": 165.0}, {"name": "chr_14_G2", "taxId": "41875", "score": 161.0}, {"name": "chr_14_G2", "taxId": "41875", "score": 257.0}, {"name": "chr_14_G2", "taxId": "41875", "score": 235.0}, {"name": "chr_14_G2", "taxId": "41875", "score": 220.0}, {"name": "chr_14_G2", "taxId": "41875", "score": 209.0}, {"name": "chr_14_G2", "taxId": "41875", "score": 165.0}, {"name": "chr_14_G2", "taxId": "564608", "score": 254.0}, {"name": "chr_14_G2", "taxId": "13443", "score": 252.0}, {"name": "chr_14_G2", "taxId": "41875", "score": 252.0}, {"name": "chr_14_G2", "taxId": "41875", "score": 161.0}, {"name": "chr_14_G2", "taxId": "41875", "score": 154.0}, {"name": "chr_14_G2", "taxId": "3649", "score": 243.0}, {"name": "chr_14_G2", "taxId": "9646", "score": 241.0}, {"name": "chr_14_G2", "taxId": "3711", "score": 237.0}, {"name": "chr_14_G2", "taxId": "1294385", "score": 233.0}, {"name": "chr_14_G2", "taxId": "559305", "score": 233.0}, {"name": "chr_14_G2", "taxId": "3708", "score": 231.0}, {"name": "chr_14_G2", "taxId": "109376", "score": 231.0}, {"name": "chr_14_G2", "taxId": "41875", "score": 231.0}, {"name": "chr_14_G2", "taxId": "663331", "score": 222.0}, {"name": "chr_14_G2", "taxId": "118797", "score": 217.0}, {"name": "chr_14_G2", "taxId": "38626", "score": 209.0}, {"name": "chr_14_G2", "taxId": "41875", "score": 202.0}, {"name": "chr_14_G2", "taxId": "128390", "score": 191.0}, {"name": "chr_14_G2", "taxId": "188344", "score": 187.0}, {"name": "chr_14_G2", "taxId": "206008", "score": 182.0}, {"name": "chr_14_G2", "taxId": "41875", "score": 180.0}, {"name": "chr_14_G2", "taxId": "41875", "score": 163.0}, {"name": "chr_14_G2", "taxId": "41875", "score": 147.0}, {"name": "chr_14_G2", "taxId": "1808001", "score": 176.0}, {"name": "chr_14_G2", "taxId": "13146", "score": 176.0}, {"name": "chr_14_G2", "taxId": "79200", "score": 172.0}, {"name": "chr_14_G2", "taxId": "4558", "score": 171.0}, {"name": "chr_14_G2", "taxId": "41875", "score": 169.0}, {"name": "chr_14_G2", "taxId": "41875", "score": 167.0}, {"name": "chr_14_G2", "taxId": "41875", "score": 165.0}, {"name": "chr_14_G2", "taxId": "41875", "score": 145.0}, {"name": "chr_14_G2", "taxId": "4555", "score": 167.0}, {"name": "chr_14_G2", "taxId": "70448", "score": 167.0}, {"name": "chr_14_G2", "taxId": "70448", "score": 167.0}, {"name": "chr_14_G2", "taxId": "28090", "score": 159.0}, {"name": "chr_14_G2", "taxId": "41875", "score": 156.0}, {"name": "chr_14_G2", "taxId": "50452", "score": 148.0}, {"name": "chr_14_G2", "taxId": "41875", "score": 148.0}, {"name": "chr_14_G2", "taxId": "8364", "score": 145.0}]}, "taxonomy": {"bestsum": {"species": {"tax": "Bathycoccus prasinos", "score": 2047381.0, "c_index": 30}, "genus": {"tax": "Bathycoccus", "score": 2047381.0, "c_index": 23}, "family": {"tax": "Bathycoccaceae", "score": 2048481.0, "c_index": 19}, "order": {"tax": "Mamiellales", "score": 2052875.0, "c_index": 17}, "phylum": {"tax": "Chlorophyta", "score": 2052875.0, "c_index": 5}, "superkingdom": {"tax": "Eukaryota", "score": 2058359.0, "c_index": 1}}}}, "chr_13_G2": {"name": "chr_13_G2", "length": 751820, "n_count": 0, "agct_count": 751820, "gc": 0.4851, "covs": {"bam0": 117.659}, "read_cov": {"bam0": 589829}, "hits": {"tax0": [{"name": "chr_13_G2", "taxId": "41875", "score": 176300.0}, {"name": "chr_13_G2", "taxId": "41875", "score": 175900.0}, {"name": "chr_13_G2", "taxId": "41875", "score": 115900.0}, {"name": "chr_13_G2", "taxId": "41875", "score": 74696.0}, {"name": "chr_13_G2", "taxId": "41875", "score": 67666.0}, {"name": "chr_13_G2", "taxId": "41875", "score": 67494.0}, {"name": "chr_13_G2", "taxId": "41875", "score": 50425.0}, {"name": "chr_13_G2", "taxId": "41875", "score": 41070.0}, {"name": "chr_13_G2", "taxId": "41875", "score": 40599.0}, {"name": "chr_13_G2", "taxId": "41875", "score": 39052.0}, {"name": "chr_13_G2", "taxId": "41875", "score": 31964.0}, {"name": "chr_13_G2", "taxId": "41875", "score": 29765.0}, {"name": "chr_13_G2", "taxId": "41875", "score": 28132.0}, {"name": "chr_13_G2", "taxId": "41875", "score": 25874.0}, {"name": "chr_13_G2", "taxId": "41875", "score": 24323.0}, {"name": "chr_13_G2", "taxId": "41875", "score": 22452.0}, {"name": "chr_13_G2", "taxId": "41875", "score": 16746.0}, {"name": "chr_13_G2", "taxId": "41875", "score": 14670.0}, {"name": "chr_13_G2", "taxId": "41875", "score": 14163.0}, {"name": "chr_13_G2", "taxId": "41875", "score": 13967.0}, {"name": "chr_13_G2", "taxId": "41875", "score": 12606.0}, {"name": "chr_13_G2", "taxId": "41875", "score": 12473.0}, {"name": "chr_13_G2", "taxId": "41875", "score": 10443.0}, {"name": "chr_13_G2", "taxId": "41875", "score": 9923.0}, {"name": "chr_13_G2", "taxId": "41875", "score": 8817.0}, {"name": "chr_13_G2", "taxId": "41875", "score": 8525.0}, {"name": "chr_13_G2", "taxId": "41875", "score": 8416.0}, {"name": "chr_13_G2", "taxId": "41875", "score": 8246.0}, {"name": "chr_13_G2", "taxId": "41875", "score": 8048.0}, {"name": "chr_13_G2", "taxId": "41875", "score": 8002.0}, {"name": "chr_13_G2", "taxId": "41875", "score": 7090.0}, {"name": "chr_13_G2", "taxId": "41875", "score": 6628.0}, {"name": "chr_13_G2", "taxId": "41875", "score": 6464.0}, {"name": "chr_13_G2", "taxId": "41875", "score": 6318.0}, {"name": "chr_13_G2", "taxId": "41875", "score": 6152.0}, {"name": "chr_13_G2", "taxId": "41875", "score": 5286.0}, {"name": "chr_13_G2", "taxId": "41875", "score": 5164.0}, {"name": "chr_13_G2", "taxId": "41875", "score": 4955.0}, {"name": "chr_13_G2", "taxId": "41875", "score": 4652.0}, {"name": "chr_13_G2", "taxId": "41875", "score": 4652.0}, {"name": "chr_13_G2", "taxId": "41875", "score": 4327.0}, {"name": "chr_13_G2", "taxId": "41875", "score": 3557.0}, {"name": "chr_13_G2", "taxId": "41875", "score": 3426.0}, {"name": "chr_13_G2", "taxId": "41875", "score": 3341.0}, {"name": "chr_13_G2", "taxId": "41875", "score": 3295.0}, {"name": "chr_13_G2", "taxId": "41875", "score": 3286.0}, {"name": "chr_13_G2", "taxId": "41875", "score": 3258.0}, {"name": "chr_13_G2", "taxId": "41875", "score": 3254.0}, {"name": "chr_13_G2", "taxId": "41875", "score": 3162.0}, {"name": "chr_13_G2", "taxId": "41875", "score": 2913.0}, {"name": "chr_13_G2", "taxId": "41875", "score": 2678.0}, {"name": "chr_13_G2", "taxId": "41875", "score": 2676.0}, {"name": "chr_13_G2", "taxId": "41875", "score": 2649.0}, {"name": "chr_13_G2", "taxId": "41875", "score": 2290.0}, {"name": "chr_13_G2", "taxId": "41875", "score": 2176.0}, {"name": "chr_13_G2", "taxId": "41875", "score": 2143.0}, {"name": "chr_13_G2", "taxId": "41875", "score": 2135.0}, {"name": "chr_13_G2", "taxId": "41875", "score": 2084.0}, {"name": "chr_13_G2", "taxId": "41875", "score": 1964.0}, {"name": "chr_13_G2", "taxId": "41875", "score": 1958.0}, {"name": "chr_13_G2", "taxId": "41875", "score": 1927.0}, {"name": "chr_13_G2", "taxId": "41875", "score": 1882.0}, {"name": "chr_13_G2", "taxId": "41875", "score": 1596.0}, {"name": "chr_13_G2", "taxId": "41875", "score": 1578.0}, {"name": "chr_13_G2", "taxId": "41875", "score": 1572.0}, {"name": "chr_13_G2", "taxId": "41875", "score": 1567.0}, {"name": "chr_13_G2", "taxId": "41875", "score": 1567.0}, {"name": "chr_13_G2", "taxId": "41875", "score": 1533.0}, {"name": "chr_13_G2", "taxId": "41875", "score": 1487.0}, {"name": "chr_13_G2", "taxId": "41875", "score": 1410.0}, {"name": "chr_13_G2", "taxId": "41875", "score": 1408.0}, {"name": "chr_13_G2", "taxId": "41875", "score": 1402.0}, {"name": "chr_13_G2", "taxId": "41875", "score": 1375.0}, {"name": "chr_13_G2", "taxId": "41875", "score": 1339.0}, {"name": "chr_13_G2", "taxId": "41875", "score": 1325.0}, {"name": "chr_13_G2", "taxId": "41875", "score": 1297.0}, {"name": "chr_13_G2", "taxId": "41875", "score": 1293.0}, {"name": "chr_13_G2", "taxId": "41875", "score": 1253.0}, {"name": "chr_13_G2", "taxId": "41875", "score": 1245.0}, {"name": "chr_13_G2", "taxId": "41875", "score": 1236.0}, {"name": "chr_13_G2", "taxId": "41875", "score": 1170.0}, {"name": "chr_13_G2", "taxId": "41875", "score": 1149.0}, {"name": "chr_13_G2", "taxId": "41875", "score": 1138.0}, {"name": "chr_13_G2", "taxId": "41875", "score": 1125.0}, {"name": "chr_13_G2", "taxId": "41875", "score": 1118.0}, {"name": "chr_13_G2", "taxId": "41875", "score": 1109.0}, {"name": "chr_13_G2", "taxId": "41875", "score": 1098.0}, {"name": "chr_13_G2", "taxId": "41875", "score": 1037.0}, {"name": "chr_13_G2", "taxId": "41875", "score": 1037.0}, {"name": "chr_13_G2", "taxId": "41875", "score": 994.0}, {"name": "chr_13_G2", "taxId": "41875", "score": 970.0}, {"name": "chr_13_G2", "taxId": "41875", "score": 965.0}, {"name": "chr_13_G2", "taxId": "41875", "score": 924.0}, {"name": "chr_13_G2", "taxId": "41875", "score": 883.0}, {"name": "chr_13_G2", "taxId": "41875", "score": 869.0}, {"name": "chr_13_G2", "taxId": "41875", "score": 869.0}, {"name": "chr_13_G2", "taxId": "41875", "score": 865.0}, {"name": "chr_13_G2", "taxId": "41875", "score": 861.0}, {"name": "chr_13_G2", "taxId": "41875", "score": 795.0}, {"name": "chr_13_G2", "taxId": "41875", "score": 784.0}, {"name": "chr_13_G2", "taxId": "41875", "score": 767.0}, {"name": "chr_13_G2", "taxId": "41875", "score": 760.0}, {"name": "chr_13_G2", "taxId": "41875", "score": 760.0}, {"name": "chr_13_G2", "taxId": "41875", "score": 662.0}, {"name": "chr_13_G2", "taxId": "41875", "score": 658.0}, {"name": "chr_13_G2", "taxId": "41875", "score": 654.0}, {"name": "chr_13_G2", "taxId": "41875", "score": 654.0}, {"name": "chr_13_G2", "taxId": "41875", "score": 652.0}, {"name": "chr_13_G2", "taxId": "41875", "score": 636.0}, {"name": "chr_13_G2", "taxId": "41875", "score": 630.0}, {"name": "chr_13_G2", "taxId": "41875", "score": 619.0}, {"name": "chr_13_G2", "taxId": "41875", "score": 612.0}, {"name": "chr_13_G2", "taxId": "41875", "score": 610.0}, {"name": "chr_13_G2", "taxId": "41875", "score": 604.0}, {"name": "chr_13_G2", "taxId": "41875", "score": 603.0}, {"name": "chr_13_G2", "taxId": "41875", "score": 599.0}, {"name": "chr_13_G2", "taxId": "41875", "score": 577.0}, {"name": "chr_13_G2", "taxId": "41875", "score": 547.0}, {"name": "chr_13_G2", "taxId": "41875", "score": 547.0}, {"name": "chr_13_G2", "taxId": "41875", "score": 542.0}, {"name": "chr_13_G2", "taxId": "41875", "score": 542.0}, {"name": "chr_13_G2", "taxId": "41875", "score": 499.0}, {"name": "chr_13_G2", "taxId": "41875", "score": 497.0}, {"name": "chr_13_G2", "taxId": "41875", "score": 486.0}, {"name": "chr_13_G2", "taxId": "41875", "score": 472.0}, {"name": "chr_13_G2", "taxId": "41875", "score": 453.0}, {"name": "chr_13_G2", "taxId": "41875", "score": 451.0}, {"name": "chr_13_G2", "taxId": "41875", "score": 449.0}, {"name": "chr_13_G2", "taxId": "41875", "score": 446.0}, {"name": "chr_13_G2", "taxId": "41875", "score": 446.0}, {"name": "chr_13_G2", "taxId": "41875", "score": 440.0}, {"name": "chr_13_G2", "taxId": "41875", "score": 440.0}, {"name": "chr_13_G2", "taxId": "41875", "score": 436.0}, {"name": "chr_13_G2", "taxId": "41875", "score": 436.0}, {"name": "chr_13_G2", "taxId": "41875", "score": 429.0}, {"name": "chr_13_G2", "taxId": "41875", "score": 392.0}, {"name": "chr_13_G2", "taxId": "41875", "score": 361.0}, {"name": "chr_13_G2", "taxId": "41875", "score": 359.0}, {"name": "chr_13_G2", "taxId": "41875", "score": 355.0}, {"name": "chr_13_G2", "taxId": "41875", "score": 350.0}, {"name": "chr_13_G2", "taxId": "41875", "score": 344.0}, {"name": "chr_13_G2", "taxId": "41875", "score": 309.0}, {"name": "chr_13_G2", "taxId": "41875", "score": 309.0}, {"name": "chr_13_G2", "taxId": "41875", "score": 307.0}, {"name": "chr_13_G2", "taxId": "41875", "score": 307.0}, {"name": "chr_13_G2", "taxId": "41875", "score": 231.0}, {"name": "chr_13_G2", "taxId": "41875", "score": 217.0}, {"name": "chr_13_G2", "taxId": "41875", "score": 215.0}, {"name": "chr_13_G2", "taxId": "41875", "score": 200.0}, {"name": "chr_13_G2", "taxId": "41875", "score": 196.0}, {"name": "chr_13_G2", "taxId": "41875", "score": 195.0}, {"name": "chr_13_G2", "taxId": "41875", "score": 195.0}, {"name": "chr_13_G2", "taxId": "41875", "score": 193.0}, {"name": "chr_13_G2", "taxId": "41875", "score": 193.0}, {"name": "chr_13_G2", "taxId": "41875", "score": 187.0}, {"name": "chr_13_G2", "taxId": "41875", "score": 187.0}, {"name": "chr_13_G2", "taxId": "41875", "score": 187.0}, {"name": "chr_13_G2", "taxId": "41875", "score": 178.0}, {"name": "chr_13_G2", "taxId": "41875", "score": 176.0}, {"name": "chr_13_G2", "taxId": "41875", "score": 167.0}, {"name": "chr_13_G2", "taxId": "41875", "score": 40599.0}, {"name": "chr_13_G2", "taxId": "41875", "score": 14163.0}, {"name": "chr_13_G2", "taxId": "41875", "score": 13967.0}, {"name": "chr_13_G2", "taxId": "41875", "score": 12473.0}, {"name": "chr_13_G2", "taxId": "41875", "score": 12309.0}, {"name": "chr_13_G2", "taxId": "41875", "score": 8817.0}, {"name": "chr_13_G2", "taxId": "41875", "score": 8525.0}, {"name": "chr_13_G2", "taxId": "41875", "score": 6464.0}, {"name": "chr_13_G2", "taxId": "41875", "score": 5197.0}, {"name": "chr_13_G2", "taxId": "41875", "score": 4652.0}, {"name": "chr_13_G2", "taxId": "41875", "score": 4470.0}, {"name": "chr_13_G2", "taxId": "41875", "score": 3341.0}, {"name": "chr_13_G2", "taxId": "41875", "score": 3295.0}, {"name": "chr_13_G2", "taxId": "41875", "score": 3254.0}, {"name": "chr_13_G2", "taxId": "41875", "score": 2084.0}, {"name": "chr_13_G2", "taxId": "41875", "score": 1487.0}, {"name": "chr_13_G2", "taxId": "41875", "score": 1410.0}, {"name": "chr_13_G2", "taxId": "41875", "score": 1408.0}, {"name": "chr_13_G2", "taxId": "41875", "score": 1170.0}, {"name": "chr_13_G2", "taxId": "41875", "score": 658.0}, {"name": "chr_13_G2", "taxId": "41875", "score": 652.0}, {"name": "chr_13_G2", "taxId": "41875", "score": 636.0}, {"name": "chr_13_G2", "taxId": "41875", "score": 630.0}, {"name": "chr_13_G2", "taxId": "41875", "score": 610.0}, {"name": "chr_13_G2", "taxId": "41875", "score": 577.0}, {"name": "chr_13_G2", "taxId": "41875", "score": 527.0}, {"name": "chr_13_G2", "taxId": "41875", "score": 514.0}, {"name": "chr_13_G2", "taxId": "41875", "score": 496.0}, {"name": "chr_13_G2", "taxId": "41875", "score": 440.0}, {"name": "chr_13_G2", "taxId": "41875", "score": 440.0}, {"name": "chr_13_G2", "taxId": "41875", "score": 361.0}, {"name": "chr_13_G2", "taxId": "41875", "score": 355.0}, {"name": "chr_13_G2", "taxId": "41875", "score": 176.0}, {"name": "chr_13_G2", "taxId": "41875", "score": 30910.0}, {"name": "chr_13_G2", "taxId": "41875", "score": 28132.0}, {"name": "chr_13_G2", "taxId": "41875", "score": 8907.0}, {"name": "chr_13_G2", "taxId": "41875", "score": 4652.0}, {"name": "chr_13_G2", "taxId": "41875", "score": 3557.0}, {"name": "chr_13_G2", "taxId": "41875", "score": 3286.0}, {"name": "chr_13_G2", "taxId": "41875", "score": 2913.0}, {"name": "chr_13_G2", "taxId": "41875", "score": 2676.0}, {"name": "chr_13_G2", "taxId": "41875", "score": 2649.0}, {"name": "chr_13_G2", "taxId": "41875", "score": 2143.0}, {"name": "chr_13_G2", "taxId": "41875", "score": 1964.0}, {"name": "chr_13_G2", "taxId": "41875", "score": 1578.0}, {"name": "chr_13_G2", "taxId": "41875", "score": 1533.0}, {"name": "chr_13_G2", "taxId": "41875", "score": 1517.0}, {"name": "chr_13_G2", "taxId": "41875", "score": 1375.0}, {"name": "chr_13_G2", "taxId": "41875", "score": 1339.0}, {"name": "chr_13_G2", "taxId": "41875", "score": 1149.0}, {"name": "chr_13_G2", "taxId": "41875", "score": 1138.0}, {"name": "chr_13_G2", "taxId": "41875", "score": 1118.0}, {"name": "chr_13_G2", "taxId": "41875", "score": 994.0}, {"name": "chr_13_G2", "taxId": "41875", "score": 970.0}, {"name": "chr_13_G2", "taxId": "41875", "score": 965.0}, {"name": "chr_13_G2", "taxId": "41875", "score": 865.0}, {"name": "chr_13_G2", "taxId": "41875", "score": 795.0}, {"name": "chr_13_G2", "taxId": "41875", "score": 789.0}, {"name": "chr_13_G2", "taxId": "41875", "score": 784.0}, {"name": "chr_13_G2", "taxId": "41875", "score": 767.0}, {"name": "chr_13_G2", "taxId": "41875", "score": 723.0}, {"name": "chr_13_G2", "taxId": "41875", "score": 712.0}, {"name": "chr_13_G2", "taxId": "41875", "score": 654.0}, {"name": "chr_13_G2", "taxId": "41875", "score": 654.0}, {"name": "chr_13_G2", "taxId": "41875", "score": 651.0}, {"name": "chr_13_G2", "taxId": "41875", "score": 619.0}, {"name": "chr_13_G2", "taxId": "41875", "score": 614.0}, {"name": "chr_13_G2", "taxId": "41875", "score": 577.0}, {"name": "chr_13_G2", "taxId": "41875", "score": 577.0}, {"name": "chr_13_G2", "taxId": "41875", "score": 547.0}, {"name": "chr_13_G2", "taxId": "41875", "score": 542.0}, {"name": "chr_13_G2", "taxId": "41875", "score": 499.0}, {"name": "chr_13_G2", "taxId": "41875", "score": 459.0}, {"name": "chr_13_G2", "taxId": "41875", "score": 449.0}, {"name": "chr_13_G2", "taxId": "41875", "score": 196.0}, {"name": "chr_13_G2", "taxId": "41875", "score": 15684.0}, {"name": "chr_13_G2", "taxId": "41875", "score": 5973.0}, {"name": "chr_13_G2", "taxId": "41875", "score": 1596.0}, {"name": "chr_13_G2", "taxId": "41875", "score": 1297.0}, {"name": "chr_13_G2", "taxId": "41875", "score": 1245.0}, {"name": "chr_13_G2", "taxId": "41875", "score": 869.0}, {"name": "chr_13_G2", "taxId": "41875", "score": 869.0}, {"name": "chr_13_G2", "taxId": "41875", "score": 760.0}, {"name": "chr_13_G2", "taxId": "41875", "score": 612.0}, {"name": "chr_13_G2", "taxId": "41875", "score": 604.0}, {"name": "chr_13_G2", "taxId": "41875", "score": 377.0}, {"name": "chr_13_G2", "taxId": "41875", "score": 359.0}, {"name": "chr_13_G2", "taxId": "41875", "score": 13158.0}, {"name": "chr_13_G2", "taxId": "41875", "score": 941.0}, {"name": "chr_13_G2", "taxId": "41875", "score": 12532.0}, {"name": "chr_13_G2", "taxId": "41875", "score": 11662.0}, {"name": "chr_13_G2", "taxId": "41875", "score": 6842.0}, {"name": "chr_13_G2", "taxId": "41875", "score": 11219.0}, {"name": "chr_13_G2", "taxId": "41875", "score": 9487.0}, {"name": "chr_13_G2", "taxId": "41875", "score": 8743.0}, {"name": "chr_13_G2", "taxId": "41875", "score": 8144.0}, {"name": "chr_13_G2", "taxId": "41875", "score": 8046.0}, {"name": "chr_13_G2", "taxId": "41875", "score": 7851.0}, {"name": "chr_13_G2", "taxId": "41875", "score": 6831.0}, {"name": "chr_13_G2", "taxId": "41875", "score": 1607.0}, {"name": "chr_13_G2", "taxId": "41875", "score": 1253.0}, {"name": "chr_13_G2", "taxId": "41875", "score": 1005.0}, {"name": "chr_13_G2", "taxId": "41875", "score": 883.0}, {"name": "chr_13_G2", "taxId": "41875", "score": 861.0}, {"name": "chr_13_G2", "taxId": "41875", "score": 800.0}, {"name": "chr_13_G2", "taxId": "41875", "score": 431.0}, {"name": "chr_13_G2", "taxId": "41875", "score": 217.0}, {"name": "chr_13_G2", "taxId": "41875", "score": 195.0}, {"name": "chr_13_G2", "taxId": "41875", "score": 191.0}, {"name": "chr_13_G2", "taxId": "41875", "score": 6831.0}, {"name": "chr_13_G2", "taxId": "41875", "score": 6693.0}, {"name": "chr_13_G2", "taxId": "41875", "score": 6654.0}, {"name": "chr_13_G2", "taxId": "41875", "score": 6510.0}, {"name": "chr_13_G2", "taxId": "41875", "score": 309.0}, {"name": "chr_13_G2", "taxId": "41875", "score": 6200.0}, {"name": "chr_13_G2", "taxId": "41875", "score": 6000.0}, {"name": "chr_13_G2", "taxId": "41875", "score": 3426.0}, {"name": "chr_13_G2", "taxId": "41875", "score": 739.0}, {"name": "chr_13_G2", "taxId": "41875", "score": 5962.0}, {"name": "chr_13_G2", "taxId": "41875", "score": 5923.0}, {"name": "chr_13_G2", "taxId": "41875", "score": 5840.0}, {"name": "chr_13_G2", "taxId": "41875", "score": 5823.0}, {"name": "chr_13_G2", "taxId": "41875", "score": 5816.0}, {"name": "chr_13_G2", "taxId": "41875", "score": 662.0}, {"name": "chr_13_G2", "taxId": "41875", "score": 5768.0}, {"name": "chr_13_G2", "taxId": "41875", "score": 5694.0}, {"name": "chr_13_G2", "taxId": "41875", "score": 5574.0}, {"name": "chr_13_G2", "taxId": "41875", "score": 5341.0}, {"name": "chr_13_G2", "taxId": "41875", "score": 5291.0}, {"name": "chr_13_G2", "taxId": "41875", "score": 5291.0}, {"name": "chr_13_G2", "taxId": "41875", "score": 5219.0}, {"name": "chr_13_G2", "taxId": "41875", "score": 5203.0}, {"name": "chr_13_G2", "taxId": "41875", "score": 5197.0}, {"name": "chr_13_G2", "taxId": "41875", "score": 5120.0}, {"name": "chr_13_G2", "taxId": "41875", "score": 5114.0}, {"name": "chr_13_G2", "taxId": "41875", "score": 5042.0}, {"name": "chr_13_G2", "taxId": "41875", "score": 5025.0}, {"name": "chr_13_G2", "taxId": "41875", "score": 4977.0}, {"name": "chr_13_G2", "taxId": "41875", "score": 4872.0}, {"name": "chr_13_G2", "taxId": "41875", "score": 4830.0}, {"name": "chr_13_G2", "taxId": "41875", "score": 4826.0}, {"name": "chr_13_G2", "taxId": "41875", "score": 4691.0}, {"name": "chr_13_G2", "taxId": "41875", "score": 4634.0}, {"name": "chr_13_G2", "taxId": "41875", "score": 4601.0}, {"name": "chr_13_G2", "taxId": "41875", "score": 4519.0}, {"name": "chr_13_G2", "taxId": "41875", "score": 4466.0}, {"name": "chr_13_G2", "taxId": "41875", "score": 4412.0}, {"name": "chr_13_G2", "taxId": "41875", "score": 1408.0}, {"name": "chr_13_G2", "taxId": "41875", "score": 4390.0}, {"name": "chr_13_G2", "taxId": "41875", "score": 4255.0}, {"name": "chr_13_G2", "taxId": "41875", "score": 4106.0}, {"name": "chr_13_G2", "taxId": "41875", "score": 4100.0}, {"name": "chr_13_G2", "taxId": "41875", "score": 4041.0}, {"name": "chr_13_G2", "taxId": "41875", "score": 4028.0}, {"name": "chr_13_G2", "taxId": "41875", "score": 4023.0}, {"name": "chr_13_G2", "taxId": "41875", "score": 4019.0}, {"name": "chr_13_G2", "taxId": "41875", "score": 636.0}, {"name": "chr_13_G2", "taxId": "41875", "score": 4017.0}, {"name": "chr_13_G2", "taxId": "41875", "score": 3984.0}, {"name": "chr_13_G2", "taxId": "41875", "score": 3978.0}, {"name": "chr_13_G2", "taxId": "41875", "score": 3967.0}, {"name": "chr_13_G2", "taxId": "41875", "score": 3912.0}, {"name": "chr_13_G2", "taxId": "41875", "score": 3868.0}, {"name": "chr_13_G2", "taxId": "41875", "score": 3847.0}, {"name": "chr_13_G2", "taxId": "41875", "score": 3035.0}, {"name": "chr_13_G2", "taxId": "41875", "score": 3022.0}, {"name": "chr_13_G2", "taxId": "41875", "score": 2593.0}, {"name": "chr_13_G2", "taxId": "41875", "score": 1687.0}, {"name": "chr_13_G2", "taxId": "41875", "score": 1435.0}, {"name": "chr_13_G2", "taxId": "41875", "score": 1297.0}, {"name": "chr_13_G2", "taxId": "41875", "score": 3847.0}, {"name": "chr_13_G2", "taxId": "41875", "score": 3035.0}, {"name": "chr_13_G2", "taxId": "41875", "score": 3022.0}, {"name": "chr_13_G2", "taxId": "41875", "score": 2852.0}, {"name": "chr_13_G2", "taxId": "41875", "score": 2593.0}, {"name": "chr_13_G2", "taxId": "41875", "score": 1893.0}, {"name": "chr_13_G2", "taxId": "41875", "score": 1435.0}, {"name": "chr_13_G2", "taxId": "41875", "score": 1434.0}, {"name": "chr_13_G2", "taxId": "41875", "score": 1325.0}, {"name": "chr_13_G2", "taxId": "41875", "score": 1321.0}, {"name": "chr_13_G2", "taxId": "41875", "score": 1310.0}, {"name": "chr_13_G2", "taxId": "41875", "score": 1297.0}, {"name": "chr_13_G2", "taxId": "41875", "score": 883.0}, {"name": "chr_13_G2", "taxId": "41875", "score": 872.0}, {"name": "chr_13_G2", "taxId": "41875", "score": 652.0}, {"name": "chr_13_G2", "taxId": "41875", "score": 564.0}, {"name": "chr_13_G2", "taxId": "41875", "score": 475.0}, {"name": "chr_13_G2", "taxId": "41875", "score": 420.0}, {"name": "chr_13_G2", "taxId": "41875", "score": 357.0}, {"name": "chr_13_G2", "taxId": "41875", "score": 261.0}, {"name": "chr_13_G2", "taxId": "41875", "score": 195.0}, {"name": "chr_13_G2", "taxId": "41875", "score": 3792.0}, {"name": "chr_13_G2", "taxId": "41875", "score": 3759.0}, {"name": "chr_13_G2", "taxId": "41875", "score": 448.0}, {"name": "chr_13_G2", "taxId": "41875", "score": 3792.0}, {"name": "chr_13_G2", "taxId": "41875", "score": 3759.0}, {"name": "chr_13_G2", "taxId": "41875", "score": 819.0}, {"name": "chr_13_G2", "taxId": "41875", "score": 813.0}, {"name": "chr_13_G2", "taxId": "41875", "score": 730.0}, {"name": "chr_13_G2", "taxId": "41875", "score": 551.0}, {"name": "chr_13_G2", "taxId": "41875", "score": 448.0}, {"name": "chr_13_G2", "taxId": "41875", "score": 340.0}, {"name": "chr_13_G2", "taxId": "41875", "score": 302.0}, {"name": "chr_13_G2", "taxId": "41875", "score": 193.0}, {"name": "chr_13_G2", "taxId": "41875", "score": 189.0}, {"name": "chr_13_G2", "taxId": "41875", "score": 3779.0}, {"name": "chr_13_G2", "taxId": "41875", "score": 3771.0}, {"name": "chr_13_G2", "taxId": "41875", "score": 3764.0}, {"name": "chr_13_G2", "taxId": "41875", "score": 3712.0}, {"name": "chr_13_G2", "taxId": "41875", "score": 3703.0}, {"name": "chr_13_G2", "taxId": "41875", "score": 3690.0}, {"name": "chr_13_G2", "taxId": "41875", "score": 3633.0}, {"name": "chr_13_G2", "taxId": "41875", "score": 3587.0}, {"name": "chr_13_G2", "taxId": "41875", "score": 3574.0}, {"name": "chr_13_G2", "taxId": "41875", "score": 3570.0}, {"name": "chr_13_G2", "taxId": "41875", "score": 3541.0}, {"name": "chr_13_G2", "taxId": "41875", "score": 3533.0}, {"name": "chr_13_G2", "taxId": "41875", "score": 3524.0}, {"name": "chr_13_G2", "taxId": "41875", "score": 3507.0}, {"name": "chr_13_G2", "taxId": "41875", "score": 3485.0}, {"name": "chr_13_G2", "taxId": "41875", "score": 3476.0}, {"name": "chr_13_G2", "taxId": "41875", "score": 634.0}, {"name": "chr_13_G2", "taxId": "41875", "score": 3469.0}, {"name": "chr_13_G2", "taxId": "41875", "score": 3454.0}, {"name": "chr_13_G2", "taxId": "41875", "score": 3358.0}, {"name": "chr_13_G2", "taxId": "41875", "score": 3349.0}, {"name": "chr_13_G2", "taxId": "41875", "score": 3341.0}, {"name": "chr_13_G2", "taxId": "41875", "score": 3325.0}, {"name": "chr_13_G2", "taxId": "41875", "score": 3325.0}, {"name": "chr_13_G2", "taxId": "41875", "score": 3302.0}, {"name": "chr_13_G2", "taxId": "41875", "score": 3288.0}, {"name": "chr_13_G2", "taxId": "41875", "score": 627.0}, {"name": "chr_13_G2", "taxId": "41875", "score": 3286.0}, {"name": "chr_13_G2", "taxId": "41875", "score": 3278.0}, {"name": "chr_13_G2", "taxId": "41875", "score": 575.0}, {"name": "chr_13_G2", "taxId": "41875", "score": 3267.0}, {"name": "chr_13_G2", "taxId": "41875", "score": 3264.0}, {"name": "chr_13_G2", "taxId": "41875", "score": 183.0}, {"name": "chr_13_G2", "taxId": "41875", "score": 3264.0}, {"name": "chr_13_G2", "taxId": "41875", "score": 3230.0}, {"name": "chr_13_G2", "taxId": "41875", "score": 3230.0}, {"name": "chr_13_G2", "taxId": "41875", "score": 3225.0}, {"name": "chr_13_G2", "taxId": "41875", "score": 3216.0}, {"name": "chr_13_G2", "taxId": "41875", "score": 3214.0}, {"name": "chr_13_G2", "taxId": "41875", "score": 3208.0}, {"name": "chr_13_G2", "taxId": "41875", "score": 3193.0}, {"name": "chr_13_G2", "taxId": "41875", "score": 3158.0}, {"name": "chr_13_G2", "taxId": "41875", "score": 3142.0}, {"name": "chr_13_G2", "taxId": "41875", "score": 3136.0}, {"name": "chr_13_G2", "taxId": "41875", "score": 3103.0}, {"name": "chr_13_G2", "taxId": "41875", "score": 3103.0}, {"name": "chr_13_G2", "taxId": "41875", "score": 3094.0}, {"name": "chr_13_G2", "taxId": "41875", "score": 2178.0}, {"name": "chr_13_G2", "taxId": "41875", "score": 2165.0}, {"name": "chr_13_G2", "taxId": "41875", "score": 1712.0}, {"name": "chr_13_G2", "taxId": "41875", "score": 1507.0}, {"name": "chr_13_G2", "taxId": "41875", "score": 1251.0}, {"name": "chr_13_G2", "taxId": "41875", "score": 1107.0}, {"name": "chr_13_G2", "taxId": "41875", "score": 880.0}, {"name": "chr_13_G2", "taxId": "41875", "score": 800.0}, {"name": "chr_13_G2", "taxId": "41875", "score": 717.0}, {"name": "chr_13_G2", "taxId": "41875", "score": 595.0}, {"name": "chr_13_G2", "taxId": "41875", "score": 571.0}, {"name": "chr_13_G2", "taxId": "41875", "score": 3094.0}, {"name": "chr_13_G2", "taxId": "41875", "score": 2178.0}, {"name": "chr_13_G2", "taxId": "41875", "score": 2165.0}, {"name": "chr_13_G2", "taxId": "41875", "score": 1712.0}, {"name": "chr_13_G2", "taxId": "41875", "score": 1507.0}, {"name": "chr_13_G2", "taxId": "41875", "score": 1376.0}, {"name": "chr_13_G2", "taxId": "41875", "score": 1251.0}, {"name": "chr_13_G2", "taxId": "41875", "score": 1223.0}, {"name": "chr_13_G2", "taxId": "41875", "score": 1051.0}, {"name": "chr_13_G2", "taxId": "41875", "score": 800.0}, {"name": "chr_13_G2", "taxId": "41875", "score": 749.0}, {"name": "chr_13_G2", "taxId": "41875", "score": 717.0}, {"name": "chr_13_G2", "taxId": "41875", "score": 647.0}, {"name": "chr_13_G2", "taxId": "41875", "score": 595.0}, {"name": "chr_13_G2", "taxId": "41875", "score": 575.0}, {"name": "chr_13_G2", "taxId": "41875", "score": 497.0}, {"name": "chr_13_G2", "taxId": "41875", "score": 394.0}, {"name": "chr_13_G2", "taxId": "41875", "score": 344.0}, {"name": "chr_13_G2", "taxId": "41875", "score": 333.0}, {"name": "chr_13_G2", "taxId": "41875", "score": 207.0}, {"name": "chr_13_G2", "taxId": "41875", "score": 3092.0}, {"name": "chr_13_G2", "taxId": "41875", "score": 3064.0}, {"name": "chr_13_G2", "taxId": "41875", "score": 3031.0}, {"name": "chr_13_G2", "taxId": "41875", "score": 3005.0}, {"name": "chr_13_G2", "taxId": "41875", "score": 2983.0}, {"name": "chr_13_G2", "taxId": "41875", "score": 2976.0}, {"name": "chr_13_G2", "taxId": "41875", "score": 2959.0}, {"name": "chr_13_G2", "taxId": "41875", "score": 2937.0}, {"name": "chr_13_G2", "taxId": "41875", "score": 2931.0}, {"name": "chr_13_G2", "taxId": "41875", "score": 2915.0}, {"name": "chr_13_G2", "taxId": "41875", "score": 2915.0}, {"name": "chr_13_G2", "taxId": "41875", "score": 2904.0}, {"name": "chr_13_G2", "taxId": "41875", "score": 2876.0}, {"name": "chr_13_G2", "taxId": "41875", "score": 2837.0}, {"name": "chr_13_G2", "taxId": "41875", "score": 2833.0}, {"name": "chr_13_G2", "taxId": "41875", "score": 2820.0}, {"name": "chr_13_G2", "taxId": "41875", "score": 2776.0}, {"name": "chr_13_G2", "taxId": "41875", "score": 2776.0}, {"name": "chr_13_G2", "taxId": "41875", "score": 2765.0}, {"name": "chr_13_G2", "taxId": "41875", "score": 2754.0}, {"name": "chr_13_G2", "taxId": "41875", "score": 2754.0}, {"name": "chr_13_G2", "taxId": "41875", "score": 2732.0}, {"name": "chr_13_G2", "taxId": "41875", "score": 2726.0}, {"name": "chr_13_G2", "taxId": "41875", "score": 2719.0}, {"name": "chr_13_G2", "taxId": "41875", "score": 2710.0}, {"name": "chr_13_G2", "taxId": "41875", "score": 2706.0}, {"name": "chr_13_G2", "taxId": "41875", "score": 2704.0}, {"name": "chr_13_G2", "taxId": "41875", "score": 2663.0}, {"name": "chr_13_G2", "taxId": "41875", "score": 946.0}, {"name": "chr_13_G2", "taxId": "41875", "score": 2643.0}, {"name": "chr_13_G2", "taxId": "41875", "score": 2632.0}, {"name": "chr_13_G2", "taxId": "41875", "score": 2628.0}, {"name": "chr_13_G2", "taxId": "41875", "score": 2621.0}, {"name": "chr_13_G2", "taxId": "41875", "score": 2604.0}, {"name": "chr_13_G2", "taxId": "41875", "score": 2588.0}, {"name": "chr_13_G2", "taxId": "41875", "score": 2549.0}, {"name": "chr_13_G2", "taxId": "41875", "score": 540.0}, {"name": "chr_13_G2", "taxId": "41875", "score": 2531.0}, {"name": "chr_13_G2", "taxId": "41875", "score": 283.0}, {"name": "chr_13_G2", "taxId": "41875", "score": 2499.0}, {"name": "chr_13_G2", "taxId": "41875", "score": 195.0}, {"name": "chr_13_G2", "taxId": "41875", "score": 2483.0}, {"name": "chr_13_G2", "taxId": "41875", "score": 1459.0}, {"name": "chr_13_G2", "taxId": "41875", "score": 2462.0}, {"name": "chr_13_G2", "taxId": "41875", "score": 2460.0}, {"name": "chr_13_G2", "taxId": "41875", "score": 2446.0}, {"name": "chr_13_G2", "taxId": "41875", "score": 542.0}, {"name": "chr_13_G2", "taxId": "41875", "score": 2433.0}, {"name": "chr_13_G2", "taxId": "41875", "score": 2394.0}, {"name": "chr_13_G2", "taxId": "41875", "score": 2374.0}, {"name": "chr_13_G2", "taxId": "41875", "score": 2374.0}, {"name": "chr_13_G2", "taxId": "41875", "score": 2368.0}, {"name": "chr_13_G2", "taxId": "41875", "score": 2366.0}, {"name": "chr_13_G2", "taxId": "41875", "score": 2346.0}, {"name": "chr_13_G2", "taxId": "41875", "score": 2322.0}, {"name": "chr_13_G2", "taxId": "41875", "score": 2309.0}, {"name": "chr_13_G2", "taxId": "41875", "score": 2278.0}, {"name": "chr_13_G2", "taxId": "41875", "score": 2272.0}, {"name": "chr_13_G2", "taxId": "41875", "score": 2272.0}, {"name": "chr_13_G2", "taxId": "41875", "score": 2244.0}, {"name": "chr_13_G2", "taxId": "41875", "score": 2241.0}, {"name": "chr_13_G2", "taxId": "41875", "score": 2235.0}, {"name": "chr_13_G2", "taxId": "41875", "score": 2228.0}, {"name": "chr_13_G2", "taxId": "41875", "score": 2228.0}, {"name": "chr_13_G2", "taxId": "41875", "score": 2228.0}, {"name": "chr_13_G2", "taxId": "41875", "score": 2224.0}, {"name": "chr_13_G2", "taxId": "41875", "score": 2220.0}, {"name": "chr_13_G2", "taxId": "41875", "score": 972.0}, {"name": "chr_13_G2", "taxId": "41875", "score": 2183.0}, {"name": "chr_13_G2", "taxId": "41875", "score": 2178.0}, {"name": "chr_13_G2", "taxId": "41875", "score": 2167.0}, {"name": "chr_13_G2", "taxId": "41875", "score": 2161.0}, {"name": "chr_13_G2", "taxId": "41875", "score": 2159.0}, {"name": "chr_13_G2", "taxId": "41875", "score": 2159.0}, {"name": "chr_13_G2", "taxId": "41875", "score": 996.0}, {"name": "chr_13_G2", "taxId": "41875", "score": 876.0}, {"name": "chr_13_G2", "taxId": "41875", "score": 712.0}, {"name": "chr_13_G2", "taxId": "41875", "score": 627.0}, {"name": "chr_13_G2", "taxId": "41875", "score": 562.0}, {"name": "chr_13_G2", "taxId": "41875", "score": 285.0}, {"name": "chr_13_G2", "taxId": "41875", "score": 278.0}, {"name": "chr_13_G2", "taxId": "41875", "score": 2159.0}, {"name": "chr_13_G2", "taxId": "41875", "score": 1851.0}, {"name": "chr_13_G2", "taxId": "41875", "score": 1149.0}, {"name": "chr_13_G2", "taxId": "41875", "score": 754.0}, {"name": "chr_13_G2", "taxId": "41875", "score": 2156.0}, {"name": "chr_13_G2", "taxId": "41875", "score": 2150.0}, {"name": "chr_13_G2", "taxId": "41875", "score": 2124.0}, {"name": "chr_13_G2", "taxId": "41875", "score": 1871.0}, {"name": "chr_13_G2", "taxId": "41875", "score": 2085.0}, {"name": "chr_13_G2", "taxId": "41875", "score": 2058.0}, {"name": "chr_13_G2", "taxId": "41875", "score": 2039.0}, {"name": "chr_13_G2", "taxId": "41875", "score": 2026.0}, {"name": "chr_13_G2", "taxId": "41875", "score": 2025.0}, {"name": "chr_13_G2", "taxId": "41875", "score": 1092.0}, {"name": "chr_13_G2", "taxId": "41875", "score": 2025.0}, {"name": "chr_13_G2", "taxId": "41875", "score": 2013.0}, {"name": "chr_13_G2", "taxId": "41875", "score": 2012.0}, {"name": "chr_13_G2", "taxId": "41875", "score": 2006.0}, {"name": "chr_13_G2", "taxId": "41875", "score": 1973.0}, {"name": "chr_13_G2", "taxId": "41875", "score": 1945.0}, {"name": "chr_13_G2", "taxId": "41875", "score": 1945.0}, {"name": "chr_13_G2", "taxId": "41875", "score": 1945.0}, {"name": "chr_13_G2", "taxId": "41875", "score": 1940.0}, {"name": "chr_13_G2", "taxId": "41875", "score": 1912.0}, {"name": "chr_13_G2", "taxId": "41875", "score": 1906.0}, {"name": "chr_13_G2", "taxId": "41875", "score": 1881.0}, {"name": "chr_13_G2", "taxId": "41875", "score": 1879.0}, {"name": "chr_13_G2", "taxId": "41875", "score": 1192.0}, {"name": "chr_13_G2", "taxId": "41875", "score": 1879.0}, {"name": "chr_13_G2", "taxId": "41875", "score": 1197.0}, {"name": "chr_13_G2", "taxId": "41875", "score": 1192.0}, {"name": "chr_13_G2", "taxId": "41875", "score": 850.0}, {"name": "chr_13_G2", "taxId": "41875", "score": 641.0}, {"name": "chr_13_G2", "taxId": "41875", "score": 440.0}, {"name": "chr_13_G2", "taxId": "41875", "score": 231.0}, {"name": "chr_13_G2", "taxId": "41875", "score": 169.0}, {"name": "chr_13_G2", "taxId": "41875", "score": 156.0}, {"name": "chr_13_G2", "taxId": "41875", "score": 147.0}, {"name": "chr_13_G2", "taxId": "41875", "score": 1873.0}, {"name": "chr_13_G2", "taxId": "41875", "score": 1857.0}, {"name": "chr_13_G2", "taxId": "41875", "score": 1823.0}, {"name": "chr_13_G2", "taxId": "41875", "score": 1812.0}, {"name": "chr_13_G2", "taxId": "41875", "score": 1796.0}, {"name": "chr_13_G2", "taxId": "41875", "score": 1792.0}, {"name": "chr_13_G2", "taxId": "41875", "score": 1779.0}, {"name": "chr_13_G2", "taxId": "41875", "score": 1777.0}, {"name": "chr_13_G2", "taxId": "41875", "score": 248.0}, {"name": "chr_13_G2", "taxId": "41875", "score": 1751.0}, {"name": "chr_13_G2", "taxId": "41875", "score": 1746.0}, {"name": "chr_13_G2", "taxId": "41875", "score": 1746.0}, {"name": "chr_13_G2", "taxId": "41875", "score": 333.0}, {"name": "chr_13_G2", "taxId": "41875", "score": 215.0}, {"name": "chr_13_G2", "taxId": "41875", "score": 1735.0}, {"name": "chr_13_G2", "taxId": "41875", "score": 1733.0}, {"name": "chr_13_G2", "taxId": "41875", "score": 1729.0}, {"name": "chr_13_G2", "taxId": "41875", "score": 1724.0}, {"name": "chr_13_G2", "taxId": "41875", "score": 1718.0}, {"name": "chr_13_G2", "taxId": "41875", "score": 1718.0}, {"name": "chr_13_G2", "taxId": "41875", "score": 1712.0}, {"name": "chr_13_G2", "taxId": "41875", "score": 1712.0}, {"name": "chr_13_G2", "taxId": "41875", "score": 1711.0}, {"name": "chr_13_G2", "taxId": "41875", "score": 355.0}, {"name": "chr_13_G2", "taxId": "41875", "score": 1674.0}, {"name": "chr_13_G2", "taxId": "41875", "score": 1663.0}, {"name": "chr_13_G2", "taxId": "41875", "score": 1652.0}, {"name": "chr_13_G2", "taxId": "41875", "score": 1635.0}, {"name": "chr_13_G2", "taxId": "41875", "score": 719.0}, {"name": "chr_13_G2", "taxId": "41875", "score": 1629.0}, {"name": "chr_13_G2", "taxId": "41875", "score": 1620.0}, {"name": "chr_13_G2", "taxId": "41875", "score": 1602.0}, {"name": "chr_13_G2", "taxId": "41875", "score": 1598.0}, {"name": "chr_13_G2", "taxId": "41875", "score": 1596.0}, {"name": "chr_13_G2", "taxId": "41875", "score": 1591.0}, {"name": "chr_13_G2", "taxId": "41875", "score": 1561.0}, {"name": "chr_13_G2", "taxId": "41875", "score": 1546.0}, {"name": "chr_13_G2", "taxId": "41875", "score": 1537.0}, {"name": "chr_13_G2", "taxId": "41875", "score": 1535.0}, {"name": "chr_13_G2", "taxId": "41875", "score": 1530.0}, {"name": "chr_13_G2", "taxId": "41875", "score": 1491.0}, {"name": "chr_13_G2", "taxId": "41875", "score": 1491.0}, {"name": "chr_13_G2", "taxId": "41875", "score": 1467.0}, {"name": "chr_13_G2", "taxId": "41875", "score": 880.0}, {"name": "chr_13_G2", "taxId": "41875", "score": 843.0}, {"name": "chr_13_G2", "taxId": "41875", "score": 795.0}, {"name": "chr_13_G2", "taxId": "41875", "score": 778.0}, {"name": "chr_13_G2", "taxId": "41875", "score": 1441.0}, {"name": "chr_13_G2", "taxId": "41875", "score": 191.0}, {"name": "chr_13_G2", "taxId": "41875", "score": 1419.0}, {"name": "chr_13_G2", "taxId": "41875", "score": 1413.0}, {"name": "chr_13_G2", "taxId": "41875", "score": 1391.0}, {"name": "chr_13_G2", "taxId": "41875", "score": 1386.0}, {"name": "chr_13_G2", "taxId": "41875", "score": 1382.0}, {"name": "chr_13_G2", "taxId": "41875", "score": 1365.0}, {"name": "chr_13_G2", "taxId": "41875", "score": 1360.0}, {"name": "chr_13_G2", "taxId": "41875", "score": 1358.0}, {"name": "chr_13_G2", "taxId": "41875", "score": 1356.0}, {"name": "chr_13_G2", "taxId": "41875", "score": 335.0}, {"name": "chr_13_G2", "taxId": "41875", "score": 1330.0}, {"name": "chr_13_G2", "taxId": "41875", "score": 1299.0}, {"name": "chr_13_G2", "taxId": "41875", "score": 1286.0}, {"name": "chr_13_G2", "taxId": "41875", "score": 1099.0}, {"name": "chr_13_G2", "taxId": "41875", "score": 231.0}, {"name": "chr_13_G2", "taxId": "41875", "score": 1275.0}, {"name": "chr_13_G2", "taxId": "41875", "score": 1266.0}, {"name": "chr_13_G2", "taxId": "41875", "score": 645.0}, {"name": "chr_13_G2", "taxId": "41875", "score": 1243.0}, {"name": "chr_13_G2", "taxId": "41875", "score": 1232.0}, {"name": "chr_13_G2", "taxId": "41875", "score": 1227.0}, {"name": "chr_13_G2", "taxId": "41875", "score": 1223.0}, {"name": "chr_13_G2", "taxId": "41875", "score": 1221.0}, {"name": "chr_13_G2", "taxId": "41875", "score": 1203.0}, {"name": "chr_13_G2", "taxId": "41875", "score": 1177.0}, {"name": "chr_13_G2", "taxId": "41875", "score": 1173.0}, {"name": "chr_13_G2", "taxId": "41875", "score": 520.0}, {"name": "chr_13_G2", "taxId": "41875", "score": 1166.0}, {"name": "chr_13_G2", "taxId": "41875", "score": 730.0}, {"name": "chr_13_G2", "taxId": "41875", "score": 715.0}, {"name": "chr_13_G2", "taxId": "41875", "score": 652.0}, {"name": "chr_13_G2", "taxId": "41875", "score": 640.0}, {"name": "chr_13_G2", "taxId": "41875", "score": 632.0}, {"name": "chr_13_G2", "taxId": "41875", "score": 475.0}, {"name": "chr_13_G2", "taxId": "41875", "score": 457.0}, {"name": "chr_13_G2", "taxId": "41875", "score": 433.0}, {"name": "chr_13_G2", "taxId": "41875", "score": 161.0}, {"name": "chr_13_G2", "taxId": "41875", "score": 1147.0}, {"name": "chr_13_G2", "taxId": "41875", "score": 1086.0}, {"name": "chr_13_G2", "taxId": "41875", "score": 1050.0}, {"name": "chr_13_G2", "taxId": "41875", "score": 1048.0}, {"name": "chr_13_G2", "taxId": "41875", "score": 1009.0}, {"name": "chr_13_G2", "taxId": "41875", "score": 987.0}, {"name": "chr_13_G2", "taxId": "41875", "score": 446.0}, {"name": "chr_13_G2", "taxId": "41875", "score": 309.0}, {"name": "chr_13_G2", "taxId": "41875", "score": 970.0}, {"name": "chr_13_G2", "taxId": "41875", "score": 953.0}, {"name": "chr_13_G2", "taxId": "41875", "score": 948.0}, {"name": "chr_13_G2", "taxId": "41875", "score": 883.0}, {"name": "chr_13_G2", "taxId": "436017", "score": 881.0}, {"name": "chr_13_G2", "taxId": "436017", "score": 881.0}, {"name": "chr_13_G2", "taxId": "436017", "score": 697.0}, {"name": "chr_13_G2", "taxId": "436017", "score": 350.0}, {"name": "chr_13_G2", "taxId": "436017", "score": 154.0}, {"name": "chr_13_G2", "taxId": "41875", "score": 876.0}, {"name": "chr_13_G2", "taxId": "41875", "score": 750.0}, {"name": "chr_13_G2", "taxId": "41875", "score": 499.0}, {"name": "chr_13_G2", "taxId": "41875", "score": 874.0}, {"name": "chr_13_G2", "taxId": "41875", "score": 231.0}, {"name": "chr_13_G2", "taxId": "41875", "score": 872.0}, {"name": "chr_13_G2", "taxId": "41875", "score": 857.0}, {"name": "chr_13_G2", "taxId": "41875", "score": 854.0}, {"name": "chr_13_G2", "taxId": "41875", "score": 843.0}, {"name": "chr_13_G2", "taxId": "41875", "score": 815.0}, {"name": "chr_13_G2", "taxId": "41875", "score": 804.0}, {"name": "chr_13_G2", "taxId": "41875", "score": 800.0}, {"name": "chr_13_G2", "taxId": "41875", "score": 793.0}, {"name": "chr_13_G2", "taxId": "41875", "score": 795.0}, {"name": "chr_13_G2", "taxId": "41875", "score": 793.0}, {"name": "chr_13_G2", "taxId": "41875", "score": 793.0}, {"name": "chr_13_G2", "taxId": "41875", "score": 760.0}, {"name": "chr_13_G2", "taxId": "41875", "score": 778.0}, {"name": "chr_13_G2", "taxId": "41875", "score": 776.0}, {"name": "chr_13_G2", "taxId": "41875", "score": 760.0}, {"name": "chr_13_G2", "taxId": "41875", "score": 582.0}, {"name": "chr_13_G2", "taxId": "41875", "score": 758.0}, {"name": "chr_13_G2", "taxId": "41875", "score": 734.0}, {"name": "chr_13_G2", "taxId": "41875", "score": 586.0}, {"name": "chr_13_G2", "taxId": "41875", "score": 734.0}, {"name": "chr_13_G2", "taxId": "41875", "score": 730.0}, {"name": "chr_13_G2", "taxId": "41875", "score": 726.0}, {"name": "chr_13_G2", "taxId": "41875", "score": 715.0}, {"name": "chr_13_G2", "taxId": "41875", "score": 715.0}, {"name": "chr_13_G2", "taxId": "41875", "score": 712.0}, {"name": "chr_13_G2", "taxId": "41875", "score": 704.0}, {"name": "chr_13_G2", "taxId": "436017", "score": 697.0}, {"name": "chr_13_G2", "taxId": "41875", "score": 688.0}, {"name": "chr_13_G2", "taxId": "41875", "score": 632.0}, {"name": "chr_13_G2", "taxId": "41875", "score": 688.0}, {"name": "chr_13_G2", "taxId": "41875", "score": 676.0}, {"name": "chr_13_G2", "taxId": "41875", "score": 676.0}, {"name": "chr_13_G2", "taxId": "41875", "score": 664.0}, {"name": "chr_13_G2", "taxId": "41875", "score": 161.0}, {"name": "chr_13_G2", "taxId": "41875", "score": 660.0}, {"name": "chr_13_G2", "taxId": "41875", "score": 652.0}, {"name": "chr_13_G2", "taxId": "41875", "score": 652.0}, {"name": "chr_13_G2", "taxId": "41875", "score": 638.0}, {"name": "chr_13_G2", "taxId": "41875", "score": 638.0}, {"name": "chr_13_G2", "taxId": "41875", "score": 634.0}, {"name": "chr_13_G2", "taxId": "41875", "score": 453.0}, {"name": "chr_13_G2", "taxId": "41875", "score": 259.0}, {"name": "chr_13_G2", "taxId": "41875", "score": 150.0}, {"name": "chr_13_G2", "taxId": "70448", "score": 603.0}, {"name": "chr_13_G2", "taxId": "41875", "score": 599.0}, {"name": "chr_13_G2", "taxId": "41875", "score": 466.0}, {"name": "chr_13_G2", "taxId": "41875", "score": 446.0}, {"name": "chr_13_G2", "taxId": "41875", "score": 178.0}, {"name": "chr_13_G2", "taxId": "41875", "score": 582.0}, {"name": "chr_13_G2", "taxId": "41875", "score": 577.0}, {"name": "chr_13_G2", "taxId": "41875", "score": 577.0}, {"name": "chr_13_G2", "taxId": "41875", "score": 577.0}, {"name": "chr_13_G2", "taxId": "41875", "score": 566.0}, {"name": "chr_13_G2", "taxId": "41875", "score": 566.0}, {"name": "chr_13_G2", "taxId": "41875", "score": 564.0}, {"name": "chr_13_G2", "taxId": "41875", "score": 195.0}, {"name": "chr_13_G2", "taxId": "41875", "score": 560.0}, {"name": "chr_13_G2", "taxId": "41875", "score": 527.0}, {"name": "chr_13_G2", "taxId": "41875", "score": 315.0}, {"name": "chr_13_G2", "taxId": "41875", "score": 521.0}, {"name": "chr_13_G2", "taxId": "41875", "score": 475.0}, {"name": "chr_13_G2", "taxId": "41875", "score": 457.0}, {"name": "chr_13_G2", "taxId": "41875", "score": 433.0}, {"name": "chr_13_G2", "taxId": "41875", "score": 276.0}, {"name": "chr_13_G2", "taxId": "41875", "score": 237.0}, {"name": "chr_13_G2", "taxId": "41875", "score": 226.0}, {"name": "chr_13_G2", "taxId": "41875", "score": 161.0}, {"name": "chr_13_G2", "taxId": "41875", "score": 449.0}, {"name": "chr_13_G2", "taxId": "41875", "score": 440.0}, {"name": "chr_13_G2", "taxId": "41875", "score": 438.0}, {"name": "chr_13_G2", "taxId": "41875", "score": 438.0}, {"name": "chr_13_G2", "taxId": "41875", "score": 411.0}, {"name": "chr_13_G2", "taxId": "70448", "score": 388.0}, {"name": "chr_13_G2", "taxId": "41875", "score": 383.0}, {"name": "chr_13_G2", "taxId": "436017", "score": 350.0}, {"name": "chr_13_G2", "taxId": "41875", "score": 331.0}, {"name": "chr_13_G2", "taxId": "41875", "score": 294.0}, {"name": "chr_13_G2", "taxId": "564608", "score": 278.0}, {"name": "chr_13_G2", "taxId": "41875", "score": 259.0}, {"name": "chr_13_G2", "taxId": "70448", "score": 255.0}, {"name": "chr_13_G2", "taxId": "41875", "score": 254.0}, {"name": "chr_13_G2", "taxId": "70448", "score": 211.0}, {"name": "chr_13_G2", "taxId": "41875", "score": 195.0}, {"name": "chr_13_G2", "taxId": "41875", "score": 193.0}, {"name": "chr_13_G2", "taxId": "34126", "score": 183.0}, {"name": "chr_13_G2", "taxId": "39947", "score": 159.0}, {"name": "chr_13_G2", "taxId": "70448", "score": 158.0}, {"name": "chr_13_G2", "taxId": "41875", "score": 156.0}, {"name": "chr_13_G2", "taxId": "39947", "score": 154.0}, {"name": "chr_13_G2", "taxId": "436017", "score": 154.0}, {"name": "chr_13_G2", "taxId": "41875", "score": 147.0}, {"name": "chr_13_G2", "taxId": "63459", "score": 143.0}]}, "taxonomy": {"bestsum": {"species": {"tax": "Bathycoccus prasinos", "score": 2675556.0, "c_index": 6}, "genus": {"tax": "Bathycoccus", "score": 2675556.0, "c_index": 5}, "family": {"tax": "Bathycoccaceae", "score": 2681335.0, "c_index": 4}, "order": {"tax": "Mamiellales", "score": 2681613.0, "c_index": 3}, "phylum": {"tax": "Chlorophyta", "score": 2681796.0, "c_index": 1}, "superkingdom": {"tax": "Eukaryota", "score": 2682252.0, "c_index": 0}}}}, "chr_12_G2": {"name": "chr_12_G2", "length": 715890, "n_count": 0, "agct_count": 715890, "gc": 0.4823, "covs": {"bam0": 119.2504}, "read_cov": {"bam0": 569237}, "hits": {"tax0": [{"name": "chr_12_G2", "taxId": "41875", "score": 793400.0}, {"name": "chr_12_G2", "taxId": "41875", "score": 283900.0}, {"name": "chr_12_G2", "taxId": "41875", "score": 134200.0}, {"name": "chr_12_G2", "taxId": "41875", "score": 62619.0}, {"name": "chr_12_G2", "taxId": "41875", "score": 24421.0}, {"name": "chr_12_G2", "taxId": "41875", "score": 2970.0}, {"name": "chr_12_G2", "taxId": "41875", "score": 1085.0}, {"name": "chr_12_G2", "taxId": "41875", "score": 1085.0}, {"name": "chr_12_G2", "taxId": "41875", "score": 553.0}, {"name": "chr_12_G2", "taxId": "41875", "score": 547.0}, {"name": "chr_12_G2", "taxId": "41875", "score": 436.0}, {"name": "chr_12_G2", "taxId": "743611", "score": 26325.0}, {"name": "chr_12_G2", "taxId": "41875", "score": 13413.0}, {"name": "chr_12_G2", "taxId": "41875", "score": 12050.0}, {"name": "chr_12_G2", "taxId": "41875", "score": 11396.0}, {"name": "chr_12_G2", "taxId": "41875", "score": 10726.0}, {"name": "chr_12_G2", "taxId": "41875", "score": 10405.0}, {"name": "chr_12_G2", "taxId": "41875", "score": 10250.0}, {"name": "chr_12_G2", "taxId": "41875", "score": 8997.0}, {"name": "chr_12_G2", "taxId": "41875", "score": 8521.0}, {"name": "chr_12_G2", "taxId": "41875", "score": 8394.0}, {"name": "chr_12_G2", "taxId": "41875", "score": 8377.0}, {"name": "chr_12_G2", "taxId": "41875", "score": 7856.0}, {"name": "chr_12_G2", "taxId": "41875", "score": 7568.0}, {"name": "chr_12_G2", "taxId": "41875", "score": 7553.0}, {"name": "chr_12_G2", "taxId": "41875", "score": 7496.0}, {"name": "chr_12_G2", "taxId": "41875", "score": 7352.0}, {"name": "chr_12_G2", "taxId": "41875", "score": 7042.0}, {"name": "chr_12_G2", "taxId": "41875", "score": 6687.0}, {"name": "chr_12_G2", "taxId": "41875", "score": 6615.0}, {"name": "chr_12_G2", "taxId": "41875", "score": 6549.0}, {"name": "chr_12_G2", "taxId": "41875", "score": 6460.0}, {"name": "chr_12_G2", "taxId": "41875", "score": 6338.0}, {"name": "chr_12_G2", "taxId": "41875", "score": 6255.0}, {"name": "chr_12_G2", "taxId": "41875", "score": 6083.0}, {"name": "chr_12_G2", "taxId": "41875", "score": 6004.0}, {"name": "chr_12_G2", "taxId": "41875", "score": 5973.0}, {"name": "chr_12_G2", "taxId": "41875", "score": 1085.0}, {"name": "chr_12_G2", "taxId": "41875", "score": 436.0}, {"name": "chr_12_G2", "taxId": "41875", "score": 436.0}, {"name": "chr_12_G2", "taxId": "41875", "score": 5740.0}, {"name": "chr_12_G2", "taxId": "41875", "score": 5685.0}, {"name": "chr_12_G2", "taxId": "41875", "score": 5585.0}, {"name": "chr_12_G2", "taxId": "41875", "score": 5559.0}, {"name": "chr_12_G2", "taxId": "41875", "score": 294.0}, {"name": "chr_12_G2", "taxId": "41875", "score": 5557.0}, {"name": "chr_12_G2", "taxId": "41875", "score": 5552.0}, {"name": "chr_12_G2", "taxId": "41875", "score": 5526.0}, {"name": "chr_12_G2", "taxId": "41875", "score": 5480.0}, {"name": "chr_12_G2", "taxId": "41875", "score": 5402.0}, {"name": "chr_12_G2", "taxId": "41875", "score": 5363.0}, {"name": "chr_12_G2", "taxId": "41875", "score": 5264.0}, {"name": "chr_12_G2", "taxId": "41875", "score": 5247.0}, {"name": "chr_12_G2", "taxId": "41875", "score": 5236.0}, {"name": "chr_12_G2", "taxId": "41875", "score": 5197.0}, {"name": "chr_12_G2", "taxId": "41875", "score": 5147.0}, {"name": "chr_12_G2", "taxId": "41875", "score": 5142.0}, {"name": "chr_12_G2", "taxId": "41875", "score": 5136.0}, {"name": "chr_12_G2", "taxId": "41875", "score": 5123.0}, {"name": "chr_12_G2", "taxId": "41875", "score": 435.0}, {"name": "chr_12_G2", "taxId": "41875", "score": 4988.0}, {"name": "chr_12_G2", "taxId": "41875", "score": 4987.0}, {"name": "chr_12_G2", "taxId": "41875", "score": 4964.0}, {"name": "chr_12_G2", "taxId": "41875", "score": 4909.0}, {"name": "chr_12_G2", "taxId": "41875", "score": 4682.0}, {"name": "chr_12_G2", "taxId": "41875", "score": 4665.0}, {"name": "chr_12_G2", "taxId": "41875", "score": 4621.0}, {"name": "chr_12_G2", "taxId": "41875", "score": 4615.0}, {"name": "chr_12_G2", "taxId": "41875", "score": 4604.0}, {"name": "chr_12_G2", "taxId": "41875", "score": 4577.0}, {"name": "chr_12_G2", "taxId": "41875", "score": 4521.0}, {"name": "chr_12_G2", "taxId": "41875", "score": 4521.0}, {"name": "chr_12_G2", "taxId": "41875", "score": 4505.0}, {"name": "chr_12_G2", "taxId": "41875", "score": 4494.0}, {"name": "chr_12_G2", "taxId": "41875", "score": 4486.0}, {"name": "chr_12_G2", "taxId": "41875", "score": 4466.0}, {"name": "chr_12_G2", "taxId": "41875", "score": 4433.0}, {"name": "chr_12_G2", "taxId": "41875", "score": 4383.0}, {"name": "chr_12_G2", "taxId": "41875", "score": 4333.0}, {"name": "chr_12_G2", "taxId": "41875", "score": 4279.0}, {"name": "chr_12_G2", "taxId": "41875", "score": 4222.0}, {"name": "chr_12_G2", "taxId": "41875", "score": 4217.0}, {"name": "chr_12_G2", "taxId": "41875", "score": 4196.0}, {"name": "chr_12_G2", "taxId": "41875", "score": 4172.0}, {"name": "chr_12_G2", "taxId": "41875", "score": 4161.0}, {"name": "chr_12_G2", "taxId": "41875", "score": 4161.0}, {"name": "chr_12_G2", "taxId": "41875", "score": 4120.0}, {"name": "chr_12_G2", "taxId": "41875", "score": 4111.0}, {"name": "chr_12_G2", "taxId": "41875", "score": 3995.0}, {"name": "chr_12_G2", "taxId": "41875", "score": 3951.0}, {"name": "chr_12_G2", "taxId": "41875", "score": 3912.0}, {"name": "chr_12_G2", "taxId": "41875", "score": 3884.0}, {"name": "chr_12_G2", "taxId": "41875", "score": 3873.0}, {"name": "chr_12_G2", "taxId": "41875", "score": 3843.0}, {"name": "chr_12_G2", "taxId": "41875", "score": 165.0}, {"name": "chr_12_G2", "taxId": "41875", "score": 3823.0}, {"name": "chr_12_G2", "taxId": "41875", "score": 3795.0}, {"name": "chr_12_G2", "taxId": "41875", "score": 3792.0}, {"name": "chr_12_G2", "taxId": "41875", "score": 3773.0}, {"name": "chr_12_G2", "taxId": "41875", "score": 3768.0}, {"name": "chr_12_G2", "taxId": "41875", "score": 3723.0}, {"name": "chr_12_G2", "taxId": "41875", "score": 3723.0}, {"name": "chr_12_G2", "taxId": "41875", "score": 3718.0}, {"name": "chr_12_G2", "taxId": "41875", "score": 3712.0}, {"name": "chr_12_G2", "taxId": "41875", "score": 3685.0}, {"name": "chr_12_G2", "taxId": "41875", "score": 3679.0}, {"name": "chr_12_G2", "taxId": "41875", "score": 3659.0}, {"name": "chr_12_G2", "taxId": "41875", "score": 3635.0}, {"name": "chr_12_G2", "taxId": "41875", "score": 3633.0}, {"name": "chr_12_G2", "taxId": "41875", "score": 3557.0}, {"name": "chr_12_G2", "taxId": "41875", "score": 3530.0}, {"name": "chr_12_G2", "taxId": "41875", "score": 3518.0}, {"name": "chr_12_G2", "taxId": "41875", "score": 3502.0}, {"name": "chr_12_G2", "taxId": "41875", "score": 3502.0}, {"name": "chr_12_G2", "taxId": "41875", "score": 3472.0}, {"name": "chr_12_G2", "taxId": "41875", "score": 2920.0}, {"name": "chr_12_G2", "taxId": "41875", "score": 222.0}, {"name": "chr_12_G2", "taxId": "41875", "score": 3458.0}, {"name": "chr_12_G2", "taxId": "41875", "score": 3443.0}, {"name": "chr_12_G2", "taxId": "41875", "score": 3441.0}, {"name": "chr_12_G2", "taxId": "41875", "score": 3426.0}, {"name": "chr_12_G2", "taxId": "41875", "score": 3419.0}, {"name": "chr_12_G2", "taxId": "41875", "score": 3397.0}, {"name": "chr_12_G2", "taxId": "41875", "score": 3347.0}, {"name": "chr_12_G2", "taxId": "41875", "score": 3341.0}, {"name": "chr_12_G2", "taxId": "41875", "score": 3312.0}, {"name": "chr_12_G2", "taxId": "41875", "score": 3291.0}, {"name": "chr_12_G2", "taxId": "41875", "score": 3286.0}, {"name": "chr_12_G2", "taxId": "41875", "score": 3280.0}, {"name": "chr_12_G2", "taxId": "41875", "score": 3258.0}, {"name": "chr_12_G2", "taxId": "41875", "score": 3247.0}, {"name": "chr_12_G2", "taxId": "41875", "score": 3230.0}, {"name": "chr_12_G2", "taxId": "41875", "score": 3230.0}, {"name": "chr_12_G2", "taxId": "41875", "score": 3225.0}, {"name": "chr_12_G2", "taxId": "41875", "score": 3225.0}, {"name": "chr_12_G2", "taxId": "41875", "score": 3208.0}, {"name": "chr_12_G2", "taxId": "41875", "score": 3203.0}, {"name": "chr_12_G2", "taxId": "41875", "score": 3192.0}, {"name": "chr_12_G2", "taxId": "41875", "score": 3186.0}, {"name": "chr_12_G2", "taxId": "41875", "score": 3181.0}, {"name": "chr_12_G2", "taxId": "41875", "score": 3181.0}, {"name": "chr_12_G2", "taxId": "41875", "score": 3160.0}, {"name": "chr_12_G2", "taxId": "41875", "score": 3142.0}, {"name": "chr_12_G2", "taxId": "41875", "score": 3114.0}, {"name": "chr_12_G2", "taxId": "41875", "score": 3083.0}, {"name": "chr_12_G2", "taxId": "41875", "score": 248.0}, {"name": "chr_12_G2", "taxId": "41875", "score": 3068.0}, {"name": "chr_12_G2", "taxId": "41875", "score": 1077.0}, {"name": "chr_12_G2", "taxId": "41875", "score": 3062.0}, {"name": "chr_12_G2", "taxId": "41875", "score": 3059.0}, {"name": "chr_12_G2", "taxId": "41875", "score": 3042.0}, {"name": "chr_12_G2", "taxId": "41875", "score": 3042.0}, {"name": "chr_12_G2", "taxId": "41875", "score": 3040.0}, {"name": "chr_12_G2", "taxId": "41875", "score": 545.0}, {"name": "chr_12_G2", "taxId": "41875", "score": 3037.0}, {"name": "chr_12_G2", "taxId": "41875", "score": 3031.0}, {"name": "chr_12_G2", "taxId": "41875", "score": 3029.0}, {"name": "chr_12_G2", "taxId": "41875", "score": 2977.0}, {"name": "chr_12_G2", "taxId": "41875", "score": 3007.0}, {"name": "chr_12_G2", "taxId": "41875", "score": 3005.0}, {"name": "chr_12_G2", "taxId": "41875", "score": 1312.0}, {"name": "chr_12_G2", "taxId": "41875", "score": 2964.0}, {"name": "chr_12_G2", "taxId": "41875", "score": 2931.0}, {"name": "chr_12_G2", "taxId": "41875", "score": 2931.0}, {"name": "chr_12_G2", "taxId": "41875", "score": 2892.0}, {"name": "chr_12_G2", "taxId": "41875", "score": 2876.0}, {"name": "chr_12_G2", "taxId": "41875", "score": 2837.0}, {"name": "chr_12_G2", "taxId": "41875", "score": 2826.0}, {"name": "chr_12_G2", "taxId": "41875", "score": 2761.0}, {"name": "chr_12_G2", "taxId": "41875", "score": 2748.0}, {"name": "chr_12_G2", "taxId": "41875", "score": 2737.0}, {"name": "chr_12_G2", "taxId": "41875", "score": 2732.0}, {"name": "chr_12_G2", "taxId": "41875", "score": 2732.0}, {"name": "chr_12_G2", "taxId": "41875", "score": 2691.0}, {"name": "chr_12_G2", "taxId": "41875", "score": 403.0}, {"name": "chr_12_G2", "taxId": "41875", "score": 2686.0}, {"name": "chr_12_G2", "taxId": "41875", "score": 200.0}, {"name": "chr_12_G2", "taxId": "41875", "score": 2671.0}, {"name": "chr_12_G2", "taxId": "41875", "score": 2665.0}, {"name": "chr_12_G2", "taxId": "41875", "score": 2660.0}, {"name": "chr_12_G2", "taxId": "41875", "score": 2621.0}, {"name": "chr_12_G2", "taxId": "41875", "score": 2615.0}, {"name": "chr_12_G2", "taxId": "41875", "score": 2599.0}, {"name": "chr_12_G2", "taxId": "41875", "score": 2595.0}, {"name": "chr_12_G2", "taxId": "41875", "score": 2543.0}, {"name": "chr_12_G2", "taxId": "41875", "score": 2543.0}, {"name": "chr_12_G2", "taxId": "41875", "score": 2510.0}, {"name": "chr_12_G2", "taxId": "41875", "score": 2508.0}, {"name": "chr_12_G2", "taxId": "41875", "score": 285.0}, {"name": "chr_12_G2", "taxId": "41875", "score": 2473.0}, {"name": "chr_12_G2", "taxId": "41875", "score": 202.0}, {"name": "chr_12_G2", "taxId": "41875", "score": 2460.0}, {"name": "chr_12_G2", "taxId": "41875", "score": 2453.0}, {"name": "chr_12_G2", "taxId": "41875", "score": 1984.0}, {"name": "chr_12_G2", "taxId": "41875", "score": 2446.0}, {"name": "chr_12_G2", "taxId": "41875", "score": 2433.0}, {"name": "chr_12_G2", "taxId": "41875", "score": 2427.0}, {"name": "chr_12_G2", "taxId": "41875", "score": 2416.0}, {"name": "chr_12_G2", "taxId": "41875", "score": 2416.0}, {"name": "chr_12_G2", "taxId": "41875", "score": 2405.0}, {"name": "chr_12_G2", "taxId": "41875", "score": 2372.0}, {"name": "chr_12_G2", "taxId": "41875", "score": 2370.0}, {"name": "chr_12_G2", "taxId": "41875", "score": 568.0}, {"name": "chr_12_G2", "taxId": "41875", "score": 2366.0}, {"name": "chr_12_G2", "taxId": "41875", "score": 2361.0}, {"name": "chr_12_G2", "taxId": "41875", "score": 2322.0}, {"name": "chr_12_G2", "taxId": "41875", "score": 2318.0}, {"name": "chr_12_G2", "taxId": "41875", "score": 2305.0}, {"name": "chr_12_G2", "taxId": "41875", "score": 2305.0}, {"name": "chr_12_G2", "taxId": "41875", "score": 2300.0}, {"name": "chr_12_G2", "taxId": "41875", "score": 2290.0}, {"name": "chr_12_G2", "taxId": "41875", "score": 2283.0}, {"name": "chr_12_G2", "taxId": "41875", "score": 2266.0}, {"name": "chr_12_G2", "taxId": "41875", "score": 2266.0}, {"name": "chr_12_G2", "taxId": "41875", "score": 2255.0}, {"name": "chr_12_G2", "taxId": "41875", "score": 2252.0}, {"name": "chr_12_G2", "taxId": "41875", "score": 2237.0}, {"name": "chr_12_G2", "taxId": "41875", "score": 340.0}, {"name": "chr_12_G2", "taxId": "41875", "score": 2233.0}, {"name": "chr_12_G2", "taxId": "41875", "score": 2233.0}, {"name": "chr_12_G2", "taxId": "41875", "score": 2231.0}, {"name": "chr_12_G2", "taxId": "41875", "score": 2228.0}, {"name": "chr_12_G2", "taxId": "41875", "score": 2222.0}, {"name": "chr_12_G2", "taxId": "41875", "score": 2211.0}, {"name": "chr_12_G2", "taxId": "41875", "score": 2211.0}, {"name": "chr_12_G2", "taxId": "41875", "score": 2211.0}, {"name": "chr_12_G2", "taxId": "41875", "score": 2200.0}, {"name": "chr_12_G2", "taxId": "41875", "score": 2200.0}, {"name": "chr_12_G2", "taxId": "41875", "score": 2189.0}, {"name": "chr_12_G2", "taxId": "41875", "score": 2178.0}, {"name": "chr_12_G2", "taxId": "41875", "score": 2172.0}, {"name": "chr_12_G2", "taxId": "41875", "score": 2172.0}, {"name": "chr_12_G2", "taxId": "41875", "score": 2167.0}, {"name": "chr_12_G2", "taxId": "41875", "score": 2167.0}, {"name": "chr_12_G2", "taxId": "41875", "score": 2158.0}, {"name": "chr_12_G2", "taxId": "41875", "score": 2154.0}, {"name": "chr_12_G2", "taxId": "41875", "score": 2139.0}, {"name": "chr_12_G2", "taxId": "41875", "score": 2134.0}, {"name": "chr_12_G2", "taxId": "41875", "score": 2117.0}, {"name": "chr_12_G2", "taxId": "41875", "score": 2111.0}, {"name": "chr_12_G2", "taxId": "41875", "score": 2111.0}, {"name": "chr_12_G2", "taxId": "41875", "score": 2104.0}, {"name": "chr_12_G2", "taxId": "41875", "score": 913.0}, {"name": "chr_12_G2", "taxId": "41875", "score": 180.0}, {"name": "chr_12_G2", "taxId": "41875", "score": 2100.0}, {"name": "chr_12_G2", "taxId": "41875", "score": 2089.0}, {"name": "chr_12_G2", "taxId": "41875", "score": 2084.0}, {"name": "chr_12_G2", "taxId": "41875", "score": 2073.0}, {"name": "chr_12_G2", "taxId": "41875", "score": 2067.0}, {"name": "chr_12_G2", "taxId": "41875", "score": 2067.0}, {"name": "chr_12_G2", "taxId": "41875", "score": 2061.0}, {"name": "chr_12_G2", "taxId": "41875", "score": 2045.0}, {"name": "chr_12_G2", "taxId": "41875", "score": 2045.0}, {"name": "chr_12_G2", "taxId": "41875", "score": 2039.0}, {"name": "chr_12_G2", "taxId": "41875", "score": 2039.0}, {"name": "chr_12_G2", "taxId": "41875", "score": 2023.0}, {"name": "chr_12_G2", "taxId": "41875", "score": 2017.0}, {"name": "chr_12_G2", "taxId": "41875", "score": 2012.0}, {"name": "chr_12_G2", "taxId": "41875", "score": 2004.0}, {"name": "chr_12_G2", "taxId": "41875", "score": 169.0}, {"name": "chr_12_G2", "taxId": "41875", "score": 1995.0}, {"name": "chr_12_G2", "taxId": "41875", "score": 1995.0}, {"name": "chr_12_G2", "taxId": "41875", "score": 1980.0}, {"name": "chr_12_G2", "taxId": "41875", "score": 407.0}, {"name": "chr_12_G2", "taxId": "41875", "score": 1975.0}, {"name": "chr_12_G2", "taxId": "41875", "score": 1956.0}, {"name": "chr_12_G2", "taxId": "41875", "score": 1956.0}, {"name": "chr_12_G2", "taxId": "41875", "score": 1940.0}, {"name": "chr_12_G2", "taxId": "41875", "score": 1938.0}, {"name": "chr_12_G2", "taxId": "41875", "score": 1821.0}, {"name": "chr_12_G2", "taxId": "41875", "score": 553.0}, {"name": "chr_12_G2", "taxId": "41875", "score": 547.0}, {"name": "chr_12_G2", "taxId": "41875", "score": 1923.0}, {"name": "chr_12_G2", "taxId": "41875", "score": 1919.0}, {"name": "chr_12_G2", "taxId": "41875", "score": 1917.0}, {"name": "chr_12_G2", "taxId": "436017", "score": 1912.0}, {"name": "chr_12_G2", "taxId": "436017", "score": 446.0}, {"name": "chr_12_G2", "taxId": "436017", "score": 390.0}, {"name": "chr_12_G2", "taxId": "436017", "score": 388.0}, {"name": "chr_12_G2", "taxId": "436017", "score": 292.0}, {"name": "chr_12_G2", "taxId": "436017", "score": 239.0}, {"name": "chr_12_G2", "taxId": "436017", "score": 176.0}, {"name": "chr_12_G2", "taxId": "436017", "score": 1908.0}, {"name": "chr_12_G2", "taxId": "41875", "score": 1903.0}, {"name": "chr_12_G2", "taxId": "41875", "score": 1895.0}, {"name": "chr_12_G2", "taxId": "41875", "score": 1884.0}, {"name": "chr_12_G2", "taxId": "41875", "score": 1879.0}, {"name": "chr_12_G2", "taxId": "41875", "score": 1873.0}, {"name": "chr_12_G2", "taxId": "41875", "score": 1873.0}, {"name": "chr_12_G2", "taxId": "41875", "score": 1868.0}, {"name": "chr_12_G2", "taxId": "41875", "score": 1862.0}, {"name": "chr_12_G2", "taxId": "41875", "score": 1840.0}, {"name": "chr_12_G2", "taxId": "41875", "score": 1829.0}, {"name": "chr_12_G2", "taxId": "41875", "score": 1808.0}, {"name": "chr_12_G2", "taxId": "41875", "score": 1807.0}, {"name": "chr_12_G2", "taxId": "41875", "score": 1803.0}, {"name": "chr_12_G2", "taxId": "41875", "score": 1796.0}, {"name": "chr_12_G2", "taxId": "41875", "score": 1796.0}, {"name": "chr_12_G2", "taxId": "41875", "score": 1779.0}, {"name": "chr_12_G2", "taxId": "41875", "score": 1773.0}, {"name": "chr_12_G2", "taxId": "41875", "score": 171.0}, {"name": "chr_12_G2", "taxId": "41875", "score": 1773.0}, {"name": "chr_12_G2", "taxId": "70448", "score": 1759.0}, {"name": "chr_12_G2", "taxId": "41875", "score": 1740.0}, {"name": "chr_12_G2", "taxId": "41875", "score": 202.0}, {"name": "chr_12_G2", "taxId": "41875", "score": 1729.0}, {"name": "chr_12_G2", "taxId": "41875", "score": 1705.0}, {"name": "chr_12_G2", "taxId": "41875", "score": 1703.0}, {"name": "chr_12_G2", "taxId": "41875", "score": 1701.0}, {"name": "chr_12_G2", "taxId": "41875", "score": 1701.0}, {"name": "chr_12_G2", "taxId": "41875", "score": 1674.0}, {"name": "chr_12_G2", "taxId": "41875", "score": 1663.0}, {"name": "chr_12_G2", "taxId": "41875", "score": 1657.0}, {"name": "chr_12_G2", "taxId": "41875", "score": 1652.0}, {"name": "chr_12_G2", "taxId": "41875", "score": 1642.0}, {"name": "chr_12_G2", "taxId": "41875", "score": 1626.0}, {"name": "chr_12_G2", "taxId": "41875", "score": 185.0}, {"name": "chr_12_G2", "taxId": "41875", "score": 1613.0}, {"name": "chr_12_G2", "taxId": "41875", "score": 531.0}, {"name": "chr_12_G2", "taxId": "41875", "score": 1602.0}, {"name": "chr_12_G2", "taxId": "41875", "score": 1563.0}, {"name": "chr_12_G2", "taxId": "41875", "score": 1552.0}, {"name": "chr_12_G2", "taxId": "41875", "score": 523.0}, {"name": "chr_12_G2", "taxId": "41875", "score": 1541.0}, {"name": "chr_12_G2", "taxId": "41875", "score": 1537.0}, {"name": "chr_12_G2", "taxId": "41875", "score": 1535.0}, {"name": "chr_12_G2", "taxId": "41875", "score": 1535.0}, {"name": "chr_12_G2", "taxId": "41875", "score": 1535.0}, {"name": "chr_12_G2", "taxId": "41875", "score": 1535.0}, {"name": "chr_12_G2", "taxId": "41875", "score": 1530.0}, {"name": "chr_12_G2", "taxId": "41875", "score": 1530.0}, {"name": "chr_12_G2", "taxId": "41875", "score": 1530.0}, {"name": "chr_12_G2", "taxId": "41875", "score": 1524.0}, {"name": "chr_12_G2", "taxId": "41875", "score": 1513.0}, {"name": "chr_12_G2", "taxId": "41875", "score": 1513.0}, {"name": "chr_12_G2", "taxId": "41875", "score": 1507.0}, {"name": "chr_12_G2", "taxId": "41875", "score": 1502.0}, {"name": "chr_12_G2", "taxId": "41875", "score": 1491.0}, {"name": "chr_12_G2", "taxId": "41875", "score": 1485.0}, {"name": "chr_12_G2", "taxId": "41875", "score": 1476.0}, {"name": "chr_12_G2", "taxId": "41875", "score": 1469.0}, {"name": "chr_12_G2", "taxId": "41875", "score": 1469.0}, {"name": "chr_12_G2", "taxId": "41875", "score": 1463.0}, {"name": "chr_12_G2", "taxId": "41875", "score": 1456.0}, {"name": "chr_12_G2", "taxId": "41875", "score": 817.0}, {"name": "chr_12_G2", "taxId": "41875", "score": 200.0}, {"name": "chr_12_G2", "taxId": "41875", "score": 1450.0}, {"name": "chr_12_G2", "taxId": "41875", "score": 152.0}, {"name": "chr_12_G2", "taxId": "41875", "score": 1448.0}, {"name": "chr_12_G2", "taxId": "41875", "score": 1447.0}, {"name": "chr_12_G2", "taxId": "41875", "score": 1447.0}, {"name": "chr_12_G2", "taxId": "41875", "score": 1447.0}, {"name": "chr_12_G2", "taxId": "41875", "score": 1435.0}, {"name": "chr_12_G2", "taxId": "41875", "score": 1430.0}, {"name": "chr_12_G2", "taxId": "41875", "score": 1430.0}, {"name": "chr_12_G2", "taxId": "41875", "score": 1426.0}, {"name": "chr_12_G2", "taxId": "41875", "score": 1424.0}, {"name": "chr_12_G2", "taxId": "41875", "score": 1419.0}, {"name": "chr_12_G2", "taxId": "41875", "score": 1419.0}, {"name": "chr_12_G2", "taxId": "41875", "score": 1400.0}, {"name": "chr_12_G2", "taxId": "41875", "score": 1393.0}, {"name": "chr_12_G2", "taxId": "41875", "score": 396.0}, {"name": "chr_12_G2", "taxId": "41875", "score": 1378.0}, {"name": "chr_12_G2", "taxId": "41875", "score": 141.0}, {"name": "chr_12_G2", "taxId": "41875", "score": 1363.0}, {"name": "chr_12_G2", "taxId": "41875", "score": 1358.0}, {"name": "chr_12_G2", "taxId": "41875", "score": 1336.0}, {"name": "chr_12_G2", "taxId": "41875", "score": 1325.0}, {"name": "chr_12_G2", "taxId": "41875", "score": 427.0}, {"name": "chr_12_G2", "taxId": "41875", "score": 1314.0}, {"name": "chr_12_G2", "taxId": "41875", "score": 1314.0}, {"name": "chr_12_G2", "taxId": "41875", "score": 1308.0}, {"name": "chr_12_G2", "taxId": "41875", "score": 1303.0}, {"name": "chr_12_G2", "taxId": "41875", "score": 1284.0}, {"name": "chr_12_G2", "taxId": "41875", "score": 1275.0}, {"name": "chr_12_G2", "taxId": "41875", "score": 1258.0}, {"name": "chr_12_G2", "taxId": "41875", "score": 1253.0}, {"name": "chr_12_G2", "taxId": "41875", "score": 1251.0}, {"name": "chr_12_G2", "taxId": "41875", "score": 272.0}, {"name": "chr_12_G2", "taxId": "41875", "score": 1247.0}, {"name": "chr_12_G2", "taxId": "41875", "score": 1242.0}, {"name": "chr_12_G2", "taxId": "41875", "score": 254.0}, {"name": "chr_12_G2", "taxId": "41875", "score": 1242.0}, {"name": "chr_12_G2", "taxId": "41875", "score": 1236.0}, {"name": "chr_12_G2", "taxId": "41875", "score": 1230.0}, {"name": "chr_12_G2", "taxId": "41875", "score": 1229.0}, {"name": "chr_12_G2", "taxId": "41875", "score": 1214.0}, {"name": "chr_12_G2", "taxId": "41875", "score": 1208.0}, {"name": "chr_12_G2", "taxId": "41875", "score": 1203.0}, {"name": "chr_12_G2", "taxId": "41875", "score": 1197.0}, {"name": "chr_12_G2", "taxId": "41875", "score": 1192.0}, {"name": "chr_12_G2", "taxId": "41875", "score": 1175.0}, {"name": "chr_12_G2", "taxId": "41875", "score": 1164.0}, {"name": "chr_12_G2", "taxId": "41875", "score": 1158.0}, {"name": "chr_12_G2", "taxId": "41875", "score": 1158.0}, {"name": "chr_12_G2", "taxId": "41875", "score": 1158.0}, {"name": "chr_12_G2", "taxId": "41875", "score": 1153.0}, {"name": "chr_12_G2", "taxId": "41875", "score": 143.0}, {"name": "chr_12_G2", "taxId": "41875", "score": 1153.0}, {"name": "chr_12_G2", "taxId": "41875", "score": 1131.0}, {"name": "chr_12_G2", "taxId": "41875", "score": 1120.0}, {"name": "chr_12_G2", "taxId": "41875", "score": 1120.0}, {"name": "chr_12_G2", "taxId": "41875", "score": 1110.0}, {"name": "chr_12_G2", "taxId": "41875", "score": 313.0}, {"name": "chr_12_G2", "taxId": "41875", "score": 1110.0}, {"name": "chr_12_G2", "taxId": "41875", "score": 1098.0}, {"name": "chr_12_G2", "taxId": "41875", "score": 1070.0}, {"name": "chr_12_G2", "taxId": "41875", "score": 1050.0}, {"name": "chr_12_G2", "taxId": "41875", "score": 1022.0}, {"name": "chr_12_G2", "taxId": "41875", "score": 1014.0}, {"name": "chr_12_G2", "taxId": "41875", "score": 1013.0}, {"name": "chr_12_G2", "taxId": "41875", "score": 1002.0}, {"name": "chr_12_G2", "taxId": "41875", "score": 828.0}, {"name": "chr_12_G2", "taxId": "41875", "score": 614.0}, {"name": "chr_12_G2", "taxId": "41875", "score": 1000.0}, {"name": "chr_12_G2", "taxId": "41875", "score": 797.0}, {"name": "chr_12_G2", "taxId": "41875", "score": 499.0}, {"name": "chr_12_G2", "taxId": "41875", "score": 981.0}, {"name": "chr_12_G2", "taxId": "41875", "score": 953.0}, {"name": "chr_12_G2", "taxId": "41875", "score": 942.0}, {"name": "chr_12_G2", "taxId": "41875", "score": 937.0}, {"name": "chr_12_G2", "taxId": "41875", "score": 937.0}, {"name": "chr_12_G2", "taxId": "41875", "score": 926.0}, {"name": "chr_12_G2", "taxId": "41875", "score": 219.0}, {"name": "chr_12_G2", "taxId": "41875", "score": 926.0}, {"name": "chr_12_G2", "taxId": "41875", "score": 909.0}, {"name": "chr_12_G2", "taxId": "564608", "score": 902.0}, {"name": "chr_12_G2", "taxId": "41875", "score": 894.0}, {"name": "chr_12_G2", "taxId": "41875", "score": 894.0}, {"name": "chr_12_G2", "taxId": "41875", "score": 612.0}, {"name": "chr_12_G2", "taxId": "41875", "score": 414.0}, {"name": "chr_12_G2", "taxId": "41875", "score": 206.0}, {"name": "chr_12_G2", "taxId": "41875", "score": 893.0}, {"name": "chr_12_G2", "taxId": "41875", "score": 876.0}, {"name": "chr_12_G2", "taxId": "41875", "score": 440.0}, {"name": "chr_12_G2", "taxId": "41875", "score": 870.0}, {"name": "chr_12_G2", "taxId": "41875", "score": 861.0}, {"name": "chr_12_G2", "taxId": "41875", "score": 856.0}, {"name": "chr_12_G2", "taxId": "41875", "score": 843.0}, {"name": "chr_12_G2", "taxId": "41875", "score": 843.0}, {"name": "chr_12_G2", "taxId": "41875", "score": 828.0}, {"name": "chr_12_G2", "taxId": "41875", "score": 826.0}, {"name": "chr_12_G2", "taxId": "41875", "score": 821.0}, {"name": "chr_12_G2", "taxId": "41875", "score": 226.0}, {"name": "chr_12_G2", "taxId": "41875", "score": 811.0}, {"name": "chr_12_G2", "taxId": "41875", "score": 510.0}, {"name": "chr_12_G2", "taxId": "41875", "score": 809.0}, {"name": "chr_12_G2", "taxId": "41875", "score": 204.0}, {"name": "chr_12_G2", "taxId": "41875", "score": 178.0}, {"name": "chr_12_G2", "taxId": "41875", "score": 154.0}, {"name": "chr_12_G2", "taxId": "41875", "score": 150.0}, {"name": "chr_12_G2", "taxId": "41875", "score": 798.0}, {"name": "chr_12_G2", "taxId": "41875", "score": 798.0}, {"name": "chr_12_G2", "taxId": "41875", "score": 797.0}, {"name": "chr_12_G2", "taxId": "41875", "score": 793.0}, {"name": "chr_12_G2", "taxId": "41875", "score": 791.0}, {"name": "chr_12_G2", "taxId": "41875", "score": 656.0}, {"name": "chr_12_G2", "taxId": "41875", "score": 448.0}, {"name": "chr_12_G2", "taxId": "41875", "score": 219.0}, {"name": "chr_12_G2", "taxId": "41875", "score": 741.0}, {"name": "chr_12_G2", "taxId": "41875", "score": 691.0}, {"name": "chr_12_G2", "taxId": "41875", "score": 726.0}, {"name": "chr_12_G2", "taxId": "41875", "score": 708.0}, {"name": "chr_12_G2", "taxId": "41875", "score": 187.0}, {"name": "chr_12_G2", "taxId": "41875", "score": 688.0}, {"name": "chr_12_G2", "taxId": "41875", "score": 671.0}, {"name": "chr_12_G2", "taxId": "41875", "score": 665.0}, {"name": "chr_12_G2", "taxId": "41875", "score": 643.0}, {"name": "chr_12_G2", "taxId": "41875", "score": 632.0}, {"name": "chr_12_G2", "taxId": "41875", "score": 632.0}, {"name": "chr_12_G2", "taxId": "41875", "score": 625.0}, {"name": "chr_12_G2", "taxId": "41875", "score": 174.0}, {"name": "chr_12_G2", "taxId": "41875", "score": 621.0}, {"name": "chr_12_G2", "taxId": "41875", "score": 614.0}, {"name": "chr_12_G2", "taxId": "41875", "score": 603.0}, {"name": "chr_12_G2", "taxId": "41875", "score": 492.0}, {"name": "chr_12_G2", "taxId": "41875", "score": 599.0}, {"name": "chr_12_G2", "taxId": "41875", "score": 571.0}, {"name": "chr_12_G2", "taxId": "70448", "score": 558.0}, {"name": "chr_12_G2", "taxId": "41875", "score": 551.0}, {"name": "chr_12_G2", "taxId": "41875", "score": 244.0}, {"name": "chr_12_G2", "taxId": "436017", "score": 514.0}, {"name": "chr_12_G2", "taxId": "564608", "score": 507.0}, {"name": "chr_12_G2", "taxId": "41875", "score": 494.0}, {"name": "chr_12_G2", "taxId": "436017", "score": 488.0}, {"name": "chr_12_G2", "taxId": "41875", "score": 472.0}, {"name": "chr_12_G2", "taxId": "41875", "score": 455.0}, {"name": "chr_12_G2", "taxId": "41875", "score": 448.0}, {"name": "chr_12_G2", "taxId": "436017", "score": 446.0}, {"name": "chr_12_G2", "taxId": "41875", "score": 433.0}, {"name": "chr_12_G2", "taxId": "564608", "score": 420.0}, {"name": "chr_12_G2", "taxId": "41875", "score": 414.0}, {"name": "chr_12_G2", "taxId": "41875", "score": 226.0}, {"name": "chr_12_G2", "taxId": "41875", "score": 399.0}, {"name": "chr_12_G2", "taxId": "41875", "score": 191.0}, {"name": "chr_12_G2", "taxId": "436017", "score": 388.0}, {"name": "chr_12_G2", "taxId": "436017", "score": 385.0}, {"name": "chr_12_G2", "taxId": "41875", "score": 375.0}, {"name": "chr_12_G2", "taxId": "41875", "score": 159.0}, {"name": "chr_12_G2", "taxId": "41875", "score": 361.0}, {"name": "chr_12_G2", "taxId": "41875", "score": 339.0}, {"name": "chr_12_G2", "taxId": "41875", "score": 311.0}, {"name": "chr_12_G2", "taxId": "436017", "score": 303.0}, {"name": "chr_12_G2", "taxId": "436017", "score": 292.0}, {"name": "chr_12_G2", "taxId": "41875", "score": 263.0}, {"name": "chr_12_G2", "taxId": "41875", "score": 195.0}, {"name": "chr_12_G2", "taxId": "41875", "score": 252.0}, {"name": "chr_12_G2", "taxId": "41875", "score": 235.0}, {"name": "chr_12_G2", "taxId": "41875", "score": 252.0}, {"name": "chr_12_G2", "taxId": "41875", "score": 235.0}, {"name": "chr_12_G2", "taxId": "436017", "score": 239.0}, {"name": "chr_12_G2", "taxId": "179408", "score": 228.0}, {"name": "chr_12_G2", "taxId": "110193", "score": 217.0}, {"name": "chr_12_G2", "taxId": "70448", "score": 198.0}, {"name": "chr_12_G2", "taxId": "41875", "score": 187.0}, {"name": "chr_12_G2", "taxId": "41875", "score": 178.0}, {"name": "chr_12_G2", "taxId": "564608", "score": 176.0}, {"name": "chr_12_G2", "taxId": "436017", "score": 176.0}, {"name": "chr_12_G2", "taxId": "1173027", "score": 156.0}, {"name": "chr_12_G2", "taxId": "41875", "score": 154.0}, {"name": "chr_12_G2", "taxId": "42026", "score": 145.0}, {"name": "chr_12_G2", "taxId": "42026", "score": 145.0}]}, "taxonomy": {"bestsum": {"species": {"tax": "Bathycoccus prasinos", "score": 2425016.0, "c_index": 8}, "genus": {"tax": "Bathycoccus", "score": 2425016.0, "c_index": 7}, "family": {"tax": "Bathycoccaceae", "score": 2436513.0, "c_index": 6}, "order": {"tax": "Mamiellales", "score": 2438518.0, "c_index": 4}, "phylum": {"tax": "Chlorophyta", "score": 2438518.0, "c_index": 3}, "superkingdom": {"tax": "Eukaryota", "score": 2439025.0, "c_index": 2}}}}, "chr_11_G2": {"name": "chr_11_G2", "length": 747121, "n_count": 0, "agct_count": 747121, "gc": 0.4857, "covs": {"bam0": 118.7439}, "read_cov": {"bam0": 591547}, "hits": {"tax0": [{"name": "chr_11_G2", "taxId": "41875", "score": 258600.0}, {"name": "chr_11_G2", "taxId": "41875", "score": 176600.0}, {"name": "chr_11_G2", "taxId": "41875", "score": 132100.0}, {"name": "chr_11_G2", "taxId": "41875", "score": 128000.0}, {"name": "chr_11_G2", "taxId": "41875", "score": 111000.0}, {"name": "chr_11_G2", "taxId": "41875", "score": 79176.0}, {"name": "chr_11_G2", "taxId": "41875", "score": 75098.0}, {"name": "chr_11_G2", "taxId": "41875", "score": 55598.0}, {"name": "chr_11_G2", "taxId": "41875", "score": 35532.0}, {"name": "chr_11_G2", "taxId": "41875", "score": 33412.0}, {"name": "chr_11_G2", "taxId": "41875", "score": 30731.0}, {"name": "chr_11_G2", "taxId": "41875", "score": 28173.0}, {"name": "chr_11_G2", "taxId": "41875", "score": 26437.0}, {"name": "chr_11_G2", "taxId": "41875", "score": 25723.0}, {"name": "chr_11_G2", "taxId": "41875", "score": 21915.0}, {"name": "chr_11_G2", "taxId": "41875", "score": 14316.0}, {"name": "chr_11_G2", "taxId": "41875", "score": 13278.0}, {"name": "chr_11_G2", "taxId": "41875", "score": 12970.0}, {"name": "chr_11_G2", "taxId": "41875", "score": 12085.0}, {"name": "chr_11_G2", "taxId": "41875", "score": 7300.0}, {"name": "chr_11_G2", "taxId": "41875", "score": 7300.0}, {"name": "chr_11_G2", "taxId": "41875", "score": 6793.0}, {"name": "chr_11_G2", "taxId": "41875", "score": 6312.0}, {"name": "chr_11_G2", "taxId": "41875", "score": 6191.0}, {"name": "chr_11_G2", "taxId": "41875", "score": 4054.0}, {"name": "chr_11_G2", "taxId": "41875", "score": 4006.0}, {"name": "chr_11_G2", "taxId": "41875", "score": 3014.0}, {"name": "chr_11_G2", "taxId": "41875", "score": 2828.0}, {"name": "chr_11_G2", "taxId": "41875", "score": 2398.0}, {"name": "chr_11_G2", "taxId": "41875", "score": 1253.0}, {"name": "chr_11_G2", "taxId": "41875", "score": 1253.0}, {"name": "chr_11_G2", "taxId": "41875", "score": 1223.0}, {"name": "chr_11_G2", "taxId": "41875", "score": 1206.0}, {"name": "chr_11_G2", "taxId": "41875", "score": 952.0}, {"name": "chr_11_G2", "taxId": "41875", "score": 952.0}, {"name": "chr_11_G2", "taxId": "41875", "score": 628.0}, {"name": "chr_11_G2", "taxId": "41875", "score": 608.0}, {"name": "chr_11_G2", "taxId": "41875", "score": 346.0}, {"name": "chr_11_G2", "taxId": "41875", "score": 318.0}, {"name": "chr_11_G2", "taxId": "41875", "score": 305.0}, {"name": "chr_11_G2", "taxId": "41875", "score": 224.0}, {"name": "chr_11_G2", "taxId": "41875", "score": 191.0}, {"name": "chr_11_G2", "taxId": "41875", "score": 191.0}, {"name": "chr_11_G2", "taxId": "41875", "score": 182.0}, {"name": "chr_11_G2", "taxId": "41875", "score": 29761.0}, {"name": "chr_11_G2", "taxId": "41875", "score": 11910.0}, {"name": "chr_11_G2", "taxId": "41875", "score": 158.0}, {"name": "chr_11_G2", "taxId": "41875", "score": 11130.0}, {"name": "chr_11_G2", "taxId": "41875", "score": 10634.0}, {"name": "chr_11_G2", "taxId": "41875", "score": 9241.0}, {"name": "chr_11_G2", "taxId": "41875", "score": 346.0}, {"name": "chr_11_G2", "taxId": "41875", "score": 346.0}, {"name": "chr_11_G2", "taxId": "41875", "score": 8898.0}, {"name": "chr_11_G2", "taxId": "41875", "score": 8835.0}, {"name": "chr_11_G2", "taxId": "41875", "score": 8061.0}, {"name": "chr_11_G2", "taxId": "41875", "score": 7795.0}, {"name": "chr_11_G2", "taxId": "41875", "score": 7225.0}, {"name": "chr_11_G2", "taxId": "41875", "score": 7070.0}, {"name": "chr_11_G2", "taxId": "41875", "score": 6861.0}, {"name": "chr_11_G2", "taxId": "41875", "score": 6776.0}, {"name": "chr_11_G2", "taxId": "41875", "score": 6654.0}, {"name": "chr_11_G2", "taxId": "41875", "score": 5173.0}, {"name": "chr_11_G2", "taxId": "41875", "score": 6643.0}, {"name": "chr_11_G2", "taxId": "41875", "score": 6538.0}, {"name": "chr_11_G2", "taxId": "41875", "score": 6499.0}, {"name": "chr_11_G2", "taxId": "41875", "score": 6471.0}, {"name": "chr_11_G2", "taxId": "41875", "score": 6444.0}, {"name": "chr_11_G2", "taxId": "41875", "score": 6300.0}, {"name": "chr_11_G2", "taxId": "41875", "score": 6002.0}, {"name": "chr_11_G2", "taxId": "41875", "score": 5962.0}, {"name": "chr_11_G2", "taxId": "41875", "score": 2730.0}, {"name": "chr_11_G2", "taxId": "41875", "score": 1496.0}, {"name": "chr_11_G2", "taxId": "41875", "score": 791.0}, {"name": "chr_11_G2", "taxId": "41875", "score": 673.0}, {"name": "chr_11_G2", "taxId": "41875", "score": 662.0}, {"name": "chr_11_G2", "taxId": "41875", "score": 529.0}, {"name": "chr_11_G2", "taxId": "41875", "score": 472.0}, {"name": "chr_11_G2", "taxId": "41875", "score": 364.0}, {"name": "chr_11_G2", "taxId": "41875", "score": 5903.0}, {"name": "chr_11_G2", "taxId": "41875", "score": 5862.0}, {"name": "chr_11_G2", "taxId": "41875", "score": 5856.0}, {"name": "chr_11_G2", "taxId": "41875", "score": 5836.0}, {"name": "chr_11_G2", "taxId": "41875", "score": 5834.0}, {"name": "chr_11_G2", "taxId": "41875", "score": 5781.0}, {"name": "chr_11_G2", "taxId": "41875", "score": 5751.0}, {"name": "chr_11_G2", "taxId": "41875", "score": 5729.0}, {"name": "chr_11_G2", "taxId": "41875", "score": 5674.0}, {"name": "chr_11_G2", "taxId": "41875", "score": 5568.0}, {"name": "chr_11_G2", "taxId": "41875", "score": 5452.0}, {"name": "chr_11_G2", "taxId": "157820", "score": 5445.0}, {"name": "chr_11_G2", "taxId": "157820", "score": 3901.0}, {"name": "chr_11_G2", "taxId": "157820", "score": 1247.0}, {"name": "chr_11_G2", "taxId": "41875", "score": 5313.0}, {"name": "chr_11_G2", "taxId": "41875", "score": 5308.0}, {"name": "chr_11_G2", "taxId": "41875", "score": 274.0}, {"name": "chr_11_G2", "taxId": "41875", "score": 5304.0}, {"name": "chr_11_G2", "taxId": "41875", "score": 4327.0}, {"name": "chr_11_G2", "taxId": "41875", "score": 5282.0}, {"name": "chr_11_G2", "taxId": "41875", "score": 5230.0}, {"name": "chr_11_G2", "taxId": "41875", "score": 3919.0}, {"name": "chr_11_G2", "taxId": "41875", "score": 1253.0}, {"name": "chr_11_G2", "taxId": "41875", "score": 5230.0}, {"name": "chr_11_G2", "taxId": "41875", "score": 3919.0}, {"name": "chr_11_G2", "taxId": "41875", "score": 1253.0}, {"name": "chr_11_G2", "taxId": "41875", "score": 5099.0}, {"name": "chr_11_G2", "taxId": "41875", "score": 5086.0}, {"name": "chr_11_G2", "taxId": "41875", "score": 5081.0}, {"name": "chr_11_G2", "taxId": "41875", "score": 5009.0}, {"name": "chr_11_G2", "taxId": "41875", "score": 4972.0}, {"name": "chr_11_G2", "taxId": "41875", "score": 4970.0}, {"name": "chr_11_G2", "taxId": "41875", "score": 4937.0}, {"name": "chr_11_G2", "taxId": "41875", "score": 4920.0}, {"name": "chr_11_G2", "taxId": "41875", "score": 4916.0}, {"name": "chr_11_G2", "taxId": "41875", "score": 4909.0}, {"name": "chr_11_G2", "taxId": "41875", "score": 4876.0}, {"name": "chr_11_G2", "taxId": "41875", "score": 4837.0}, {"name": "chr_11_G2", "taxId": "41875", "score": 4759.0}, {"name": "chr_11_G2", "taxId": "41875", "score": 4735.0}, {"name": "chr_11_G2", "taxId": "41875", "score": 340.0}, {"name": "chr_11_G2", "taxId": "41875", "score": 4717.0}, {"name": "chr_11_G2", "taxId": "41875", "score": 4710.0}, {"name": "chr_11_G2", "taxId": "41875", "score": 4710.0}, {"name": "chr_11_G2", "taxId": "41875", "score": 4698.0}, {"name": "chr_11_G2", "taxId": "41875", "score": 4698.0}, {"name": "chr_11_G2", "taxId": "41875", "score": 4693.0}, {"name": "chr_11_G2", "taxId": "41875", "score": 4649.0}, {"name": "chr_11_G2", "taxId": "41875", "score": 4588.0}, {"name": "chr_11_G2", "taxId": "41875", "score": 4564.0}, {"name": "chr_11_G2", "taxId": "41875", "score": 3077.0}, {"name": "chr_11_G2", "taxId": "41875", "score": 4482.0}, {"name": "chr_11_G2", "taxId": "41875", "score": 4460.0}, {"name": "chr_11_G2", "taxId": "41875", "score": 4305.0}, {"name": "chr_11_G2", "taxId": "41875", "score": 4218.0}, {"name": "chr_11_G2", "taxId": "41875", "score": 4217.0}, {"name": "chr_11_G2", "taxId": "41875", "score": 4189.0}, {"name": "chr_11_G2", "taxId": "41875", "score": 4174.0}, {"name": "chr_11_G2", "taxId": "41875", "score": 2010.0}, {"name": "chr_11_G2", "taxId": "41875", "score": 952.0}, {"name": "chr_11_G2", "taxId": "41875", "score": 952.0}, {"name": "chr_11_G2", "taxId": "41875", "score": 4130.0}, {"name": "chr_11_G2", "taxId": "41875", "score": 4117.0}, {"name": "chr_11_G2", "taxId": "41875", "score": 4111.0}, {"name": "chr_11_G2", "taxId": "41875", "score": 4052.0}, {"name": "chr_11_G2", "taxId": "41875", "score": 660.0}, {"name": "chr_11_G2", "taxId": "41875", "score": 3991.0}, {"name": "chr_11_G2", "taxId": "41875", "score": 3978.0}, {"name": "chr_11_G2", "taxId": "41875", "score": 3965.0}, {"name": "chr_11_G2", "taxId": "41875", "score": 2386.0}, {"name": "chr_11_G2", "taxId": "41875", "score": 2148.0}, {"name": "chr_11_G2", "taxId": "41875", "score": 1423.0}, {"name": "chr_11_G2", "taxId": "41875", "score": 3923.0}, {"name": "chr_11_G2", "taxId": "41875", "score": 529.0}, {"name": "chr_11_G2", "taxId": "41875", "score": 3906.0}, {"name": "chr_11_G2", "taxId": "41875", "score": 3903.0}, {"name": "chr_11_G2", "taxId": "41875", "score": 3899.0}, {"name": "chr_11_G2", "taxId": "41875", "score": 3879.0}, {"name": "chr_11_G2", "taxId": "41875", "score": 3847.0}, {"name": "chr_11_G2", "taxId": "171245", "score": 3832.0}, {"name": "chr_11_G2", "taxId": "171245", "score": 3814.0}, {"name": "chr_11_G2", "taxId": "41875", "score": 3812.0}, {"name": "chr_11_G2", "taxId": "41875", "score": 3742.0}, {"name": "chr_11_G2", "taxId": "41875", "score": 3740.0}, {"name": "chr_11_G2", "taxId": "41875", "score": 3712.0}, {"name": "chr_11_G2", "taxId": "41875", "score": 3690.0}, {"name": "chr_11_G2", "taxId": "41875", "score": 3685.0}, {"name": "chr_11_G2", "taxId": "41875", "score": 3642.0}, {"name": "chr_11_G2", "taxId": "41875", "score": 3629.0}, {"name": "chr_11_G2", "taxId": "41875", "score": 3596.0}, {"name": "chr_11_G2", "taxId": "41875", "score": 3592.0}, {"name": "chr_11_G2", "taxId": "41875", "score": 409.0}, {"name": "chr_11_G2", "taxId": "41875", "score": 385.0}, {"name": "chr_11_G2", "taxId": "41875", "score": 3591.0}, {"name": "chr_11_G2", "taxId": "41875", "score": 3591.0}, {"name": "chr_11_G2", "taxId": "41875", "score": 3568.0}, {"name": "chr_11_G2", "taxId": "41875", "score": 3568.0}, {"name": "chr_11_G2", "taxId": "41875", "score": 3535.0}, {"name": "chr_11_G2", "taxId": "41875", "score": 3522.0}, {"name": "chr_11_G2", "taxId": "41875", "score": 3470.0}, {"name": "chr_11_G2", "taxId": "41875", "score": 3465.0}, {"name": "chr_11_G2", "taxId": "41875", "score": 3463.0}, {"name": "chr_11_G2", "taxId": "41875", "score": 3441.0}, {"name": "chr_11_G2", "taxId": "41875", "score": 3435.0}, {"name": "chr_11_G2", "taxId": "41875", "score": 3424.0}, {"name": "chr_11_G2", "taxId": "41875", "score": 3419.0}, {"name": "chr_11_G2", "taxId": "41875", "score": 3413.0}, {"name": "chr_11_G2", "taxId": "41875", "score": 3363.0}, {"name": "chr_11_G2", "taxId": "41875", "score": 3358.0}, {"name": "chr_11_G2", "taxId": "41875", "score": 3338.0}, {"name": "chr_11_G2", "taxId": "41875", "score": 3319.0}, {"name": "chr_11_G2", "taxId": "41875", "score": 3297.0}, {"name": "chr_11_G2", "taxId": "41875", "score": 3297.0}, {"name": "chr_11_G2", "taxId": "41875", "score": 3291.0}, {"name": "chr_11_G2", "taxId": "41875", "score": 3280.0}, {"name": "chr_11_G2", "taxId": "41875", "score": 3271.0}, {"name": "chr_11_G2", "taxId": "41875", "score": 3269.0}, {"name": "chr_11_G2", "taxId": "41875", "score": 3258.0}, {"name": "chr_11_G2", "taxId": "41875", "score": 3236.0}, {"name": "chr_11_G2", "taxId": "41875", "score": 331.0}, {"name": "chr_11_G2", "taxId": "41875", "score": 3212.0}, {"name": "chr_11_G2", "taxId": "41875", "score": 3205.0}, {"name": "chr_11_G2", "taxId": "41875", "score": 3190.0}, {"name": "chr_11_G2", "taxId": "41875", "score": 3188.0}, {"name": "chr_11_G2", "taxId": "41875", "score": 3181.0}, {"name": "chr_11_G2", "taxId": "41875", "score": 3158.0}, {"name": "chr_11_G2", "taxId": "41875", "score": 3142.0}, {"name": "chr_11_G2", "taxId": "41875", "score": 3142.0}, {"name": "chr_11_G2", "taxId": "41875", "score": 3110.0}, {"name": "chr_11_G2", "taxId": "41875", "score": 3097.0}, {"name": "chr_11_G2", "taxId": "41875", "score": 3094.0}, {"name": "chr_11_G2", "taxId": "41875", "score": 333.0}, {"name": "chr_11_G2", "taxId": "41875", "score": 3064.0}, {"name": "chr_11_G2", "taxId": "41875", "score": 3055.0}, {"name": "chr_11_G2", "taxId": "41875", "score": 3031.0}, {"name": "chr_11_G2", "taxId": "41875", "score": 3027.0}, {"name": "chr_11_G2", "taxId": "41875", "score": 3016.0}, {"name": "chr_11_G2", "taxId": "41875", "score": 3009.0}, {"name": "chr_11_G2", "taxId": "41875", "score": 2998.0}, {"name": "chr_11_G2", "taxId": "41875", "score": 2983.0}, {"name": "chr_11_G2", "taxId": "41875", "score": 909.0}, {"name": "chr_11_G2", "taxId": "41875", "score": 2976.0}, {"name": "chr_11_G2", "taxId": "41875", "score": 2948.0}, {"name": "chr_11_G2", "taxId": "41875", "score": 2933.0}, {"name": "chr_11_G2", "taxId": "41875", "score": 2929.0}, {"name": "chr_11_G2", "taxId": "41875", "score": 2926.0}, {"name": "chr_11_G2", "taxId": "41875", "score": 2920.0}, {"name": "chr_11_G2", "taxId": "41875", "score": 2892.0}, {"name": "chr_11_G2", "taxId": "41875", "score": 2887.0}, {"name": "chr_11_G2", "taxId": "41875", "score": 2859.0}, {"name": "chr_11_G2", "taxId": "41875", "score": 2856.0}, {"name": "chr_11_G2", "taxId": "41875", "score": 2852.0}, {"name": "chr_11_G2", "taxId": "41875", "score": 2844.0}, {"name": "chr_11_G2", "taxId": "41875", "score": 2843.0}, {"name": "chr_11_G2", "taxId": "41875", "score": 2837.0}, {"name": "chr_11_G2", "taxId": "41875", "score": 2798.0}, {"name": "chr_11_G2", "taxId": "41875", "score": 2754.0}, {"name": "chr_11_G2", "taxId": "41875", "score": 2734.0}, {"name": "chr_11_G2", "taxId": "41875", "score": 2710.0}, {"name": "chr_11_G2", "taxId": "41875", "score": 2710.0}, {"name": "chr_11_G2", "taxId": "41875", "score": 2689.0}, {"name": "chr_11_G2", "taxId": "41875", "score": 2687.0}, {"name": "chr_11_G2", "taxId": "41875", "score": 2625.0}, {"name": "chr_11_G2", "taxId": "41875", "score": 2625.0}, {"name": "chr_11_G2", "taxId": "41875", "score": 2614.0}, {"name": "chr_11_G2", "taxId": "41875", "score": 298.0}, {"name": "chr_11_G2", "taxId": "41875", "score": 2593.0}, {"name": "chr_11_G2", "taxId": "41875", "score": 2560.0}, {"name": "chr_11_G2", "taxId": "41875", "score": 2549.0}, {"name": "chr_11_G2", "taxId": "41875", "score": 2538.0}, {"name": "chr_11_G2", "taxId": "41875", "score": 2532.0}, {"name": "chr_11_G2", "taxId": "41875", "score": 2505.0}, {"name": "chr_11_G2", "taxId": "41875", "score": 2505.0}, {"name": "chr_11_G2", "taxId": "41875", "score": 2483.0}, {"name": "chr_11_G2", "taxId": "41875", "score": 2460.0}, {"name": "chr_11_G2", "taxId": "41875", "score": 2459.0}, {"name": "chr_11_G2", "taxId": "41875", "score": 2457.0}, {"name": "chr_11_G2", "taxId": "41875", "score": 2449.0}, {"name": "chr_11_G2", "taxId": "41875", "score": 2449.0}, {"name": "chr_11_G2", "taxId": "41875", "score": 2444.0}, {"name": "chr_11_G2", "taxId": "41875", "score": 2427.0}, {"name": "chr_11_G2", "taxId": "41875", "score": 2422.0}, {"name": "chr_11_G2", "taxId": "41875", "score": 2405.0}, {"name": "chr_11_G2", "taxId": "41875", "score": 2390.0}, {"name": "chr_11_G2", "taxId": "41875", "score": 2377.0}, {"name": "chr_11_G2", "taxId": "41875", "score": 2355.0}, {"name": "chr_11_G2", "taxId": "41875", "score": 2338.0}, {"name": "chr_11_G2", "taxId": "41875", "score": 2335.0}, {"name": "chr_11_G2", "taxId": "41875", "score": 2322.0}, {"name":
[truncated: 674,571 more chars]
