# Supplementary material for: Biological and genomic resources for the cosmopolitan phytoplankton Bathycoccus: insights into genetic diversity and function of outlier chromosomes
Source: Plant J. 2026 Jun 7;126(5):e70982. doi: 10.1111/tpj.70982 (PMC13242883; doi:10.1111/tpj.70982)
Supplement: Supplementary file 2 — Data S2. Taxonomic partitioning of assembled contigs. [file TPJ-126-0-s002.zip › blobtoolsG2/BLOBTOOLS.blobDB.json.bestsum.phylum.p8.span.100.blobplot.stats.txt]

## 1.1.1
## bam0=/media/francois/Data/Bathycoccus/MixGenomes/FinalMix/blobtoolsG2/G2.complete.ilmnaMapped.SORTED.bam
# name	colour	count_visible	count_visible_perc	span_visible	span_visible_perc	n50	gc_mean	gc_std	bam0_mean	bam0_std	bam0_read_map	bam0_read_map_p
all	None	35	100.0%	19,446,121	100.0%	793,604	0.46	0.07	97.4	108.2	12,717,764	95.9%
Chlorophyta	#1f77b4	21	100.0%	15,161,107	100.0%	925,398	0.47	0.029	154.4	106.7	12,365,764	93.2%
Proteobacteria	#ff7f0e	8	100.0%	2,510,886	100.0%	374,855	0.52	0.007	12.7	0.5	214,261	1.6%
Bacteroidetes	#d62728	6	100.0%	1,774,128	100.0%	474,442	0.32	0.0055	10.9	1.4	137,739	1.0%
