# Supplementary material for: Biological and genomic resources for the cosmopolitan phytoplankton Bathycoccus: insights into genetic diversity and function of outlier chromosomes
Source: Plant J. 2026 Jun 7;126(5):e70982. doi: 10.1111/tpj.70982 (PMC13242883; doi:10.1111/tpj.70982)
Supplement: Supplementary file 2 — Data S2. Taxonomic partitioning of assembled contigs. [file TPJ-126-0-s002.zip › blobtoolsG2/BLOBTOOLS.blobDB.table.txt]

## 1.1.1
## assembly	: /media/francois/Data/Bathycoccus/MixGenomes/FinalMix/G2.complete.fasta
## coverage	 bam0 - /media/francois/Data/Bathycoccus/MixGenomes/FinalMix/blobtoolsG2/G2.complete.ilmnaMapped.SORTED.bam
## taxonomy	 tax0 - /media/francois/Data/Bathycoccus/MixGenomes/FinalMix/blobtoolsG2/G2.complete.bln.tsv
## nodesDB	: None
## taxrule	: bestsum
## min_score	: 0.0
## min_diff	: 0.0
## tax_collision_random	: False
##
# name	length	GC	N	bam0	phylum.t.6%s	phylum.s.7%s	phylum.c.8
chr_Mito_G2	33900	0.3933	0	478.5112	Chlorophyta	100154.0	6
chr_Chlo_G2	71655	0.4121	0	486.7556	Chlorophyta	237269.0	5
chr_19_G2	203941	0.4133	0	117.0797	Chlorophyta	274813.0	1
chr_18_G2	309281	0.4696	0	120.9202	Chlorophyta	1051587.0	4
chr_17_G2	475408	0.4744	0	119.0634	Chlorophyta	1459346.0	2
chr_16_G2	495157	0.4812	0	119.7686	Chlorophyta	1630949.0	0
chr_15_G2	523127	0.4807	0	119.5754	Chlorophyta	1728940.0	0
chr_14_G2	647427	0.4222	0	114.4413	Chlorophyta	2052875.0	5
chr_13_G2	751820	0.4851	0	117.659	Chlorophyta	2681796.0	1
chr_12_G2	715890	0.4823	0	119.2504	Chlorophyta	2438518.0	3
chr_11_G2	747121	0.4857	0	118.7439	Chlorophyta	2556075.0	7
chr_10_G2	793604	0.4838	0	148.6553	Chlorophyta	2732735.0	0
chr_9_G2	898043	0.4851	0	119.0466	Chlorophyta	3092803.0	0
chr_8_G2	925398	0.485	0	118.2828	Chlorophyta	3036658.0	0
chr_7_G2	991018	0.4835	0	117.5543	Chlorophyta	3353370.0	1
chr_6_G2	993922	0.4832	0	118.3703	Chlorophyta	3268856.0	1
chr_5_G2	1012529	0.4844	0	117.8498	Chlorophyta	3399470.0	0
chr_4_G2	1016268	0.4837	0	117.6761	Chlorophyta	3503914.0	0
chr_3_G2	1078536	0.4865	0	117.8119	Chlorophyta	3558295.0	0
chr_2_G2	1125799	0.4861	0	117.9571	Chlorophyta	3616600.0	0
chr_1_G2	1351263	0.4887	0	118.2519	Chlorophyta	4210153.0	0
G2_bacterial_contigs_Contig1	166701	0.5137	0	12.4683	Proteobacteria	77002.0	1
G2_bacterial_contigs_Contig2	212078	0.5162	0	12.055	Proteobacteria	32417.0	3
G2_bacterial_contigs_Contig3	359485	0.3237	0	12.8394	Bacteroidetes	421063.0	3
G2_bacterial_contigs_Contig4	158578	0.5311	0	12.548	Proteobacteria	69881.0	2
G2_bacterial_contigs_Contig5	315500	0.5264	0	13.5741	Proteobacteria	73069.0	5
G2_bacterial_contigs_Contig6	205843	0.5124	0	12.4267	Proteobacteria	46057.0	2
G2_bacterial_contigs_Contig7	24487	0.3081	0	9.0093	Bacteroidetes	19671.0	0
G2_bacterial_contigs_Contig8	20039	0.3205	0	9.8415	Bacteroidetes	35571.0	0
G2_bacterial_contigs_Contig9	664028	0.531	0	13.1487	Proteobacteria	245674.0	4
G2_bacterial_contigs_Contig10	500414	0.3178	0	12.1833	Bacteroidetes	550442.0	3
G2_bacterial_contigs_Contig11	374855	0.5224	0	12.2097	Proteobacteria	105177.0	2
G2_bacterial_contigs_Contig12	395261	0.3173	0	10.0901	Bacteroidetes	546889.0	1
G2_bacterial_contigs_Contig13	474442	0.3247	0	11.6744	Bacteroidetes	531428.0	2
G2_bacterial_contigs_Contig14	413303	0.5251	0	12.9684	Proteobacteria	110769.0	5
