# Supplementary material for: Biological and genomic resources for the cosmopolitan phytoplankton Bathycoccus: insights into genetic diversity and function of outlier chromosomes
Source: Plant J. 2026 Jun 7;126(5):e70982. doi: 10.1111/tpj.70982 (PMC13242883; doi:10.1111/tpj.70982)
Supplement: Supplementary file 2 — Data S2. Taxonomic partitioning of assembled contigs. [file TPJ-126-0-s002.zip › blobtoolsG5/BLOBTOOLS.blobDB.json]

{"title": "BLOBTOOLS.blobDB.json", "assembly_f": "/media/francois/Data/Bathycoccus/MixGenomes/FinalMix/G5.complete.fasta", "lineages": {"116960": {"species": "Ursus arctos", "genus": "Ursus", "family": "Ursidae", "order": "Carnivora", "phylum": "Chordata", "superkingdom": "Eukaryota"}, "529120": {"species": "Alteromonas macleodii", "genus": "Alteromonas", "family": "Alteromonadaceae", "order": "Alteromonadales", "phylum": "Proteobacteria", "superkingdom": "Bacteria"}, "3821": {"species": "Cajanus cajan", "genus": "Cajanus", "family": "Fabaceae", "order": "Fabales", "phylum": "Streptophyta", "superkingdom": "Eukaryota"}, "59895": {"species": "Cynara cardunculus", "genus": "Cynara", "family": "Asteraceae", "order": "Asterales", "phylum": "Streptophyta", "superkingdom": "Eukaryota"}, "1004788": {"species": "Alteromonas macleodii", "genus": "Alteromonas", "family": "Alteromonadaceae", "order": "Alteromonadales", "phylum": "Proteobacteria", "superkingdom": "Bacteria"}, "47904": {"species": "Microglena monadina", "genus": "Microglena", "family": "Chlamydomonadaceae", "order": "Chlamydomonadales", "phylum": "Chlorophyta", "superkingdom": "Eukaryota"}, "3105": {"species": "Pediastrum duplex", "genus": "Pediastrum", "family": "Hydrodictyaceae", "order": "Sphaeropleales", "phylum": "Chlorophyta", "superkingdom": "Eukaryota"}, "244965": {"species": "Argulus sp. Arg2", "genus": "Argulus", "family": "Argulidae", "order": "Arguloida", "phylum": "Arthropoda", "superkingdom": "Eukaryota"}, "13608": {"species": "Mantoniella squamata", "genus": "Mantoniella", "family": "Mamiellaceae", "order": "Mamiellales", "phylum": "Chlorophyta", "superkingdom": "Eukaryota"}, "1160720": {"species": "Alteromonas stellipolaris", "genus": "Alteromonas", "family": "Alteromonadaceae", "order": "Alteromonadales", "phylum": "Proteobacteria", "superkingdom": "Bacteria"}, "2267264": {"species": "Alteromonas sp. RKMC-009", "genus": "Alteromonas", "family": "Alteromonadaceae", "order": "Alteromonadales", "phylum": "Proteobacteria", "superkingdom": "Bacteria"}, "80365": {"species": "Laminaria digitata", "genus": "Laminaria", "family": "Laminariaceae", "order": "Laminariales", "phylum": "Eukaryota-undef", "superkingdom": "Eukaryota"}, "8355": {"species": "Xenopus laevis", "genus": "Xenopus", "family": "Pipidae", "order": "Anura", "phylum": "Chordata", "superkingdom": "Eukaryota"}, "24": {"species": "Shewanella putrefaciens", "genus": "Shewanella", "family": "Shewanellaceae", "order": "Alteromonadales", "phylum": "Proteobacteria", "superkingdom": "Bacteria"}, "173492": {"species": "Prasiola crispa", "genus": "Prasiola", "family": "Prasiolaceae", "order": "Prasiolales", "phylum": "Chlorophyta", "superkingdom": "Eukaryota"}, "981350": {"species": "Komagataella phaffii", "genus": "Komagataella", "family": "Phaffomycetaceae", "order": "Saccharomycetales", "phylum": "Ascomycota", "superkingdom": "Eukaryota"}, "569365": {"species": "Cladophialophora immunda", "genus": "Cladophialophora", "family": "Herpotrichiellaceae", "order": "Chaetothyriales", "phylum": "Ascomycota", "superkingdom": "Eukaryota"}, "145475": {"species": "Helicosporidium sp. ex Simulium jonesi", "genus": "Helicosporidium", "family": "Chlorellaceae", "order": "Chlorellales", "phylum": "Chlorophyta", "superkingdom": "Eukaryota"}, "715451": {"species": "Alteromonas naphthalenivorans", "genus": "Alteromonas", "family": "Alteromonadaceae", "order": "Alteromonadales", "phylum": "Proteobacteria", "superkingdom": "Bacteria"}, "7070": {"species": "Tribolium castaneum", "genus": "Tribolium", "family": "Tenebrionidae", "order": "Coleoptera", "phylum": "Arthropoda", "superkingdom": "Eukaryota"}, "4151": {"species": "Antirrhinum majus", "genus": "Antirrhinum", "family": "Plantaginaceae", "order": "Lamiales", "phylum": "Streptophyta", "superkingdom": "Eukaryota"}, "582": {"species": "Morganella morganii", "genus": "Morganella", "family": "Morganellaceae", "order": "Enterobacterales", "phylum": "Proteobacteria", "superkingdom": "Bacteria"}, "1134705": {"species": "Wildemania schizophylla", "genus": "Wildemania", "family": "Bangiaceae", "order": "Bangiales", "phylum": "Rhodophyta", "superkingdom": "Eukaryota"}, "34884": {"species": "Callorhinus ursinus", "genus": "Callorhinus", "family": "Otariidae", "order": "Carnivora", "phylum": "Chordata", "superkingdom": "Eukaryota"}, "687": {"species": "Vibrio gazogenes", "genus": "Vibrio", "family": "Vibrionaceae", "order": "Vibrionales", "phylum": "Proteobacteria", "superkingdom": "Bacteria"}, "1246056": {"species": "uncultured Alteromonas sp. AD1000-G15-32", "genus": "Alteromonas", "family": "Alteromonadaceae", "order": "Alteromonadales", "phylum": "Proteobacteria", "superkingdom": "Bacteria"}, "1534972": {"species": "Triparma laevis", "genus": "Triparma", "family": "Triparmaceae", "order": "Parmales", "phylum": "Eukaryota-undef", "superkingdom": "Eukaryota"}, "35884": {"species": "Ipomoea trifida", "genus": "Ipomoea", "family": "Convolvulaceae", "order": "Solanales", "phylum": "Streptophyta", "superkingdom": "Eukaryota"}, "418784": {"species": "[Candida] pseudohaemulonis", "genus": "Clavispora", "family": "Metschnikowiaceae", "order": "Saccharomycetales", "phylum": "Ascomycota", "superkingdom": "Eukaryota"}, "158836": {"species": "Enterobacter hormaechei", "genus": "Enterobacter", "family": "Enterobacteriaceae", "order": "Enterobacterales", "phylum": "Proteobacteria", "superkingdom": "Bacteria"}, "984487": {"species": "Suhomyces tanzawaensis", "genus": "Suhomyces", "family": "Debaryomycetaceae", "order": "Saccharomycetales", "phylum": "Ascomycota", "superkingdom": "Eukaryota"}, "4232": {"species": "Helianthus annuus", "genus": "Helianthus", "family": "Asteraceae", "order": "Asterales", "phylum": "Streptophyta", "superkingdom": "Eukaryota"}, "1245955": {"species": "uncultured Alteromonas sp. AD1000-23-A08", "genus": "Alteromonas", "family": "Alteromonadaceae", "order": "Alteromonadales", "phylum": "Proteobacteria", "superkingdom": "Bacteria"}, "1300258": {"species": "Alteromonas mediterranea", "genus": "Alteromonas", "family": "Alteromonadaceae", "order": "Alteromonadales", "phylum": "Proteobacteria", "superkingdom": "Bacteria"}, "1300256": {"species": "Alteromonas mediterranea", "genus": "Alteromonas", "family": "Alteromonadaceae", "order": "Alteromonadales", "phylum": "Proteobacteria", "superkingdom": "Bacteria"}, "86473": {"species": "uncultured Gammaproteobacteria bacterium", "genus": "Proteobacteria-undef", "family": "Proteobacteria-undef", "order": "Proteobacteria-undef", "phylum": "Proteobacteria", "superkingdom": "Bacteria"}, "1300253": {"species": "Alteromonas mediterranea", "genus": "Alteromonas", "family": "Alteromonadaceae", "order": "Alteromonadales", "phylum": "Proteobacteria", "superkingdom": "Bacteria"}, "299766": {"species": "Enterobacter hormaechei", "genus": "Enterobacter", "family": "Enterobacteriaceae", "order": "Enterobacterales", "phylum": "Proteobacteria", "superkingdom": "Bacteria"}, "77133": {"species": "uncultured bacterium", "genus": "Bacteria-undef", "family": "Bacteria-undef", "order": "Bacteria-undef", "phylum": "Bacteria-undef", "superkingdom": "Bacteria"}, "13443": {"species": "Coffea arabica", "genus": "Coffea", "family": "Rubiaceae", "order": "Gentianales", "phylum": "Streptophyta", "superkingdom": "Eukaryota"}, "157820": {"species": "uncultured prasinophyte", "genus": "Chlorophyta-undef", "family": "Chlorophyta-undef", "order": "Chlorophyta-undef", "phylum": "Chlorophyta", "superkingdom": "Eukaryota"}, "43662": {"species": "Pseudoalteromonas piscicida", "genus": "Pseudoalteromonas", "family": "Pseudoalteromonadaceae", "order": "Alteromonadales", "phylum": "Proteobacteria", "superkingdom": "Bacteria"}, "1697053": {"species": "Oblitimonas alkaliphila", "genus": "Oblitimonas", "family": "Pseudomonadaceae", "order": "Pseudomonadales", "phylum": "Proteobacteria", "superkingdom": "Bacteria"}, "178399": {"species": "Marinomonas primoryensis", "genus": "Marinomonas", "family": "Oceanospirillaceae", "order": "Oceanospirillales", "phylum": "Proteobacteria", "superkingdom": "Bacteria"}, "1725355": {"species": "Saccharomycopsis fibuligera x Saccharomycopsis cf. fibuligera", "genus": "Saccharomycopsis", "family": "Saccharomycopsidaceae", "order": "Saccharomycetales", "phylum": "Ascomycota", "superkingdom": "Eukaryota"}, "39899": {"species": "Silene noctiflora", "genus": "Silene", "family": "Caryophyllaceae", "order": "Caryophyllales", "phylum": "Streptophyta", "superkingdom": "Eukaryota"}, "507509": {"species": "Danielozyma litseae", "genus": "Danielozyma", "family": "Debaryomycetaceae", "order": "Saccharomycetales", "phylum": "Ascomycota", "superkingdom": "Eukaryota"}, "1282": {"species": "Staphylococcus epidermidis", "genus": "Staphylococcus", "family": "Staphylococcaceae", "order": "Bacillales", "phylum": "Firmicutes", "superkingdom": "Bacteria"}, "764103": {"species": "Mixia osmundae", "genus": "Mixia", "family": "Mixiaceae", "order": "Mixiales", "phylum": "Basidiomycota", "superkingdom": "Eukaryota"}, "9986": {"species": "Oryctolagus cuniculus", "genus": "Oryctolagus", "family": "Leporidae", "order": "Lagomorpha", "phylum": "Chordata", "superkingdom": "Eukaryota"}, "906689": {"species": "Dendrobium catenatum", "genus": "Dendrobium", "family": "Orchidaceae", "order": "Asparagales", "phylum": "Streptophyta", "superkingdom": "Eukaryota"}, "3144": {"species": "Chlorokybus atmophyticus", "genus": "Chlorokybus", "family": "Chlorokybaceae", "order": "Chlorokybales", "phylum": "Streptophyta", "superkingdom": "Eukaryota"}, "1004787": {"species": "Alteromonas macleodii", "genus": "Alteromonas", "family": "Alteromonadaceae", "order": "Alteromonadales", "phylum": "Proteobacteria", "superkingdom": "Bacteria"}, "2303538": {"species": "Salinimonas sediminis", "genus": "Salinimonas", "family": "Alteromonadaceae", "order": "Alteromonadales", "phylum": "Proteobacteria", "superkingdom": "Bacteria"}, "633836": {"species": "Bathycoccus virus BpV161", "genus": "Phycodnaviridae-undef", "family": "Phycodnaviridae", "order": "Algavirales", "phylum": "Nucleocytoviricota", "superkingdom": "Viruses"}, "1071378": {"species": "Naumovozyma dairenensis", "genus": "Naumovozyma", "family": "Saccharomycetaceae", "order": "Saccharomycetales", "phylum": "Ascomycota", "superkingdom": "Eukaryota"}, "3818": {"species": "Arachis hypogaea", "genus": "Arachis", "family": "Fabaceae", "order": "Fabales", "phylum": "Streptophyta", "superkingdom": "Eukaryota"}, "341663": {"species": "Aspergillus terreus", "genus": "Aspergillus", "family": "Aspergillaceae", "order": "Eurotiales", "phylum": "Ascomycota", "superkingdom": "Eukaryota"}, "983966": {"species": "Cyberlindnera jadinii", "genus": "Cyberlindnera", "family": "Phaffomycetaceae", "order": "Saccharomycetales", "phylum": "Ascomycota", "superkingdom": "Eukaryota"}, "118263": {"species": "Dichotomosiphon tuberosus", "genus": "Dichotomosiphon", "family": "Dichotomosiphonaceae", "order": "Bryopsidales", "phylum": "Chlorophyta", "superkingdom": "Eukaryota"}, "983545": {"species": "Glaciecola sp. 4H-3-7+YE-5", "genus": "Glaciecola", "family": "Alteromonadaceae", "order": "Alteromonadales", "phylum": "Proteobacteria", "superkingdom": "Bacteria"}, "1245950": {"species": "uncultured Alteromonas sp. AD1000-19-D10", "genus": "Alteromonas", "family": "Alteromonadaceae", "order": "Alteromonadales", "phylum": "Proteobacteria", "superkingdom": "Bacteria"}, "247523": {"species": "Pseudoalteromonas aliena", "genus": "Pseudoalteromonas", "family": "Pseudoalteromonadaceae", "order": "Alteromonadales", "phylum": "Proteobacteria", "superkingdom": "Bacteria"}, "2282310": {"species": "Leclercia sp. W6", "genus": "Leclercia", "family": "Enterobacteriaceae", "order": "Enterobacterales", "phylum": "Proteobacteria", "superkingdom": "Bacteria"}, "4911": {"species": "Kluyveromyces marxianus", "genus": "Kluyveromyces", "family": "Saccharomycetaceae", "order": "Saccharomycetales", "phylum": "Ascomycota", "superkingdom": "Eukaryota"}, "1239496": {"species": "uncultured bacterium contig00164", "genus": "Bacteria-undef", "family": "Bacteria-undef", "order": "Bacteria-undef", "phylum": "Bacteria-undef", "superkingdom": "Bacteria"}, "559305": {"species": "Trichophyton rubrum", "genus": "Trichophyton", "family": "Arthrodermataceae", "order": "Onygenales", "phylum": "Ascomycota", "superkingdom": "Eukaryota"}, "1246075": {"species": "uncultured Alteromonas sp. AD1000-G18-2", "genus": "Alteromonas", "family": "Alteromonadaceae", "order": "Alteromonadales", "phylum": "Proteobacteria", "superkingdom": "Bacteria"}, "663202": {"species": "Trichophyton verrucosum", "genus": "Trichophyton", "family": "Arthrodermataceae", "order": "Onygenales", "phylum": "Ascomycota", "superkingdom": "Eukaryota"}, "267872": {"species": "Microcystis aeruginosa", "genus": "Microcystis", "family": "Microcystaceae", "order": "Chroococcales", "phylum": "Cyanobacteria", "superkingdom": "Bacteria"}, "1246098": {"species": "uncultured Alteromonas sp. AD1000-G19-7", "genus": "Alteromonas", "family": "Alteromonadaceae", "order": "Alteromonadales", "phylum": "Proteobacteria", "superkingdom": "Bacteria"}, "4155": {"species": "Erythranthe guttata", "genus": "Erythranthe", "family": "Phrymaceae", "order": "Lamiales", "phylum": "Streptophyta", "superkingdom": "Eukaryota"}, "294747": {"species": "Candida tropicalis", "genus": "Candida", "family": "Debaryomycetaceae", "order": "Saccharomycetales", "phylum": "Ascomycota", "superkingdom": "Eukaryota"}, "1246111": {"species": "uncultured Alteromonas sp. AD1000-G9-3", "genus": "Alteromonas", "family": "Alteromonadaceae", "order": "Alteromonadales", "phylum": "Proteobacteria", "superkingdom": "Bacteria"}, "314275": {"species": "Alteromonas mediterranea", "genus": "Alteromonas", "family": "Alteromonadaceae", "order": "Alteromonadales", "phylum": "Proteobacteria", "superkingdom": "Bacteria"}, "1246043": {"species": "uncultured Alteromonas sp. AD1000-G14-4", "genus": "Alteromonas", "family": "Alteromonadaceae", "order": "Alteromonadales", "phylum": "Proteobacteria", "superkingdom": "Bacteria"}, "161398": {"species": "Pseudoalteromonas phenolica", "genus": "Pseudoalteromonas", "family": "Pseudoalteromonadaceae", "order": "Alteromonadales", "phylum": "Proteobacteria", "superkingdom": "Bacteria"}, "298657": {"species": "Pseudoalteromonas spongiae", "genus": "Pseudoalteromonas", "family": "Pseudoalteromonadaceae", "order": "Alteromonadales", "phylum": "Proteobacteria", "superkingdom": "Bacteria"}, "176280": {"species": "Staphylococcus epidermidis", "genus": "Staphylococcus", "family": "Staphylococcaceae", "order": "Bacillales", "phylum": "Firmicutes", "superkingdom": "Bacteria"}, "1245951": {"species": "uncultured Alteromonas sp. AD1000-19-E03", "genus": "Alteromonas", "family": "Alteromonadaceae", "order": "Alteromonadales", "phylum": "Proteobacteria", "superkingdom": "Bacteria"}, "1774373": {"species": "Alteromonas mediterranea", "genus": "Alteromonas", "family": "Alteromonadaceae", "order": "Alteromonadales", "phylum": "Proteobacteria", "superkingdom": "Bacteria"}, "351671": {"species": "Xenorhabdus doucetiae", "genus": "Xenorhabdus", "family": "Morganellaceae", "order": "Enterobacterales", "phylum": "Proteobacteria", "superkingdom": "Bacteria"}, "181804": {"species": "Nitella hyalina", "genus": "Nitella", "family": "Characeae", "order": "Charales", "phylum": "Streptophyta", "superkingdom": "Eukaryota"}, "400668": {"species": "Marinomonas sp. MWYL1", "genus": "Marinomonas", "family": "Oceanospirillaceae", "order": "Oceanospirillales", "phylum": "Proteobacteria", "superkingdom": "Bacteria"}, "296587": {"species": "Micromonas commoda", "genus": "Micromonas", "family": "Mamiellaceae", "order": "Mamiellales", "phylum": "Chlorophyta", "superkingdom": "Eukaryota"}, "176279": {"species": "Staphylococcus epidermidis", "genus": "Staphylococcus", "family": "Staphylococcaceae", "order": "Bacillales", "phylum": "Firmicutes", "superkingdom": "Bacteria"}, "406817": {"species": "Xenorhabdus nematophila", "genus": "Xenorhabdus", "family": "Morganellaceae", "order": "Enterobacterales", "phylum": "Proteobacteria", "superkingdom": "Bacteria"}, "187300": {"species": "uncultured dinoflagellate", "genus": "Eukaryota-undef", "family": "Eukaryota-undef", "order": "Eukaryota-undef", "phylum": "Eukaryota-undef", "superkingdom": "Eukaryota"}, "1879050": {"species": "Acinetobacter wuhouensis", "genus": "Acinetobacter", "family": "Moraxellaceae", "order": "Pseudomonadales", "phylum": "Proteobacteria", "superkingdom": "Bacteria"}, "13616": {"species": "Monodelphis domestica", "genus": "Monodelphis", "family": "Didelphidae", "order": "Didelphimorphia", "phylum": "Chordata", "superkingdom": "Eukaryota"}, "1604141": {"species": "Antrophyum semicostatum", "genus": "Antrophyum", "family": "Pteridaceae", "order": "Polypodiales", "phylum": "Streptophyta", "superkingdom": "Eukaryota"}, "3076": {"species": "Chlorella sorokiniana", "genus": "Chlorella", "family": "Chlorellaceae", "order": "Chlorellales", "phylum": "Chlorophyta", "superkingdom": "Eukaryota"}, "9669": {"species": "Mustela putorius", "genus": "Mustela", "family": "Mustelidae", "order": "Carnivora", "phylum": "Chordata", "superkingdom": "Eukaryota"}, "55564": {"species": "Chara vulgaris", "genus": "Chara", "family": "Characeae", "order": "Charales", "phylum": "Streptophyta", "superkingdom": "Eukaryota"}, "1231522": {"species": "[Candida] duobushaemulonis", "genus": "Clavispora", "family": "Metschnikowiaceae", "order": "Saccharomycetales", "phylum": "Ascomycota", "superkingdom": "Eukaryota"}, "656061": {"species": "Tuber melanosporum", "genus": "Tuber", "family": "Tuberaceae", "order": "Pezizales", "phylum": "Ascomycota", "superkingdom": "Eukaryota"}, "2058133": {"species": "Alteromonas sp. MB-3u-76", "genus": "Alteromonas", "family": "Alteromonadaceae", "order": "Alteromonadales", "phylum": "Proteobacteria", "superkingdom": "Bacteria"}, "1300254": {"species": "Alteromonas mediterranea", "genus": "Alteromonas", "family": "Alteromonadaceae", "order": "Alteromonadales", "phylum": "Proteobacteria", "superkingdom": "Bacteria"}, "3816": {"species": "Abrus precatorius", "genus": "Abrus", "family": "Fabaceae", "order": "Fabales", "phylum": "Streptophyta", "superkingdom": "Eukaryota"}, "1245954": {"species": "uncultured Alteromonas sp. AD1000-21-D04", "genus": "Alteromonas", "family": "Alteromonadaceae", "order": "Alteromonadales", "phylum": "Proteobacteria", "superkingdom": "Bacteria"}, "1761891": {"species": "Pseudoalteromonas sp. 13-15", "genus": "Pseudoalteromonas", "family": "Pseudoalteromonadaceae", "order": "Alteromonadales", "phylum": "Proteobacteria", "superkingdom": "Bacteria"}, "131038": {"species": "Caloglossa beccarii", "genus": "Caloglossa", "family": "Delesseriaceae", "order": "Ceramiales", "phylum": "Rhodophyta", "superkingdom": "Eukaryota"}, "2059264": {"species": "Shewanella sp. Pdp11", "genus": "Shewanella", "family": "Shewanellaceae", "order": "Alteromonadales", "phylum": "Proteobacteria", "superkingdom": "Bacteria"}, "73025": {"species": "Eutreptiella gymnastica", "genus": "Eutreptiella", "family": "Eutreptiales-undef", "order": "Eutreptiales", "phylum": "Euglenozoa", "superkingdom": "Eukaryota"}, "71743": {"species": "Chlorogonium capillatum", "genus": "Chlorogonium", "family": "Haematococcaceae", "order": "Chlamydomonadales", "phylum": "Chlorophyta", "superkingdom": "Eukaryota"}, "2479393": {"species": "Pseudomonas sp. LTGT-11-2Z", "genus": "Pseudomonas", "family": "Pseudomonadaceae", "order": "Pseudomonadales", "phylum": "Proteobacteria", "superkingdom": "Bacteria"}, "123356": {"species": "Hyaloperonospora parasitica", "genus": "Hyaloperonospora", "family": "Peronosporaceae", "order": "Peronosporales", "phylum": "Eukaryota-undef", "superkingdom": "Eukaryota"}, "5486": {"species": "Candida viswanathii", "genus": "Candida", "family": "Debaryomycetaceae", "order": "Saccharomycetales", "phylum": "Ascomycota", "superkingdom": "Eukaryota"}, "43657": {"species": "Pseudoalteromonas luteoviolacea", "genus": "Pseudoalteromonas", "family": "Pseudoalteromonadaceae", "order": "Alteromonadales", "phylum": "Proteobacteria", "superkingdom": "Bacteria"}, "1141622": {"species": "uncultured picoeukaryote", "genus": "Eukaryota-undef", "family": "Eukaryota-undef", "order": "Eukaryota-undef", "phylum": "Eukaryota-undef", "superkingdom": "Eukaryota"}, "631": {"species": "Yersinia intermedia", "genus": "Yersinia", "family": "Yersiniaceae", "order": "Enterobacterales", "phylum": "Proteobacteria", "superkingdom": "Bacteria"}, "1300259": {"species": "Alteromonas mediterranea", "genus": "Alteromonas", "family": "Alteromonadaceae", "order": "Alteromonadales", "phylum": "Proteobacteria", "superkingdom": "Bacteria"}, "1300257": {"species": "Alteromonas mediterranea", "genus": "Alteromonas", "family": "Alteromonadaceae", "order": "Alteromonadales", "phylum": "Proteobacteria", "superkingdom": "Bacteria"}, "3218": {"species": "Physcomitrium patens", "genus": "Physcomitrium", "family": "Funariaceae", "order": "Funariales", "phylum": "Streptophyta", "superkingdom": "Eukaryota"}, "1917158": {"species": "Alteromonas sp. RW2A1", "genus": "Alteromonas", "family": "Alteromonadaceae", "order": "Alteromonadales", "phylum": "Proteobacteria", "superkingdom": "Bacteria"}, "542402": {"species": "uncultured bacterium ARCTIC13_E_12", "genus": "Bacteria-undef", "family": "Bacteria-undef", "order": "Bacteria-undef", "phylum": "Bacteria-undef", "superkingdom": "Bacteria"}, "4555": {"species": "Setaria italica", "genus": "Setaria", "family": "Poaceae", "order": "Poales", "phylum": "Streptophyta", "superkingdom": "Eukaryota"}, "102107": {"species": "Prunus mume", "genus": "Prunus", "family": "Rosaceae", "order": "Rosales", "phylum": "Streptophyta", "superkingdom": "Eukaryota"}, "156304": {"species": "Ceratina calcarata", "genus": "Ceratina", "family": "Apidae", "order": "Hymenoptera", "phylum": "Arthropoda", "superkingdom": "Eukaryota"}, "564608": {"species": "Micromonas pusilla", "genus": "Micromonas", "family": "Mamiellaceae", "order": "Mamiellales", "phylum": "Chlorophyta", "superkingdom": "Eukaryota"}, "4558": {"species": "Sorghum bicolor", "genus": "Sorghum", "family": "Poaceae", "order": "Poales", "phylum": "Streptophyta", "superkingdom": "Eukaryota"}, "188344": {"species": "Leptosomus discolor", "genus": "Leptosomus", "family": "Leptosomidae", "order": "Coraciiformes", "phylum": "Chordata", "superkingdom": "Eukaryota"}, "10224": {"species": "Saccoglossus kowalevskii", "genus": "Saccoglossus", "family": "Harrimaniidae", "order": "Hemichordata-undef", "phylum": "Hemichordata", "superkingdom": "Eukaryota"}, "376489": {"species": "Halotalea alkalilenta", "genus": "Halotalea", "family": "Halomonadaceae", "order": "Oceanospirillales", "phylum": "Proteobacteria", "superkingdom": "Bacteria"}, "72664": {"species": "Eutrema salsugineum", "genus": "Eutrema", "family": "Brassicaceae", "order": "Brassicales", "phylum": "Streptophyta", "superkingdom": "Eukaryota"}, "754476": {"species": "Methylophaga nitratireducenticrescens", "genus": "Methylophaga", "family": "Piscirickettsiaceae", "order": "Thiotrichales", "phylum": "Proteobacteria", "superkingdom": "Bacteria"}, "81985": {"species": "Capsella rubella", "genus": "Capsella", "family": "Brassicaceae", "order": "Brassicales", "phylum": "Streptophyta", "superkingdom": "Eukaryota"}, "1246067": {"species": "uncultured Alteromonas sp. AD1000-G16-4", "genus": "Alteromonas", "family": "Alteromonadaceae", "order": "Alteromonadales", "phylum": "Proteobacteria", "superkingdom": "Bacteria"}, "552666": {"species": "Partenskyella glossopodia", "genus": "Partenskyella", "family": "Cercozoa-undef", "order": "Cercozoa-undef", "phylum": "Cercozoa", "superkingdom": "Eukaryota"}, "3649": {"species": "Carica papaya", "genus": "Carica", "family": "Caricaceae", "order": "Brassicales", "phylum": "Streptophyta", "superkingdom": "Eukaryota"}, "1004785": {"species": "Alteromonas macleodii", "genus": "Alteromonas", "family": "Alteromonadaceae", "order": "Alteromonadales", "phylum": "Proteobacteria", "superkingdom": "Bacteria"}, "233316": {"species": "Alteromonas stellipolaris", "genus": "Alteromonas", "family": "Alteromonadaceae", "order": "Alteromonadales", "phylum": "Proteobacteria", "superkingdom": "Bacteria"}, "1314869": {"species": "Pseudoalteromonas espejiana", "genus": "Pseudoalteromonas", "family": "Pseudoalteromonadaceae", "order": "Alteromonadales", "phylum": "Proteobacteria", "superkingdom": "Bacteria"}, "1250153": {"species": "Maribacter sp. MAR_2009_60", "genus": "Maribacter", "family": "Flavobacteriaceae", "order": "Flavobacteriales", "phylum": "Bacteroidetes", "superkingdom": "Bacteria"}, "584": {"species": "Proteus mirabilis", "genus": "Proteus", "family": "Morganellaceae", "order": "Enterobacterales", "phylum": "Proteobacteria", "superkingdom": "Bacteria"}, "2026199": {"species": "Paraburkholderia aromaticivorans", "genus": "Paraburkholderia", "family": "Burkholderiaceae", "order": "Burkholderiales", "phylum": "Proteobacteria", "superkingdom": "Bacteria"}, "546": {"species": "Citrobacter freundii", "genus": "Citrobacter", "family": "Enterobacteriaceae", "order": "Enterobacterales", "phylum": "Proteobacteria", "superkingdom": "Bacteria"}, "121224": {"species": "Pediculus humanus", "genus": "Pediculus", "family": "Pediculidae", "order": "Phthiraptera", "phylum": "Arthropoda", "superkingdom": "Eukaryota"}, "161111": {"species": "Wolffia arrhiza", "genus": "Wolffia", "family": "Araceae", "order": "Alismatales", "phylum": "Streptophyta", "superkingdom": "Eukaryota"}, "62322": {"species": "Shewanella baltica", "genus": "Shewanella", "family": "Shewanellaceae", "order": "Alteromonadales", "phylum": "Proteobacteria", "superkingdom": "Bacteria"}, "29139": {"species": "Vombatus ursinus", "genus": "Vombatus", "family": "Vombatidae", "order": "Diprotodontia", "phylum": "Chordata", "superkingdom": "Eukaryota"}, "180498": {"species": "Jatropha curcas", "genus": "Jatropha", "family": "Euphorbiaceae", "order": "Malpighiales", "phylum": "Streptophyta", "superkingdom": "Eukaryota"}, "1245997": {"species": "uncultured Alteromonas sp. AD1000-51-E06", "genus": "Alteromonas", "family": "Alteromonadaceae", "order": "Alteromonadales", "phylum": "Proteobacteria", "superkingdom": "Bacteria"}, "1003335": {"species": "Kluyveromyces marxianus", "genus": "Kluyveromyces", "family": "Saccharomycetaceae", "order": "Saccharomycetales", "phylum": "Ascomycota", "superkingdom": "Eukaryota"}, "52688": {"species": "Ankyra judayi", "genus": "Ankyra", "family": "Sphaeropleaceae", "order": "Sphaeropleales", "phylum": "Chlorophyta", "superkingdom": "Eukaryota"}, "28108": {"species": "Alteromonas macleodii", "genus": "Alteromonas", "family": "Alteromonadaceae", "order": "Alteromonadales", "phylum": "Proteobacteria", "superkingdom": "Bacteria"}, "1245966": {"species": "uncultured Alteromonas sp. AD1000-26-F04", "genus": "Alteromonas", "family": "Alteromonadaceae", "order": "Alteromonadales", "phylum": "Proteobacteria", "superkingdom": "Bacteria"}, "3562": {"species": "Spinacia oleracea", "genus": "Spinacia", "family": "Chenopodiaceae", "order": "Caryophyllales", "phylum": "Streptophyta", "superkingdom": "Eukaryota"}, "76258": {"species": "Vibrio rumoiensis", "genus": "Vibrio", "family": "Vibrionaceae", "order": "Vibrionales", "phylum": "Proteobacteria", "superkingdom": "Bacteria"}, "1300255": {"species": "Alteromonas mediterranea", "genus": "Alteromonas", "family": "Alteromonadaceae", "order": "Alteromonadales", "phylum": "Proteobacteria", "superkingdom": "Bacteria"}, "2025808": {"species": "Vibrio qinghaiensis", "genus": "Vibrio", "family": "Vibrionaceae", "order": "Vibrionales", "phylum": "Proteobacteria", "superkingdom": "Bacteria"}, "4565": {"species": "Triticum aestivum", "genus": "Triticum", "family": "Poaceae", "order": "Poales", "phylum": "Streptophyta", "superkingdom": "Eukaryota"}, "133788": {"species": "uncultured prasinophyte clone OM5", "genus": "Chlorophyta-undef", "family": "Chlorophyta-undef", "order": "Chlorophyta-undef", "phylum": "Chlorophyta", "superkingdom": "Eukaryota"}, "287094": {"species": "Alteromonas addita", "genus": "Alteromonas", "family": "Alteromonadaceae", "order": "Alteromonadales", "phylum": "Proteobacteria", "superkingdom": "Bacteria"}, "69332": {"species": "Chara braunii", "genus": "Chara", "family": "Characeae", "order": "Charales", "phylum": "Streptophyta", "superkingdom": "Eukaryota"}, "150120": {"species": "Shewanella livingstonensis", "genus": "Shewanella", "family": "Shewanellaceae", "order": "Alteromonadales", "phylum": "Proteobacteria", "superkingdom": "Bacteria"}, "903510": {"species": "Vibrio furnissii", "genus": "Vibrio", "family": "Vibrionaceae", "order": "Vibrionales", "phylum": "Proteobacteria", "superkingdom": "Bacteria"}, "4442": {"species": "Camellia sinensis", "genus": "Camellia", "family": "Theaceae", "order": "Ericales", "phylum": "Streptophyta", "superkingdom": "Eukaryota"}, "28985": {"species": "Kluyveromyces lactis", "genus": "Kluyveromyces", "family": "Saccharomycetaceae", "order": "Saccharomycetales", "phylum": "Ascomycota", "superkingdom": "Eukaryota"}, "542485": {"species": "uncultured bacterium HF0070_02E07", "genus": "Bacteria-undef", "family": "Bacteria-undef", "order": "Bacteria-undef", "phylum": "Bacteria-undef", "superkingdom": "Bacteria"}, "1184158": {"species": "Gracilaria ferox", "genus": "Gracilaria", "family": "Gracilariaceae", "order": "Gracilariales", "phylum": "Rhodophyta", "superkingdom": "Eukaryota"}, "130453": {"species": "Arachis duranensis", "genus": "Arachis", "family": "Fabaceae", "order": "Fabales", "phylum": "Streptophyta", "superkingdom": "Eukaryota"}, "52035": {"species": "Lobochlamys segnis", "genus": "Lobochlamys", "family": "Chlamydomonadaceae", "order": "Chlamydomonadales", "phylum": "Chlorophyta", "superkingdom": "Eukaryota"}, "1671868": {"species": "Vibrio tapetis", "genus": "Vibrio", "family": "Vibrionaceae", "order": "Vibrionales", "phylum": "Proteobacteria", "superkingdom": "Bacteria"}, "3055": {"species": "Chlamydomonas reinhardtii", "genus": "Chlamydomonas", "family": "Chlamydomonadaceae", "order": "Chlamydomonadales", "phylum": "Chlorophyta", "superkingdom": "Eukaryota"}, "1720343": {"species": "Pseudoalteromonas sp. 1_2015MBL_MicDiv", "genus": "Pseudoalteromonas", "family": "Pseudoalteromonadaceae", "order": "Alteromonadales", "phylum": "Proteobacteria", "superkingdom": "Bacteria"}, "1903187": {"species": "Microcystis aeruginosa", "genus": "Microcystis", "family": "Microcystaceae", "order": "Chroococcales", "phylum": "Cyanobacteria", "superkingdom": "Bacteria"}, "1246103": {"species": "uncultured Alteromonas sp. AD1000-G20-5", "genus": "Alteromonas", "family": "Alteromonadaceae", "order": "Alteromonadales", "phylum": "Proteobacteria", "superkingdom": "Bacteria"}, "312850": {"species": "Lobosphaera incisa", "genus": "Lobosphaera", "family": "Trebouxiaceae", "order": "Trebouxiales", "phylum": "Chlorophyta", "superkingdom": "Eukaryota"}, "1245976": {"species": "uncultured Alteromonas sp. AD1000-357-C11", "genus": "Alteromonas", "family": "Alteromonadaceae", "order": "Alteromonadales", "phylum": "Proteobacteria", "superkingdom": "Bacteria"}, "1245988": {"species": "uncultured Alteromonas sp. AD1000-45-G05", "genus": "Alteromonas", "family": "Alteromonadaceae", "order": "Alteromonadales", "phylum": "Proteobacteria", "superkingdom": "Bacteria"}, "242159": {"species": "Ostreococcus sp. 'lucimarinus'", "genus": "Ostreococcus", "family": "Bathycoccaceae", "order": "Mamiellales", "phylum": "Chlorophyta", "superkingdom": "Eukaryota"}, "291302": {"species": "Miniopterus natalensis", "genus": "Miniopterus", "family": "Vespertilionidae", "order": "Chiroptera", "phylum": "Chordata", "superkingdom": "Eukaryota"}, "210441": {"species": "Asterionella formosa", "genus": "Asterionella", "family": "Fragilariaceae", "order": "Fragilariales", "phylum": "Bacillariophyta", "superkingdom": "Eukaryota"}, "1050107": {"species": "Lactobacillus delbrueckii", "genus": "Lactobacillus", "family": "Lactobacillaceae", "order": "Lactobacillales", "phylum": "Firmicutes", "superkingdom": "Bacteria"}, "644223": {"species": "Komagataella phaffii", "genus": "Komagataella", "family": "Phaffomycetaceae", "order": "Saccharomycetales", "phylum": "Ascomycota", "superkingdom": "Eukaryota"}, "991905": {"species": "Polymorphum gilvum", "genus": "Polymorphum", "family": "Proteobacteria-undef", "order": "Proteobacteria-undef", "phylum": "Proteobacteria", "superkingdom": "Bacteria"}, "225117": {"species": "Pyrus x bretschneideri", "genus": "Pyrus", "family": "Rosaceae", "order": "Rosales", "phylum": "Streptophyta", "superkingdom": "Eukaryota"}, "3112": {"species": "Prototheca zopfii", "genus": "Prototheca", "family": "Chlorellaceae", "order": "Chlorellales", "phylum": "Chlorophyta", "superkingdom": "Eukaryota"}, "589873": {"species": "Alteromonas australica", "genus": "Alteromonas", "family": "Alteromonadaceae", "order": "Alteromonadales", "phylum": "Proteobacteria", "superkingdom": "Bacteria"}, "1129794": {"species": "Paraglaciecola psychrophila", "genus": "Paraglaciecola", "family": "Alteromonadaceae", "order": "Alteromonadales", "phylum": "Proteobacteria", "superkingdom": "Bacteria"}, "1437823": {"species": "Xenorhabdus nematophila", "genus": "Xenorhabdus", "family": "Morganellaceae", "order": "Enterobacterales", "phylum": "Proteobacteria", "superkingdom": "Bacteria"}, "35885": {"species": "Ipomoea triloba", "genus": "Ipomoea", "family": "Convolvulaceae", "order": "Solanales", "phylum": "Streptophyta", "superkingdom": "Eukaryota"}, "90675": {"species": "Camelina sativa", "genus": "Camelina", "family": "Brassicaceae", "order": "Brassicales", "phylum": "Streptophyta", "superkingdom": "Eukaryota"}, "498019": {"species": "[Candida] auris", "genus": "Clavispora", "family": "Metschnikowiaceae", "order": "Saccharomycetales", "phylum": "Ascomycota", "superkingdom": "Eukaryota"}, "1714845": {"species": "Alteromonas sp. BL110", "genus": "Alteromonas", "family": "Alteromonadaceae", "order": "Alteromonadales", "phylum": "Proteobacteria", "superkingdom": "Bacteria"}, "535722": {"species": "Nannizzia gypsea", "genus": "Nannizzia", "family": "Arthrodermataceae", "order": "Onygenales", "phylum": "Ascomycota", "superkingdom": "Eukaryota"}, "4686": {"species": "Asparagus officinalis", "genus": "Asparagus", "family": "Asparagaceae", "order": "Asparagales", "phylum": "Streptophyta", "superkingdom": "Eukaryota"}, "1917157": {"species": "Alteromonas sp. Mex14", "genus": "Alteromonas", "family": "Alteromonadaceae", "order": "Alteromonadales", "phylum": "Proteobacteria", "superkingdom": "Bacteria"}, "628": {"species": "Xenorhabdus nematophila", "genus": "Xenorhabdus", "family": "Morganellaceae", "order": "Enterobacterales", "phylum": "Proteobacteria", "superkingdom": "Bacteria"}, "1262470": {"species": "Herbaspirillum hiltneri", "genus": "Herbaspirillum", "family": "Oxalobacteraceae", "order": "Burkholderiales", "phylum": "Proteobacteria", "superkingdom": "Bacteria"}, "587": {"species": "Providencia rettgeri", "genus": "Providencia", "family": "Morganellaceae", "order": "Enterobacterales", "phylum": "Proteobacteria", "superkingdom": "Bacteria"}, "765719": {"species": "Pedinophyceae sp. YPF-701", "genus": "Chlorophyta-undef", "family": "Chlorophyta-undef", "order": "Chlorophyta-undef", "phylum": "Chlorophyta", "superkingdom": "Eukaryota"}, "746697": {"species": "Aequorivita sublithincola", "genus": "Aequorivita", "family": "Flavobacteriaceae", "order": "Flavobacteriales", "phylum": "Bacteroidetes", "superkingdom": "Bacteria"}, "244366": {"species": "Klebsiella variicola", "genus": "Klebsiella", "family": "Enterobacteriaceae", "order": "Enterobacterales", "phylum": "Proteobacteria", "superkingdom": "Bacteria"}, "10141": {"species": "Cavia porcellus", "genus": "Cavia", "family": "Caviidae", "order": "Rodentia", "phylum": "Chordata", "superkingdom": "Eukaryota"}, "104421": {"species": "Camponotus floridanus", "genus": "Camponotus", "family": "Formicidae", "order": "Hymenoptera", "phylum": "Arthropoda", "superkingdom": "Eukaryota"}, "41875": {"species": "Bathycoccus prasinos", "genus": "Bathycoccus", "family": "Bathycoccaceae", "order": "Mamiellales", "phylum": "Chlorophyta", "superkingdom": "Eukaryota"}, "206008": {"species": "Panicum hallii", "genus": "Panicum", "family": "Poaceae", "order": "Poales", "phylum": "Streptophyta", "superkingdom": "Eukaryota"}, "322104": {"species": "Scheffersomyces stipitis", "genus": "Scheffersomyces", "family": "Debaryomycetaceae", "order": "Saccharomycetales", "phylum": "Ascomycota", "superkingdom": "Eukaryota"}, "3469": {"species": "Papaver somniferum", "genus": "Papaver", "family": "Papaveraceae", "order": "Ranunculales", "phylum": "Streptophyta", "superkingdom": "Eukaryota"}, "2004647": {"species": "Acinetobacter sp. WCHAc010052", "genus": "Acinetobacter", "family": "Moraxellaceae", "order": "Pseudomonadales", "phylum": "Proteobacteria", "superkingdom": "Bacteria"}, "35019": {"species": "Thamnophis sirtalis", "genus": "Thamnophis", "family": "Colubridae", "order": "Squamata", "phylum": "Chordata", "superkingdom": "Eukaryota"}, "51324": {"species": "Oltmannsiellopsis viridis", "genus": "Oltmannsiellopsis", "family": "Oltmannsiellopsidaceae", "order": "Oltmannsiellopsidales", "phylum": "Chlorophyta", "superkingdom": "Eukaryota"}, "2358187": {"species": "Alteromonas sp. 76-1", "genus": "Alteromonas", "family": "Alteromonadaceae", "order": "Alteromonadales", "phylum": "Proteobacteria", "superkingdom": "Bacteria"}, "864336": {"species": "Vibrio sp. 04Ya108", "genus": "Vibrio", "family": "Vibrionaceae", "order": "Vibrionales", "phylum": "Proteobacteria", "superkingdom": "Bacteria"}, "2479546": {"species": "Vibrio sp. HBUAS61001", "genus": "Vibrio", "family": "Vibrionaceae", "order": "Vibrionales", "phylum": "Proteobacteria", "superkingdom": "Bacteria"}, "515363": {"species": "uncultured marine picoeukaryote", "genus": "Eukaryota-undef", "family": "Eukaryota-undef", "order": "Eukaryota-undef", "phylum": "Eukaryota-undef", "superkingdom": "Eukaryota"}, "2007176": {"species": "Dipterocladia arabiensis", "genus": "Dipterocladia", "family": "Dasyaceae", "order": "Ceramiales", "phylum": "Rhodophyta", "superkingdom": "Eukaryota"}, "436017": {"species": "Ostreococcus sp. 'lucimarinus'", "genus": "Ostreococcus", "family": "Bathycoccaceae", "order": "Mamiellales", "phylum": "Chlorophyta", "superkingdom": "Eukaryota"}, "1337936": {"species": "Calothrix sp. 336/3", "genus": "Calothrix", "family": "Calotrichaceae", "order": "Nostocales", "phylum": "Cyanobacteria", "superkingdom": "Bacteria"}, "680": {"species": "Vibrio campbellii", "genus": "Vibrio", "family": "Vibrionaceae", "order": "Vibrionales", "phylum": "Proteobacteria", "superkingdom": "Bacteria"}, "4944": {"species": "Saccharomycopsis fibuligera", "genus": "Saccharomycopsis", "family": "Saccharomycopsidaceae", "order": "Saccharomycetales", "phylum": "Ascomycota", "superkingdom": "Eukaryota"}, "45354": {"species": "[Candida] intermedia", "genus": "Clavispora", "family": "Metschnikowiaceae", "order": "Saccharomycetales", "phylum": "Ascomycota", "superkingdom": "Eukaryota"}, "718192": {"species": "Litorilituus sediminis", "genus": "Litorilituus", "family": "Colwelliaceae", "order": "Alteromonadales", "phylum": "Proteobacteria", "superkingdom": "Bacteria"}, "1245969": {"species": "uncultured Alteromonas sp. AD1000-33-C09", "genus": "Alteromonas", "family": "Alteromonadaceae", "order": "Alteromonadales", "phylum": "Proteobacteria", "superkingdom": "Bacteria"}, "1777491": {"species": "Alteromonas sp. Mac1", "genus": "Alteromonas", "family": "Alteromonadaceae", "order": "Alteromonadales", "phylum": "Proteobacteria", "superkingdom": "Bacteria"}, "76759": {"species": "Pseudomonas monteilii", "genus": "Pseudomonas", "family": "Pseudomonadaceae", "order": "Pseudomonadales", "phylum": "Proteobacteria", "superkingdom": "Bacteria"}, "332186": {"species": "Shewanella xiamenensis", "genus": "Shewanella", "family": "Shewanellaceae", "order": "Alteromonadales", "phylum": "Proteobacteria", "superkingdom": "Bacteria"}, "70448": {"species": "Ostreococcus tauri", "genus": "Ostreococcus", "family": "Bathycoccaceae", "order": "Mamiellales", "phylum": "Chlorophyta", "superkingdom": "Eukaryota"}, "6248": {"species": "Strongyloides stercoralis", "genus": "Strongyloides", "family": "Strongyloididae", "order": "Rhabditida", "phylum": "Nematoda", "superkingdom": "Eukaryota"}, "574566": {"species": "Coccomyxa subellipsoidea", "genus": "Coccomyxa", "family": "Chlorophyta-undef", "order": "Chlorophyta-undef", "phylum": "Chlorophyta", "superkingdom": "Eukaryota"}, "1245769": {"species": "Lachancea lanzarotensis", "genus": "Lachancea", "family": "Saccharomycetaceae", "order": "Saccharomycetales", "phylum": "Ascomycota", "superkingdom": "Eukaryota"}, "157072": {"species": "Aphanomyces invadans", "genus": "Aphanomyces", "family": "Saprolegniaceae", "order": "Saprolegniales", "phylum": "Eukaryota-undef", "superkingdom": "Eukaryota"}, "50039": {"species": "Bracteacoccus giganteus", "genus": "Bracteacoccus", "family": "Bracteacoccaceae", "order": "Sphaeropleales", "phylum": "Chlorophyta", "superkingdom": "Eukaryota"}, "666": {"species": "Vibrio cholerae", "genus": "Vibrio", "family": "Vibrionaceae", "order": "Vibrionales", "phylum": "Proteobacteria", "superkingdom": "Bacteria"}, "743611": {"species": "uncultured organism MedDCM-OCT-S04-C161", "genus": "undef", "family": "undef", "order": "undef", "phylum": "undef", "superkingdom": "undef"}, "1324350": {"species": "Acinetobacter equi", "genus": "Acinetobacter", "family": "Moraxellaceae", "order": "Pseudomonadales", "phylum": "Proteobacteria", "superkingdom": "Bacteria"}, "38833": {"species": "Micromonas pusilla", "genus": "Micromonas", "family": "Mamiellaceae", "order": "Mamiellales", "phylum": "Chlorophyta", "superkingdom": "Eukaryota"}, "391595": {"species": "Roseobacter litoralis", "genus": "Roseobacter", "family": "Rhodobacteraceae", "order": "Rhodobacterales", "phylum": "Proteobacteria", "superkingdom": "Bacteria"}, "1004786": {"species": "Alteromonas mediterranea", "genus": "Alteromonas", "family": "Alteromonadaceae", "order": "Alteromonadales", "phylum": "Proteobacteria", "superkingdom": "Bacteria"}, "566037": {"species": "Saccharomycetaceae sp. 'Ashbya aceri'", "genus": "Saccharomycetaceae-undef", "family": "Saccharomycetaceae", "order": "Saccharomycetales", "phylum": "Ascomycota", "superkingdom": "Eukaryota"}, "5801": {"species": "Eimeria acervulina", "genus": "Eimeria", "family": "Eimeriidae", "order": "Eucoccidiorida", "phylum": "Apicomplexa", "superkingdom": "Eukaryota"}, "1085623": {"species": "Glaciecola nitratireducens", "genus": "Glaciecola", "family": "Alteromonadaceae", "order": "Alteromonadales", "phylum": "Proteobacteria", "superkingdom": "Bacteria"}, "676": {"species": "Vibrio fluvialis", "genus": "Vibrio", "family": "Vibrionaceae", "order": "Vibrionales", "phylum": "Proteobacteria", "superkingdom": "Bacteria"}, "1777492": {"species": "Alteromonas sp. Mac2", "genus": "Alteromonas", "family": "Alteromonadaceae", "order": "Alteromonadales", "phylum": "Proteobacteria", "superkingdom": "Bacteria"}, "2027290": {"species": "Providencia sp. WCHPHu000369", "genus": "Providencia", "family": "Morganellaceae", "order": "Enterobacterales", "phylum": "Proteobacteria", "superkingdom": "Bacteria"}, "109376": {"species": "Brassica oleracea", "genus": "Brassica", "family": "Brassicaceae", "order": "Brassicales", "phylum": "Streptophyta", "superkingdom": "Eukaryota"}, "27457": {"species": "Bactrocera dorsalis", "genus": "Bactrocera", "family": "Tephritidae", "order": "Diptera", "phylum": "Arthropoda", "superkingdom": "Eukaryota"}, "1245998": {"species": "uncultured Alteromonas sp. AD1000-51-G09", "genus": "Alteromonas", "family": "Alteromonadaceae", "order": "Alteromonadales", "phylum": "Proteobacteria", "superkingdom": "Bacteria"}, "542413": {"species": "uncultured bacterium ARCTIC24_F_09", "genus": "Bacteria-undef", "family": "Bacteria-undef", "order": "Bacteria-undef", "phylum": "Bacteria-undef", "superkingdom": "Bacteria"}}, "order_of_blobs": ["chr_Mito_G5", "chr_Chlo_G5", "chr_19_G5", "chr_18_G5", "chr_17_G5", "chr_16_G5", "chr_15_G5", "chr_14_G5", "chr_13_G5", "chr_12_G5", "chr_11_G5", "chr_10_G5", "chr_9_G5", "chr_8_G5", "chr_7_G5", "chr_6_G5", "chr_5_G5", "chr_4_G5", "chr_3_G5", "chr_2_G5", "chr_1_G5", "G5_bacterial_contigs_Contig1", "G5_bacterial_contigs_Contig2", "G5_bacterial_contigs_Contig3", "G5_bacterial_contigs_Contig4", "G5_bacterial_contigs_Contig5", "G5_bacterial_contigs_Contig6", "G5_bacterial_contigs_Contig7", "G5_bacterial_contigs_Contig8", "G5_bacterial_contigs_Contig9", "G5_bacterial_contigs_Contig10", "G5_bacterial_contigs_Contig11", "G5_bacterial_contigs_Contig12", "G5_bacterial_contigs_Contig13", "G5_bacterial_contigs_Contig14", "G5_bacterial_contigs_Contig15", "G5_bacterial_contigs_Contig16", "G5_bacterial_contigs_Contig17", "G5_bacterial_contigs_Contig18", "G5_bacterial_contigs_Contig19", "G5_bacterial_contigs_Contig20", "G5_bacterial_contigs_Contig21", "G5_bacterial_contigs_Contig22"], "dict_of_blobs": {"chr_Mito_G5": {"name": "chr_Mito_G5", "length": 33576, "n_count": 0, "agct_count": 33576, "gc": 0.3929, "covs": {"bam0": 515.4501}, "read_cov": {"bam0": 115452}, "hits": {"tax0": [{"name": "chr_Mito_G5", "taxId": "41875", "score": 21468.0}, {"name": "chr_Mito_G5", "taxId": "41875", "score": 11241.0}, {"name": "chr_Mito_G5", "taxId": "41875", "score": 9400.0}, {"name": "chr_Mito_G5", "taxId": "41875", "score": 614.0}, {"name": "chr_Mito_G5", "taxId": "41875", "score": 614.0}, {"name": "chr_Mito_G5", "taxId": "41875", "score": 222.0}, {"name": "chr_Mito_G5", "taxId": "70448", "score": 2185.0}, {"name": "chr_Mito_G5", "taxId": "70448", "score": 737.0}, {"name": "chr_Mito_G5", "taxId": "70448", "score": 276.0}, {"name": "chr_Mito_G5", "taxId": "70448", "score": 185.0}, {"name": "chr_Mito_G5", "taxId": "70448", "score": 2185.0}, {"name": "chr_Mito_G5", "taxId": "70448", "score": 2185.0}, {"name": "chr_Mito_G5", "taxId": "70448", "score": 737.0}, {"name": "chr_Mito_G5", "taxId": "70448", "score": 697.0}, {"name": "chr_Mito_G5", "taxId": "70448", "score": 276.0}, {"name": "chr_Mito_G5", "taxId": "70448", "score": 185.0}, {"name": "chr_Mito_G5", "taxId": "296587", "score": 1040.0}, {"name": "chr_Mito_G5", "taxId": "296587", "score": 1040.0}, {"name": "chr_Mito_G5", "taxId": "296587", "score": 1000.0}, {"name": "chr_Mito_G5", "taxId": "296587", "score": 381.0}, {"name": "chr_Mito_G5", "taxId": "70448", "score": 959.0}, {"name": "chr_Mito_G5", "taxId": "70448", "score": 959.0}, {"name": "chr_Mito_G5", "taxId": "70448", "score": 959.0}, {"name": "chr_Mito_G5", "taxId": "1141622", "score": 952.0}, {"name": "chr_Mito_G5", "taxId": "1141622", "score": 942.0}, {"name": "chr_Mito_G5", "taxId": "1141622", "score": 941.0}, {"name": "chr_Mito_G5", "taxId": "70448", "score": 702.0}, {"name": "chr_Mito_G5", "taxId": "70448", "score": 702.0}, {"name": "chr_Mito_G5", "taxId": "3144", "score": 486.0}, {"name": "chr_Mito_G5", "taxId": "3144", "score": 464.0}, {"name": "chr_Mito_G5", "taxId": "3144", "score": 326.0}, {"name": "chr_Mito_G5", "taxId": "542485", "score": 449.0}, {"name": "chr_Mito_G5", "taxId": "51324", "score": 446.0}, {"name": "chr_Mito_G5", "taxId": "1534972", "score": 444.0}, {"name": "chr_Mito_G5", "taxId": "80365", "score": 436.0}, {"name": "chr_Mito_G5", "taxId": "3076", "score": 427.0}, {"name": "chr_Mito_G5", "taxId": "3076", "score": 427.0}, {"name": "chr_Mito_G5", "taxId": "39899", "score": 388.0}, {"name": "chr_Mito_G5", "taxId": "3112", "score": 357.0}, {"name": "chr_Mito_G5", "taxId": "312850", "score": 350.0}, {"name": "chr_Mito_G5", "taxId": "145475", "score": 303.0}, {"name": "chr_Mito_G5", "taxId": "70448", "score": 276.0}, {"name": "chr_Mito_G5", "taxId": "70448", "score": 198.0}, {"name": "chr_Mito_G5", "taxId": "70448", "score": 185.0}, {"name": "chr_Mito_G5", "taxId": "70448", "score": 276.0}, {"name": "chr_Mito_G5", "taxId": "70448", "score": 185.0}, {"name": "chr_Mito_G5", "taxId": "173492", "score": 246.0}, {"name": "chr_Mito_G5", "taxId": "70448", "score": 198.0}, {"name": "chr_Mito_G5", "taxId": "70448", "score": 198.0}, {"name": "chr_Mito_G5", "taxId": "70448", "score": 198.0}, {"name": "chr_Mito_G5", "taxId": "34884", "score": 159.0}, {"name": "chr_Mito_G5", "taxId": "34884", "score": 159.0}, {"name": "chr_Mito_G5", "taxId": "116960", "score": 148.0}, {"name": "chr_Mito_G5", "taxId": "69332", "score": 141.0}, {"name": "chr_Mito_G5", "taxId": "181804", "score": 141.0}, {"name": "chr_Mito_G5", "taxId": "55564", "score": 141.0}]}, "taxonomy": {"bestsum": {"species": {"tax": "Bathycoccus prasinos", "score": 43559.0, "c_index": 19}, "genus": {"tax": "Bathycoccus", "score": 43559.0, "c_index": 18}, "family": {"tax": "Bathycoccaceae", "score": 59202.0, "c_index": 14}, "order": {"tax": "Mamiellales", "score": 62663.0, "c_index": 12}, "phylum": {"tax": "Chlorophyta", "score": 65219.0, "c_index": 4}, "superkingdom": {"tax": "Eukaryota", "score": 71487.0, "c_index": 1}}}}, "chr_Chlo_G5": {"name": "chr_Chlo_G5", "length": 68446, "n_count": 0, "agct_count": 68446, "gc": 0.4032, "covs": {"bam0": 395.869}, "read_cov": {"bam0": 180753}, "hits": {"tax0": [{"name": "chr_Chlo_G5", "taxId": "41875", "score": 14595.0}, {"name": "chr_Chlo_G5", "taxId": "41875", "score": 12519.0}, {"name": "chr_Chlo_G5", "taxId": "41875", "score": 11291.0}, {"name": "chr_Chlo_G5", "taxId": "41875", "score": 10780.0}, {"name": "chr_Chlo_G5", "taxId": "41875", "score": 9127.0}, {"name": "chr_Chlo_G5", "taxId": "41875", "score": 3788.0}, {"name": "chr_Chlo_G5", "taxId": "41875", "score": 2507.0}, {"name": "chr_Chlo_G5", "taxId": "41875", "score": 2477.0}, {"name": "chr_Chlo_G5", "taxId": "41875", "score": 2294.0}, {"name": "chr_Chlo_G5", "taxId": "41875", "score": 1797.0}, {"name": "chr_Chlo_G5", "taxId": "41875", "score": 6791.0}, {"name": "chr_Chlo_G5", "taxId": "296587", "score": 6346.0}, {"name": "chr_Chlo_G5", "taxId": "296587", "score": 6346.0}, {"name": "chr_Chlo_G5", "taxId": "296587", "score": 5428.0}, {"name": "chr_Chlo_G5", "taxId": "296587", "score": 3299.0}, {"name": "chr_Chlo_G5", "taxId": "296587", "score": 2119.0}, {"name": "chr_Chlo_G5", "taxId": "296587", "score": 1993.0}, {"name": "chr_Chlo_G5", "taxId": "296587", "score": 1960.0}, {"name": "chr_Chlo_G5", "taxId": "296587", "score": 1631.0}, {"name": "chr_Chlo_G5", "taxId": "296587", "score": 1631.0}, {"name": "chr_Chlo_G5", "taxId": "296587", "score": 785.0}, {"name": "chr_Chlo_G5", "taxId": "296587", "score": 638.0}, {"name": "chr_Chlo_G5", "taxId": "296587", "score": 505.0}, {"name": "chr_Chlo_G5", "taxId": "296587", "score": 326.0}, {"name": "chr_Chlo_G5", "taxId": "296587", "score": 305.0}, {"name": "chr_Chlo_G5", "taxId": "296587", "score": 250.0}, {"name": "chr_Chlo_G5", "taxId": "296587", "score": 206.0}, {"name": "chr_Chlo_G5", "taxId": "296587", "score": 148.0}, {"name": "chr_Chlo_G5", "taxId": "296587", "score": 143.0}, {"name": "chr_Chlo_G5", "taxId": "296587", "score": 139.0}, {"name": "chr_Chlo_G5", "taxId": "296587", "score": 137.0}, {"name": "chr_Chlo_G5", "taxId": "296587", "score": 137.0}, {"name": "chr_Chlo_G5", "taxId": "564608", "score": 5345.0}, {"name": "chr_Chlo_G5", "taxId": "564608", "score": 1929.0}, {"name": "chr_Chlo_G5", "taxId": "564608", "score": 158.0}, {"name": "chr_Chlo_G5", "taxId": "564608", "score": 148.0}, {"name": "chr_Chlo_G5", "taxId": "70448", "score": 4951.0}, {"name": "chr_Chlo_G5", "taxId": "70448", "score": 3203.0}, {"name": "chr_Chlo_G5", "taxId": "70448", "score": 1967.0}, {"name": "chr_Chlo_G5", "taxId": "70448", "score": 1929.0}, {"name": "chr_Chlo_G5", "taxId": "70448", "score": 1206.0}, {"name": "chr_Chlo_G5", "taxId": "70448", "score": 935.0}, {"name": "chr_Chlo_G5", "taxId": "70448", "score": 854.0}, {"name": "chr_Chlo_G5", "taxId": "70448", "score": 822.0}, {"name": "chr_Chlo_G5", "taxId": "70448", "score": 508.0}, {"name": "chr_Chlo_G5", "taxId": "70448", "score": 414.0}, {"name": "chr_Chlo_G5", "taxId": "70448", "score": 407.0}, {"name": "chr_Chlo_G5", "taxId": "70448", "score": 366.0}, {"name": "chr_Chlo_G5", "taxId": "70448", "score": 361.0}, {"name": "chr_Chlo_G5", "taxId": "70448", "score": 254.0}, {"name": "chr_Chlo_G5", "taxId": "70448", "score": 250.0}, {"name": "chr_Chlo_G5", "taxId": "70448", "score": 139.0}, {"name": "chr_Chlo_G5", "taxId": "70448", "score": 4946.0}, {"name": "chr_Chlo_G5", "taxId": "70448", "score": 1962.0}, {"name": "chr_Chlo_G5", "taxId": "70448", "score": 1923.0}, {"name": "chr_Chlo_G5", "taxId": "70448", "score": 1760.0}, {"name": "chr_Chlo_G5", "taxId": "70448", "score": 1616.0}, {"name": "chr_Chlo_G5", "taxId": "70448", "score": 1206.0}, {"name": "chr_Chlo_G5", "taxId": "70448", "score": 929.0}, {"name": "chr_Chlo_G5", "taxId": "70448", "score": 874.0}, {"name": "chr_Chlo_G5", "taxId": "70448", "score": 854.0}, {"name": "chr_Chlo_G5", "taxId": "70448", "score": 822.0}, {"name": "chr_Chlo_G5", "taxId": "70448", "score": 508.0}, {"name": "chr_Chlo_G5", "taxId": "70448", "score": 440.0}, {"name": "chr_Chlo_G5", "taxId": "70448", "score": 414.0}, {"name": "chr_Chlo_G5", "taxId": "70448", "score": 407.0}, {"name": "chr_Chlo_G5", "taxId": "70448", "score": 366.0}, {"name": "chr_Chlo_G5", "taxId": "70448", "score": 361.0}, {"name": "chr_Chlo_G5", "taxId": "70448", "score": 302.0}, {"name": "chr_Chlo_G5", "taxId": "70448", "score": 254.0}, {"name": "chr_Chlo_G5", "taxId": "70448", "score": 244.0}, {"name": "chr_Chlo_G5", "taxId": "70448", "score": 139.0}, {"name": "chr_Chlo_G5", "taxId": "70448", "score": 139.0}, {"name": "chr_Chlo_G5", "taxId": "70448", "score": 4946.0}, {"name": "chr_Chlo_G5", "taxId": "70448", "score": 1962.0}, {"name": "chr_Chlo_G5", "taxId": "70448", "score": 1760.0}, {"name": "chr_Chlo_G5", "taxId": "70448", "score": 1616.0}, {"name": "chr_Chlo_G5", "taxId": "70448", "score": 1206.0}, {"name": "chr_Chlo_G5", "taxId": "70448", "score": 929.0}, {"name": "chr_Chlo_G5", "taxId": "70448", "score": 874.0}, {"name": "chr_Chlo_G5", "taxId": "70448", "score": 854.0}, {"name": "chr_Chlo_G5", "taxId": "70448", "score": 822.0}, {"name": "chr_Chlo_G5", "taxId": "70448", "score": 660.0}, {"name": "chr_Chlo_G5", "taxId": "70448", "score": 508.0}, {"name": "chr_Chlo_G5", "taxId": "70448", "score": 440.0}, {"name": "chr_Chlo_G5", "taxId": "70448", "score": 414.0}, {"name": "chr_Chlo_G5", "taxId": "70448", "score": 407.0}, {"name": "chr_Chlo_G5", "taxId": "70448", "score": 370.0}, {"name": "chr_Chlo_G5", "taxId": "70448", "score": 366.0}, {"name": "chr_Chlo_G5", "taxId": "70448", "score": 361.0}, {"name": "chr_Chlo_G5", "taxId": "70448", "score": 302.0}, {"name": "chr_Chlo_G5", "taxId": "70448", "score": 254.0}, {"name": "chr_Chlo_G5", "taxId": "70448", "score": 244.0}, {"name": "chr_Chlo_G5", "taxId": "70448", "score": 139.0}, {"name": "chr_Chlo_G5", "taxId": "70448", "score": 139.0}, {"name": "chr_Chlo_G5", "taxId": "542413", "score": 4235.0}, {"name": "chr_Chlo_G5", "taxId": "542413", "score": 158.0}, {"name": "chr_Chlo_G5", "taxId": "70448", "score": 3203.0}, {"name": "chr_Chlo_G5", "taxId": "70448", "score": 1772.0}, {"name": "chr_Chlo_G5", "taxId": "70448", "score": 676.0}, {"name": "chr_Chlo_G5", "taxId": "70448", "score": 3203.0}, {"name": "chr_Chlo_G5", "taxId": "70448", "score": 1598.0}, {"name": "chr_Chlo_G5", "taxId": "70448", "score": 935.0}, {"name": "chr_Chlo_G5", "taxId": "70448", "score": 874.0}, {"name": "chr_Chlo_G5", "taxId": "70448", "score": 508.0}, {"name": "chr_Chlo_G5", "taxId": "70448", "score": 446.0}, {"name": "chr_Chlo_G5", "taxId": "70448", "score": 414.0}, {"name": "chr_Chlo_G5", "taxId": "70448", "score": 250.0}, {"name": "chr_Chlo_G5", "taxId": "133788", "score": 2671.0}, {"name": "chr_Chlo_G5", "taxId": "70448", "score": 1962.0}, {"name": "chr_Chlo_G5", "taxId": "70448", "score": 1923.0}, {"name": "chr_Chlo_G5", "taxId": "70448", "score": 1760.0}, {"name": "chr_Chlo_G5", "taxId": "70448", "score": 1206.0}, {"name": "chr_Chlo_G5", "taxId": "70448", "score": 874.0}, {"name": "chr_Chlo_G5", "taxId": "70448", "score": 854.0}, {"name": "chr_Chlo_G5", "taxId": "70448", "score": 822.0}, {"name": "chr_Chlo_G5", "taxId": "70448", "score": 508.0}, {"name": "chr_Chlo_G5", "taxId": "70448", "score": 414.0}, {"name": "chr_Chlo_G5", "taxId": "70448", "score": 407.0}, {"name": "chr_Chlo_G5", "taxId": "70448", "score": 366.0}, {"name": "chr_Chlo_G5", "taxId": "70448", "score": 244.0}, {"name": "chr_Chlo_G5", "taxId": "542402", "score": 1799.0}, {"name": "chr_Chlo_G5", "taxId": "542402", "score": 558.0}, {"name": "chr_Chlo_G5", "taxId": "542402", "score": 481.0}, {"name": "chr_Chlo_G5", "taxId": "542402", "score": 366.0}, {"name": "chr_Chlo_G5", "taxId": "542402", "score": 137.0}, {"name": "chr_Chlo_G5", "taxId": "70448", "score": 1772.0}, {"name": "chr_Chlo_G5", "taxId": "70448", "score": 676.0}, {"name": "chr_Chlo_G5", "taxId": "70448", "score": 1598.0}, {"name": "chr_Chlo_G5", "taxId": "70448", "score": 1598.0}, {"name": "chr_Chlo_G5", "taxId": "70448", "score": 1598.0}, {"name": "chr_Chlo_G5", "taxId": "765719", "score": 750.0}, {"name": "chr_Chlo_G5", "taxId": "70448", "score": 676.0}, {"name": "chr_Chlo_G5", "taxId": "70448", "score": 372.0}, {"name": "chr_Chlo_G5", "taxId": "70448", "score": 676.0}, {"name": "chr_Chlo_G5", "taxId": "70448", "score": 372.0}, {"name": "chr_Chlo_G5", "taxId": "52035", "score": 270.0}, {"name": "chr_Chlo_G5", "taxId": "71743", "score": 267.0}, {"name": "chr_Chlo_G5", "taxId": "47904", "score": 259.0}, {"name": "chr_Chlo_G5", "taxId": "52035", "score": 213.0}, {"name": "chr_Chlo_G5", "taxId": "3105", "score": 183.0}, {"name": "chr_Chlo_G5", "taxId": "3105", "score": 183.0}, {"name": "chr_Chlo_G5", "taxId": "52688", "score": 167.0}, {"name": "chr_Chlo_G5", "taxId": "1134705", "score": 152.0}, {"name": "chr_Chlo_G5", "taxId": "2007176", "score": 148.0}, {"name": "chr_Chlo_G5", "taxId": "1184158", "score": 147.0}, {"name": "chr_Chlo_G5", "taxId": "1604141", "score": 145.0}, {"name": "chr_Chlo_G5", "taxId": "1604141", "score": 145.0}, {"name": "chr_Chlo_G5", "taxId": "50039", "score": 145.0}, {"name": "chr_Chlo_G5", "taxId": "552666", "score": 143.0}, {"name": "chr_Chlo_G5", "taxId": "131038", "score": 139.0}, {"name": "chr_Chlo_G5", "taxId": "73025", "score": 139.0}]}, "taxonomy": {"bestsum": {"species": {"tax": "Ostreococcus tauri", "score": 93162.0, "c_index": 20}, "genus": {"tax": "Ostreococcus", "score": 93162.0, "c_index": 17}, "family": {"tax": "Bathycoccaceae", "score": 171128.0, "c_index": 15}, "order": {"tax": "Mamiellales", "score": 213180.0, "c_index": 10}, "phylum": {"tax": "Chlorophyta", "score": 218288.0, "c_index": 5}, "superkingdom": {"tax": "Eukaryota", "score": 219446.0, "c_index": 1}}}}, "chr_19_G5": {"name": "chr_19_G5", "length": 113456, "n_count": 72434, "agct_count": 41022, "gc": 0.4416, "covs": {"bam0": 46.5002}, "read_cov": {"bam0": 12725}, "hits": {"tax0": [{"name": "chr_19_G5", "taxId": "41875", "score": 610.0}, {"name": "chr_19_G5", "taxId": "41875", "score": 573.0}, {"name": "chr_19_G5", "taxId": "41875", "score": 252.0}, {"name": "chr_19_G5", "taxId": "41875", "score": 364.0}, {"name": "chr_19_G5", "taxId": "41875", "score": 357.0}, {"name": "chr_19_G5", "taxId": "41875", "score": 355.0}, {"name": "chr_19_G5", "taxId": "41875", "score": 351.0}, {"name": "chr_19_G5", "taxId": "41875", "score": 287.0}, {"name": "chr_19_G5", "taxId": "41875", "score": 281.0}, {"name": "chr_19_G5", "taxId": "41875", "score": 265.0}, {"name": "chr_19_G5", "taxId": "41875", "score": 265.0}, {"name": "chr_19_G5", "taxId": "41875", "score": 237.0}, {"name": "chr_19_G5", "taxId": "41875", "score": 235.0}, {"name": "chr_19_G5", "taxId": "41875", "score": 231.0}, {"name": "chr_19_G5", "taxId": "41875", "score": 211.0}, {"name": "chr_19_G5", "taxId": "41875", "score": 211.0}, {"name": "chr_19_G5", "taxId": "41875", "score": 211.0}, {"name": "chr_19_G5", "taxId": "41875", "score": 185.0}, {"name": "chr_19_G5", "taxId": "41875", "score": 171.0}, {"name": "chr_19_G5", "taxId": "41875", "score": 231.0}, {"name": "chr_19_G5", "taxId": "41875", "score": 231.0}, {"name": "chr_19_G5", "taxId": "41875", "score": 231.0}, {"name": "chr_19_G5", "taxId": "41875", "score": 226.0}, {"name": "chr_19_G5", "taxId": "41875", "score": 169.0}]}, "taxonomy": {"bestsum": {"species": {"tax": "Bathycoccus prasinos", "score": 6740.0, "c_index": 0}, "genus": {"tax": "Bathycoccus", "score": 6740.0, "c_index": 0}, "family": {"tax": "Bathycoccaceae", "score": 6740.0, "c_index": 0}, "order": {"tax": "Mamiellales", "score": 6740.0, "c_index": 0}, "phylum": {"tax": "Chlorophyta", "score": 6740.0, "c_index": 0}, "superkingdom": {"tax": "Eukaryota", "score": 6740.0, "c_index": 0}}}}, "chr_18_G5": {"name": "chr_18_G5", "length": 312835, "n_count": 0, "agct_count": 312835, "gc": 0.4849, "covs": {"bam0": 111.2129}, "read_cov": {"bam0": 232090}, "hits": {"tax0": [{"name": "chr_18_G5", "taxId": "41875", "score": 10128.0}, {"name": "chr_18_G5", "taxId": "41875", "score": 5105.0}, {"name": "chr_18_G5", "taxId": "41875", "score": 4822.0}, {"name": "chr_18_G5", "taxId": "41875", "score": 4200.0}, {"name": "chr_18_G5", "taxId": "41875", "score": 3914.0}, {"name": "chr_18_G5", "taxId": "41875", "score": 3853.0}, {"name": "chr_18_G5", "taxId": "41875", "score": 3843.0}, {"name": "chr_18_G5", "taxId": "41875", "score": 3762.0}, {"name": "chr_18_G5", "taxId": "41875", "score": 3759.0}, {"name": "chr_18_G5", "taxId": "41875", "score": 3718.0}, {"name": "chr_18_G5", "taxId": "41875", "score": 3648.0}, {"name": "chr_18_G5", "taxId": "41875", "score": 3400.0}, {"name": "chr_18_G5", "taxId": "41875", "score": 3398.0}, {"name": "chr_18_G5", "taxId": "41875", "score": 3354.0}, {"name": "chr_18_G5", "taxId": "41875", "score": 3264.0}, {"name": "chr_18_G5", "taxId": "41875", "score": 3120.0}, {"name": "chr_18_G5", "taxId": "41875", "score": 3090.0}, {"name": "chr_18_G5", "taxId": "41875", "score": 2987.0}, {"name": "chr_18_G5", "taxId": "41875", "score": 2972.0}, {"name": "chr_18_G5", "taxId": "41875", "score": 2944.0}, {"name": "chr_18_G5", "taxId": "41875", "score": 2892.0}, {"name": "chr_18_G5", "taxId": "41875", "score": 2795.0}, {"name": "chr_18_G5", "taxId": "41875", "score": 2623.0}, {"name": "chr_18_G5", "taxId": "41875", "score": 2438.0}, {"name": "chr_18_G5", "taxId": "41875", "score": 2364.0}, {"name": "chr_18_G5", "taxId": "41875", "score": 2318.0}, {"name": "chr_18_G5", "taxId": "41875", "score": 2302.0}, {"name": "chr_18_G5", "taxId": "41875", "score": 2217.0}, {"name": "chr_18_G5", "taxId": "41875", "score": 2174.0}, {"name": "chr_18_G5", "taxId": "41875", "score": 2082.0}, {"name": "chr_18_G5", "taxId": "41875", "score": 2037.0}, {"name": "chr_18_G5", "taxId": "41875", "score": 1869.0}, {"name": "chr_18_G5", "taxId": "41875", "score": 1857.0}, {"name": "chr_18_G5", "taxId": "41875", "score": 1853.0}, {"name": "chr_18_G5", "taxId": "41875", "score": 1838.0}, {"name": "chr_18_G5", "taxId": "41875", "score": 1829.0}, {"name": "chr_18_G5", "taxId": "41875", "score": 1777.0}, {"name": "chr_18_G5", "taxId": "41875", "score": 1746.0}, {"name": "chr_18_G5", "taxId": "41875", "score": 1742.0}, {"name": "chr_18_G5", "taxId": "41875", "score": 1724.0}, {"name": "chr_18_G5", "taxId": "41875", "score": 1707.0}, {"name": "chr_18_G5", "taxId": "41875", "score": 1659.0}, {"name": "chr_18_G5", "taxId": "41875", "score": 1655.0}, {"name": "chr_18_G5", "taxId": "41875", "score": 1613.0}, {"name": "chr_18_G5", "taxId": "41875", "score": 1591.0}, {"name": "chr_18_G5", "taxId": "41875", "score": 1572.0}, {"name": "chr_18_G5", "taxId": "41875", "score": 1537.0}, {"name": "chr_18_G5", "taxId": "41875", "score": 1482.0}, {"name": "chr_18_G5", "taxId": "41875", "score": 1461.0}, {"name": "chr_18_G5", "taxId": "41875", "score": 1461.0}, {"name": "chr_18_G5", "taxId": "41875", "score": 1382.0}, {"name": "chr_18_G5", "taxId": "41875", "score": 1378.0}, {"name": "chr_18_G5", "taxId": "41875", "score": 1354.0}, {"name": "chr_18_G5", "taxId": "41875", "score": 1284.0}, {"name": "chr_18_G5", "taxId": "41875", "score": 1262.0}, {"name": "chr_18_G5", "taxId": "41875", "score": 1214.0}, {"name": "chr_18_G5", "taxId": "41875", "score": 1203.0}, {"name": "chr_18_G5", "taxId": "41875", "score": 1201.0}, {"name": "chr_18_G5", "taxId": "41875", "score": 1101.0}, {"name": "chr_18_G5", "taxId": "41875", "score": 1062.0}, {"name": "chr_18_G5", "taxId": "41875", "score": 1037.0}, {"name": "chr_18_G5", "taxId": "41875", "score": 1031.0}, {"name": "chr_18_G5", "taxId": "41875", "score": 1016.0}, {"name": "chr_18_G5", "taxId": "41875", "score": 1009.0}, {"name": "chr_18_G5", "taxId": "41875", "score": 996.0}, {"name": "chr_18_G5", "taxId": "41875", "score": 977.0}, {"name": "chr_18_G5", "taxId": "41875", "score": 931.0}, {"name": "chr_18_G5", "taxId": "41875", "score": 922.0}, {"name": "chr_18_G5", "taxId": "41875", "score": 900.0}, {"name": "chr_18_G5", "taxId": "41875", "score": 894.0}, {"name": "chr_18_G5", "taxId": "41875", "score": 889.0}, {"name": "chr_18_G5", "taxId": "41875", "score": 880.0}, {"name": "chr_18_G5", "taxId": "41875", "score": 863.0}, {"name": "chr_18_G5", "taxId": "41875", "score": 859.0}, {"name": "chr_18_G5", "taxId": "41875", "score": 832.0}, {"name": "chr_18_G5", "taxId": "41875", "score": 830.0}, {"name": "chr_18_G5", "taxId": "41875", "score": 830.0}, {"name": "chr_18_G5", "taxId": "41875", "score": 800.0}, {"name": "chr_18_G5", "taxId": "41875", "score": 778.0}, {"name": "chr_18_G5", "taxId": "41875", "score": 767.0}, {"name": "chr_18_G5", "taxId": "41875", "score": 767.0}, {"name": "chr_18_G5", "taxId": "41875", "score": 743.0}, {"name": "chr_18_G5", "taxId": "41875", "score": 728.0}, {"name": "chr_18_G5", "taxId": "41875", "score": 723.0}, {"name": "chr_18_G5", "taxId": "41875", "score": 710.0}, {"name": "chr_18_G5", "taxId": "41875", "score": 706.0}, {"name": "chr_18_G5", "taxId": "41875", "score": 691.0}, {"name": "chr_18_G5", "taxId": "41875", "score": 691.0}, {"name": "chr_18_G5", "taxId": "41875", "score": 682.0}, {"name": "chr_18_G5", "taxId": "41875", "score": 678.0}, {"name": "chr_18_G5", "taxId": "41875", "score": 667.0}, {"name": "chr_18_G5", "taxId": "41875", "score": 667.0}, {"name": "chr_18_G5", "taxId": "41875", "score": 664.0}, {"name": "chr_18_G5", "taxId": "41875", "score": 649.0}, {"name": "chr_18_G5", "taxId": "41875", "score": 643.0}, {"name": "chr_18_G5", "taxId": "41875", "score": 627.0}, {"name": "chr_18_G5", "taxId": "41875", "score": 623.0}, {"name": "chr_18_G5", "taxId": "41875", "score": 617.0}, {"name": "chr_18_G5", "taxId": "41875", "score": 614.0}, {"name": "chr_18_G5", "taxId": "41875", "score": 573.0}, {"name": "chr_18_G5", "taxId": "41875", "score": 569.0}, {"name": "chr_18_G5", "taxId": "41875", "score": 569.0}, {"name": "chr_18_G5", "taxId": "41875", "score": 525.0}, {"name": "chr_18_G5", "taxId": "41875", "score": 523.0}, {"name": "chr_18_G5", "taxId": "41875", "score": 520.0}, {"name": "chr_18_G5", "taxId": "41875", "score": 499.0}, {"name": "chr_18_G5", "taxId": "41875", "score": 479.0}, {"name": "chr_18_G5", "taxId": "41875", "score": 479.0}, {"name": "chr_18_G5", "taxId": "41875", "score": 464.0}, {"name": "chr_18_G5", "taxId": "41875", "score": 462.0}, {"name": "chr_18_G5", "taxId": "41875", "score": 459.0}, {"name": "chr_18_G5", "taxId": "41875", "score": 457.0}, {"name": "chr_18_G5", "taxId": "41875", "score": 457.0}, {"name": "chr_18_G5", "taxId": "41875", "score": 442.0}, {"name": "chr_18_G5", "taxId": "41875", "score": 416.0}, {"name": "chr_18_G5", "taxId": "41875", "score": 396.0}, {"name": "chr_18_G5", "taxId": "41875", "score": 372.0}, {"name": "chr_18_G5", "taxId": "41875", "score": 346.0}, {"name": "chr_18_G5", "taxId": "41875", "score": 333.0}, {"name": "chr_18_G5", "taxId": "41875", "score": 329.0}, {"name": "chr_18_G5", "taxId": "41875", "score": 315.0}, {"name": "chr_18_G5", "taxId": "41875", "score": 300.0}, {"name": "chr_18_G5", "taxId": "41875", "score": 292.0}, {"name": "chr_18_G5", "taxId": "41875", "score": 261.0}, {"name": "chr_18_G5", "taxId": "41875", "score": 257.0}, {"name": "chr_18_G5", "taxId": "41875", "score": 237.0}, {"name": "chr_18_G5", "taxId": "41875", "score": 235.0}, {"name": "chr_18_G5", "taxId": "41875", "score": 231.0}, {"name": "chr_18_G5", "taxId": "41875", "score": 230.0}, {"name": "chr_18_G5", "taxId": "41875", "score": 230.0}, {"name": "chr_18_G5", "taxId": "41875", "score": 228.0}, {"name": "chr_18_G5", "taxId": "41875", "score": 215.0}, {"name": "chr_18_G5", "taxId": "41875", "score": 209.0}, {"name": "chr_18_G5", "taxId": "41875", "score": 200.0}, {"name": "chr_18_G5", "taxId": "41875", "score": 189.0}, {"name": "chr_18_G5", "taxId": "41875", "score": 189.0}, {"name": "chr_18_G5", "taxId": "41875", "score": 180.0}, {"name": "chr_18_G5", "taxId": "41875", "score": 165.0}, {"name": "chr_18_G5", "taxId": "41875", "score": 154.0}, {"name": "chr_18_G5", "taxId": "41875", "score": 145.0}, {"name": "chr_18_G5", "taxId": "41875", "score": 143.0}, {"name": "chr_18_G5", "taxId": "41875", "score": 10111.0}, {"name": "chr_18_G5", "taxId": "41875", "score": 5105.0}, {"name": "chr_18_G5", "taxId": "41875", "score": 4189.0}, {"name": "chr_18_G5", "taxId": "41875", "score": 3971.0}, {"name": "chr_18_G5", "taxId": "41875", "score": 3853.0}, {"name": "chr_18_G5", "taxId": "41875", "score": 3845.0}, {"name": "chr_18_G5", "taxId": "436017", "score": 3768.0}, {"name": "chr_18_G5", "taxId": "436017", "score": 3768.0}, {"name": "chr_18_G5", "taxId": "41875", "score": 3762.0}, {"name": "chr_18_G5", "taxId": "564608", "score": 3733.0}, {"name": "chr_18_G5", "taxId": "41875", "score": 3714.0}, {"name": "chr_18_G5", "taxId": "41875", "score": 3648.0}, {"name": "chr_18_G5", "taxId": "41875", "score": 3589.0}, {"name": "chr_18_G5", "taxId": "41875", "score": 3400.0}, {"name": "chr_18_G5", "taxId": "41875", "score": 3103.0}, {"name": "chr_18_G5", "taxId": "41875", "score": 3014.0}, {"name": "chr_18_G5", "taxId": "41875", "score": 2981.0}, {"name": "chr_18_G5", "taxId": "41875", "score": 2940.0}, {"name": "chr_18_G5", "taxId": "41875", "score": 1650.0}, {"name": "chr_18_G5", "taxId": "41875", "score": 2892.0}, {"name": "chr_18_G5", "taxId": "41875", "score": 2785.0}, {"name": "chr_18_G5", "taxId": "41875", "score": 2615.0}, {"name": "chr_18_G5", "taxId": "41875", "score": 2436.0}, {"name": "chr_18_G5", "taxId": "41875", "score": 2398.0}, {"name": "chr_18_G5", "taxId": "41875", "score": 767.0}, {"name": "chr_18_G5", "taxId": "41875", "score": 2362.0}, {"name": "chr_18_G5", "taxId": "41875", "score": 2318.0}, {"name": "chr_18_G5", "taxId": "41875", "score": 396.0}, {"name": "chr_18_G5", "taxId": "41875", "score": 2296.0}, {"name": "chr_18_G5", "taxId": "41875", "score": 2233.0}, {"name": "chr_18_G5", "taxId": "41875", "score": 2217.0}, {"name": "chr_18_G5", "taxId": "41875", "score": 2169.0}, {"name": "chr_18_G5", "taxId": "41875", "score": 300.0}, {"name": "chr_18_G5", "taxId": "41875", "score": 154.0}, {"name": "chr_18_G5", "taxId": "41875", "score": 2169.0}, {"name": "chr_18_G5", "taxId": "41875", "score": 2126.0}, {"name": "chr_18_G5", "taxId": "41875", "score": 2037.0}, {"name": "chr_18_G5", "taxId": "41875", "score": 1031.0}, {"name": "chr_18_G5", "taxId": "41875", "score": 1986.0}, {"name": "chr_18_G5", "taxId": "41875", "score": 1869.0}, {"name": "chr_18_G5", "taxId": "41875", "score": 1849.0}, {"name": "chr_18_G5", "taxId": "41875", "score": 224.0}, {"name": "chr_18_G5", "taxId": "41875", "score": 1838.0}, {"name": "chr_18_G5", "taxId": "41875", "score": 682.0}, {"name": "chr_18_G5", "taxId": "41875", "score": 431.0}, {"name": "chr_18_G5", "taxId": "41875", "score": 1823.0}, {"name": "chr_18_G5", "taxId": "41875", "score": 1797.0}, {"name": "chr_18_G5", "taxId": "41875", "score": 1777.0}, {"name": "chr_18_G5", "taxId": "41875", "score": 1744.0}, {"name": "chr_18_G5", "taxId": "41875", "score": 1742.0}, {"name": "chr_18_G5", "taxId": "41875", "score": 372.0}, {"name": "chr_18_G5", "taxId": "41875", "score": 1736.0}, {"name": "chr_18_G5", "taxId": "41875", "score": 1724.0}, {"name": "chr_18_G5", "taxId": "41875", "score": 1009.0}, {"name": "chr_18_G5", "taxId": "41875", "score": 667.0}, {"name": "chr_18_G5", "taxId": "41875", "score": 1707.0}, {"name": "chr_18_G5", "taxId": "41875", "score": 1640.0}, {"name": "chr_18_G5", "taxId": "41875", "score": 525.0}, {"name": "chr_18_G5", "taxId": "41875", "score": 1613.0}, {"name": "chr_18_G5", "taxId": "41875", "score": 1591.0}, {"name": "chr_18_G5", "taxId": "41875", "score": 1537.0}, {"name": "chr_18_G5", "taxId": "41875", "score": 1461.0}, {"name": "chr_18_G5", "taxId": "41875", "score": 479.0}, {"name": "chr_18_G5", "taxId": "41875", "score": 143.0}, {"name": "chr_18_G5", "taxId": "41875", "score": 1458.0}, {"name": "chr_18_G5", "taxId": "41875", "score": 1382.0}, {"name": "chr_18_G5", "taxId": "41875", "score": 1378.0}, {"name": "chr_18_G5", "taxId": "41875", "score": 1282.0}, {"name": "chr_18_G5", "taxId": "41875", "score": 1279.0}, {"name": "chr_18_G5", "taxId": "41875", "score": 1275.0}, {"name": "chr_18_G5", "taxId": "41875", "score": 1258.0}, {"name": "chr_18_G5", "taxId": "41875", "score": 1232.0}, {"name": "chr_18_G5", "taxId": "41875", "score": 1210.0}, {"name": "chr_18_G5", "taxId": "41875", "score": 1203.0}, {"name": "chr_18_G5", "taxId": "41875", "score": 1190.0}, {"name": "chr_18_G5", "taxId": "41875", "score": 1110.0}, {"name": "chr_18_G5", "taxId": "41875", "score": 1088.0}, {"name": "chr_18_G5", "taxId": "41875", "score": 1037.0}, {"name": "chr_18_G5", "taxId": "41875", "score": 1016.0}, {"name": "chr_18_G5", "taxId": "41875", "score": 970.0}, {"name": "chr_18_G5", "taxId": "41875", "score": 952.0}, {"name": "chr_18_G5", "taxId": "41875", "score": 219.0}, {"name": "chr_18_G5", "taxId": "41875", "score": 931.0}, {"name": "chr_18_G5", "taxId": "41875", "score": 863.0}, {"name": "chr_18_G5", "taxId": "41875", "score": 569.0}, {"name": "chr_18_G5", "taxId": "41875", "score": 180.0}, {"name": "chr_18_G5", "taxId": "41875", "score": 922.0}, {"name": "chr_18_G5", "taxId": "41875", "score": 905.0}, {"name": "chr_18_G5", "taxId": "41875", "score": 898.0}, {"name": "chr_18_G5", "taxId": "41875", "score": 889.0}, {"name": "chr_18_G5", "taxId": "41875", "score": 889.0}, {"name": "chr_18_G5", "taxId": "41875", "score": 876.0}, {"name": "chr_18_G5", "taxId": "41875", "score": 843.0}, {"name": "chr_18_G5", "taxId": "41875", "score": 832.0}, {"name": "chr_18_G5", "taxId": "41875", "score": 830.0}, {"name": "chr_18_G5", "taxId": "41875", "score": 821.0}, {"name": "chr_18_G5", "taxId": "41875", "score": 811.0}, {"name": "chr_18_G5", "taxId": "41875", "score": 800.0}, {"name": "chr_18_G5", "taxId": "41875", "score": 778.0}, {"name": "chr_18_G5", "taxId": "41875", "score": 767.0}, {"name": "chr_18_G5", "taxId": "564608", "score": 749.0}, {"name": "chr_18_G5", "taxId": "41875", "score": 743.0}, {"name": "chr_18_G5", "taxId": "41875", "score": 573.0}, {"name": "chr_18_G5", "taxId": "41875", "score": 523.0}, {"name": "chr_18_G5", "taxId": "41875", "score": 737.0}, {"name": "chr_18_G5", "taxId": "41875", "score": 728.0}, {"name": "chr_18_G5", "taxId": "41875", "score": 189.0}, {"name": "chr_18_G5", "taxId": "41875", "score": 728.0}, {"name": "chr_18_G5", "taxId": "41875", "score": 726.0}, {"name": "chr_18_G5", "taxId": "41875", "score": 723.0}, {"name": "chr_18_G5", "taxId": "41875", "score": 706.0}, {"name": "chr_18_G5", "taxId": "41875", "score": 710.0}, {"name": "chr_18_G5", "taxId": "41875", "score": 462.0}, {"name": "chr_18_G5", "taxId": "41875", "score": 459.0}, {"name": "chr_18_G5", "taxId": "41875", "score": 691.0}, {"name": "chr_18_G5", "taxId": "41875", "score": 688.0}, {"name": "chr_18_G5", "taxId": "41875", "score": 457.0}, {"name": "chr_18_G5", "taxId": "41875", "score": 678.0}, {"name": "chr_18_G5", "taxId": "41875", "score": 165.0}, {"name": "chr_18_G5", "taxId": "41875", "score": 667.0}, {"name": "chr_18_G5", "taxId": "41875", "score": 215.0}, {"name": "chr_18_G5", "taxId": "41875", "score": 651.0}, {"name": "chr_18_G5", "taxId": "41875", "score": 625.0}, {"name": "chr_18_G5", "taxId": "41875", "score": 625.0}, {"name": "chr_18_G5", "taxId": "41875", "score": 623.0}, {"name": "chr_18_G5", "taxId": "41875", "score": 617.0}, {"name": "chr_18_G5", "taxId": "41875", "score": 616.0}, {"name": "chr_18_G5", "taxId": "41875", "score": 614.0}, {"name": "chr_18_G5", "taxId": "41875", "score": 569.0}, {"name": "chr_18_G5", "taxId": "41875", "score": 545.0}, {"name": "chr_18_G5", "taxId": "41875", "score": 176.0}, {"name": "chr_18_G5", "taxId": "41875", "score": 545.0}, {"name": "chr_18_G5", "taxId": "41875", "score": 520.0}, {"name": "chr_18_G5", "taxId": "41875", "score": 220.0}, {"name": "chr_18_G5", "taxId": "41875", "score": 499.0}, {"name": "chr_18_G5", "taxId": "41875", "score": 416.0}, {"name": "chr_18_G5", "taxId": "41875", "score": 479.0}, {"name": "chr_18_G5", "taxId": "41875", "score": 329.0}, {"name": "chr_18_G5", "taxId": "41875", "score": 475.0}, {"name": "chr_18_G5", "taxId": "41875", "score": 475.0}, {"name": "chr_18_G5", "taxId": "41875", "score": 464.0}, {"name": "chr_18_G5", "taxId": "41875", "score": 455.0}, {"name": "chr_18_G5", "taxId": "41875", "score": 399.0}, {"name": "chr_18_G5", "taxId": "41875", "score": 399.0}, {"name": "chr_18_G5", "taxId": "41875", "score": 396.0}, {"name": "chr_18_G5", "taxId": "41875", "score": 396.0}, {"name": "chr_18_G5", "taxId": "41875", "score": 392.0}, {"name": "chr_18_G5", "taxId": "296587", "score": 379.0}, {"name": "chr_18_G5", "taxId": "296587", "score": 379.0}, {"name": "chr_18_G5", "taxId": "70448", "score": 372.0}, {"name": "chr_18_G5", "taxId": "70448", "score": 361.0}, {"name": "chr_18_G5", "taxId": "41875", "score": 351.0}, {"name": "chr_18_G5", "taxId": "41875", "score": 351.0}, {"name": "chr_18_G5", "taxId": "41875", "score": 315.0}, {"name": "chr_18_G5", "taxId": "41875", "score": 333.0}, {"name": "chr_18_G5", "taxId": "3818", "score": 326.0}, {"name": "chr_18_G5", "taxId": "130453", "score": 326.0}, {"name": "chr_18_G5", "taxId": "3818", "score": 316.0}, {"name": "chr_18_G5", "taxId": "41875", "score": 315.0}, {"name": "chr_18_G5", "taxId": "436017", "score": 307.0}, {"name": "chr_18_G5", "taxId": "41875", "score": 300.0}, {"name": "chr_18_G5", "taxId": "41875", "score": 292.0}, {"name": "chr_18_G5", "taxId": "41875", "score": 257.0}, {"name": "chr_18_G5", "taxId": "41875", "score": 145.0}, {"name": "chr_18_G5", "taxId": "70448", "score": 270.0}, {"name": "chr_18_G5", "taxId": "41875", "score": 267.0}, {"name": "chr_18_G5", "taxId": "41875", "score": 244.0}, {"name": "chr_18_G5", "taxId": "41875", "score": 267.0}, {"name": "chr_18_G5", "taxId": "41875", "score": 196.0}, {"name": "chr_18_G5", "taxId": "41875", "score": 263.0}, {"name": "chr_18_G5", "taxId": "436017", "score": 263.0}, {"name": "chr_18_G5", "taxId": "41875", "score": 261.0}, {"name": "chr_18_G5", "taxId": "41875", "score": 250.0}, {"name": "chr_18_G5", "taxId": "41875", "score": 250.0}, {"name": "chr_18_G5", "taxId": "41875", "score": 250.0}, {"name": "chr_18_G5", "taxId": "41875", "score": 250.0}, {"name": "chr_18_G5", "taxId": "41875", "score": 244.0}, {"name": "chr_18_G5", "taxId": "41875", "score": 244.0}, {"name": "chr_18_G5", "taxId": "41875", "score": 237.0}, {"name": "chr_18_G5", "taxId": "41875", "score": 209.0}, {"name": "chr_18_G5", "taxId": "41875", "score": 228.0}, {"name": "chr_18_G5", "taxId": "41875", "score": 228.0}, {"name": "chr_18_G5", "taxId": "341663", "score": 228.0}, {"name": "chr_18_G5", "taxId": "41875", "score": 226.0}, {"name": "chr_18_G5", "taxId": "41875", "score": 224.0}, {"name": "chr_18_G5", "taxId": "41875", "score": 224.0}, {"name": "chr_18_G5", "taxId": "41875", "score": 193.0}, {"name": "chr_18_G5", "taxId": "41875", "score": 220.0}, {"name": "chr_18_G5", "taxId": "41875", "score": 200.0}, {"name": "chr_18_G5", "taxId": "41875", "score": 185.0}, {"name": "chr_18_G5", "taxId": "41875", "score": 185.0}, {"name": "chr_18_G5", "taxId": "41875", "score": 183.0}, {"name": "chr_18_G5", "taxId": "984487", "score": 169.0}, {"name": "chr_18_G5", "taxId": "70448", "score": 167.0}]}, "taxonomy": {"bestsum": {"species": {"tax": "Bathycoccus prasinos", "score": 395102.0, "c_index": 8}, "genus": {"tax": "Bathycoccus", "score": 395102.0, "c_index": 5}, "family": {"tax": "Bathycoccaceae", "score": 404378.0, "c_index": 4}, "order": {"tax": "Mamiellales", "score": 409618.0, "c_index": 3}, "phylum": {"tax": "Chlorophyta", "score": 409618.0, "c_index": 2}, "superkingdom": {"tax": "Eukaryota", "score": 410983.0, "c_index": 0}}}}, "chr_17_G5": {"name": "chr_17_G5", "length": 440498, "n_count": 0, "agct_count": 440498, "gc": 0.4837, "covs": {"bam0": 102.9645}, "read_cov": {"bam0": 302564}, "hits": {"tax0": [{"name": "chr_17_G5", "taxId": "41875", "score": 6835.0}, {"name": "chr_17_G5", "taxId": "41875", "score": 878.0}, {"name": "chr_17_G5", "taxId": "41875", "score": 6835.0}, {"name": "chr_17_G5", "taxId": "41875", "score": 6047.0}, {"name": "chr_17_G5", "taxId": "41875", "score": 4562.0}, {"name": "chr_17_G5", "taxId": "41875", "score": 4534.0}, {"name": "chr_17_G5", "taxId": "41875", "score": 4246.0}, {"name": "chr_17_G5", "taxId": "41875", "score": 4084.0}, {"name": "chr_17_G5", "taxId": "41875", "score": 4012.0}, {"name": "chr_17_G5", "taxId": "41875", "score": 3838.0}, {"name": "chr_17_G5", "taxId": "41875", "score": 3639.0}, {"name": "chr_17_G5", "taxId": "41875", "score": 3578.0}, {"name": "chr_17_G5", "taxId": "41875", "score": 3570.0}, {"name": "chr_17_G5", "taxId": "41875", "score": 3454.0}, {"name": "chr_17_G5", "taxId": "41875", "score": 3395.0}, {"name": "chr_17_G5", "taxId": "41875", "score": 3362.0}, {"name": "chr_17_G5", "taxId": "41875", "score": 3306.0}, {"name": "chr_17_G5", "taxId": "41875", "score": 3142.0}, {"name": "chr_17_G5", "taxId": "41875", "score": 3105.0}, {"name": "chr_17_G5", "taxId": "41875", "score": 3044.0}, {"name": "chr_17_G5", "taxId": "41875", "score": 2961.0}, {"name": "chr_17_G5", "taxId": "41875", "score": 2929.0}, {"name": "chr_17_G5", "taxId": "41875", "score": 2905.0}, {"name": "chr_17_G5", "taxId": "41875", "score": 2719.0}, {"name": "chr_17_G5", "taxId": "41875", "score": 2678.0}, {"name": "chr_17_G5", "taxId": "41875", "score": 2656.0}, {"name": "chr_17_G5", "taxId": "41875", "score": 2606.0}, {"name": "chr_17_G5", "taxId": "41875", "score": 2477.0}, {"name": "chr_17_G5", "taxId": "41875", "score": 2473.0}, {"name": "chr_17_G5", "taxId": "41875", "score": 2429.0}, {"name": "chr_17_G5", "taxId": "41875", "score": 2429.0}, {"name": "chr_17_G5", "taxId": "41875", "score": 2425.0}, {"name": "chr_17_G5", "taxId": "41875", "score": 2366.0}, {"name": "chr_17_G5", "taxId": "41875", "score": 2324.0}, {"name": "chr_17_G5", "taxId": "41875", "score": 2285.0}, {"name": "chr_17_G5", "taxId": "41875", "score": 2257.0}, {"name": "chr_17_G5", "taxId": "41875", "score": 2250.0}, {"name": "chr_17_G5", "taxId": "41875", "score": 2242.0}, {"name": "chr_17_G5", "taxId": "41875", "score": 2193.0}, {"name": "chr_17_G5", "taxId": "41875", "score": 2193.0}, {"name": "chr_17_G5", "taxId": "41875", "score": 2148.0}, {"name": "chr_17_G5", "taxId": "41875", "score": 2091.0}, {"name": "chr_17_G5", "taxId": "41875", "score": 2082.0}, {"name": "chr_17_G5", "taxId": "41875", "score": 2080.0}, {"name": "chr_17_G5", "taxId": "41875", "score": 2060.0}, {"name": "chr_17_G5", "taxId": "41875", "score": 2025.0}, {"name": "chr_17_G5", "taxId": "41875", "score": 2015.0}, {"name": "chr_17_G5", "taxId": "41875", "score": 2015.0}, {"name": "chr_17_G5", "taxId": "41875", "score": 1964.0}, {"name": "chr_17_G5", "taxId": "41875", "score": 1940.0}, {"name": "chr_17_G5", "taxId": "41875", "score": 1940.0}, {"name": "chr_17_G5", "taxId": "41875", "score": 1812.0}, {"name": "chr_17_G5", "taxId": "41875", "score": 1810.0}, {"name": "chr_17_G5", "taxId": "41875", "score": 1783.0}, {"name": "chr_17_G5", "taxId": "41875", "score": 1770.0}, {"name": "chr_17_G5", "taxId": "41875", "score": 1764.0}, {"name": "chr_17_G5", "taxId": "41875", "score": 1762.0}, {"name": "chr_17_G5", "taxId": "41875", "score": 1759.0}, {"name": "chr_17_G5", "taxId": "41875", "score": 1738.0}, {"name": "chr_17_G5", "taxId": "41875", "score": 1700.0}, {"name": "chr_17_G5", "taxId": "41875", "score": 1664.0}, {"name": "chr_17_G5", "taxId": "41875", "score": 1598.0}, {"name": "chr_17_G5", "taxId": "41875", "score": 1570.0}, {"name": "chr_17_G5", "taxId": "41875", "score": 1563.0}, {"name": "chr_17_G5", "taxId": "41875", "score": 1544.0}, {"name": "chr_17_G5", "taxId": "41875", "score": 1544.0}, {"name": "chr_17_G5", "taxId": "41875", "score": 1520.0}, {"name": "chr_17_G5", "taxId": "41875", "score": 1515.0}, {"name": "chr_17_G5", "taxId": "41875", "score": 1504.0}, {"name": "chr_17_G5", "taxId": "41875", "score": 1498.0}, {"name": "chr_17_G5", "taxId": "41875", "score": 1498.0}, {"name": "chr_17_G5", "taxId": "41875", "score": 1485.0}, {"name": "chr_17_G5", "taxId": "41875", "score": 1465.0}, {"name": "chr_17_G5", "taxId": "41875", "score": 1430.0}, {"name": "chr_17_G5", "taxId": "41875", "score": 1423.0}, {"name": "chr_17_G5", "taxId": "41875", "score": 1419.0}, {"name": "chr_17_G5", "taxId": "41875", "score": 1410.0}, {"name": "chr_17_G5", "taxId": "41875", "score": 1400.0}, {"name": "chr_17_G5", "taxId": "41875", "score": 1382.0}, {"name": "chr_17_G5", "taxId": "41875", "score": 1369.0}, {"name": "chr_17_G5", "taxId": "41875", "score": 1363.0}, {"name": "chr_17_G5", "taxId": "41875", "score": 1356.0}, {"name": "chr_17_G5", "taxId": "41875", "score": 1321.0}, {"name": "chr_17_G5", "taxId": "41875", "score": 1315.0}, {"name": "chr_17_G5", "taxId": "41875", "score": 1310.0}, {"name": "chr_17_G5", "taxId": "41875", "score": 1303.0}, {"name": "chr_17_G5", "taxId": "41875", "score": 1301.0}, {"name": "chr_17_G5", "taxId": "41875", "score": 1297.0}, {"name": "chr_17_G5", "taxId": "41875", "score": 1275.0}, {"name": "chr_17_G5", "taxId": "41875", "score": 1271.0}, {"name": "chr_17_G5", "taxId": "41875", "score": 1264.0}, {"name": "chr_17_G5", "taxId": "41875", "score": 1258.0}, {"name": "chr_17_G5", "taxId": "41875", "score": 1227.0}, {"name": "chr_17_G5", "taxId": "41875", "score": 1218.0}, {"name": "chr_17_G5", "taxId": "41875", "score": 1216.0}, {"name": "chr_17_G5", "taxId": "41875", "score": 1195.0}, {"name": "chr_17_G5", "taxId": "41875", "score": 1194.0}, {"name": "chr_17_G5", "taxId": "41875", "score": 1184.0}, {"name": "chr_17_G5", "taxId": "41875", "score": 1179.0}, {"name": "chr_17_G5", "taxId": "41875", "score": 1168.0}, {"name": "chr_17_G5", "taxId": "41875", "score": 1168.0}, {"name": "chr_17_G5", "taxId": "41875", "score": 1134.0}, {"name": "chr_17_G5", "taxId": "41875", "score": 1120.0}, {"name": "chr_17_G5", "taxId": "41875", "score": 1118.0}, {"name": "chr_17_G5", "taxId": "41875", "score": 1114.0}, {"name": "chr_17_G5", "taxId": "41875", "score": 1103.0}, {"name": "chr_17_G5", "taxId": "41875", "score": 1086.0}, {"name": "chr_17_G5", "taxId": "41875", "score": 1061.0}, {"name": "chr_17_G5", "taxId": "41875", "score": 1027.0}, {"name": "chr_17_G5", "taxId": "41875", "score": 1018.0}, {"name": "chr_17_G5", "taxId": "41875", "score": 1007.0}, {"name": "chr_17_G5", "taxId": "41875", "score": 985.0}, {"name": "chr_17_G5", "taxId": "41875", "score": 974.0}, {"name": "chr_17_G5", "taxId": "41875", "score": 968.0}, {"name": "chr_17_G5", "taxId": "41875", "score": 963.0}, {"name": "chr_17_G5", "taxId": "41875", "score": 963.0}, {"name": "chr_17_G5", "taxId": "41875", "score": 955.0}, {"name": "chr_17_G5", "taxId": "41875", "score": 950.0}, {"name": "chr_17_G5", "taxId": "41875", "score": 950.0}, {"name": "chr_17_G5", "taxId": "41875", "score": 942.0}, {"name": "chr_17_G5", "taxId": "41875", "score": 933.0}, {"name": "chr_17_G5", "taxId": "41875", "score": 931.0}, {"name": "chr_17_G5", "taxId": "41875", "score": 922.0}, {"name": "chr_17_G5", "taxId": "41875", "score": 898.0}, {"name": "chr_17_G5", "taxId": "41875", "score": 881.0}, {"name": "chr_17_G5", "taxId": "41875", "score": 878.0}, {"name": "chr_17_G5", "taxId": "41875", "score": 878.0}, {"name": "chr_17_G5", "taxId": "41875", "score": 839.0}, {"name": "chr_17_G5", "taxId": "41875", "score": 839.0}, {"name": "chr_17_G5", "taxId": "41875", "score": 833.0}, {"name": "chr_17_G5", "taxId": "41875", "score": 832.0}, {"name": "chr_17_G5", "taxId": "41875", "score": 821.0}, {"name": "chr_17_G5", "taxId": "41875", "score": 813.0}, {"name": "chr_17_G5", "taxId": "41875", "score": 793.0}, {"name": "chr_17_G5", "taxId": "41875", "score": 785.0}, {"name": "chr_17_G5", "taxId": "41875", "score": 785.0}, {"name": "chr_17_G5", "taxId": "41875", "score": 782.0}, {"name": "chr_17_G5", "taxId": "41875", "score": 782.0}, {"name": "chr_17_G5", "taxId": "41875", "score": 780.0}, {"name": "chr_17_G5", "taxId": "41875", "score": 774.0}, {"name": "chr_17_G5", "taxId": "41875", "score": 771.0}, {"name": "chr_17_G5", "taxId": "41875", "score": 750.0}, {"name": "chr_17_G5", "taxId": "41875", "score": 749.0}, {"name": "chr_17_G5", "taxId": "41875", "score": 730.0}, {"name": "chr_17_G5", "taxId": "41875", "score": 721.0}, {"name": "chr_17_G5", "taxId": "41875", "score": 717.0}, {"name": "chr_17_G5", "taxId": "41875", "score": 717.0}, {"name": "chr_17_G5", "taxId": "41875", "score": 702.0}, {"name": "chr_17_G5", "taxId": "41875", "score": 702.0}, {"name": "chr_17_G5", "taxId": "41875", "score": 701.0}, {"name": "chr_17_G5", "taxId": "41875", "score": 697.0}, {"name": "chr_17_G5", "taxId": "41875", "score": 695.0}, {"name": "chr_17_G5", "taxId": "41875", "score": 680.0}, {"name": "chr_17_G5", "taxId": "41875", "score": 678.0}, {"name": "chr_17_G5", "taxId": "41875", "score": 656.0}, {"name": "chr_17_G5", "taxId": "41875", "score": 654.0}, {"name": "chr_17_G5", "taxId": "41875", "score": 654.0}, {"name": "chr_17_G5", "taxId": "41875", "score": 651.0}, {"name": "chr_17_G5", "taxId": "41875", "score": 649.0}, {"name": "chr_17_G5", "taxId": "41875", "score": 640.0}, {"name": "chr_17_G5", "taxId": "41875", "score": 638.0}, {"name": "chr_17_G5", "taxId": "41875", "score": 638.0}, {"name": "chr_17_G5", "taxId": "41875", "score": 636.0}, {"name": "chr_17_G5", "taxId": "41875", "score": 623.0}, {"name": "chr_17_G5", "taxId": "41875", "score": 621.0}, {"name": "chr_17_G5", "taxId": "41875", "score": 612.0}, {"name": "chr_17_G5", "taxId": "41875", "score": 610.0}, {"name": "chr_17_G5", "taxId": "41875", "score": 608.0}, {"name": "chr_17_G5", "taxId": "41875", "score": 595.0}, {"name": "chr_17_G5", "taxId": "41875", "score": 595.0}, {"name": "chr_17_G5", "taxId": "41875", "score": 586.0}, {"name": "chr_17_G5", "taxId": "41875", "score": 584.0}, {"name": "chr_17_G5", "taxId": "41875", "score": 573.0}, {"name": "chr_17_G5", "taxId": "41875", "score": 568.0}, {"name": "chr_17_G5", "taxId": "41875", "score": 553.0}, {"name": "chr_17_G5", "taxId": "41875", "score": 549.0}, {"name": "chr_17_G5", "taxId": "41875", "score": 542.0}, {"name": "chr_17_G5", "taxId": "41875", "score": 534.0}, {"name": "chr_17_G5", "taxId": "41875", "score": 520.0}, {"name": "chr_17_G5", "taxId": "41875", "score": 514.0}, {"name": "chr_17_G5", "taxId": "41875", "score": 510.0}, {"name": "chr_17_G5", "taxId": "41875", "score": 494.0}, {"name": "chr_17_G5", "taxId": "41875", "score": 479.0}, {"name": "chr_17_G5", "taxId": "41875", "score": 475.0}, {"name": "chr_17_G5", "taxId": "41875", "score": 472.0}, {"name": "chr_17_G5", "taxId": "41875", "score": 470.0}, {"name": "chr_17_G5", "taxId": "41875", "score": 466.0}, {"name": "chr_17_G5", "taxId": "41875", "score": 459.0}, {"name": "chr_17_G5", "taxId": "41875", "score": 457.0}, {"name": "chr_17_G5", "taxId": "41875", "score": 453.0}, {"name": "chr_17_G5", "taxId": "41875", "score": 444.0}, {"name": "chr_17_G5", "taxId": "41875", "score": 440.0}, {"name": "chr_17_G5", "taxId": "41875", "score": 433.0}, {"name": "chr_17_G5", "taxId": "41875", "score": 427.0}, {"name": "chr_17_G5", "taxId": "41875", "score": 411.0}, {"name": "chr_17_G5", "taxId": "41875", "score": 405.0}, {"name": "chr_17_G5", "taxId": "41875", "score": 381.0}, {"name": "chr_17_G5", "taxId": "41875", "score": 377.0}, {"name": "chr_17_G5", "taxId": "41875", "score": 361.0}, {"name": "chr_17_G5", "taxId": "41875", "score": 350.0}, {"name": "chr_17_G5", "taxId": "41875", "score": 344.0}, {"name": "chr_17_G5", "taxId": "41875", "score": 342.0}, {"name": "chr_17_G5", "taxId": "41875", "score": 340.0}, {"name": "chr_17_G5", "taxId": "41875", "score": 335.0}, {"name": "chr_17_G5", "taxId": "41875", "score": 333.0}, {"name": "chr_17_G5", "taxId": "41875", "score": 331.0}, {"name": "chr_17_G5", "taxId": "41875", "score": 322.0}, {"name": "chr_17_G5", "taxId": "41875", "score": 320.0}, {"name": "chr_17_G5", "taxId": "41875", "score": 313.0}, {"name": "chr_17_G5", "taxId": "41875", "score": 303.0}, {"name": "chr_17_G5", "taxId": "41875", "score": 303.0}, {"name": "chr_17_G5", "taxId": "41875", "score": 302.0}, {"name": "chr_17_G5", "taxId": "41875", "score": 292.0}, {"name": "chr_17_G5", "taxId": "41875", "score": 291.0}, {"name": "chr_17_G5", "taxId": "41875", "score": 287.0}, {"name": "chr_17_G5", "taxId": "41875", "score": 285.0}, {"name": "chr_17_G5", "taxId": "41875", "score": 274.0}, {"name": "chr_17_G5", "taxId": "41875", "score": 261.0}, {"name": "chr_17_G5", "taxId": "41875", "score": 259.0}, {"name": "chr_17_G5", "taxId": "41875", "score": 231.0}, {"name": "chr_17_G5", "taxId": "41875", "score": 219.0}, {"name": "chr_17_G5", "taxId": "41875", "score": 219.0}, {"name": "chr_17_G5", "taxId": "41875", "score": 207.0}, {"name": "chr_17_G5", "taxId": "41875", "score": 206.0}, {"name": "chr_17_G5", "taxId": "41875", "score": 202.0}, {"name": "chr_17_G5", "taxId": "41875", "score": 202.0}, {"name": "chr_17_G5", "taxId": "41875", "score": 189.0}, {"name": "chr_17_G5", "taxId": "41875", "score": 185.0}, {"name": "chr_17_G5", "taxId": "41875", "score": 183.0}, {"name": "chr_17_G5", "taxId": "41875", "score": 183.0}, {"name": "chr_17_G5", "taxId": "41875", "score": 182.0}, {"name": "chr_17_G5", "taxId": "41875", "score": 180.0}, {"name": "chr_17_G5", "taxId": "41875", "score": 180.0}, {"name": "chr_17_G5", "taxId": "41875", "score": 178.0}, {"name": "chr_17_G5", "taxId": "41875", "score": 172.0}, {"name": "chr_17_G5", "taxId": "41875", "score": 169.0}, {"name": "chr_17_G5", "taxId": "41875", "score": 5631.0}, {"name": "chr_17_G5", "taxId": "41875", "score": 4538.0}, {"name": "chr_17_G5", "taxId": "41875", "score": 4534.0}, {"name": "chr_17_G5", "taxId": "41875", "score": 335.0}, {"name": "chr_17_G5", "taxId": "41875", "score": 291.0}, {"name": "chr_17_G5", "taxId": "41875", "score": 3967.0}, {"name": "chr_17_G5", "taxId": "41875", "score": 176.0}, {"name": "chr_17_G5", "taxId": "41875", "score": 3838.0}, {"name": "chr_17_G5", "taxId": "41875", "score": 3784.0}, {"name": "chr_17_G5", "taxId": "41875", "score": 3454.0}, {"name": "chr_17_G5", "taxId": "41875", "score": 3419.0}, {"name": "chr_17_G5", "taxId": "41875", "score": 3395.0}, {"name": "chr_17_G5", "taxId": "41875", "score": 651.0}, {"name": "chr_17_G5", "taxId": "41875", "score": 3214.0}, {"name": "chr_17_G5", "taxId": "41875", "score": 3131.0}, {"name": "chr_17_G5", "taxId": "41875", "score": 193.0}, {"name": "chr_17_G5", "taxId": "41875", "score": 3105.0}, {"name": "chr_17_G5", "taxId": "41875", "score": 457.0}, {"name": "chr_17_G5", "taxId": "41875", "score": 3103.0}, {"name": "chr_17_G5", "taxId": "41875", "score": 3042.0}, {"name": "chr_17_G5", "taxId": "41875", "score": 2929.0}, {"name": "chr_17_G5", "taxId": "41875", "score": 2719.0}, {"name": "chr_17_G5", "taxId": "41875", "score": 2665.0}, {"name": "chr_17_G5", "taxId": "41875", "score": 2606.0}, {"name": "chr_17_G5", "taxId": "41875", "score": 2573.0}, {"name": "chr_17_G5", "taxId": "41875", "score": 2558.0}, {"name": "chr_17_G5", "taxId": "41875", "score": 2473.0}, {"name": "chr_17_G5", "taxId": "41875", "score": 2429.0}, {"name": "chr_17_G5", "taxId": "41875", "score": 1940.0}, {"name": "chr_17_G5", "taxId": "41875", "score": 1940.0}, {"name": "chr_17_G5", "taxId": "41875", "score": 1770.0}, {"name": "chr_17_G5", "taxId": "41875", "score": 1271.0}, {"name": "chr_17_G5", "taxId": "41875", "score": 1168.0}, {"name": "chr_17_G5", "taxId": "41875", "score": 1046.0}, {"name": "chr_17_G5", "taxId": "41875", "score": 793.0}, {"name": "chr_17_G5", "taxId": "41875", "score": 717.0}, {"name": "chr_17_G5", "taxId": "41875", "score": 678.0}, {"name": "chr_17_G5", "taxId": "41875", "score": 612.0}, {"name": "chr_17_G5", "taxId": "41875", "score": 331.0}, {"name": "chr_17_G5", "taxId": "41875", "score": 2423.0}, {"name": "chr_17_G5", "taxId": "41875", "score": 2416.0}, {"name": "chr_17_G5", "taxId": "41875", "score": 1504.0}, {"name": "chr_17_G5", "taxId": "41875", "score": 340.0}, {"name": "chr_17_G5", "taxId": "41875", "score": 185.0}, {"name": "chr_17_G5", "taxId": "41875", "score": 178.0}, {"name": "chr_17_G5", "taxId": "41875", "score": 2386.0}, {"name": "chr_17_G5", "taxId": "41875", "score": 2377.0}, {"name": "chr_17_G5", "taxId": "41875", "score": 2364.0}, {"name": "chr_17_G5", "taxId": "41875", "score": 2285.0}, {"name": "chr_17_G5", "taxId": "41875", "score": 261.0}, {"name": "chr_17_G5", "taxId": "41875", "score": 2250.0}, {"name": "chr_17_G5", "taxId": "41875", "score": 2248.0}, {"name": "chr_17_G5", "taxId": "41875", "score": 2242.0}, {"name": "chr_17_G5", "taxId": "41875", "score": 2241.0}, {"name": "chr_17_G5", "taxId": "41875", "score": 2204.0}, {"name": "chr_17_G5", "taxId": "41875", "score": 2185.0}, {"name": "chr_17_G5", "taxId": "41875", "score": 2145.0}, {"name": "chr_17_G5", "taxId": "41875", "score": 2089.0}, {"name": "chr_17_G5", "taxId": "41875", "score": 2082.0}, {"name": "chr_17_G5", "taxId": "41875", "score": 2080.0}, {"name": "chr_17_G5", "taxId": "41875", "score": 2060.0}, {"name": "chr_17_G5", "taxId": "41875", "score": 344.0}, {"name": "chr_17_G5", "taxId": "41875", "score": 2025.0}, {"name": "chr_17_G5", "taxId": "41875", "score": 2015.0}, {"name": "chr_17_G5", "taxId": "41875", "score": 2015.0}, {"name": "chr_17_G5", "taxId": "41875", "score": 1988.0}, {"name": "chr_17_G5", "taxId": "41875", "score": 1973.0}, {"name": "chr_17_G5", "taxId": "41875", "score": 1973.0}, {"name": "chr_17_G5", "taxId": "41875", "score": 150.0}, {"name": "chr_17_G5", "taxId": "41875", "score": 1895.0}, {"name": "chr_17_G5", "taxId": "41875", "score": 1810.0}, {"name": "chr_17_G5", "taxId": "41875", "score": 1807.0}, {"name": "chr_17_G5", "taxId": "41875", "score": 1773.0}, {"name": "chr_17_G5", "taxId": "41875", "score": 1764.0}, {"name": "chr_17_G5", "taxId": "41875", "score": 1762.0}, {"name": "chr_17_G5", "taxId": "41875", "score": 1759.0}, {"name": "chr_17_G5", "taxId": "41875", "score": 1700.0}, {"name": "chr_17_G5", "taxId": "41875", "score": 1685.0}, {"name": "chr_17_G5", "taxId": "41875", "score": 1664.0}, {"name": "chr_17_G5", "taxId": "41875", "score": 1598.0}, {"name": "chr_17_G5", "taxId": "41875", "score": 1578.0}, {"name": "chr_17_G5", "taxId": "41875", "score": 1543.0}, {"name": "chr_17_G5", "taxId": "41875", "score": 1533.0}, {"name": "chr_17_G5", "taxId": "41875", "score": 1526.0}, {"name": "chr_17_G5", "taxId": "41875", "score": 1520.0}, {"name": "chr_17_G5", "taxId": "41875", "score": 1520.0}, {"name": "chr_17_G5", "taxId": "41875", "score": 1515.0}, {"name": "chr_17_G5", "taxId": "41875", "score": 1480.0}, {"name": "chr_17_G5", "taxId": "41875", "score": 1472.0}, {"name": "chr_17_G5", "taxId": "41875", "score": 1458.0}, {"name": "chr_17_G5", "taxId": "41875", "score": 1435.0}, {"name": "chr_17_G5", "taxId": "41875", "score": 1423.0}, {"name": "chr_17_G5", "taxId": "41875", "score": 1421.0}, {"name": "chr_17_G5", "taxId": "41875", "score": 1410.0}, {"name": "chr_17_G5", "taxId": "41875", "score": 1410.0}, {"name": "chr_17_G5", "taxId": "41875", "score": 1179.0}, {"name": "chr_17_G5", "taxId": "41875", "score": 479.0}, {"name": "chr_17_G5", "taxId": "41875", "score": 333.0}, {"name": "chr_17_G5", "taxId": "41875", "score": 1395.0}, {"name": "chr_17_G5", "taxId": "41875", "score": 1371.0}, {"name": "chr_17_G5", "taxId": "41875", "score": 1369.0}, {"name": "chr_17_G5", "taxId": "41875", "score": 1356.0}, {"name": "chr_17_G5", "taxId": "41875", "score": 1352.0}, {"name": "chr_17_G5", "taxId": "41875", "score": 1321.0}, {"name": "chr_17_G5", "taxId": "41875", "score": 1319.0}, {"name": "chr_17_G5", "taxId": "41875", "score": 1317.0}, {"name": "chr_17_G5", "taxId": "41875", "score": 1315.0}, {"name": "chr_17_G5", "taxId": "41875", "score": 608.0}, {"name": "chr_17_G5", "taxId": "41875", "score": 1303.0}, {"name": "chr_17_G5", "taxId": "41875", "score": 1301.0}, {"name": "chr_17_G5", "taxId": "41875", "score": 813.0}, {"name": "chr_17_G5", "taxId": "41875", "score": 219.0}, {"name": "chr_17_G5", "taxId": "41875", "score": 1293.0}, {"name": "chr_17_G5", "taxId": "41875", "score": 1290.0}, {"name": "chr_17_G5", "taxId": "41875", "score": 1275.0}, {"name": "chr_17_G5", "taxId": "41875", "score": 1264.0}, {"name": "chr_17_G5", "taxId": "41875", "score": 361.0}, {"name": "chr_17_G5", "taxId": "41875", "score": 1273.0}, {"name": "chr_17_G5", "taxId": "41875", "score": 1258.0}, {"name": "chr_17_G5", "taxId": "41875", "score": 1227.0}, {"name": "chr_17_G5", "taxId": "41875", "score": 1218.0}, {"name": "chr_17_G5", "taxId": "41875", "score": 459.0}, {"name": "chr_17_G5", "taxId": "41875", "score": 1212.0}, {"name": "chr_17_G5", "taxId": "41875", "score": 1194.0}, {"name": "chr_17_G5", "taxId": "41875", "score": 1168.0}, {"name": "chr_17_G5", "taxId": "41875", "score": 1164.0}, {"name": "chr_17_G5", "taxId": "41875", "score": 1157.0}, {"name": "chr_17_G5", "taxId": "41875", "score": 821.0}, {"name": "chr_17_G5", "taxId": "41875", "score": 1134.0}, {"name": "chr_17_G5", "taxId": "41875", "score": 1129.0}, {"name": "chr_17_G5", "taxId": "41875", "score": 588.0}, {"name": "chr_17_G5", "taxId": "41875", "score": 558.0}, {"name": "chr_17_G5", "taxId": "41875", "score": 342.0}, {"name": "chr_17_G5", "taxId": "41875", "score": 196.0}, {"name": "chr_17_G5", "taxId": "41875", "score": 1118.0}, {"name": "chr_17_G5", "taxId": "41875", "score": 1114.0}, {"name": "chr_17_G5", "taxId": "436017", "score": 1107.0}, {"name": "chr_17_G5", "taxId": "436017", "score": 889.0}, {"name": "chr_17_G5", "taxId": "436017", "score": 270.0}, {"name": "chr_17_G5", "taxId": "70448", "score": 1103.0}, {"name": "chr_17_G5", "taxId": "41875", "score": 1101.0}, {"name": "chr_17_G5", "taxId": "41875", "score": 1086.0}, {"name": "chr_17_G5", "taxId": "41875", "score": 832.0}, {"name": "chr_17_G5", "taxId": "41875", "score": 750.0}, {"name": "chr_17_G5", "taxId": "41875", "score": 433.0}, {"name": "chr_17_G5", "taxId": "41875", "score": 1061.0}, {"name": "chr_17_G5", "taxId": "70448", "score": 1053.0}, {"name": "chr_17_G5", "taxId": "436017", "score": 1027.0}, {"name": "chr_17_G5", "taxId": "41875", "score": 1020.0}, {"name": "chr_17_G5", "taxId": "41875", "score": 1016.0}, {"name": "chr_17_G5", "taxId": "41875", "score": 1007.0}, {"name": "chr_17_G5", "taxId": "41875", "score": 985.0}, {"name": "chr_17_G5", "taxId": "41875", "score": 968.0}, {"name": "chr_17_G5", "taxId": "41875", "score": 963.0}, {"name": "chr_17_G5", "taxId": "41875", "score": 963.0}, {"name": "chr_17_G5", "taxId": "41875", "score": 701.0}, {"name": "chr_17_G5", "taxId": "41875", "score": 955.0}, {"name": "chr_17_G5", "taxId": "41875", "score": 950.0}, {"name": "chr_17_G5", "taxId": "41875", "score": 180.0}, {"name": "chr_17_G5", "taxId": "41875", "score": 942.0}, {"name": "chr_17_G5", "taxId": "41875", "score": 933.0}, {"name": "chr_17_G5", "taxId": "41875", "score": 905.0}, {"name": "chr_17_G5", "taxId": "41875", "score": 891.0}, {"name": "chr_17_G5", "taxId": "41875", "score": 891.0}, {"name": "chr_17_G5", "taxId": "41875", "score": 876.0}, {"name": "chr_17_G5", "taxId": "41875", "score": 876.0}, {"name": "chr_17_G5", "taxId": "41875", "score": 870.0}, {"name": "chr_17_G5", "taxId": "41875", "score": 870.0}, {"name": "chr_17_G5", "taxId": "41875", "score": 870.0}, {"name": "chr_17_G5", "taxId": "41875", "score": 839.0}, {"name": "chr_17_G5", "taxId": "41875", "score": 839.0}, {"name": "chr_17_G5", "taxId": "41875", "score": 835.0}, {"name": "chr_17_G5", "taxId": "41875", "score": 833.0}, {"name": "chr_17_G5", "taxId": "41875", "score": 697.0}, {"name": "chr_17_G5", "taxId": "41875", "score": 785.0}, {"name": "chr_17_G5", "taxId": "41875", "score": 784.0}, {"name": "chr_17_G5", "taxId": "41875", "score": 771.0}, {"name": "chr_17_G5", "taxId": "41875", "score": 595.0}, {"name": "chr_17_G5", "taxId": "41875", "score": 573.0}, {"name": "chr_17_G5", "taxId": "41875", "score": 771.0}, {"name": "chr_17_G5", "taxId": "41875", "score": 405.0}, {"name": "chr_17_G5", "taxId": "41875", "score": 760.0}, {"name": "chr_17_G5", "taxId": "41875", "score": 734.0}, {"name": "chr_17_G5", "taxId": "41875", "score": 721.0}, {"name": "chr_17_G5", "taxId": "41875", "score": 610.0}, {"name": "chr_17_G5", "taxId": "41875", "score": 706.0}, {"name": "chr_17_G5", "taxId": "41875", "score": 702.0}, {"name": "chr_17_G5", "taxId": "41875", "score": 473.0}, {"name": "chr_17_G5", "taxId": "41875", "score": 702.0}, {"name": "chr_17_G5", "taxId": "41875", "score": 702.0}, {"name": "chr_17_G5", "taxId": "41875", "score": 701.0}, {"name": "chr_17_G5", "taxId": "41875", "score": 701.0}, {"name": "chr_17_G5", "taxId": "41875", "score": 320.0}, {"name": "chr_17_G5", "taxId": "41875", "score": 294.0}, {"name": "chr_17_G5", "taxId": "41875", "score": 274.0}, {"name": "chr_17_G5", "taxId": "41875", "score": 695.0}, {"name": "chr_17_G5", "taxId": "41875", "score": 669.0}, {"name": "chr_17_G5", "taxId": "41875", "score": 669.0}, {"name": "chr_17_G5", "taxId": "41875", "score": 534.0}, {"name": "chr_17_G5", "taxId": "41875", "score": 662.0}, {"name": "chr_17_G5", "taxId": "436017", "score": 658.0}, {"name": "chr_17_G5", "taxId": "436017", "score": 658.0}, {"name": "chr_17_G5", "taxId": "436017", "score": 623.0}, {"name": "chr_17_G5", "taxId": "436017", "score": 658.0}, {"name": "chr_17_G5", "taxId": "436017", "score": 623.0}, {"name": "chr_17_G5", "taxId": "436017", "score": 549.0}, {"name": "chr_17_G5", "taxId": "41875", "score": 654.0}, {"name": "chr_17_G5", "taxId": "41875", "score": 654.0}, {"name": "chr_17_G5", "taxId": "41875", "score": 636.0}, {"name": "chr_17_G5", "taxId": "41875", "score": 636.0}, {"name": "chr_17_G5", "taxId": "41875", "score": 636.0}, {"name": "chr_17_G5", "taxId": "41875", "score": 628.0}, {"name": "chr_17_G5", "taxId": "41875", "score": 627.0}, {"name": "chr_17_G5", "taxId": "41875", "score": 625.0}, {"name": "chr_17_G5", "taxId": "41875", "score": 621.0}, {"name": "chr_17_G5", "taxId": "436017", "score": 621.0}, {"name": "chr_17_G5", "taxId": "41875", "score": 616.0}, {"name": "chr_17_G5", "taxId": "41875", "score": 590.0}, {"name": "chr_17_G5", "taxId": "41875", "score": 588.0}, {"name": "chr_17_G5", "taxId": "41875", "score": 586.0}, {"name": "chr_17_G5", "taxId": "41875", "score": 586.0}, {"name": "chr_17_G5", "taxId": "41875", "score": 292.0}, {"name": "chr_17_G5", "taxId": "41875", "score": 582.0}, {"name": "chr_17_G5", "taxId": "41875", "score": 580.0}, {"name": "chr_17_G5", "taxId": "41875", "score": 575.0}, {"name": "chr_17_G5", "taxId": "41875", "score": 566.0}, {"name": "chr_17_G5", "taxId": "41875", "score": 558.0}, {"name": "chr_17_G5", "taxId": "70448", "score": 553.0}, {"name": "chr_17_G5", "taxId": "41875", "score": 549.0}, {"name": "chr_17_G5", "taxId": "41875", "score": 544.0}, {"name": "chr_17_G5", "taxId": "436017", "score": 544.0}, {"name": "chr_17_G5", "taxId": "41875", "score": 542.0}, {"name": "chr_17_G5", "taxId": "41875", "score": 169.0}, {"name": "chr_17_G5", "taxId": "41875", "score": 534.0}, {"name": "chr_17_G5", "taxId": "41875", "score": 532.0}, {"name": "chr_17_G5", "taxId": "41875", "score": 527.0}, {"name": "chr_17_G5", "taxId": "41875", "score": 520.0}, {"name": "chr_17_G5", "taxId": "41875", "score": 514.0}, {"name": "chr_17_G5", "taxId": "41875", "score": 510.0}, {"name": "chr_17_G5", "taxId": "41875", "score": 510.0}, {"name": "chr_17_G5", "taxId": "41875", "score": 496.0}, {"name": "chr_17_G5", "taxId": "41875", "score": 496.0}, {"name": "chr_17_G5", "taxId": "41875", "score": 494.0}, {"name": "chr_17_G5", "taxId": "41875", "score": 427.0}, {"name": "chr_17_G5", "taxId": "41875", "score": 488.0}, {"name": "chr_17_G5", "taxId": "41875", "score": 431.0}, {"name": "chr_17_G5", "taxId": "41875", "score": 488.0}, {"name": "chr_17_G5", "taxId": "41875", "score": 431.0}, {"name": "chr_17_G5", "taxId": "41875", "score": 302.0}, {"name": "chr_17_G5", "taxId": "41875", "score": 475.0}, {"name": "chr_17_G5", "taxId": "41875", "score": 470.0}, {"name": "chr_17_G5", "taxId": "41875", "score": 342.0}, {"name": "chr_17_G5", "taxId": "41875", "score": 466.0}, {"name": "chr_17_G5", "taxId": "41875", "score": 464.0}, {"name": "chr_17_G5", "taxId": "41875", "score": 444.0}, {"name": "chr_17_G5", "taxId": "41875", "score": 440.0}, {"name": "chr_17_G5", "taxId": "41875", "score": 433.0}, {"name": "chr_17_G5", "taxId": "41875", "score": 433.0}, {"name": "chr_17_G5", "taxId": "41875", "score": 267.0}, {"name": "chr_17_G5", "taxId": "41875", "score": 433.0}, {"name": "chr_17_G5", "taxId": "41875", "score": 411.0}, {"name": "chr_17_G5", "taxId": "41875", "score": 388.0}, {"name": "chr_17_G5", "taxId": "41875", "score": 387.0}, {"name": "chr_17_G5", "taxId": "41875", "score": 381.0}, {"name": "chr_17_G5", "taxId": "41875", "score": 167.0}, {"name": "chr_17_G5", "taxId": "41875", "score": 350.0}, {"name": "chr_17_G5", "taxId": "41875", "score": 183.0}, {"name": "chr_17_G5", "taxId": "41875", "score": 320.0}, {"name": "chr_17_G5", "taxId": "41875", "score": 320.0}, {"name": "chr_17_G5", "taxId": "41875", "score": 313.0}, {"name": "chr_17_G5", "taxId": "41875", "score": 285.0}, {"name": "chr_17_G5", "taxId": "41875", "score": 303.0}, {"name": "chr_17_G5", "taxId": "41875", "score": 303.0}, {"name": "chr_17_G5", "taxId": "41875", "score": 219.0}, {"name": "chr_17_G5", "taxId": "41875", "score": 302.0}, {"name": "chr_17_G5", "taxId": "41875", "score": 302.0}, {"name": "chr_17_G5", "taxId": "41875", "score": 283.0}, {"name": "chr_17_G5", "taxId": "436017", "score": 270.0}, {"name": "chr_17_G5", "taxId": "41875", "score": 250.0}, {"name": "chr_17_G5", "taxId": "296587", "score": 239.0}, {"name": "chr_17_G5", "taxId": "296587", "score": 239.0}, {"name": "chr_17_G5", "taxId": "564608", "score": 233.0}, {"name": "chr_17_G5", "taxId": "41875", "score": 231.0}, {"name": "chr_17_G5", "taxId": "1050107", "score": 220.0}, {"name": "chr_17_G5", "taxId": "981350", "score": 207.0}, {"name": "chr_17_G5", "taxId": "644223", "score": 207.0}, {"name": "chr_17_G5", "taxId": "644223", "score": 207.0}, {"name": "chr_17_G5", "taxId": "41875", "score": 206.0}, {"name": "chr_17_G5", "taxId": "41875", "score": 204.0}, {"name": "chr_17_G5", "taxId": "41875", "score": 202.0}, {"name": "chr_17_G5", "taxId": "102107", "score": 200.0}, {"name": "chr_17_G5", "taxId": "41875", "score": 183.0}, {"name": "chr_17_G5", "taxId": "41875", "score": 148.0}]}, "taxonomy": {"bestsum": {"species": {"tax": "Bathycoccus prasinos", "score": 604450.0, "c_index": 7}, "genus": {"tax": "Bathycoccus", "score": 604450.0, "c_index": 5}, "family": {"tax": "Bathycoccaceae", "score": 615656.0, "c_index": 4}, "order": {"tax": "Mamiellales", "score": 616367.0, "c_index": 3}, "phylum": {"tax": "Chlorophyta", "score": 616367.0, "c_index": 3}, "superkingdom": {"tax": "Eukaryota", "score": 617188.0, "c_index": 1}}}}, "chr_16_G5": {"name": "chr_16_G5", "length": 514970, "n_count": 0, "agct_count": 514970, "gc": 0.4896, "covs": {"bam0": 102.7716}, "read_cov": {"bam0": 353054}, "hits": {"tax0": [{"name": "chr_16_G5", "taxId": "41875", "score": 5760.0}, {"name": "chr_16_G5", "taxId": "41875", "score": 5681.0}, {"name": "chr_16_G5", "taxId": "41875", "score": 4281.0}, {"name": "chr_16_G5", "taxId": "41875", "score": 4178.0}, {"name": "chr_16_G5", "taxId": "41875", "score": 3947.0}, {"name": "chr_16_G5", "taxId": "41875", "score": 3729.0}, {"name": "chr_16_G5", "taxId": "41875", "score": 3631.0}, {"name": "chr_16_G5", "taxId": "41875", "score": 3441.0}, {"name": "chr_16_G5", "taxId": "41875", "score": 3345.0}, {"name": "chr_16_G5", "taxId": "41875", "score": 3253.0}, {"name": "chr_16_G5", "taxId": "41875", "score": 3186.0}, {"name": "chr_16_G5", "taxId": "41875", "score": 3066.0}, {"name": "chr_16_G5", "taxId": "41875", "score": 3057.0}, {"name": "chr_16_G5", "taxId": "41875", "score": 3042.0}, {"name": "chr_16_G5", "taxId": "41875", "score": 3031.0}, {"name": "chr_16_G5", "taxId": "41875", "score": 2994.0}, {"name": "chr_16_G5", "taxId": "41875", "score": 2854.0}, {"name": "chr_16_G5", "taxId": "41875", "score": 2832.0}, {"name": "chr_16_G5", "taxId": "41875", "score": 2826.0}, {"name": "chr_16_G5", "taxId": "41875", "score": 2817.0}, {"name": "chr_16_G5", "taxId": "41875", "score": 2811.0}, {"name": "chr_16_G5", "taxId": "41875", "score": 2736.0}, {"name": "chr_16_G5", "taxId": "41875", "score": 2728.0}, {"name": "chr_16_G5", "taxId": "41875", "score": 2687.0}, {"name": "chr_16_G5", "taxId": "41875", "score": 2676.0}, {"name": "chr_16_G5", "taxId": "41875", "score": 2669.0}, {"name": "chr_16_G5", "taxId": "41875", "score": 2652.0}, {"name": "chr_16_G5", "taxId": "41875", "score": 2595.0}, {"name": "chr_16_G5", "taxId": "41875", "score": 2586.0}, {"name": "chr_16_G5", "taxId": "41875", "score": 2584.0}, {"name": "chr_16_G5", "taxId": "41875", "score": 2471.0}, {"name": "chr_16_G5", "taxId": "41875", "score": 2464.0}, {"name": "chr_16_G5", "taxId": "41875", "score": 2459.0}, {"name": "chr_16_G5", "taxId": "41875", "score": 2407.0}, {"name": "chr_16_G5", "taxId": "41875", "score": 2372.0}, {"name": "chr_16_G5", "taxId": "41875", "score": 2338.0}, {"name": "chr_16_G5", "taxId": "41875", "score": 2309.0}, {"name": "chr_16_G5", "taxId": "41875", "score": 2289.0}, {"name": "chr_16_G5", "taxId": "41875", "score": 2285.0}, {"name": "chr_16_G5", "taxId": "41875", "score": 2241.0}, {"name": "chr_16_G5", "taxId": "41875", "score": 2226.0}, {"name": "chr_16_G5", "taxId": "41875", "score": 2109.0}, {"name": "chr_16_G5", "taxId": "41875", "score": 2084.0}, {"name": "chr_16_G5", "taxId": "41875", "score": 2067.0}, {"name": "chr_16_G5", "taxId": "41875", "score": 2045.0}, {"name": "chr_16_G5", "taxId": "41875", "score": 2012.0}, {"name": "chr_16_G5", "taxId": "41875", "score": 2001.0}, {"name": "chr_16_G5", "taxId": "41875", "score": 1956.0}, {"name": "chr_16_G5", "taxId": "41875", "score": 1956.0}, {"name": "chr_16_G5", "taxId": "41875", "score": 1945.0}, {"name": "chr_16_G5", "taxId": "41875", "score": 1940.0}, {"name": "chr_16_G5", "taxId": "41875", "score": 1923.0}, {"name": "chr_16_G5", "taxId": "41875", "score": 1919.0}, {"name": "chr_16_G5", "taxId": "41875", "score": 1914.0}, {"name": "chr_16_G5", "taxId": "41875", "score": 1849.0}, {"name": "chr_16_G5", "taxId": "41875", "score": 1812.0}, {"name": "chr_16_G5", "taxId": "41875", "score": 1781.0}, {"name": "chr_16_G5", "taxId": "41875", "score": 1757.0}, {"name": "chr_16_G5", "taxId": "41875", "score": 1757.0}, {"name": "chr_16_G5", "taxId": "41875", "score": 1746.0}, {"name": "chr_16_G5", "taxId": "41875", "score": 1712.0}, {"name": "chr_16_G5", "taxId": "41875", "score": 1711.0}, {"name": "chr_16_G5", "taxId": "41875", "score": 1709.0}, {"name": "chr_16_G5", "taxId": "41875", "score": 1698.0}, {"name": "chr_16_G5", "taxId": "41875", "score": 1687.0}, {"name": "chr_16_G5", "taxId": "41875", "score": 1685.0}, {"name": "chr_16_G5", "taxId": "41875", "score": 1683.0}, {"name": "chr_16_G5", "taxId": "41875", "score": 1657.0}, {"name": "chr_16_G5", "taxId": "41875", "score": 1646.0}, {"name": "chr_16_G5", "taxId": "41875", "score": 1626.0}, {"name": "chr_16_G5", "taxId": "41875", "score": 1626.0}, {"name": "chr_16_G5", "taxId": "41875", "score": 1620.0}, {"name": "chr_16_G5", "taxId": "41875", "score": 1620.0}, {"name": "chr_16_G5", "taxId": "41875", "score": 1591.0}, {"name": "chr_16_G5", "taxId": "41875", "score": 1567.0}, {"name": "chr_16_G5", "taxId": "41875", "score": 1559.0}, {"name": "chr_16_G5", "taxId": "41875", "score": 1559.0}, {"name": "chr_16_G5", "taxId": "41875", "score": 1548.0}, {"name": "chr_16_G5", "taxId": "41875", "score": 1537.0}, {"name": "chr_16_G5", "taxId": "41875", "score": 1517.0}, {"name": "chr_16_G5", "taxId": "41875", "score": 1485.0}, {"name": "chr_16_G5", "taxId": "41875", "score": 1482.0}, {"name": "chr_16_G5", "taxId": "41875", "score": 1456.0}, {"name": "chr_16_G5", "taxId": "41875", "score": 1452.0}, {"name": "chr_16_G5", "taxId": "41875", "score": 1450.0}, {"name": "chr_16_G5", "taxId": "41875", "score": 1441.0}, {"name": "chr_16_G5", "taxId": "41875", "score": 1419.0}, {"name": "chr_16_G5", "taxId": "41875", "score": 1373.0}, {"name": "chr_16_G5", "taxId": "41875", "score": 1371.0}, {"name": "chr_16_G5", "taxId": "41875", "score": 1363.0}, {"name": "chr_16_G5", "taxId": "41875", "score": 1360.0}, {"name": "chr_16_G5", "taxId": "41875", "score": 1352.0}, {"name": "chr_16_G5", "taxId": "41875", "score": 1343.0}, {"name": "chr_16_G5", "taxId": "41875", "score": 1339.0}, {"name": "chr_16_G5", "taxId": "41875", "score": 1336.0}, {"name": "chr_16_G5", "taxId": "41875", "score": 1317.0}, {"name": "chr_16_G5", "taxId": "41875", "score": 1310.0}, {"name": "chr_16_G5", "taxId": "41875", "score": 1284.0}, {"name": "chr_16_G5", "taxId": "41875", "score": 1277.0}, {"name": "chr_16_G5", "taxId": "41875", "score": 1258.0}, {"name": "chr_16_G5", "taxId": "41875", "score": 1243.0}, {"name": "chr_16_G5", "taxId": "41875", "score": 1240.0}, {"name": "chr_16_G5", "taxId": "41875", "score": 1234.0}, {"name": "chr_16_G5", "taxId": "41875", "score": 1221.0}, {"name": "chr_16_G5", "taxId": "41875", "score": 1210.0}, {"name": "chr_16_G5", "taxId": "41875", "score": 1197.0}, {"name": "chr_16_G5", "taxId": "41875", "score": 1188.0}, {"name": "chr_16_G5", "taxId": "41875", "score": 1162.0}, {"name": "chr_16_G5", "taxId": "41875", "score": 1160.0}, {"name": "chr_16_G5", "taxId": "41875", "score": 1158.0}, {"name": "chr_16_G5", "taxId": "41875", "score": 1157.0}, {"name": "chr_16_G5", "taxId": "41875", "score": 1151.0}, {"name": "chr_16_G5", "taxId": "41875", "score": 1131.0}, {"name": "chr_16_G5", "taxId": "41875", "score": 1118.0}, {"name": "chr_16_G5", "taxId": "41875", "score": 1107.0}, {"name": "chr_16_G5", "taxId": "41875", "score": 1105.0}, {"name": "chr_16_G5", "taxId": "41875", "score": 1101.0}, {"name": "chr_16_G5", "taxId": "41875", "score": 1092.0}, {"name": "chr_16_G5", "taxId": "41875", "score": 1090.0}, {"name": "chr_16_G5", "taxId": "41875", "score": 1086.0}, {"name": "chr_16_G5", "taxId": "41875", "score": 1085.0}, {"name": "chr_16_G5", "taxId": "41875", "score": 1040.0}, {"name": "chr_16_G5", "taxId": "41875", "score": 1013.0}, {"name": "chr_16_G5", "taxId": "41875", "score": 1007.0}, {"name": "chr_16_G5", "taxId": "41875", "score": 1002.0}, {"name": "chr_16_G5", "taxId": "41875", "score": 992.0}, {"name": "chr_16_G5", "taxId": "41875", "score": 983.0}, {"name": "chr_16_G5", "taxId": "41875", "score": 983.0}, {"name": "chr_16_G5", "taxId": "41875", "score": 979.0}, {"name": "chr_16_G5", "taxId": "41875", "score": 959.0}, {"name": "chr_16_G5", "taxId": "41875", "score": 946.0}, {"name": "chr_16_G5", "taxId": "41875", "score": 942.0}, {"name": "chr_16_G5", "taxId": "41875", "score": 928.0}, {"name": "chr_16_G5", "taxId": "41875", "score": 920.0}, {"name": "chr_16_G5", "taxId": "41875", "score": 920.0}, {"name": "chr_16_G5", "taxId": "41875", "score": 920.0}, {"name": "chr_16_G5", "taxId": "41875", "score": 909.0}, {"name": "chr_16_G5", "taxId": "41875", "score": 898.0}, {"name": "chr_16_G5", "taxId": "41875", "score": 896.0}, {"name": "chr_16_G5", "taxId": "41875", "score": 893.0}, {"name": "chr_16_G5", "taxId": "41875", "score": 889.0}, {"name": "chr_16_G5", "taxId": "41875", "score": 881.0}, {"name": "chr_16_G5", "taxId": "41875", "score": 881.0}, {"name": "chr_16_G5", "taxId": "41875", "score": 881.0}, {"name": "chr_16_G5", "taxId": "41875", "score": 869.0}, {"name": "chr_16_G5", "taxId": "41875", "score": 852.0}, {"name": "chr_16_G5", "taxId": "41875", "score": 839.0}, {"name": "chr_16_G5", "taxId": "41875", "score": 832.0}, {"name": "chr_16_G5", "taxId": "41875", "score": 826.0}, {"name": "chr_16_G5", "taxId": "41875", "score": 817.0}, {"name": "chr_16_G5", "taxId": "41875", "score": 808.0}, {"name": "chr_16_G5", "taxId": "41875", "score": 806.0}, {"name": "chr_16_G5", "taxId": "41875", "score": 802.0}, {"name": "chr_16_G5", "taxId": "41875", "score": 800.0}, {"name": "chr_16_G5", "taxId": "41875", "score": 797.0}, {"name": "chr_16_G5", "taxId": "41875", "score": 797.0}, {"name": "chr_16_G5", "taxId": "41875", "score": 795.0}, {"name": "chr_16_G5", "taxId": "41875", "score": 778.0}, {"name": "chr_16_G5", "taxId": "41875", "score": 773.0}, {"name": "chr_16_G5", "taxId": "41875", "score": 769.0}, {"name": "chr_16_G5", "taxId": "41875", "score": 769.0}, {"name": "chr_16_G5", "taxId": "41875", "score": 767.0}, {"name": "chr_16_G5", "taxId": "41875", "score": 765.0}, {"name": "chr_16_G5", "taxId": "41875", "score": 749.0}, {"name": "chr_16_G5", "taxId": "41875", "score": 747.0}, {"name": "chr_16_G5", "taxId": "41875", "score": 737.0}, {"name": "chr_16_G5", "taxId": "41875", "score": 712.0}, {"name": "chr_16_G5", "taxId": "41875", "score": 691.0}, {"name": "chr_16_G5", "taxId": "41875", "score": 688.0}, {"name": "chr_16_G5", "taxId": "41875", "score": 688.0}, {"name": "chr_16_G5", "taxId": "41875", "score": 684.0}, {"name": "chr_16_G5", "taxId": "41875", "score": 682.0}, {"name": "chr_16_G5", "taxId": "41875", "score": 680.0}, {"name": "chr_16_G5", "taxId": "41875", "score": 671.0}, {"name": "chr_16_G5", "taxId": "41875", "score": 671.0}, {"name": "chr_16_G5", "taxId": "41875", "score": 654.0}, {"name": "chr_16_G5", "taxId": "41875", "score": 651.0}, {"name": "chr_16_G5", "taxId": "41875", "score": 636.0}, {"name": "chr_16_G5", "taxId": "41875", "score": 610.0}, {"name": "chr_16_G5", "taxId": "41875", "score": 595.0}, {"name": "chr_16_G5", "taxId": "41875", "score": 592.0}, {"name": "chr_16_G5", "taxId": "41875", "score": 575.0}, {"name": "chr_16_G5", "taxId": "41875", "score": 569.0}, {"name": "chr_16_G5", "taxId": "41875", "score": 568.0}, {"name": "chr_16_G5", "taxId": "41875", "score": 545.0}, {"name": "chr_16_G5", "taxId": "41875", "score": 544.0}, {"name": "chr_16_G5", "taxId": "41875", "score": 520.0}, {"name": "chr_16_G5", "taxId": "41875", "score": 514.0}, {"name": "chr_16_G5", "taxId": "41875", "score": 508.0}, {"name": "chr_16_G5", "taxId": "41875", "score": 505.0}, {"name": "chr_16_G5", "taxId": "41875", "score": 501.0}, {"name": "chr_16_G5", "taxId": "41875", "score": 494.0}, {"name": "chr_16_G5", "taxId": "41875", "score": 477.0}, {"name": "chr_16_G5", "taxId": "41875", "score": 468.0}, {"name": "chr_16_G5", "taxId": "41875", "score": 466.0}, {"name": "chr_16_G5", "taxId": "41875", "score": 457.0}, {"name": "chr_16_G5", "taxId": "41875", "score": 448.0}, {"name": "chr_16_G5", "taxId": "41875", "score": 435.0}, {"name": "chr_16_G5", "taxId": "41875", "score": 429.0}, {"name": "chr_16_G5", "taxId": "41875", "score": 422.0}, {"name": "chr_16_G5", "taxId": "41875", "score": 416.0}, {"name": "chr_16_G5", "taxId": "41875", "score": 414.0}, {"name": "chr_16_G5", "taxId": "41875", "score": 412.0}, {"name": "chr_16_G5", "taxId": "41875", "score": 409.0}, {"name": "chr_16_G5", "taxId": "41875", "score": 401.0}, {"name": "chr_16_G5", "taxId": "41875", "score": 399.0}, {"name": "chr_16_G5", "taxId": "41875", "score": 392.0}, {"name": "chr_16_G5", "taxId": "41875", "score": 388.0}, {"name": "chr_16_G5", "taxId": "41875", "score": 379.0}, {"name": "chr_16_G5", "taxId": "41875", "score": 374.0}, {"name": "chr_16_G5", "taxId": "41875", "score": 351.0}, {"name": "chr_16_G5", "taxId": "41875", "score": 335.0}, {"name": "chr_16_G5", "taxId": "41875", "score": 333.0}, {"name": "chr_16_G5", "taxId": "41875", "score": 331.0}, {"name": "chr_16_G5", "taxId": "41875", "score": 326.0}, {"name": "chr_16_G5", "taxId": "41875", "score": 318.0}, {"name": "chr_16_G5", "taxId": "41875", "score": 316.0}, {"name": "chr_16_G5", "taxId": "41875", "score": 316.0}, {"name": "chr_16_G5", "taxId": "41875", "score": 307.0}, {"name": "chr_16_G5", "taxId": "41875", "score": 305.0}, {"name": "chr_16_G5", "taxId": "41875", "score": 305.0}, {"name": "chr_16_G5", "taxId": "41875", "score": 303.0}, {"name": "chr_16_G5", "taxId": "41875", "score": 303.0}, {"name": "chr_16_G5", "taxId": "41875", "score": 302.0}, {"name": "chr_16_G5", "taxId": "41875", "score": 298.0}, {"name": "chr_16_G5", "taxId": "41875", "score": 289.0}, {"name": "chr_16_G5", "taxId": "41875", "score": 287.0}, {"name": "chr_16_G5", "taxId": "41875", "score": 272.0}, {"name": "chr_16_G5", "taxId": "41875", "score": 263.0}, {"name": "chr_16_G5", "taxId": "41875", "score": 259.0}, {"name": "chr_16_G5", "taxId": "41875", "score": 257.0}, {"name": "chr_16_G5", "taxId": "41875", "score": 254.0}, {"name": "chr_16_G5", "taxId": "41875", "score": 248.0}, {"name": "chr_16_G5", "taxId": "41875", "score": 241.0}, {"name": "chr_16_G5", "taxId": "41875", "score": 235.0}, {"name": "chr_16_G5", "taxId": "41875", "score": 235.0}, {"name": "chr_16_G5", "taxId": "41875", "score": 231.0}, {"name": "chr_16_G5", "taxId": "41875", "score": 226.0}, {"name": "chr_16_G5", "taxId": "41875", "score": 222.0}, {"name": "chr_16_G5", "taxId": "41875", "score": 217.0}, {"name": "chr_16_G5", "taxId": "41875", "score": 215.0}, {"name": "chr_16_G5", "taxId": "41875", "score": 207.0}, {"name": "chr_16_G5", "taxId": "41875", "score": 204.0}, {"name": "chr_16_G5", "taxId": "41875", "score": 202.0}, {"name": "chr_16_G5", "taxId": "41875", "score": 200.0}, {"name": "chr_16_G5", "taxId": "41875", "score": 198.0}, {"name": "chr_16_G5", "taxId": "41875", "score": 193.0}, {"name": "chr_16_G5", "taxId": "41875", "score": 187.0}, {"name": "chr_16_G5", "taxId": "41875", "score": 172.0}, {"name": "chr_16_G5", "taxId": "41875", "score": 167.0}, {"name": "chr_16_G5", "taxId": "41875", "score": 167.0}, {"name": "chr_16_G5", "taxId": "41875", "score": 167.0}, {"name": "chr_16_G5", "taxId": "41875", "score": 165.0}, {"name": "chr_16_G5", "taxId": "41875", "score": 161.0}, {"name": "chr_16_G5", "taxId": "41875", "score": 154.0}, {"name": "chr_16_G5", "taxId": "41875", "score": 150.0}, {"name": "chr_16_G5", "taxId": "41875", "score": 150.0}, {"name": "chr_16_G5", "taxId": "41875", "score": 148.0}, {"name": "chr_16_G5", "taxId": "41875", "score": 148.0}, {"name": "chr_16_G5", "taxId": "41875", "score": 139.0}, {"name": "chr_16_G5", "taxId": "41875", "score": 5228.0}, {"name": "chr_16_G5", "taxId": "41875", "score": 4133.0}, {"name": "chr_16_G5", "taxId": "41875", "score": 4084.0}, {"name": "chr_16_G5", "taxId": "41875", "score": 3947.0}, {"name": "chr_16_G5", "taxId": "41875", "score": 3729.0}, {"name": "chr_16_G5", "taxId": "41875", "score": 3616.0}, {"name": "chr_16_G5", "taxId": "41875", "score": 3277.0}, {"name": "chr_16_G5", "taxId": "41875", "score": 176.0}, {"name": "chr_16_G5", "taxId": "41875", "score": 3182.0}, {"name": "chr_16_G5", "taxId": "41875", "score": 3168.0}, {"name": "chr_16_G5", "taxId": "41875", "score": 684.0}, {"name": "chr_16_G5", "taxId": "41875", "score": 3066.0}, {"name": "chr_16_G5", "taxId": "41875", "score": 688.0}, {"name": "chr_16_G5", "taxId": "41875", "score": 494.0}, {"name": "chr_16_G5", "taxId": "41875", "score": 377.0}, {"name": "chr_16_G5", "taxId": "41875", "score": 3046.0}, {"name": "chr_16_G5", "taxId": "41875", "score": 2832.0}, {"name": "chr_16_G5", "taxId": "41875", "score": 2817.0}, {"name": "chr_16_G5", "taxId": "41875", "score": 2811.0}, {"name": "chr_16_G5", "taxId": "41875", "score": 2771.0}, {"name": "chr_16_G5", "taxId": "41875", "score": 2728.0}, {"name": "chr_16_G5", "taxId": "41875", "score": 2702.0}, {"name": "chr_16_G5", "taxId": "41875", "score": 516.0}, {"name": "chr_16_G5", "taxId": "41875", "score": 436.0}, {"name": "chr_16_G5", "taxId": "41875", "score": 246.0}, {"name": "chr_16_G5", "taxId": "41875", "score": 145.0}, {"name": "chr_16_G5", "taxId": "41875", "score": 2687.0}, {"name": "chr_16_G5", "taxId": "41875", "score": 929.0}, {"name": "chr_16_G5", "taxId": "41875", "score": 2676.0}, {"name": "chr_16_G5", "taxId": "41875", "score": 2667.0}, {"name": "chr_16_G5", "taxId": "41875", "score": 2639.0}, {"name": "chr_16_G5", "taxId": "41875", "score": 2595.0}, {"name": "chr_16_G5", "taxId": "41875", "score": 2593.0}, {"name": "chr_16_G5", "taxId": "41875", "score": 235.0}, {"name": "chr_16_G5", "taxId": "41875", "score": 2586.0}, {"name": "chr_16_G5", "taxId": "41875", "score": 2584.0}, {"name": "chr_16_G5", "taxId": "41875", "score": 671.0}, {"name": "chr_16_G5", "taxId": "41875", "score": 2471.0}, {"name": "chr_16_G5", "taxId": "41875", "score": 2464.0}, {"name": "chr_16_G5", "taxId": "41875", "score": 2464.0}, {"name": "chr_16_G5", "taxId": "41875", "score": 326.0}, {"name": "chr_16_G5", "taxId": "41875", "score": 2425.0}, {"name": "chr_16_G5", "taxId": "41875", "score": 2407.0}, {"name": "chr_16_G5", "taxId": "41875", "score": 2399.0}, {"name": "chr_16_G5", "taxId": "41875", "score": 154.0}, {"name": "chr_16_G5", "taxId": "41875", "score": 2372.0}, {"name": "chr_16_G5", "taxId": "41875", "score": 224.0}, {"name": "chr_16_G5", "taxId": "41875", "score": 2322.0}, {"name": "chr_16_G5", "taxId": "41875", "score": 2316.0}, {"name": "chr_16_G5", "taxId": "41875", "score": 2309.0}, {"name": "chr_16_G5", "taxId": "41875", "score": 2289.0}, {"name": "chr_16_G5", "taxId": "41875", "score": 2287.0}, {"name": "chr_16_G5", "taxId": "41875", "score": 2274.0}, {"name": "chr_16_G5", "taxId": "41875", "score": 2261.0}, {"name": "chr_16_G5", "taxId": "41875", "score": 2241.0}, {"name": "chr_16_G5", "taxId": "41875", "score": 2196.0}, {"name": "chr_16_G5", "taxId": "41875", "score": 2109.0}, {"name": "chr_16_G5", "taxId": "41875", "score": 1160.0}, {"name": "chr_16_G5", "taxId": "41875", "score": 2080.0}, {"name": "chr_16_G5", "taxId": "41875", "score": 2067.0}, {"name": "chr_16_G5", "taxId": "41875", "score": 2045.0}, {"name": "chr_16_G5", "taxId": "41875", "score": 2032.0}, {"name": "chr_16_G5", "taxId": "41875", "score": 2012.0}, {"name": "chr_16_G5", "taxId": "41875", "score": 2006.0}, {"name": "chr_16_G5", "taxId": "41875", "score": 1943.0}, {"name": "chr_16_G5", "taxId": "41875", "score": 1940.0}, {"name": "chr_16_G5", "taxId": "41875", "score": 1917.0}, {"name": "chr_16_G5", "taxId": "41875", "score": 1897.0}, {"name": "chr_16_G5", "taxId": "41875", "score": 1849.0}, {"name": "chr_16_G5", "taxId": "41875", "score": 1847.0}, {"name": "chr_16_G5", "taxId": "41875", "score": 1803.0}, {"name": "chr_16_G5", "taxId": "41875", "score": 1781.0}, {"name": "chr_16_G5", "taxId": "41875", "score": 1751.0}, {"name": "chr_16_G5", "taxId": "41875", "score": 148.0}, {"name": "chr_16_G5", "taxId": "41875", "score": 1746.0}, {"name": "chr_16_G5", "taxId": "41875", "score": 1746.0}, {"name": "chr_16_G5", "taxId": "41875", "score": 1711.0}, {"name": "chr_16_G5", "taxId": "41875", "score": 1709.0}, {"name": "chr_16_G5", "taxId": "41875", "score": 1703.0}, {"name": "chr_16_G5", "taxId": "41875", "score": 1698.0}, {"name": "chr_16_G5", "taxId": "41875", "score": 531.0}, {"name": "chr_16_G5", "taxId": "41875", "score": 1683.0}, {"name": "chr_16_G5", "taxId": "41875", "score": 1677.0}, {"name": "chr_16_G5", "taxId": "41875", "score": 1676.0}, {"name": "chr_16_G5", "taxId": "41875", "score": 1670.0}, {"name": "chr_16_G5", "taxId": "41875", "score": 1657.0}, {"name": "chr_16_G5", "taxId": "41875", "score": 1646.0}, {"name": "chr_16_G5", "taxId": "41875", "score": 1626.0}, {"name": "chr_16_G5", "taxId": "41875", "score": 680.0}, {"name": "chr_16_G5", "taxId": "41875", "score": 1622.0}, {"name": "chr_16_G5", "taxId": "41875", "score": 1620.0}, {"name": "chr_16_G5", "taxId": "41875", "score": 1589.0}, {"name": "chr_16_G5", "taxId": "41875", "score": 595.0}, {"name": "chr_16_G5", "taxId": "41875", "score": 289.0}, {"name": "chr_16_G5", "taxId": "41875", "score": 272.0}, {"name": "chr_16_G5", "taxId": "41875", "score": 1565.0}, {"name": "chr_16_G5", "taxId": "41875", "score": 1557.0}, {"name": "chr_16_G5", "taxId": "41875", "score": 1555.0}, {"name": "chr_16_G5", "taxId": "41875", "score": 1552.0}, {"name": "chr_16_G5", "taxId": "41875", "score": 1546.0}, {"name": "chr_16_G5", "taxId": "41875", "score": 1537.0}, {"name": "chr_16_G5", "taxId": "41875", "score": 1517.0}, {"name": "chr_16_G5", "taxId": "41875", "score": 412.0}, {"name": "chr_16_G5", "taxId": "41875", "score": 1496.0}, {"name": "chr_16_G5", "taxId": "41875", "score": 1485.0}, {"name": "chr_16_G5", "taxId": "41875", "score": 429.0}, {"name": "chr_16_G5", "taxId": "41875", "score": 416.0}, {"name": "chr_16_G5", "taxId": "41875", "score": 1482.0}, {"name": "chr_16_G5", "taxId": "41875", "score": 808.0}, {"name": "chr_16_G5", "taxId": "41875", "score": 248.0}, {"name": "chr_16_G5", "taxId": "41875", "score": 1452.0}, {"name": "chr_16_G5", "taxId": "41875", "score": 1450.0}, {"name": "chr_16_G5", "taxId": "41875", "score": 1441.0}, {"name": "chr_16_G5", "taxId": "41875", "score": 1419.0}, {"name": "chr_16_G5", "taxId": "41875", "score": 773.0}, {"name": "chr_16_G5", "taxId": "41875", "score": 158.0}, {"name": "chr_16_G5", "taxId": "41875", "score": 1373.0}, {"name": "chr_16_G5", "taxId": "41875", "score": 1371.0}, {"name": "chr_16_G5", "taxId": "41875", "score": 1358.0}, {"name": "chr_16_G5", "taxId": "41875", "score": 896.0}, {"name": "chr_16_G5", "taxId": "41875", "score": 1352.0}, {"name": "chr_16_G5", "taxId": "41875", "score": 1317.0}, {"name": "chr_16_G5", "taxId": "41875", "score": 1341.0}, {"name": "chr_16_G5", "taxId": "41875", "score": 1338.0}, {"name": "chr_16_G5", "taxId": "41875", "score": 316.0}, {"name": "chr_16_G5", "taxId": "41875", "score": 1336.0}, {"name": "chr_16_G5", "taxId": "41875", "score": 889.0}, {"name": "chr_16_G5", "taxId": "41875", "score": 331.0}, {"name": "chr_16_G5", "taxId": "41875", "score": 1310.0}, {"name": "chr_16_G5", "taxId": "41875", "score": 1284.0}, {"name": "chr_16_G5", "taxId": "41875", "score": 1275.0}, {"name": "chr_16_G5", "taxId": "41875", "score": 1266.0}, {"name": "chr_16_G5", "taxId": "41875", "score": 1251.0}, {"name": "chr_16_G5", "taxId": "41875", "score": 1236.0}, {"name": "chr_16_G5", "taxId": "41875", "score": 1229.0}, {"name": "chr_16_G5", "taxId": "41875", "score": 409.0}, {"name": "chr_16_G5", "taxId": "41875", "score": 1225.0}, {"name": "chr_16_G5", "taxId": "41875", "score": 859.0}, {"name": "chr_16_G5", "taxId": "41875", "score": 1221.0}, {"name": "chr_16_G5", "taxId": "41875", "score": 1219.0}, {"name": "chr_16_G5", "taxId": "41875", "score": 1210.0}, {"name": "chr_16_G5", "taxId": "41875", "score": 1188.0}, {"name": "chr_16_G5", "taxId": "41875", "score": 1188.0}, {"name": "chr_16_G5", "taxId": "41875", "score": 174.0}, {"name": "chr_16_G5", "taxId": "41875", "score": 1177.0}, {"name": "chr_16_G5", "taxId": "41875", "score": 405.0}, {"name": "chr_16_G5", "taxId": "41875", "score": 1171.0}, {"name": "chr_16_G5", "taxId": "41875", "score": 257.0}, {"name": "chr_16_G5", "taxId": "41875", "score": 235.0}, {"name": "chr_16_G5", "taxId": "41875", "score": 1162.0}, {"name": "chr_16_G5", "taxId": "41875", "score": 1158.0}, {"name": "chr_16_G5", "taxId": "41875", "score": 1157.0}, {"name": "chr_16_G5", "taxId": "41875", "score": 1153.0}, {"name": "chr_16_G5", "taxId": "41875", "score": 1151.0}, {"name": "chr_16_G5", "taxId": "41875", "score": 1116.0}, {"name": "chr_16_G5", "taxId": "41875", "score": 1109.0}, {"name": "chr_16_G5", "taxId": "41875", "score": 584.0}, {"name": "chr_16_G5", "taxId": "41875", "score": 1107.0}, {"name": "chr_16_G5", "taxId": "41875", "score": 1103.0}, {"name": "chr_16_G5", "taxId": "41875", "score": 1101.0}, {"name": "chr_16_G5", "taxId": "41875", "score": 1099.0}, {"name": "chr_16_G5", "taxId": "41875", "score": 1092.0}, {"name": "chr_16_G5", "taxId": "41875", "score": 545.0}, {"name": "chr_16_G5", "taxId": "41875", "score": 1090.0}, {"name": "chr_16_G5", "taxId": "41875", "score": 1074.0}, {"name": "chr_16_G5", "taxId": "41875", "score": 1062.0}, {"name": "chr_16_G5", "taxId": "41875", "score": 1046.0}, {"name": "chr_16_G5", "taxId": "41875", "score": 1040.0}, {"name": "chr_16_G5", "taxId": "41875", "score": 1026.0}, {"name": "chr_16_G5", "taxId": "41875", "score": 1009.0}, {"name": "chr_16_G5", "taxId": "41875", "score": 1007.0}, {"name": "chr_16_G5", "taxId": "41875", "score": 335.0}, {"name": "chr_16_G5", "taxId": "41875", "score": 1005.0}, {"name": "chr_16_G5", "taxId": "41875", "score": 1002.0}, {"name": "chr_16_G5", "taxId": "41875", "score": 254.0}, {"name": "chr_16_G5", "taxId": "41875", "score": 983.0}, {"name": "chr_16_G5", "taxId": "41875", "score": 983.0}, {"name": "chr_16_G5", "taxId": "41875", "score": 959.0}, {"name": "chr_16_G5", "taxId": "41875", "score": 946.0}, {"name": "chr_16_G5", "taxId": "41875", "score": 944.0}, {"name": "chr_16_G5", "taxId": "41875", "score": 893.0}, {"name": "chr_16_G5", "taxId": "41875", "score": 942.0}, {"name": "chr_16_G5", "taxId": "41875", "score": 933.0}, {"name": "chr_16_G5", "taxId": "41875", "score": 928.0}, {"name": "chr_16_G5", "taxId": "41875", "score": 749.0}, {"name": "chr_16_G5", "taxId": "41875", "score": 920.0}, {"name": "chr_16_G5", "taxId": "41875", "score": 920.0}, {"name": "chr_16_G5", "taxId": "41875", "score": 898.0}, {"name": "chr_16_G5", "taxId": "41875", "score": 287.0}, {"name": "chr_16_G5", "taxId": "41875", "score": 907.0}, {"name": "chr_16_G5", "taxId": "41875", "score": 907.0}, {"name": "chr_16_G5", "taxId": "41875", "score": 902.0}, {"name": "chr_16_G5", "taxId": "41875", "score": 900.0}, {"name": "chr_16_G5", "taxId": "41875", "score": 510.0}, {"name": "chr_16_G5", "taxId": "41875", "score": 900.0}, {"name": "chr_16_G5", "taxId": "41875", "score": 765.0}, {"name": "chr_16_G5", "taxId": "41875", "score": 760.0}, {"name": "chr_16_G5", "taxId": "41875", "score": 708.0}, {"name": "chr_16_G5", "taxId": "41875", "score": 702.0}, {"name": "chr_16_G5", "taxId": "41875", "score": 623.0}, {"name": "chr_16_G5", "taxId": "41875", "score": 510.0}, {"name": "chr_16_G5", "taxId": "41875", "score": 479.0}, {"name": "chr_16_G5", "taxId": "41875", "score": 172.0}, {"name": "chr_16_G5", "taxId": "41875", "score": 881.0}, {"name": "chr_16_G5", "taxId": "41875", "score": 881.0}, {"name": "chr_16_G5", "taxId": "41875", "score": 881.0}, {"name": "chr_16_G5", "taxId": "41875", "score": 863.0}, {"name": "chr_16_G5", "taxId": "41875", "score": 852.0}, {"name": "chr_16_G5", "taxId": "41875", "score": 839.0}, {"name": "chr_16_G5", "taxId": "41875", "score": 828.0}, {"name": "chr_16_G5", "taxId": "41875", "score": 826.0}, {"name": "chr_16_G5", "taxId": "41875", "score": 776.0}, {"name": "chr_16_G5", "taxId": "41875", "score": 686.0}, {"name": "chr_16_G5", "taxId": "41875", "score": 628.0}, {"name": "chr_16_G5", "taxId": "41875", "score": 503.0}, {"name": "chr_16_G5", "taxId": "41875", "score": 224.0}, {"name": "chr_16_G5", "taxId": "41875", "score": 180.0}, {"name": "chr_16_G5", "taxId": "41875", "score": 826.0}, {"name": "chr_16_G5", "taxId": "41875", "score": 826.0}, {"name": "chr_16_G5", "taxId": "41875", "score": 776.0}, {"name": "chr_16_G5", "taxId": "41875", "score": 686.0}, {"name": "chr_16_G5", "taxId": "41875", "score": 628.0}, {"name": "chr_16_G5", "taxId": "41875", "score": 503.0}, {"name": "chr_16_G5", "taxId": "41875", "score": 224.0}, {"name": "chr_16_G5", "taxId": "41875", "score": 180.0}, {"name": "chr_16_G5", "taxId": "41875", "score": 817.0}, {"name": "chr_16_G5", "taxId": "41875", "score": 457.0}, {"name": "chr_16_G5", "taxId": "41875", "score": 379.0}, {"name": "chr_16_G5", "taxId": "41875", "score": 806.0}, {"name": "chr_16_G5", "taxId": "41875", "score": 804.0}, {"name": "chr_16_G5", "taxId": "41875", "score": 800.0}, {"name": "chr_16_G5", "taxId": "41875", "score": 797.0}, {"name": "chr_16_G5", "taxId": "41875", "score": 797.0}, {"name": "chr_16_G5", "taxId": "41875", "score": 795.0}, {"name": "chr_16_G5", "taxId": "41875", "score": 241.0}, {"name": "chr_16_G5", "taxId": "41875", "score": 778.0}, {"name": "chr_16_G5", "taxId": "41875", "score": 769.0}, {"name": "chr_16_G5", "taxId": "41875", "score": 200.0}, {"name": "chr_16_G5", "taxId": "41875", "score": 767.0}, {"name": "chr_16_G5", "taxId": "41875", "score": 765.0}, {"name": "chr_16_G5", "taxId": "41875", "score": 575.0}, {"name": "chr_16_G5", "taxId": "41875", "score": 765.0}, {"name": "chr_16_G5", "taxId": "41875", "score": 760.0}, {"name": "chr_16_G5", "taxId": "41875", "score": 745.0}, {"name": "chr_16_G5", "taxId": "41875", "score": 623.0}, {"name": "chr_16_G5", "taxId": "41875", "score": 747.0}, {"name": "chr_16_G5", "taxId": "41875", "score": 351.0}, {"name": "chr_16_G5", "taxId": "41875", "score": 231.0}, {"name": "chr_16_G5", "taxId": "41875", "score": 737.0}, {"name": "chr_16_G5", "taxId": "41875", "score": 689.0}, {"name": "chr_16_G5", "taxId": "41875", "score": 688.0}, {"name": "chr_16_G5", "taxId": "41875", "score": 682.0}, {"name": "chr_16_G5", "taxId": "41875", "score": 678.0}, {"name": "chr_16_G5", "taxId": "41875", "score": 667.0}, {"name": "chr_16_G5", "taxId": "41875", "score": 241.0}, {"name": "chr_16_G5", "taxId": "41875", "score": 664.0}, {"name": "chr_16_G5", "taxId": "41875", "score": 614.0}, {"name": "chr_16_G5", "taxId": "41875", "score": 571.0}, {"name": "chr_16_G5", "taxId": "41875", "score": 662.0}, {"name": "chr_16_G5", "taxId": "41875", "score": 614.0}, {"name": "chr_16_G5", "taxId": "41875", "score": 571.0}, {"name": "chr_16_G5", "taxId": "41875", "score": 654.0}, {"name": "chr_16_G5", "taxId": "436017", "score": 652.0}, {"name": "chr_16_G5", "taxId": "436017", "score": 483.0}, {"name": "chr_16_G5", "taxId": "436017", "score": 267.0}, {"name": "chr_16_G5", "taxId": "41875", "score": 651.0}, {"name": "chr_16_G5", "taxId": "41875", "score": 636.0}, {"name": "chr_16_G5", "taxId": "436017", "score": 636.0}, {"name": "chr_16_G5", "taxId": "41875", "score": 630.0}, {"name": "chr_16_G5", "taxId": "41875", "score": 625.0}, {"name": "chr_16_G5", "taxId": "41875", "score": 625.0}, {"name": "chr_16_G5", "taxId": "41875", "score": 610.0}, {"name": "chr_16_G5", "taxId": "41875", "score": 606.0}, {"name": "chr_16_G5", "taxId": "41875", "score": 606.0}, {"name": "chr_16_G5", "taxId": "41875", "score": 562.0}, {"name": "chr_16_G5", "taxId": "41875", "score": 562.0}, {"name": "chr_16_G5", "taxId": "41875", "score": 503.0}, {"name": "chr_16_G5", "taxId": "41875", "score": 470.0}, {"name": "chr_16_G5", "taxId": "41875", "score": 163.0}, {"name": "chr_16_G5", "taxId": "41875", "score": 599.0}, {"name": "chr_16_G5", "taxId": "41875", "score": 592.0}, {"name": "chr_16_G5", "taxId": "41875", "score": 590.0}, {"name": "chr_16_G5", "taxId": "41875", "score": 590.0}, {"name": "chr_16_G5", "taxId": "41875", "score": 568.0}, {"name": "chr_16_G5", "taxId": "41875", "score": 566.0}, {"name": "chr_16_G5", "taxId": "41875", "score": 564.0}, {"name": "chr_16_G5", "taxId": "41875", "score": 564.0}, {"name": "chr_16_G5", "taxId": "41875", "score": 206.0}, {"name": "chr_16_G5", "taxId": "41875", "score": 200.0}, {"name": "chr_16_G5", "taxId": "41875", "score": 562.0}, {"name": "chr_16_G5", "taxId": "41875", "score": 558.0}, {"name": "chr_16_G5", "taxId": "41875", "score": 538.0}, {"name": "chr_16_G5", "taxId": "41875", "score": 538.0}, {"name": "chr_16_G5", "taxId": "41875", "score": 536.0}, {"name": "chr_16_G5", "taxId": "41875", "score": 285.0}, {"name": "chr_16_G5", "taxId": "41875", "score": 529.0}, {"name": "chr_16_G5", "taxId": "41875", "score": 520.0}, {"name": "chr_16_G5", "taxId": "41875", "score": 512.0}, {"name": "chr_16_G5", "taxId": "41875", "score": 505.0}, {"name": "chr_16_G5", "taxId": "70448", "score": 501.0}, {"name": "chr_16_G5", "taxId": "41875", "score": 501.0}, {"name": "chr_16_G5", "taxId": "41875", "score": 303.0}, {"name": "chr_16_G5", "taxId": "41875", "score": 222.0}, {"name": "chr_16_G5", "taxId": "41875", "score": 191.0}, {"name": "chr_16_G5", "taxId": "41875", "score": 496.0}, {"name": "chr_16_G5", "taxId": "41875", "score": 477.0}, {"name": "chr_16_G5", "taxId": "436017", "score": 468.0}, {"name": "chr_16_G5", "taxId": "41875", "score": 466.0}, {"name": "chr_16_G5", "taxId": "41875", "score": 460.0}, {"name": "chr_16_G5", "taxId": "41875", "score": 172.0}, {"name": "chr_16_G5", "taxId": "41875", "score": 457.0}, {"name": "chr_16_G5", "taxId": "41875", "score": 150.0}, {"name": "chr_16_G5", "taxId": "41875", "score": 440.0}, {"name": "chr_16_G5", "taxId": "41875", "score": 429.0}, {"name": "chr_16_G5", "taxId": "41875", "score": 427.0}, {"name": "chr_16_G5", "taxId": "41875", "score": 427.0}, {"name": "chr_16_G5", "taxId": "41875", "score": 422.0}, {"name": "chr_16_G5", "taxId": "41875", "score": 414.0}, {"name": "chr_16_G5", "taxId": "41875", "score": 407.0}, {"name": "chr_16_G5", "taxId": "41875", "score": 401.0}, {"name": "chr_16_G5", "taxId": "41875", "score": 399.0}, {"name": "chr_16_G5", "taxId": "41875", "score": 392.0}, {"name": "chr_16_G5", "taxId": "41875", "score": 385.0}, {"name": "chr_16_G5", "taxId": "41875", "score": 374.0}, {"name": "chr_16_G5", "taxId": "41875", "score": 364.0}, {"name": "chr_16_G5", "taxId": "41875", "score": 331.0}, {"name": "chr_16_G5", "taxId": "41875", "score": 329.0}, {"name": "chr_16_G5", "taxId": "41875", "score": 316.0}, {"name": "chr_16_G5", "taxId": "41875", "score": 311.0}, {"name": "chr_16_G5", "taxId": "41875", "score": 305.0}, {"name": "chr_16_G5", "taxId": "41875", "score": 305.0}, {"name": "chr_16_G5", "taxId": "41875", "score": 305.0}, {"name": "chr_16_G5", "taxId": "41875", "score": 302.0}, {"name": "chr_16_G5", "taxId": "41875", "score": 215.0}, {"name": "chr_16_G5", "taxId": "41875", "score": 272.0}, {"name": "chr_16_G5", "taxId": "436017", "score": 267.0}, {"name": "chr_16_G5", "taxId": "70448", "score": 250.0}, {"name": "chr_16_G5", "taxId": "41875", "score": 215.0}, {"name": "chr_16_G5", "taxId": "41875", "score": 202.0}, {"name": "chr_16_G5", "taxId": "41875", "score": 193.0}, {"name": "chr_16_G5", "taxId": "436017", "score": 182.0}, {"name": "chr_16_G5", "taxId": "41875", "score": 172.0}, {"name": "chr_16_G5", "taxId": "564608", "score": 171.0}, {"name": "chr_16_G5", "taxId": "41875", "score": 169.0}, {"name": "chr_16_G5", "taxId": "41875", "score": 167.0}, {"name": "chr_16_G5", "taxId": "41875", "score": 154.0}, {"name": "chr_16_G5", "taxId": "41875", "score": 148.0}, {"name": "chr_16_G5", "taxId": "41875", "score": 148.0}, {"name": "chr_16_G5", "taxId": "41875", "score": 139.0}]}, "taxonomy": {"bestsum": {"species": {"tax": "Bathycoccus prasinos", "score": 677500.0, "c_index": 3}, "genus": {"tax": "Bathycoccus", "score": 677500.0, "c_index": 2}, "family": {"tax": "Bathycoccaceae", "score": 681206.0, "c_index": 1}, "order": {"tax": "Mamiellales", "score": 681377.0, "c_index": 0}, "phylum": {"tax": "Chlorophyta", "score": 681377.0, "c_index": 0}, "superkingdom": {"tax": "Eukaryota", "score": 681377.0, "c_index": 0}}}}, "chr_15_G5": {"name": "chr_15_G5", "length": 538424, "n_count": 0, "agct_count": 538424, "gc": 0.4863, "covs": {"bam0": 103.605}, "read_cov": {"bam0": 372127}, "hits": {"tax0": [{"name": "chr_15_G5", "taxId": "41875", "score": 10916.0}, {"name": "chr_15_G5", "taxId": "41875", "score": 630.0}, {"name": "chr_15_G5", "taxId": "41875", "score": 372.0}, {"name": "chr_15_G5", "taxId": "41875", "score": 10916.0}, {"name": "chr_15_G5", "taxId": "41875", "score": 6922.0}, {"name": "chr_15_G5", "taxId": "41875", "score": 6628.0}, {"name": "chr_15_G5", "taxId": "41875", "score": 6442.0}, {"name": "chr_15_G5", "taxId": "41875", "score": 6287.0}, {"name": "chr_15_G5", "taxId": "41875", "score": 5487.0}, {"name": "chr_15_G5", "taxId": "41875", "score": 4931.0}, {"name": "chr_15_G5", "taxId": "41875", "score": 4494.0}, {"name": "chr_15_G5", "taxId": "41875", "score": 4444.0}, {"name": "chr_15_G5", "taxId": "41875", "score": 4433.0}, {"name": "chr_15_G5", "taxId": "41875", "score": 4388.0}, {"name": "chr_15_G5", "taxId": "41875", "score": 4385.0}, {"name": "chr_15_G5", "taxId": "41875", "score": 4318.0}, {"name": "chr_15_G5", "taxId": "41875", "score": 4196.0}, {"name": "chr_15_G5", "taxId": "41875", "score": 4156.0}, {"name": "chr_15_G5", "taxId": "41875", "score": 4010.0}, {"name": "chr_15_G5", "taxId": "41875", "score": 3927.0}, {"name": "chr_15_G5", "taxId": "41875", "score": 3794.0}, {"name": "chr_15_G5", "taxId": "41875", "score": 3755.0}, {"name": "chr_15_G5", "taxId": "41875", "score": 3651.0}, {"name": "chr_15_G5", "taxId": "41875", "score": 3642.0}, {"name": "chr_15_G5", "taxId": "41875", "score": 3415.0}, {"name": "chr_15_G5", "taxId": "41875", "score": 3121.0}, {"name": "chr_15_G5", "taxId": "41875", "score": 2968.0}, {"name": "chr_15_G5", "taxId": "41875", "score": 2952.0}, {"name": "chr_15_G5", "taxId": "41875", "score": 2929.0}, {"name": "chr_15_G5", "taxId": "41875", "score": 2911.0}, {"name": "chr_15_G5", "taxId": "41875", "score": 2883.0}, {"name": "chr_15_G5", "taxId": "41875", "score": 2828.0}, {"name": "chr_15_G5", "taxId": "41875", "score": 2828.0}, {"name": "chr_15_G5", "taxId": "41875", "score": 2684.0}, {"name": "chr_15_G5", "taxId": "41875", "score": 2628.0}, {"name": "chr_15_G5", "taxId": "41875", "score": 2495.0}, {"name": "chr_15_G5", "taxId": "41875", "score": 2438.0}, {"name": "chr_15_G5", "taxId": "41875", "score": 2423.0}, {"name": "chr_15_G5", "taxId": "41875", "score": 2420.0}, {"name": "chr_15_G5", "taxId": "41875", "score": 2416.0}, {"name": "chr_15_G5", "taxId": "41875", "score": 2357.0}, {"name": "chr_15_G5", "taxId": "41875", "score": 2340.0}, {"name": "chr_15_G5", "taxId": "41875", "score": 2283.0}, {"name": "chr_15_G5", "taxId": "41875", "score": 2283.0}, {"name": "chr_15_G5", "taxId": "41875", "score": 2261.0}, {"name": "chr_15_G5", "taxId": "41875", "score": 2244.0}, {"name": "chr_15_G5", "taxId": "41875", "score": 2228.0}, {"name": "chr_15_G5", "taxId": "41875", "score": 2211.0}, {"name": "chr_15_G5", "taxId": "41875", "score": 2206.0}, {"name": "chr_15_G5", "taxId": "41875", "score": 2163.0}, {"name": "chr_15_G5", "taxId": "41875", "score": 2104.0}, {"name": "chr_15_G5", "taxId": "41875", "score": 2074.0}, {"name": "chr_15_G5", "taxId": "41875", "score": 2050.0}, {"name": "chr_15_G5", "taxId": "41875", "score": 2050.0}, {"name": "chr_15_G5", "taxId": "41875", "score": 2025.0}, {"name": "chr_15_G5", "taxId": "41875", "score": 2025.0}, {"name": "chr_15_G5", "taxId": "41875", "score": 1973.0}, {"name": "chr_15_G5", "taxId": "41875", "score": 1916.0}, {"name": "chr_15_G5", "taxId": "41875", "score": 1905.0}, {"name": "chr_15_G5", "taxId": "41875", "score": 1899.0}, {"name": "chr_15_G5", "taxId": "41875", "score": 1899.0}, {"name": "chr_15_G5", "taxId": "41875", "score": 1895.0}, {"name": "chr_15_G5", "taxId": "41875", "score": 1893.0}, {"name": "chr_15_G5", "taxId": "41875", "score": 1873.0}, {"name": "chr_15_G5", "taxId": "41875", "score": 1866.0}, {"name": "chr_15_G5", "taxId": "41875", "score": 1855.0}, {"name": "chr_15_G5", "taxId": "41875", "score": 1849.0}, {"name": "chr_15_G5", "taxId": "41875", "score": 1838.0}, {"name": "chr_15_G5", "taxId": "41875", "score": 1836.0}, {"name": "chr_15_G5", "taxId": "41875", "score": 1831.0}, {"name": "chr_15_G5", "taxId": "41875", "score": 1814.0}, {"name": "chr_15_G5", "taxId": "41875", "score": 1797.0}, {"name": "chr_15_G5", "taxId": "41875", "score": 1796.0}, {"name": "chr_15_G5", "taxId": "41875", "score": 1757.0}, {"name": "chr_15_G5", "taxId": "41875", "score": 1733.0}, {"name": "chr_15_G5", "taxId": "41875", "score": 1720.0}, {"name": "chr_15_G5", "taxId": "41875", "score": 1692.0}, {"name": "chr_15_G5", "taxId": "41875", "score": 1688.0}, {"name": "chr_15_G5", "taxId": "41875", "score": 1688.0}, {"name": "chr_15_G5", "taxId": "41875", "score": 1676.0}, {"name": "chr_15_G5", "taxId": "41875", "score": 1674.0}, {"name": "chr_15_G5", "taxId": "41875", "score": 1668.0}, {"name": "chr_15_G5", "taxId": "41875", "score": 1637.0}, {"name": "chr_15_G5", "taxId": "41875", "score": 1607.0}, {"name": "chr_15_G5", "taxId": "41875", "score": 1592.0}, {"name": "chr_15_G5", "taxId": "41875", "score": 1591.0}, {"name": "chr_15_G5", "taxId": "41875", "score": 1543.0}, {"name": "chr_15_G5", "taxId": "41875", "score": 1537.0}, {"name": "chr_15_G5", "taxId": "41875", "score": 1530.0}, {"name": "chr_15_G5", "taxId": "41875", "score": 1528.0}, {"name": "chr_15_G5", "taxId": "41875", "score": 1522.0}, {"name": "chr_15_G5", "taxId": "41875", "score": 1487.0}, {"name": "chr_15_G5", "taxId": "41875", "score": 1454.0}, {"name": "chr_15_G5", "taxId": "41875", "score": 1443.0}, {"name": "chr_15_G5", "taxId": "41875", "score": 1432.0}, {"name": "chr_15_G5", "taxId": "41875", "score": 1371.0}, {"name": "chr_15_G5", "taxId": "41875", "score": 1351.0}, {"name": "chr_15_G5", "taxId": "41875", "score": 1351.0}, {"name": "chr_15_G5", "taxId": "41875", "score": 1347.0}, {"name": "chr_15_G5", "taxId": "41875", "score": 1336.0}, {"name": "chr_15_G5", "taxId": "41875", "score": 1323.0}, {"name": "chr_15_G5", "taxId": "41875", "score": 1314.0}, {"name": "chr_15_G5", "taxId": "41875", "score": 1308.0}, {"name": "chr_15_G5", "taxId": "41875", "score": 1304.0}, {"name": "chr_15_G5", "taxId": "41875", "score": 1288.0}, {"name": "chr_15_G5", "taxId": "41875", "score": 1262.0}, {"name": "chr_15_G5", "taxId": "41875", "score": 1243.0}, {"name": "chr_15_G5", "taxId": "41875", "score": 1240.0}, {"name": "chr_15_G5", "taxId": "41875", "score": 1238.0}, {"name": "chr_15_G5", "taxId": "41875", "score": 1188.0}, {"name": "chr_15_G5", "taxId": "41875", "score": 1188.0}, {"name": "chr_15_G5", "taxId": "41875", "score": 1186.0}, {"name": "chr_15_G5", "taxId": "41875", "score": 1164.0}, {"name": "chr_15_G5", "taxId": "41875", "score": 1158.0}, {"name": "chr_15_G5", "taxId": "41875", "score": 1153.0}, {"name": "chr_15_G5", "taxId": "41875", "score": 1142.0}, {"name": "chr_15_G5", "taxId": "41875", "score": 1134.0}, {"name": "chr_15_G5", "taxId": "41875", "score": 1123.0}, {"name": "chr_15_G5", "taxId": "41875", "score": 1103.0}, {"name": "chr_15_G5", "taxId": "41875", "score": 1092.0}, {"name": "chr_15_G5", "taxId": "41875", "score": 1088.0}, {"name": "chr_15_G5", "taxId": "41875", "score": 1086.0}, {"name": "chr_15_G5", "taxId": "41875", "score": 1083.0}, {"name": "chr_15_G5", "taxId": "41875", "score": 1083.0}, {"name": "chr_15_G5", "taxId": "41875", "score": 1077.0}, {"name": "chr_15_G5", "taxId": "41875", "score": 1070.0}, {"name": "chr_15_G5", "taxId": "41875", "score": 1057.0}, {"name": "chr_15_G5", "taxId": "41875", "score": 1051.0}, {"name": "chr_15_G5", "taxId": "41875", "score": 1033.0}, {"name": "chr_15_G5", "taxId": "41875", "score": 1031.0}, {"name": "chr_15_G5", "taxId": "41875", "score": 1005.0}, {"name": "chr_15_G5", "taxId": "41875", "score": 985.0}, {"name": "chr_15_G5", "taxId": "41875", "score": 953.0}, {"name": "chr_15_G5", "taxId": "41875", "score": 952.0}, {"name": "chr_15_G5", "taxId": "41875", "score": 913.0}, {"name": "chr_15_G5", "taxId": "41875", "score": 907.0}, {"name": "chr_15_G5", "taxId": "41875", "score": 904.0}, {"name": "chr_15_G5", "taxId": "41875", "score": 894.0}, {"name": "chr_15_G5", "taxId": "41875", "score": 891.0}, {"name": "chr_15_G5", "taxId": "41875", "score": 887.0}, {"name": "chr_15_G5", "taxId": "41875", "score": 880.0}, {"name": "chr_15_G5", "taxId": "41875", "score": 878.0}, {"name": "chr_15_G5", "taxId": "41875", "score": 874.0}, {"name": "chr_15_G5", "taxId": "41875", "score": 869.0}, {"name": "chr_15_G5", "taxId": "41875", "score": 867.0}, {"name": "chr_15_G5", "taxId": "41875", "score": 861.0}, {"name": "chr_15_G5", "taxId": "41875", "score": 859.0}, {"name": "chr_15_G5", "taxId": "41875", "score": 845.0}, {"name": "chr_15_G5", "taxId": "41875", "score": 845.0}, {"name": "chr_15_G5", "taxId": "41875", "score": 822.0}, {"name": "chr_15_G5", "taxId": "41875", "score": 808.0}, {"name": "chr_15_G5", "taxId": "41875", "score": 804.0}, {"name": "chr_15_G5", "taxId": "41875", "score": 800.0}, {"name": "chr_15_G5", "taxId": "41875", "score": 789.0}, {"name": "chr_15_G5", "taxId": "41875", "score": 776.0}, {"name": "chr_15_G5", "taxId": "41875", "score": 774.0}, {"name": "chr_15_G5", "taxId": "41875", "score": 763.0}, {"name": "chr_15_G5", "taxId": "41875", "score": 761.0}, {"name": "chr_15_G5", "taxId": "41875", "score": 760.0}, {"name": "chr_15_G5", "taxId": "41875", "score": 754.0}, {"name": "chr_15_G5", "taxId": "41875", "score": 747.0}, {"name": "chr_15_G5", "taxId": "41875", "score": 747.0}, {"name": "chr_15_G5", "taxId": "41875", "score": 745.0}, {"name": "chr_15_G5", "taxId": "41875", "score": 743.0}, {"name": "chr_15_G5", "taxId": "41875", "score": 732.0}, {"name": "chr_15_G5", "taxId": "41875", "score": 728.0}, {"name": "chr_15_G5", "taxId": "41875", "score": 710.0}, {"name": "chr_15_G5", "taxId": "41875", "score": 710.0}, {"name": "chr_15_G5", "taxId": "41875", "score": 689.0}, {"name": "chr_15_G5", "taxId": "41875", "score": 684.0}, {"name": "chr_15_G5", "taxId": "41875", "score": 678.0}, {"name": "chr_15_G5", "taxId": "41875", "score": 656.0}, {"name": "chr_15_G5", "taxId": "41875", "score": 656.0}, {"name": "chr_15_G5", "taxId": "41875", "score": 647.0}, {"name": "chr_15_G5", "taxId": "41875", "score": 645.0}, {"name": "chr_15_G5", "taxId": "41875", "score": 643.0}, {"name": "chr_15_G5", "taxId": "41875", "score": 636.0}, {"name": "chr_15_G5", "taxId": "41875", "score": 632.0}, {"name": "chr_15_G5", "taxId": "41875", "score": 630.0}, {"name": "chr_15_G5", "taxId": "41875", "score": 628.0}, {"name": "chr_15_G5", "taxId": "41875", "score": 619.0}, {"name": "chr_15_G5", "taxId": "41875", "score": 616.0}, {"name": "chr_15_G5", "taxId": "41875", "score": 616.0}, {"name": "chr_15_G5", "taxId": "41875", "score": 614.0}, {"name": "chr_15_G5", "taxId": "41875", "score": 614.0}, {"name": "chr_15_G5", "taxId": "41875", "score": 610.0}, {"name": "chr_15_G5", "taxId": "41875", "score": 603.0}, {"name": "chr_15_G5", "taxId": "41875", "score": 601.0}, {"name": "chr_15_G5", "taxId": "41875", "score": 597.0}, {"name": "chr_15_G5", "taxId": "41875", "score": 590.0}, {"name": "chr_15_G5", "taxId": "41875", "score": 575.0}, {"name": "chr_15_G5", "taxId": "41875", "score": 568.0}, {"name": "chr_15_G5", "taxId": "41875", "score": 568.0}, {"name": "chr_15_G5", "taxId": "41875", "score": 562.0}, {"name": "chr_15_G5", "taxId": "41875", "score": 551.0}, {"name": "chr_15_G5", "taxId": "41875", "score": 545.0}, {"name": "chr_15_G5", "taxId": "41875", "score": 536.0}, {"name": "chr_15_G5", "taxId": "41875", "score": 531.0}, {"name": "chr_15_G5", "taxId": "41875", "score": 527.0}, {"name": "chr_15_G5", "taxId": "41875", "score": 518.0}, {"name": "chr_15_G5", "taxId": "41875", "score": 484.0}, {"name": "chr_15_G5", "taxId": "41875", "score": 484.0}, {"name": "chr_15_G5", "taxId": "41875", "score": 468.0}, {"name": "chr_15_G5", "taxId": "41875", "score": 459.0}, {"name": "chr_15_G5", "taxId": "41875", "score": 436.0}, {"name": "chr_15_G5", "taxId": "41875", "score": 425.0}, {"name": "chr_15_G5", "taxId": "41875", "score": 422.0}, {"name": "chr_15_G5", "taxId": "41875", "score": 411.0}, {"name": "chr_15_G5", "taxId": "41875", "score": 403.0}, {"name": "chr_15_G5", "taxId": "41875", "score": 398.0}, {"name": "chr_15_G5", "taxId": "41875", "score": 394.0}, {"name": "chr_15_G5", "taxId": "41875", "score": 387.0}, {"name": "chr_15_G5", "taxId": "41875", "score": 385.0}, {"name": "chr_15_G5", "taxId": "41875", "score": 374.0}, {"name": "chr_15_G5", "taxId": "41875", "score": 372.0}, {"name": "chr_15_G5", "taxId": "41875", "score": 372.0}, {"name": "chr_15_G5", "taxId": "41875", "score": 370.0}, {"name": "chr_15_G5", "taxId": "41875", "score": 359.0}, {"name": "chr_15_G5", "taxId": "41875", "score": 350.0}, {"name": "chr_15_G5", "taxId": "41875", "score": 348.0}, {"name": "chr_15_G5", "taxId": "41875", "score": 326.0}, {"name": "chr_15_G5", "taxId": "41875", "score": 324.0}, {"name": "chr_15_G5", "taxId": "41875", "score": 313.0}, {"name": "chr_15_G5", "taxId": "41875", "score": 292.0}, {"name": "chr_15_G5", "taxId": "41875", "score": 287.0}, {"name": "chr_15_G5", "taxId": "41875", "score": 285.0}, {"name": "chr_15_G5", "taxId": "41875", "score": 285.0}, {"name": "chr_15_G5", "taxId": "41875", "score": 281.0}, {"name": "chr_15_G5", "taxId": "41875", "score": 279.0}, {"name": "chr_15_G5", "taxId": "41875", "score": 272.0}, {"name": "chr_15_G5", "taxId": "41875", "score": 270.0}, {"name": "chr_15_G5", "taxId": "41875", "score": 268.0}, {"name": "chr_15_G5", "taxId": "41875", "score": 267.0}, {"name": "chr_15_G5", "taxId": "41875", "score": 267.0}, {"name": "chr_15_G5", "taxId": "41875", "score": 265.0}, {"name": "chr_15_G5", "taxId": "41875", "score": 259.0}, {"name": "chr_15_G5", "taxId": "41875", "score": 254.0}, {"name": "chr_15_G5", "taxId": "41875", "score": 252.0}, {"name": "chr_15_G5", "taxId": "41875", "score": 250.0}, {"name": "chr_15_G5", "taxId": "41875", "score": 241.0}, {"name": "chr_15_G5", "taxId": "41875", "score": 226.0}, {"name": "chr_15_G5", "taxId": "41875", "score": 226.0}, {"name": "chr_15_G5", "taxId": "41875", "score": 224.0}, {"name": "chr_15_G5", "taxId": "41875", "score": 207.0}, {"name": "chr_15_G5", "taxId": "41875", "score": 193.0}, {"name": "chr_15_G5", "taxId": "41875", "score": 187.0}, {"name": "chr_15_G5", "taxId": "41875", "score": 178.0}, {"name": "chr_15_G5", "taxId": "41875", "score": 174.0}, {"name": "chr_15_G5", "taxId": "41875", "score": 163.0}, {"name": "chr_15_G5", "taxId": "41875", "score": 145.0}, {"name": "chr_15_G5", "taxId": "41875", "score": 141.0}, {"name": "chr_15_G5", "taxId": "41875", "score": 6922.0}, {"name": "chr_15_G5", "taxId": "41875", "score": 285.0}, {"name": "chr_15_G5", "taxId": "41875", "score": 6529.0}, {"name": "chr_15_G5", "taxId": "41875", "score": 5642.0}, {"name": "chr_15_G5", "taxId": "41875", "score": 5614.0}, {"name": "chr_15_G5", "taxId": "41875", "score": 4494.0}, {"name": "chr_15_G5", "taxId": "41875", "score": 4416.0}, {"name": "chr_15_G5", "taxId": "41875", "score": 4407.0}, {"name": "chr_15_G5", "taxId": "41875", "score": 510.0}, {"name": "chr_15_G5", "taxId": "41875", "score": 4385.0}, {"name": "chr_15_G5", "taxId": "41875", "score": 4375.0}, {"name": "chr_15_G5", "taxId": "41875", "score": 4196.0}, {"name": "chr_15_G5", "taxId": "41875", "score": 3928.0}, {"name": "chr_15_G5", "taxId": "41875", "score": 2335.0}, {"name": "chr_15_G5", "taxId": "41875", "score": 1435.0}, {"name": "chr_15_G5", "taxId": "41875", "score": 3799.0}, {"name": "chr_15_G5", "taxId": "41875", "score": 219.0}, {"name": "chr_15_G5", "taxId": "41875", "score": 3736.0}, {"name": "chr_15_G5", "taxId": "41875", "score": 3650.0}, {"name": "chr_15_G5", "taxId": "41875", "score": 1323.0}, {"name": "chr_15_G5", "taxId": "41875", "score": 3642.0}, {"name": "chr_15_G5", "taxId": "41875", "score": 3223.0}, {"name": "chr_15_G5", "taxId": "41875", "score": 3160.0}, {"name": "chr_15_G5", "taxId": "41875", "score": 145.0}, {"name": "chr_15_G5", "taxId": "41875", "score": 3118.0}, {"name": "chr_15_G5", "taxId": "41875", "score": 2968.0}, {"name": "chr_15_G5", "taxId": "41875", "score": 2828.0}, {"name": "chr_15_G5", "taxId": "41875", "score": 2931.0}, {"name": "chr_15_G5", "taxId": "41875", "score": 2924.0}, {"name": "chr_15_G5", "taxId": "41875", "score": 2911.0}, {"name": "chr_15_G5", "taxId": "41875", "score": 2900.0}, {"name": "chr_15_G5", "taxId": "41875", "score": 2880.0}, {"name": "chr_15_G5", "taxId": "41875", "score": 2682.0}, {"name": "chr_15_G5", "taxId": "41875", "score": 2628.0}, {"name": "chr_15_G5", "taxId": "41875", "score": 2621.0}, {"name": "chr_15_G5", "taxId": "41875", "score": 2571.0}, {"name": "chr_15_G5", "taxId": "41875", "score": 2495.0}, {"name": "chr_15_G5", "taxId": "41875", "score": 2492.0}, {"name": "chr_15_G5", "taxId": "41875", "score": 2416.0}, {"name": "chr_15_G5", "taxId": "41875", "score": 2410.0}, {"name": "chr_15_G5", "taxId": "41875", "score": 2405.0}, {"name": "chr_15_G5", "taxId": "41875", "score": 2316.0}, {"name": "chr_15_G5", "taxId": "41875", "score": 2316.0}, {"name": "chr_15_G5", "taxId": "41875", "score": 2298.0}, {"name": "chr_15_G5", "taxId": "41875", "score": 1435.0}, {"name": "chr_15_G5", "taxId": "41875", "score": 2268.0}, {"name": "chr_15_G5", "taxId": "41875", "score": 2235.0}, {"name": "chr_15_G5", "taxId": "41875", "score": 2231.0}, {"name": "chr_15_G5", "taxId": "41875", "score": 2228.0}, {"name": "chr_15_G5", "taxId": "41875", "score": 2211.0}, {"name": "chr_15_G5", "taxId": "41875", "score": 2206.0}, {"name": "chr_15_G5", "taxId": "41875", "score": 2163.0}, {"name": "chr_15_G5", "taxId": "41875", "score": 1895.0}, {"name": "chr_15_G5", "taxId": "41875", "score": 1164.0}, {"name": "chr_15_G5", "taxId": "41875", "score": 2158.0}, {"name": "chr_15_G5", "taxId": "41875", "score": 359.0}, {"name": "chr_15_G5", "taxId": "41875", "score": 226.0}, {"name": "chr_15_G5", "taxId": "41875", "score": 2145.0}, {"name": "chr_15_G5", "taxId": "41875", "score": 2126.0}, {"name": "chr_15_G5", "taxId": "41875", "score": 2093.0}, {"name": "chr_15_G5", "taxId": "41875", "score": 2074.0}, {"name": "chr_15_G5", "taxId": "41875", "score": 2050.0}, {"name": "chr_15_G5", "taxId": "41875", "score": 2025.0}, {"name": "chr_15_G5", "taxId": "41875", "score": 1967.0}, {"name": "chr_15_G5", "taxId": "41875", "score": 1916.0}, {"name": "chr_15_G5", "taxId": "41875", "score": 1905.0}, {"name": "chr_15_G5", "taxId": "41875", "score": 468.0}, {"name": "chr_15_G5", "taxId": "41875", "score": 1899.0}, {"name": "chr_15_G5", "taxId": "41875", "score": 324.0}, {"name": "chr_15_G5", "taxId": "41875", "score": 224.0}, {"name": "chr_15_G5", "taxId": "41875", "score": 1893.0}, {"name": "chr_15_G5", "taxId": "41875", "score": 1888.0}, {"name": "chr_15_G5", "taxId": "41875", "score": 237.0}, {"name": "chr_15_G5", "taxId": "41875", "score": 1873.0}, {"name": "chr_15_G5", "taxId": "41875", "score": 1866.0}, {"name": "chr_15_G5", "taxId": "41875", "score": 1855.0}, {"name": "chr_15_G5", "taxId": "41875", "score": 1844.0}, {"name": "chr_15_G5", "taxId": "41875", "score": 1840.0}, {"name": "chr_15_G5", "taxId": "41875", "score": 1836.0}, {"name": "chr_15_G5", "taxId": "41875", "score": 350.0}, {"name": "chr_15_G5", "taxId": "41875", "score": 1829.0}, {"name": "chr_15_G5", "taxId": "41875", "score": 1812.0}, {"name": "chr_15_G5", "taxId": "41875", "score": 1783.0}, {"name": "chr_15_G5", "taxId": "41875", "score": 265.0}, {"name": "chr_15_G5", "taxId": "41875", "score": 1753.0}, {"name": "chr_15_G5", "taxId": "41875", "score": 1727.0}, {"name": "chr_15_G5", "taxId": "41875", "score": 1720.0}, {"name": "chr_15_G5", "taxId": "41875", "score": 207.0}, {"name": "chr_15_G5", "taxId": "41875", "score": 1714.0}, {"name": "chr_15_G5", "taxId": "41875", "score": 1711.0}, {"name": "chr_15_G5", "taxId": "41875", "score": 628.0}, {"name": "chr_15_G5", "taxId": "41875", "score": 1692.0}, {"name": "chr_15_G5", "taxId": "41875", "score": 1688.0}, {"name": "chr_15_G5", "taxId": "41875", "score": 1688.0}, {"name": "chr_15_G5", "taxId": "41875", "score": 1676.0}, {"name": "chr_15_G5", "taxId": "41875", "score": 1637.0}, {"name": "chr_15_G5", "taxId": "41875", "score": 1609.0}, {"name": "chr_15_G5", "taxId": "41875", "score": 1543.0}, {"name": "chr_15_G5", "taxId": "41875", "score": 1537.0}, {"name": "chr_15_G5", "taxId": "41875", "score": 1528.0}, {"name": "chr_15_G5", "taxId": "41875", "score": 403.0}, {"name": "chr_15_G5", "taxId": "41875", "score": 287.0}, {"name": "chr_15_G5", "taxId": "41875", "score": 1519.0}, {"name": "chr_15_G5", "taxId": "41875", "score": 1507.0}, {"name": "chr_15_G5", "taxId": "41875", "score": 1485.0}, {"name": "chr_15_G5", "taxId": "41875", "score": 1471.0}, {"name": "chr_15_G5", "taxId": "41875", "score": 1443.0}, {"name": "chr_15_G5", "taxId": "41875", "score": 1443.0}, {"name": "chr_15_G5", "taxId": "41875", "score": 1432.0}, {"name": "chr_15_G5", "taxId": "41875", "score": 1415.0}, {"name": "chr_15_G5", "taxId": "41875", "score": 1375.0}, {"name": "chr_15_G5", "taxId": "41875", "score": 1371.0}, {"name": "chr_15_G5", "taxId": "41875", "score": 1363.0}, {"name": "chr_15_G5", "taxId": "41875", "score": 1351.0}, {"name": "chr_15_G5", "taxId": "41875", "score": 1351.0}, {"name": "chr_15_G5", "taxId": "41875", "score": 1347.0}, {"name": "chr_15_G5", "taxId": "41875", "score": 1332.0}, {"name": "chr_15_G5", "taxId": "41875", "score": 1317.0}, {"name": "chr_15_G5", "taxId": "41875", "score": 1314.0}, {"name": "chr_15_G5", "taxId": "41875", "score": 1308.0}, {"name": "chr_15_G5", "taxId": "41875", "score": 1288.0}, {"name": "chr_15_G5", "taxId": "41875", "score": 1262.0}, {"name": "chr_15_G5", "taxId": "41875", "score": 1243.0}, {"name": "chr_15_G5", "taxId": "41875", "score": 1240.0}, {"name": "chr_15_G5", "taxId": "41875", "score": 1234.0}, {"name": "chr_15_G5", "taxId": "41875", "score": 1230.0}, {"name": "chr_15_G5", "taxId": "41875", "score": 1219.0}, {"name": "chr_15_G5", "taxId": "41875", "score": 1219.0}, {"name": "chr_15_G5", "taxId": "41875", "score": 279.0}, {"name": "chr_15_G5", "taxId": "41875", "score": 1216.0}, {"name": "chr_15_G5", "taxId": "41875", "score": 1203.0}, {"name": "chr_15_G5", "taxId": "41875", "score": 1203.0}, {"name": "chr_15_G5", "taxId": "41875", "score": 484.0}, {"name": "chr_15_G5", "taxId": "41875", "score": 1188.0}, {"name": "chr_15_G5", "taxId": "41875", "score": 1188.0}, {"name": "chr_15_G5", "taxId": "41875", "score": 1186.0}, {"name": "chr_15_G5", "taxId": "41875", "score": 1158.0}, {"name": "chr_15_G5", "taxId": "41875", "score": 1153.0}, {"name": "chr_15_G5", "taxId": "41875", "score": 1142.0}, {"name": "chr_15_G5", "taxId": "41875", "score": 1134.0}, {"name": "chr_15_G5", "taxId": "41875", "score": 1123.0}, {"name": "chr_15_G5", "taxId": "41875", "score": 1101.0}, {"name": "chr_15_G5", "taxId": "41875", "score": 163.0}, {"name": "chr_15_G5", "taxId": "41875", "score": 1088.0}, {"name": "chr_15_G5", "taxId": "41875", "score": 1085.0}, {"name": "chr_15_G5", "taxId": "41875", "score": 1083.0}, {"name": "chr_15_G5", "taxId": "41875", "score": 1081.0}, {"name": "chr_15_G5", "taxId": "41875", "score": 1068.0}, {"name": "chr_15_G5", "taxId": "41875", "score": 1068.0}, {"name": "chr_15_G5", "taxId": "41875", "score": 1059.0}, {"name": "chr_15_G5", "taxId": "41875", "score": 1057.0}, {"name": "chr_15_G5", "taxId": "41875", "score": 1051.0}, {"name": "chr_15_G5", "taxId": "41875", "score": 1050.0}, {"name": "chr_15_G5", "taxId": "41875", "score": 1013.0}, {"name": "chr_15_G5", "taxId": "41875", "score": 1003.0}, {"name": "chr_15_G5", "taxId": "41875", "score": 985.0}, {"name": "chr_15_G5", "taxId": "41875", "score": 981.0}, {"name": "chr_15_G5", "taxId": "41875", "score": 976.0}, {"name": "chr_15_G5", "taxId": "41875", "score": 953.0}, {"name": "chr_15_G5", "taxId": "41875", "score": 952.0}, {"name": "chr_15_G5", "taxId": "41875", "score": 948.0}, {"name": "chr_15_G5", "taxId": "41875", "score": 948.0}, {"name": "chr_15_G5", "taxId": "41875", "score": 736.0}, {"name": "chr_15_G5", "taxId": "41875", "score": 152.0}, {"name": "chr_15_G5", "taxId": "41875", "score": 911.0}, {"name": "chr_15_G5", "taxId": "41875", "score": 907.0}, {"name": "chr_15_G5", "taxId": "41875", "score": 904.0}, {"name": "chr_15_G5", "taxId": "41875", "score": 894.0}, {"name": "chr_15_G5", "taxId": "41875", "score": 894.0}, {"name": "chr_15_G5", "taxId": "41875", "score": 268.0}, {"name": "chr_15_G5", "taxId": "41875", "score": 889.0}, {"name": "chr_15_G5", "taxId": "41875", "score": 869.0}, {"name": "chr_15_G5", "taxId": "41875", "score": 889.0}, {"name": "chr_15_G5", "taxId": "41875", "score": 881.0}, {"name": "chr_15_G5", "taxId": "41875", "score": 880.0}, {"name": "chr_15_G5", "taxId": "41875", "score": 878.0}, {"name": "chr_15_G5", "taxId": "41875", "score": 874.0}, {"name": "chr_15_G5", "taxId": "41875", "score": 869.0}, {"name": "chr_15_G5", "taxId": "41875", "score": 869.0}, {"name": "chr_15_G5", "taxId": "41875", "score": 867.0}, {"name": "chr_15_G5", "taxId": "41875", "score": 848.0}, {"name": "chr_15_G5", "taxId": "41875", "score": 848.0}, {"name": "chr_15_G5", "taxId": "41875", "score": 845.0}, {"name": "chr_15_G5", "taxId": "41875", "score": 387.0}, {"name": "chr_15_G5", "taxId": "41875", "score": 837.0}, {"name": "chr_15_G5", "taxId": "41875", "score": 833.0}, {"name": "chr_15_G5", "taxId": "41875", "score": 828.0}, {"name": "chr_15_G5", "taxId": "41875", "score": 822.0}, {"name": "chr_15_G5", "taxId": "41875", "score": 614.0}, {"name": "chr_15_G5", "taxId": "41875", "score": 817.0}, {"name": "chr_15_G5", "taxId": "41875", "score": 809.0}, {"name": "chr_15_G5", "taxId": "41875", "score": 222.0}, {"name": "chr_15_G5", "taxId": "41875", "score": 804.0}, {"name": "chr_15_G5", "taxId": "41875", "score": 802.0}, {"name": "chr_15_G5", "taxId": "41875", "score": 793.0}, {"name": "chr_15_G5", "taxId": "41875", "score": 789.0}, {"name": "chr_15_G5", "taxId": "41875", "score": 654.0}, {"name": "chr_15_G5", "taxId": "41875", "score": 774.0}, {"name": "chr_15_G5", "taxId": "41875", "score": 710.0}, {"name": "chr_15_G5", "taxId": "41875", "score": 769.0}, {"name": "chr_15_G5", "taxId": "41875", "score": 761.0}, {"name": "chr_15_G5", "taxId": "41875", "score": 761.0}, {"name": "chr_15_G5", "taxId": "41875", "score": 527.0}, {"name": "chr_15_G5", "taxId": "41875", "score": 484.0}, {"name": "chr_15_G5", "taxId": "41875", "score": 324.0}, {"name": "chr_15_G5", "taxId": "41875", "score": 760.0}, {"name": "chr_15_G5", "taxId": "41875", "score": 754.0}, {"name": "chr_15_G5", "taxId": "41875", "score": 747.0}, {"name": "chr_15_G5", "taxId": "41875", "score": 747.0}, {"name": "chr_15_G5", "taxId": "41875", "score": 745.0}, {"name": "chr_15_G5", "taxId": "41875", "score": 732.0}, {"name": "chr_15_G5", "taxId": "41875", "score": 723.0}, {"name": "chr_15_G5", "taxId": "41875", "score": 348.0}, {"name": "chr_15_G5", "taxId": "41875", "score": 717.0}, {"name": "chr_15_G5", "taxId": "41875", "score": 715.0}, {"name": "chr_15_G5", "taxId": "41875", "score": 710.0}, {"name": "chr_15_G5", "taxId": "41875", "score": 689.0}, {"name": "chr_15_G5", "taxId": "41875", "score": 684.0}, {"name": "chr_15_G5", "taxId": "41875", "score": 678.0}, {"name": "chr_15_G5", "taxId": "41875", "score": 678.0}, {"name": "chr_15_G5", "taxId": "41875", "score": 673.0}, {"name": "chr_15_G5", "taxId": "41875", "score": 645.0}, {"name": "chr_15_G5", "taxId": "41875", "score": 645.0}, {"name": "chr_15_G5", "taxId": "41875", "score": 640.0}, {"name": "chr_15_G5", "taxId": "41875", "score": 292.0}, {"name": "chr_15_G5", "taxId": "41875", "score": 628.0}, {"name": "chr_15_G5", "taxId": "41875", "score": 628.0}, {"name": "chr_15_G5", "taxId": "41875", "score": 610.0}, {"name": "chr_15_G5", "taxId": "41875", "score": 604.0}, {"name": "chr_15_G5", "taxId": "41875", "score": 603.0}, {"name": "chr_15_G5", "taxId": "41875", "score": 601.0}, {"name": "chr_15_G5", "taxId": "41875", "score": 601.0}, {"name": "chr_15_G5", "taxId": "41875", "score": 595.0}, {"name": "chr_15_G5", "taxId": "436017", "score": 586.0}, {"name": "chr_15_G5", "taxId": "436017", "score": 586.0}, {"name": "chr_15_G5", "taxId": "436017", "score": 529.0}, {"name": "chr_15_G5", "taxId": "41875", "score": 582.0}, {"name": "chr_15_G5", "taxId": "41875", "score": 577.0}, {"name": "chr_15_G5", "taxId": "41875", "score": 573.0}, {"name": "chr_15_G5", "taxId": "41875", "score": 568.0}, {"name": "chr_15_G5", "taxId": "41875", "score": 568.0}, {"name": "chr_15_G5", "taxId": "41875", "score": 562.0}, {"name": "chr_15_G5", "taxId": "41875", "score": 551.0}, {"name": "chr_15_G5", "taxId": "41875", "score": 534.0}, {"name": "chr_15_G5", "taxId": "41875", "score": 531.0}, {"name": "chr_15_G5", "taxId": "436017", "score": 529.0}, {"name": "chr_15_G5", "taxId": "41875", "score": 521.0}, {"name": "chr_15_G5", "taxId": "41875", "score": 521.0}, {"name": "chr_15_G5", "taxId": "41875", "score": 518.0}, {"name": "chr_15_G5", "taxId": "41875", "score": 499.0}, {"name": "chr_15_G5", "taxId": "41875", "score": 473.0}, {"name": "chr_15_G5", "taxId": "41875", "score": 472.0}, {"name": "chr_15_G5", "taxId": "41875", "score": 466.0}, {"name": "chr_15_G5", "taxId": "41875", "score": 464.0}, {"name": "chr_15_G5", "taxId": "41875", "score": 431.0}, {"name": "chr_15_G5", "taxId": "564608", "score": 431.0}, {"name": "chr_15_G5", "taxId": "41875", "score": 425.0}, {"name": "chr_15_G5", "taxId": "41875", "score": 420.0}, {"name": "chr_15_G5", "taxId": "41875", "score": 418.0}, {"name": "chr_15_G5", "taxId": "41875", "score": 399.0}, {"name": "chr_15_G5", "taxId": "41875", "score": 398.0}, {"name": "chr_15_G5", "taxId": "41875", "score": 390.0}, {"name": "chr_15_G5", "taxId": "41875", "score": 388.0}, {"name": "chr_15_G5", "taxId": "41875", "score": 385.0}, {"name": "chr_15_G5", "taxId": "41875", "score": 372.0}, {"name": "chr_15_G5", "taxId": "41875", "score": 313.0}, {"name": "chr_15_G5", "taxId": "41875", "score": 254.0}, {"name": "chr_15_G5", "taxId": "41875", "score": 370.0}, {"name": "chr_15_G5", "taxId": "41875", "score": 370.0}, {"name": "chr_15_G5", "taxId": "41875", "score": 335.0}, {"name": "chr_15_G5", "taxId": "70448", "score": 324.0}, {"name": "chr_15_G5", "taxId": "41875", "score": 289.0}, {"name": "chr_15_G5", "taxId": "41875", "score": 285.0}, {"name": "chr_15_G5", "taxId": "41875", "score": 279.0}, {"name": "chr_15_G5", "taxId": "41875", "score": 272.0}, {"name": "chr_15_G5", "taxId": "41875", "score": 270.0}, {"name": "chr_15_G5", "taxId": "41875", "score": 267.0}, {"name": "chr_15_G5", "taxId": "41875", "score": 145.0}, {"name": "chr_15_G5", "taxId": "41875", "score": 261.0}, {"name": "chr_15_G5", "taxId": "41875", "score": 252.0}, {"name": "chr_15_G5", "taxId": "41875", "score": 252.0}, {"name": "chr_15_G5", "taxId": "41875", "score": 248.0}, {"name": "chr_15_G5", "taxId": "41875", "score": 217.0}, {"name": "chr_15_G5", "taxId": "41875", "score": 215.0}, {"name": "chr_15_G5", "taxId": "41875", "score": 193.0}, {"name": "chr_15_G5", "taxId": "109376", "score": 189.0}, {"name": "chr_15_G5", "taxId": "566037", "score": 182.0}, {"name": "chr_15_G5", "taxId": "41875", "score": 174.0}]}, "taxonomy": {"bestsum": {"species": {"tax": "Bathycoccus prasinos", "score": 734891.0, "c_index": 5}, "genus": {"tax": "Bathycoccus", "score": 734891.0, "c_index": 4}, "family": {"tax": "Bathycoccaceae", "score": 737445.0, "c_index": 3}, "order": {"tax": "Mamiellales", "score": 737876.0, "c_index": 2}, "phylum": {"tax": "Chlorophyta", "score": 737876.0, "c_index": 2}, "superkingdom": {"tax": "Eukaryota", "score": 738247.0, "c_index": 0}}}}, "chr_14_G5": {"name": "chr_14_G5", "length": 677471, "n_count": 100, "agct_count": 677371, "gc": 0.4282, "covs": {"bam0": 98.1169}, "read_cov": {"bam0": 443360}, "hits": {"tax0": [{"name": "chr_14_G5", "taxId": "41875", "score": 7276.0}, {"name": "chr_14_G5", "taxId": "41875", "score": 6626.0}, {"name": "chr_14_G5", "taxId": "41875", "score": 6503.0}, {"name": "chr_14_G5", "taxId": "41875", "score": 5227.0}, {"name": "chr_14_G5", "taxId": "41875", "score": 5105.0}, {"name": "chr_14_G5", "taxId": "41875", "score": 5027.0}, {"name": "chr_14_G5", "taxId": "41875", "score": 4800.0}, {"name": "chr_14_G5", "taxId": "41875", "score": 4409.0}, {"name": "chr_14_G5", "taxId": "41875", "score": 4303.0}, {"name": "chr_14_G5", "taxId": "41875", "score": 4167.0}, {"name": "chr_14_G5", "taxId": "41875", "score": 3989.0}, {"name": "chr_14_G5", "taxId": "41875", "score": 3916.0}, {"name": "chr_14_G5", "taxId": "41875", "score": 3869.0}, {"name": "chr_14_G5", "taxId": "41875", "score": 3825.0}, {"name": "chr_14_G5", "taxId": "41875", "score": 3823.0}, {"name": "chr_14_G5", "taxId": "41875", "score": 3753.0}, {"name": "chr_14_G5", "taxId": "41875", "score": 3618.0}, {"name": "chr_14_G5", "taxId": "41875", "score": 3578.0}, {"name": "chr_14_G5", "taxId": "41875", "score": 3561.0}, {"name": "chr_14_G5", "taxId": "41875", "score": 3559.0}, {"name": "chr_14_G5", "taxId": "41875", "score": 3469.0}, {"name": "chr_14_G5", "taxId": "41875", "score": 3408.0}, {"name": "chr_14_G5", "taxId": "41875", "score": 3336.0}, {"name": "chr_14_G5", "taxId": "41875", "score": 3308.0}, {"name": "chr_14_G5", "taxId": "41875", "score": 3277.0}, {"name": "chr_14_G5", "taxId": "41875", "score": 3269.0}, {"name": "chr_14_G5", "taxId": "41875", "score": 3262.0}, {"name": "chr_14_G5", "taxId": "41875", "score": 3253.0}, {"name": "chr_14_G5", "taxId": "41875", "score": 3232.0}, {"name": "chr_14_G5", "taxId": "41875", "score": 3201.0}, {"name": "chr_14_G5", "taxId": "41875", "score": 3070.0}, {"name": "chr_14_G5", "taxId": "41875", "score": 3048.0}, {"name": "chr_14_G5", "taxId": "41875", "score": 3029.0}, {"name": "chr_14_G5", "taxId": "41875", "score": 3013.0}, {"name": "chr_14_G5", "taxId": "41875", "score": 2974.0}, {"name": "chr_14_G5", "taxId": "41875", "score": 2944.0}, {"name": "chr_14_G5", "taxId": "41875", "score": 2876.0}, {"name": "chr_14_G5", "taxId": "41875", "score": 2867.0}, {"name": "chr_14_G5", "taxId": "41875", "score": 2863.0}, {"name": "chr_14_G5", "taxId": "41875", "score": 2820.0}, {"name": "chr_14_G5", "taxId": "41875", "score": 2817.0}, {"name": "chr_14_G5", "taxId": "41875", "score": 2813.0}, {"name": "chr_14_G5", "taxId": "41875", "score": 2782.0}, {"name": "chr_14_G5", "taxId": "41875", "score": 2715.0}, {"name": "chr_14_G5", "taxId": "41875", "score": 2652.0}, {"name": "chr_14_G5", "taxId": "41875", "score": 2639.0}, {"name": "chr_14_G5", "taxId": "41875", "score": 2545.0}, {"name": "chr_14_G5", "taxId": "41875", "score": 2542.0}, {"name": "chr_14_G5", "taxId": "41875", "score": 2527.0}, {"name": "chr_14_G5", "taxId": "41875", "score": 2507.0}, {"name": "chr_14_G5", "taxId": "41875", "score": 2503.0}, {"name": "chr_14_G5", "taxId": "41875", "score": 2481.0}, {"name": "chr_14_G5", "taxId": "41875", "score": 2403.0}, {"name": "chr_14_G5", "taxId": "41875", "score": 2401.0}, {"name": "chr_14_G5", "taxId": "41875", "score": 2394.0}, {"name": "chr_14_G5", "taxId": "41875", "score": 2370.0}, {"name": "chr_14_G5", "taxId": "41875", "score": 2368.0}, {"name": "chr_14_G5", "taxId": "41875", "score": 2357.0}, {"name": "chr_14_G5", "taxId": "41875", "score": 2355.0}, {"name": "chr_14_G5", "taxId": "41875", "score": 2355.0}, {"name": "chr_14_G5", "taxId": "41875", "score": 2309.0}, {"name": "chr_14_G5", "taxId": "41875", "score": 2250.0}, {"name": "chr_14_G5", "taxId": "41875", "score": 2228.0}, {"name": "chr_14_G5", "taxId": "41875", "score": 2222.0}, {"name": "chr_14_G5", "taxId": "41875", "score": 2209.0}, {"name": "chr_14_G5", "taxId": "41875", "score": 2196.0}, {"name": "chr_14_G5", "taxId": "41875", "score": 2121.0}, {"name": "chr_14_G5", "taxId": "41875", "score": 2117.0}, {"name": "chr_14_G5", "taxId": "41875", "score": 2109.0}, {"name": "chr_14_G5", "taxId": "41875", "score": 2076.0}, {"name": "chr_14_G5", "taxId": "41875", "score": 2058.0}, {"name": "chr_14_G5", "taxId": "41875", "score": 2023.0}, {"name": "chr_14_G5", "taxId": "41875", "score": 2015.0}, {"name": "chr_14_G5", "taxId": "41875", "score": 2004.0}, {"name": "chr_14_G5", "taxId": "41875", "score": 1997.0}, {"name": "chr_14_G5", "taxId": "41875", "score": 1965.0}, {"name": "chr_14_G5", "taxId": "41875", "score": 1934.0}, {"name": "chr_14_G5", "taxId": "41875", "score": 1923.0}, {"name": "chr_14_G5", "taxId": "41875", "score": 1917.0}, {"name": "chr_14_G5", "taxId": "41875", "score": 1903.0}, {"name": "chr_14_G5", "taxId": "41875", "score": 1834.0}, {"name": "chr_14_G5", "taxId": "41875", "score": 1807.0}, {"name": "chr_14_G5", "taxId": "41875", "score": 1796.0}, {"name": "chr_14_G5", "taxId": "41875", "score": 1790.0}, {"name": "chr_14_G5", "taxId": "41875", "score": 1777.0}, {"name": "chr_14_G5", "taxId": "41875", "score": 1772.0}, {"name": "chr_14_G5", "taxId": "41875", "score": 1753.0}, {"name": "chr_14_G5", "taxId": "41875", "score": 1740.0}, {"name": "chr_14_G5", "taxId": "41875", "score": 1736.0}, {"name": "chr_14_G5", "taxId": "41875", "score": 1666.0}, {"name": "chr_14_G5", "taxId": "41875", "score": 1666.0}, {"name": "chr_14_G5", "taxId": "41875", "score": 1635.0}, {"name": "chr_14_G5", "taxId": "41875", "score": 1633.0}, {"name": "chr_14_G5", "taxId": "41875", "score": 1618.0}, {"name": "chr_14_G5", "taxId": "41875", "score": 1611.0}, {"name": "chr_14_G5", "taxId": "41875", "score": 1607.0}, {"name": "chr_14_G5", "taxId": "41875", "score": 1592.0}, {"name": "chr_14_G5", "taxId": "41875", "score": 1585.0}, {"name": "chr_14_G5", "taxId": "41875", "score": 1583.0}, {"name": "chr_14_G5", "taxId": "41875", "score": 1580.0}, {"name": "chr_14_G5", "taxId": "41875", "score": 1578.0}, {"name": "chr_14_G5", "taxId": "41875", "score": 1570.0}, {"name": "chr_14_G5", "taxId": "41875", "score": 1557.0}, {"name": "chr_14_G5", "taxId": "41875", "score": 1546.0}, {"name": "chr_14_G5", "taxId": "41875", "score": 1535.0}, {"name": "chr_14_G5", "taxId": "41875", "score": 1531.0}, {"name": "chr_14_G5", "taxId": "41875", "score": 1524.0}, {"name": "chr_14_G5", "taxId": "41875", "score": 1515.0}, {"name": "chr_14_G5", "taxId": "41875", "score": 1506.0}, {"name": "chr_14_G5", "taxId": "41875", "score": 1502.0}, {"name": "chr_14_G5", "taxId": "41875", "score": 1500.0}, {"name": "chr_14_G5", "taxId": "41875", "score": 1496.0}, {"name": "chr_14_G5", "taxId": "41875", "score": 1476.0}, {"name": "chr_14_G5", "taxId": "41875", "score": 1472.0}, {"name": "chr_14_G5", "taxId": "41875", "score": 1465.0}, {"name": "chr_14_G5", "taxId": "41875", "score": 1448.0}, {"name": "chr_14_G5", "taxId": "41875", "score": 1439.0}, {"name": "chr_14_G5", "taxId": "41875", "score": 1439.0}, {"name": "chr_14_G5", "taxId": "41875", "score": 1426.0}, {"name": "chr_14_G5", "taxId": "41875", "score": 1415.0}, {"name": "chr_14_G5", "taxId": "41875", "score": 1413.0}, {"name": "chr_14_G5", "taxId": "41875", "score": 1400.0}, {"name": "chr_14_G5", "taxId": "41875", "score": 1380.0}, {"name": "chr_14_G5", "taxId": "41875", "score": 1375.0}, {"name": "chr_14_G5", "taxId": "41875", "score": 1349.0}, {"name": "chr_14_G5", "taxId": "41875", "score": 1345.0}, {"name": "chr_14_G5", "taxId": "41875", "score": 1334.0}, {"name": "chr_14_G5", "taxId": "41875", "score": 1325.0}, {"name": "chr_14_G5", "taxId": "41875", "score": 1310.0}, {"name": "chr_14_G5", "taxId": "41875", "score": 1303.0}, {"name": "chr_14_G5", "taxId": "41875", "score": 1297.0}, {"name": "chr_14_G5", "taxId": "41875", "score": 1262.0}, {"name": "chr_14_G5", "taxId": "41875", "score": 1260.0}, {"name": "chr_14_G5", "taxId": "41875", "score": 1258.0}, {"name": "chr_14_G5", "taxId": "41875", "score": 1258.0}, {"name": "chr_14_G5", "taxId": "41875", "score": 1249.0}, {"name": "chr_14_G5", "taxId": "41875", "score": 1218.0}, {"name": "chr_14_G5", "taxId": "41875", "score": 1216.0}, {"name": "chr_14_G5", "taxId": "41875", "score": 1210.0}, {"name": "chr_14_G5", "taxId": "41875", "score": 1205.0}, {"name": "chr_14_G5", "taxId": "41875", "score": 1199.0}, {"name": "chr_14_G5", "taxId": "41875", "score": 1199.0}, {"name": "chr_14_G5", "taxId": "41875", "score": 1177.0}, {"name": "chr_14_G5", "taxId": "41875", "score": 1164.0}, {"name": "chr_14_G5", "taxId": "41875", "score": 1160.0}, {"name": "chr_14_G5", "taxId": "41875", "score": 1153.0}, {"name": "chr_14_G5", "taxId": "41875", "score": 1149.0}, {"name": "chr_14_G5", "taxId": "41875", "score": 1144.0}, {"name": "chr_14_G5", "taxId": "41875", "score": 1127.0}, {"name": "chr_14_G5", "taxId": "41875", "score": 1122.0}, {"name": "chr_14_G5", "taxId": "41875", "score": 1120.0}, {"name": "chr_14_G5", "taxId": "41875", "score": 1120.0}, {"name": "chr_14_G5", "taxId": "41875", "score": 1118.0}, {"name": "chr_14_G5", "taxId": "41875", "score": 1114.0}, {"name": "chr_14_G5", "taxId": "41875", "score": 1096.0}, {"name": "chr_14_G5", "taxId": "41875", "score": 1085.0}, {"name": "chr_14_G5", "taxId": "41875", "score": 1085.0}, {"name": "chr_14_G5", "taxId": "41875", "score": 1046.0}, {"name": "chr_14_G5", "taxId": "41875", "score": 1037.0}, {"name": "chr_14_G5", "taxId": "41875", "score": 981.0}, {"name": "chr_14_G5", "taxId": "41875", "score": 976.0}, {"name": "chr_14_G5", "taxId": "41875", "score": 961.0}, {"name": "chr_14_G5", "taxId": "41875", "score": 959.0}, {"name": "chr_14_G5", "taxId": "41875", "score": 957.0}, {"name": "chr_14_G5", "taxId": "41875", "score": 920.0}, {"name": "chr_14_G5", "taxId": "41875", "score": 904.0}, {"name": "chr_14_G5", "taxId": "41875", "score": 900.0}, {"name": "chr_14_G5", "taxId": "41875", "score": 887.0}, {"name": "chr_14_G5", "taxId": "41875", "score": 881.0}, {"name": "chr_14_G5", "taxId": "41875", "score": 872.0}, {"name": "chr_14_G5", "taxId": "41875", "score": 867.0}, {"name": "chr_14_G5", "taxId": "41875", "score": 863.0}, {"name": "chr_14_G5", "taxId": "41875", "score": 846.0}, {"name": "chr_14_G5", "taxId": "41875", "score": 843.0}, {"name": "chr_14_G5", "taxId": "41875", "score": 832.0}, {"name": "chr_14_G5", "taxId": "41875", "score": 817.0}, {"name": "chr_14_G5", "taxId": "41875", "score": 815.0}, {"name": "chr_14_G5", "taxId": "41875", "score": 806.0}, {"name": "chr_14_G5", "taxId": "41875", "score": 804.0}, {"name": "chr_14_G5", "taxId": "41875", "score": 797.0}, {"name": "chr_14_G5", "taxId": "41875", "score": 776.0}, {"name": "chr_14_G5", "taxId": "41875", "score": 767.0}, {"name": "chr_14_G5", "taxId": "41875", "score": 763.0}, {"name": "chr_14_G5", "taxId": "41875", "score": 750.0}, {"name": "chr_14_G5", "taxId": "41875", "score": 734.0}, {"name": "chr_14_G5", "taxId": "41875", "score": 725.0}, {"name": "chr_14_G5", "taxId": "41875", "score": 715.0}, {"name": "chr_14_G5", "taxId": "41875", "score": 710.0}, {"name": "chr_14_G5", "taxId": "41875", "score": 710.0}, {"name": "chr_14_G5", "taxId": "41875", "score": 708.0}, {"name": "chr_14_G5", "taxId": "41875", "score": 708.0}, {"name": "chr_14_G5", "taxId": "41875", "score": 699.0}, {"name": "chr_14_G5", "taxId": "41875", "score": 695.0}, {"name": "chr_14_G5", "taxId": "41875", "score": 689.0}, {"name": "chr_14_G5", "taxId": "41875", "score": 684.0}, {"name": "chr_14_G5", "taxId": "41875", "score": 682.0}, {"name": "chr_14_G5", "taxId": "41875", "score": 671.0}, {"name": "chr_14_G5", "taxId": "41875", "score": 662.0}, {"name": "chr_14_G5", "taxId": "41875", "score": 654.0}, {"name": "chr_14_G5", "taxId": "41875", "score": 641.0}, {"name": "chr_14_G5", "taxId": "41875", "score": 630.0}, {"name": "chr_14_G5", "taxId": "41875", "score": 628.0}, {"name": "chr_14_G5", "taxId": "41875", "score": 625.0}, {"name": "chr_14_G5", "taxId": "41875", "score": 621.0}, {"name": "chr_14_G5", "taxId": "41875", "score": 614.0}, {"name": "chr_14_G5", "taxId": "41875", "score": 614.0}, {"name": "chr_14_G5", "taxId": "41875", "score": 610.0}, {"name": "chr_14_G5", "taxId": "41875", "score": 608.0}, {"name": "chr_14_G5", "taxId": "41875", "score": 603.0}, {"name": "chr_14_G5", "taxId": "41875", "score": 603.0}, {"name": "chr_14_G5", "taxId": "41875", "score": 599.0}, {"name": "chr_14_G5", "taxId": "41875", "score": 597.0}, {"name": "chr_14_G5", "taxId": "41875", "score": 590.0}, {"name": "chr_14_G5", "taxId": "41875", "score": 588.0}, {"name": "chr_14_G5", "taxId": "41875", "score": 562.0}, {"name": "chr_14_G5", "taxId": "41875", "score": 560.0}, {"name": "chr_14_G5", "taxId": "41875", "score": 532.0}, {"name": "chr_14_G5", "taxId": "41875", "score": 529.0}, {"name": "chr_14_G5", "taxId": "41875", "score": 512.0}, {"name": "chr_14_G5", "taxId": "41875", "score": 512.0}, {"name": "chr_14_G5", "taxId": "41875", "score": 510.0}, {"name": "chr_14_G5", "taxId": "41875", "score": 497.0}, {"name": "chr_14_G5", "taxId": "41875", "score": 496.0}, {"name": "chr_14_G5", "taxId": "41875", "score": 496.0}, {"name": "chr_14_G5", "taxId": "41875", "score": 492.0}, {"name": "chr_14_G5", "taxId": "41875", "score": 490.0}, {"name": "chr_14_G5", "taxId": "41875", "score": 464.0}, {"name": "chr_14_G5", "taxId": "41875", "score": 442.0}, {"name": "chr_14_G5", "taxId": "41875", "score": 431.0}, {"name": "chr_14_G5", "taxId": "41875", "score": 399.0}, {"name": "chr_14_G5", "taxId": "41875", "score": 396.0}, {"name": "chr_14_G5", "taxId": "41875", "score": 390.0}, {"name": "chr_14_G5", "taxId": "41875", "score": 385.0}, {"name": "chr_14_G5", "taxId": "41875", "score": 381.0}, {"name": "chr_14_G5", "taxId": "41875", "score": 374.0}, {"name": "chr_14_G5", "taxId": "41875", "score": 366.0}, {"name": "chr_14_G5", "taxId": "41875", "score": 364.0}, {"name": "chr_14_G5", "taxId": "41875", "score": 364.0}, {"name": "chr_14_G5", "taxId": "41875", "score": 359.0}, {"name": "chr_14_G5", "taxId": "41875", "score": 353.0}, {"name": "chr_14_G5", "taxId": "41875", "score": 337.0}, {"name": "chr_14_G5", "taxId": "41875", "score": 324.0}, {"name": "chr_14_G5", "taxId": "41875", "score": 318.0}, {"name": "chr_14_G5", "taxId": "41875", "score": 316.0}, {"name": "chr_14_G5", "taxId": "41875", "score": 316.0}, {"name": "chr_14_G5", "taxId": "41875", "score": 315.0}, {"name": "chr_14_G5", "taxId": "41875", "score": 309.0}, {"name": "chr_14_G5", "taxId": "41875", "score": 305.0}, {"name": "chr_14_G5", "taxId": "41875", "score": 302.0}, {"name": "chr_14_G5", "taxId": "41875", "score": 287.0}, {"name": "chr_14_G5", "taxId": "41875", "score": 278.0}, {"name": "chr_14_G5", "taxId": "41875", "score": 272.0}, {"name": "chr_14_G5", "taxId": "41875", "score": 263.0}, {"name": "chr_14_G5", "taxId": "41875", "score": 255.0}, {"name": "chr_14_G5", "taxId": "41875", "score": 250.0}, {"name": "chr_14_G5", "taxId": "41875", "score": 248.0}, {"name": "chr_14_G5", "taxId": "41875", "score": 231.0}, {"name": "chr_14_G5", "taxId": "41875", "score": 204.0}, {"name": "chr_14_G5", "taxId": "41875", "score": 202.0}, {"name": "chr_14_G5", "taxId": "41875", "score": 202.0}, {"name": "chr_14_G5", "taxId": "41875", "score": 196.0}, {"name": "chr_14_G5", "taxId": "41875", "score": 183.0}, {"name": "chr_14_G5", "taxId": "41875", "score": 180.0}, {"name": "chr_14_G5", "taxId": "41875", "score": 161.0}, {"name": "chr_14_G5", "taxId": "41875", "score": 159.0}, {"name": "chr_14_G5", "taxId": "41875", "score": 154.0}, {"name": "chr_14_G5", "taxId": "41875", "score": 141.0}, {"name": "chr_14_G5", "taxId": "41875", "score": 141.0}, {"name": "chr_14_G5", "taxId": "41875", "score": 7263.0}, {"name": "chr_14_G5", "taxId": "41875", "score": 6610.0}, {"name": "chr_14_G5", "taxId": "41875", "score": 5216.0}, {"name": "chr_14_G5", "taxId": "41875", "score": 4739.0}, {"name": "chr_14_G5", "taxId": "41875", "score": 4409.0}, {"name": "chr_14_G5", "taxId": "41875", "score": 3906.0}, {"name": "chr_14_G5", "taxId": "41875", "score": 3639.0}, {"name": "chr_14_G5", "taxId": "41875", "score": 255.0}, {"name": "chr_14_G5", "taxId": "41875", "score": 171.0}, {"name": "chr_14_G5", "taxId": "41875", "score": 3591.0}, {"name": "chr_14_G5", "taxId": "41875", "score": 3587.0}, {"name": "chr_14_G5", "taxId": "41875", "score": 3413.0}, {"name": "chr_14_G5", "taxId": "41875", "score": 3253.0}, {"name": "chr_14_G5", "taxId": "41875", "score": 3077.0}, {"name": "chr_14_G5", "taxId": "41875", "score": 3009.0}, {"name": "chr_14_G5", "taxId": "41875", "score": 2942.0}, {"name": "chr_14_G5", "taxId": "41875", "score": 2861.0}, {"name": "chr_14_G5", "taxId": "41875", "score": 2856.0}, {"name": "chr_14_G5", "taxId": "41875", "score": 2811.0}, {"name": "chr_14_G5", "taxId": "41875", "score": 2806.0}, {"name": "chr_14_G5", "taxId": "41875", "score": 2645.0}, {"name": "chr_14_G5", "taxId": "41875", "score": 2619.0}, {"name": "chr_14_G5", "taxId": "41875", "score": 2579.0}, {"name": "chr_14_G5", "taxId": "41875", "score": 2471.0}, {"name": "chr_14_G5", "taxId": "41875", "score": 424.0}, {"name": "chr_14_G5", "taxId": "41875", "score": 244.0}, {"name": "chr_14_G5", "taxId": "41875", "score": 2410.0}, {"name": "chr_14_G5", "taxId": "41875", "score": 2405.0}, {"name": "chr_14_G5", "taxId": "41875", "score": 359.0}, {"name": "chr_14_G5", "taxId": "41875", "score": 2340.0}, {"name": "chr_14_G5", "taxId": "41875", "score": 2337.0}, {"name": "chr_14_G5", "taxId": "41875", "score": 2303.0}, {"name": "chr_14_G5", "taxId": "41875", "score": 540.0}, {"name": "chr_14_G5", "taxId": "41875", "score": 2294.0}, {"name": "chr_14_G5", "taxId": "41875", "score": 2250.0}, {"name": "chr_14_G5", "taxId": "41875", "score": 2244.0}, {"name": "chr_14_G5", "taxId": "41875", "score": 2220.0}, {"name": "chr_14_G5", "taxId": "41875", "score": 2182.0}, {"name": "chr_14_G5", "taxId": "41875", "score": 2172.0}, {"name": "chr_14_G5", "taxId": "41875", "score": 2119.0}, {"name": "chr_14_G5", "taxId": "41875", "score": 2067.0}, {"name": "chr_14_G5", "taxId": "41875", "score": 1288.0}, {"name": "chr_14_G5", "taxId": "41875", "score": 2061.0}, {"name": "chr_14_G5", "taxId": "41875", "score": 2058.0}, {"name": "chr_14_G5", "taxId": "41875", "score": 2034.0}, {"name": "chr_14_G5", "taxId": "41875", "score": 2017.0}, {"name": "chr_14_G5", "taxId": "41875", "score": 1991.0}, {"name": "chr_14_G5", "taxId": "41875", "score": 1984.0}, {"name": "chr_14_G5", "taxId": "41875", "score": 1964.0}, {"name": "chr_14_G5", "taxId": "41875", "score": 1923.0}, {"name": "chr_14_G5", "taxId": "41875", "score": 1921.0}, {"name": "chr_14_G5", "taxId": "41875", "score": 1916.0}, {"name": "chr_14_G5", "taxId": "41875", "score": 1910.0}, {"name": "chr_14_G5", "taxId": "41875", "score": 1903.0}, {"name": "chr_14_G5", "taxId": "41875", "score": 1892.0}, {"name": "chr_14_G5", "taxId": "41875", "score": 446.0}, {"name": "chr_14_G5", "taxId": "41875", "score": 1862.0}, {"name": "chr_14_G5", "taxId": "41875", "score": 1832.0}, {"name": "chr_14_G5", "taxId": "41875", "score": 1818.0}, {"name": "chr_14_G5", "taxId": "41875", "score": 1805.0}, {"name": "chr_14_G5", "taxId": "41875", "score": 643.0}, {"name": "chr_14_G5", "taxId": "41875", "score": 1796.0}, {"name": "chr_14_G5", "taxId": "41875", "score": 1772.0}, {"name": "chr_14_G5", "taxId": "41875", "score": 1258.0}, {"name": "chr_14_G5", "taxId": "41875", "score": 318.0}, {"name": "chr_14_G5", "taxId": "41875", "score": 1760.0}, {"name": "chr_14_G5", "taxId": "41875", "score": 1738.0}, {"name": "chr_14_G5", "taxId": "41875", "score": 1727.0}, {"name": "chr_14_G5", "taxId": "41875", "score": 472.0}, {"name": "chr_14_G5", "taxId": "41875", "score": 1681.0}, {"name": "chr_14_G5", "taxId": "41875", "score": 1664.0}, {"name": "chr_14_G5", "taxId": "41875", "score": 1629.0}, {"name": "chr_14_G5", "taxId": "41875", "score": 1624.0}, {"name": "chr_14_G5", "taxId": "41875", "score": 1622.0}, {"name": "chr_14_G5", "taxId": "41875", "score": 1611.0}, {"name": "chr_14_G5", "taxId": "41875", "score": 1605.0}, {"name": "chr_14_G5", "taxId": "41875", "score": 331.0}, {"name": "chr_14_G5", "taxId": "41875", "score": 198.0}, {"name": "chr_14_G5", "taxId": "41875", "score": 1592.0}, {"name": "chr_14_G5", "taxId": "41875", "score": 1585.0}, {"name": "chr_14_G5", "taxId": "41875", "score": 1585.0}, {"name": "chr_14_G5", "taxId": "41875", "score": 1580.0}, {"name": "chr_14_G5", "taxId": "41875", "score": 464.0}, {"name": "chr_14_G5", "taxId": "41875", "score": 390.0}, {"name": "chr_14_G5", "taxId": "41875", "score": 278.0}, {"name": "chr_14_G5", "taxId": "41875", "score": 183.0}, {"name": "chr_14_G5", "taxId": "41875", "score": 1574.0}, {"name": "chr_14_G5", "taxId": "41875", "score": 1574.0}, {"name": "chr_14_G5", "taxId": "41875", "score": 1546.0}, {"name": "chr_14_G5", "taxId": "41875", "score": 1546.0}, {"name": "chr_14_G5", "taxId": "41875", "score": 1544.0}, {"name": "chr_14_G5", "taxId": "41875", "score": 1533.0}, {"name": "chr_14_G5", "taxId": "41875", "score": 1526.0}, {"name": "chr_14_G5", "taxId": "41875", "score": 1524.0}, {"name": "chr_14_G5", "taxId": "41875", "score": 1500.0}, {"name": "chr_14_G5", "taxId": "41875", "score": 255.0}, {"name": "chr_14_G5", "taxId": "41875", "score": 1487.0}, {"name": "chr_14_G5", "taxId": "41875", "score": 1483.0}, {"name": "chr_14_G5", "taxId": "41875", "score": 1482.0}, {"name": "chr_14_G5", "taxId": "41875", "score": 1467.0}, {"name": "chr_14_G5", "taxId": "41875", "score": 1463.0}, {"name": "chr_14_G5", "taxId": "41875", "score": 1461.0}, {"name": "chr_14_G5", "taxId": "41875", "score": 1448.0}, {"name": "chr_14_G5", "taxId": "41875", "score": 1437.0}, {"name": "chr_14_G5", "taxId": "41875", "score": 1434.0}, {"name": "chr_14_G5", "taxId": "41875", "score": 1432.0}, {"name": "chr_14_G5", "taxId": "41875", "score": 1432.0}, {"name": "chr_14_G5", "taxId": "41875", "score": 1426.0}, {"name": "chr_14_G5", "taxId": "41875", "score": 1415.0}, {"name": "chr_14_G5", "taxId": "41875", "score": 1413.0}, {"name": "chr_14_G5", "taxId": "41875", "score": 1413.0}, {"name": "chr_14_G5", "taxId": "41875", "score": 1408.0}, {"name": "chr_14_G5", "taxId": "41875", "score": 435.0}, {"name": "chr_14_G5", "taxId": "41875", "score": 399.0}, {"name": "chr_14_G5", "taxId": "41875", "score": 326.0}, {"name": "chr_14_G5", "taxId": "41875", "score": 281.0}, {"name": "chr_14_G5", "taxId": "41875", "score": 241.0}, {"name": "chr_14_G5", "taxId": "41875", "score": 178.0}, {"name": "chr_14_G5", "taxId": "41875", "score": 154.0}, {"name": "chr_14_G5", "taxId": "41875", "score": 150.0}, {"name": "chr_14_G5", "taxId": "41875", "score": 1400.0}, {"name": "chr_14_G5", "taxId": "41875", "score": 1399.0}, {"name": "chr_14_G5", "taxId": "41875", "score": 1393.0}, {"name": "chr_14_G5", "taxId": "41875", "score": 1389.0}, {"name": "chr_14_G5", "taxId": "41875", "score": 1387.0}, {"name": "chr_14_G5", "taxId": "41875", "score": 1375.0}, {"name": "chr_14_G5", "taxId": "41875", "score": 1363.0}, {"name": "chr_14_G5", "taxId": "41875", "score": 1358.0}, {"name": "chr_14_G5", "taxId": "41875", "score": 1349.0}, {"name": "chr_14_G5", "taxId": "41875", "score": 544.0}, {"name": "chr_14_G5", "taxId": "41875", "score": 259.0}, {"name": "chr_14_G5", "taxId": "41875", "score": 1349.0}, {"name": "chr_14_G5", "taxId": "41875", "score": 1349.0}, {"name": "chr_14_G5", "taxId": "41875", "score": 544.0}, {"name": "chr_14_G5", "taxId": "41875", "score": 259.0}, {"name": "chr_14_G5", "taxId": "41875", "score": 226.0}, {"name": "chr_14_G5", "taxId": "41875", "score": 224.0}, {"name": "chr_14_G5", "taxId": "41875", "score": 1332.0}, {"name": "chr_14_G5", "taxId": "41875", "score": 1325.0}, {"name": "chr_14_G5", "taxId": "41875", "score": 1303.0}, {"name": "chr_14_G5", "taxId": "41875", "score": 1297.0}, {"name": "chr_14_G5", "taxId": "41875", "score": 1297.0}, {"name": "chr_14_G5", "taxId": "41875", "score": 1271.0}, {"name": "chr_14_G5", "taxId": "41875", "score": 1269.0}, {"name": "chr_14_G5", "taxId": "41875", "score": 527.0}, {"name": "chr_14_G5", "taxId": "41875", "score": 1262.0}, {"name": "chr_14_G5", "taxId": "41875", "score": 416.0}, {"name": "chr_14_G5", "taxId": "41875", "score": 383.0}, {"name": "chr_14_G5", "taxId": "41875", "score": 292.0}, {"name": "chr_14_G5", "taxId": "41875", "score": 174.0}, {"name": "chr_14_G5", "taxId": "41875", "score": 154.0}, {"name": "chr_14_G5", "taxId": "41875", "score": 1258.0}, {"name": "chr_14_G5", "taxId": "41875", "score": 1251.0}, {"name": "chr_14_G5", "taxId": "41875", "score": 1249.0}, {"name": "chr_14_G5", "taxId": "41875", "score": 1247.0}, {"name": "chr_14_G5", "taxId": "41875", "score": 1230.0}, {"name": "chr_14_G5", "taxId": "41875", "score": 1229.0}, {"name": "chr_14_G5", "taxId": "41875", "score": 1184.0}, {"name": "chr_14_G5", "taxId": "41875", "score": 340.0}, {"name": "chr_14_G5", "taxId": "41875", "score": 228.0}, {"name": "chr_14_G5", "taxId": "41875", "score": 1218.0}, {"name": "chr_14_G5", "taxId": "41875", "score": 1218.0}, {"name": "chr_14_G5", "taxId": "41875", "score": 209.0}, {"name": "chr_14_G5", "taxId": "41875", "score": 1216.0}, {"name": "chr_14_G5", "taxId": "41875", "score": 701.0}, {"name": "chr_14_G5", "taxId": "41875", "score": 1199.0}, {"name": "chr_14_G5", "taxId": "41875", "score": 1192.0}, {"name": "chr_14_G5", "taxId": "41875", "score": 562.0}, {"name": "chr_14_G5", "taxId": "41875", "score": 1181.0}, {"name": "chr_14_G5", "taxId": "41875", "score": 1164.0}, {"name": "chr_14_G5", "taxId": "41875", "score": 1153.0}, {"name": "chr_14_G5", "taxId": "41875", "score": 1153.0}, {"name": "chr_14_G5", "taxId": "41875", "score": 767.0}, {"name": "chr_14_G5", "taxId": "41875", "score": 161.0}, {"name": "chr_14_G5", "taxId": "41875", "score": 1153.0}, {"name": "chr_14_G5", "taxId": "41875", "score": 416.0}, {"name": "chr_14_G5", "taxId": "41875", "score": 383.0}, {"name": "chr_14_G5", "taxId": "41875", "score": 292.0}, {"name": "chr_14_G5", "taxId": "41875", "score": 174.0}, {"name": "chr_14_G5", "taxId": "41875", "score": 154.0}, {"name": "chr_14_G5", "taxId": "41875", "score": 1127.0}, {"name": "chr_14_G5", "taxId": "41875", "score": 1114.0}, {"name": "chr_14_G5", "taxId": "41875", "score": 1114.0}, {"name": "chr_14_G5", "taxId": "41875", "score": 1114.0}, {"name": "chr_14_G5", "taxId": "41875", "score": 1094.0}, {"name": "chr_14_G5", "taxId": "41875", "score": 1083.0}, {"name": "chr_14_G5", "taxId": "41875", "score": 1051.0}, {"name": "chr_14_G5", "taxId": "41875", "score": 1037.0}, {"name": "chr_14_G5", "taxId": "41875", "score": 1037.0}, {"name": "chr_14_G5", "taxId": "41875", "score": 1029.0}, {"name": "chr_14_G5", "taxId": "41875", "score": 1011.0}, {"name": "chr_14_G5", "taxId": "41875", "score": 1003.0}, {"name": "chr_14_G5", "taxId": "41875", "score": 992.0}, {"name": "chr_14_G5", "taxId": "41875", "score": 625.0}, {"name": "chr_14_G5", "taxId": "41875", "score": 992.0}, {"name": "chr_14_G5", "taxId": "41875", "score": 990.0}, {"name": "chr_14_G5", "taxId": "41875", "score": 981.0}, {"name": "chr_14_G5", "taxId": "41875", "score": 961.0}, {"name": "chr_14_G5", "taxId": "41875", "score": 957.0}, {"name": "chr_14_G5", "taxId": "41875", "score": 950.0}, {"name": "chr_14_G5", "taxId": "41875", "score": 176.0}, {"name": "chr_14_G5", "taxId": "41875", "score": 948.0}, {"name": "chr_14_G5", "taxId": "41875", "score": 941.0}, {"name": "chr_14_G5", "taxId": "41875", "score": 920.0}, {"name": "chr_14_G5", "taxId": "41875", "score": 287.0}, {"name": "chr_14_G5", "taxId": "41875", "score": 920.0}, {"name": "chr_14_G5", "taxId": "41875", "score": 457.0}, {"name": "chr_14_G5", "taxId": "41875", "score": 159.0}, {"name": "chr_14_G5", "taxId": "41875", "score": 913.0}, {"name": "chr_14_G5", "taxId": "41875", "score": 909.0}, {"name": "chr_14_G5", "taxId": "41875", "score": 870.0}, {"name": "chr_14_G5", "taxId": "41875", "score": 867.0}, {"name": "chr_14_G5", "taxId": "41875", "score": 863.0}, {"name": "chr_14_G5", "taxId": "41875", "score": 861.0}, {"name": "chr_14_G5", "taxId": "41875", "score": 857.0}, {"name": "chr_14_G5", "taxId": "41875", "score": 856.0}, {"name": "chr_14_G5", "taxId": "41875", "score": 854.0}, {"name": "chr_14_G5", "taxId": "41875", "score": 848.0}, {"name": "chr_14_G5", "taxId": "41875", "score": 846.0}, {"name": "chr_14_G5", "taxId": "41875", "score": 826.0}, {"name": "chr_14_G5", "taxId": "41875", "score": 813.0}, {"name": "chr_14_G5", "taxId": "41875", "score": 809.0}, {"name": "chr_14_G5", "taxId": "41875", "score": 207.0}, {"name": "chr_14_G5", "taxId": "41875", "score": 196.0}, {"name": "chr_14_G5", "taxId": "41875", "score": 784.0}, {"name": "chr_14_G5", "taxId": "41875", "score": 776.0}, {"name": "chr_14_G5", "taxId": "41875", "score": 763.0}, {"name": "chr_14_G5", "taxId": "41875", "score": 754.0}, {"name": "chr_14_G5", "taxId": "41875", "score": 750.0}, {"name": "chr_14_G5", "taxId": "41875", "score": 747.0}, {"name": "chr_14_G5", "taxId": "41875", "score": 734.0}, {"name": "chr_14_G5", "taxId": "41875", "score": 725.0}, {"name": "chr_14_G5", "taxId": "41875", "score": 721.0}, {"name": "chr_14_G5", "taxId": "41875", "score": 715.0}, {"name": "chr_14_G5", "taxId": "41875", "score": 359.0}, {"name": "chr_14_G5", "taxId": "41875", "score": 204.0}, {"name": "chr_14_G5", "taxId": "41875", "score": 706.0}, {"name": "chr_14_G5", "taxId": "41875", "score": 699.0}, {"name": "chr_14_G5", "taxId": "41875", "score": 302.0}, {"name": "chr_14_G5", "taxId": "564608", "score": 686.0}, {"name": "chr_14_G5", "taxId": "41875", "score": 684.0}, {"name": "chr_14_G5", "taxId": "41875", "score": 682.0}, {"name": "chr_14_G5", "taxId": "41875", "score": 510.0}, {"name": "chr_14_G5", "taxId": "41875", "score": 374.0}, {"name": "chr_14_G5", "taxId": "41875", "score": 272.0}, {"name": "chr_14_G5", "taxId": "41875", "score": 675.0}, {"name": "chr_14_G5", "taxId": "41875", "score": 667.0}, {"name": "chr_14_G5", "taxId": "41875", "score": 307.0}, {"name": "chr_14_G5", "taxId": "41875", "score": 172.0}, {"name": "chr_14_G5", "taxId": "41875", "score": 665.0}, {"name": "chr_14_G5", "taxId": "41875", "score": 664.0}, {"name": "chr_14_G5", "taxId": "41875", "score": 662.0}, {"name": "chr_14_G5", "taxId": "41875", "score": 237.0}, {"name": "chr_14_G5", "taxId": "41875", "score": 654.0}, {"name": "chr_14_G5", "taxId": "41875", "score": 315.0}, {"name": "chr_14_G5", "taxId": "41875", "score": 652.0}, {"name": "chr_14_G5", "taxId": "41875", "score": 647.0}, {"name": "chr_14_G5", "taxId": "41875", "score": 558.0}, {"name": "chr_14_G5", "taxId": "41875", "score": 411.0}, {"name": "chr_14_G5", "taxId": "41875", "score": 193.0}, {"name": "chr_14_G5", "taxId": "41875", "score": 169.0}, {"name": "chr_14_G5", "taxId": "41875", "score": 647.0}, {"name": "chr_14_G5", "taxId": "41875", "score": 647.0}, {"name": "chr_14_G5", "taxId": "41875", "score": 564.0}, {"name": "chr_14_G5", "taxId": "41875", "score": 558.0}, {"name": "chr_14_G5", "taxId": "41875", "score": 555.0}, {"name": "chr_14_G5", "taxId": "41875", "score": 468.0}, {"name": "chr_14_G5", "taxId": "41875", "score": 411.0}, {"name": "chr_14_G5", "taxId": "41875", "score": 193.0}, {"name": "chr_14_G5", "taxId": "41875", "score": 169.0}, {"name": "chr_14_G5", "taxId": "41875", "score": 643.0}, {"name": "chr_14_G5", "taxId": "41875", "score": 213.0}, {"name": "chr_14_G5", "taxId": "41875", "score": 632.0}, {"name": "chr_14_G5", "taxId": "41875", "score": 630.0}, {"name": "chr_14_G5", "taxId": "41875", "score": 625.0}, {"name": "chr_14_G5", "taxId": "41875", "score": 617.0}, {"name": "chr_14_G5", "taxId": "41875", "score": 612.0}, {"name": "chr_14_G5", "taxId": "41875", "score": 228.0}, {"name": "chr_14_G5", "taxId": "41875", "score": 606.0}, {"name": "chr_14_G5", "taxId": "41875", "score": 603.0}, {"name": "chr_14_G5", "taxId": "41875", "score": 603.0}, {"name": "chr_14_G5", "taxId": "41875", "score": 599.0}, {"name": "chr_14_G5", "taxId": "41875", "score": 597.0}, {"name": "chr_14_G5", "taxId": "7070", "score": 593.0}, {"name": "chr_14_G5", "taxId": "7070", "score": 593.0}, {"name": "chr_14_G5", "taxId": "41875", "score": 593.0}, {"name": "chr_14_G5", "taxId": "41875", "score": 590.0}, {"name": "chr_14_G5", "taxId": "41875", "score": 246.0}, {"name": "chr_14_G5", "taxId": "41875", "score": 586.0}, {"name": "chr_14_G5", "taxId": "41875", "score": 580.0}, {"name": "chr_14_G5", "taxId": "41875", "score": 579.0}, {"name": "chr_14_G5", "taxId": "41875", "score": 510.0}, {"name": "chr_14_G5", "taxId": "41875", "score": 444.0}, {"name": "chr_14_G5", "taxId": "41875", "score": 436.0}, {"name": "chr_14_G5", "taxId": "41875", "score": 342.0}, {"name": "chr_14_G5", "taxId": "41875", "score": 278.0}, {"name": "chr_14_G5", "taxId": "41875", "score": 220.0}, {"name": "chr_14_G5", "taxId": "41875", "score": 217.0}, {"name": "chr_14_G5", "taxId": "41875", "score": 579.0}, {"name": "chr_14_G5", "taxId": "41875", "score": 564.0}, {"name": "chr_14_G5", "taxId": "41875", "score": 562.0}, {"name": "chr_14_G5", "taxId": "41875", "score": 558.0}, {"name": "chr_14_G5", "taxId": "41875", "score": 555.0}, {"name": "chr_14_G5", "taxId": "41875", "score": 553.0}, {"name": "chr_14_G5", "taxId": "41875", "score": 540.0}, {"name": "chr_14_G5", "taxId": "41875", "score": 531.0}, {"name": "chr_14_G5", "taxId": "41875", "score": 281.0}, {"name": "chr_14_G5", "taxId": "41875", "score": 531.0}, {"name": "chr_14_G5", "taxId": "41875", "score": 527.0}, {"name": "chr_14_G5", "taxId": "296587", "score": 520.0}, {"name": "chr_14_G5", "taxId": "296587", "score": 520.0}, {"name": "chr_14_G5", "taxId": "41875", "score": 518.0}, {"name": "chr_14_G5", "taxId": "41875", "score": 418.0}, {"name": "chr_14_G5", "taxId": "41875", "score": 518.0}, {"name": "chr_14_G5", "taxId": "41875", "score": 418.0}, {"name": "chr_14_G5", "taxId": "41875", "score": 411.0}, {"name": "chr_14_G5", "taxId": "41875", "score": 514.0}, {"name": "chr_14_G5", "taxId": "41875", "score": 514.0}, {"name": "chr_14_G5", "taxId": "41875", "score": 510.0}, {"name": "chr_14_G5", "taxId": "41875", "score": 436.0}, {"name": "chr_14_G5", "taxId": "41875", "score": 507.0}, {"name": "chr_14_G5", "taxId": "41875", "score": 501.0}, {"name": "chr_14_G5", "taxId": "41875", "score": 477.0}, {"name": "chr_14_G5", "taxId": "41875", "score": 501.0}, {"name": "chr_14_G5", "taxId": "41875", "score": 477.0}, {"name": "chr_14_G5", "taxId": "41875", "score": 167.0}, {"name": "chr_14_G5", "taxId": "41875", "score": 494.0}, {"name": "chr_14_G5", "taxId": "564608", "score": 494.0}, {"name": "chr_14_G5", "taxId": "41875", "score": 492.0}, {"name": "chr_14_G5", "taxId": "41875", "score": 484.0}, {"name": "chr_14_G5", "taxId": "41875", "score": 484.0}, {"name": "chr_14_G5", "taxId": "41875", "score": 326.0}, {"name": "chr_14_G5", "taxId": "41875", "score": 289.0}, {"name": "chr_14_G5", "taxId": "41875", "score": 287.0}, {"name": "chr_14_G5", "taxId": "41875", "score": 484.0}, {"name": "chr_14_G5", "taxId": "41875", "score": 326.0}, {"name": "chr_14_G5", "taxId": "41875", "score": 289.0}, {"name": "chr_14_G5", "taxId": "41875", "score": 287.0}, {"name": "chr_14_G5", "taxId": "41875", "score": 224.0}, {"name": "chr_14_G5", "taxId": "41875", "score": 472.0}, {"name": "chr_14_G5", "taxId": "41875", "score": 472.0}, {"name": "chr_14_G5", "taxId": "3649", "score": 468.0}, {"name": "chr_14_G5", "taxId": "41875", "score": 466.0}, {"name": "chr_14_G5", "taxId": "41875", "score": 300.0}, {"name": "chr_14_G5", "taxId": "41875", "score": 281.0}, {"name": "chr_14_G5", "taxId": "41875", "score": 457.0}, {"name": "chr_14_G5", "taxId": "41875", "score": 449.0}, {"name": "chr_14_G5", "taxId": "41875", "score": 448.0}, {"name": "chr_14_G5", "taxId": "41875", "score": 438.0}, {"name": "chr_14_G5", "taxId": "41875", "score": 436.0}, {"name": "chr_14_G5", "taxId": "41875", "score": 436.0}, {"name": "chr_14_G5", "taxId": "41875", "score": 257.0}, {"name": "chr_14_G5", "taxId": "41875", "score": 248.0}, {"name": "chr_14_G5", "taxId": "41875", "score": 222.0}, {"name": "chr_14_G5", "taxId": "41875", "score": 193.0}, {"name": "chr_14_G5", "taxId": "41875", "score": 425.0}, {"name": "chr_14_G5", "taxId": "41875", "score": 198.0}, {"name": "chr_14_G5", "taxId": "41875", "score": 143.0}, {"name": "chr_14_G5", "taxId": "41875", "score": 422.0}, {"name": "chr_14_G5", "taxId": "41875", "score": 418.0}, {"name": "chr_14_G5", "taxId": "41875", "score": 342.0}, {"name": "chr_14_G5", "taxId": "41875", "score": 285.0}, {"name": "chr_14_G5", "taxId": "41875", "score": 270.0}, {"name": "chr_14_G5", "taxId": "41875", "score": 411.0}, {"name": "chr_14_G5", "taxId": "41875", "score": 409.0}, {"name": "chr_14_G5", "taxId": "4442", "score": 407.0}, {"name": "chr_14_G5", "taxId": "41875", "score": 398.0}, {"name": "chr_14_G5", "taxId": "41875", "score": 202.0}, {"name": "chr_14_G5", "taxId": "41875", "score": 387.0}, {"name": "chr_14_G5", "taxId": "41875", "score": 340.0}, {"name": "chr_14_G5", "taxId": "41875", "score": 387.0}, {"name": "chr_14_G5", "taxId": "41875", "score": 327.0}, {"name": "chr_14_G5", "taxId": "41875", "score": 318.0}, {"name": "chr_14_G5", "taxId": "41875", "score": 315.0}, {"name": "chr_14_G5", "taxId": "41875", "score": 248.0}, {"name": "chr_14_G5", "taxId": "41875", "score": 237.0}, {"name": "chr_14_G5", "taxId": "41875", "score": 235.0}, {"name": "chr_14_G5", "taxId": "41875", "score": 235.0}, {"name": "chr_14_G5", "taxId": "41875", "score": 235.0}, {"name": "chr_14_G5", "taxId": "41875", "score": 233.0}, {"name": "chr_14_G5", "taxId": "41875", "score": 230.0}, {"name": "chr_14_G5", "taxId": "41875", "score": 217.0}, {"name": "chr_14_G5", "taxId": "41875", "score": 213.0}, {"name": "chr_14_G5", "taxId": "41875", "score": 202.0}, {"name": "chr_14_G5", "taxId": "41875", "score": 195.0}, {"name": "chr_14_G5", "taxId": "41875", "score": 193.0}, {"name": "chr_14_G5", "taxId": "41875", "score": 180.0}, {"name": "chr_14_G5", "taxId": "41875", "score": 383.0}, {"name": "chr_14_G5", "taxId": "41875", "score": 374.0}, {"name": "chr_14_G5", "taxId": "564608", "score": 374.0}, {"name": "chr_14_G5", "taxId": "41875", "score": 372.0}, {"name": "chr_14_G5", "taxId": "41875", "score": 366.0}, {"name": "chr_14_G5", "taxId": "3562", "score": 361.0}, {"name": "chr_14_G5", "taxId": "41875", "score": 361.0}, {"name": "chr_14_G5", "taxId": "41875", "score": 359.0}, {"name": "chr_14_G5", "taxId": "41875", "score": 355.0}, {"name": "chr_14_G5", "taxId": "41875", "score": 355.0}, {"name": "chr_14_G5", "taxId": "41875", "score": 353.0}, {"name": "chr_14_G5", "taxId": "41875", "score": 348.0}, {"name": "chr_14_G5", "taxId": "41875", "score": 239.0}, {"name": "chr_14_G5", "taxId": "41875", "score": 174.0}, {"name": "chr_14_G5", "taxId": "41875", "score": 335.0}, {"name": "chr_14_G5", "taxId": "41875", "score": 331.0}, {"name": "chr_14_G5", "taxId": "41875", "score": 329.0}, {"name": "chr_14_G5", "taxId": "41875", "score": 283.0}, {"name": "chr_14_G5", "taxId": "41875", "score": 278.0}, {"name": "chr_14_G5", "taxId": "41875", "score": 226.0}, {"name": "chr_14_G5", "taxId": "41875", "score": 324.0}, {"name": "chr_14_G5", "taxId": "41875", "score": 316.0}, {"name": "chr_14_G5", "taxId": "41875", "score": 316.0}, {"name": "chr_14_G5", "taxId": "41875", "score": 316.0}, {"name": "chr_14_G5", "taxId": "41875", "score": 163.0}, {"name": "chr_14_G5", "taxId": "41875", "score": 315.0}, {"name": "chr_14_G5", "taxId": "41875", "score": 230.0}, {"name": "chr_14_G5", "taxId": "41875", "score": 315.0}, {"name": "chr_14_G5", "taxId": "41875", "score": 307.0}, {"name": "chr_14_G5", "taxId": "41875", "score": 291.0}, {"name": "chr_14_G5", "taxId": "41875", "score": 300.0}, {"name": "chr_14_G5", "taxId": "41875", "score": 291.0}, {"name": "chr_14_G5", "taxId": "41875", "score": 161.0}, {"name": "chr_14_G5", "taxId": "41875", "score": 298.0}, {"name": "chr_14_G5", "taxId": "41875", "score": 296.0}, {"name": "chr_14_G5", "taxId": "41875", "score": 267.0}, {"name": "chr_14_G5", "taxId": "41875", "score": 246.0}, {"name": "chr_14_G5", "taxId": "41875", "score": 237.0}, {"name": "chr_14_G5", "taxId": "41875", "score": 185.0}, {"name": "chr_14_G5", "taxId": "41875", "score": 150.0}, {"name": "chr_14_G5", "taxId": "41875", "score": 292.0}, {"name": "chr_14_G5", "taxId": "41875", "score": 217.0}, {"name": "chr_14_G5", "taxId": "41875", "score": 278.0}, {"name": "chr_14_G5", "taxId": "41875", "score": 274.0}, {"name": "chr_14_G5", "taxId": "41875", "score": 270.0}, {"name": "chr_14_G5", "taxId": "41875", "score": 270.0}, {"name": "chr_14_G5", "taxId": "41875", "score": 268.0}, {"name": "chr_14_G5", "taxId": "41875", "score": 178.0}, {"name": "chr_14_G5", "taxId": "41875", "score": 148.0}, {"name": "chr_14_G5", "taxId": "41875", "score": 267.0}, {"name": "chr_14_G5", "taxId": "41875", "score": 202.0}, {"name": "chr_14_G5", "taxId": "41875", "score": 195.0}, {"name": "chr_14_G5", "taxId": "2004647", "score": 265.0}, {"name": "chr_14_G5", "taxId": "41875", "score": 263.0}, {"name": "chr_14_G5", "taxId": "41875", "score": 255.0}, {"name": "chr_14_G5", "taxId": "118263", "score": 254.0}, {"name": "chr_14_G5", "taxId": "10141", "score": 254.0}, {"name": "chr_14_G5", "taxId": "210441", "score": 254.0}, {"name": "chr_14_G5", "taxId": "10141", "score": 254.0}, {"name": "chr_14_G5", "taxId": "41875", "score": 250.0}, {"name": "chr_14_G5", "taxId": "41875", "score": 250.0}, {"name": "chr_14_G5", "taxId": "1324350", "score": 248.0}, {"name": "chr_14_G5", "taxId": "41875", "score": 248.0}, {"name": "chr_14_G5", "taxId": "41875", "score": 220.0}, {"name": "chr_14_G5", "taxId": "41875", "score": 248.0}, {"name": "chr_14_G5", "taxId": "41875", "score": 248.0}, {"name": "chr_14_G5", "taxId": "41875", "score": 246.0}, {"name": "chr_14_G5", "taxId": "41875", "score": 159.0}, {"name": "chr_14_G5", "taxId": "41875", "score": 246.0}, {"name": "chr_14_G5", "taxId": "41875", "score": 211.0}, {"name": "chr_14_G5", "taxId": "41875", "score": 182.0}, {"name": "chr_14_G5", "taxId": "41875", "score": 246.0}, {"name": "chr_14_G5", "taxId": "41875", "score": 246.0}, {"name": "chr_14_G5", "taxId": "41875", "score": 243.0}, {"name": "chr_14_G5", "taxId": "41875", "score": 159.0}, {"name": "chr_14_G5", "taxId": "1879050", "score": 244.0}, {"name": "chr_14_G5", "taxId": "1337936", "score": 243.0}, {"name": "chr_14_G5", "taxId": "41875", "score": 243.0}, {"name": "chr_14_G5", "taxId": "41875", "score": 239.0}, {"name": "chr_14_G5", "taxId": "41875", "score": 209.0}, {"name": "chr_14_G5", "taxId": "41875", "score": 239.0}, {"name": "chr_14_G5", "taxId": "564608", "score": 239.0}, {"name": "chr_14_G5", "taxId": "559305", "score": 233.0}, {"name": "chr_14_G5", "taxId": "535722", "score": 233.0}, {"name": "chr_14_G5", "taxId": "41875", "score": 224.0}, {"name": "chr_14_G5", "taxId": "41875", "score": 183.0}, {"name": "chr_14_G5", "taxId": "41875", "score": 167.0}, {"name": "chr_14_G5", "taxId": "41875", "score": 165.0}, {"name": "chr_14_G5", "taxId": "41875", "score": 143.0}, {"name": "chr_14_G5", "taxId": "41875", "score": 224.0}, {"name": "chr_14_G5", "taxId": "41875", "score": 224.0}, {"name": "chr_14_G5", "taxId": "41875", "score": 159.0}, {"name": "chr_14_G5", "taxId": "41875", "score": 222.0}, {"name": "chr_14_G5", "taxId": "663202", "score": 222.0}, {"name": "chr_14_G5", "taxId": "4686", "score": 215.0}, {"name": "chr_14_G5", "taxId": "41875", "score": 215.0}, {"name": "chr_14_G5", "taxId": "41875", "score": 193.0}, {"name": "chr_14_G5", "taxId": "8355", "score": 213.0}, {"name": "chr_14_G5", "taxId": "9669", "score": 213.0}, {"name": "chr_14_G5", "taxId": "41875", "score": 213.0}, {"name": "chr_14_G5", "taxId": "41875", "score": 211.0}, {"name": "chr_14_G5", "taxId": "41875", "score": 204.0}, {"name": "chr_14_G5", "taxId": "35019", "score": 198.0}, {"name": "chr_14_G5", "taxId": "244965", "score": 198.0}, {"name": "chr_14_G5", "taxId": "41875", "score": 196.0}, {"name": "chr_14_G5", "taxId": "13443", "score": 191.0}, {"name": "chr_14_G5", "taxId": "41875", "score": 191.0}, {"name": "chr_14_G5", "taxId": "41875", "score": 191.0}, {"name": "chr_14_G5", "taxId": "41875", "score": 154.0}, {"name": "chr_14_G5", "taxId": "41875", "score": 148.0}, {"name": "chr_14_G5", "taxId": "41875", "score": 189.0}, {"name": "chr_14_G5", "taxId": "41875", "score": 189.0}, {"name": "chr_14_G5", "taxId": "41875", "score": 161.0}, {"name": "chr_14_G5", "taxId": "41875", "score": 141.0}, {"name": "chr_14_G5", "taxId": "41875", "score": 141.0}, {"name": "chr_14_G5", "taxId": "41875", "score": 187.0}, {"name": "chr_14_G5", "taxId": "41875", "score": 187.0}, {"name": "chr_14_G5", "taxId": "188344", "score": 180.0}, {"name": "chr_14_G5", "taxId": "41875", "score": 180.0}, {"name": "chr_14_G5", "taxId": "41875", "score": 172.0}, {"name": "chr_14_G5", "taxId": "206008", "score": 171.0}, {"name": "chr_14_G5", "taxId": "41875", "score": 171.0}, {"name": "chr_14_G5", "taxId": "41875", "score": 165.0}, {"name": "chr_14_G5", "taxId": "41875", "score": 165.0}, {"name": "chr_14_G5", "taxId": "29139", "score": 163.0}, {"name": "chr_14_G5", "taxId": "41875", "score": 159.0}, {"name": "chr_14_G5", "taxId": "41875", "score": 159.0}, {"name": "chr_14_G5", "taxId": "1071378", "score": 159.0}, {"name": "chr_14_G5", "taxId": "41875", "score": 156.0}, {"name": "chr_14_G5", "taxId": "4558", "score": 154.0}, {"name": "chr_14_G5", "taxId": "35885", "score": 150.0}, {"name": "chr_14_G5", "taxId": "35884", "score": 150.0}, {"name": "chr_14_G5", "taxId": "4555", "score": 150.0}, {"name": "chr_14_G5", "taxId": "41875", "score": 150.0}, {"name": "chr_14_G5", "taxId": "41875", "score": 147.0}, {"name": "chr_14_G5", "taxId": "180498", "score": 143.0}, {"name": "chr_14_G5", "taxId": "6248", "score": 143.0}]}, "taxonomy": {"bestsum": {"species": {"tax": "Bathycoccus prasinos", "score": 818705.0, "c_index": 32}, "genus": {"tax": "Bathycoccus", "score": 818705.0, "c_index": 27}, "family": {"tax": "Bathycoccaceae", "score": 818705.0, "c_index": 24}, "order": {"tax": "Mamiellales", "score": 821538.0, "c_index": 23}, "phylum": {"tax": "Chlorophyta", "score": 821792.0, "c_index": 8}, "superkingdom": {"tax": "Eukaryota", "score": 828455.0, "c_index": 1}}}}, "chr_13_G5": {"name": "chr_13_G5", "length": 596935, "n_count": 0, "agct_count": 596935, "gc": 0.4911, "covs": {"bam0": 99.0576}, "read_cov": {"bam0": 394458}, "hits": {"tax0": [{"name": "chr_13_G5", "taxId": "41875", "score": 8660.0}, {"name": "chr_13_G5", "taxId": "41875", "score": 156.0}, {"name": "chr_13_G5", "taxId": "41875", "score": 8660.0}, {"name": "chr_13_G5", "taxId": "41875", "score": 7420.0}, {"name": "chr_13_G5", "taxId": "41875", "score": 5659.0}, {"name": "chr_13_G5", "taxId": "41875", "score": 5214.0}, {"name": "chr_13_G5", "taxId": "41875", "score": 4796.0}, {"name": "chr_13_G5", "taxId": "41875", "score": 4745.0}, {"name": "chr_13_G5", "taxId": "41875", "score": 4577.0}, {"name": "chr_13_G5", "taxId": "41875", "score": 4577.0}, {"name": "chr_13_G5", "taxId": "41875", "score": 4193.0}, {"name": "chr_13_G5", "taxId": "41875", "score": 3928.0}, {"name": "chr_13_G5", "taxId": "41875", "score": 3836.0}, {"name": "chr_13_G5", "taxId": "41875", "score": 3832.0}, {"name": "chr_13_G5", "taxId": "41875", "score": 3746.0}, {"name": "chr_13_G5", "taxId": "41875", "score": 3629.0}, {"name": "chr_13_G5", "taxId": "41875", "score": 3544.0}, {"name": "chr_13_G5", "taxId": "41875", "score": 3458.0}, {"name": "chr_13_G5", "taxId": "41875", "score": 3452.0}, {"name": "chr_13_G5", "taxId": "41875", "score": 3371.0}, {"name": "chr_13_G5", "taxId": "41875", "score": 3315.0}, {"name": "chr_13_G5", "taxId": "41875", "score": 3314.0}, {"name": "chr_13_G5", "taxId": "41875", "score": 3291.0}, {"name": "chr_13_G5", "taxId": "41875", "score": 3278.0}, {"name": "chr_13_G5", "taxId": "41875", "score": 3227.0}, {"name": "chr_13_G5", "taxId": "41875", "score": 3192.0}, {"name": "chr_13_G5", "taxId": "41875", "score": 3179.0}, {"name": "chr_13_G5", "taxId": "41875", "score": 3075.0}, {"name": "chr_13_G5", "taxId": "41875", "score": 3033.0}, {"name": "chr_13_G5", "taxId": "41875", "score": 2976.0}, {"name": "chr_13_G5", "taxId": "41875", "score": 2974.0}, {"name": "chr_13_G5", "taxId": "41875", "score": 2968.0}, {"name": "chr_13_G5", "taxId": "41875", "score": 2907.0}, {"name": "chr_13_G5", "taxId": "41875", "score": 2905.0}, {"name": "chr_13_G5", "taxId": "41875", "score": 2830.0}, {"name": "chr_13_G5", "taxId": "41875", "score": 2791.0}, {"name": "chr_13_G5", "taxId": "41875", "score": 2765.0}, {"name": "chr_13_G5", "taxId": "41875", "score": 2713.0}, {"name": "chr_13_G5", "taxId": "41875", "score": 2558.0}, {"name": "chr_13_G5", "taxId": "41875", "score": 2532.0}, {"name": "chr_13_G5", "taxId": "41875", "score": 2490.0}, {"name": "chr_13_G5", "taxId": "41875", "score": 2453.0}, {"name": "chr_13_G5", "taxId": "41875", "score": 2433.0}, {"name": "chr_13_G5", "taxId": "41875", "score": 2420.0}, {"name": "chr_13_G5", "taxId": "41875", "score": 2399.0}, {"name": "chr_13_G5", "taxId": "41875", "score": 2390.0}, {"name": "chr_13_G5", "taxId": "41875", "score": 2390.0}, {"name": "chr_13_G5", "taxId": "41875", "score": 2383.0}, {"name": "chr_13_G5", "taxId": "41875", "score": 2350.0}, {"name": "chr_13_G5", "taxId": "41875", "score": 2302.0}, {"name": "chr_13_G5", "taxId": "41875", "score": 2279.0}, {"name": "chr_13_G5", "taxId": "41875", "score": 2263.0}, {"name": "chr_13_G5", "taxId": "41875", "score": 2207.0}, {"name": "chr_13_G5", "taxId": "41875", "score": 2206.0}, {"name": "chr_13_G5", "taxId": "41875", "score": 2187.0}, {"name": "chr_13_G5", "taxId": "41875", "score": 2183.0}, {"name": "chr_13_G5", "taxId": "41875", "score": 2183.0}, {"name": "chr_13_G5", "taxId": "41875", "score": 2172.0}, {"name": "chr_13_G5", "taxId": "41875", "score": 2158.0}, {"name": "chr_13_G5", "taxId": "41875", "score": 2143.0}, {"name": "chr_13_G5", "taxId": "41875", "score": 2135.0}, {"name": "chr_13_G5", "taxId": "41875", "score": 2102.0}, {"name": "chr_13_G5", "taxId": "41875", "score": 2098.0}, {"name": "chr_13_G5", "taxId": "41875", "score": 2095.0}, {"name": "chr_13_G5", "taxId": "41875", "score": 2067.0}, {"name": "chr_13_G5", "taxId": "41875", "score": 2047.0}, {"name": "chr_13_G5", "taxId": "41875", "score": 2025.0}, {"name": "chr_13_G5", "taxId": "41875", "score": 2008.0}, {"name": "chr_13_G5", "taxId": "41875", "score": 1982.0}, {"name": "chr_13_G5", "taxId": "41875", "score": 1980.0}, {"name": "chr_13_G5", "taxId": "41875", "score": 1958.0}, {"name": "chr_13_G5", "taxId": "41875", "score": 1954.0}, {"name": "chr_13_G5", "taxId": "41875", "score": 1953.0}, {"name": "chr_13_G5", "taxId": "41875", "score": 1943.0}, {"name": "chr_13_G5", "taxId": "41875", "score": 1934.0}, {"name": "chr_13_G5", "taxId": "41875", "score": 1932.0}, {"name": "chr_13_G5", "taxId": "41875", "score": 1929.0}, {"name": "chr_13_G5", "taxId": "41875", "score": 1925.0}, {"name": "chr_13_G5", "taxId": "41875", "score": 1912.0}, {"name": "chr_13_G5", "taxId": "41875", "score": 1912.0}, {"name": "chr_13_G5", "taxId": "41875", "score": 1895.0}, {"name": "chr_13_G5", "taxId": "41875", "score": 1877.0}, {"name": "chr_13_G5", "taxId": "41875", "score": 1858.0}, {"name": "chr_13_G5", "taxId": "41875", "score": 1849.0}, {"name": "chr_13_G5", "taxId": "41875", "score": 1845.0}, {"name": "chr_13_G5", "taxId": "41875", "score": 1799.0}, {"name": "chr_13_G5", "taxId": "41875", "score": 1775.0}, {"name": "chr_13_G5", "taxId": "41875", "score": 1760.0}, {"name": "chr_13_G5", "taxId": "41875", "score": 1751.0}, {"name": "chr_13_G5", "taxId": "41875", "score": 1749.0}, {"name": "chr_13_G5", "taxId": "41875", "score": 1736.0}, {"name": "chr_13_G5", "taxId": "41875", "score": 1735.0}, {"name": "chr_13_G5", "taxId": "41875", "score": 1724.0}, {"name": "chr_13_G5", "taxId": "41875", "score": 1709.0}, {"name": "chr_13_G5", "taxId": "41875", "score": 1698.0}, {"name": "chr_13_G5", "taxId": "41875", "score": 1694.0}, {"name": "chr_13_G5", "taxId": "41875", "score": 1661.0}, {"name": "chr_13_G5", "taxId": "41875", "score": 1626.0}, {"name": "chr_13_G5", "taxId": "41875", "score": 1563.0}, {"name": "chr_13_G5", "taxId": "41875", "score": 1539.0}, {"name": "chr_13_G5", "taxId": "41875", "score": 1530.0}, {"name": "chr_13_G5", "taxId": "41875", "score": 1482.0}, {"name": "chr_13_G5", "taxId": "41875", "score": 1435.0}, {"name": "chr_13_G5", "taxId": "41875", "score": 1428.0}, {"name": "chr_13_G5", "taxId": "41875", "score": 1413.0}, {"name": "chr_13_G5", "taxId": "41875", "score": 1410.0}, {"name": "chr_13_G5", "taxId": "41875", "score": 1380.0}, {"name": "chr_13_G5", "taxId": "41875", "score": 1358.0}, {"name": "chr_13_G5", "taxId": "41875", "score": 1352.0}, {"name": "chr_13_G5", "taxId": "41875", "score": 1349.0}, {"name": "chr_13_G5", "taxId": "41875", "score": 1330.0}, {"name": "chr_13_G5", "taxId": "41875", "score": 1325.0}, {"name": "chr_13_G5", "taxId": "41875", "score": 1293.0}, {"name": "chr_13_G5", "taxId": "41875", "score": 1275.0}, {"name": "chr_13_G5", "taxId": "41875", "score": 1240.0}, {"name": "chr_13_G5", "taxId": "41875", "score": 1234.0}, {"name": "chr_13_G5", "taxId": "41875", "score": 1225.0}, {"name": "chr_13_G5", "taxId": "41875", "score": 1218.0}, {"name": "chr_13_G5", "taxId": "41875", "score": 1218.0}, {"name": "chr_13_G5", "taxId": "41875", "score": 1214.0}, {"name": "chr_13_G5", "taxId": "41875", "score": 1212.0}, {"name": "chr_13_G5", "taxId": "41875", "score": 1197.0}, {"name": "chr_13_G5", "taxId": "41875", "score": 1194.0}, {"name": "chr_13_G5", "taxId": "41875", "score": 1184.0}, {"name": "chr_13_G5", "taxId": "41875", "score": 1182.0}, {"name": "chr_13_G5", "taxId": "41875", "score": 1175.0}, {"name": "chr_13_G5", "taxId": "41875", "score": 1173.0}, {"name": "chr_13_G5", "taxId": "41875", "score": 1171.0}, {"name": "chr_13_G5", "taxId": "41875", "score": 1164.0}, {"name": "chr_13_G5", "taxId": "41875", "score": 1158.0}, {"name": "chr_13_G5", "taxId": "41875", "score": 1133.0}, {"name": "chr_13_G5", "taxId": "41875", "score": 1129.0}, {"name": "chr_13_G5", "taxId": "41875", "score": 1125.0}, {"name": "chr_13_G5", "taxId": "41875", "score": 1123.0}, {"name": "chr_13_G5", "taxId": "41875", "score": 1116.0}, {"name": "chr_13_G5", "taxId": "41875", "score": 1109.0}, {"name": "chr_13_G5", "taxId": "41875", "score": 1103.0}, {"name": "chr_13_G5", "taxId": "41875", "score": 1090.0}, {"name": "chr_13_G5", "taxId": "41875", "score": 1088.0}, {"name": "chr_13_G5", "taxId": "41875", "score": 1079.0}, {"name": "chr_13_G5", "taxId": "41875", "score": 1074.0}, {"name": "chr_13_G5", "taxId": "41875", "score": 1062.0}, {"name": "chr_13_G5", "taxId": "41875", "score": 1055.0}, {"name": "chr_13_G5", "taxId": "41875", "score": 1055.0}, {"name": "chr_13_G5", "taxId": "41875", "score": 1037.0}, {"name": "chr_13_G5", "taxId": "41875", "score": 1033.0}, {"name": "chr_13_G5", "taxId": "41875", "score": 1018.0}, {"name": "chr_13_G5", "taxId": "41875", "score": 1007.0}, {"name": "chr_13_G5", "taxId": "41875", "score": 1005.0}, {"name": "chr_13_G5", "taxId": "41875", "score": 1003.0}, {"name": "chr_13_G5", "taxId": "41875", "score": 992.0}, {"name": "chr_13_G5", "taxId": "41875", "score": 987.0}, {"name": "chr_13_G5", "taxId": "41875", "score": 983.0}, {"name": "chr_13_G5", "taxId": "41875", "score": 957.0}, {"name": "chr_13_G5", "taxId": "41875", "score": 948.0}, {"name": "chr_13_G5", "taxId": "41875", "score": 948.0}, {"name": "chr_13_G5", "taxId": "41875", "score": 948.0}, {"name": "chr_13_G5", "taxId": "41875", "score": 933.0}, {"name": "chr_13_G5", "taxId": "41875", "score": 922.0}, {"name": "chr_13_G5", "taxId": "41875", "score": 922.0}, {"name": "chr_13_G5", "taxId": "41875", "score": 894.0}, {"name": "chr_13_G5", "taxId": "41875", "score": 872.0}, {"name": "chr_13_G5", "taxId": "41875", "score": 870.0}, {"name": "chr_13_G5", "taxId": "41875", "score": 854.0}, {"name": "chr_13_G5", "taxId": "41875", "score": 850.0}, {"name": "chr_13_G5", "taxId": "41875", "score": 850.0}, {"name": "chr_13_G5", "taxId": "41875", "score": 846.0}, {"name": "chr_13_G5", "taxId": "41875", "score": 845.0}, {"name": "chr_13_G5", "taxId": "41875", "score": 843.0}, {"name": "chr_13_G5", "taxId": "41875", "score": 824.0}, {"name": "chr_13_G5", "taxId": "41875", "score": 800.0}, {"name": "chr_13_G5", "taxId": "41875", "score": 795.0}, {"name": "chr_13_G5", "taxId": "41875", "score": 791.0}, {"name": "chr_13_G5", "taxId": "41875", "score": 785.0}, {"name": "chr_13_G5", "taxId": "41875", "score": 784.0}, {"name": "chr_13_G5", "taxId": "41875", "score": 782.0}, {"name": "chr_13_G5", "taxId": "41875", "score": 778.0}, {"name": "chr_13_G5", "taxId": "41875", "score": 774.0}, {"name": "chr_13_G5", "taxId": "41875", "score": 761.0}, {"name": "chr_13_G5", "taxId": "41875", "score": 745.0}, {"name": "chr_13_G5", "taxId": "41875", "score": 737.0}, {"name": "chr_13_G5", "taxId": "41875", "score": 730.0}, {"name": "chr_13_G5", "taxId": "41875", "score": 719.0}, {"name": "chr_13_G5", "taxId": "41875", "score": 717.0}, {"name": "chr_13_G5", "taxId": "41875", "score": 708.0}, {"name": "chr_13_G5", "taxId": "41875", "score": 706.0}, {"name": "chr_13_G5", "taxId": "41875", "score": 704.0}, {"name": "chr_13_G5", "taxId": "41875", "score": 701.0}, {"name": "chr_13_G5", "taxId": "41875", "score": 699.0}, {"name": "chr_13_G5", "taxId": "41875", "score": 699.0}, {"name": "chr_13_G5", "taxId": "41875", "score": 691.0}, {"name": "chr_13_G5", "taxId": "41875", "score": 686.0}, {"name": "chr_13_G5", "taxId": "41875", "score": 682.0}, {"name": "chr_13_G5", "taxId": "41875", "score": 675.0}, {"name": "chr_13_G5", "taxId": "41875", "score": 675.0}, {"name": "chr_13_G5", "taxId": "41875", "score": 671.0}, {"name": "chr_13_G5", "taxId": "41875", "score": 669.0}, {"name": "chr_13_G5", "taxId": "41875", "score": 669.0}, {"name": "chr_13_G5", "taxId": "41875", "score": 664.0}, {"name": "chr_13_G5", "taxId": "41875", "score": 662.0}, {"name": "chr_13_G5", "taxId": "41875", "score": 660.0}, {"name": "chr_13_G5", "taxId": "41875", "score": 656.0}, {"name": "chr_13_G5", "taxId": "41875", "score": 656.0}, {"name": "chr_13_G5", "taxId": "41875", "score": 656.0}, {"name": "chr_13_G5", "taxId": "41875", "score": 645.0}, {"name": "chr_13_G5", "taxId": "41875", "score": 643.0}, {"name": "chr_13_G5", "taxId": "41875", "score": 643.0}, {"name": "chr_13_G5", "taxId": "41875", "score": 636.0}, {"name": "chr_13_G5", "taxId": "41875", "score": 630.0}, {"name": "chr_13_G5", "taxId": "41875", "score": 623.0}, {"name": "chr_13_G5", "taxId": "41875", "score": 604.0}, {"name": "chr_13_G5", "taxId": "41875", "score": 603.0}, {"name": "chr_13_G5", "taxId": "41875", "score": 593.0}, {"name": "chr_13_G5", "taxId": "41875", "score": 569.0}, {"name": "chr_13_G5", "taxId": "41875", "score": 564.0}, {"name": "chr_13_G5", "taxId": "41875", "score": 562.0}, {"name": "chr_13_G5", "taxId": "41875", "score": 556.0}, {"name": "chr_13_G5", "taxId": "41875", "score": 555.0}, {"name": "chr_13_G5", "taxId": "41875", "score": 549.0}, {"name": "chr_13_G5", "taxId": "41875", "score": 547.0}, {"name": "chr_13_G5", "taxId": "41875", "score": 544.0}, {"name": "chr_13_G5", "taxId": "41875", "score": 544.0}, {"name": "chr_13_G5", "taxId": "41875", "score": 542.0}, {"name": "chr_13_G5", "taxId": "41875", "score": 540.0}, {"name": "chr_13_G5", "taxId": "41875", "score": 534.0}, {"name": "chr_13_G5", "taxId": "41875", "score": 532.0}, {"name": "chr_13_G5", "taxId": "41875", "score": 512.0}, {"name": "chr_13_G5", "taxId": "41875", "score": 512.0}, {"name": "chr_13_G5", "taxId": "41875", "score": 507.0}, {"name": "chr_13_G5", "taxId": "41875", "score": 497.0}, {"name": "chr_13_G5", "taxId": "41875", "score": 494.0}, {"name": "chr_13_G5", "taxId": "41875", "score": 492.0}, {"name": "chr_13_G5", "taxId": "41875", "score": 492.0}, {"name": "chr_13_G5", "taxId": "41875", "score": 486.0}, {"name": "chr_13_G5", "taxId": "41875", "score": 484.0}, {"name": "chr_13_G5", "taxId": "41875", "score": 484.0}, {"name": "chr_13_G5", "taxId": "41875", "score": 479.0}, {"name": "chr_13_G5", "taxId": "41875", "score": 475.0}, {"name": "chr_13_G5", "taxId": "41875", "score": 475.0}, {"name": "chr_13_G5", "taxId": "41875", "score": 470.0}, {"name": "chr_13_G5", "taxId": "41875", "score": 470.0}, {"name": "chr_13_G5", "taxId": "41875", "score": 459.0}, {"name": "chr_13_G5", "taxId": "41875", "score": 459.0}, {"name": "chr_13_G5", "taxId": "41875", "score": 457.0}, {"name": "chr_13_G5", "taxId": "41875", "score": 455.0}, {"name": "chr_13_G5", "taxId": "41875", "score": 440.0}, {"name": "chr_13_G5", "taxId": "41875", "score": 436.0}, {"name": "chr_13_G5", "taxId": "41875", "score": 435.0}, {"name": "chr_13_G5", "taxId": "41875", "score": 433.0}, {"name": "chr_13_G5", "taxId": "41875", "score": 431.0}, {"name": "chr_13_G5", "taxId": "41875", "score": 429.0}, {"name": "chr_13_G5", "taxId": "41875", "score": 427.0}, {"name": "chr_13_G5", "taxId": "41875", "score": 424.0}, {"name": "chr_13_G5", "taxId": "41875", "score": 422.0}, {"name": "chr_13_G5", "taxId": "41875", "score": 418.0}, {"name": "chr_13_G5", "taxId": "41875", "score": 416.0}, {"name": "chr_13_G5", "taxId": "41875", "score": 414.0}, {"name": "chr_13_G5", "taxId": "41875", "score": 414.0}, {"name": "chr_13_G5", "taxId": "41875", "score": 411.0}, {"name": "chr_13_G5", "taxId": "41875", "score": 409.0}, {"name": "chr_13_G5", "taxId": "41875", "score": 401.0}, {"name": "chr_13_G5", "taxId": "41875", "score": 396.0}, {"name": "chr_13_G5", "taxId": "41875", "score": 396.0}, {"name": "chr_13_G5", "taxId": "41875", "score": 394.0}, {"name": "chr_13_G5", "taxId": "41875", "score": 388.0}, {"name": "chr_13_G5", "taxId": "41875", "score": 385.0}, {"name": "chr_13_G5", "taxId": "41875", "score": 381.0}, {"name": "chr_13_G5", "taxId": "41875", "score": 381.0}, {"name": "chr_13_G5", "taxId": "41875", "score": 379.0}, {"name": "chr_13_G5", "taxId": "41875", "score": 379.0}, {"name": "chr_13_G5", "taxId": "41875", "score": 374.0}, {"name": "chr_13_G5", "taxId": "41875", "score": 357.0}, {"name": "chr_13_G5", "taxId": "41875", "score": 342.0}, {"name": "chr_13_G5", "taxId": "41875", "score": 339.0}, {"name": "chr_13_G5", "taxId": "41875", "score": 335.0}, {"name": "chr_13_G5", "taxId": "41875", "score": 331.0}, {"name": "chr_13_G5", "taxId": "41875", "score": 329.0}, {"name": "chr_13_G5", "taxId": "41875", "score": 327.0}, {"name": "chr_13_G5", "taxId": "41875", "score": 327.0}, {"name": "chr_13_G5", "taxId": "41875", "score": 318.0}, {"name": "chr_13_G5", "taxId": "41875", "score": 316.0}, {"name": "chr_13_G5", "taxId": "41875", "score": 302.0}, {"name": "chr_13_G5", "taxId": "41875", "score": 294.0}, {"name": "chr_13_G5", "taxId": "41875", "score": 278.0}, {"name": "chr_13_G5", "taxId": "41875", "score": 268.0}, {"name": "chr_13_G5", "taxId": "41875", "score": 265.0}, {"name": "chr_13_G5", "taxId": "41875", "score": 261.0}, {"name": "chr_13_G5", "taxId": "41875", "score": 255.0}, {"name": "chr_13_G5", "taxId": "41875", "score": 254.0}, {"name": "chr_13_G5", "taxId": "41875", "score": 254.0}, {"name": "chr_13_G5", "taxId": "41875", "score": 250.0}, {"name": "chr_13_G5", "taxId": "41875", "score": 248.0}, {"name": "chr_13_G5", "taxId": "41875", "score": 244.0}, {"name": "chr_13_G5", "taxId": "41875", "score": 241.0}, {"name": "chr_13_G5", "taxId": "41875", "score": 239.0}, {"name": "chr_13_G5", "taxId": "41875", "score": 239.0}, {"name": "chr_13_G5", "taxId": "41875", "score": 209.0}, {"name": "chr_13_G5", "taxId": "41875", "score": 206.0}, {"name": "chr_13_G5", "taxId": "41875", "score": 196.0}, {"name": "chr_13_G5", "taxId": "41875", "score": 191.0}, {"name": "chr_13_G5", "taxId": "41875", "score": 189.0}, {"name": "chr_13_G5", "taxId": "41875", "score": 189.0}, {"name": "chr_13_G5", "taxId": "41875", "score": 182.0}, {"name": "chr_13_G5", "taxId": "41875", "score": 182.0}, {"name": "chr_13_G5", "taxId": "41875", "score": 169.0}, {"name": "chr_13_G5", "taxId": "41875", "score": 165.0}, {"name": "chr_13_G5", "taxId": "41875", "score": 156.0}, {"name": "chr_13_G5", "taxId": "41875", "score": 154.0}, {"name": "chr_13_G5", "taxId": "41875", "score": 150.0}, {"name": "chr_13_G5", "taxId": "41875", "score": 145.0}, {"name": "chr_13_G5", "taxId": "41875", "score": 145.0}, {"name": "chr_13_G5", "taxId": "41875", "score": 145.0}, {"name": "chr_13_G5", "taxId": "41875", "score": 145.0}, {"name": "chr_13_G5", "taxId": "41875", "score": 143.0}, {"name": "chr_13_G5", "taxId": "41875", "score": 7238.0}, {"name": "chr_13_G5", "taxId": "41875", "score": 5659.0}, {"name": "chr_13_G5", "taxId": "41875", "score": 4931.0}, {"name": "chr_13_G5", "taxId": "41875", "score": 2905.0}, {"name": "chr_13_G5", "taxId": "41875", "score": 1530.0}, {"name": "chr_13_G5", "taxId": "41875", "score": 1240.0}, {"name": "chr_13_G5", "taxId": "41875", "score": 1090.0}, {"name": "chr_13_G5", "taxId": "41875", "score": 1079.0}, {"name": "chr_13_G5", "taxId": "41875", "score": 1055.0}, {"name": "chr_13_G5", "taxId": "41875", "score": 933.0}, {"name": "chr_13_G5", "taxId": "41875", "score": 922.0}, {"name": "chr_13_G5", "taxId": "41875", "score": 846.0}, {"name": "chr_13_G5", "taxId": "41875", "score": 769.0}, {"name": "chr_13_G5", "taxId": "41875", "score": 758.0}, {"name": "chr_13_G5", "taxId": "41875", "score": 737.0}, {"name": "chr_13_G5", "taxId": "41875", "score": 706.0}, {"name": "chr_13_G5", "taxId": "41875", "score": 704.0}, {"name": "chr_13_G5", "taxId": "41875", "score": 699.0}, {"name": "chr_13_G5", "taxId": "41875", "score": 686.0}, {"name": "chr_13_G5", "taxId": "41875", "score": 669.0}, {"name": "chr_13_G5", "taxId": "41875", "score": 492.0}, {"name": "chr_13_G5", "taxId": "41875", "score": 470.0}, {"name": "chr_13_G5", "taxId": "41875", "score": 470.0}, {"name": "chr_13_G5", "taxId": "41875", "score": 470.0}, {"name": "chr_13_G5", "taxId": "41875", "score": 459.0}, {"name": "chr_13_G5", "taxId": "41875", "score": 436.0}, {"name": "chr_13_G5", "taxId": "41875", "score": 435.0}, {"name": "chr_13_G5", "taxId": "41875", "score": 431.0}, {"name": "chr_13_G5", "taxId": "41875", "score": 429.0}, {"name": "chr_13_G5", "taxId": "41875", "score": 414.0}, {"name": "chr_13_G5", "taxId": "41875", "score": 414.0}, {"name": "chr_13_G5", "taxId": "41875", "score": 409.0}, {"name": "chr_13_G5", "taxId": "41875", "score": 401.0}, {"name": "chr_13_G5", "taxId": "41875", "score": 396.0}, {"name": "chr_13_G5", "taxId": "41875", "score": 394.0}, {"name": "chr_13_G5", "taxId": "41875", "score": 388.0}, {"name": "chr_13_G5", "taxId": "41875", "score": 383.0}, {"name": "chr_13_G5", "taxId": "41875", "score": 250.0}, {"name": "chr_13_G5", "taxId": "41875", "score": 4739.0}, {"name": "chr_13_G5", "taxId": "41875", "score": 2820.0}, {"name": "chr_13_G5", "taxId": "41875", "score": 1410.0}, {"name": "chr_13_G5", "taxId": "41875", "score": 4379.0}, {"name": "chr_13_G5", "taxId": "41875", "score": 3718.0}, {"name": "chr_13_G5", "taxId": "41875", "score": 3596.0}, {"name": "chr_13_G5", "taxId": "41875", "score": 189.0}, {"name": "chr_13_G5", "taxId": "41875", "score": 3424.0}, {"name": "chr_13_G5", "taxId": "41875", "score": 3378.0}, {"name": "chr_13_G5", "taxId": "41875", "score": 3371.0}, {"name": "chr_13_G5", "taxId": "41875", "score": 244.0}, {"name": "chr_13_G5", "taxId": "41875", "score": 3290.0}, {"name": "chr_13_G5", "taxId": "41875", "score": 2047.0}, {"name": "chr_13_G5", "taxId": "41875", "score": 3278.0}, {"name": "chr_13_G5", "taxId": "41875", "score": 3223.0}, {"name": "chr_13_G5", "taxId": "41875", "score": 3192.0}, {"name": "chr_13_G5", "taxId": "41875", "score": 3125.0}, {"name": "chr_13_G5", "taxId": "41875", "score": 3075.0}, {"name": "chr_13_G5", "taxId": "41875", "score": 401.0}, {"name": "chr_13_G5", "taxId": "41875", "score": 2974.0}, {"name": "chr_13_G5", "taxId": "41875", "score": 1367.0}, {"name": "chr_13_G5", "taxId": "41875", "score": 1182.0}, {"name": "chr_13_G5", "taxId": "41875", "score": 2959.0}, {"name": "chr_13_G5", "taxId": "41875", "score": 2907.0}, {"name": "chr_13_G5", "taxId": "41875", "score": 2817.0}, {"name": "chr_13_G5", "taxId": "41875", "score": 948.0}, {"name": "chr_13_G5", "taxId": "41875", "score": 549.0}, {"name": "chr_13_G5", "taxId": "41875", "score": 329.0}, {"name": "chr_13_G5", "taxId": "41875", "score": 2811.0}, {"name": "chr_13_G5", "taxId": "41875", "score": 2796.0}, {"name": "chr_13_G5", "taxId": "41875", "score": 2789.0}, {"name": "chr_13_G5", "taxId": "41875", "score": 2784.0}, {"name": "chr_13_G5", "taxId": "41875", "score": 2784.0}, {"name": "chr_13_G5", "taxId": "41875", "score": 545.0}, {"name": "chr_13_G5", "taxId": "41875", "score": 516.0}, {"name": "chr_13_G5", "taxId": "41875", "score": 436.0}, {"name": "chr_13_G5", "taxId": "41875", "score": 429.0}, {"name": "chr_13_G5", "taxId": "41875", "score": 292.0}, {"name": "chr_13_G5", "taxId": "41875", "score": 2712.0}, {"name": "chr_13_G5", "taxId": "41875", "score": 2680.0}, {"name": "chr_13_G5", "taxId": "41875", "score": 2662.0}, {"name": "chr_13_G5", "taxId": "41875", "score": 2551.0}, {"name": "chr_13_G5", "taxId": "41875", "score": 302.0}, {"name": "chr_13_G5", "taxId": "41875", "score": 2532.0}, {"name": "chr_13_G5", "taxId": "41875", "score": 2494.0}, {"name": "chr_13_G5", "taxId": "41875", "score": 2490.0}, {"name": "chr_13_G5", "taxId": "41875", "score": 2435.0}, {"name": "chr_13_G5", "taxId": "41875", "score": 2433.0}, {"name": "chr_13_G5", "taxId": "41875", "score": 2420.0}, {"name": "chr_13_G5", "taxId": "41875", "score": 2396.0}, {"name": "chr_13_G5", "taxId": "41875", "score": 2394.0}, {"name": "chr_13_G5", "taxId": "41875", "score": 2383.0}, {"name": "chr_13_G5", "taxId": "41875", "score": 2350.0}, {"name": "chr_13_G5", "taxId": "41875", "score": 2281.0}, {"name": "chr_13_G5", "taxId": "41875", "score": 2278.0}, {"name": "chr_13_G5", "taxId": "41875", "score": 2274.0}, {"name": "chr_13_G5", "taxId": "41875", "score": 2263.0}, {"name": "chr_13_G5", "taxId": "41875", "score": 2228.0}, {"name": "chr_13_G5", "taxId": "41875", "score": 2180.0}, {"name": "chr_13_G5", "taxId": "41875", "score": 2172.0}, {"name": "chr_13_G5", "taxId": "41875", "score": 2167.0}, {"name": "chr_13_G5", "taxId": "41875", "score": 2143.0}, {"name": "chr_13_G5", "taxId": "41875", "score": 261.0}, {"name": "chr_13_G5", "taxId": "41875", "score": 2135.0}, {"name": "chr_13_G5", "taxId": "41875", "score": 2122.0}, {"name": "chr_13_G5", "taxId": "41875", "score": 2098.0}, {"name": "chr_13_G5", "taxId": "41875", "score": 154.0}, {"name": "chr_13_G5", "taxId": "41875", "score": 2095.0}, {"name": "chr_13_G5", "taxId": "41875", "score": 2085.0}, {"name": "chr_13_G5", "taxId": "41875", "score": 2082.0}, {"name": "chr_13_G5", "taxId": "41875", "score": 477.0}, {"name": "chr_13_G5", "taxId": "41875", "score": 2069.0}, {"name": "chr_13_G5", "taxId": "41875", "score": 327.0}, {"name": "chr_13_G5", "taxId": "41875", "score": 2067.0}, {"name": "chr_13_G5", "taxId": "41875", "score": 2015.0}, {"name": "chr_13_G5", "taxId": "41875", "score": 213.0}, {"name": "chr_13_G5", "taxId": "41875", "score": 2008.0}, {"name": "chr_13_G5", "taxId": "41875", "score": 368.0}, {"name": "chr_13_G5", "taxId": "41875", "score": 1967.0}, {"name": "chr_13_G5", "taxId": "41875", "score": 1958.0}, {"name": "chr_13_G5", "taxId": "41875", "score": 1958.0}, {"name": "chr_13_G5", "taxId": "41875", "score": 1953.0}, {"name": "chr_13_G5", "taxId": "41875", "score": 841.0}, {"name": "chr_13_G5", "taxId": "41875", "score": 1947.0}, {"name": "chr_13_G5", "taxId": "41875", "score": 1934.0}, {"name": "chr_13_G5", "taxId": "41875", "score": 1932.0}, {"name": "chr_13_G5", "taxId": "41875", "score": 1925.0}, {"name": "chr_13_G5", "taxId": "41875", "score": 1908.0}, {"name": "chr_13_G5", "taxId": "41875", "score": 309.0}, {"name": "chr_13_G5", "taxId": "41875", "score": 243.0}, {"name": "chr_13_G5", "taxId": "41875", "score": 1906.0}, {"name": "chr_13_G5", "taxId": "41875", "score": 1906.0}, {"name": "chr_13_G5", "taxId": "41875", "score": 1736.0}, {"name": "chr_13_G5", "taxId": "41875", "score": 1879.0}, {"name": "chr_13_G5", "taxId": "41875", "score": 1877.0}, {"name": "chr_13_G5", "taxId": "41875", "score": 1845.0}, {"name": "chr_13_G5", "taxId": "41875", "score": 1844.0}, {"name": "chr_13_G5", "taxId": "41875", "score": 1812.0}, {"name": "chr_13_G5", "taxId": "41875", "score": 584.0}, {"name": "chr_13_G5", "taxId": "41875", "score": 1807.0}, {"name": "chr_13_G5", "taxId": "41875", "score": 1784.0}, {"name": "chr_13_G5", "taxId": "41875", "score": 1784.0}, {"name": "chr_13_G5", "taxId": "41875", "score": 1775.0}, {"name": "chr_13_G5", "taxId": "41875", "score": 1770.0}, {"name": "chr_13_G5", "taxId": "41875", "score": 1768.0}, {"name": "chr_13_G5", "taxId": "41875", "score": 1759.0}, {"name": "chr_13_G5", "taxId": "41875", "score": 1751.0}, {"name": "chr_13_G5", "taxId": "41875", "score": 1748.0}, {"name": "chr_13_G5", "taxId": "41875", "score": 1724.0}, {"name": "chr_13_G5", "taxId": "41875", "score": 1711.0}, {"name": "chr_13_G5", "taxId": "41875", "score": 1709.0}, {"name": "chr_13_G5", "taxId": "41875", "score": 1698.0}, {"name": "chr_13_G5", "taxId": "41875", "score": 1694.0}, {"name": "chr_13_G5", "taxId": "41875", "score": 1664.0}, {"name": "chr_13_G5", "taxId": "41875", "score": 1657.0}, {"name": "chr_13_G5", "taxId": "41875", "score": 1652.0}, {"name": "chr_13_G5", "taxId": "41875", "score": 1626.0}, {"name": "chr_13_G5", "taxId": "41875", "score": 206.0}, {"name": "chr_13_G5", "taxId": "41875", "score": 1624.0}, {"name": "chr_13_G5", "taxId": "41875", "score": 1596.0}, {"name": "chr_13_G5", "taxId": "41875", "score": 1554.0}, {"name": "chr_13_G5", "taxId": "41875", "score": 1533.0}, {"name": "chr_13_G5", "taxId": "41875", "score": 1439.0}, {"name": "chr_13_G5", "taxId": "41875", "score": 1439.0}, {"name": "chr_13_G5", "taxId": "41875", "score": 1430.0}, {"name": "chr_13_G5", "taxId": "41875", "score": 1413.0}, {"name": "chr_13_G5", "taxId": "41875", "score": 1140.0}, {"name": "chr_13_G5", "taxId": "41875", "score": 1393.0}, {"name": "chr_13_G5", "taxId": "41875", "score": 1358.0}, {"name": "chr_13_G5", "taxId": "41875", "score": 1349.0}, {"name": "chr_13_G5", "taxId": "41875", "score": 492.0}, {"name": "chr_13_G5", "taxId": "41875", "score": 424.0}, {"name": "chr_13_G5", "taxId": "41875", "score": 1343.0}, {"name": "chr_13_G5", "taxId": "41875", "score": 1343.0}, {"name": "chr_13_G5", "taxId": "41875", "score": 1330.0}, {"name": "chr_13_G5", "taxId": "41875", "score": 1325.0}, {"name": "chr_13_G5", "taxId": "41875", "score": 843.0}, {"name": "chr_13_G5", "taxId": "41875", "score": 1279.0}, {"name": "chr_13_G5", "taxId": "41875", "score": 647.0}, {"name": "chr_13_G5", "taxId": "41875", "score": 630.0}, {"name": "chr_13_G5", "taxId": "41875", "score": 265.0}, {"name": "chr_13_G5", "taxId": "41875", "score": 1249.0}, {"name": "chr_13_G5", "taxId": "41875", "score": 1234.0}, {"name": "chr_13_G5", "taxId": "41875", "score": 1225.0}, {"name": "chr_13_G5", "taxId": "41875", "score": 337.0}, {"name": "chr_13_G5", "taxId": "41875", "score": 1218.0}, {"name": "chr_13_G5", "taxId": "41875", "score": 1218.0}, {"name": "chr_13_G5", "taxId": "41875", "score": 237.0}, {"name": "chr_13_G5", "taxId": "41875", "score": 1214.0}, {"name": "chr_13_G5", "taxId": "41875", "score": 1212.0}, {"name": "chr_13_G5", "taxId": "41875", "score": 1199.0}, {"name": "chr_13_G5", "taxId": "41875", "score": 1197.0}, {"name": "chr_13_G5", "taxId": "41875", "score": 1190.0}, {"name": "chr_13_G5", "taxId": "41875", "score": 1181.0}, {"name": "chr_13_G5", "taxId": "41875", "score": 1175.0}, {"name": "chr_13_G5", "taxId": "41875", "score": 1164.0}, {"name": "chr_13_G5", "taxId": "41875", "score": 1158.0}, {"name": "chr_13_G5", "taxId": "41875", "score": 1157.0}, {"name": "chr_13_G5", "taxId": "41875", "score": 1134.0}, {"name": "chr_13_G5", "taxId": "41875", "score": 1133.0}, {"name": "chr_13_G5", "taxId": "41875", "score": 1129.0}, {"name": "chr_13_G5", "taxId": "41875", "score": 1125.0}, {"name": "chr_13_G5", "taxId": "41875", "score": 1123.0}, {"name": "chr_13_G5", "taxId": "41875", "score": 1109.0}, {"name": "chr_13_G5", "taxId": "41875", "score": 1107.0}, {"name": "chr_13_G5", "taxId": "41875", "score": 1107.0}, {"name": "chr_13_G5", "taxId": "41875", "score": 1099.0}, {"name": "chr_13_G5", "taxId": "41875", "score": 191.0}, {"name": "chr_13_G5", "taxId": "41875", "score": 1088.0}, {"name": "chr_13_G5", "taxId": "41875", "score": 562.0}, {"name": "chr_13_G5", "taxId": "41875", "score": 1086.0}, {"name": "chr_13_G5", "taxId": "41875", "score": 1077.0}, {"name": "chr_13_G5", "taxId": "41875", "score": 1072.0}, {"name": "chr_13_G5", "taxId": "41875", "score": 1070.0}, {"name": "chr_13_G5", "taxId": "41875", "score": 254.0}, {"name": "chr_13_G5", "taxId": "41875", "score": 1068.0}, {"name": "chr_13_G5", "taxId": "41875", "score": 1068.0}, {"name": "chr_13_G5", "taxId": "41875", "score": 1051.0}, {"name": "chr_13_G5", "taxId": "41875", "score": 1040.0}, {"name": "chr_13_G5", "taxId": "41875", "score": 1033.0}, {"name": "chr_13_G5", "taxId": "41875", "score": 1029.0}, {"name": "chr_13_G5", "taxId": "41875", "score": 1026.0}, {"name": "chr_13_G5", "taxId": "41875", "score": 1018.0}, {"name": "chr_13_G5", "taxId": "41875", "score": 1003.0}, {"name": "chr_13_G5", "taxId": "41875", "score": 1007.0}, {"name": "chr_13_G5", "taxId": "41875", "score": 1005.0}, {"name": "chr_13_G5", "taxId": "41875", "score": 182.0}, {"name": "chr_13_G5", "taxId": "41875", "score": 990.0}, {"name": "chr_13_G5", "taxId": "41875", "score": 987.0}, {"name": "chr_13_G5", "taxId": "41875", "score": 985.0}, {"name": "chr_13_G5", "taxId": "41875", "score": 987.0}, {"name": "chr_13_G5", "taxId": "41875", "score": 985.0}, {"name": "chr_13_G5", "taxId": "41875", "score": 983.0}, {"name": "chr_13_G5", "taxId": "41875", "score": 979.0}, {"name": "chr_13_G5", "taxId": "41875", "score": 974.0}, {"name": "chr_13_G5", "taxId": "41875", "score": 965.0}, {"name": "chr_13_G5", "taxId": "41875", "score": 952.0}, {"name": "chr_13_G5", "taxId": "41875", "score": 948.0}, {"name": "chr_13_G5", "taxId": "41875", "score": 948.0}, {"name": "chr_13_G5", "taxId": "41875", "score": 941.0}, {"name": "chr_13_G5", "taxId": "41875", "score": 920.0}, {"name": "chr_13_G5", "taxId": "436017", "score": 909.0}, {"name": "chr_13_G5", "taxId": "436017", "score": 909.0}, {"name": "chr_13_G5", "taxId": "436017", "score": 669.0}, {"name": "chr_13_G5", "taxId": "436017", "score": 656.0}, {"name": "chr_13_G5", "taxId": "436017", "score": 329.0}, {"name": "chr_13_G5", "taxId": "436017", "score": 285.0}, {"name": "chr_13_G5", "taxId": "436017", "score": 241.0}, {"name": "chr_13_G5", "taxId": "436017", "score": 209.0}, {"name": "chr_13_G5", "taxId": "436017", "score": 165.0}, {"name": "chr_13_G5", "taxId": "41875", "score": 894.0}, {"name": "chr_13_G5", "taxId": "41875", "score": 872.0}, {"name": "chr_13_G5", "taxId": "41875", "score": 870.0}, {"name": "chr_13_G5", "taxId": "41875", "score": 854.0}, {"name": "chr_13_G5", "taxId": "41875", "score": 850.0}, {"name": "chr_13_G5", "taxId": "41875", "score": 850.0}, {"name": "chr_13_G5", "taxId": "41875", "score": 824.0}, {"name": "chr_13_G5", "taxId": "41875", "score": 145.0}, {"name": "chr_13_G5", "taxId": "41875", "score": 145.0}, {"name": "chr_13_G5", "taxId": "41875", "score": 145.0}, {"name": "chr_13_G5", "taxId": "41875", "score": 145.0}, {"name": "chr_13_G5", "taxId": "41875", "score": 824.0}, {"name": "chr_13_G5", "taxId": "41875", "score": 821.0}, {"name": "chr_13_G5", "taxId": "41875", "score": 800.0}, {"name": "chr_13_G5", "taxId": "41875", "score": 795.0}, {"name": "chr_13_G5", "taxId": "41875", "score": 791.0}, {"name": "chr_13_G5", "taxId": "41875", "score": 379.0}, {"name": "chr_13_G5", "taxId": "41875", "score": 785.0}, {"name": "chr_13_G5", "taxId": "41875", "score": 784.0}, {"name": "chr_13_G5", "taxId": "41875", "score": 782.0}, {"name": "chr_13_G5", "taxId": "41875", "score": 241.0}, {"name": "chr_13_G5", "taxId": "41875", "score": 782.0}, {"name": "chr_13_G5", "taxId": "41875", "score": 774.0}, {"name": "chr_13_G5", "taxId": "41875", "score": 717.0}, {"name": "chr_13_G5", "taxId": "41875", "score": 774.0}, {"name": "chr_13_G5", "taxId": "41875", "score": 743.0}, {"name": "chr_13_G5", "taxId": "41875", "score": 728.0}, {"name": "chr_13_G5", "taxId": "41875", "score": 719.0}, {"name": "chr_13_G5", "taxId": "41875", "score": 719.0}, {"name": "chr_13_G5", "taxId": "41875", "score": 708.0}, {"name": "chr_13_G5", "taxId": "41875", "score": 704.0}, {"name": "chr_13_G5", "taxId": "41875", "score": 654.0}, {"name": "chr_13_G5", "taxId": "41875", "score": 695.0}, {"name": "chr_13_G5", "taxId": "41875", "score": 693.0}, {"name": "chr_13_G5", "taxId": "41875", "score": 643.0}, {"name": "chr_13_G5", "taxId": "41875", "score": 693.0}, {"name": "chr_13_G5", "taxId": "41875", "score": 691.0}, {"name": "chr_13_G5", "taxId": "41875", "score": 682.0}, {"name": "chr_13_G5", "taxId": "41875", "score": 675.0}, {"name": "chr_13_G5", "taxId": "41875", "score": 675.0}, {"name": "chr_13_G5", "taxId": "41875", "score": 671.0}, {"name": "chr_13_G5", "taxId": "41875", "score": 669.0}, {"name": "chr_13_G5", "taxId": "436017", "score": 669.0}, {"name": "chr_13_G5", "taxId": "41875", "score": 660.0}, {"name": "chr_13_G5", "taxId": "41875", "score": 660.0}, {"name": "chr_13_G5", "taxId": "41875", "score": 656.0}, {"name": "chr_13_G5", "taxId": "41875", "score": 475.0}, {"name": "chr_13_G5", "taxId": "436017", "score": 656.0}, {"name": "chr_13_G5", "taxId": "41875", "score": 645.0}, {"name": "chr_13_G5", "taxId": "41875", "score": 643.0}, {"name": "chr_13_G5", "taxId": "41875", "score": 623.0}, {"name": "chr_13_G5", "taxId": "41875", "score": 610.0}, {"name": "chr_13_G5", "taxId": "41875", "score": 608.0}, {"name": "chr_13_G5", "taxId": "41875", "score": 604.0}, {"name": "chr_13_G5", "taxId": "41875", "score": 327.0}, {"name": "chr_13_G5", "taxId": "41875", "score": 601.0}, {"name": "chr_13_G5", "taxId": "41875", "score": 593.0}, {"name": "chr_13_G5", "taxId": "41875", "score": 564.0}, {"name": "chr_13_G5", "taxId": "41875", "score": 564.0}, {"name": "chr_13_G5", "taxId": "41875", "score": 150.0}, {"name": "chr_13_G5", "taxId": "41875", "score": 560.0}, {"name": "chr_13_G5", "taxId": "41875", "score": 555.0}, {"name": "chr_13_G5", "taxId": "41875", "score": 544.0}, {"name": "chr_13_G5", "taxId": "41875", "score": 544.0}, {"name": "chr_13_G5", "taxId": "41875", "score": 544.0}, {"name": "chr_13_G5", "taxId": "41875", "score": 544.0}, {"name": "chr_13_G5", "taxId": "41875", "score": 544.0}, {"name": "chr_13_G5", "taxId": "41875", "score": 542.0}, {"name": "chr_13_G5", "taxId": "41875", "score": 534.0}, {"name": "chr_13_G5", "taxId": "41875", "score": 497.0}, {"name": "chr_13_G5", "taxId": "41875", "score": 532.0}, {"name": "chr_13_G5", "taxId": "41875", "score": 532.0}, {"name": "chr_13_G5", "taxId": "41875", "score": 283.0}, {"name": "chr_13_G5", "taxId": "41875", "score": 265.0}, {"name": "chr_13_G5", "taxId": "41875", "score": 531.0}, {"name": "chr_13_G5", "taxId": "70448", "score": 514.0}, {"name": "chr_13_G5", "taxId": "41875", "score": 512.0}, {"name": "chr_13_G5", "taxId": "41875", "score": 512.0}, {"name": "chr_13_G5", "taxId": "41875", "score": 496.0}, {"name": "chr_13_G5", "taxId": "41875", "score": 490.0}, {"name": "chr_13_G5", "taxId": "41875", "score": 486.0}, {"name": "chr_13_G5", "taxId": "41875", "score": 440.0}, {"name": "chr_13_G5", "taxId": "41875", "score": 481.0}, {"name": "chr_13_G5", "taxId": "41875", "score": 475.0}, {"name": "chr_13_G5", "taxId": "41875", "score": 472.0}, {"name": "chr_13_G5", "taxId": "41875", "score": 472.0}, {"name": "chr_13_G5", "taxId": "41875", "score": 457.0}, {"name": "chr_13_G5", "taxId": "41875", "score": 442.0}, {"name": "chr_13_G5", "taxId": "41875", "score": 436.0}, {"name": "chr_13_G5", "taxId": "41875", "score": 433.0}, {"name": "chr_13_G5", "taxId": "41875", "score": 255.0}, {"name": "chr_13_G5", "taxId": "41875", "score": 416.0}, {"name": "chr_13_G5", "taxId": "41875", "score": 416.0}, {"name": "chr_13_G5", "taxId": "41875", "score": 396.0}, {"name": "chr_13_G5", "taxId": "41875", "score": 196.0}, {"name": "chr_13_G5", "taxId": "41875", "score": 385.0}, {"name": "chr_13_G5", "taxId": "41875", "score": 381.0}, {"name": "chr_13_G5", "taxId": "41875", "score": 268.0}, {"name": "chr_13_G5", "taxId": "41875", "score": 379.0}, {"name": "chr_13_G5", "taxId": "41875", "score": 374.0}, {"name": "chr_13_G5", "taxId": "41875", "score": 361.0}, {"name": "chr_13_G5", "taxId": "41875", "score": 357.0}, {"name": "chr_13_G5", "taxId": "41875", "score": 339.0}, {"name": "chr_13_G5", "taxId": "41875", "score": 335.0}, {"name": "chr_13_G5", "taxId": "41875", "score": 331.0}, {"name": "chr_13_G5", "taxId": "436017", "score": 329.0}, {"name": "chr_13_G5", "taxId": "296587", "score": 324.0}, {"name": "chr_13_G5", "taxId": "296587", "score": 324.0}, {"name": "chr_13_G5", "taxId": "564608", "score": 309.0}, {"name": "chr_13_G5", "taxId": "564608", "score": 305.0}, {"name": "chr_13_G5", "taxId": "41875", "score": 296.0}, {"name": "chr_13_G5", "taxId": "436017", "score": 285.0}, {"name": "chr_13_G5", "taxId": "41875", "score": 278.0}, {"name": "chr_13_G5", "taxId": "41875", "score": 278.0}, {"name": "chr_13_G5", "taxId": "41875", "score": 278.0}, {"name": "chr_13_G5", "taxId": "41875", "score": 265.0}, {"name": "chr_13_G5", "taxId": "41875", "score": 259.0}, {"name": "chr_13_G5", "taxId": "41875", "score": 259.0}, {"name": "chr_13_G5", "taxId": "41875", "score": 248.0}, {"name": "chr_13_G5", "taxId": "436017", "score": 241.0}, {"name": "chr_13_G5", "taxId": "41875", "score": 239.0}, {"name": "chr_13_G5", "taxId": "70448", "score": 215.0}, {"name": "chr_13_G5", "taxId": "41875", "score": 209.0}, {"name": "chr_13_G5", "taxId": "436017", "score": 209.0}, {"name": "chr_13_G5", "taxId": "41875", "score": 207.0}, {"name": "chr_13_G5", "taxId": "41875", "score": 189.0}, {"name": "chr_13_G5", "taxId": "70448", "score": 185.0}, {"name": "chr_13_G5", "taxId": "41875", "score": 180.0}, {"name": "chr_13_G5", "taxId": "41875", "score": 180.0}, {"name": "chr_13_G5", "taxId": "436017", "score": 165.0}, {"name": "chr_13_G5", "taxId": "41875", "score": 150.0}]}, "taxonomy": {"bestsum": {"species": {"tax": "Bathycoccus prasinos", "score": 835841.0, "c_index": 4}, "genus": {"tax": "Bathycoccus", "score": 835841.0, "c_index": 2}, "family": {"tax": "Bathycoccaceae", "score": 843681.0, "c_index": 1}, "order": {"tax": "Mamiellales", "score": 844943.0, "c_index": 0}, "phylum": {"tax": "Chlorophyta", "score": 844943.0, "c_index": 0}, "superkingdom": {"tax": "Eukaryota", "score": 844943.0, "c_index": 0}}}}, "chr_12_G5": {"name": "chr_12_G5", "length": 738219, "n_count": 0, "agct_count": 738219, "gc": 0.4879, "covs": {"bam0": 99.6009}, "read_cov": {"bam0": 490495}, "hits": {"tax0": [{"name": "chr_12_G5", "taxId": "41875", "score": 8486.0}, {"name": "chr_12_G5", "taxId": "41875", "score": 8030.0}, {"name": "chr_12_G5", "taxId": "41875", "score": 8008.0}, {"name": "chr_12_G5", "taxId": "41875", "score": 6521.0}, {"name": "chr_12_G5", "taxId": "41875", "score": 6399.0}, {"name": "chr_12_G5", "taxId": "41875", "score": 5806.0}, {"name": "chr_12_G5", "taxId": "41875", "score": 5256.0}, {"name": "chr_12_G5", "taxId": "41875", "score": 5155.0}, {"name": "chr_12_G5", "taxId": "41875", "score": 4983.0}, {"name": "chr_12_G5", "taxId": "41875", "score": 4948.0}, {"name": "chr_12_G5", "taxId": "41875", "score": 4819.0}, {"name": "chr_12_G5", "taxId": "41875", "score": 4802.0}, {"name": "chr_12_G5", "taxId": "41875", "score": 4464.0}, {"name": "chr_12_G5", "taxId": "41875", "score": 4397.0}, {"name": "chr_12_G5", "taxId": "41875", "score": 4370.0}, {"name": "chr_12_G5", "taxId": "41875", "score": 4298.0}, {"name": "chr_12_G5", "taxId": "41875", "score": 4248.0}, {"name": "chr_12_G5", "taxId": "41875", "score": 4132.0}, {"name": "chr_12_G5", "taxId": "41875", "score": 4124.0}, {"name": "chr_12_G5", "taxId": "41875", "score": 4080.0}, {"name": "chr_12_G5", "taxId": "41875", "score": 4067.0}, {"name": "chr_12_G5", "taxId": "41875", "score": 3938.0}, {"name": "chr_12_G5", "taxId": "41875", "score": 3814.0}, {"name": "chr_12_G5", "taxId": "41875", "score": 3788.0}, {"name": "chr_12_G5", "taxId": "41875", "score": 3740.0}, {"name": "chr_12_G5", "taxId": "41875", "score": 3699.0}, {"name": "chr_12_G5", "taxId": "41875", "score": 3622.0}, {"name": "chr_12_G5", "taxId": "41875", "score": 3506.0}, {"name": "chr_12_G5", "taxId": "41875", "score": 3422.0}, {"name": "chr_12_G5", "taxId": "41875", "score": 3415.0}, {"name": "chr_12_G5", "taxId": "41875", "score": 3400.0}, {"name": "chr_12_G5", "taxId": "41875", "score": 3371.0}, {"name": "chr_12_G5", "taxId": "41875", "score": 3354.0}, {"name": "chr_12_G5", "taxId": "41875", "score": 3308.0}, {"name": "chr_12_G5", "taxId": "41875", "score": 3269.0}, {"name": "chr_12_G5", "taxId": "41875", "score": 3214.0}, {"name": "chr_12_G5", "taxId": "41875", "score": 3201.0}, {"name": "chr_12_G5", "taxId": "41875", "score": 3175.0}, {"name": "chr_12_G5", "taxId": "41875", "score": 3158.0}, {"name": "chr_12_G5", "taxId": "41875", "score": 3133.0}, {"name": "chr_12_G5", "taxId": "41875", "score": 3101.0}, {"name": "chr_12_G5", "taxId": "41875", "score": 3075.0}, {"name": "chr_12_G5", "taxId": "41875", "score": 2988.0}, {"name": "chr_12_G5", "taxId": "41875", "score": 2953.0}, {"name": "chr_12_G5", "taxId": "41875", "score": 2902.0}, {"name": "chr_12_G5", "taxId": "41875", "score": 2900.0}, {"name": "chr_12_G5", "taxId": "41875", "score": 2898.0}, {"name": "chr_12_G5", "taxId": "41875", "score": 2824.0}, {"name": "chr_12_G5", "taxId": "41875", "score": 2813.0}, {"name": "chr_12_G5", "taxId": "41875", "score": 2789.0}, {"name": "chr_12_G5", "taxId": "41875", "score": 2776.0}, {"name": "chr_12_G5", "taxId": "41875", "score": 2719.0}, {"name": "chr_12_G5", "taxId": "41875", "score": 2695.0}, {"name": "chr_12_G5", "taxId": "41875", "score": 2693.0}, {"name": "chr_12_G5", "taxId": "41875", "score": 2689.0}, {"name": "chr_12_G5", "taxId": "41875", "score": 2632.0}, {"name": "chr_12_G5", "taxId": "41875", "score": 2597.0}, {"name": "chr_12_G5", "taxId": "41875", "score": 2484.0}, {"name": "chr_12_G5", "taxId": "41875", "score": 2444.0}, {"name": "chr_12_G5", "taxId": "41875", "score": 2442.0}, {"name": "chr_12_G5", "taxId": "41875", "score": 2390.0}, {"name": "chr_12_G5", "taxId": "41875", "score": 2374.0}, {"name": "chr_12_G5", "taxId": "41875", "score": 2361.0}, {"name": "chr_12_G5", "taxId": "41875", "score": 2344.0}, {"name": "chr_12_G5", "taxId": "41875", "score": 2340.0}, {"name": "chr_12_G5", "taxId": "41875", "score": 2333.0}, {"name": "chr_12_G5", "taxId": "41875", "score": 2331.0}, {"name": "chr_12_G5", "taxId": "41875", "score": 2302.0}, {"name": "chr_12_G5", "taxId": "41875", "score": 2298.0}, {"name": "chr_12_G5", "taxId": "41875", "score": 2281.0}, {"name": "chr_12_G5", "taxId": "41875", "score": 2279.0}, {"name": "chr_12_G5", "taxId": "41875", "score": 2261.0}, {"name": "chr_12_G5", "taxId": "41875", "score": 2226.0}, {"name": "chr_12_G5", "taxId": "41875", "score": 2202.0}, {"name": "chr_12_G5", "taxId": "41875", "score": 2202.0}, {"name": "chr_12_G5", "taxId": "41875", "score": 2174.0}, {"name": "chr_12_G5", "taxId": "41875", "score": 2124.0}, {"name": "chr_12_G5", "taxId": "41875", "score": 2108.0}, {"name": "chr_12_G5", "taxId": "41875", "score": 2098.0}, {"name": "chr_12_G5", "taxId": "41875", "score": 2028.0}, {"name": "chr_12_G5", "taxId": "41875", "score": 2026.0}, {"name": "chr_12_G5", "taxId": "41875", "score": 2025.0}, {"name": "chr_12_G5", "taxId": "41875", "score": 2023.0}, {"name": "chr_12_G5", "taxId": "41875", "score": 1954.0}, {"name": "chr_12_G5", "taxId": "41875", "score": 1949.0}, {"name": "chr_12_G5", "taxId": "41875", "score": 1943.0}, {"name": "chr_12_G5", "taxId": "41875", "score": 1936.0}, {"name": "chr_12_G5", "taxId": "41875", "score": 1934.0}, {"name": "chr_12_G5", "taxId": "41875", "score": 1929.0}, {"name": "chr_12_G5", "taxId": "41875", "score": 1921.0}, {"name": "chr_12_G5", "taxId": "41875", "score": 1893.0}, {"name": "chr_12_G5", "taxId": "41875", "score": 1864.0}, {"name": "chr_12_G5", "taxId": "41875", "score": 1858.0}, {"name": "chr_12_G5", "taxId": "41875", "score": 1849.0}, {"name": "chr_12_G5", "taxId": "41875", "score": 1803.0}, {"name": "chr_12_G5", "taxId": "41875", "score": 1768.0}, {"name": "chr_12_G5", "taxId": "41875", "score": 1760.0}, {"name": "chr_12_G5", "taxId": "41875", "score": 1759.0}, {"name": "chr_12_G5", "taxId": "41875", "score": 1757.0}, {"name": "chr_12_G5", "taxId": "41875", "score": 1744.0}, {"name": "chr_12_G5", "taxId": "41875", "score": 1724.0}, {"name": "chr_12_G5", "taxId": "41875", "score": 1716.0}, {"name": "chr_12_G5", "taxId": "41875", "score": 1709.0}, {"name": "chr_12_G5", "taxId": "41875", "score": 1701.0}, {"name": "chr_12_G5", "taxId": "41875", "score": 1698.0}, {"name": "chr_12_G5", "taxId": "41875", "score": 1692.0}, {"name": "chr_12_G5", "taxId": "41875", "score": 1674.0}, {"name": "chr_12_G5", "taxId": "41875", "score": 1652.0}, {"name": "chr_12_G5", "taxId": "41875", "score": 1650.0}, {"name": "chr_12_G5", "taxId": "41875", "score": 1648.0}, {"name": "chr_12_G5", "taxId": "41875", "score": 1639.0}, {"name": "chr_12_G5", "taxId": "41875", "score": 1600.0}, {"name": "chr_12_G5", "taxId": "41875", "score": 1600.0}, {"name": "chr_12_G5", "taxId": "41875", "score": 1592.0}, {"name": "chr_12_G5", "taxId": "41875", "score": 1559.0}, {"name": "chr_12_G5", "taxId": "41875", "score": 1555.0}, {"name": "chr_12_G5", "taxId": "41875", "score": 1555.0}, {"name": "chr_12_G5", "taxId": "41875", "score": 1555.0}, {"name": "chr_12_G5", "taxId": "41875", "score": 1524.0}, {"name": "chr_12_G5", "taxId": "41875", "score": 1517.0}, {"name": "chr_12_G5", "taxId": "41875", "score": 1509.0}, {"name": "chr_12_G5", "taxId": "41875", "score": 1509.0}, {"name": "chr_12_G5", "taxId": "41875", "score": 1496.0}, {"name": "chr_12_G5", "taxId": "41875", "score": 1469.0}, {"name": "chr_12_G5", "taxId": "41875", "score": 1423.0}, {"name": "chr_12_G5", "taxId": "41875", "score": 1421.0}, {"name": "chr_12_G5", "taxId": "41875", "score": 1413.0}, {"name": "chr_12_G5", "taxId": "41875", "score": 1402.0}, {"name": "chr_12_G5", "taxId": "41875", "score": 1395.0}, {"name": "chr_12_G5", "taxId": "41875", "score": 1386.0}, {"name": "chr_12_G5", "taxId": "41875", "score": 1358.0}, {"name": "chr_12_G5", "taxId": "41875", "score": 1354.0}, {"name": "chr_12_G5", "taxId": "41875", "score": 1345.0}, {"name": "chr_12_G5", "taxId": "41875", "score": 1345.0}, {"name": "chr_12_G5", "taxId": "41875", "score": 1332.0}, {"name": "chr_12_G5", "taxId": "41875", "score": 1328.0}, {"name": "chr_12_G5", "taxId": "41875", "score": 1325.0}, {"name": "chr_12_G5", "taxId": "41875", "score": 1317.0}, {"name": "chr_12_G5", "taxId": "41875", "score": 1315.0}, {"name": "chr_12_G5", "taxId": "41875", "score": 1312.0}, {"name": "chr_12_G5", "taxId": "41875", "score": 1303.0}, {"name": "chr_12_G5", "taxId": "41875", "score": 1295.0}, {"name": "chr_12_G5", "taxId": "41875", "score": 1280.0}, {"name": "chr_12_G5", "taxId": "41875", "score": 1277.0}, {"name": "chr_12_G5", "taxId": "41875", "score": 1273.0}, {"name": "chr_12_G5", "taxId": "41875", "score": 1269.0}, {"name": "chr_12_G5", "taxId": "41875", "score": 1264.0}, {"name": "chr_12_G5", "taxId": "41875", "score": 1264.0}, {"name": "chr_12_G5", "taxId": "41875", "score": 1253.0}, {"name": "chr_12_G5", "taxId": "41875", "score": 1249.0}, {"name": "chr_12_G5", "taxId": "41875", "score": 1249.0}, {"name": "chr_12_G5", "taxId": "41875", "score": 1249.0}, {"name": "chr_12_G5", "taxId": "41875", "score": 1240.0}, {"name": "chr_12_G5", "taxId": "41875", "score": 1236.0}, {"name": "chr_12_G5", "taxId": "41875", "score": 1225.0}, {"name": "chr_12_G5", "taxId": "41875", "score": 1223.0}, {"name": "chr_12_G5", "taxId": "41875", "score": 1221.0}, {"name": "chr_12_G5", "taxId": "41875", "score": 1221.0}, {"name": "chr_12_G5", "taxId": "41875", "score": 1214.0}, {"name": "chr_12_G5", "taxId": "41875", "score": 1192.0}, {"name": "chr_12_G5", "taxId": "41875", "score": 1171.0}, {"name": "chr_12_G5", "taxId": "41875", "score": 1170.0}, {"name": "chr_12_G5", "taxId": "41875", "score": 1160.0}, {"name": "chr_12_G5", "taxId": "41875", "score": 1157.0}, {"name": "chr_12_G5", "taxId": "41875", "score": 1155.0}, {"name": "chr_12_G5", "taxId": "41875", "score": 1151.0}, {"name": "chr_12_G5", "taxId": "41875", "score": 1140.0}, {"name": "chr_12_G5", "taxId": "41875", "score": 1123.0}, {"name": "chr_12_G5", "taxId": "41875", "score": 1120.0}, {"name": "chr_12_G5", "taxId": "41875", "score": 1118.0}, {"name": "chr_12_G5", "taxId": "41875", "score": 1112.0}, {"name": "chr_12_G5", "taxId": "41875", "score": 1101.0}, {"name": "chr_12_G5", "taxId": "41875", "score": 1101.0}, {"name": "chr_12_G5", "taxId": "41875", "score": 1098.0}, {"name": "chr_12_G5", "taxId": "41875", "score": 1081.0}, {"name": "chr_12_G5", "taxId": "41875", "score": 1079.0}, {"name": "chr_12_G5", "taxId": "41875", "score": 1062.0}, {"name": "chr_12_G5", "taxId": "41875", "score": 1057.0}, {"name": "chr_12_G5", "taxId": "41875", "score": 1055.0}, {"name": "chr_12_G5", "taxId": "41875", "score": 1040.0}, {"name": "chr_12_G5", "taxId": "41875", "score": 1035.0}, {"name": "chr_12_G5", "taxId": "41875", "score": 1007.0}, {"name": "chr_12_G5", "taxId": "41875", "score": 1005.0}, {"name": "chr_12_G5", "taxId": "41875", "score": 994.0}, {"name": "chr_12_G5", "taxId": "41875", "score": 989.0}, {"name": "chr_12_G5", "taxId": "41875", "score": 966.0}, {"name": "chr_12_G5", "taxId": "41875", "score": 965.0}, {"name": "chr_12_G5", "taxId": "41875", "score": 961.0}, {"name": "chr_12_G5", "taxId": "41875", "score": 959.0}, {"name": "chr_12_G5", "taxId": "41875", "score": 955.0}, {"name": "chr_12_G5", "taxId": "41875", "score": 948.0}, {"name": "chr_12_G5", "taxId": "41875", "score": 941.0}, {"name": "chr_12_G5", "taxId": "41875", "score": 937.0}, {"name": "chr_12_G5", "taxId": "41875", "score": 929.0}, {"name": "chr_12_G5", "taxId": "41875", "score": 929.0}, {"name": "chr_12_G5", "taxId": "41875", "score": 926.0}, {"name": "chr_12_G5", "taxId": "41875", "score": 924.0}, {"name": "chr_12_G5", "taxId": "41875", "score": 915.0}, {"name": "chr_12_G5", "taxId": "41875", "score": 909.0}, {"name": "chr_12_G5", "taxId": "41875", "score": 905.0}, {"name": "chr_12_G5", "taxId": "41875", "score": 898.0}, {"name": "chr_12_G5", "taxId": "41875", "score": 898.0}, {"name": "chr_12_G5", "taxId": "41875", "score": 896.0}, {"name": "chr_12_G5", "taxId": "41875", "score": 887.0}, {"name": "chr_12_G5", "taxId": "41875", "score": 883.0}, {"name": "chr_12_G5", "taxId": "41875", "score": 872.0}, {"name": "chr_12_G5", "taxId": "41875", "score": 870.0}, {"name": "chr_12_G5", "taxId": "41875", "score": 870.0}, {"name": "chr_12_G5", "taxId": "41875", "score": 863.0}, {"name": "chr_12_G5", "taxId": "41875", "score": 832.0}, {"name": "chr_12_G5", "taxId": "41875", "score": 824.0}, {"name": "chr_12_G5", "taxId": "41875", "score": 817.0}, {"name": "chr_12_G5", "taxId": "41875", "score": 806.0}, {"name": "chr_12_G5", "taxId": "41875", "score": 806.0}, {"name": "chr_12_G5", "taxId": "41875", "score": 802.0}, {"name": "chr_12_G5", "taxId": "41875", "score": 800.0}, {"name": "chr_12_G5", "taxId": "41875", "score": 793.0}, {"name": "chr_12_G5", "taxId": "41875", "score": 780.0}, {"name": "chr_12_G5", "taxId": "41875", "score": 774.0}, {"name": "chr_12_G5", "taxId": "41875", "score": 774.0}, {"name": "chr_12_G5", "taxId": "41875", "score": 773.0}, {"name": "chr_12_G5", "taxId": "41875", "score": 771.0}, {"name": "chr_12_G5", "taxId": "41875", "score": 771.0}, {"name": "chr_12_G5", "taxId": "41875", "score": 765.0}, {"name": "chr_12_G5", "taxId": "41875", "score": 763.0}, {"name": "chr_12_G5", "taxId": "41875", "score": 761.0}, {"name": "chr_12_G5", "taxId": "41875", "score": 758.0}, {"name": "chr_12_G5", "taxId": "41875", "score": 758.0}, {"name": "chr_12_G5", "taxId": "41875", "score": 756.0}, {"name": "chr_12_G5", "taxId": "41875", "score": 745.0}, {"name": "chr_12_G5", "taxId": "41875", "score": 739.0}, {"name": "chr_12_G5", "taxId": "41875", "score": 734.0}, {"name": "chr_12_G5", "taxId": "41875", "score": 732.0}, {"name": "chr_12_G5", "taxId": "41875", "score": 730.0}, {"name": "chr_12_G5", "taxId": "41875", "score": 725.0}, {"name": "chr_12_G5", "taxId": "41875", "score": 715.0}, {"name": "chr_12_G5", "taxId": "41875", "score": 715.0}, {"name": "chr_12_G5", "taxId": "41875", "score": 713.0}, {"name": "chr_12_G5", "taxId": "41875", "score": 697.0}, {"name": "chr_12_G5", "taxId": "41875", "score": 695.0}, {"name": "chr_12_G5", "taxId": "41875", "score": 691.0}, {"name": "chr_12_G5", "taxId": "41875", "score": 688.0}, {"name": "chr_12_G5", "taxId": "41875", "score": 688.0}, {"name": "chr_12_G5", "taxId": "41875", "score": 684.0}, {"name": "chr_12_G5", "taxId": "41875", "score": 682.0}, {"name": "chr_12_G5", "taxId": "41875", "score": 678.0}, {"name": "chr_12_G5", "taxId": "41875", "score": 678.0}, {"name": "chr_12_G5", "taxId": "41875", "score": 675.0}, {"name": "chr_12_G5", "taxId": "41875", "score": 665.0}, {"name": "chr_12_G5", "taxId": "41875", "score": 662.0}, {"name": "chr_12_G5", "taxId": "41875", "score": 658.0}, {"name": "chr_12_G5", "taxId": "41875", "score": 647.0}, {"name": "chr_12_G5", "taxId": "41875", "score": 641.0}, {"name": "chr_12_G5", "taxId": "41875", "score": 640.0}, {"name": "chr_12_G5", "taxId": "41875", "score": 638.0}, {"name": "chr_12_G5", "taxId": "41875", "score": 636.0}, {"name": "chr_12_G5", "taxId": "41875", "score": 621.0}, {"name": "chr_12_G5", "taxId": "41875", "score": 619.0}, {"name": "chr_12_G5", "taxId": "41875", "score": 603.0}, {"name": "chr_12_G5", "taxId": "41875", "score": 599.0}, {"name": "chr_12_G5", "taxId": "41875", "score": 593.0}, {"name": "chr_12_G5", "taxId": "41875", "score": 586.0}, {"name": "chr_12_G5", "taxId": "41875", "score": 579.0}, {"name": "chr_12_G5", "taxId": "41875", "score": 566.0}, {"name": "chr_12_G5", "taxId": "41875", "score": 564.0}, {"name": "chr_12_G5", "taxId": "41875", "score": 556.0}, {"name": "chr_12_G5", "taxId": "41875", "score": 556.0}, {"name": "chr_12_G5", "taxId": "41875", "score": 556.0}, {"name": "chr_12_G5", "taxId": "41875", "score": 525.0}, {"name": "chr_12_G5", "taxId": "41875", "score": 521.0}, {"name": "chr_12_G5", "taxId": "41875", "score": 518.0}, {"name": "chr_12_G5", "taxId": "41875", "score": 518.0}, {"name": "chr_12_G5", "taxId": "41875", "score": 512.0}, {"name": "chr_12_G5", "taxId": "41875", "score": 510.0}, {"name": "chr_12_G5", "taxId": "41875", "score": 508.0}, {"name": "chr_12_G5", "taxId": "41875", "score": 508.0}, {"name": "chr_12_G5", "taxId": "41875", "score": 508.0}, {"name": "chr_12_G5", "taxId": "41875", "score": 501.0}, {"name": "chr_12_G5", "taxId": "41875", "score": 479.0}, {"name": "chr_12_G5", "taxId": "41875", "score": 479.0}, {"name": "chr_12_G5", "taxId": "41875", "score": 455.0}, {"name": "chr_12_G5", "taxId": "41875", "score": 453.0}, {"name": "chr_12_G5", "taxId": "41875", "score": 436.0}, {"name": "chr_12_G5", "taxId": "41875", "score": 435.0}, {"name": "chr_12_G5", "taxId": "41875", "score": 429.0}, {"name": "chr_12_G5", "taxId": "41875", "score": 412.0}, {"name": "chr_12_G5", "taxId": "41875", "score": 412.0}, {"name": "chr_12_G5", "taxId": "41875", "score": 403.0}, {"name": "chr_12_G5", "taxId": "41875", "score": 387.0}, {"name": "chr_12_G5", "taxId": "41875", "score": 383.0}, {"name": "chr_12_G5", "taxId": "41875", "score": 381.0}, {"name": "chr_12_G5", "taxId": "41875", "score": 372.0}, {"name": "chr_12_G5", "taxId": "41875", "score": 359.0}, {"name": "chr_12_G5", "taxId": "41875", "score": 348.0}, {"name": "chr_12_G5", "taxId": "41875", "score": 342.0}, {"name": "chr_12_G5", "taxId": "41875", "score": 339.0}, {"name": "chr_12_G5", "taxId": "41875", "score": 337.0}, {"name": "chr_12_G5", "taxId": "41875", "score": 329.0}, {"name": "chr_12_G5", "taxId": "41875", "score": 324.0}, {"name": "chr_12_G5", "taxId": "41875", "score": 320.0}, {"name": "chr_12_G5", "taxId": "41875", "score": 320.0}, {"name": "chr_12_G5", "taxId": "41875", "score": 316.0}, {"name": "chr_12_G5", "taxId": "41875", "score": 316.0}, {"name": "chr_12_G5", "taxId": "41875", "score": 311.0}, {"name": "chr_12_G5", "taxId": "41875", "score": 307.0}, {"name": "chr_12_G5", "taxId": "41875", "score": 300.0}, {"name": "chr_12_G5", "taxId": "41875", "score": 292.0}, {"name": "chr_12_G5", "taxId": "41875", "score": 281.0}, {"name": "chr_12_G5", "taxId": "41875", "score": 278.0}, {"name": "chr_12_G5", "taxId": "41875", "score": 276.0}, {"name": "chr_12_G5", "taxId": "41875", "score": 270.0}, {"name": "chr_12_G5", "taxId": "41875", "score": 265.0}, {"name": "chr_12_G5", "taxId": "41875", "score": 261.0}, {"name": "chr_12_G5", "taxId": "41875", "score": 250.0}, {"name": "chr_12_G5", "taxId": "41875", "score": 246.0}, {"name": "chr_12_G5", "taxId": "41875", "score": 243.0}, {"name": "chr_12_G5", "taxId": "41875", "score": 239.0}, {"name": "chr_12_G5", "taxId": "41875", "score": 239.0}, {"name": "chr_12_G5", "taxId": "41875", "score": 226.0}, {"name": "chr_12_G5", "taxId": "41875", "score": 220.0}, {"name": "chr_12_G5", "taxId": "41875", "score": 220.0}, {"name": "chr_12_G5", "taxId": "41875", "score": 209.0}, {"name": "chr_12_G5", "taxId": "41875", "score": 206.0}, {"name": "chr_12_G5", "taxId": "41875", "score": 204.0}, {"name": "chr_12_G5", "taxId": "41875", "score": 200.0}, {"name": "chr_12_G5", "taxId": "41875", "score": 185.0}, {"name": "chr_12_G5", "taxId": "41875", "score": 178.0}, {"name": "chr_12_G5", "taxId": "41875", "score": 178.0}, {"name": "chr_12_G5", "taxId": "41875", "score": 176.0}, {"name": "chr_12_G5", "taxId": "41875", "score": 176.0}, {"name": "chr_12_G5", "taxId": "41875", "score": 172.0}, {"name": "chr_12_G5", "taxId": "41875", "score": 171.0}, {"name": "chr_12_G5", "taxId": "41875", "score": 169.0}, {"name": "chr_12_G5", "taxId": "41875", "score": 163.0}, {"name": "chr_12_G5", "taxId": "41875", "score": 161.0}, {"name": "chr_12_G5", "taxId": "41875", "score": 158.0}, {"name": "chr_12_G5", "taxId": "41875", "score": 158.0}, {"name": "chr_12_G5", "taxId": "41875", "score": 147.0}, {"name": "chr_12_G5", "taxId": "41875", "score": 143.0}, {"name": "chr_12_G5", "taxId": "41875", "score": 143.0}, {"name": "chr_12_G5", "taxId": "41875", "score": 6687.0}, {"name": "chr_12_G5", "taxId": "41875", "score": 6656.0}, {"name": "chr_12_G5", "taxId": "41875", "score": 6521.0}, {"name": "chr_12_G5", "taxId": "41875", "score": 5254.0}, {"name": "chr_12_G5", "taxId": "41875", "score": 5153.0}, {"name": "chr_12_G5", "taxId": "41875", "score": 4983.0}, {"name": "chr_12_G5", "taxId": "41875", "score": 800.0}, {"name": "chr_12_G5", "taxId": "41875", "score": 4800.0}, {"name": "chr_12_G5", "taxId": "41875", "score": 4767.0}, {"name": "chr_12_G5", "taxId": "41875", "score": 4397.0}, {"name": "chr_12_G5", "taxId": "41875", "score": 4370.0}, {"name": "chr_12_G5", "taxId": "41875", "score": 4132.0}, {"name": "chr_12_G5", "taxId": "41875", "score": 4024.0}, {"name": "chr_12_G5", "taxId": "41875", "score": 3982.0}, {"name": "chr_12_G5", "taxId": "41875", "score": 3945.0}, {"name": "chr_12_G5", "taxId": "41875", "score": 3895.0}, {"name": "chr_12_G5", "taxId": "41875", "score": 3875.0}, {"name": "chr_12_G5", "taxId": "41875", "score": 3801.0}, {"name": "chr_12_G5", "taxId": "41875", "score": 3788.0}, {"name": "chr_12_G5", "taxId": "41875", "score": 3736.0}, {"name": "chr_12_G5", "taxId": "41875", "score": 3699.0}, {"name": "chr_12_G5", "taxId": "41875", "score": 771.0}, {"name": "chr_12_G5", "taxId": "41875", "score": 710.0}, {"name": "chr_12_G5", "taxId": "41875", "score": 3365.0}, {"name": "chr_12_G5", "taxId": "41875", "score": 3269.0}, {"name": "chr_12_G5", "taxId": "41875", "score": 3214.0}, {"name": "chr_12_G5", "taxId": "41875", "score": 3158.0}, {"name": "chr_12_G5", "taxId": "743611", "score": 3140.0}, {"name": "chr_12_G5", "taxId": "743611", "score": 2806.0}, {"name": "chr_12_G5", "taxId": "743611", "score": 2021.0}, {"name": "chr_12_G5", "taxId": "743611", "score": 1759.0}, {"name": "chr_12_G5", "taxId": "743611", "score": 699.0}, {"name": "chr_12_G5", "taxId": "743611", "score": 510.0}, {"name": "chr_12_G5", "taxId": "743611", "score": 348.0}, {"name": "chr_12_G5", "taxId": "743611", "score": 320.0}, {"name": "chr_12_G5", "taxId": "743611", "score": 226.0}, {"name": "chr_12_G5", "taxId": "41875", "score": 3136.0}, {"name": "chr_12_G5", "taxId": "41875", "score": 3079.0}, {"name": "chr_12_G5", "taxId": "41875", "score": 3077.0}, {"name": "chr_12_G5", "taxId": "41875", "score": 3075.0}, {"name": "chr_12_G5", "taxId": "41875", "score": 2988.0}, {"name": "chr_12_G5", "taxId": "41875", "score": 2937.0}, {"name": "chr_12_G5", "taxId": "41875", "score": 169.0}, {"name": "chr_12_G5", "taxId": "41875", "score": 2894.0}, {"name": "chr_12_G5", "taxId": "41875", "score": 2861.0}, {"name": "chr_12_G5", "taxId": "41875", "score": 2824.0}, {"name": "chr_12_G5", "taxId": "41875", "score": 329.0}, {"name": "chr_12_G5", "taxId": "41875", "score": 2804.0}, {"name": "chr_12_G5", "taxId": "41875", "score": 2789.0}, {"name": "chr_12_G5", "taxId": "41875", "score": 2784.0}, {"name": "chr_12_G5", "taxId": "41875", "score": 2776.0}, {"name": "chr_12_G5", "taxId": "41875", "score": 2717.0}, {"name": "chr_12_G5", "taxId": "41875", "score": 2663.0}, {"name": "chr_12_G5", "taxId": "41875", "score": 2604.0}, {"name": "chr_12_G5", "taxId": "41875", "score": 2547.0}, {"name": "chr_12_G5", "taxId": "41875", "score": 2543.0}, {"name": "chr_12_G5", "taxId": "41875", "score": 2484.0}, {"name": "chr_12_G5", "taxId": "41875", "score": 2471.0}, {"name": "chr_12_G5", "taxId": "41875", "score": 959.0}, {"name": "chr_12_G5", "taxId": "41875", "score": 2444.0}, {"name": "chr_12_G5", "taxId": "41875", "score": 2390.0}, {"name": "chr_12_G5", "taxId": "41875", "score": 2361.0}, {"name": "chr_12_G5", "taxId": "41875", "score": 2340.0}, {"name": "chr_12_G5", "taxId": "41875", "score": 2340.0}, {"name": "chr_12_G5", "taxId": "41875", "score": 2338.0}, {"name": "chr_12_G5", "taxId": "41875", "score": 2337.0}, {"name": "chr_12_G5", "taxId": "41875", "score": 2333.0}, {"name": "chr_12_G5", "taxId": "41875", "score": 2331.0}, {"name": "chr_12_G5", "taxId": "41875", "score": 2298.0}, {"name": "chr_12_G5", "taxId": "41875", "score": 2281.0}, {"name": "chr_12_G5", "taxId": "41875", "score": 2281.0}, {"name": "chr_12_G5", "taxId": "41875", "score": 2279.0}, {"name": "chr_12_G5", "taxId": "41875", "score": 2272.0}, {"name": "chr_12_G5", "taxId": "41875", "score": 2248.0}, {"name": "chr_12_G5", "taxId": "41875", "score": 2217.0}, {"name": "chr_12_G5", "taxId": "41875", "score": 2207.0}, {"name": "chr_12_G5", "taxId": "41875", "score": 2202.0}, {"name": "chr_12_G5", "taxId": "41875", "score": 2200.0}, {"name": "chr_12_G5", "taxId": "41875", "score": 2158.0}, {"name": "chr_12_G5", "taxId": "41875", "score": 2124.0}, {"name": "chr_12_G5", "taxId": "41875", "score": 2108.0}, {"name": "chr_12_G5", "taxId": "41875", "score": 2102.0}, {"name": "chr_12_G5", "taxId": "41875", "score": 2098.0}, {"name": "chr_12_G5", "taxId": "41875", "score": 2060.0}, {"name": "chr_12_G5", "taxId": "41875", "score": 2041.0}, {"name": "chr_12_G5", "taxId": "41875", "score": 2032.0}, {"name": "chr_12_G5", "taxId": "41875", "score": 1524.0}, {"name": "chr_12_G5", "taxId": "41875", "score": 2028.0}, {"name": "chr_12_G5", "taxId": "41875", "score": 2023.0}, {"name": "chr_12_G5", "taxId": "41875", "score": 156.0}, {"name": "chr_12_G5", "taxId": "41875", "score": 2023.0}, {"name": "chr_12_G5", "taxId": "41875", "score": 2001.0}, {"name": "chr_12_G5", "taxId": "41875", "score": 226.0}, {"name": "chr_12_G5", "taxId": "41875", "score": 1991.0}, {"name": "chr_12_G5", "taxId": "436017", "score": 1984.0}, {"name": "chr_12_G5", "taxId": "436017", "score": 616.0}, {"name": "chr_12_G5", "taxId": "436017", "score": 374.0}, {"name": "chr_12_G5", "taxId": "436017", "score": 309.0}, {"name": "chr_12_G5", "taxId": "436017", "score": 270.0}, {"name": "chr_12_G5", "taxId": "436017", "score": 207.0}, {"name": "chr_12_G5", "taxId": "436017", "score": 1980.0}, {"name": "chr_12_G5", "taxId": "41875", "score": 1930.0}, {"name": "chr_12_G5", "taxId": "41875", "score": 1277.0}, {"name": "chr_12_G5", "taxId": "41875", "score": 1930.0}, {"name": "chr_12_G5", "taxId": "41875", "score": 1919.0}, {"name": "chr_12_G5", "taxId": "41875", "score": 158.0}, {"name": "chr_12_G5", "taxId": "41875", "score": 1919.0}, {"name": "chr_12_G5", "taxId": "41875", "score": 1897.0}, {"name": "chr_12_G5", "taxId": "41875", "score": 316.0}, {"name": "chr_12_G5", "taxId": "41875", "score": 1893.0}, {"name": "chr_12_G5", "taxId": "41875", "score": 1875.0}, {"name": "chr_12_G5", "taxId": "41875", "score": 147.0}, {"name": "chr_12_G5", "taxId": "41875", "score": 1864.0}, {"name": "chr_12_G5", "taxId": "41875", "score": 1857.0}, {"name": "chr_12_G5", "taxId": "41875", "score": 1845.0}, {"name": "chr_12_G5", "taxId": "41875", "score": 1818.0}, {"name": "chr_12_G5", "taxId": "41875", "score": 1814.0}, {"name": "chr_12_G5", "taxId": "70448", "score": 1792.0}, {"name": "chr_12_G5", "taxId": "41875", "score": 1790.0}, {"name": "chr_12_G5", "taxId": "41875", "score": 1760.0}, {"name": "chr_12_G5", "taxId": "41875", "score": 1731.0}, {"name": "chr_12_G5", "taxId": "41875", "score": 1716.0}, {"name": "chr_12_G5", "taxId": "41875", "score": 1709.0}, {"name": "chr_12_G5", "taxId": "41875", "score": 1698.0}, {"name": "chr_12_G5", "taxId": "41875", "score": 1683.0}, {"name": "chr_12_G5", "taxId": "41875", "score": 1677.0}, {"name": "chr_12_G5", "taxId": "41875", "score": 1664.0}, {"name": "chr_12_G5", "taxId": "41875", "score": 237.0}, {"name": "chr_12_G5", "taxId": "41875", "score": 1661.0}, {"name": "chr_12_G5", "taxId": "41875", "score": 174.0}, {"name": "chr_12_G5", "taxId": "41875", "score": 1652.0}, {"name": "chr_12_G5", "taxId": "41875", "score": 1652.0}, {"name": "chr_12_G5", "taxId": "41875", "score": 1230.0}, {"name": "chr_12_G5", "taxId": "41875", "score": 1650.0}, {"name": "chr_12_G5", "taxId": "41875", "score": 1639.0}, {"name": "chr_12_G5", "taxId": "41875", "score": 1631.0}, {"name": "chr_12_G5", "taxId": "41875", "score": 1613.0}, {"name": "chr_12_G5", "taxId": "41875", "score": 1613.0}, {"name": "chr_12_G5", "taxId": "41875", "score": 974.0}, {"name": "chr_12_G5", "taxId": "41875", "score": 1605.0}, {"name": "chr_12_G5", "taxId": "41875", "score": 1600.0}, {"name": "chr_12_G5", "taxId": "41875", "score": 1600.0}, {"name": "chr_12_G5", "taxId": "41875", "score": 1585.0}, {"name": "chr_12_G5", "taxId": "41875", "score": 1559.0}, {"name": "chr_12_G5", "taxId": "41875", "score": 1555.0}, {"name": "chr_12_G5", "taxId": "41875", "score": 1552.0}, {"name": "chr_12_G5", "taxId": "41875", "score": 1517.0}, {"name": "chr_12_G5", "taxId": "41875", "score": 303.0}, {"name": "chr_12_G5", "taxId": "41875", "score": 1511.0}, {"name": "chr_12_G5", "taxId": "41875", "score": 1509.0}, {"name": "chr_12_G5", "taxId": "41875", "score": 1496.0}, {"name": "chr_12_G5", "taxId": "41875", "score": 1495.0}, {"name": "chr_12_G5", "taxId": "41875", "score": 1469.0}, {"name": "chr_12_G5", "taxId": "41875", "score": 1426.0}, {"name": "chr_12_G5", "taxId": "41875", "score": 1423.0}, {"name": "chr_12_G5", "taxId": "41875", "score": 730.0}, {"name": "chr_12_G5", "taxId": "41875", "score": 206.0}, {"name": "chr_12_G5", "taxId": "41875", "score": 1413.0}, {"name": "chr_12_G5", "taxId": "41875", "score": 1402.0}, {"name": "chr_12_G5", "taxId": "41875", "score": 1397.0}, {"name": "chr_12_G5", "taxId": "41875", "score": 257.0}, {"name": "chr_12_G5", "taxId": "41875", "score": 1386.0}, {"name": "chr_12_G5", "taxId": "41875", "score": 1380.0}, {"name": "chr_12_G5", "taxId": "41875", "score": 1378.0}, {"name": "chr_12_G5", "taxId": "41875", "score": 1354.0}, {"name": "chr_12_G5", "taxId": "41875", "score": 1354.0}, {"name": "chr_12_G5", "taxId": "41875", "score": 1345.0}, {"name": "chr_12_G5", "taxId": "41875", "score": 1334.0}, {"name": "chr_12_G5", "taxId": "41875", "score": 1332.0}, {"name": "chr_12_G5", "taxId": "41875", "score": 163.0}, {"name": "chr_12_G5", "taxId": "41875", "score": 1332.0}, {"name": "chr_12_G5", "taxId": "41875", "score": 1330.0}, {"name": "chr_12_G5", "taxId": "41875", "score": 1328.0}, {"name": "chr_12_G5", "taxId": "41875", "score": 1317.0}, {"name": "chr_12_G5", "taxId": "41875", "score": 1317.0}, {"name": "chr_12_G5", "taxId": "41875", "score": 556.0}, {"name": "chr_12_G5", "taxId": "41875", "score": 1315.0}, {"name": "chr_12_G5", "taxId": "41875", "score": 1312.0}, {"name": "chr_12_G5", "taxId": "41875", "score": 878.0}, {"name": "chr_12_G5", "taxId": "41875", "score": 1306.0}, {"name": "chr_12_G5", "taxId": "41875", "score": 1290.0}, {"name": "chr_12_G5", "taxId": "41875", "score": 1280.0}, {"name": "chr_12_G5", "taxId": "41875", "score": 1277.0}, {"name": "chr_12_G5", "taxId": "41875", "score": 599.0}, {"name": "chr_12_G5", "taxId": "41875", "score": 1273.0}, {"name": "chr_12_G5", "taxId": "41875", "score": 1269.0}, {"name": "chr_12_G5", "taxId": "41875", "score": 1269.0}, {"name": "chr_12_G5", "taxId": "41875", "score": 1192.0}, {"name": "chr_12_G5", "taxId": "41875", "score": 1264.0}, {"name": "chr_12_G5", "taxId": "41875", "score": 1249.0}, {"name": "chr_12_G5", "taxId": "41875", "score": 1249.0}, {"name": "chr_12_G5", "taxId": "41875", "score": 405.0}, {"name": "chr_12_G5", "taxId": "41875", "score": 1249.0}, {"name": "chr_12_G5", "taxId": "41875", "score": 1247.0}, {"name": "chr_12_G5", "taxId": "41875", "score": 1238.0}, {"name": "chr_12_G5", "taxId": "41875", "score": 1225.0}, {"name": "chr_12_G5", "taxId": "41875", "score": 1223.0}, {"name": "chr_12_G5", "taxId": "41875", "score": 1219.0}, {"name": "chr_12_G5", "taxId": "41875", "score": 1216.0}, {"name": "chr_12_G5", "taxId": "41875", "score": 1214.0}, {"name": "chr_12_G5", "taxId": "41875", "score": 1205.0}, {"name": "chr_12_G5", "taxId": "41875", "score": 1173.0}, {"name": "chr_12_G5", "taxId": "41875", "score": 1164.0}, {"name": "chr_12_G5", "taxId": "41875", "score": 1160.0}, {"name": "chr_12_G5", "taxId": "41875", "score": 1157.0}, {"name": "chr_12_G5", "taxId": "41875", "score": 1149.0}, {"name": "chr_12_G5", "taxId": "41875", "score": 1131.0}, {"name": "chr_12_G5", "taxId": "41875", "score": 1127.0}, {"name": "chr_12_G5", "taxId": "41875", "score": 1123.0}, {"name": "chr_12_G5", "taxId": "41875", "score": 1122.0}, {"name": "chr_12_G5", "taxId": "41875", "score": 1118.0}, {"name": "chr_12_G5", "taxId": "41875", "score": 1118.0}, {"name": "chr_12_G5", "taxId": "41875", "score": 1110.0}, {"name": "chr_12_G5", "taxId": "41875", "score": 1107.0}, {"name": "chr_12_G5", "taxId": "41875", "score": 1105.0}, {"name": "chr_12_G5", "taxId": "41875", "score": 1101.0}, {"name": "chr_12_G5", "taxId": "41875", "score": 1101.0}, {"name": "chr_12_G5", "taxId": "41875", "score": 1092.0}, {"name": "chr_12_G5", "taxId": "41875", "score": 1075.0}, {"name": "chr_12_G5", "taxId": "41875", "score": 1075.0}, {"name": "chr_12_G5", "taxId": "41875", "score": 1066.0}, {"name": "chr_12_G5", "taxId": "41875", "score": 1064.0}, {"name": "chr_12_G5", "taxId": "41875", "score": 1062.0}, {"name": "chr_12_G5", "taxId": "41875", "score": 501.0}, {"name": "chr_12_G5", "taxId": "41875", "score": 1057.0}, {"name": "chr_12_G5", "taxId": "41875", "score": 1051.0}, {"name": "chr_12_G5", "taxId": "41875", "score": 1050.0}, {"name": "chr_12_G5", "taxId": "41875", "score": 1050.0}, {"name": "chr_12_G5", "taxId": "41875", "score": 1035.0}, {"name": "chr_12_G5", "taxId": "41875", "score": 1031.0}, {"name": "chr_12_G5", "taxId": "41875", "score": 1026.0}, {"name": "chr_12_G5", "taxId": "41875", "score": 1016.0}, {"name": "chr_12_G5", "taxId": "41875", "score": 1005.0}, {"name": "chr_12_G5", "taxId": "41875", "score": 981.0}, {"name": "chr_12_G5", "taxId": "41875", "score": 966.0}, {"name": "chr_12_G5", "taxId": "41875", "score": 963.0}, {"name": "chr_12_G5", "taxId": "41875", "score": 961.0}, {"name": "chr_12_G5", "taxId": "41875", "score": 952.0}, {"name": "chr_12_G5", "taxId": "41875", "score": 353.0}, {"name": "chr_12_G5", "taxId": "41875", "score": 950.0}, {"name": "chr_12_G5", "taxId": "41875", "score": 948.0}, {"name": "chr_12_G5", "taxId": "41875", "score": 937.0}, {"name": "chr_12_G5", "taxId": "41875", "score": 937.0}, {"name": "chr_12_G5", "taxId": "41875", "score": 929.0}, {"name": "chr_12_G5", "taxId": "41875", "score": 928.0}, {"name": "chr_12_G5", "taxId": "41875", "score": 926.0}, {"name": "chr_12_G5", "taxId": "41875", "score": 924.0}, {"name": "chr_12_G5", "taxId": "41875", "score": 917.0}, {"name": "chr_12_G5", "taxId": "41875", "score": 915.0}, {"name": "chr_12_G5", "taxId": "41875", "score": 773.0}, {"name": "chr_12_G5", "taxId": "41875", "score": 913.0}, {"name": "chr_12_G5", "taxId": "41875", "score": 909.0}, {"name": "chr_12_G5", "taxId": "41875", "score": 905.0}, {"name": "chr_12_G5", "taxId": "41875", "score": 180.0}, {"name": "chr_12_G5", "taxId": "41875", "score": 905.0}, {"name": "chr_12_G5", "taxId": "41875", "score": 904.0}, {"name": "chr_12_G5", "taxId": "41875", "score": 898.0}, {"name": "chr_12_G5", "taxId": "41875", "score": 806.0}, {"name": "chr_12_G5", "taxId": "41875", "score": 898.0}, {"name": "chr_12_G5", "taxId": "41875", "score": 893.0}, {"name": "chr_12_G5", "taxId": "41875", "score": 887.0}, {"name": "chr_12_G5", "taxId": "41875", "score": 887.0}, {"name": "chr_12_G5", "taxId": "41875", "score": 881.0}, {"name": "chr_12_G5", "taxId": "41875", "score": 874.0}, {"name": "chr_12_G5", "taxId": "41875", "score": 872.0}, {"name": "chr_12_G5", "taxId": "41875", "score": 773.0}, {"name": "chr_12_G5", "taxId": "41875", "score": 501.0}, {"name": "chr_12_G5", "taxId": "41875", "score": 856.0}, {"name": "chr_12_G5", "taxId": "41875", "score": 854.0}, {"name": "chr_12_G5", "taxId": "41875", "score": 854.0}, {"name": "chr_12_G5", "taxId": "41875", "score": 845.0}, {"name": "chr_12_G5", "taxId": "41875", "score": 826.0}, {"name": "chr_12_G5", "taxId": "41875", "score": 822.0}, {"name": "chr_12_G5", "taxId": "41875", "score": 815.0}, {"name": "chr_12_G5", "taxId": "41875", "score": 813.0}, {"name": "chr_12_G5", "taxId": "41875", "score": 802.0}, {"name": "chr_12_G5", "taxId": "41875", "score": 802.0}, {"name": "chr_12_G5", "taxId": "41875", "score": 797.0}, {"name": "chr_12_G5", "taxId": "41875", "score": 789.0}, {"name": "chr_12_G5", "taxId": "41875", "score": 780.0}, {"name": "chr_12_G5", "taxId": "41875", "score": 261.0}, {"name": "chr_12_G5", "taxId": "41875", "score": 776.0}, {"name": "chr_12_G5", "taxId": "41875", "score": 774.0}, {"name": "chr_12_G5", "taxId": "41875", "score": 771.0}, {"name": "chr_12_G5", "taxId": "41875", "score": 765.0}, {"name": "chr_12_G5", "taxId": "41875", "score": 763.0}, {"name": "chr_12_G5", "taxId": "41875", "score": 760.0}, {"name": "chr_12_G5", "taxId": "41875", "score": 758.0}, {"name": "chr_12_G5", "taxId": "41875", "score": 756.0}, {"name": "chr_12_G5", "taxId": "41875", "score": 756.0}, {"name": "chr_12_G5", "taxId": "41875", "score": 745.0}, {"name": "chr_12_G5", "taxId": "41875", "score": 739.0}, {"name": "chr_12_G5", "taxId": "41875", "score": 739.0}, {"name": "chr_12_G5", "taxId": "41875", "score": 734.0}, {"name": "chr_12_G5", "taxId": "41875", "score": 732.0}, {"name": "chr_12_G5", "taxId": "41875", "score": 725.0}, {"name": "chr_12_G5", "taxId": "41875", "score": 721.0}, {"name": "chr_12_G5", "taxId": "41875", "score": 715.0}, {"name": "chr_12_G5", "taxId": "41875", "score": 713.0}, {"name": "chr_12_G5", "taxId": "41875", "score": 713.0}, {"name": "chr_12_G5", "taxId": "41875", "score": 712.0}, {"name": "chr_12_G5", "taxId": "41875", "score": 712.0}, {"name": "chr_12_G5", "taxId": "41875", "score": 697.0}, {"name": "chr_12_G5", "taxId": "41875", "score": 695.0}, {"name": "chr_12_G5", "taxId": "41875", "score": 691.0}, {"name": "chr_12_G5", "taxId": "41875", "score": 688.0}, {"name": "chr_12_G5", "taxId": "41875", "score": 684.0}, {"name": "chr_12_G5", "taxId": "41875", "score": 680.0}, {"name": "chr_12_G5", "taxId": "41875", "score": 678.0}, {"name": "chr_12_G5", "taxId": "41875", "score": 678.0}, {"name": "chr_12_G5", "taxId": "41875", "score": 673.0}, {"name": "chr_12_G5", "taxId": "41875", "score": 671.0}, {"name": "chr_12_G5", "taxId": "41875", "score": 667.0}, {"name": "chr_12_G5", "taxId": "41875", "score": 257.0}, {"name": "chr_12_G5", "taxId": "41875", "score": 667.0}, {"name": "chr_12_G5", "taxId": "41875", "score": 257.0}, {"name": "chr_12_G5", "taxId": "41875", "score": 665.0}, {"name": "chr_12_G5", "taxId": "41875", "score": 213.0}, {"name": "chr_12_G5", "taxId": "41875", "score": 664.0}, {"name": "chr_12_G5", "taxId": "41875", "score": 658.0}, {"name": "chr_12_G5", "taxId": "41875", "score": 204.0}, {"name": "chr_12_G5", "taxId": "41875", "score": 185.0}, {"name": "chr_12_G5", "taxId": "41875", "score": 652.0}, {"name": "chr_12_G5", "taxId": "41875", "score": 651.0}, {"name": "chr_12_G5", "taxId": "41875", "score": 647.0}, {"name": "chr_12_G5", "taxId": "41875", "score": 641.0}, {"name": "chr_12_G5", "taxId": "41875", "score": 641.0}, {"name": "chr_12_G5", "taxId": "41875", "score": 638.0}, {"name": "chr_12_G5", "taxId": "41875", "score": 638.0}, {"name": "chr_12_G5", "taxId": "41875", "score": 638.0}, {"name": "chr_12_G5", "taxId": "41875", "score": 636.0}, {"name": "chr_12_G5", "taxId": "41875", "score": 630.0}, {"name": "chr_12_G5", "taxId": "41875", "score": 619.0}, {"name": "chr_12_G5", "taxId": "41875", "score": 617.0}, {"name": "chr_12_G5", "taxId": "41875", "score": 614.0}, {"name": "chr_12_G5", "taxId": "41875", "score": 601.0}, {"name": "chr_12_G5", "taxId": "41875", "score": 586.0}, {"name": "chr_12_G5", "taxId": "41875", "score": 579.0}, {"name": "chr_12_G5", "taxId": "41875", "score": 573.0}, {"name": "chr_12_G5", "taxId": "41875", "score": 566.0}, {"name": "chr_12_G5", "taxId": "41875", "score": 453.0}, {"name": "chr_12_G5", "taxId": "41875", "score": 564.0}, {"name": "chr_12_G5", "taxId": "41875", "score": 560.0}, {"name": "chr_12_G5", "taxId": "41875", "score": 553.0}, {"name": "chr_12_G5", "taxId": "41875", "score": 549.0}, {"name": "chr_12_G5", "taxId": "41875", "score": 547.0}, {"name": "chr_12_G5", "taxId": "41875", "score": 527.0}, {"name": "chr_12_G5", "taxId": "41875", "score": 544.0}, {"name": "chr_12_G5", "taxId": "41875", "score": 542.0}, {"name": "chr_12_G5", "taxId": "41875", "score": 158.0}, {"name": "chr_12_G5", "taxId": "564608", "score": 534.0}, {"name": "chr_12_G5", "taxId": "41875", "score": 531.0}, {"name": "chr_12_G5", "taxId": "41875", "score": 527.0}, {"name": "chr_12_G5", "taxId": "41875", "score": 527.0}, {"name": "chr_12_G5", "taxId": "41875", "score": 525.0}, {"name": "chr_12_G5", "taxId": "41875", "score": 523.0}, {"name": "chr_12_G5", "taxId": "41875", "score": 520.0}, {"name": "chr_12_G5", "taxId": "41875", "score": 518.0}, {"name": "chr_12_G5", "taxId": "41875", "score": 518.0}, {"name": "chr_12_G5", "taxId": "41875", "score": 516.0}, {"name": "chr_12_G5", "taxId": "41875", "score": 512.0}, {"name": "chr_12_G5", "taxId": "41875", "score": 200.0}, {"name": "chr_12_G5", "taxId": "41875", "score": 508.0}, {"name": "chr_12_G5", "taxId": "41875", "score": 508.0}, {"name": "chr_12_G5", "taxId": "41875", "score": 507.0}, {"name": "chr_12_G5", "taxId": "41875", "score": 503.0}, {"name": "chr_12_G5", "taxId": "41875", "score": 497.0}, {"name": "chr_12_G5", "taxId": "41875", "score": 496.0}, {"name": "chr_12_G5", "taxId": "41875", "score": 486.0}, {"name": "chr_12_G5", "taxId": "41875", "score": 479.0}, {"name": "chr_12_G5", "taxId": "41875", "score": 473.0}, {"name": "chr_12_G5", "taxId": "41875", "score": 193.0}, {"name": "chr_12_G5", "taxId": "41875", "score": 470.0}, {"name": "chr_12_G5", "taxId": "41875", "score": 459.0}, {"name": "chr_12_G5", "taxId": "41875", "score": 457.0}, {"name": "chr_12_G5", "taxId": "41875", "score": 187.0}, {"name": "chr_12_G5", "taxId": "41875", "score": 457.0}, {"name": "chr_12_G5", "taxId": "41875", "score": 300.0}, {"name": "chr_12_G5", "taxId": "41875", "score": 187.0}, {"name": "chr_12_G5", "taxId": "41875", "score": 455.0}, {"name": "chr_12_G5", "taxId": "41875", "score": 435.0}, {"name": "chr_12_G5", "taxId": "41875", "score": 431.0}, {"name": "chr_12_G5", "taxId": "41875", "score": 422.0}, {"name": "chr_12_G5", "taxId": "41875", "score": 405.0}, {"name": "chr_12_G5", "taxId": "41875", "score": 403.0}, {"name": "chr_12_G5", "taxId": "41875", "score": 396.0}, {"name": "chr_12_G5", "taxId": "41875", "score": 387.0}, {"name": "chr_12_G5", "taxId": "41875", "score": 383.0}, {"name": "chr_12_G5", "taxId": "41875", "score": 381.0}, {"name": "chr_12_G5", "taxId": "41875", "score": 161.0}, {"name": "chr_12_G5", "taxId": "41875", "score": 374.0}, {"name": "chr_12_G5", "taxId": "436017", "score": 374.0}, {"name": "chr_12_G5", "taxId": "41875", "score": 372.0}, {"name": "chr_12_G5", "taxId": "41875", "score": 281.0}, {"name": "chr_12_G5", "taxId": "41875", "score": 359.0}, {"name": "chr_12_G5", "taxId": "41875", "score": 355.0}, {"name": "chr_12_G5", "taxId": "41875", "score": 339.0}, {"name": "chr_12_G5", "taxId": "41875", "score": 337.0}, {"name": "chr_12_G5", "taxId": "41875", "score": 331.0}, {"name": "chr_12_G5", "taxId": "41875", "score": 327.0}, {"name": "chr_12_G5", "taxId": "41875", "score": 143.0}, {"name": "chr_12_G5", "taxId": "41875", "score": 324.0}, {"name": "chr_12_G5", "taxId": "41875", "score": 320.0}, {"name": "chr_12_G5", "taxId": "41875", "score": 318.0}, {"name": "chr_12_G5", "taxId": "41875", "score": 154.0}, {"name": "chr_12_G5", "taxId": "41875", "score": 316.0}, {"name": "chr_12_G5", "taxId": "41875", "score": 311.0}, {"name": "chr_12_G5", "taxId": "41875", "score": 176.0}, {"name": "chr_12_G5", "taxId": "436017", "score": 309.0}, {"name": "chr_12_G5", "taxId": "41875", "score": 300.0}, {"name": "chr_12_G5", "taxId": "41875", "score": 292.0}, {"name": "chr_12_G5", "taxId": "41875", "score": 270.0}, {"name": "chr_12_G5", "taxId": "436017", "score": 270.0}, {"name": "chr_12_G5", "taxId": "41875", "score": 268.0}, {"name": "chr_12_G5", "taxId": "41875", "score": 265.0}, {"name": "chr_12_G5", "taxId": "41875", "score": 250.0}, {"name": "chr_12_G5", "taxId": "41875", "score": 243.0}, {"name": "chr_12_G5", "taxId": "41875", "score": 239.0}, {"name": "chr_12_G5", "taxId": "1903187", "score": 206.0}, {"name": "chr_12_G5", "taxId": "267872", "score": 206.0}, {"name": "chr_12_G5", "taxId": "436017", "score": 204.0}, {"name": "chr_12_G5", "taxId": "718192", "score": 183.0}, {"name": "chr_12_G5", "taxId": "41875", "score": 148.0}]}, "taxonomy": {"bestsum": {"species": {"tax": "Bathycoccus prasinos", "score": 1024874.0, "c_index": 6}, "genus": {"tax": "Bathycoccus", "score": 1024874.0, "c_index": 5}, "family": {"tax": "Bathycoccaceae", "score": 1033563.0, "c_index": 4}, "order": {"tax": "Mamiellales", "score": 1034097.0, "c_index": 3}, "phylum": {"tax": "Chlorophyta", "score": 1034097.0, "c_index": 3}, "superkingdom": {"tax": "Eukaryota", "score": 1034097.0, "c_index": 2}}}}, "chr_11_G5": {"name": "chr_11_G5", "length": 658877, "n_count": 100, "agct_count": 658777, "gc": 0.4903, "covs": {"bam0": 98.5876}, "read_cov": {"bam0": 433258}, "hits": {"tax0": [{"name": "chr_11_G5", "taxId": "41875", "score": 19228.0}, {"name": "chr_11_G5", "taxId": "41875", "score": 19228.0}, {"name": "chr_11_G5", "taxId": "41875", "score": 7858.0}, {"name": "chr_11_G5", "taxId": "41875", "score": 6918.0}, {"name": "chr_11_G5", "taxId": "41875", "score": 6918.0}, {"name": "chr_11_G5", "taxId": "41875", "score": 6868.0}, {"name": "chr_11_G5", "taxId": "41875", "score": 6517.0}, {"name": "chr_11_G5", "taxId": "41875", "score": 6331.0}, {"name": "chr_11_G5", "taxId": "41875", "score": 6159.0}, {"name": "chr_11_G5", "taxId": "41875", "score": 6141.0}, {"name": "chr_11_G5", "taxId": "41875", "score": 6100.0}, {"name": "chr_11_G5", "taxId": "41875", "score": 5838.0}, {"name": "chr_11_G5", "taxId": "41875", "score": 4861.0}, {"name": "chr_11_G5", "taxId": "41875", "score": 4765.0}, {"name": "chr_11_G5", "taxId": "41875", "score": 4446.0}, {"name": "chr_11_G5", "taxId": "41875", "score": 4172.0}, {"name": "chr_11_G5", "taxId": "41875", "score": 3868.0}, {"name": "chr_11_G5", "taxId": "41875", "score": 3760.0}, {"name": "chr_11_G5", "taxId": "41875", "score": 3585.0}, {"name": "chr_11_G5", "taxId": "41875", "score": 3517.0}, {"name": "chr_11_G5", "taxId": "41875", "score": 3334.0}, {"name": "chr_11_G5", "taxId": "41875", "score": 3304.0}, {"name": "chr_11_G5", "taxId": "41875", "score": 3206.0}, {"name": "chr_11_G5", "taxId": "41875", "score": 3129.0}, {"name": "chr_11_G5", "taxId": "41875", "score": 3116.0}, {"name": "chr_11_G5", "taxId": "41875", "score": 3077.0}, {"name": "chr_11_G5", "taxId": "41875", "score": 3066.0}, {"name": "chr_11_G5", "taxId": "41875", "score": 3064.0}, {"name": "chr_11_G5", "taxId": "41875", "score": 3024.0}, {"name": "chr_11_G5", "taxId": "41875", "score": 2998.0}, {"name": "chr_11_G5", "taxId": "41875", "score": 2990.0}, {"name": "chr_11_G5", "taxId": "41875", "score": 2848.0}, {"name": "chr_11_G5", "taxId": "41875", "score": 2819.0}, {"name": "chr_11_G5", "taxId": "41875", "score": 2785.0}, {"name": "chr_11_G5", "taxId": "41875", "score": 2776.0}, {"name": "chr_11_G5", "taxId": "41875", "score": 2758.0}, {"name": "chr_11_G5", "taxId": "41875", "score": 2750.0}, {"name": "chr_11_G5", "taxId": "41875", "score": 2750.0}, {"name": "chr_11_G5", "taxId": "41875", "score": 2700.0}, {"name": "chr_11_G5", "taxId": "41875", "score": 2684.0}, {"name": "chr_11_G5", "taxId": "41875", "score": 2654.0}, {"name": "chr_11_G5", "taxId": "41875", "score": 2639.0}, {"name": "chr_11_G5", "taxId": "41875", "score": 2638.0}, {"name": "chr_11_G5", "taxId": "41875", "score": 2615.0}, {"name": "chr_11_G5", "taxId": "41875", "score": 2591.0}, {"name": "chr_11_G5", "taxId": "41875", "score": 2542.0}, {"name": "chr_11_G5", "taxId": "41875", "score": 2518.0}, {"name": "chr_11_G5", "taxId": "41875", "score": 2505.0}, {"name": "chr_11_G5", "taxId": "41875", "score": 2503.0}, {"name": "chr_11_G5", "taxId": "41875", "score": 2499.0}, {"name": "chr_11_G5", "taxId": "41875", "score": 2420.0}, {"name": "chr_11_G5", "taxId": "41875", "score": 2414.0}, {"name": "chr_11_G5", "taxId": "41875", "score": 2366.0}, {"name": "chr_11_G5", "taxId": "41875", "score": 2361.0}, {"name": "chr_11_G5", "taxId": "41875", "score": 2357.0}, {"name": "chr_11_G5", "taxId": "41875", "score": 2348.0}, {"name": "chr_11_G5", "taxId": "41875", "score": 2302.0}, {"name": "chr_11_G5", "taxId": "41875", "score": 2296.0}, {"name": "chr_11_G5", "taxId": "41875", "score": 2257.0}, {"name": "chr_11_G5", "taxId": "41875", "score": 2244.0}, {"name": "chr_11_G5", "taxId": "41875", "score": 2239.0}, {"name": "chr_11_G5", "taxId": "41875", "score": 2185.0}, {"name": "chr_11_G5", "taxId": "41875", "score": 2169.0}, {"name": "chr_11_G5", "taxId": "41875", "score": 2165.0}, {"name": "chr_11_G5", "taxId": "41875", "score": 2165.0}, {"name": "chr_11_G5", "taxId": "41875", "score": 2152.0}, {"name": "chr_11_G5", "taxId": "41875", "score": 2150.0}, {"name": "chr_11_G5", "taxId": "41875", "score": 2146.0}, {"name": "chr_11_G5", "taxId": "41875", "score": 2134.0}, {"name": "chr_11_G5", "taxId": "41875", "score": 2126.0}, {"name": "chr_11_G5", "taxId": "41875", "score": 2100.0}, {"name": "chr_11_G5", "taxId": "41875", "score": 2100.0}, {"name": "chr_11_G5", "taxId": "41875", "score": 2069.0}, {"name": "chr_11_G5", "taxId": "41875", "score": 2067.0}, {"name": "chr_11_G5", "taxId": "41875", "score": 2060.0}, {"name": "chr_11_G5", "taxId": "41875", "score": 2041.0}, {"name": "chr_11_G5", "taxId": "41875", "score": 2037.0}, {"name": "chr_11_G5", "taxId": "41875", "score": 2019.0}, {"name": "chr_11_G5", "taxId": "41875", "score": 1989.0}, {"name": "chr_11_G5", "taxId": "41875", "score": 1988.0}, {"name": "chr_11_G5", "taxId": "41875", "score": 1973.0}, {"name": "chr_11_G5", "taxId": "41875", "score": 1973.0}, {"name": "chr_11_G5", "taxId": "41875", "score": 1969.0}, {"name": "chr_11_G5", "taxId": "41875", "score": 1969.0}, {"name": "chr_11_G5", "taxId": "41875", "score": 1945.0}, {"name": "chr_11_G5", "taxId": "41875", "score": 1936.0}, {"name": "chr_11_G5", "taxId": "41875", "score": 1919.0}, {"name": "chr_11_G5", "taxId": "41875", "score": 1916.0}, {"name": "chr_11_G5", "taxId": "41875", "score": 1897.0}, {"name": "chr_11_G5", "taxId": "41875", "score": 1893.0}, {"name": "chr_11_G5", "taxId": "41875", "score": 1890.0}, {"name": "chr_11_G5", "taxId": "41875", "score": 1866.0}, {"name": "chr_11_G5", "taxId": "41875", "score": 1851.0}, {"name": "chr_11_G5", "taxId": "41875", "score": 1847.0}, {"name": "chr_11_G5", "taxId": "41875", "score": 1844.0}, {"name": "chr_11_G5", "taxId": "41875", "score": 1827.0}, {"name": "chr_11_G5", "taxId": "41875", "score": 1814.0}, {"name": "chr_11_G5", "taxId": "41875", "score": 1810.0}, {"name": "chr_11_G5", "taxId": "41875", "score": 1738.0}, {"name": "chr_11_G5", "taxId": "41875", "score": 1729.0}, {"name": "chr_11_G5", "taxId": "41875", "score": 1727.0}, {"name": "chr_11_G5", "taxId": "41875", "score": 1720.0}, {"name": "chr_11_G5", "taxId": "41875", "score": 1701.0}, {"name": "chr_11_G5", "taxId": "41875", "score": 1698.0}, {"name": "chr_11_G5", "taxId": "41875", "score": 1672.0}, {"name": "chr_11_G5", "taxId": "41875", "score": 1666.0}, {"name": "chr_11_G5", "taxId": "41875", "score": 1657.0}, {"name": "chr_11_G5", "taxId": "41875", "score": 1652.0}, {"name": "chr_11_G5", "taxId": "41875", "score": 1648.0}, {"name": "chr_11_G5", "taxId": "41875", "score": 1622.0}, {"name": "chr_11_G5", "taxId": "41875", "score": 1616.0}, {"name": "chr_11_G5", "taxId": "41875", "score": 1576.0}, {"name": "chr_11_G5", "taxId": "41875", "score": 1570.0}, {"name": "chr_11_G5", "taxId": "41875", "score": 1541.0}, {"name": "chr_11_G5", "taxId": "41875", "score": 1528.0}, {"name": "chr_11_G5", "taxId": "41875", "score": 1524.0}, {"name": "chr_11_G5", "taxId": "41875", "score": 1524.0}, {"name": "chr_11_G5", "taxId": "41875", "score": 1515.0}, {"name": "chr_11_G5", "taxId": "41875", "score": 1498.0}, {"name": "chr_11_G5", "taxId": "41875", "score": 1472.0}, {"name": "chr_11_G5", "taxId": "41875", "score": 1472.0}, {"name": "chr_11_G5", "taxId": "41875", "score": 1467.0}, {"name": "chr_11_G5", "taxId": "41875", "score": 1456.0}, {"name": "chr_11_G5", "taxId": "41875", "score": 1450.0}, {"name": "chr_11_G5", "taxId": "41875", "score": 1437.0}, {"name": "chr_11_G5", "taxId": "41875", "score": 1421.0}, {"name": "chr_11_G5", "taxId": "41875", "score": 1417.0}, {"name": "chr_11_G5", "taxId": "41875", "score": 1417.0}, {"name": "chr_11_G5", "taxId": "41875", "score": 1415.0}, {"name": "chr_11_G5", "taxId": "41875", "score": 1411.0}, {"name": "chr_11_G5", "taxId": "41875", "score": 1397.0}, {"name": "chr_11_G5", "taxId": "41875", "score": 1391.0}, {"name": "chr_11_G5", "taxId": "41875", "score": 1391.0}, {"name": "chr_11_G5", "taxId": "41875", "score": 1389.0}, {"name": "chr_11_G5", "taxId": "41875", "score": 1375.0}, {"name": "chr_11_G5", "taxId": "41875", "score": 1369.0}, {"name": "chr_11_G5", "taxId": "41875", "score": 1363.0}, {"name": "chr_11_G5", "taxId": "41875", "score": 1360.0}, {"name": "chr_11_G5", "taxId": "41875", "score": 1345.0}, {"name": "chr_11_G5", "taxId": "41875", "score": 1341.0}, {"name": "chr_11_G5", "taxId": "41875", "score": 1332.0}, {"name": "chr_11_G5", "taxId": "41875", "score": 1317.0}, {"name": "chr_11_G5", "taxId": "41875", "score": 1310.0}, {"name": "chr_11_G5", "taxId": "41875", "score": 1297.0}, {"name": "chr_11_G5", "taxId": "41875", "score": 1282.0}, {"name": "chr_11_G5", "taxId": "41875", "score": 1279.0}, {"name": "chr_11_G5", "taxId": "41875", "score": 1271.0}, {"name": "chr_11_G5", "taxId": "41875", "score": 1262.0}, {"name": "chr_11_G5", "taxId": "41875", "score": 1251.0}, {"name": "chr_11_G5", "taxId": "41875", "score": 1247.0}, {"name": "chr_11_G5", "taxId": "41875", "score": 1238.0}, {"name": "chr_11_G5", "taxId": "41875", "score": 1238.0}, {"name": "chr_11_G5", "taxId": "41875", "score": 1236.0}, {"name": "chr_11_G5", "taxId": "41875", "score": 1230.0}, {"name": "chr_11_G5", "taxId": "41875", "score": 1227.0}, {"name": "chr_11_G5", "taxId": "41875", "score": 1205.0}, {"name": "chr_11_G5", "taxId": "41875", "score": 1188.0}, {"name": "chr_11_G5", "taxId": "41875", "score": 1184.0}, {"name": "chr_11_G5", "taxId": "41875", "score": 1181.0}, {"name": "chr_11_G5", "taxId": "41875", "score": 1177.0}, {"name": "chr_11_G5", "taxId": "41875", "score": 1164.0}, {"name": "chr_11_G5", "taxId": "41875", "score": 1155.0}, {"name": "chr_11_G5", "taxId": "41875", "score": 1155.0}, {"name": "chr_11_G5", "taxId": "41875", "score": 1144.0}, {"name": "chr_11_G5", "taxId": "41875", "score": 1140.0}, {"name": "chr_11_G5", "taxId": "41875", "score": 1133.0}, {"name": "chr_11_G5", "taxId": "41875", "score": 1120.0}, {"name": "chr_11_G5", "taxId": "41875", "score": 1120.0}, {"name": "chr_11_G5", "taxId": "41875", "score": 1116.0}, {"name": "chr_11_G5", "taxId": "41875", "score": 1105.0}, {"name": "chr_11_G5", "taxId": "41875", "score": 1101.0}, {"name": "chr_11_G5", "taxId": "41875", "score": 1092.0}, {"name": "chr_11_G5", "taxId": "41875", "score": 1086.0}, {"name": "chr_11_G5", "taxId": "41875", "score": 1061.0}, {"name": "chr_11_G5", "taxId": "41875", "score": 1059.0}, {"name": "chr_11_G5", "taxId": "41875", "score": 1055.0}, {"name": "chr_11_G5", "taxId": "41875", "score": 1046.0}, {"name": "chr_11_G5", "taxId": "41875", "score": 1042.0}, {"name": "chr_11_G5", "taxId": "41875", "score": 1037.0}, {"name": "chr_11_G5", "taxId": "41875", "score": 1009.0}, {"name": "chr_11_G5", "taxId": "41875", "score": 996.0}, {"name": "chr_11_G5", "taxId": "41875", "score": 979.0}, {"name": "chr_11_G5", "taxId": "41875", "score": 970.0}, {"name": "chr_11_G5", "taxId": "41875", "score": 966.0}, {"name": "chr_11_G5", "taxId": "41875", "score": 946.0}, {"name": "chr_11_G5", "taxId": "41875", "score": 941.0}, {"name": "chr_11_G5", "taxId": "41875", "score": 929.0}, {"name": "chr_11_G5", "taxId": "41875", "score": 920.0}, {"name": "chr_11_G5", "taxId": "41875", "score": 900.0}, {"name": "chr_11_G5", "taxId": "41875", "score": 900.0}, {"name": "chr_11_G5", "taxId": "41875", "score": 893.0}, {"name": "chr_11_G5", "taxId": "41875", "score": 880.0}, {"name": "chr_11_G5", "taxId": "41875", "score": 878.0}, {"name": "chr_11_G5", "taxId": "41875", "score": 876.0}, {"name": "chr_11_G5", "taxId": "41875", "score": 876.0}, {"name": "chr_11_G5", "taxId": "41875", "score": 863.0}, {"name": "chr_11_G5", "taxId": "41875", "score": 861.0}, {"name": "chr_11_G5", "taxId": "41875", "score": 854.0}, {"name": "chr_11_G5", "taxId": "41875", "score": 846.0}, {"name": "chr_11_G5", "taxId": "41875", "score": 837.0}, {"name": "chr_11_G5", "taxId": "41875", "score": 835.0}, {"name": "chr_11_G5", "taxId": "41875", "score": 828.0}, {"name": "chr_11_G5", "taxId": "41875", "score": 822.0}, {"name": "chr_11_G5", "taxId": "41875", "score": 817.0}, {"name": "chr_11_G5", "taxId": "41875", "score": 815.0}, {"name": "chr_11_G5", "taxId": "41875", "score": 808.0}, {"name": "chr_11_G5", "taxId": "41875", "score": 778.0}, {"name": "chr_11_G5", "taxId": "41875", "score": 767.0}, {"name": "chr_11_G5", "taxId": "41875", "score": 745.0}, {"name": "chr_11_G5", "taxId": "41875", "score": 743.0}, {"name": "chr_11_G5", "taxId": "41875", "score": 739.0}, {"name": "chr_11_G5", "taxId": "41875", "score": 730.0}, {"name": "chr_11_G5", "taxId": "41875", "score": 728.0}, {"name": "chr_11_G5", "taxId": "41875", "score": 697.0}, {"name": "chr_11_G5", "taxId": "41875", "score": 693.0}, {"name": "chr_11_G5", "taxId": "41875", "score": 684.0}, {"name": "chr_11_G5", "taxId": "41875", "score": 682.0}, {"name": "chr_11_G5", "taxId": "41875", "score": 678.0}, {"name": "chr_11_G5", "taxId": "41875", "score": 676.0}, {"name": "chr_11_G5", "taxId": "41875", "score": 675.0}, {"name": "chr_11_G5", "taxId": "41875", "score": 673.0}, {"name": "chr_11_G5", "taxId": "41875", "score": 649.0}, {"name": "chr_11_G5", "taxId": "41875", "score": 645.0}, {"name": "chr_11_G5", "taxId": "41875", "score": 638.0}, {"name": "chr_11_G5", "taxId": "41875", "score": 634.0}, {"name": "chr_11_G5", "taxId": "41875", "score": 627.0}, {"name": "chr_11_G5", "taxId": "41875", "score": 623.0}, {"name": "chr_11_G5", "taxId": "41875", "score": 603.0}, {"name": "chr_11_G5", "taxId": "41875", "score": 588.0}, {"name": "chr_11_G5", "taxId": "41875", "score": 558.0}, {"name": "chr_11_G5", "taxId": "41875", "score": 547.0}, {"name": "chr_11_G5", "taxId": "41875", "score": 547.0}, {"name": "chr_11_G5", "taxId": "41875", "score": 547.0}, {"name": "chr_11_G5", "taxId": "41875", "score": 545.0}, {"name": "chr_11_G5", "taxId": "41875", "score": 544.0}, {"name": "chr_11_G5", "taxId": "41875", "score": 542.0}, {"name": "chr_11_G5", "taxId": "41875", "score": 529.0}, {"name": "chr_11_G5", "taxId": "41875", "score": 527.0}, {"name": "chr_11_G5", "taxId": "41875", "score": 521.0}, {"name": "chr_11_G5", "taxId": "41875", "score": 503.0}, {"name": "chr_11_G5", "taxId": "41875", "score": 468.0}, {"name": "chr_11_G5", "taxId": "41875", "score": 460.0}, {"name": "chr_11_G5", "taxId": "41875", "score": 451.0}, {"name": "chr_11_G5", "taxId": "41875", "score": 446.0}, {"name": "chr_11_G5", "taxId": "41875", "score": 436.0}, {"name": "chr_11_G5", "taxId": "41875", "score": 436.0}, {"name": "chr_11_G5", "taxId": "41875", "score": 431.0}, {"name": "chr_11_G5", "taxId": "41875", "score": 422.0}, {"name": "chr_11_G5", "taxId": "41875", "score": 412.0}, {"name": "chr_11_G5", "taxId": "41875", "score": 403.0}, {"name": "chr_11_G5", "taxId": "41875", "score": 401.0}, {"name": "chr_11_G5", "taxId": "41875", "score": 399.0}, {"name": "chr_11_G5", "taxId": "41875", "score": 394.0}, {"name": "chr_11_G5", "taxId": "41875", "score": 392.0}, {"name": "chr_11_G5", "taxId": "41875", "score": 387.0}, {"name": "chr_11_G5", "taxId": "41875", "score": 385.0}, {"name": "chr_11_G5", "taxId": "41875", "score": 377.0}, {"name": "chr_11_G5", "taxId": "41875", "score": 375.0}, {"name": "chr_11_G5", "taxId": "41875", "score": 370.0}, {"name": "chr_11_G5", "taxId": "41875", "score": 350.0}, {"name": "chr_11_G5", "taxId": "41875", "score": 348.0}, {"name": "chr_11_G5", "taxId": "41875", "score": 348.0}, {"name": "chr_11_G5", "taxId": "41875", "score": 335.0}, {"name": "chr_11_G5", "taxId": "41875", "score": 311.0}, {"name": "chr_11_G5", "taxId": "41875", "score": 300.0}, {"name": "chr_11_G5", "taxId": "41875", "score": 296.0}, {"name": "chr_11_G5", "taxId": "41875", "score": 294.0}, {"name": "chr_11_G5", "taxId": "41875", "score": 289.0}, {"name": "chr_11_G5", "taxId": "41875", "score": 285.0}, {"name": "chr_11_G5", "taxId": "41875", "score": 274.0}, {"name": "chr_11_G5", "taxId": "41875", "score": 274.0}, {"name": "chr_11_G5", "taxId": "41875", "score": 261.0}, {"name": "chr_11_G5", "taxId": "41875", "score": 224.0}, {"name": "chr_11_G5", "taxId": "41875", "score": 217.0}, {"name": "chr_11_G5", "taxId": "41875", "score": 211.0}, {"name": "chr_11_G5", "taxId": "41875", "score": 211.0}, {"name": "chr_11_G5", "taxId": "41875", "score": 204.0}, {"name": "chr_11_G5", "taxId": "41875", "score": 196.0}, {"name": "chr_11_G5", "taxId": "41875", "score": 193.0}, {"name": "chr_11_G5", "taxId": "41875", "score": 191.0}, {"name": "chr_11_G5", "taxId": "41875", "score": 183.0}, {"name": "chr_11_G5", "taxId": "41875", "score": 178.0}, {"name": "chr_11_G5", "taxId": "41875", "score": 161.0}, {"name": "chr_11_G5", "taxId": "41875", "score": 156.0}, {"name": "chr_11_G5", "taxId": "41875", "score": 156.0}, {"name": "chr_11_G5", "taxId": "41875", "score": 150.0}, {"name": "chr_11_G5", "taxId": "41875", "score": 150.0}, {"name": "chr_11_G5", "taxId": "41875", "score": 6986.0}, {"name": "chr_11_G5", "taxId": "41875", "score": 161.0}, {"name": "chr_11_G5", "taxId": "41875", "score": 6865.0}, {"name": "chr_11_G5", "taxId": "41875", "score": 5797.0}, {"name": "chr_11_G5", "taxId": "41875", "score": 5594.0}, {"name": "chr_11_G5", "taxId": "41875", "score": 5101.0}, {"name": "chr_11_G5", "taxId": "41875", "score": 4939.0}, {"name": "chr_11_G5", "taxId": "41875", "score": 4734.0}, {"name": "chr_11_G5", "taxId": "41875", "score": 4322.0}, {"name": "chr_11_G5", "taxId": "41875", "score": 311.0}, {"name": "chr_11_G5", "taxId": "41875", "score": 4233.0}, {"name": "chr_11_G5", "taxId": "41875", "score": 4170.0}, {"name": "chr_11_G5", "taxId": "41875", "score": 4098.0}, {"name": "chr_11_G5", "taxId": "41875", "score": 3897.0}, {"name": "chr_11_G5", "taxId": "41875", "score": 3897.0}, {"name": "chr_11_G5", "taxId": "157820", "score": 3890.0}, {"name": "chr_11_G5", "taxId": "41875", "score": 3868.0}, {"name": "chr_11_G5", "taxId": "41875", "score": 3760.0}, {"name": "chr_11_G5", "taxId": "41875", "score": 3576.0}, {"name": "chr_11_G5", "taxId": "41875", "score": 3397.0}, {"name": "chr_11_G5", "taxId": "515363", "score": 3278.0}, {"name": "chr_11_G5", "taxId": "41875", "score": 3205.0}, {"name": "chr_11_G5", "taxId": "41875", "score": 3136.0}, {"name": "chr_11_G5", "taxId": "41875", "score": 3120.0}, {"name": "chr_11_G5", "taxId": "41875", "score": 3066.0}, {"name": "chr_11_G5", "taxId": "41875", "score": 401.0}, {"name": "chr_11_G5", "taxId": "41875", "score": 3064.0}, {"name": "chr_11_G5", "taxId": "41875", "score": 3024.0}, {"name": "chr_11_G5", "taxId": "41875", "score": 2963.0}, {"name": "chr_11_G5", "taxId": "41875", "score": 2848.0}, {"name": "chr_11_G5", "taxId": "41875", "score": 2782.0}, {"name": "chr_11_G5", "taxId": "41875", "score": 2754.0}, {"name": "chr_11_G5", "taxId": "41875", "score": 2728.0}, {"name": "chr_11_G5", "taxId": "41875", "score": 2717.0}, {"name": "chr_11_G5", "taxId": "41875", "score": 2695.0}, {"name": "chr_11_G5", "taxId": "41875", "score": 2693.0}, {"name": "chr_11_G5", "taxId": "41875", "score": 2684.0}, {"name": "chr_11_G5", "taxId": "41875", "score": 2654.0}, {"name": "chr_11_G5", "taxId": "41875", "score": 2639.0}, {"name": "chr_11_G5", "taxId": "41875", "score": 2615.0}, {"name": "chr_11_G5", "taxId": "41875", "score": 2591.0}, {"name": "chr_11_G5", "taxId": "41875", "score": 1541.0}, {"name": "chr_11_G5", "taxId": "41875", "score": 2569.0}, {"name": "chr_11_G5", "taxId": "41875", "score": 2505.0}, {"name": "chr_11_G5", "taxId": "41875", "score": 2501.0}, {"name": "chr_11_G5", "taxId": "41875", "score": 2477.0}, {"name": "chr_11_G5", "taxId": "41875", "score": 2471.0}, {"name": "chr_11_G5", "taxId": "41875", "score": 473.0}, {"name": "chr_11_G5", "taxId": "41875", "score": 409.0}, {"name": "chr_11_G5", "taxId": "41875", "score": 342.0}, {"name": "chr_11_G5", "taxId": "41875", "score": 167.0}, {"name": "chr_11_G5", "taxId": "41875", "score": 2440.0}, {"name": "chr_11_G5", "taxId": "41875", "score": 2385.0}, {"name": "chr_11_G5", "taxId": "41875", "score": 2366.0}, {"name": "chr_11_G5", "taxId": "41875", "score": 2362.0}, {"name": "chr_11_G5", "taxId": "41875", "score": 2355.0}, {"name": "chr_11_G5", "taxId": "41875", "score": 2348.0}, {"name": "chr_11_G5", "taxId": "41875", "score": 2302.0}, {"name": "chr_11_G5", "taxId": "41875", "score": 2259.0}, {"name": "chr_11_G5", "taxId": "41875", "score": 2257.0}, {"name": "chr_11_G5", "taxId": "41875", "score": 2047.0}, {"name": "chr_11_G5", "taxId": "41875", "score": 2239.0}, {"name": "chr_11_G5", "taxId": "41875", "score": 2215.0}, {"name": "chr_11_G5", "taxId": "41875", "score": 2211.0}, {"name": "chr_11_G5", "taxId": "41875", "score": 2165.0}, {"name": "chr_11_G5", "taxId": "41875", "score": 2152.0}, {"name": "chr_11_G5", "taxId": "41875", "score": 2141.0}, {"name": "chr_11_G5", "taxId": "41875", "score": 2130.0}, {"name": "chr_11_G5", "taxId": "41875", "score": 2128.0}, {"name": "chr_11_G5", "taxId": "41875", "score": 2063.0}, {"name": "chr_11_G5", "taxId": "41875", "score": 935.0}, {"name": "chr_11_G5", "taxId": "41875", "score": 2115.0}, {"name": "chr_11_G5", "taxId": "41875", "score": 2100.0}, {"name": "chr_11_G5", "taxId": "41875", "score": 2100.0}, {"name": "chr_11_G5", "taxId": "41875", "score": 2098.0}, {"name": "chr_11_G5", "taxId": "41875", "score": 2069.0}, {"name": "chr_11_G5", "taxId": "41875", "score": 2067.0}, {"name": "chr_11_G5", "taxId": "41875", "score": 2037.0}, {"name": "chr_11_G5", "taxId": "41875", "score": 708.0}, {"name": "chr_11_G5", "taxId": "41875", "score": 1989.0}, {"name": "chr_11_G5", "taxId": "41875", "score": 941.0}, {"name": "chr_11_G5", "taxId": "41875", "score": 183.0}, {"name": "chr_11_G5", "taxId": "41875", "score": 1988.0}, {"name": "chr_11_G5", "taxId": "41875", "score": 1375.0}, {"name": "chr_11_G5", "taxId": "41875", "score": 1973.0}, {"name": "chr_11_G5", "taxId": "41875", "score": 1923.0}, {"name": "chr_11_G5", "taxId": "41875", "score": 588.0}, {"name": "chr_11_G5", "taxId": "41875", "score": 1919.0}, {"name": "chr_11_G5", "taxId": "41875", "score": 1897.0}, {"name": "chr_11_G5", "taxId": "41875", "score": 1895.0}, {"name": "chr_11_G5", "taxId": "41875", "score": 1892.0}, {"name": "chr_11_G5", "taxId": "41875", "score": 593.0}, {"name": "chr_11_G5", "taxId": "41875", "score": 1890.0}, {"name": "chr_11_G5", "taxId": "41875", "score": 1868.0}, {"name": "chr_11_G5", "taxId": "41875", "score": 1866.0}, {"name": "chr_11_G5", "taxId": "41875", "score": 1858.0}, {"name": "chr_11_G5", "taxId": "41875", "score": 1847.0}, {"name": "chr_11_G5", "taxId": "41875", "score": 1844.0}, {"name": "chr_11_G5", "taxId": "41875", "score": 1842.0}, {"name": "chr_11_G5", "taxId": "41875", "score": 1823.0}, {"name": "chr_11_G5", "taxId": "41875", "score": 1814.0}, {"name": "chr_11_G5", "taxId": "41875", "score": 1805.0}, {"name": "chr_11_G5", "taxId": "41875", "score": 1788.0}, {"name": "chr_11_G5", "taxId": "41875", "score": 1757.0}, {"name": "chr_11_G5", "taxId": "41875", "score": 1738.0}, {"name": "chr_11_G5", "taxId": "41875", "score": 1688.0}, {"name": "chr_11_G5", "taxId": "41875", "score": 1681.0}, {"name": "chr_11_G5", "taxId": "41875", "score": 1670.0}, {"name": "chr_11_G5", "taxId": "41875", "score": 1668.0}, {"name": "chr_11_G5", "taxId": "41875", "score": 1666.0}, {"name": "chr_11_G5", "taxId": "41875", "score": 1664.0}, {"name": "chr_11_G5", "taxId": "41875", "score": 1664.0}, {"name": "chr_11_G5", "taxId": "41875", "score": 1663.0}, {"name": "chr_11_G5", "taxId": "41875", "score": 1657.0}, {"name": "chr_11_G5", "taxId": "41875", "score": 1652.0}, {"name": "chr_11_G5", "taxId": "41875", "score": 1646.0}, {"name": "chr_11_G5", "taxId": "41875", "score": 1618.0}, {"name": "chr_11_G5", "taxId": "41875", "score": 1615.0}, {"name": "chr_11_G5", "taxId": "436017", "score": 1589.0}, {"name": "chr_11_G5", "taxId": "436017", "score": 1589.0}, {"name": "chr_11_G5", "taxId": "41875", "score": 1570.0}, {"name": "chr_11_G5", "taxId": "41875", "score": 1570.0}, {"name": "chr_11_G5", "taxId": "41875", "score": 1563.0}, {"name": "chr_11_G5", "taxId": "296587", "score": 1559.0}, {"name": "chr_11_G5", "taxId": "41875", "score": 1557.0}, {"name": "chr_11_G5", "taxId": "41875", "score": 1543.0}, {"name": "chr_11_G5", "taxId": "41875", "score": 876.0}, {"name": "chr_11_G5", "taxId": "41875", "score": 1511.0}, {"name": "chr_11_G5", "taxId": "41875", "score": 1502.0}, {"name": "chr_11_G5", "taxId": "41875", "score": 1498.0}, {"name": "chr_11_G5", "taxId": "41875", "score": 1472.0}, {"name": "chr_11_G5", "taxId": "41875", "score": 403.0}, {"name": "chr_11_G5", "taxId": "41875", "score": 1472.0}, {"name": "chr_11_G5", "taxId": "41875", "score": 1467.0}, {"name": "chr_11_G5", "taxId": "41875", "score": 1070.0}, {"name": "chr_11_G5", "taxId": "41875", "score": 1434.0}, {"name": "chr_11_G5", "taxId": "41875", "score": 1421.0}, {"name": "chr_11_G5", "taxId": "41875", "score": 1419.0}, {"name": "chr_11_G5", "taxId": "41875", "score": 1105.0}, {"name": "chr_11_G5", "taxId": "41875", "score": 1415.0}, {"name": "chr_11_G5", "taxId": "41875", "score": 1411.0}, {"name": "chr_11_G5", "taxId": "41875", "score": 1404.0}, {"name": "chr_11_G5", "taxId": "41875", "score": 143.0}, {"name": "chr_11_G5", "taxId": "41875", "score": 1397.0}, {"name": "chr_11_G5", "taxId": "41875", "score": 1391.0}, {"name": "chr_11_G5", "taxId": "41875", "score": 1389.0}, {"name": "chr_11_G5", "taxId": "41875", "score": 1375.0}, {"name": "chr_11_G5", "taxId": "41875", "score": 1362.0}, {"name": "chr_11_G5", "taxId": "41875", "score": 1362.0}, {"name": "chr_11_G5", "taxId": "41875", "score": 1354.0}, {"name": "chr_11_G5", "taxId": "41875", "score": 1345.0}, {"name": "chr_11_G5", "taxId": "41875", "score": 1341.0}, {"name": "chr_11_G5", "taxId": "41875", "score": 1341.0}, {"name": "chr_11_G5", "taxId": "41875", "score": 1325.0}, {"name": "chr_11_G5", "taxId": "41875", "score": 1317.0}, {"name": "chr_11_G5", "taxId": "41875", "score": 1317.0}, {"name": "chr_11_G5", "taxId": "41875", "score": 1317.0}, {"name": "chr_11_G5", "taxId": "436017", "score": 1304.0}, {"name": "chr_11_G5", "taxId": "436017", "score": 1304.0}, {"name": "chr_11_G5", "taxId": "436017", "score": 1279.0}, {"name": "chr_11_G5", "taxId": "436017", "score": 983.0}, {"name": "chr_11_G5", "taxId": "436017", "score": 673.0}, {"name": "chr_11_G5", "taxId": "41875", "score": 1303.0}, {"name": "chr_11_G5", "taxId": "41875", "score": 1299.0}, {"name": "chr_11_G5", "taxId": "41875", "score": 1297.0}, {"name": "chr_11_G5", "taxId": "41875", "score": 1282.0}, {"name": "chr_11_G5", "taxId": "436017", "score": 1279.0}, {"name": "chr_11_G5", "taxId": "41875", "score": 1277.0}, {"name": "chr_11_G5", "taxId": "41875", "score": 1271.0}, {"name": "chr_11_G5", "taxId": "41875", "score": 1266.0}, {"name": "chr_11_G5", "taxId": "41875", "score": 1256.0}, {"name": "chr_11_G5", "taxId": "41875", "score": 756.0}, {"name": "chr_11_G5", "taxId": "41875", "score": 1253.0}, {"name": "chr_11_G5", "taxId": "41875", "score": 1247.0}, {"name": "chr_11_G5", "taxId": "41875", "score": 1247.0}, {"name": "chr_11_G5", "taxId": "41875", "score": 1242.0}, {"name": "chr_11_G5", "taxId": "41875", "score": 1240.0}, {"name": "chr_11_G5", "taxId": "41875", "score": 1238.0}, {"name": "chr_11_G5", "taxId": "41875", "score": 1227.0}, {"name": "chr_11_G5", "taxId": "41875", "score": 279.0}, {"name": "chr_11_G5", "taxId": "41875", "score": 1212.0}, {"name": "chr_11_G5", "taxId": "41875", "score": 1197.0}, {"name": "chr_11_G5", "taxId": "41875", "score": 1192.0}, {"name": "chr_11_G5", "taxId": "41875", "score": 1188.0}, {"name": "chr_11_G5", "taxId": "41875", "score": 636.0}, {"name": "chr_11_G5", "taxId": "41875", "score": 1186.0}, {"name": "chr_11_G5", "taxId": "41875", "score": 1184.0}, {"name": "chr_11_G5", "taxId": "41875", "score": 1184.0}, {"name": "chr_11_G5", "taxId": "41875", "score": 272.0}, {"name": "chr_11_G5", "taxId": "41875", "score": 143.0}, {"name": "chr_11_G5", "taxId": "41875", "score": 1168.0}, {"name": "chr_11_G5", "taxId": "41875", "score": 1164.0}, {"name": "chr_11_G5", "taxId": "41875", "score": 1164.0}, {"name": "chr_11_G5", "taxId": "41875", "score": 1157.0}, {"name": "chr_11_G5", "taxId": "41875", "score": 1155.0}, {"name": "chr_11_G5", "taxId": "41875", "score": 1153.0}, {"name": "chr_11_G5", "taxId": "41875", "score": 1144.0}, {"name": "chr_11_G5", "taxId": "41875", "score": 291.0}, {"name": "chr_11_G5", "taxId": "41875", "score": 1140.0}, {"name": "chr_11_G5", "taxId": "41875", "score": 1133.0}, {"name": "chr_11_G5", "taxId": "41875", "score": 1133.0}, {"name": "chr_11_G5", "taxId": "70448", "score": 1120.0}, {"name": "chr_11_G5", "taxId": "41875", "score": 1120.0}, {"name": "chr_11_G5", "taxId": "41875", "score": 1120.0}, {"name": "chr_11_G5", "taxId": "41875", "score": 1101.0}, {"name": "chr_11_G5", "taxId": "41875", "score": 1096.0}, {"name": "chr_11_G5", "taxId": "41875", "score": 1074.0}, {"name": "chr_11_G5", "taxId": "41875", "score": 1062.0}, {"name": "chr_11_G5", "taxId": "41875", "score": 1057.0}, {"name": "chr_11_G5", "taxId": "41875", "score": 1048.0}, {"name": "chr_11_G5", "taxId": "296587", "score": 1048.0}, {"name": "chr_11_G5", "taxId": "41875", "score": 1046.0}, {"name": "chr_11_G5", "taxId": "41875", "score": 990.0}, {"name": "chr_11_G5", "taxId": "41875", "score": 1046.0}, {"name": "chr_11_G5", "taxId": "41875", "score": 1037.0}, {"name": "chr_11_G5", "taxId": "41875", "score": 1033.0}, {"name": "chr_11_G5", "taxId": "70448", "score": 1031.0}, {"name": "chr_11_G5", "taxId": "41875", "score": 1005.0}, {"name": "chr_11_G5", "taxId": "41875", "score": 994.0}, {"name": "chr_11_G5", "taxId": "436017", "score": 983.0}, {"name": "chr_11_G5", "taxId": "41875", "score": 976.0}, {"name": "chr_11_G5", "taxId": "41875", "score": 970.0}, {"name": "chr_11_G5", "taxId": "41875", "score": 623.0}, {"name": "chr_11_G5", "taxId": "41875", "score": 970.0}, {"name": "chr_11_G5", "taxId": "41875", "score": 966.0}, {"name": "chr_11_G5", "taxId": "41875", "score": 955.0}, {"name": "chr_11_G5", "taxId": "41875", "score": 955.0}, {"name": "chr_11_G5", "taxId": "41875", "score": 955.0}, {"name": "chr_11_G5", "taxId": "41875", "score": 568.0}, {"name": "chr_11_G5", "taxId": "41875", "score": 946.0}, {"name": "chr_11_G5", "taxId": "41875", "score": 926.0}, {"name": "chr_11_G5", "taxId": "41875", "score": 920.0}, {"name": "chr_11_G5", "taxId": "41875", "score": 544.0}, {"name": "chr_11_G5", "taxId": "41875", "score": 900.0}, {"name": "chr_11_G5", "taxId": "41875", "score": 889.0}, {"name": "chr_11_G5", "taxId": "41875", "score": 887.0}, {"name": "chr_11_G5", "taxId": "41875", "score": 880.0}, {"name": "chr_11_G5", "taxId": "41875", "score": 878.0}, {"name": "chr_11_G5", "taxId": "41875", "score": 874.0}, {"name": "chr_11_G5", "taxId": "41875", "score": 870.0}, {"name": "chr_11_G5", "taxId": "41875", "score": 865.0}, {"name": "chr_11_G5", "taxId": "41875", "score": 861.0}, {"name": "chr_11_G5", "taxId": "41875", "score": 856.0}, {"name": "chr_11_G5", "taxId": "41875", "score": 850.0}, {"name": "chr_11_G5", "taxId": "41875", "score": 837.0}, {"name": "chr_11_G5", "taxId": "41875", "score": 837.0}, {"name": "chr_11_G5", "taxId": "41875", "score": 835.0}, {"name": "chr_11_G5", "taxId": "41875", "score": 828.0}, {"name": "chr_11_G5", "taxId": "41875", "score": 822.0}, {"name": "chr_11_G5", "taxId": "41875", "score": 821.0}, {"name": "chr_11_G5", "taxId": "41875", "score": 817.0}, {"name": "chr_11_G5", "taxId": "41875", "score": 815.0}, {"name": "chr_11_G5", "taxId": "41875", "score": 808.0}, {"name": "chr_11_G5", "taxId": "41875", "score": 211.0}, {"name": "chr_11_G5", "taxId": "41875", "score": 806.0}, {"name": "chr_11_G5", "taxId": "41875", "score": 806.0}, {"name": "chr_11_G5", "taxId": "41875", "score": 804.0}, {"name": "chr_11_G5", "taxId": "41875", "score": 804.0}, {"name": "chr_11_G5", "taxId": "41875", "score": 795.0}, {"name": "chr_11_G5", "taxId": "41875", "score": 793.0}, {"name": "chr_11_G5", "taxId": "41875", "score": 787.0}, {"name": "chr_11_G5", "taxId": "41875", "score": 785.0}, {"name": "chr_11_G5", "taxId": "41875", "score": 769.0}, {"name": "chr_11_G5", "taxId": "41875", "score": 769.0}, {"name": "chr_11_G5", "taxId": "41875", "score": 767.0}, {"name": "chr_11_G5", "taxId": "41875", "score": 745.0}, {"name": "chr_11_G5", "taxId": "41875", "score": 741.0}, {"name": "chr_11_G5", "taxId": "41875", "score": 294.0}, {"name": "chr_11_G5", "taxId": "41875", "score": 734.0}, {"name": "chr_11_G5", "taxId": "41875", "score": 545.0}, {"name": "chr_11_G5", "taxId": "41875", "score": 730.0}, {"name": "chr_11_G5", "taxId": "41875", "score": 728.0}, {"name": "chr_11_G5", "taxId": "41875", "score": 717.0}, {"name": "chr_11_G5", "taxId": "41875", "score": 701.0}, {"name": "chr_11_G5", "taxId": "41875", "score": 697.0}, {"name": "chr_11_G5", "taxId": "41875", "score": 693.0}, {"name": "chr_11_G5", "taxId": "41875", "score": 688.0}, {"name": "chr_11_G5", "taxId": "41875", "score": 688.0}, {"name": "chr_11_G5", "taxId": "41875", "score": 678.0}, {"name": "chr_11_G5", "taxId": "41875", "score": 676.0}, {"name": "chr_11_G5", "taxId": "41875", "score": 671.0}, {"name": "chr_11_G5", "taxId": "41875", "score": 658.0}, {"name": "chr_11_G5", "taxId": "41875", "score": 651.0}, {"name": "chr_11_G5", "taxId": "41875", "score": 207.0}, {"name": "chr_11_G5", "taxId": "41875", "score": 649.0}, {"name": "chr_11_G5", "taxId": "41875", "score": 645.0}, {"name": "chr_11_G5", "taxId": "41875", "score": 638.0}, {"name": "chr_11_G5", "taxId": "41875", "score": 628.0}, {"name": "chr_11_G5", "taxId": "436017", "score": 604.0}, {"name": "chr_11_G5", "taxId": "41875", "score": 603.0}, {"name": "chr_11_G5", "taxId": "41875", "score": 593.0}, {"name": "chr_11_G5", "taxId": "41875", "score": 582.0}, {"name": "chr_11_G5", "taxId": "41875", "score": 577.0}, {"name": "chr_11_G5", "taxId": "41875", "score": 224.0}, {"name": "chr_11_G5", "taxId": "70448", "score": 571.0}, {"name": "chr_11_G5", "taxId": "41875", "score": 568.0}, {"name": "chr_11_G5", "taxId": "41875", "score": 555.0}, {"name": "chr_11_G5", "taxId": "41875", "score": 547.0}, {"name": "chr_11_G5", "taxId": "41875", "score": 547.0}, {"name": "chr_11_G5", "taxId": "41875", "score": 547.0}, {"name": "chr_11_G5", "taxId": "41875", "score": 542.0}, {"name": "chr_11_G5", "taxId": "41875", "score": 527.0}, {"name": "chr_11_G5", "taxId": "41875", "score": 285.0}, {"name": "chr_11_G5", "taxId": "41875", "score": 525.0}, {"name": "chr_11_G5", "taxId": "41875", "score": 523.0}, {"name": "chr_11_G5", "taxId": "41875", "score": 518.0}, {"name": "chr_11_G5", "taxId": "41875", "score": 518.0}, {"name": "chr_11_G5", "taxId": "41875", "score": 514.0}, {"name": "chr_11_G5", "taxId": "41875", "score": 512.0}, {"name": "chr_11_G5", "taxId": "41875", "score": 512.0}, {"name": "chr_11_G5", "taxId": "41875", "score": 503.0}, {"name": "chr_11_G5", "taxId": "41875", "score": 494.0}, {"name": "chr_11_G5", "taxId": "41875", "score": 494.0}, {"name": "chr_11_G5", "taxId": "41875", "score": 484.0}, {"name": "chr_11_G5", "taxId": "41875", "score": 479.0}, {"name": "chr_11_G5", "taxId": "41875", "score": 473.0}, {"name": "chr_11_G5", "taxId": "41875", "score": 396.0}, {"name": "chr_11_G5", "taxId": "41875", "score": 473.0}, {"name": "chr_11_G5", "taxId": "41875", "score": 473.0}, {"name": "chr_11_G5", "taxId": "41875", "score": 473.0}, {"name": "chr_11_G5", "taxId": "41875", "score": 468.0}, {"name": "chr_11_G5", "taxId": "41875", "score": 460.0}, {"name": "chr_11_G5", "taxId": "41875", "score": 451.0}, {"name": "chr_11_G5", "taxId": "41875", "score": 370.0}, {"name": "chr_11_G5", "taxId": "41875", "score": 446.0}, {"name": "chr_11_G5", "taxId": "41875", "score": 344.0}, {"name": "chr_11_G5", "taxId": "41875", "score": 436.0}, {"name": "chr_11_G5", "taxId": "41875", "score": 436.0}, {"name": "chr_11_G5", "taxId": "41875", "score": 431.0}, {"name": "chr_11_G5", "taxId": "41875", "score": 412.0}, {"name": "chr_11_G5", "taxId": "436017", "score": 407.0}, {"name": "chr_11_G5", "taxId": "41875", "score": 394.0}, {"name": "chr_11_G5", "taxId": "41875", "score": 387.0}, {"name": "chr_11_G5", "taxId": "41875", "score": 385.0}, {"name": "chr_11_G5", "taxId": "41875", "score": 379.0}, {"name": "chr_11_G5", "taxId": "41875", "score": 167.0}, {"name": "chr_11_G5", "taxId": "41875", "score": 377.0}, {"name": "chr_11_G5", "taxId": "41875", "score": 372.0}, {"name": "chr_11_G5", "taxId": "41875", "score": 353.0}, {"name": "chr_11_G5", "taxId": "41875", "score": 353.0}, {"name": "chr_11_G5", "taxId": "41875", "score": 348.0}, {"name": "chr_11_G5", "taxId": "41875", "score": 339.0}, {"name": "chr_11_G5", "taxId": "41875", "score": 327.0}, {"name": "chr_11_G5", "taxId": "3055", "score": 320.0}, {"name": "chr_11_G5", "taxId": "41875", "score": 300.0}, {"name": "chr_11_G5", "taxId": "41875", "score": 292.0}, {"name": "chr_11_G5", "taxId": "41875", "score": 274.0}, {"name": "chr_11_G5", "taxId": "41875", "score": 274.0}, {"name": "chr_11_G5", "taxId": "41875", "score": 272.0}, {"name": "chr_11_G5", "taxId": "574566", "score": 270.0}, {"name": "chr_11_G5", "taxId": "41875", "score": 261.0}, {"name": "chr_11_G5", "taxId": "157072", "score": 250.0}, {"name": "chr_11_G5", "taxId": "41875", "score": 244.0}, {"name": "chr_11_G5", "taxId": "41875", "score": 244.0}, {"name": "chr_11_G5", "taxId": "507509", "score": 231.0}, {"name": "chr_11_G5", "taxId": "41875", "score": 231.0}, {"name": "chr_11_G5", "taxId": "27457", "score": 226.0}, {"name": "chr_11_G5", "taxId": "41875", "score": 224.0}, {"name": "chr_11_G5", "taxId": "41875", "score": 219.0}, {"name": "chr_11_G5", "taxId": "41875", "score": 219.0}, {"name": "chr_11_G5", "taxId": "41875", "score": 217.0}, {"name": "chr_11_G5", "taxId": "41875", "score": 217.0}, {"name": "chr_11_G5", "taxId": "4151", "score": 213.0}, {"name": "chr_11_G5", "taxId": "41875", "score": 211.0}, {"name": "chr_11_G5", "taxId": "564608", "score": 206.0}, {"name": "chr_11_G5", "taxId": "4442", "score": 204.0}, {"name": "chr_11_G5", "taxId": "41875", "score": 200.0}, {"name": "chr_11_G5", "taxId": "41875", "score": 193.0}, {"name": "chr_11_G5", "taxId": "41875", "score": 191.0}, {"name": "chr_11_G5", "taxId": "41875", "score": 187.0}, {"name": "chr_11_G5", "taxId": "564608", "score": 156.0}, {"name": "chr_11_G5", "taxId": "41875", "score": 150.0}]}, "taxonomy": {"bestsum": {"species": {"tax": "Bathycoccus prasinos", "score": 949031.0, "c_index": 13}, "genus": {"tax": "Bathycoccus", "score": 949031.0, "c_index": 11}, "family": {"tax": "Bathycoccaceae", "score": 963747.0, "c_index": 9}, "order": {"tax": "Mamiellales", "score": 966716.0, "c_index": 8}, "phylum": {"tax": "Chlorophyta", "score": 971196.0, "c_index": 4}, "superkingdom": {"tax": "Eukaryota", "score": 975598.0, "c_index": 0}}}}, "chr_10_G5": {"name": "chr_10_G5", "length": 826295, "n_count": 100, "agct_count": 826195, "gc": 0.4861, "covs": {"bam0": 98.3668}, "read_cov": {"bam0": 542147}, "hits": {"tax0": [{"name": "chr_10_G5", "taxId": "41875", "score": 8148.0}, {"name": "chr_10_G5", "taxId": "41875", "score": 7808.0}, {"name": "chr_10_G5", "taxId": "41875", "score": 7179.0}, {"name": "chr_10_G5", "taxId": "41875", "score": 6534.0}, {"name": "chr_10_G5", "taxId": "41875", "score": 6246.0}, {"name": "chr_10_G5", "taxId": "41875", "score": 5659.0}, {"name": "chr_10_G5", "taxId": "41875", "score": 5531.0}, {"name": "chr_10_G5", "taxId": "41875", "score": 5402.0}, {"name": "chr_10_G5", "taxId": "41875", "score": 5374.0}, {"name": "chr_10_G5", "taxId": "41875", "score": 5005.0}, {"name": "chr_10_G5", "taxId": "41875", "score": 4915.0}, {"name": "chr_10_G5", "taxId": "41875", "score": 4809.0}, {"name": "chr_10_G5", "taxId": "41875", "score": 4451.0}, {"name": "chr_10_G5", "taxId": "41875", "score": 4349.0}, {"name": "chr_10_G5", "taxId": "41875", "score": 4338.0}, {"name": "chr_10_G5", "taxId": "41875", "score": 4309.0}, {"name": "chr_10_G5", "taxId": "41875", "score": 4069.0}, {"name": "chr_10_G5", "taxId": "41875", "score": 3964.0}, {"name": "chr_10_G5", "taxId": "41875", "score": 3917.0}, {"name": "chr_10_G5", "taxId": "41875", "score": 3910.0}, {"name": "chr_10_G5", "taxId": "41875", "score": 3836.0}, {"name": "chr_10_G5", "taxId": "41875", "score": 3832.0}, {"name": "chr_10_G5", "taxId": "41875", "score": 3823.0}, {"name": "chr_10_G5", "taxId": "41875", "score": 3759.0}, {"name": "chr_10_G5", "taxId": "41875", "score": 3746.0}, {"name": "chr_10_G5", "taxId": "41875", "score": 3692.0}, {"name": "chr_10_G5", "taxId": "41875", "score": 3685.0}, {"name": "chr_10_G5", "taxId": "41875", "score": 3598.0}, {"name": "chr_10_G5", "taxId": "41875", "score": 3572.0}, {"name": "chr_10_G5", "taxId": "41875", "score": 3555.0}, {"name": "chr_10_G5", "taxId": "41875", "score": 3469.0}, {"name": "chr_10_G5", "taxId": "41875", "score": 3365.0}, {"name": "chr_10_G5", "taxId": "41875", "score": 3365.0}, {"name": "chr_10_G5", "taxId": "41875", "score": 3336.0}, {"name": "chr_10_G5", "taxId": "41875", "score": 3323.0}, {"name": "chr_10_G5", "taxId": "41875", "score": 3273.0}, {"name": "chr_10_G5", "taxId": "41875", "score": 3271.0}, {"name": "chr_10_G5", "taxId": "41875", "score": 3256.0}, {"name": "chr_10_G5", "taxId": "41875", "score": 3214.0}, {"name": "chr_10_G5", "taxId": "41875", "score": 3212.0}, {"name": "chr_10_G5", "taxId": "41875", "score": 3190.0}, {"name": "chr_10_G5", "taxId": "41875", "score": 3177.0}, {"name": "chr_10_G5", "taxId": "41875", "score": 3173.0}, {"name": "chr_10_G5", "taxId": "41875", "score": 3166.0}, {"name": "chr_10_G5", "taxId": "41875", "score": 3064.0}, {"name": "chr_10_G5", "taxId": "41875", "score": 3009.0}, {"name": "chr_10_G5", "taxId": "41875", "score": 2983.0}, {"name": "chr_10_G5", "taxId": "41875", "score": 2939.0}, {"name": "chr_10_G5", "taxId": "41875", "score": 2937.0}, {"name": "chr_10_G5", "taxId": "41875", "score": 2896.0}, {"name": "chr_10_G5", "taxId": "41875", "score": 2894.0}, {"name": "chr_10_G5", "taxId": "41875", "score": 2878.0}, {"name": "chr_10_G5", "taxId": "41875", "score": 2863.0}, {"name": "chr_10_G5", "taxId": "41875", "score": 2839.0}, {"name": "chr_10_G5", "taxId": "41875", "score": 2782.0}, {"name": "chr_10_G5", "taxId": "41875", "score": 2704.0}, {"name": "chr_10_G5", "taxId": "41875", "score": 2700.0}, {"name": "chr_10_G5", "taxId": "41875", "score": 2693.0}, {"name": "chr_10_G5", "taxId": "41875", "score": 2663.0}, {"name": "chr_10_G5", "taxId": "41875", "score": 2575.0}, {"name": "chr_10_G5", "taxId": "41875", "score": 2564.0}, {"name": "chr_10_G5", "taxId": "41875", "score": 2555.0}, {"name": "chr_10_G5", "taxId": "41875", "score": 2433.0}, {"name": "chr_10_G5", "taxId": "41875", "score": 2427.0}, {"name": "chr_10_G5", "taxId": "41875", "score": 2418.0}, {"name": "chr_10_G5", "taxId": "41875", "score": 2409.0}, {"name": "chr_10_G5", "taxId": "41875", "score": 2392.0}, {"name": "chr_10_G5", "taxId": "41875", "score": 2390.0}, {"name": "chr_10_G5", "taxId": "41875", "score": 2372.0}, {"name": "chr_10_G5", "taxId": "41875", "score": 2338.0}, {"name": "chr_10_G5", "taxId": "41875", "score": 2276.0}, {"name": "chr_10_G5", "taxId": "41875", "score": 2248.0}, {"name": "chr_10_G5", "taxId": "41875", "score": 2222.0}, {"name": "chr_10_G5", "taxId": "41875", "score": 2207.0}, {"name": "chr_10_G5", "taxId": "41875", "score": 2207.0}, {"name": "chr_10_G5", "taxId": "41875", "score": 2207.0}, {"name": "chr_10_G5", "taxId": "41875", "score": 2206.0}, {"name": "chr_10_G5", "taxId": "41875", "score": 2204.0}, {"name": "chr_10_G5", "taxId": "41875", "score": 2202.0}, {"name": "chr_10_G5", "taxId": "41875", "score": 2202.0}, {"name": "chr_10_G5", "taxId": "41875", "score": 2183.0}, {"name": "chr_10_G5", "taxId": "41875", "score": 2183.0}, {"name": "chr_10_G5", "taxId": "41875", "score": 2176.0}, {"name": "chr_10_G5", "taxId": "41875", "score": 2139.0}, {"name": "chr_10_G5", "taxId": "41875", "score": 2106.0}, {"name": "chr_10_G5", "taxId": "41875", "score": 2093.0}, {"name": "chr_10_G5", "taxId": "41875", "score": 2078.0}, {"name": "chr_10_G5", "taxId": "41875", "score": 2076.0}, {"name": "chr_10_G5", "taxId": "41875", "score": 2076.0}, {"name": "chr_10_G5", "taxId": "41875", "score": 2073.0}, {"name": "chr_10_G5", "taxId": "41875", "score": 2067.0}, {"name": "chr_10_G5", "taxId": "41875", "score": 2039.0}, {"name": "chr_10_G5", "taxId": "41875", "score": 2028.0}, {"name": "chr_10_G5", "taxId": "41875", "score": 2025.0}, {"name": "chr_10_G5", "taxId": "41875", "score": 1978.0}, {"name": "chr_10_G5", "taxId": "41875", "score": 1962.0}, {"name": "chr_10_G5", "taxId": "41875", "score": 1914.0}, {"name": "chr_10_G5", "taxId": "41875", "score": 1912.0}, {"name": "chr_10_G5", "taxId": "41875", "score": 1910.0}, {"name": "chr_10_G5", "taxId": "41875", "score": 1906.0}, {"name": "chr_10_G5", "taxId": "41875", "score": 1906.0}, {"name": "chr_10_G5", "taxId": "41875", "score": 1881.0}, {"name": "chr_10_G5", "taxId": "41875", "score": 1862.0}, {"name": "chr_10_G5", "taxId": "41875", "score": 1853.0}, {"name": "chr_10_G5", "taxId": "41875", "score": 1832.0}, {"name": "chr_10_G5", "taxId": "41875", "score": 1808.0}, {"name": "chr_10_G5", "taxId": "41875", "score": 1779.0}, {"name": "chr_10_G5", "taxId": "41875", "score": 1768.0}, {"name": "chr_10_G5", "taxId": "41875", "score": 1757.0}, {"name": "chr_10_G5", "taxId": "41875", "score": 1740.0}, {"name": "chr_10_G5", "taxId": "41875", "score": 1731.0}, {"name": "chr_10_G5", "taxId": "41875", "score": 1718.0}, {"name": "chr_10_G5", "taxId": "41875", "score": 1714.0}, {"name": "chr_10_G5", "taxId": "41875", "score": 1714.0}, {"name": "chr_10_G5", "taxId": "41875", "score": 1657.0}, {"name": "chr_10_G5", "taxId": "41875", "score": 1657.0}, {"name": "chr_10_G5", "taxId": "41875", "score": 1655.0}, {"name": "chr_10_G5", "taxId": "41875", "score": 1652.0}, {"name": "chr_10_G5", "taxId": "41875", "score": 1639.0}, {"name": "chr_10_G5", "taxId": "41875", "score": 1639.0}, {"name": "chr_10_G5", "taxId": "41875", "score": 1633.0}, {"name": "chr_10_G5", "taxId": "41875", "score": 1622.0}, {"name": "chr_10_G5", "taxId": "41875", "score": 1605.0}, {"name": "chr_10_G5", "taxId": "41875", "score": 1598.0}, {"name": "chr_10_G5", "taxId": "41875", "score": 1583.0}, {"name": "chr_10_G5", "taxId": "41875", "score": 1580.0}, {"name": "chr_10_G5", "taxId": "41875", "score": 1578.0}, {"name": "chr_10_G5", "taxId": "41875", "score": 1578.0}, {"name": "chr_10_G5", "taxId": "41875", "score": 1576.0}, {"name": "chr_10_G5", "taxId": "41875", "score": 1557.0}, {"name": "chr_10_G5", "taxId": "41875", "score": 1550.0}, {"name": "chr_10_G5", "taxId": "41875", "score": 1543.0}, {"name": "chr_10_G5", "taxId": "41875", "score": 1535.0}, {"name": "chr_10_G5", "taxId": "41875", "score": 1502.0}, {"name": "chr_10_G5", "taxId": "41875", "score": 1493.0}, {"name": "chr_10_G5", "taxId": "41875", "score": 1489.0}, {"name": "chr_10_G5", "taxId": "41875", "score": 1487.0}, {"name": "chr_10_G5", "taxId": "41875", "score": 1471.0}, {"name": "chr_10_G5", "taxId": "41875", "score": 1461.0}, {"name": "chr_10_G5", "taxId": "41875", "score": 1459.0}, {"name": "chr_10_G5", "taxId": "41875", "score": 1458.0}, {"name": "chr_10_G5", "taxId": "41875", "score": 1447.0}, {"name": "chr_10_G5", "taxId": "41875", "score": 1435.0}, {"name": "chr_10_G5", "taxId": "41875", "score": 1423.0}, {"name": "chr_10_G5", "taxId": "41875", "score": 1415.0}, {"name": "chr_10_G5", "taxId": "41875", "score": 1408.0}, {"name": "chr_10_G5", "taxId": "41875", "score": 1406.0}, {"name": "chr_10_G5", "taxId": "41875", "score": 1399.0}, {"name": "chr_10_G5", "taxId": "41875", "score": 1387.0}, {"name": "chr_10_G5", "taxId": "41875", "score": 1382.0}, {"name": "chr_10_G5", "taxId": "41875", "score": 1375.0}, {"name": "chr_10_G5", "taxId": "41875", "score": 1373.0}, {"name": "chr_10_G5", "taxId": "41875", "score": 1362.0}, {"name": "chr_10_G5", "taxId": "41875", "score": 1358.0}, {"name": "chr_10_G5", "taxId": "41875", "score": 1341.0}, {"name": "chr_10_G5", "taxId": "41875", "score": 1330.0}, {"name": "chr_10_G5", "taxId": "41875", "score": 1327.0}, {"name": "chr_10_G5", "taxId": "41875", "score": 1321.0}, {"name": "chr_10_G5", "taxId": "41875", "score": 1308.0}, {"name": "chr_10_G5", "taxId": "41875", "score": 1304.0}, {"name": "chr_10_G5", "taxId": "41875", "score": 1303.0}, {"name": "chr_10_G5", "taxId": "41875", "score": 1301.0}, {"name": "chr_10_G5", "taxId": "41875", "score": 1290.0}, {"name": "chr_10_G5", "taxId": "41875", "score": 1277.0}, {"name": "chr_10_G5", "taxId": "41875", "score": 1266.0}, {"name": "chr_10_G5", "taxId": "41875", "score": 1266.0}, {"name": "chr_10_G5", "taxId": "41875", "score": 1256.0}, {"name": "chr_10_G5", "taxId": "41875", "score": 1254.0}, {"name": "chr_10_G5", "taxId": "41875", "score": 1253.0}, {"name": "chr_10_G5", "taxId": "41875", "score": 1242.0}, {"name": "chr_10_G5", "taxId": "41875", "score": 1236.0}, {"name": "chr_10_G5", "taxId": "41875", "score": 1232.0}, {"name": "chr_10_G5", "taxId": "41875", "score": 1232.0}, {"name": "chr_10_G5", "taxId": "41875", "score": 1229.0}, {"name": "chr_10_G5", "taxId": "41875", "score": 1206.0}, {"name": "chr_10_G5", "taxId": "41875", "score": 1199.0}, {"name": "chr_10_G5", "taxId": "41875", "score": 1192.0}, {"name": "chr_10_G5", "taxId": "41875", "score": 1173.0}, {"name": "chr_10_G5", "taxId": "41875", "score": 1164.0}, {"name": "chr_10_G5", "taxId": "41875", "score": 1155.0}, {"name": "chr_10_G5", "taxId": "41875", "score": 1153.0}, {"name": "chr_10_G5", "taxId": "41875", "score": 1140.0}, {"name": "chr_10_G5", "taxId": "41875", "score": 1138.0}, {"name": "chr_10_G5", "taxId": "41875", "score": 1133.0}, {"name": "chr_10_G5", "taxId": "41875", "score": 1127.0}, {"name": "chr_10_G5", "taxId": "41875", "score": 1120.0}, {"name": "chr_10_G5", "taxId": "41875", "score": 1116.0}, {"name": "chr_10_G5", "taxId": "41875", "score": 1107.0}, {"name": "chr_10_G5", "taxId": "41875", "score": 1105.0}, {"name": "chr_10_G5", "taxId": "41875", "score": 1096.0}, {"name": "chr_10_G5", "taxId": "41875", "score": 1086.0}, {"name": "chr_10_G5", "taxId": "41875", "score": 1085.0}, {"name": "chr_10_G5", "taxId": "41875", "score": 1077.0}, {"name": "chr_10_G5", "taxId": "41875", "score": 1072.0}, {"name": "chr_10_G5", "taxId": "41875", "score": 1064.0}, {"name": "chr_10_G5", "taxId": "41875", "score": 1059.0}, {"name": "chr_10_G5", "taxId": "41875", "score": 1046.0}, {"name": "chr_10_G5", "taxId": "41875", "score": 1026.0}, {"name": "chr_10_G5", "taxId": "41875", "score": 1014.0}, {"name": "chr_10_G5", "taxId": "41875", "score": 1013.0}, {"name": "chr_10_G5", "taxId": "41875", "score": 1011.0}, {"name": "chr_10_G5", "taxId": "41875", "score": 996.0}, {"name": "chr_10_G5", "taxId": "41875", "score": 990.0}, {"name": "chr_10_G5", "taxId": "41875", "score": 989.0}, {"name": "chr_10_G5", "taxId": "41875", "score": 987.0}, {"name": "chr_10_G5", "taxId": "41875", "score": 987.0}, {"name": "chr_10_G5", "taxId": "41875", "score": 983.0}, {"name": "chr_10_G5", "taxId": "41875", "score": 981.0}, {"name": "chr_10_G5", "taxId": "41875", "score": 981.0}, {"name": "chr_10_G5", "taxId": "41875", "score": 959.0}, {"name": "chr_10_G5", "taxId": "41875", "score": 950.0}, {"name": "chr_10_G5", "taxId": "41875", "score": 946.0}, {"name": "chr_10_G5", "taxId": "41875", "score": 944.0}, {"name": "chr_10_G5", "taxId": "41875", "score": 944.0}, {"name": "chr_10_G5", "taxId": "41875", "score": 942.0}, {"name": "chr_10_G5", "taxId": "41875", "score": 931.0}, {"name": "chr_10_G5", "taxId": "41875", "score": 929.0}, {"name": "chr_10_G5", "taxId": "41875", "score": 926.0}, {"name": "chr_10_G5", "taxId": "41875", "score": 922.0}, {"name": "chr_10_G5", "taxId": "41875", "score": 922.0}, {"name": "chr_10_G5", "taxId": "41875", "score": 920.0}, {"name": "chr_10_G5", "taxId": "41875", "score": 918.0}, {"name": "chr_10_G5", "taxId": "41875", "score": 915.0}, {"name": "chr_10_G5", "taxId": "41875", "score": 913.0}, {"name": "chr_10_G5", "taxId": "41875", "score": 913.0}, {"name": "chr_10_G5", "taxId": "41875", "score": 909.0}, {"name": "chr_10_G5", "taxId": "41875", "score": 905.0}, {"name": "chr_10_G5", "taxId": "41875", "score": 902.0}, {"name": "chr_10_G5", "taxId": "41875", "score": 902.0}, {"name": "chr_10_G5", "taxId": "41875", "score": 898.0}, {"name": "chr_10_G5", "taxId": "41875", "score": 894.0}, {"name": "chr_10_G5", "taxId": "41875", "score": 894.0}, {"name": "chr_10_G5", "taxId": "41875", "score": 887.0}, {"name": "chr_10_G5", "taxId": "41875", "score": 883.0}, {"name": "chr_10_G5", "taxId": "41875", "score": 883.0}, {"name": "chr_10_G5", "taxId": "41875", "score": 881.0}, {"name": "chr_10_G5", "taxId": "41875", "score": 874.0}, {"name": "chr_10_G5", "taxId": "41875", "score": 870.0}, {"name": "chr_10_G5", "taxId": "41875", "score": 865.0}, {"name": "chr_10_G5", "taxId": "41875", "score": 861.0}, {"name": "chr_10_G5", "taxId": "41875", "score": 859.0}, {"name": "chr_10_G5", "taxId": "41875", "score": 857.0}, {"name": "chr_10_G5", "taxId": "41875", "score": 854.0}, {"name": "chr_10_G5", "taxId": "41875", "score": 854.0}, {"name": "chr_10_G5", "taxId": "41875", "score": 850.0}, {"name": "chr_10_G5", "taxId": "41875", "score": 839.0}, {"name": "chr_10_G5", "taxId": "41875", "score": 839.0}, {"name": "chr_10_G5", "taxId": "41875", "score": 837.0}, {"name": "chr_10_G5", "taxId": "41875", "score": 835.0}, {"name": "chr_10_G5", "taxId": "41875", "score": 830.0}, {"name": "chr_10_G5", "taxId": "41875", "score": 826.0}, {"name": "chr_10_G5", "taxId": "41875", "score": 821.0}, {"name": "chr_10_G5", "taxId": "41875", "score": 813.0}, {"name": "chr_10_G5", "taxId": "41875", "score": 798.0}, {"name": "chr_10_G5", "taxId": "41875", "score": 787.0}, {"name": "chr_10_G5", "taxId": "41875", "score": 785.0}, {"name": "chr_10_G5", "taxId": "41875", "score": 785.0}, {"name": "chr_10_G5", "taxId": "41875", "score": 784.0}, {"name": "chr_10_G5", "taxId": "41875", "score": 784.0}, {"name": "chr_10_G5", "taxId": "41875", "score": 782.0}, {"name": "chr_10_G5", "taxId": "41875", "score": 782.0}, {"name": "chr_10_G5", "taxId": "41875", "score": 780.0}, {"name": "chr_10_G5", "taxId": "41875", "score": 776.0}, {"name": "chr_10_G5", "taxId": "41875", "score": 774.0}, {"name": "chr_10_G5", "taxId": "41875", "score": 769.0}, {"name": "chr_10_G5", "taxId": "41875", "score": 769.0}, {"name": "chr_10_G5", "taxId": "41875", "score": 763.0}, {"name": "chr_10_G5", "taxId": "41875", "score": 758.0}, {"name": "chr_10_G5", "taxId": "41875", "score": 752.0}, {"name": "chr_10_G5", "taxId": "41875", "score": 749.0}, {"name": "chr_10_G5", "taxId": "41875", "score": 747.0}, {"name": "chr_10_G5", "taxId": "41875", "score": 747.0}, {"name": "chr_10_G5", "taxId": "41875", "score": 745.0}, {"name": "chr_10_G5", "taxId": "41875", "score": 743.0}, {"name": "chr_10_G5", "taxId": "41875", "score": 730.0}, {"name": "chr_10_G5", "taxId": "41875", "score": 721.0}, {"name": "chr_10_G5", "taxId": "41875", "score": 680.0}, {"name": "chr_10_G5", "taxId": "41875", "score": 669.0}, {"name": "chr_10_G5", "taxId": "41875", "score": 667.0}, {"name": "chr_10_G5", "taxId": "41875", "score": 665.0}, {"name": "chr_10_G5", "taxId": "41875", "score": 664.0}, {"name": "chr_10_G5", "taxId": "41875", "score": 662.0}, {"name": "chr_10_G5", "taxId": "41875", "score": 660.0}, {"name": "chr_10_G5", "taxId": "41875", "score": 652.0}, {"name": "chr_10_G5", "taxId": "41875", "score": 649.0}, {"name": "chr_10_G5", "taxId": "41875", "score": 641.0}, {"name": "chr_10_G5", "taxId": "41875", "score": 636.0}, {"name": "chr_10_G5", "taxId": "41875", "score": 634.0}, {"name": "chr_10_G5", "taxId": "41875", "score": 632.0}, {"name": "chr_10_G5", "taxId": "41875", "score": 623.0}, {"name": "chr_10_G5", "taxId": "41875", "score": 617.0}, {"name": "chr_10_G5", "taxId": "41875", "score": 616.0}, {"name": "chr_10_G5", "taxId": "41875", "score": 608.0}, {"name": "chr_10_G5", "taxId": "41875", "score": 608.0}, {"name": "chr_10_G5", "taxId": "41875", "score": 601.0}, {"name": "chr_10_G5", "taxId": "41875", "score": 592.0}, {"name": "chr_10_G5", "taxId": "41875", "score": 592.0}, {"name": "chr_10_G5", "taxId": "41875", "score": 571.0}, {"name": "chr_10_G5", "taxId": "41875", "score": 566.0}, {"name": "chr_10_G5", "taxId": "41875", "score": 560.0}, {"name": "chr_10_G5", "taxId": "41875", "score": 560.0}, {"name": "chr_10_G5", "taxId": "41875", "score": 558.0}, {"name": "chr_10_G5", "taxId": "41875", "score": 555.0}, {"name": "chr_10_G5", "taxId": "41875", "score": 553.0}, {"name": "chr_10_G5", "taxId": "41875", "score": 549.0}, {"name": "chr_10_G5", "taxId": "41875", "score": 547.0}, {"name": "chr_10_G5", "taxId": "41875", "score": 545.0}, {"name": "chr_10_G5", "taxId": "41875", "score": 542.0}, {"name": "chr_10_G5", "taxId": "41875", "score": 534.0}, {"name": "chr_10_G5", "taxId": "41875", "score": 532.0}, {"name": "chr_10_G5", "taxId": "41875", "score": 527.0}, {"name": "chr_10_G5", "taxId": "41875", "score": 527.0}, {"name": "chr_10_G5", "taxId": "41875", "score": 505.0}, {"name": "chr_10_G5", "taxId": "41875", "score": 501.0}, {"name": "chr_10_G5", "taxId": "41875", "score": 499.0}, {"name": "chr_10_G5", "taxId": "41875", "score": 481.0}, {"name": "chr_10_G5", "taxId": "41875", "score": 473.0}, {"name": "chr_10_G5", "taxId": "41875", "score": 472.0}, {"name": "chr_10_G5", "taxId": "41875", "score": 472.0}, {"name": "chr_10_G5", "taxId": "41875", "score": 457.0}, {"name": "chr_10_G5", "taxId": "41875", "score": 449.0}, {"name": "chr_10_G5", "taxId": "41875", "score": 449.0}, {"name": "chr_10_G5", "taxId": "41875", "score": 442.0}, {"name": "chr_10_G5", "taxId": "41875", "score": 431.0}, {"name": "chr_10_G5", "taxId": "41875", "score": 416.0}, {"name": "chr_10_G5", "taxId": "41875", "score": 405.0}, {"name": "chr_10_G5", "taxId": "41875", "score": 399.0}, {"name": "chr_10_G5", "taxId": "41875", "score": 394.0}, {"name": "chr_10_G5", "taxId": "41875", "score": 387.0}, {"name": "chr_10_G5", "taxId": "41875", "score": 385.0}, {"name": "chr_10_G5", "taxId": "41875", "score": 379.0}, {"name": "chr_10_G5", "taxId": "41875", "score": 357.0}, {"name": "chr_10_G5", "taxId": "41875", "score": 355.0}, {"name": "chr_10_G5", "taxId": "41875", "score": 350.0}, {"name": "chr_10_G5", "taxId": "41875", "score": 344.0}, {"name": "chr_10_G5", "taxId": "41875", "score": 344.0}, {"name": "chr_10_G5", "taxId": "41875", "score": 342.0}, {"name": "chr_10_G5", "taxId": "41875", "score": 337.0}, {"name": "chr_10_G5", "taxId": "41875", "score": 318.0}, {"name": "chr_10_G5", "taxId": "41875", "score": 316.0}, {"name": "chr_10_G5", "taxId": "41875", "score": 296.0}, {"name": "chr_10_G5", "taxId": "41875", "score": 294.0}, {"name": "chr_10_G5", "taxId": "41875", "score": 285.0}, {"name": "chr_10_G5", "taxId": "41875", "score": 283.0}, {"name": "chr_10_G5", "taxId": "41875", "score": 267.0}, {"name": "chr_10_G5", "taxId": "41875", "score": 265.0}, {"name": "chr_10_G5", "taxId": "41875", "score": 259.0}, {"name": "chr_10_G5", "taxId": "41875", "score": 257.0}, {"name": "chr_10_G5", "taxId": "41875", "score": 257.0}, {"name": "chr_10_G5", "taxId": "41875", "score": 255.0}, {"name": "chr_10_G5", "taxId": "41875", "score": 255.0}, {"name": "chr_10_G5", "taxId": "41875", "score": 239.0}, {"name": "chr_10_G5", "taxId": "41875", "score": 237.0}, {"name": "chr_10_G5", "taxId": "41875", "score": 237.0}, {"name": "chr_10_G5", "taxId": "41875", "score": 228.0}, {"name": "chr_10_G5", "taxId": "41875", "score": 222.0}, {"name": "chr_10_G5", "taxId": "41875", "score": 222.0}, {"name": "chr_10_G5", "taxId": "41875", "score": 219.0}, {"name": "chr_10_G5", "taxId": "41875", "score": 219.0}, {"name": "chr_10_G5", "taxId": "41875", "score": 207.0}, {"name": "chr_10_G5", "taxId": "41875", "score": 206.0}, {"name": "chr_10_G5", "taxId": "41875", "score": 200.0}, {"name": "chr_10_G5", "taxId": "41875", "score": 193.0}, {"name": "chr_10_G5", "taxId": "41875", "score": 191.0}, {"name": "chr_10_G5", "taxId": "41875", "score": 182.0}, {"name": "chr_10_G5", "taxId": "41875", "score": 182.0}, {"name": "chr_10_G5", "taxId": "41875", "score": 180.0}, {"name": "chr_10_G5", "taxId": "41875", "score": 180.0}, {"name": "chr_10_G5", "taxId": "41875", "score": 172.0}, {"name": "chr_10_G5", "taxId": "41875", "score": 171.0}, {"name": "chr_10_G5", "taxId": "41875", "score": 169.0}, {"name": "chr_10_G5", "taxId": "41875", "score": 165.0}, {"name": "chr_10_G5", "taxId": "41875", "score": 156.0}, {"name": "chr_10_G5", "taxId": "41875", "score": 154.0}, {"name": "chr_10_G5", "taxId": "41875", "score": 145.0}, {"name": "chr_10_G5", "taxId": "41875", "score": 145.0}, {"name": "chr_10_G5", "taxId": "41875", "score": 6900.0}, {"name": "chr_10_G5", "taxId": "41875", "score": 6246.0}, {"name": "chr_10_G5", "taxId": "41875", "score": 1254.0}, {"name": "chr_10_G5", "taxId": "41875", "score": 902.0}, {"name": "chr_10_G5", "taxId": "41875", "score": 5659.0}, {"name": "chr_10_G5", "taxId": "41875", "score": 4870.0}, {"name": "chr_10_G5", "taxId": "41875", "score": 4782.0}, {"name": "chr_10_G5", "taxId": "41875", "score": 4069.0}, {"name": "chr_10_G5", "taxId": "41875", "score": 3964.0}, {"name": "chr_10_G5", "taxId": "41875", "score": 3823.0}, {"name": "chr_10_G5", "taxId": "41875", "score": 3786.0}, {"name": "chr_10_G5", "taxId": "41875", "score": 150.0}, {"name": "chr_10_G5", "taxId": "41875", "score": 3746.0}, {"name": "chr_10_G5", "taxId": "41875", "score": 3698.0}, {"name": "chr_10_G5", "taxId": "41875", "score": 219.0}, {"name": "chr_10_G5", "taxId": "41875", "score": 3685.0}, {"name": "chr_10_G5", "taxId": "41875", "score": 3596.0}, {"name": "chr_10_G5", "taxId": "41875", "score": 3570.0}, {"name": "chr_10_G5", "taxId": "41875", "score": 3550.0}, {"name": "chr_10_G5", "taxId": "41875", "score": 3493.0}, {"name": "chr_10_G5", "taxId": "41875", "score": 3469.0}, {"name": "chr_10_G5", "taxId": "41875", "score": 3437.0}, {"name": "chr_10_G5", "taxId": "41875", "score": 3365.0}, {"name": "chr_10_G5", "taxId": "41875", "score": 200.0}, {"name": "chr_10_G5", "taxId": "41875", "score": 3365.0}, {"name": "chr_10_G5", "taxId": "41875", "score": 2418.0}, {"name": "chr_10_G5", "taxId": "41875", "score": 3360.0}, {"name": "chr_10_G5", "taxId": "41875", "score": 3336.0}, {"name": "chr_10_G5", "taxId": "41875", "score": 3275.0}, {"name": "chr_10_G5", "taxId": "41875", "score": 3269.0}, {"name": "chr_10_G5", "taxId": "41875", "score": 3212.0}, {"name": "chr_10_G5", "taxId": "41875", "score": 3199.0}, {"name": "chr_10_G5", "taxId": "41875", "score": 3195.0}, {"name": "chr_10_G5", "taxId": "41875", "score": 3177.0}, {"name": "chr_10_G5", "taxId": "41875", "score": 3160.0}, {"name": "chr_10_G5", "taxId": "41875", "score": 3158.0}, {"name": "chr_10_G5", "taxId": "41875", "score": 883.0}, {"name": "chr_10_G5", "taxId": "41875", "score": 3114.0}, {"name": "chr_10_G5", "taxId": "41875", "score": 191.0}, {"name": "chr_10_G5", "taxId": "41875", "score": 2939.0}, {"name": "chr_10_G5", "taxId": "41875", "score": 2922.0}, {"name": "chr_10_G5", "taxId": "41875", "score": 490.0}, {"name": "chr_10_G5", "taxId": "41875", "score": 2898.0}, {"name": "chr_10_G5", "taxId": "41875", "score": 2880.0}, {"name": "chr_10_G5", "taxId": "41875", "score": 2863.0}, {"name": "chr_10_G5", "taxId": "41875", "score": 2830.0}, {"name": "chr_10_G5", "taxId": "41875", "score": 2811.0}, {"name": "chr_10_G5", "taxId": "41875", "score": 2782.0}, {"name": "chr_10_G5", "taxId": "41875", "score": 2663.0}, {"name": "chr_10_G5", "taxId": "41875", "score": 2632.0}, {"name": "chr_10_G5", "taxId": "41875", "score": 2630.0}, {"name": "chr_10_G5", "taxId": "41875", "score": 2590.0}, {"name": "chr_10_G5", "taxId": "41875", "score": 2573.0}, {"name": "chr_10_G5", "taxId": "41875", "score": 2555.0}, {"name": "chr_10_G5", "taxId": "41875", "score": 2549.0}, {"name": "chr_10_G5", "taxId": "41875", "score": 2490.0}, {"name": "chr_10_G5", "taxId": "41875", "score": 342.0}, {"name": "chr_10_G5", "taxId": "41875", "score": 2488.0}, {"name": "chr_10_G5", "taxId": "41875", "score": 2427.0}, {"name": "chr_10_G5", "taxId": "41875", "score": 448.0}, {"name": "chr_10_G5", "taxId": "41875", "score": 2405.0}, {"name": "chr_10_G5", "taxId": "41875", "score": 2403.0}, {"name": "chr_10_G5", "taxId": "41875", "score": 2390.0}, {"name": "chr_10_G5", "taxId": "41875", "score": 2335.0}, {"name": "chr_10_G5", "taxId": "41875", "score": 2333.0}, {"name": "chr_10_G5", "taxId": "41875", "score": 2314.0}, {"name": "chr_10_G5", "taxId": "41875", "score": 2276.0}, {"name": "chr_10_G5", "taxId": "41875", "score": 2248.0}, {"name": "chr_10_G5", "taxId": "41875", "score": 2239.0}, {"name": "chr_10_G5", "taxId": "41875", "score": 2207.0}, {"name": "chr_10_G5", "taxId": "41875", "score": 2207.0}, {"name": "chr_10_G5", "taxId": "41875", "score": 2202.0}, {"name": "chr_10_G5", "taxId": "41875", "score": 473.0}, {"name": "chr_10_G5", "taxId": "41875", "score": 2202.0}, {"name": "chr_10_G5", "taxId": "41875", "score": 255.0}, {"name": "chr_10_G5", "taxId": "41875", "score": 2202.0}, {"name": "chr_10_G5", "taxId": "41875", "score": 2194.0}, {"name": "chr_10_G5", "taxId": "41875", "score": 2194.0}, {"name": "chr_10_G5", "taxId": "41875", "score": 2183.0}, {"name": "chr_10_G5", "taxId": "41875", "score": 2178.0}, {"name": "chr_10_G5", "taxId": "41875", "score": 2145.0}, {"name": "chr_10_G5", "taxId": "41875", "score": 2139.0}, {"name": "chr_10_G5", "taxId": "41875", "score": 2102.0}, {"name": "chr_10_G5", "taxId": "41875", "score": 2091.0}, {"name": "chr_10_G5", "taxId": "41875", "score": 2091.0}, {"name": "chr_10_G5", "taxId": "41875", "score": 2084.0}, {"name": "chr_10_G5", "taxId": "41875", "score": 2078.0}, {"name": "chr_10_G5", "taxId": "41875", "score": 2073.0}, {"name": "chr_10_G5", "taxId": "41875", "score": 2071.0}, {"name": "chr_10_G5", "taxId": "41875", "score": 472.0}, {"name": "chr_10_G5", "taxId": "41875", "score": 2067.0}, {"name": "chr_10_G5", "taxId": "41875", "score": 2039.0}, {"name": "chr_10_G5", "taxId": "41875", "score": 2028.0}, {"name": "chr_10_G5", "taxId": "41875", "score": 2025.0}, {"name": "chr_10_G5", "taxId": "41875", "score": 1977.0}, {"name": "chr_10_G5", "taxId": "41875", "score": 1965.0}, {"name": "chr_10_G5", "taxId": "41875", "score": 1965.0}, {"name": "chr_10_G5", "taxId": "41875", "score": 1947.0}, {"name": "chr_10_G5", "taxId": "41875", "score": 1929.0}, {"name": "chr_10_G5", "taxId": "41875", "score": 1910.0}, {"name": "chr_10_G5", "taxId": "41875", "score": 1906.0}, {"name": "chr_10_G5", "taxId": "41875", "score": 1905.0}, {"name": "chr_10_G5", "taxId": "41875", "score": 1881.0}, {"name": "chr_10_G5", "taxId": "41875", "score": 1879.0}, {"name": "chr_10_G5", "taxId": "41875", "score": 200.0}, {"name": "chr_10_G5", "taxId": "41875", "score": 150.0}, {"name": "chr_10_G5", "taxId": "41875", "score": 1853.0}, {"name": "chr_10_G5", "taxId": "41875", "score": 1853.0}, {"name": "chr_10_G5", "taxId": "41875", "score": 623.0}, {"name": "chr_10_G5", "taxId": "41875", "score": 1838.0}, {"name": "chr_10_G5", "taxId": "41875", "score": 1832.0}, {"name": "chr_10_G5", "taxId": "41875", "score": 1808.0}, {"name": "chr_10_G5", "taxId": "41875", "score": 1797.0}, {"name": "chr_10_G5", "taxId": "41875", "score": 1790.0}, {"name": "chr_10_G5", "taxId": "41875", "score": 1777.0}, {"name": "chr_10_G5", "taxId": "41875", "score": 1768.0}, {"name": "chr_10_G5", "taxId": "41875", "score": 1768.0}, {"name": "chr_10_G5", "taxId": "41875", "score": 1757.0}, {"name": "chr_10_G5", "taxId": "41875", "score": 1746.0}, {"name": "chr_10_G5", "taxId": "41875", "score": 1740.0}, {"name": "chr_10_G5", "taxId": "41875", "score": 1736.0}, {"name": "chr_10_G5", "taxId": "41875", "score": 1729.0}, {"name": "chr_10_G5", "taxId": "41875", "score": 558.0}, {"name": "chr_10_G5", "taxId": "41875", "score": 1722.0}, {"name": "chr_10_G5", "taxId": "41875", "score": 1714.0}, {"name": "chr_10_G5", "taxId": "41875", "score": 1714.0}, {"name": "chr_10_G5", "taxId": "41875", "score": 1714.0}, {"name": "chr_10_G5", "taxId": "41875", "score": 1399.0}, {"name": "chr_10_G5", "taxId": "41875", "score": 1677.0}, {"name": "chr_10_G5", "taxId": "41875", "score": 1657.0}, {"name": "chr_10_G5", "taxId": "41875", "score": 1657.0}, {"name": "chr_10_G5", "taxId": "41875", "score": 1655.0}, {"name": "chr_10_G5", "taxId": "41875", "score": 145.0}, {"name": "chr_10_G5", "taxId": "41875", "score": 1655.0}, {"name": "chr_10_G5", "taxId": "41875", "score": 1652.0}, {"name": "chr_10_G5", "taxId": "41875", "score": 1639.0}, {"name": "chr_10_G5", "taxId": "41875", "score": 1633.0}, {"name": "chr_10_G5", "taxId": "41875", "score": 1631.0}, {"name": "chr_10_G5", "taxId": "41875", "score": 1618.0}, {"name": "chr_10_G5", "taxId": "41875", "score": 1611.0}, {"name": "chr_10_G5", "taxId": "41875", "score": 725.0}, {"name": "chr_10_G5", "taxId": "41875", "score": 1598.0}, {"name": "chr_10_G5", "taxId": "41875", "score": 1487.0}, {"name": "chr_10_G5", "taxId": "41875", "score": 1266.0}, {"name": "chr_10_G5", "taxId": "41875", "score": 1598.0}, {"name": "chr_10_G5", "taxId": "41875", "score": 1596.0}, {"name": "chr_10_G5", "taxId": "41875", "score": 1583.0}, {"name": "chr_10_G5", "taxId": "41875", "score": 929.0}, {"name": "chr_10_G5", "taxId": "41875", "score": 300.0}, {"name": "chr_10_G5", "taxId": "41875", "score": 1578.0}, {"name": "chr_10_G5", "taxId": "41875", "score": 1578.0}, {"name": "chr_10_G5", "taxId": "41875", "score": 1576.0}, {"name": "chr_10_G5", "taxId": "41875", "score": 1574.0}, {"name": "chr_10_G5", "taxId": "41875", "score": 1557.0}, {"name": "chr_10_G5", "taxId": "41875", "score": 1550.0}, {"name": "chr_10_G5", "taxId": "41875", "score": 1014.0}, {"name": "chr_10_G5", "taxId": "41875", "score": 285.0}, {"name": "chr_10_G5", "taxId": "41875", "score": 1543.0}, {"name": "chr_10_G5", "taxId": "41875", "score": 1533.0}, {"name": "chr_10_G5", "taxId": "41875", "score": 1515.0}, {"name": "chr_10_G5", "taxId": "41875", "score": 1502.0}, {"name": "chr_10_G5", "taxId": "41875", "score": 1500.0}, {"name": "chr_10_G5", "taxId": "41875", "score": 1483.0}, {"name": "chr_10_G5", "taxId": "41875", "score": 1469.0}, {"name": "chr_10_G5", "taxId": "41875", "score": 1448.0}, {"name": "chr_10_G5", "taxId": "41875", "score": 206.0}, {"name": "chr_10_G5", "taxId": "41875", "score": 1448.0}, {"name": "chr_10_G5", "taxId": "41875", "score": 1437.0}, {"name": "chr_10_G5", "taxId": "41875", "score": 1432.0}, {"name": "chr_10_G5", "taxId": "41875", "score": 1432.0}, {"name": "chr_10_G5", "taxId": "41875", "score": 1432.0}, {"name": "chr_10_G5", "taxId": "41875", "score": 501.0}, {"name": "chr_10_G5", "taxId": "41875", "score": 1419.0}, {"name": "chr_10_G5", "taxId": "41875", "score": 1411.0}, {"name": "chr_10_G5", "taxId": "41875", "score": 1408.0}, {"name": "chr_10_G5", "taxId": "41875", "score": 1406.0}, {"name": "chr_10_G5", "taxId": "41875", "score": 1404.0}, {"name": "chr_10_G5", "taxId": "41875", "score": 1402.0}, {"name": "chr_10_G5", "taxId": "41875", "score": 182.0}, {"name": "chr_10_G5", "taxId": "41875", "score": 1387.0}, {"name": "chr_10_G5", "taxId": "41875", "score": 1378.0}, {"name": "chr_10_G5", "taxId": "41875", "score": 1375.0}, {"name": "chr_10_G5", "taxId": "41875", "score": 1373.0}, {"name": "chr_10_G5", "taxId": "41875", "score": 1356.0}, {"name": "chr_10_G5", "taxId": "41875", "score": 1339.0}, {"name": "chr_10_G5", "taxId": "41875", "score": 1338.0}, {"name": "chr_10_G5", "taxId": "41875", "score": 1330.0}, {"name": "chr_10_G5", "taxId": "41875", "score": 237.0}, {"name": "chr_10_G5", "taxId": "41875", "score": 1325.0}, {"name": "chr_10_G5", "taxId": "41875", "score": 1319.0}, {"name": "chr_10_G5", "taxId": "41875", "score": 1308.0}, {"name": "chr_10_G5", "taxId": "41875", "score": 1301.0}, {"name": "chr_10_G5", "taxId": "41875", "score": 1301.0}, {"name": "chr_10_G5", "taxId": "70448", "score": 1290.0}, {"name": "chr_10_G5", "taxId": "41875", "score": 1282.0}, {"name": "chr_10_G5", "taxId": "41875", "score": 1277.0}, {"name": "chr_10_G5", "taxId": "41875", "score": 1267.0}, {"name": "chr_10_G5", "taxId": "41875", "score": 1260.0}, {"name": "chr_10_G5", "taxId": "41875", "score": 204.0}, {"name": "chr_10_G5", "taxId": "41875", "score": 1247.0}, {"name": "chr_10_G5", "taxId": "41875", "score": 1243.0}, {"name": "chr_10_G5", "taxId": "436017", "score": 1242.0}, {"name": "chr_10_G5", "taxId": "41875", "score": 1238.0}, {"name": "chr_10_G5", "taxId": "41875", "score": 1234.0}, {"name": "chr_10_G5", "taxId": "41875", "score": 1232.0}, {"name": "chr_10_G5", "taxId": "41875", "score": 1232.0}, {"name": "chr_10_G5", "taxId": "41875", "score": 1229.0}, {"name": "chr_10_G5", "taxId": "41875", "score": 1206.0}, {"name": "chr_10_G5", "taxId": "41875", "score": 1199.0}, {"name": "chr_10_G5", "taxId": "41875", "score": 1199.0}, {"name": "chr_10_G5", "taxId": "41875", "score": 154.0}, {"name": "chr_10_G5", "taxId": "41875", "score": 1199.0}, {"name": "chr_10_G5", "taxId": "436017", "score": 1195.0}, {"name": "chr_10_G5", "taxId": "436017", "score": 1133.0}, {"name": "chr_10_G5", "taxId": "436017", "score": 427.0}, {"name": "chr_10_G5", "taxId": "436017", "score": 355.0}, {"name": "chr_10_G5", "taxId": "436017", "score": 263.0}, {"name": "chr_10_G5", "taxId": "436017", "score": 233.0}, {"name": "chr_10_G5", "taxId": "41875", "score": 1192.0}, {"name": "chr_10_G5", "taxId": "41875", "score": 1164.0}, {"name": "chr_10_G5", "taxId": "41875", "score": 1149.0}, {"name": "chr_10_G5", "taxId": "41875", "score": 1147.0}, {"name": "chr_10_G5", "taxId": "41875", "score": 1147.0}, {"name": "chr_10_G5", "taxId": "41875", "score": 1142.0}, {"name": "chr_10_G5", "taxId": "41875", "score": 1138.0}, {"name": "chr_10_G5", "taxId": "41875", "score": 1136.0}, {"name": "chr_10_G5", "taxId": "41875", "score": 1136.0}, {"name": "chr_10_G5", "taxId": "41875", "score": 1133.0}, {"name": "chr_10_G5", "taxId": "436017", "score": 1133.0}, {"name": "chr_10_G5", "taxId": "41875", "score": 1131.0}, {"name": "chr_10_G5", "taxId": "41875", "score": 1127.0}, {"name": "chr_10_G5", "taxId": "41875", "score": 1123.0}, {"name": "chr_10_G5", "taxId": "41875", "score": 1120.0}, {"name": "chr_10_G5", "taxId": "41875", "score": 1099.0}, {"name": "chr_10_G5", "taxId": "41875", "score": 1094.0}, {"name": "chr_10_G5", "taxId": "41875", "score": 1085.0}, {"name": "chr_10_G5", "taxId": "41875", "score": 1085.0}, {"name": "chr_10_G5", "taxId": "41875", "score": 1085.0}, {"name": "chr_10_G5", "taxId": "41875", "score": 1072.0}, {"name": "chr_10_G5", "taxId": "41875", "score": 1064.0}, {"name": "chr_10_G5", "taxId": "41875", "score": 1061.0}, {"name": "chr_10_G5", "taxId": "41875", "score": 1059.0}, {"name": "chr_10_G5", "taxId": "41875", "score": 1037.0}, {"name": "chr_10_G5", "taxId": "41875", "score": 815.0}, {"name": "chr_10_G5", "taxId": "41875", "score": 1035.0}, {"name": "chr_10_G5", "taxId": "41875", "score": 1020.0}, {"name": "chr_10_G5", "taxId": "41875", "score": 1018.0}, {"name": "chr_10_G5", "taxId": "41875", "score": 1013.0}, {"name": "chr_10_G5", "taxId": "41875", "score": 1007.0}, {"name": "chr_10_G5", "taxId": "41875", "score": 996.0}, {"name": "chr_10_G5", "taxId": "41875", "score": 996.0}, {"name": "chr_10_G5", "taxId": "41875", "score": 272.0}, {"name": "chr_10_G5", "taxId": "41875", "score": 989.0}, {"name": "chr_10_G5", "taxId": "41875", "score": 987.0}, {"name": "chr_10_G5", "taxId": "41875", "score": 987.0}, {"name": "chr_10_G5", "taxId": "41875", "score": 983.0}, {"name": "chr_10_G5", "taxId": "41875", "score": 981.0}, {"name": "chr_10_G5", "taxId": "41875", "score": 977.0}, {"name": "chr_10_G5", "taxId": "41875", "score": 977.0}, {"name": "chr_10_G5", "taxId": "41875", "score": 970.0}, {"name": "chr_10_G5", "taxId": "41875", "score": 959.0}, {"name": "chr_10_G5", "taxId": "41875", "score": 959.0}, {"name": "chr_10_G5", "taxId": "41875", "score": 944.0}, {"name": "chr_10_G5", "taxId": "41875", "score": 944.0}, {"name": "chr_10_G5", "taxId": "41875", "score": 942.0}, {"name": "chr_10_G5", "taxId": "41875", "score": 941.0}, {"name": "chr_10_G5", "taxId": "41875", "score": 928.0}, {"name": "chr_10_G5", "taxId": "41875", "score": 926.0}, {"name": "chr_10_G5", "taxId": "41875", "score": 239.0}, {"name": "chr_10_G5", "taxId": "41875", "score": 922.0}, {"name": "chr_10_G5", "taxId": "41875", "score": 915.0}, {"name": "chr_10_G5", "taxId": "41875", "score": 913.0}, {"name": "chr_10_G5", "taxId": "41875", "score": 165.0}, {"name": "chr_10_G5", "taxId": "41875", "score": 913.0}, {"name": "chr_10_G5", "taxId": "41875", "score": 909.0}, {"name": "chr_10_G5", "taxId": "41875", "score": 909.0}, {"name": "chr_10_G5", "taxId": "41875", "score": 907.0}, {"name": "chr_10_G5", "taxId": "41875", "score": 902.0}, {"name": "chr_10_G5", "taxId": "41875", "score": 898.0}, {"name": "chr_10_G5", "taxId": "41875", "score": 893.0}, {"name": "chr_10_G5", "taxId": "41875", "score": 891.0}, {"name": "chr_10_G5", "taxId": "41875", "score": 887.0}, {"name": "chr_10_G5", "taxId": "41875", "score": 883.0}, {"name": "chr_10_G5", "taxId": "41875", "score": 881.0}, {"name": "chr_10_G5", "taxId": "41875", "score": 881.0}, {"name": "chr_10_G5", "taxId": "41875", "score": 880.0}, {"name": "chr_10_G5", "taxId": "41875", "score": 874.0}, {"name": "chr_10_G5", "taxId": "41875", "score": 869.0}, {"name": "chr_10_G5", "taxId": "41875", "score": 865.0}, {"name": "chr_10_G5", "taxId": "41875", "score": 859.0}, {"name": "chr_10_G5", "taxId": "41875", "score": 859.0}, {"name": "chr_10_G5", "taxId": "41875", "score": 854.0}, {"name": "chr_10_G5", "taxId": "41875", "score": 850.0}, {"name": "chr_10_G5", "taxId": "41875", "score": 846.0}, {"name": "chr_10_G5", "taxId": "41875", "score": 839.0}, {"name": "chr_10_G5", "taxId": "41875", "score": 385.0}, {"name": "chr_10_G5", "taxId": "41875", "score": 839.0}, {"name": "chr_10_G5", "taxId": "41875", "score": 782.0}, {"name": "chr_10_G5", "taxId": "41875", "score": 747.0}, {"name": "chr_10_G5", "taxId": "41875", "score": 837.0}, {"name": "chr_10_G5", "taxId": "41875", "score": 182.0}, {"name": "chr_10_G5", "taxId": "41875", "score": 832.0}, {"name": "chr_10_G5", "taxId": "41875", "score": 830.0}, {"name": "chr_10_G5", "taxId": "41875", "score": 830.0}, {"name": "chr_10_G5", "taxId": "41875", "score": 442.0}, {"name": "chr_10_G5", "taxId": "41875", "score": 826.0}, {"name": "chr_10_G5", "taxId": "41875", "score": 821.0}, {"name": "chr_10_G5", "taxId": "41875", "score": 813.0}, {"name": "chr_10_G5", "taxId": "41875", "score": 813.0}, {"name": "chr_10_G5", "taxId": "41875", "score": 798.0}, {"name": "chr_10_G5", "taxId": "41875", "score": 787.0}, {"name": "chr_10_G5", "taxId": "41875", "score": 316.0}, {"name": "chr_10_G5", "taxId": "41875", "score": 785.0}, {"name": "chr_10_G5", "taxId": "41875", "score": 785.0}, {"name": "chr_10_G5", "taxId": "41875", "score": 782.0}, {"name": "chr_10_G5", "taxId": "41875", "score": 782.0}, {"name": "chr_10_G5", "taxId": "41875", "score": 291.0}, {"name": "chr_10_G5", "taxId": "41875", "score": 782.0}, {"name": "chr_10_G5", "taxId": "41875", "score": 780.0}, {"name": "chr_10_G5", "taxId": "41875", "score": 780.0}, {"name": "chr_10_G5", "taxId": "41875", "score": 776.0}, {"name": "chr_10_G5", "taxId": "41875", "score": 773.0}, {"name": "chr_10_G5", "taxId": "41875", "score": 767.0}, {"name": "chr_10_G5", "taxId": "41875", "score": 763.0}, {"name": "chr_10_G5", "taxId": "41875", "score": 756.0}, {"name": "chr_10_G5", "taxId": "41875", "score": 754.0}, {"name": "chr_10_G5", "taxId": "41875", "score": 752.0}, {"name": "chr_10_G5", "taxId": "41875", "score": 749.0}, {"name": "chr_10_G5", "taxId": "41875", "score": 747.0}, {"name": "chr_10_G5", "taxId": "41875", "score": 747.0}, {"name": "chr_10_G5", "taxId": "41875", "score": 745.0}, {"name": "chr_10_G5", "taxId": "41875", "score": 743.0}, {"name": "chr_10_G5", "taxId": "41875", "score": 737.0}, {"name": "chr_10_G5", "taxId": "41875", "score": 736.0}, {"name": "chr_10_G5", "taxId": "41875", "score": 726.0}, {"name": "chr_10_G5", "taxId": "41875", "score": 726.0}, {"name": "chr_10_G5", "taxId": "41875", "score": 726.0}, {"name": "chr_10_G5", "taxId": "41875", "score": 143.0}, {"name": "chr_10_G5", "taxId": "41875", "score": 723.0}, {"name": "chr_10_G5", "taxId": "41875", "score": 710.0}, {"name": "chr_10_G5", "taxId": "41875", "score": 704.0}, {"name": "chr_10_G5", "taxId": "41875", "score": 693.0}, {"name": "chr_10_G5", "taxId": "41875", "score": 669.0}, {"name": "chr_10_G5", "taxId": "41875", "score": 667.0}, {"name": "chr_10_G5", "taxId": "41875", "score": 294.0}, {"name": "chr_10_G5", "taxId": "41875", "score": 665.0}, {"name": "chr_10_G5", "taxId": "41875", "score": 660.0}, {"name": "chr_10_G5", "taxId": "41875", "score": 660.0}, {"name": "chr_10_G5", "taxId": "41875", "score": 652.0}, {"name": "chr_10_G5", "taxId": "41875", "score": 267.0}, {"name": "chr_10_G5", "taxId": "41875", "score": 651.0}, {"name": "chr_10_G5", "taxId": "41875", "score": 645.0}, {"name": "chr_10_G5", "taxId": "41875", "score": 638.0}, {"name": "chr_10_G5", "taxId": "41875", "score": 636.0}, {"name": "chr_10_G5", "taxId": "41875", "score": 630.0}, {"name": "chr_10_G5", "taxId": "41875", "score": 617.0}, {"name": "chr_10_G5", "taxId": "41875", "score": 616.0}, {"name": "chr_10_G5", "taxId": "41875", "score": 614.0}, {"name": "chr_10_G5", "taxId": "41875", "score": 608.0}, {"name": "chr_10_G5", "taxId": "41875", "score": 601.0}, {"name": "chr_10_G5", "taxId": "41875", "score": 597.0}, {"name": "chr_10_G5", "taxId": "41875", "score": 586.0}, {"name": "chr_10_G5", "taxId": "41875", "score": 169.0}, {"name": "chr_10_G5", "taxId": "41875", "score": 586.0}, {"name": "chr_10_G5", "taxId": "41875", "score": 416.0}, {"name": "chr_10_G5", "taxId": "41875", "score": 584.0}, {"name": "chr_10_G5", "taxId": "41875", "score": 584.0}, {"name": "chr_10_G5", "taxId": "41875", "score": 571.0}, {"name": "chr_10_G5", "taxId": "41875", "score": 566.0}, {"name": "chr_10_G5", "taxId": "41875", "score": 259.0}, {"name": "chr_10_G5", "taxId": "41875", "score": 560.0}, {"name": "chr_10_G5", "taxId": "41875", "score": 560.0}, {"name": "chr_10_G5", "taxId": "41875", "score": 555.0}, {"name": "chr_10_G5", "taxId": "41875", "score": 555.0}, {"name": "chr_10_G5", "taxId": "41875", "score": 555.0}, {"name": "chr_10_G5", "taxId": "41875", "score": 551.0}, {"name": "chr_10_G5", "taxId": "41875", "score": 549.0}, {"name": "chr_10_G5", "taxId": "41875", "score": 549.0}, {"name": "chr_10_G5", "taxId": "41875", "score": 549.0}, {"name": "chr_10_G5", "taxId": "41875", "score": 547.0}, {"name": "chr_10_G5", "taxId": "41875", "score": 547.0}, {"name": "chr_10_G5", "taxId": "41875", "score": 545.0}, {"name": "chr_10_G5", "taxId": "41875", "score": 544.0}, {"name": "chr_10_G5", "taxId": "41875", "score": 540.0}, {"name": "chr_10_G5", "taxId": "41875", "score": 267.0}, {"name": "chr_10_G5", "taxId": "41875", "score": 532.0}, {"name": "chr_10_G5", "taxId": "41875", "score": 145.0}, {"name": "chr_10_G5", "taxId": "41875", "score": 532.0}, {"name": "chr_10_G5", "taxId": "41875", "score": 532.0}, {"name": "chr_10_G5", "taxId": "41875", "score": 527.0}, {"name": "chr_10_G5", "taxId": "41875", "score": 527.0}, {"name": "chr_10_G5", "taxId": "41875", "score": 516.0}, {"name": "chr_10_G5", "taxId": "41875", "score": 516.0}, {"name": "chr_10_G5", "taxId": "41875", "score": 516.0}, {"name": "chr_10_G5", "taxId": "41875", "score": 211.0}, {"name": "chr_10_G5", "taxId": "41875", "score": 516.0}, {"name": "chr_10_G5", "taxId": "41875", "score": 505.0}, {"name": "chr_10_G5", "taxId": "41875", "score": 503.0}, {"name": "chr_10_G5", "taxId": "41875", "score": 481.0}, {"name": "chr_10_G5", "taxId": "41875", "score": 479.0}, {"name": "chr_10_G5", "taxId": "41875", "score": 231.0}, {"name": "chr_10_G5", "taxId": "41875", "score": 477.0}, {"name": "chr_10_G5", "taxId": "41875", "score": 473.0}, {"name": "chr_10_G5", "taxId": "41875", "score": 472.0}, {"name": "chr_10_G5", "taxId": "41875", "score": 180.0}, {"name": "chr_10_G5", "taxId": "41875", "score": 472.0}, {"name": "chr_10_G5", "taxId": "41875", "score": 464.0}, {"name": "chr_10_G5", "taxId": "41875", "score": 209.0}, {"name": "chr_10_G5", "taxId": "41875", "score": 470.0}, {"name": "chr_10_G5", "taxId": "41875", "score": 464.0}, {"name": "chr_10_G5", "taxId": "41875", "score": 462.0}, {"name": "chr_10_G5", "taxId": "41875", "score": 457.0}, {"name": "chr_10_G5", "taxId": "41875", "score": 457.0}, {"name": "chr_10_G5", "taxId": "41875", "score": 270.0}, {"name": "chr_10_G5", "taxId": "41875", "score": 451.0}, {"name": "chr_10_G5", "taxId": "41875", "score": 449.0}, {"name": "chr_10_G5", "taxId": "41875", "score": 446.0}, {"name": "chr_10_G5", "taxId": "41875", "score": 446.0}, {"name": "chr_10_G5", "taxId": "41875", "score": 446.0}, {"name": "chr_10_G5", "taxId": "41875", "score": 255.0}, {"name": "chr_10_G5", "taxId": "41875", "score": 211.0}, {"name": "chr_10_G5", "taxId": "41875", "score": 444.0}, {"name": "chr_10_G5", "taxId": "41875", "score": 444.0}, {"name": "chr_10_G5", "taxId": "41875", "score": 440.0}, {"name": "chr_10_G5", "taxId": "41875", "score": 226.0}, {"name": "chr_10_G5", "taxId": "41875", "score": 440.0}, {"name": "chr_10_G5", "taxId": "3469", "score": 433.0}, {"name": "chr_10_G5", "taxId": "41875", "score": 431.0}, {"name": "chr_10_G5", "taxId": "436017", "score": 427.0}, {"name": "chr_10_G5", "taxId": "41875", "score": 422.0}, {"name": "chr_10_G5", "taxId": "70448", "score": 412.0}, {"name": "chr_10_G5", "taxId": "41875", "score": 411.0}, {"name": "chr_10_G5", "taxId": "41875", "score": 399.0}, {"name": "chr_10_G5", "taxId": "41875", "score": 394.0}, {"name": "chr_10_G5", "taxId": "41875", "score": 394.0}, {"name": "chr_10_G5", "taxId": "41875", "score": 387.0}, {"name": "chr_10_G5", "taxId": "41875", "score": 385.0}, {"name": "chr_10_G5", "taxId": "41875", "score": 372.0}, {"name": "chr_10_G5", "taxId": "41875", "score": 171.0}, {"name": "chr_10_G5", "taxId": "41875", "score": 357.0}, {"name": "chr_10_G5", "taxId": "41875", "score": 357.0}, {"name": "chr_10_G5", "taxId": "41875", "score": 355.0}, {"name": "chr_10_G5", "taxId": "436017", "score": 355.0}, {"name": "chr_10_G5", "taxId": "41875", "score": 346.0}, {"name": "chr_10_G5", "taxId": "41875", "score": 344.0}, {"name": "chr_10_G5", "taxId": "41875", "score": 337.0}, {"name": "chr_10_G5", "taxId": "41875", "score": 335.0}, {"name": "chr_10_G5", "taxId": "41875", "score": 329.0}, {"name": "chr_10_G5", "taxId": "70448", "score": 327.0}, {"name": "chr_10_G5", "taxId": "41875", "score": 322.0}, {"name": "chr_10_G5", "taxId": "436017", "score": 313.0}, {"name": "chr_10_G5", "taxId": "41875", "score": 311.0}, {"name": "chr_10_G5", "taxId": "41875", "score": 300.0}, {"name": "chr_10_G5", "taxId": "41875", "score": 300.0}, {"name": "chr_10_G5", "taxId": "41875", "score": 296.0}, {"name": "chr_10_G5", "taxId": "41875", "score": 296.0}, {"name": "chr_10_G5", "taxId": "41875", "score": 283.0}, {"name": "chr_10_G5", "taxId": "41875", "score": 274.0}, {"name": "chr_10_G5", "taxId": "41875", "score": 274.0}, {"name": "chr_10_G5", "taxId": "436017", "score": 268.0}, {"name": "chr_10_G5", "taxId": "41875", "score": 265.0}, {"name": "chr_10_G5", "taxId": "70448", "score": 259.0}, {"name": "chr_10_G5", "taxId": "41875", "score": 257.0}, {"name": "chr_10_G5", "taxId": "70448", "score": 248.0}, {"name": "chr_10_G5", "taxId": "296587", "score": 244.0}, {"name": "chr_10_G5", "taxId": "296587", "score": 244.0}, {"name": "chr_10_G5", "taxId": "41875", "score": 237.0}, {"name": "chr_10_G5", "taxId": "436017", "score": 233.0}, {"name": "chr_10_G5", "taxId": "41875", "score": 228.0}, {"name": "chr_10_G5", "taxId": "41875", "score": 219.0}, {"name": "chr_10_G5", "taxId": "294747", "score": 207.0}, {"name": "chr_10_G5", "taxId": "41875", "score": 206.0}, {"name": "chr_10_G5", "taxId": "41875", "score": 206.0}, {"name": "chr_10_G5", "taxId": "70448", "score": 198.0}, {"name": "chr_10_G5", "taxId": "104421", "score": 189.0}, {"name": "chr_10_G5", "taxId": "41875", "score": 156.0}]}, "taxonomy": {"bestsum": {"species": {"tax": "Bathycoccus prasinos", "score": 1130546.0, "c_index": 6}, "genus": {"tax": "Bathycoccus", "score": 1130546.0, "c_index": 5}, "family": {"tax": "Bathycoccaceae", "score": 1140857.0, "c_index": 4}, "order": {"tax": "Mamiellales", "score": 1141345.0, "c_index": 3}, "phylum": {"tax": "Chlorophyta", "score": 1141345.0, "c_index": 3}, "superkingdom": {"tax": "Eukaryota", "score": 1142174.0, "c_index": 0}}}}, "chr_9_G5": {"name": "chr_9_G5", "length": 934855, "n_count": 0, "agct_count": 934855, "gc": 0.4884, "covs": {"bam0": 98.0258}, "read_cov": {"bam0": 611323}, "hits": {"tax0": [{"name": "chr_9_G5", "taxId": "41875", "score": 18101.0}, {"name": "chr_9_G5", "taxId": "41875", "score": 7341.0}, {"name": "chr_9_G5", "taxId": "41875", "score": 6678.0}, {"name": "chr_9_G5", "taxId": "41875", "score": 6303.0}, {"name": "chr_9_G5", "taxId": "41875", "score": 6167.0}, {"name": "chr_9_G5", "taxId": "41875", "score": 5337.0}, {"name": "chr_9_G5", "taxId": "41875", "score": 5337.0}, {"name": "chr_9_G5", "taxId": "41875", "score": 5184.0}, {"name": "chr_9_G5", "taxId": "41875", "score": 5175.0}, {"name": "chr_9_G5", "taxId": "41875", "score": 5140.0}, {"name": "chr_9_G5", "taxId": "41875", "score": 4796.0}, {"name": "chr_9_G5", "taxId": "41875", "score": 4687.0}, {"name": "chr_9_G5", "taxId": "41875", "score": 4582.0}, {"name": "chr_9_G5", "taxId": "41875", "score": 4540.0}, {"name": "chr_9_G5", "taxId": "41875", "score": 4477.0}, {"name": "chr_9_G5", "taxId": "41875", "score": 4438.0}, {"name": "chr_9_G5", "taxId": "41875", "score": 4337.0}, {"name": "chr_9_G5", "taxId": "41875", "score": 4324.0}, {"name": "chr_9_G5", "taxId": "41875", "score": 4257.0}, {"name": "chr_9_G5", "taxId": "41875", "score": 4207.0}, {"name": "chr_9_G5", "taxId": "41875", "score": 4189.0}, {"name": "chr_9_G5", "taxId": "41875", "score": 4082.0}, {"name": "chr_9_G5", "taxId": "41875", "score": 3956.0}, {"name": "chr_9_G5", "taxId": "41875", "score": 3949.0}, {"name": "chr_9_G5", "taxId": "41875", "score": 3932.0}, {"name": "chr_9_G5", "taxId": "41875", "score": 3810.0}, {"name": "chr_9_G5", "taxId": "41875", "score": 3746.0}, {"n
[truncated: 756,610 more chars]
