# Supplementary material for: Biological and genomic resources for the cosmopolitan phytoplankton Bathycoccus: insights into genetic diversity and function of outlier chromosomes
Source: Plant J. 2026 Jun 7;126(5):e70982. doi: 10.1111/tpj.70982 (PMC13242883; doi:10.1111/tpj.70982)
Supplement: Supplementary file 2 — Data S2. Taxonomic partitioning of assembled contigs. [file TPJ-126-0-s002.zip › blobtoolsG5/BLOBTOOLS.blobDB.json.bestsum.phylum.p8.span.100.blobplot.stats.txt]

## 1.1.1
## bam0=/media/francois/Data/Bathycoccus/MixGenomes/FinalMix/blobtoolsG5/G5.complete.ilmnaMapped.SORTED.bam
# name	colour	count_visible	count_visible_perc	span_visible	span_visible_perc	n50	gc_mean	gc_std	bam0_mean	bam0_std	bam0_read_map	bam0_read_map_p
all	None	43	100.0%	19,859,974	100.0%	968,475	0.46	0.029	126.0	133.6	11,127,440	97.0%
Chlorophyta	#1f77b4	30	100.0%	15,280,090	100.0%	968,475	0.47	0.031	110.8	97.5	10,202,255	88.9%
Proteobacteria	#ff7f0e	6	100.0%	4,562,522	100.0%	2,746,131	0.45	0.003	29.0	0.8	900,827	7.9%
no-hit	#d3d3d3	7	100.0%	17,362	100.0%	2,813	0.45	0.02	274.1	194.6	24,358	0.2%
