# Supplementary material for: Biological and genomic resources for the cosmopolitan phytoplankton Bathycoccus: insights into genetic diversity and function of outlier chromosomes
Source: Plant J. 2026 Jun 7;126(5):e70982. doi: 10.1111/tpj.70982 (PMC13242883; doi:10.1111/tpj.70982)
Supplement: Supplementary file 2 — Data S2. Taxonomic partitioning of assembled contigs. [file TPJ-126-0-s002.zip › blobtoolsG5/BLOBTOOLS.blobDB.table.txt]

## 1.1.1
## assembly	: /media/francois/Data/Bathycoccus/MixGenomes/FinalMix/G5.complete.fasta
## coverage	 bam0 - /media/francois/Data/Bathycoccus/MixGenomes/FinalMix/blobtoolsG5/G5.complete.ilmnaMapped.SORTED.bam
## taxonomy	 tax0 - /media/francois/Data/Bathycoccus/MixGenomes/FinalMix/blobtoolsG5/G5.complete.bln.tsv
## nodesDB	: None
## taxrule	: bestsum
## min_score	: 0.0
## min_diff	: 0.0
## tax_collision_random	: False
##
# name	length	GC	N	bam0	phylum.t.6%s	phylum.s.7%s	phylum.c.8
chr_Mito_G5	33576	0.3929	0	515.4501	Chlorophyta	65219.0	4
chr_Chlo_G5	68446	0.4032	0	395.869	Chlorophyta	218288.0	5
chr_19_G5	113456	0.4416	72434	46.5002	Chlorophyta	6740.0	0
chr_18_G5	312835	0.4849	0	111.2129	Chlorophyta	409618.0	2
chr_17_G5	440498	0.4837	0	102.9645	Chlorophyta	616367.0	3
chr_16_G5	514970	0.4896	0	102.7716	Chlorophyta	681377.0	0
chr_15_G5	538424	0.4863	0	103.605	Chlorophyta	737876.0	2
chr_14_G5	677471	0.4282	100	98.1169	Chlorophyta	821792.0	8
chr_13_G5	596935	0.4911	0	99.0576	Chlorophyta	844943.0	0
chr_12_G5	738219	0.4879	0	99.6009	Chlorophyta	1034097.0	3
chr_11_G5	658877	0.4903	100	98.5876	Chlorophyta	971196.0	4
chr_10_G5	826295	0.4861	100	98.3668	Chlorophyta	1141345.0	3
chr_9_G5	934855	0.4884	0	98.0258	Chlorophyta	1305281.0	6
chr_8_G5	968475	0.487	100	97.1375	Chlorophyta	1395587.0	5
chr_7_G5	963500	0.487	0	97.0197	Chlorophyta	1452721.0	3
chr_6_G5	1018847	0.487	0	97.5516	Chlorophyta	1460198.0	1
chr_5_G5	1003709	0.4867	0	97.7034	Chlorophyta	1560220.0	6
chr_4_G5	1088630	0.4842	100	97.8174	Chlorophyta	1513170.0	3
chr_3_G5	1106368	0.4907	0	97.0852	Chlorophyta	1651737.0	1
chr_2_G5	1135298	0.4892	0	96.7479	Chlorophyta	1661383.0	0
chr_1_G5	1453669	0.4898	100	98.2418	Chlorophyta	2094517.0	0
G5_bacterial_contigs_Contig1	10749	0.4712	0	26.0649	Chlorophyta	2638.0	0
G5_bacterial_contigs_Contig2	8641	0.4905	0	92.2915	Chlorophyta	15131.0	0
G5_bacterial_contigs_Contig3	3254	0.414	0	130.2795	Chlorophyta	1564.0	0
G5_bacterial_contigs_Contig4	368128	0.4422	0	28.5521	Proteobacteria	3008648.0	0
G5_bacterial_contigs_Contig5	765627	0.4441	0	28.3939	Proteobacteria	6395364.0	0
G5_bacterial_contigs_Contig6	385986	0.4423	0	28.0141	Proteobacteria	2961408.0	0
G5_bacterial_contigs_Contig7	2746131	0.4505	0	30.308	Proteobacteria	22162662.0	2
G5_bacterial_contigs_Contig8	282094	0.4469	0	29.4894	Proteobacteria	2350828.0	0
G5_bacterial_contigs_Contig9	10928	0.507	0	83.6216	Chlorophyta	50202.0	0
G5_bacterial_contigs_Contig10	23317	0.4058	0	77.3469	Chlorophyta	804.0	0
G5_bacterial_contigs_Contig11	1390	0.4295	0	436.9872	no-hit	0.0	0
G5_bacterial_contigs_Contig12	7986	0.445	0	88.3733	Chlorophyta	8846.0	0
G5_bacterial_contigs_Contig13	2791	0.4665	0	22.9878	no-hit	0.0	0
G5_bacterial_contigs_Contig14	3406	0.493	0	162.3596	no-hit	0.0	0
G5_bacterial_contigs_Contig15	12984	0.4634	0	52.1271	Chlorophyta	1585.0	0
G5_bacterial_contigs_Contig16	14556	0.4479	0	29.2785	Proteobacteria	126209.0	0
G5_bacterial_contigs_Contig17	3104	0.4716	0	16.4682	Chlorophyta	7195.0	0
G5_bacterial_contigs_Contig18	5774	0.4538	0	6.828	Chlorophyta	8458.0	0
G5_bacterial_contigs_Contig19	3925	0.4466	0	18.5614	no-hit	0.0	0
G5_bacterial_contigs_Contig20	2813	0.4344	0	290.323	no-hit	0.0	0
G5_bacterial_contigs_Contig21	2444	0.4472	0	514.054	no-hit	0.0	0
G5_bacterial_contigs_Contig22	593	0.4435	0	473.7279	no-hit	0.0	0
