# Supplementary material for: Biological and genomic resources for the cosmopolitan phytoplankton Bathycoccus: insights into genetic diversity and function of outlier chromosomes
Source: Plant J. 2026 Jun 7;126(5):e70982. doi: 10.1111/tpj.70982 (PMC13242883; doi:10.1111/tpj.70982)
Supplement: Supplementary file 2 — Data S2. Taxonomic partitioning of assembled contigs. [file TPJ-126-0-s002.zip › blobtoolsG8/BLOBTOOLS.blobDB.json]

{"title": "BLOBTOOLS.blobDB.json", "assembly_f": "/media/francois/Data/Bathycoccus/MixGenomes/FinalMix/G8.complete.fasta", "lineages": {"1334629": {"species": "Myxococcus fulvus", "genus": "Myxococcus", "family": "Myxococcaceae", "order": "Myxococcales", "phylum": "Proteobacteria", "superkingdom": "Bacteria"}, "1009846": {"species": "Burkholderia cepacia", "genus": "Burkholderia", "family": "Burkholderiaceae", "order": "Burkholderiales", "phylum": "Proteobacteria", "superkingdom": "Bacteria"}, "299123": {"species": "Lonchura striata", "genus": "Lonchura", "family": "Estrildidae", "order": "Passeriformes", "phylum": "Chordata", "superkingdom": "Eukaryota"}, "67809": {"species": "Gymnochlora stellata", "genus": "Gymnochlora", "family": "Cercozoa-undef", "order": "Cercozoa-undef", "phylum": "Cercozoa", "superkingdom": "Eukaryota"}, "1885": {"species": "Streptomyces actuosus", "genus": "Streptomyces", "family": "Streptomycetaceae", "order": "Streptomycetales", "phylum": "Actinobacteria", "superkingdom": "Bacteria"}, "157820": {"species": "uncultured prasinophyte", "genus": "Chlorophyta-undef", "family": "Chlorophyta-undef", "order": "Chlorophyta-undef", "phylum": "Chlorophyta", "superkingdom": "Eukaryota"}, "1254432": {"species": "Sorangium cellulosum", "genus": "Sorangium", "family": "Polyangiaceae", "order": "Myxococcales", "phylum": "Proteobacteria", "superkingdom": "Bacteria"}, "2203210": {"species": "Streptomyces sp. WAC 06738", "genus": "Streptomyces", "family": "Streptomycetaceae", "order": "Streptomycetales", "phylum": "Actinobacteria", "superkingdom": "Bacteria"}, "192": {"species": "Azospirillum brasilense", "genus": "Azospirillum", "family": "Rhodospirillaceae", "order": "Rhodospirillales", "phylum": "Proteobacteria", "superkingdom": "Bacteria"}, "125945": {"species": "Drosophila biarmipes", "genus": "Drosophila", "family": "Drosophilidae", "order": "Diptera", "phylum": "Arthropoda", "superkingdom": "Eukaryota"}, "3711": {"species": "Brassica rapa", "genus": "Brassica", "family": "Brassicaceae", "order": "Brassicales", "phylum": "Streptophyta", "superkingdom": "Eukaryota"}, "123356": {"species": "Hyaloperonospora parasitica", "genus": "Hyaloperonospora", "family": "Peronosporaceae", "order": "Peronosporales", "phylum": "Eukaryota-undef", "superkingdom": "Eukaryota"}, "559305": {"species": "Trichophyton rubrum", "genus": "Trichophyton", "family": "Arthrodermataceae", "order": "Onygenales", "phylum": "Ascomycota", "superkingdom": "Eukaryota"}, "1246067": {"species": "uncultured Alteromonas sp. AD1000-G16-4", "genus": "Alteromonas", "family": "Alteromonadaceae", "order": "Alteromonadales", "phylum": "Proteobacteria", "superkingdom": "Bacteria"}, "9739": {"species": "Tursiops truncatus", "genus": "Tursiops", "family": "Delphinidae", "order": "Artiodactyla", "phylum": "Chordata", "superkingdom": "Eukaryota"}, "905079": {"species": "Guillardia theta", "genus": "Guillardia", "family": "Geminigeraceae", "order": "Pyrenomonadales", "phylum": "Eukaryota-undef", "superkingdom": "Eukaryota"}, "161398": {"species": "Pseudoalteromonas phenolica", "genus": "Pseudoalteromonas", "family": "Pseudoalteromonadaceae", "order": "Alteromonadales", "phylum": "Proteobacteria", "superkingdom": "Bacteria"}, "436124": {"species": "Hafniomonas laevis", "genus": "Hafniomonas", "family": "Dunaliellaceae", "order": "Chlamydomonadales", "phylum": "Chlorophyta", "superkingdom": "Eukaryota"}, "2303538": {"species": "Salinimonas sediminis", "genus": "Salinimonas", "family": "Alteromonadaceae", "order": "Alteromonadales", "phylum": "Proteobacteria", "superkingdom": "Bacteria"}, "1245976": {"species": "uncultured Alteromonas sp. AD1000-357-C11", "genus": "Alteromonas", "family": "Alteromonadaceae", "order": "Alteromonadales", "phylum": "Proteobacteria", "superkingdom": "Bacteria"}, "1543721": {"species": "Sedimenticola thiotaurini", "genus": "Sedimenticola", "family": "Proteobacteria-undef", "order": "Proteobacteria-undef", "phylum": "Proteobacteria", "superkingdom": "Bacteria"}, "284811": {"species": "Eremothecium gossypii", "genus": "Eremothecium", "family": "Saccharomycetaceae", "order": "Saccharomycetales", "phylum": "Ascomycota", "superkingdom": "Eukaryota"}, "1230840": {"species": "Orycteropus afer", "genus": "Orycteropus", "family": "Orycteropodidae", "order": "Tubulidentata", "phylum": "Chordata", "superkingdom": "Eukaryota"}, "131038": {"species": "Caloglossa beccarii", "genus": "Caloglossa", "family": "Delesseriaceae", "order": "Ceramiales", "phylum": "Rhodophyta", "superkingdom": "Eukaryota"}, "74649": {"species": "Rosa chinensis", "genus": "Rosa", "family": "Rosaceae", "order": "Rosales", "phylum": "Streptophyta", "superkingdom": "Eukaryota"}, "1985630": {"species": "Cephaleuros cf. expansus HZ-2017", "genus": "Cephaleuros", "family": "Trentepohliaceae", "order": "Trentepohliales", "phylum": "Chlorophyta", "superkingdom": "Eukaryota"}, "4236": {"species": "Lactuca sativa", "genus": "Lactuca", "family": "Asteraceae", "order": "Asterales", "phylum": "Streptophyta", "superkingdom": "Eukaryota"}, "1300253": {"species": "Alteromonas mediterranea", "genus": "Alteromonas", "family": "Alteromonadaceae", "order": "Alteromonadales", "phylum": "Proteobacteria", "superkingdom": "Bacteria"}, "69332": {"species": "Chara braunii", "genus": "Chara", "family": "Characeae", "order": "Charales", "phylum": "Streptophyta", "superkingdom": "Eukaryota"}, "103855": {"species": "Bordetella hinzii", "genus": "Bordetella", "family": "Alcaligenaceae", "order": "Burkholderiales", "phylum": "Proteobacteria", "superkingdom": "Bacteria"}, "4555": {"species": "Setaria italica", "genus": "Setaria", "family": "Poaceae", "order": "Poales", "phylum": "Streptophyta", "superkingdom": "Eukaryota"}, "116960": {"species": "Ursus arctos", "genus": "Ursus", "family": "Ursidae", "order": "Carnivora", "phylum": "Chordata", "superkingdom": "Eukaryota"}, "3218": {"species": "Physcomitrium patens", "genus": "Physcomitrium", "family": "Funariaceae", "order": "Funariales", "phylum": "Streptophyta", "superkingdom": "Eukaryota"}, "166314": {"species": "Synechococcus sp. WH 8109", "genus": "Synechococcus", "family": "Synechococcaceae", "order": "Synechococcales", "phylum": "Cyanobacteria", "superkingdom": "Bacteria"}, "407216": {"species": "Enoggera sp. CD012", "genus": "Enoggera", "family": "Pteromalidae", "order": "Hymenoptera", "phylum": "Arthropoda", "superkingdom": "Eukaryota"}, "1110502": {"species": "Tistrella mobilis", "genus": "Tistrella", "family": "Rhodospirillaceae", "order": "Rhodospirillales", "phylum": "Proteobacteria", "superkingdom": "Bacteria"}, "436017": {"species": "Ostreococcus sp. 'lucimarinus'", "genus": "Ostreococcus", "family": "Bathycoccaceae", "order": "Mamiellales", "phylum": "Chlorophyta", "superkingdom": "Eukaryota"}, "76111": {"species": "Nannochloris bacillaris", "genus": "Nannochloris", "family": "Chlorellaceae", "order": "Chlorellales", "phylum": "Chlorophyta", "superkingdom": "Eukaryota"}, "2006943": {"species": "Vertebrata australis", "genus": "Vertebrata", "family": "Rhodomelaceae", "order": "Ceramiales", "phylum": "Rhodophyta", "superkingdom": "Eukaryota"}, "9103": {"species": "Meleagris gallopavo", "genus": "Meleagris", "family": "Phasianidae", "order": "Galliformes", "phylum": "Chordata", "superkingdom": "Eukaryota"}, "1245969": {"species": "uncultured Alteromonas sp. AD1000-33-C09", "genus": "Alteromonas", "family": "Alteromonadaceae", "order": "Alteromonadales", "phylum": "Proteobacteria", "superkingdom": "Bacteria"}, "158836": {"species": "Enterobacter hormaechei", "genus": "Enterobacter", "family": "Enterobacteriaceae", "order": "Enterobacterales", "phylum": "Proteobacteria", "superkingdom": "Bacteria"}, "130453": {"species": "Arachis duranensis", "genus": "Arachis", "family": "Fabaceae", "order": "Fabales", "phylum": "Streptophyta", "superkingdom": "Eukaryota"}, "103365": {"species": "Chlamydomonas sp. W80", "genus": "Chlamydomonas", "family": "Chlamydomonadaceae", "order": "Chlamydomonadales", "phylum": "Chlorophyta", "superkingdom": "Eukaryota"}, "28108": {"species": "Alteromonas macleodii", "genus": "Alteromonas", "family": "Alteromonadaceae", "order": "Alteromonadales", "phylum": "Proteobacteria", "superkingdom": "Bacteria"}, "51953": {"species": "Elaeis guineensis", "genus": "Elaeis", "family": "Arecaceae", "order": "Arecales", "phylum": "Streptophyta", "superkingdom": "Eukaryota"}, "1638163": {"species": "Aureimonas sp. AU4", "genus": "Aureimonas", "family": "Aurantimonadaceae", "order": "Rhizobiales", "phylum": "Proteobacteria", "superkingdom": "Bacteria"}, "2026199": {"species": "Paraburkholderia aromaticivorans", "genus": "Paraburkholderia", "family": "Burkholderiaceae", "order": "Burkholderiales", "phylum": "Proteobacteria", "superkingdom": "Bacteria"}, "9669": {"species": "Mustela putorius", "genus": "Mustela", "family": "Mustelidae", "order": "Carnivora", "phylum": "Chordata", "superkingdom": "Eukaryota"}, "314275": {"species": "Alteromonas mediterranea", "genus": "Alteromonas", "family": "Alteromonadaceae", "order": "Alteromonadales", "phylum": "Proteobacteria", "superkingdom": "Bacteria"}, "1166950": {"species": "Candidatus Thiodictyon syntrophicum", "genus": "Thiodictyon", "family": "Chromatiaceae", "order": "Chromatiales", "phylum": "Proteobacteria", "superkingdom": "Bacteria"}, "431241": {"species": "Trichoderma reesei", "genus": "Trichoderma", "family": "Hypocreaceae", "order": "Hypocreales", "phylum": "Ascomycota", "superkingdom": "Eukaryota"}, "169297": {"species": "Aegilops tauschii", "genus": "Aegilops", "family": "Poaceae", "order": "Poales", "phylum": "Streptophyta", "superkingdom": "Eukaryota"}, "140095": {"species": "Dunaliella viridis", "genus": "Dunaliella", "family": "Dunaliellaceae", "order": "Chlamydomonadales", "phylum": "Chlorophyta", "superkingdom": "Eukaryota"}, "82268": {"species": "Hyaloraphidium curvatum", "genus": "Hyaloraphidium", "family": "Monoblepharidales-undef", "order": "Monoblepharidales", "phylum": "Chytridiomycota", "superkingdom": "Eukaryota"}, "173495": {"species": "Neodangemannia microcystis", "genus": "Neodangemannia", "family": "Oltmansiellopsidales-undef", "order": "Oltmansiellopsidales", "phylum": "Chlorophyta", "superkingdom": "Eukaryota"}, "1337936": {"species": "Calothrix sp. 336/3", "genus": "Calothrix", "family": "Calotrichaceae", "order": "Nostocales", "phylum": "Cyanobacteria", "superkingdom": "Bacteria"}, "42254": {"species": "Sorex araneus", "genus": "Sorex", "family": "Soricidae", "order": "Eulipotyphla", "phylum": "Chordata", "superkingdom": "Eukaryota"}, "564608": {"species": "Micromonas pusilla", "genus": "Micromonas", "family": "Mamiellaceae", "order": "Mamiellales", "phylum": "Chlorophyta", "superkingdom": "Eukaryota"}, "1764295": {"species": "Chloropicon primus", "genus": "Chloropicon", "family": "Chloropicaceae", "order": "Chloropicales", "phylum": "Chlorophyta", "superkingdom": "Eukaryota"}, "1777491": {"species": "Alteromonas sp. Mac1", "genus": "Alteromonas", "family": "Alteromonadaceae", "order": "Alteromonadales", "phylum": "Proteobacteria", "superkingdom": "Bacteria"}, "721885": {"species": "Stereum hirsutum", "genus": "Stereum", "family": "Stereaceae", "order": "Russulales", "phylum": "Basidiomycota", "superkingdom": "Eukaryota"}, "367928": {"species": "Bifidobacterium adolescentis", "genus": "Bifidobacterium", "family": "Bifidobacteriaceae", "order": "Bifidobacteriales", "phylum": "Actinobacteria", "superkingdom": "Bacteria"}, "759273": {"species": "Colletotrichum higginsianum", "genus": "Colletotrichum", "family": "Glomerellaceae", "order": "Glomerellales", "phylum": "Ascomycota", "superkingdom": "Eukaryota"}, "413071": {"species": "Trichoderma virens", "genus": "Trichoderma", "family": "Hypocreaceae", "order": "Hypocreales", "phylum": "Ascomycota", "superkingdom": "Eukaryota"}, "112498": {"species": "Ramularia collo-cygni", "genus": "Ramularia", "family": "Mycosphaerellaceae", "order": "Mycosphaerellales", "phylum": "Ascomycota", "superkingdom": "Eukaryota"}, "578455": {"species": "Thermothielavioides terrestris", "genus": "Thermothielavioides", "family": "Chaetomiaceae", "order": "Sordariales", "phylum": "Ascomycota", "superkingdom": "Eukaryota"}, "145475": {"species": "Helicosporidium sp. ex Simulium jonesi", "genus": "Helicosporidium", "family": "Chlorellaceae", "order": "Chlorellales", "phylum": "Chlorophyta", "superkingdom": "Eukaryota"}, "743611": {"species": "uncultured organism MedDCM-OCT-S04-C161", "genus": "undef", "family": "undef", "order": "undef", "phylum": "undef", "superkingdom": "undef"}, "4565": {"species": "Triticum aestivum", "genus": "Triticum", "family": "Poaceae", "order": "Poales", "phylum": "Streptophyta", "superkingdom": "Eukaryota"}, "6945": {"species": "Ixodes scapularis", "genus": "Ixodes", "family": "Ixodidae", "order": "Ixodida", "phylum": "Arthropoda", "superkingdom": "Eukaryota"}, "1042311": {"species": "Trichoderma asperellum", "genus": "Trichoderma", "family": "Hypocreaceae", "order": "Hypocreales", "phylum": "Ascomycota", "superkingdom": "Eukaryota"}, "163310": {"species": "Interfilum terricola", "genus": "Interfilum", "family": "Klebsormidiaceae", "order": "Klebsormidiales", "phylum": "Streptophyta", "superkingdom": "Eukaryota"}, "420662": {"species": "Methylibium petroleiphilum", "genus": "Methylibium", "family": "Burkholderiales-undef", "order": "Burkholderiales", "phylum": "Proteobacteria", "superkingdom": "Bacteria"}, "2364088": {"species": "Pedobesia claviformis", "genus": "Pedobesia", "family": "Derbesiaceae", "order": "Bryopsidales", "phylum": "Chlorophyta", "superkingdom": "Eukaryota"}, "1004787": {"species": "Alteromonas macleodii", "genus": "Alteromonas", "family": "Alteromonadaceae", "order": "Alteromonadales", "phylum": "Proteobacteria", "superkingdom": "Bacteria"}, "3816": {"species": "Abrus precatorius", "genus": "Abrus", "family": "Fabaceae", "order": "Fabales", "phylum": "Streptophyta", "superkingdom": "Eukaryota"}, "2483799": {"species": "Georgenia faecalis", "genus": "Georgenia", "family": "Bogoriellaceae", "order": "Micrococcales", "phylum": "Actinobacteria", "superkingdom": "Bacteria"}, "1220924": {"species": "Cyphellophora europaea", "genus": "Cyphellophora", "family": "Cyphellophoraceae", "order": "Chaetothyriales", "phylum": "Ascomycota", "superkingdom": "Eukaryota"}, "3068": {"species": "Volvox carteri", "genus": "Volvox", "family": "Volvocaceae", "order": "Chlamydomonadales", "phylum": "Chlorophyta", "superkingdom": "Eukaryota"}, "578459": {"species": "Rhodotorula graminis", "genus": "Rhodotorula", "family": "Sporidiobolaceae", "order": "Sporidiobolales", "phylum": "Basidiomycota", "superkingdom": "Eukaryota"}, "1071378": {"species": "Naumovozyma dairenensis", "genus": "Naumovozyma", "family": "Saccharomycetaceae", "order": "Saccharomycetales", "phylum": "Ascomycota", "superkingdom": "Eukaryota"}, "3055": {"species": "Chlamydomonas reinhardtii", "genus": "Chlamydomonas", "family": "Chlamydomonadaceae", "order": "Chlamydomonadales", "phylum": "Chlorophyta", "superkingdom": "Eukaryota"}, "1134705": {"species": "Wildemania schizophylla", "genus": "Wildemania", "family": "Bangiaceae", "order": "Bangiales", "phylum": "Rhodophyta", "superkingdom": "Eukaryota"}, "1355477": {"species": "Bradyrhizobium diazoefficiens", "genus": "Bradyrhizobium", "family": "Bradyrhizobiaceae", "order": "Rhizobiales", "phylum": "Proteobacteria", "superkingdom": "Bacteria"}, "78828": {"species": "Phalaenopsis equestris", "genus": "Phalaenopsis", "family": "Orchidaceae", "order": "Asparagales", "phylum": "Streptophyta", "superkingdom": "Eukaryota"}, "28985": {"species": "Kluyveromyces lactis", "genus": "Kluyveromyces", "family": "Saccharomycetaceae", "order": "Saccharomycetales", "phylum": "Ascomycota", "superkingdom": "Eukaryota"}, "69395": {"species": "Caulobacter henricii", "genus": "Caulobacter", "family": "Caulobacteraceae", "order": "Caulobacterales", "phylum": "Proteobacteria", "superkingdom": "Bacteria"}, "70448": {"species": "Ostreococcus tauri", "genus": "Ostreococcus", "family": "Bathycoccaceae", "order": "Mamiellales", "phylum": "Chlorophyta", "superkingdom": "Eukaryota"}, "108931": {"species": "Nilaparvata lugens", "genus": "Nilaparvata", "family": "Delphacidae", "order": "Hemiptera", "phylum": "Arthropoda", "superkingdom": "Eukaryota"}, "1879050": {"species": "Acinetobacter wuhouensis", "genus": "Acinetobacter", "family": "Moraxellaceae", "order": "Pseudomonadales", "phylum": "Proteobacteria", "superkingdom": "Bacteria"}, "4513": {"species": "Hordeum vulgare", "genus": "Hordeum", "family": "Poaceae", "order": "Poales", "phylum": "Streptophyta", "superkingdom": "Eukaryota"}, "145388": {"species": "Monoraphidium neglectum", "genus": "Monoraphidium", "family": "Selenastraceae", "order": "Sphaeropleales", "phylum": "Chlorophyta", "superkingdom": "Eukaryota"}, "7950": {"species": "Clupea harengus", "genus": "Clupea", "family": "Clupeidae", "order": "Clupeiformes", "phylum": "Chordata", "superkingdom": "Eukaryota"}, "180498": {"species": "Jatropha curcas", "genus": "Jatropha", "family": "Euphorbiaceae", "order": "Malpighiales", "phylum": "Streptophyta", "superkingdom": "Eukaryota"}, "75702": {"species": "Populus euphratica", "genus": "Populus", "family": "Salicaceae", "order": "Malpighiales", "phylum": "Streptophyta", "superkingdom": "Eukaryota"}, "161111": {"species": "Wolffia arrhiza", "genus": "Wolffia", "family": "Araceae", "order": "Alismatales", "phylum": "Streptophyta", "superkingdom": "Eukaryota"}, "67593": {"species": "Phytophthora sojae", "genus": "Phytophthora", "family": "Peronosporaceae", "order": "Peronosporales", "phylum": "Eukaryota-undef", "superkingdom": "Eukaryota"}, "372155": {"species": "Chlorella sp. JP-2005", "genus": "Chlorella", "family": "Chlorellaceae", "order": "Chlorellales", "phylum": "Chlorophyta", "superkingdom": "Eukaryota"}, "127582": {"species": "Trichechus manatus", "genus": "Trichechus", "family": "Trichechidae", "order": "Sirenia", "phylum": "Chordata", "superkingdom": "Eukaryota"}, "984487": {"species": "Suhomyces tanzawaensis", "genus": "Suhomyces", "family": "Debaryomycetaceae", "order": "Saccharomycetales", "phylum": "Ascomycota", "superkingdom": "Eukaryota"}, "1671868": {"species": "Vibrio tapetis", "genus": "Vibrio", "family": "Vibrionaceae", "order": "Vibrionales", "phylum": "Proteobacteria", "superkingdom": "Bacteria"}, "595528": {"species": "Capsaspora owczarzaki", "genus": "Capsaspora", "family": "Eukaryota-undef", "order": "Eukaryota-undef", "phylum": "Eukaryota-undef", "superkingdom": "Eukaryota"}, "232287": {"species": "Telonema subtile", "genus": "Telonema", "family": "Telonemida-undef", "order": "Telonemida", "phylum": "Eukaryota-undef", "superkingdom": "Eukaryota"}, "71139": {"species": "Eucalyptus grandis", "genus": "Eucalyptus", "family": "Myrtaceae", "order": "Myrtales", "phylum": "Streptophyta", "superkingdom": "Eukaryota"}, "655863": {"species": "Grosmannia clavigera", "genus": "Grosmannia", "family": "Ophiostomataceae", "order": "Ophiostomatales", "phylum": "Ascomycota", "superkingdom": "Eukaryota"}, "143302": {"species": "Condylura cristata", "genus": "Condylura", "family": "Talpidae", "order": "Eulipotyphla", "phylum": "Chordata", "superkingdom": "Eukaryota"}, "29729": {"species": "Gossypium arboreum", "genus": "Gossypium", "family": "Malvaceae", "order": "Malvales", "phylum": "Streptophyta", "superkingdom": "Eukaryota"}, "392896": {"species": "Euglena hiemalis", "genus": "Euglena", "family": "Euglenaceae", "order": "Euglenales", "phylum": "Euglenozoa", "superkingdom": "Eukaryota"}, "717944": {"species": "Trametes versicolor", "genus": "Trametes", "family": "Polyporaceae", "order": "Polyporales", "phylum": "Basidiomycota", "superkingdom": "Eukaryota"}, "3046": {"species": "Dunaliella salina", "genus": "Dunaliella", "family": "Dunaliellaceae", "order": "Chlamydomonadales", "phylum": "Chlorophyta", "superkingdom": "Eukaryota"}, "2025808": {"species": "Vibrio qinghaiensis", "genus": "Vibrio", "family": "Vibrionaceae", "order": "Vibrionales", "phylum": "Proteobacteria", "superkingdom": "Bacteria"}, "1442369": {"species": "Rhinocladiella mackenziei", "genus": "Rhinocladiella", "family": "Herpotrichiellaceae", "order": "Chaetothyriales", "phylum": "Ascomycota", "superkingdom": "Eukaryota"}, "292564": {"species": "Cyanobium gracile", "genus": "Cyanobium", "family": "Synechococcaceae", "order": "Synechococcales", "phylum": "Cyanobacteria", "superkingdom": "Bacteria"}, "3144": {"species": "Chlorokybus atmophyticus", "genus": "Chlorokybus", "family": "Chlorokybaceae", "order": "Chlorokybales", "phylum": "Streptophyta", "superkingdom": "Eukaryota"}, "28141": {"species": "Cronobacter sakazakii", "genus": "Cronobacter", "family": "Enterobacteriaceae", "order": "Enterobacterales", "phylum": "Proteobacteria", "superkingdom": "Bacteria"}, "376489": {"species": "Halotalea alkalilenta", "genus": "Halotalea", "family": "Halomonadaceae", "order": "Oceanospirillales", "phylum": "Proteobacteria", "superkingdom": "Bacteria"}, "4577": {"species": "Zea mays", "genus": "Zea", "family": "Poaceae", "order": "Poales", "phylum": "Streptophyta", "superkingdom": "Eukaryota"}, "1415176": {"species": "undef", "genus": "undef", "family": "undef", "order": "undef", "phylum": "undef", "superkingdom": "undef"}, "452589": {"species": "Trichoderma atroviride", "genus": "Trichoderma", "family": "Hypocreaceae", "order": "Hypocreales", "phylum": "Ascomycota", "superkingdom": "Eukaryota"}, "344612": {"species": "Aspergillus clavatus", "genus": "Aspergillus", "family": "Aspergillaceae", "order": "Eurotiales", "phylum": "Ascomycota", "superkingdom": "Eukaryota"}, "85707": {"species": "Ancyromonas sigmoides", "genus": "Ancyromonas", "family": "Ancyromonadidae", "order": "Ancyromonadida", "phylum": "Eukaryota-undef", "superkingdom": "Eukaryota"}, "1246103": {"species": "uncultured Alteromonas sp. AD1000-G20-5", "genus": "Alteromonas", "family": "Alteromonadaceae", "order": "Alteromonadales", "phylum": "Proteobacteria", "superkingdom": "Bacteria"}, "3240": {"species": "Psilotum nudum", "genus": "Psilotum", "family": "Psilotaceae", "order": "Psilotales", "phylum": "Streptophyta", "superkingdom": "Eukaryota"}, "269212": {"species": "uncultured Microcystis sp.", "genus": "Microcystis", "family": "Microcystaceae", "order": "Chroococcales", "phylum": "Cyanobacteria", "superkingdom": "Bacteria"}, "56723": {"species": "Labrus bergylta", "genus": "Labrus", "family": "Labridae", "order": "Labriformes", "phylum": "Chordata", "superkingdom": "Eukaryota"}, "1697053": {"species": "Oblitimonas alkaliphila", "genus": "Oblitimonas", "family": "Pseudomonadaceae", "order": "Pseudomonadales", "phylum": "Proteobacteria", "superkingdom": "Bacteria"}, "206008": {"species": "Panicum hallii", "genus": "Panicum", "family": "Poaceae", "order": "Poales", "phylum": "Streptophyta", "superkingdom": "Eukaryota"}, "7232": {"species": "Drosophila navojoa", "genus": "Drosophila", "family": "Drosophilidae", "order": "Diptera", "phylum": "Arthropoda", "superkingdom": "Eukaryota"}, "911384": {"species": "Nipponatelura sp. 66-1", "genus": "Nipponatelura", "family": "Nicoletiidae", "order": "Zygentoma", "phylum": "Arthropoda", "superkingdom": "Eukaryota"}, "244447": {"species": "Cynoglossus semilaevis", "genus": "Cynoglossus", "family": "Cynoglossidae", "order": "Pleuronectiformes", "phylum": "Chordata", "superkingdom": "Eukaryota"}, "7070": {"species": "Tribolium castaneum", "genus": "Tribolium", "family": "Tenebrionidae", "order": "Coleoptera", "phylum": "Arthropoda", "superkingdom": "Eukaryota"}, "8355": {"species": "Xenopus laevis", "genus": "Xenopus", "family": "Pipidae", "order": "Anura", "phylum": "Chordata", "superkingdom": "Eukaryota"}, "1108794": {"species": "Spermatozopsis exsultans", "genus": "Spermatozopsis", "family": "Dunaliellaceae", "order": "Chlamydomonadales", "phylum": "Chlorophyta", "superkingdom": "Eukaryota"}, "663202": {"species": "Trichophyton verrucosum", "genus": "Trichophyton", "family": "Arthrodermataceae", "order": "Onygenales", "phylum": "Ascomycota", "superkingdom": "Eukaryota"}, "6239": {"species": "Caenorhabditis elegans", "genus": "Caenorhabditis", "family": "Rhabditidae", "order": "Rhabditida", "phylum": "Nematoda", "superkingdom": "Eukaryota"}, "3649": {"species": "Carica papaya", "genus": "Carica", "family": "Caricaceae", "order": "Brassicales", "phylum": "Streptophyta", "superkingdom": "Eukaryota"}, "644223": {"species": "Komagataella phaffii", "genus": "Komagataella", "family": "Phaffomycetaceae", "order": "Saccharomycetales", "phylum": "Ascomycota", "superkingdom": "Eukaryota"}, "391595": {"species": "Roseobacter litoralis", "genus": "Roseobacter", "family": "Rhodobacteraceae", "order": "Rhodobacterales", "phylum": "Proteobacteria", "superkingdom": "Bacteria"}, "2058133": {"species": "Alteromonas sp. MB-3u-76", "genus": "Alteromonas", "family": "Alteromonadaceae", "order": "Alteromonadales", "phylum": "Proteobacteria", "superkingdom": "Bacteria"}, "118797": {"species": "Lipotes vexillifer", "genus": "Lipotes", "family": "Lipotidae", "order": "Artiodactyla", "phylum": "Chordata", "superkingdom": "Eukaryota"}, "198806": {"species": "Calidris pugnax", "genus": "Calidris", "family": "Scolopacidae", "order": "Charadriiformes", "phylum": "Chordata", "superkingdom": "Eukaryota"}, "34305": {"species": "Lotus japonicus", "genus": "Lotus", "family": "Fabaceae", "order": "Fabales", "phylum": "Streptophyta", "superkingdom": "Eukaryota"}, "4615": {"species": "Ananas comosus", "genus": "Ananas", "family": "Bromeliaceae", "order": "Poales", "phylum": "Streptophyta", "superkingdom": "Eukaryota"}, "999809": {"species": "Sporisorium reilianum", "genus": "Sporisorium", "family": "Ustilaginaceae", "order": "Ustilaginales", "phylum": "Basidiomycota", "superkingdom": "Eukaryota"}, "554055": {"species": "Micractinium conductrix", "genus": "Micractinium", "family": "Chlorellaceae", "order": "Chlorellales", "phylum": "Chlorophyta", "superkingdom": "Eukaryota"}, "74089": {"species": "Sargassum horneri", "genus": "Sargassum", "family": "Sargassaceae", "order": "Fucales", "phylum": "Eukaryota-undef", "superkingdom": "Eukaryota"}, "746697": {"species": "Aequorivita sublithincola", "genus": "Aequorivita", "family": "Flavobacteriaceae", "order": "Flavobacteriales", "phylum": "Bacteroidetes", "superkingdom": "Bacteria"}, "100272": {"species": "uncultured eukaryote", "genus": "Eukaryota-undef", "family": "Eukaryota-undef", "order": "Eukaryota-undef", "phylum": "Eukaryota-undef", "superkingdom": "Eukaryota"}, "3188": {"species": "Picochlorum eukaryotum sensu Mainz 1", "genus": "Picochlorum", "family": "Chlorophyta-undef", "order": "Chlorophyta-undef", "phylum": "Chlorophyta", "superkingdom": "Eukaryota"}, "45354": {"species": "[Candida] intermedia", "genus": "Clavispora", "family": "Metschnikowiaceae", "order": "Saccharomycetales", "phylum": "Ascomycota", "superkingdom": "Eukaryota"}, "1881061": {"species": "Stappia sp. ES.058", "genus": "Stappia", "family": "Rhodobacteraceae", "order": "Rhodobacterales", "phylum": "Proteobacteria", "superkingdom": "Bacteria"}, "1144275": {"species": "Corallococcus coralloides", "genus": "Corallococcus", "family": "Myxococcaceae", "order": "Myxococcales", "phylum": "Proteobacteria", "superkingdom": "Bacteria"}, "97105": {"species": "Marvania geminata", "genus": "Marvania", "family": "Chlorellaceae", "order": "Chlorellales", "phylum": "Chlorophyta", "superkingdom": "Eukaryota"}, "29139": {"species": "Vombatus ursinus", "genus": "Vombatus", "family": "Vombatidae", "order": "Diprotodontia", "phylum": "Chordata", "superkingdom": "Eukaryota"}, "30025": {"species": "Drosophila ficusphila", "genus": "Drosophila", "family": "Drosophilidae", "order": "Diptera", "phylum": "Arthropoda", "superkingdom": "Eukaryota"}, "63414": {"species": "Blidingia minima", "genus": "Blidingia", "family": "Ulvaceae", "order": "Ulvales", "phylum": "Chlorophyta", "superkingdom": "Eukaryota"}, "8019": {"species": "Oncorhynchus kisutch", "genus": "Oncorhynchus", "family": "Salmonidae", "order": "Salmoniformes", "phylum": "Chordata", "superkingdom": "Eukaryota"}, "76777": {"species": "Malassezia sympodialis", "genus": "Malassezia", "family": "Malasseziaceae", "order": "Malasseziales", "phylum": "Basidiomycota", "superkingdom": "Eukaryota"}, "2171623": {"species": "Miniimonas sp. S16", "genus": "Miniimonas", "family": "Beutenbergiaceae", "order": "Micrococcales", "phylum": "Actinobacteria", "superkingdom": "Bacteria"}, "656061": {"species": "Tuber melanosporum", "genus": "Tuber", "family": "Tuberaceae", "order": "Pezizales", "phylum": "Ascomycota", "superkingdom": "Eukaryota"}, "1246056": {"species": "uncultured Alteromonas sp. AD1000-G15-32", "genus": "Alteromonas", "family": "Alteromonadaceae", "order": "Alteromonadales", "phylum": "Proteobacteria", "superkingdom": "Bacteria"}, "1415603": {"species": "Chlorella sp. ArM0029B", "genus": "Chlorella", "family": "Chlorellaceae", "order": "Chlorellales", "phylum": "Chlorophyta", "superkingdom": "Eukaryota"}, "3105": {"species": "Pediastrum duplex", "genus": "Pediastrum", "family": "Hydrodictyaceae", "order": "Sphaeropleales", "phylum": "Chlorophyta", "superkingdom": "Eukaryota"}, "156587": {"species": "Chaetoceros simplex", "genus": "Chaetoceros", "family": "Chaetocerotaceae", "order": "Chaetocerotales", "phylum": "Bacillariophyta", "superkingdom": "Eukaryota"}, "715451": {"species": "Alteromonas naphthalenivorans", "genus": "Alteromonas", "family": "Alteromonadaceae", "order": "Alteromonadales", "phylum": "Proteobacteria", "superkingdom": "Bacteria"}, "991905": {"species": "Polymorphum gilvum", "genus": "Polymorphum", "family": "Proteobacteria-undef", "order": "Proteobacteria-undef", "phylum": "Proteobacteria", "superkingdom": "Bacteria"}, "415028": {"species": "Corapipo altera", "genus": "Corapipo", "family": "Pipridae", "order": "Passeriformes", "phylum": "Chordata", "superkingdom": "Eukaryota"}, "126839": {"species": "Micractinium pusillum", "genus": "Micractinium", "family": "Chlorellaceae", "order": "Chlorellales", "phylum": "Chlorophyta", "superkingdom": "Eukaryota"}, "3662": {"species": "Cucurbita moschata", "genus": "Cucurbita", "family": "Cucurbitaceae", "order": "Cucurbitales", "phylum": "Streptophyta", "superkingdom": "Eukaryota"}, "1437823": {"species": "Xenorhabdus nematophila", "genus": "Xenorhabdus", "family": "Morganellaceae", "order": "Enterobacterales", "phylum": "Proteobacteria", "superkingdom": "Bacteria"}, "676": {"species": "Vibrio fluvialis", "genus": "Vibrio", "family": "Vibrionaceae", "order": "Vibrionales", "phylum": "Proteobacteria", "superkingdom": "Bacteria"}, "1841481": {"species": "Seriola lalandi", "genus": "Seriola", "family": "Carangidae", "order": "Carangiformes", "phylum": "Chordata", "superkingdom": "Eukaryota"}, "1635138": {"species": "Picomonas sp. DN1", "genus": "Picomonas", "family": "Picomonadidae", "order": "Picomonadida", "phylum": "Picozoa", "superkingdom": "Eukaryota"}, "754476": {"species": "Methylophaga nitratireducenticrescens", "genus": "Methylophaga", "family": "Piscirickettsiaceae", "order": "Thiotrichales", "phylum": "Proteobacteria", "superkingdom": "Bacteria"}, "65602": {"species": "Tetraselmis sp. RG-15", "genus": "Tetraselmis", "family": "Chlorodendraceae", "order": "Chlorodendrales", "phylum": "Chlorophyta", "superkingdom": "Eukaryota"}, "83791": {"species": "Ulva flexuosa", "genus": "Ulva", "family": "Ulvaceae", "order": "Ulvales", "phylum": "Chlorophyta", "superkingdom": "Eukaryota"}, "1081104": {"species": "Cordyceps fumosorosea", "genus": "Cordyceps", "family": "Cordycipitaceae", "order": "Hypocreales", "phylum": "Ascomycota", "superkingdom": "Eukaryota"}, "3130": {"species": "Bryopsis plumosa", "genus": "Bryopsis", "family": "Bryopsidaceae", "order": "Bryopsidales", "phylum": "Chlorophyta", "superkingdom": "Eukaryota"}, "1034331": {"species": "Eremothecium gossypii", "genus": "Eremothecium", "family": "Saccharomycetaceae", "order": "Saccharomycetales", "phylum": "Ascomycota", "superkingdom": "Eukaryota"}, "765719": {"species": "Pedinophyceae sp. YPF-701", "genus": "Chlorophyta-undef", "family": "Chlorophyta-undef", "order": "Chlorophyta-undef", "phylum": "Chlorophyta", "superkingdom": "Eukaryota"}, "38278": {"species": "Euglena stellata", "genus": "Euglena", "family": "Euglenaceae", "order": "Euglenales", "phylum": "Euglenozoa", "superkingdom": "Eukaryota"}, "1503054": {"species": "Burkholderia stagnalis", "genus": "Burkholderia", "family": "Burkholderiaceae", "order": "Burkholderiales", "phylum": "Proteobacteria", "superkingdom": "Bacteria"}, "2004468": {"species": "Armatimonadetes bacterium Uphvl-Ar2", "genus": "Armatimonadetes-undef", "family": "Armatimonadetes-undef", "order": "Armatimonadetes-undef", "phylum": "Armatimonadetes", "superkingdom": "Bacteria"}, "1004788": {"species": "Alteromonas macleodii", "genus": "Alteromonas", "family": "Alteromonadaceae", "order": "Alteromonadales", "phylum": "Proteobacteria", "superkingdom": "Bacteria"}, "293754": {"species": "Limonium bicolor", "genus": "Limonium", "family": "Plumbaginaceae", "order": "Caryophyllales", "phylum": "Streptophyta", "superkingdom": "Eukaryota"}, "415190": {"species": "Planctonema lauterbornii", "genus": "Planctonema", "family": "Oocystaceae", "order": "Chlorellales", "phylum": "Chlorophyta", "superkingdom": "Eukaryota"}, "578458": {"species": "Schizophyllum commune", "genus": "Schizophyllum", "family": "Schizophyllaceae", "order": "Agaricales", "phylum": "Basidiomycota", "superkingdom": "Eukaryota"}, "13443": {"species": "Coffea arabica", "genus": "Coffea", "family": "Rubiaceae", "order": "Gentianales", "phylum": "Streptophyta", "superkingdom": "Eukaryota"}, "542485": {"species": "uncultured bacterium HF0070_02E07", "genus": "Bacteria-undef", "family": "Bacteria-undef", "order": "Bacteria-undef", "phylum": "Bacteria-undef", "superkingdom": "Bacteria"}, "52970": {"species": "Rhodomonas salina", "genus": "Rhodomonas", "family": "Pyrenomonadaceae", "order": "Pyrenomonadales", "phylum": "Eukaryota-undef", "superkingdom": "Eukaryota"}, "1245954": {"species": "uncultured Alteromonas sp. AD1000-21-D04", "genus": "Alteromonas", "family": "Alteromonadaceae", "order": "Alteromonadales", "phylum": "Proteobacteria", "superkingdom": "Bacteria"}, "3726": {"species": "Raphanus sativus", "genus": "Raphanus", "family": "Brassicaceae", "order": "Brassicales", "phylum": "Streptophyta", "superkingdom": "Eukaryota"}, "903510": {"species": "Vibrio furnissii", "genus": "Vibrio", "family": "Vibrionaceae", "order": "Vibrionales", "phylum": "Proteobacteria", "superkingdom": "Bacteria"}, "1234273": {"species": "Tachysurus fulvidraco", "genus": "Tachysurus", "family": "Bagridae", "order": "Siluriformes", "phylum": "Chordata", "superkingdom": "Eukaryota"}, "1916956": {"species": "Synechococcus sp. SynAce01", "genus": "Synechococcus", "family": "Synechococcaceae", "order": "Synechococcales", "phylum": "Cyanobacteria", "superkingdom": "Bacteria"}, "8090": {"species": "Oryzias latipes", "genus": "Oryzias", "family": "Adrianichthyidae", "order": "Beloniformes", "phylum": "Chordata", "superkingdom": "Eukaryota"}, "3330": {"species": "Picea glauca", "genus": "Picea", "family": "Pinaceae", "order": "Pinales", "phylum": "Streptophyta", "superkingdom": "Eukaryota"}, "76258": {"species": "Vibrio rumoiensis", "genus": "Vibrio", "family": "Vibrionaceae", "order": "Vibrionales", "phylum": "Proteobacteria", "superkingdom": "Bacteria"}, "1458866": {"species": "Eunotia naegelii", "genus": "Eunotia", "family": "Eunotiaceae", "order": "Eunotiales", "phylum": "Bacillariophyta", "superkingdom": "Eukaryota"}, "30023": {"species": "Drosophila elegans", "genus": "Drosophila", "family": "Drosophilidae", "order": "Diptera", "phylum": "Arthropoda", "superkingdom": "Eukaryota"}, "906689": {"species": "Dendrobium catenatum", "genus": "Dendrobium", "family": "Orchidaceae", "order": "Asparagales", "phylum": "Streptophyta", "superkingdom": "Eukaryota"}, "188344": {"species": "Leptosomus discolor", "genus": "Leptosomus", "family": "Leptosomidae", "order": "Coraciiformes", "phylum": "Chordata", "superkingdom": "Eukaryota"}, "460523": {"species": "Ogataea polymorpha", "genus": "Ogataea", "family": "Pichiaceae", "order": "Saccharomycetales", "phylum": "Ascomycota", "superkingdom": "Eukaryota"}, "50039": {"species": "Bracteacoccus giganteus", "genus": "Bracteacoccus", "family": "Bracteacoccaceae", "order": "Sphaeropleales", "phylum": "Chlorophyta", "superkingdom": "Eukaryota"}, "36894": {"species": "Pyramimonas parkeae", "genus": "Pyramimonas", "family": "Pyramimonadaceae", "order": "Pyramimonadales", "phylum": "Chlorophyta", "superkingdom": "Eukaryota"}, "2094242": {"species": "Victivallales bacterium CCUG 44730", "genus": "Victivallales-undef", "family": "Victivallales-undef", "order": "Victivallales", "phylum": "Lentisphaerae", "superkingdom": "Bacteria"}, "59895": {"species": "Cynara cardunculus", "genus": "Cynara", "family": "Asteraceae", "order": "Asterales", "phylum": "Streptophyta", "superkingdom": "Eukaryota"}, "39899": {"species": "Silene noctiflora", "genus": "Silene", "family": "Caryophyllaceae", "order": "Caryophyllales", "phylum": "Streptophyta", "superkingdom": "Eukaryota"}, "104421": {"species": "Camponotus floridanus", "genus": "Camponotus", "family": "Formicidae", "order": "Hymenoptera", "phylum": "Arthropoda", "superkingdom": "Eukaryota"}, "44056": {"species": "Aureococcus anophagefferens", "genus": "Aureococcus", "family": "Pelagomonadales-undef", "order": "Pelagomonadales", "phylum": "Eukaryota-undef", "superkingdom": "Eukaryota"}, "242159": {"species": "Ostreococcus sp. 'lucimarinus'", "genus": "Ostreococcus", "family": "Bathycoccaceae", "order": "Mamiellales", "phylum": "Chlorophyta", "superkingdom": "Eukaryota"}, "4155": {"species": "Erythranthe guttata", "genus": "Erythranthe", "family": "Phrymaceae", "order": "Lamiales", "phylum": "Streptophyta", "superkingdom": "Eukaryota"}, "1714845": {"species": "Alteromonas sp. BL110", "genus": "Alteromonas", "family": "Alteromonadaceae", "order": "Alteromonadales", "phylum": "Proteobacteria", "superkingdom": "Bacteria"}, "426355": {"species": "Methylobacterium radiotolerans", "genus": "Methylobacterium", "family": "Methylobacteriaceae", "order": "Rhizobiales", "phylum": "Proteobacteria", "superkingdom": "Bacteria"}, "88036": {"species": "Selaginella moellendorffii", "genus": "Selaginella", "family": "Selaginellaceae", "order": "Selaginellales", "phylum": "Streptophyta", "superkingdom": "Eukaryota"}, "499555": {"species": "Dietzia timorensis", "genus": "Dietzia", "family": "Dietziaceae", "order": "Corynebacteriales", "phylum": "Actinobacteria", "superkingdom": "Bacteria"}, "1174667": {"species": "Morchella diminutiva", "genus": "Morchella", "family": "Morchellaceae", "order": "Pezizales", "phylum": "Ascomycota", "superkingdom": "Eukaryota"}, "10141": {"species": "Cavia porcellus", "genus": "Cavia", "family": "Caviidae", "order": "Rodentia", "phylum": "Chordata", "superkingdom": "Eukaryota"}, "1418016": {"species": "Pseudochloris wilhelmii", "genus": "Pseudochloris", "family": "Chlorellaceae", "order": "Chlorellales", "phylum": "Chlorophyta", "superkingdom": "Eukaryota"}, "3074": {"species": "Parachlorella kessleri", "genus": "Parachlorella", "family": "Chlorellaceae", "order": "Chlorellales", "phylum": "Chlorophyta", "superkingdom": "Eukaryota"}, "55529": {"species": "Guillardia theta", "genus": "Guillardia", "family": "Geminigeraceae", "order": "Pyrenomonadales", "phylum": "Eukaryota-undef", "superkingdom": "Eukaryota"}, "133434": {"species": "Acanthaster planci", "genus": "Acanthaster", "family": "Acanthasteridae", "order": "Valvatida", "phylum": "Echinodermata", "superkingdom": "Eukaryota"}, "62322": {"species": "Shewanella baltica", "genus": "Shewanella", "family": "Shewanellaceae", "order": "Alteromonadales", "phylum": "Proteobacteria", "superkingdom": "Bacteria"}, "515363": {"species": "uncultured marine picoeukaryote", "genus": "Eukaryota-undef", "family": "Eukaryota-undef", "order": "Eukaryota-undef", "phylum": "Eukaryota-undef", "superkingdom": "Eukaryota"}, "39946": {"species": "Oryza sativa", "genus": "Oryza", "family": "Poaceae", "order": "Poales", "phylum": "Streptophyta", "superkingdom": "Eukaryota"}, "1684307": {"species": "Pseudomicrostroma glucosiphilum", "genus": "Pseudomicrostroma", "family": "Microstromatales-undef", "order": "Microstromatales", "phylum": "Basidiomycota", "superkingdom": "Eukaryota"}, "156563": {"species": "Cyanistes caeruleus", "genus": "Cyanistes", "family": "Paridae", "order": "Passeriformes", "phylum": "Chordata", "superkingdom": "Eukaryota"}, "566037": {"species": "Saccharomycetaceae sp. 'Ashbya aceri'", "genus": "Saccharomycetaceae-undef", "family": "Saccharomycetaceae", "order": "Saccharomycetales", "phylum": "Ascomycota", "superkingdom": "Eukaryota"}, "48701": {"species": "Poecilia mexicana", "genus": "Poecilia", "family": "Poeciliidae", "order": "Cyprinodontiformes", "phylum": "Chordata", "superkingdom": "Eukaryota"}, "51338": {"species": "Castor canadensis", "genus": "Castor", "family": "Castoridae", "order": "Rodentia", "phylum": "Chordata", "superkingdom": "Eukaryota"}, "3077": {"species": "Chlorella vulgaris", "genus": "Chlorella", "family": "Chlorellaceae", "order": "Chlorellales", "phylum": "Chlorophyta", "superkingdom": "Eukaryota"}, "684364": {"species": "Batrachochytrium dendrobatidis", "genus": "Batrachochytrium", "family": "Rhizophydiales-undef", "order": "Rhizophydiales", "phylum": "Chytridiomycota", "superkingdom": "Eukaryota"}, "1897729": {"species": "Halomonas aestuarii", "genus": "Halomonas", "family": "Halomonadaceae", "order": "Oceanospirillales", "phylum": "Proteobacteria", "superkingdom": "Bacteria"}, "111617": {"species": "Ulva fasciata", "genus": "Ulva", "family": "Ulvaceae", "order": "Ulvales", "phylum": "Chlorophyta", "superkingdom": "Eukaryota"}, "1282": {"species": "Staphylococcus epidermidis", "genus": "Staphylococcus", "family": "Staphylococcaceae", "order": "Bacillales", "phylum": "Firmicutes", "superkingdom": "Bacteria"}, "72664": {"species": "Eutrema salsugineum", "genus": "Eutrema", "family": "Brassicaceae", "order": "Brassicales", "phylum": "Streptophyta", "superkingdom": "Eukaryota"}, "7994": {"species": "Astyanax mexicanus", "genus": "Astyanax", "family": "Characidae", "order": "Characiformes", "phylum": "Chordata", "superkingdom": "Eukaryota"}, "1774373": {"species": "Alteromonas mediterranea", "genus": "Alteromonas", "family": "Alteromonadaceae", "order": "Alteromonadales", "phylum": "Proteobacteria", "superkingdom": "Bacteria"}, "8790": {"species": "Dromaius novaehollandiae", "genus": "Dromaius", "family": "Dromaiidae", "order": "Casuariiformes", "phylum": "Chordata", "superkingdom": "Eukaryota"}, "51324": {"species": "Oltmannsiellopsis viridis", "genus": "Oltmannsiellopsis", "family": "Oltmannsiellopsidaceae", "order": "Oltmannsiellopsidales", "phylum": "Chlorophyta", "superkingdom": "Eukaryota"}, "1761891": {"species": "Pseudoalteromonas sp. 13-15", "genus": "Pseudoalteromonas", "family": "Pseudoalteromonadaceae", "order": "Alteromonadales", "phylum": "Proteobacteria", "superkingdom": "Bacteria"}, "312850": {"species": "Lobosphaera incisa", "genus": "Lobosphaera", "family": "Trebouxiaceae", "order": "Trebouxiales", "phylum": "Chlorophyta", "superkingdom": "Eukaryota"}, "1156394": {"species": "Saprolegnia diclina", "genus": "Saprolegnia", "family": "Saprolegniaceae", "order": "Saprolegniales", "phylum": "Eukaryota-undef", "superkingdom": "Eukaryota"}, "1003335": {"species": "Kluyveromyces marxianus", "genus": "Kluyveromyces", "family": "Saccharomycetaceae", "order": "Saccharomycetales", "phylum": "Ascomycota", "superkingdom": "Eukaryota"}, "158507": {"species": "Oogamochlamys gigantea", "genus": "Oogamochlamys", "family": "Chlamydomonadaceae", "order": "Chlamydomonadales", "phylum": "Chlorophyta", "superkingdom": "Eukaryota"}, "118222": {"species": "Halimeda discoidea", "genus": "Halimeda", "family": "Halimedaceae", "order": "Bryopsidales", "phylum": "Chlorophyta", "superkingdom": "Eukaryota"}, "267872": {"species": "Microcystis aeruginosa", "genus": "Microcystis", "family": "Microcystaceae", "order": "Chroococcales", "phylum": "Cyanobacteria", "superkingdom": "Bacteria"}, "74940": {"species": "Oncorhynchus tshawytscha", "genus": "Oncorhynchus", "family": "Salmonidae", "order": "Salmoniformes", "phylum": "Chordata", "superkingdom": "Eukaryota"}, "56917": {"species": "Dumortiera hirsuta", "genus": "Dumortiera", "family": "Dumortieraceae", "order": "Marchantiales", "phylum": "Streptophyta", "superkingdom": "Eukaryota"}, "1204437": {"species": "Membranoptera platyphylla", "genus": "Membranoptera", "family": "Delesseriaceae", "order": "Ceramiales", "phylum": "Rhodophyta", "superkingdom": "Eukaryota"}, "160064": {"species": "Pedinomonas tuberculata", "genus": "Pedinomonas", "family": "Pedinomonadaceae", "order": "Pedinomonadales", "phylum": "Chlorophyta", "superkingdom": "Eukaryota"}, "633836": {"species": "Bathycoccus virus BpV161", "genus": "Phycodnaviridae-undef", "family": "Phycodnaviridae", "order": "Algavirales", "phylum": "Nucleocytoviricota", "superkingdom": "Viruses"}, "41875": {"species": "Bathycoccus prasinos", "genus": "Bathycoccus", "family": "Bathycoccaceae", "order": "Mamiellales", "phylum": "Chlorophyta", "superkingdom": "Eukaryota"}, "2007176": {"species": "Dipterocladia arabiensis", "genus": "Dipterocladia", "family": "Dasyaceae", "order": "Ceramiales", "phylum": "Rhodophyta", "superkingdom": "Eukaryota"}, "31033": {"species": "Takifugu rubripes", "genus": "Takifugu", "family": "Tetraodontidae", "order": "Tetraodontiformes", "phylum": "Chordata", "superkingdom": "Eukaryota"}, "710421": {"species": "Mycolicibacterium chubuense", "genus": "Mycolicibacterium", "family": "Mycobacteriaceae", "order": "Corynebacteriales", "phylum": "Actinobacteria", "superkingdom": "Bacteria"}, "130454": {"species": "Arachis ipaensis", "genus": "Arachis", "family": "Fabaceae", "order": "Fabales", "phylum": "Streptophyta", "superkingdom": "Eukaryota"}, "641309": {"species": "Lotharella oceanica", "genus": "Lotharella", "family": "Cercozoa-undef", "order": "Cercozoa-undef", "phylum": "Cercozoa", "superkingdom": "Eukaryota"}, "542413": {"species": "uncultured bacterium ARCTIC24_F_09", "genus": "Bacteria-undef", "family": "Bacteria-undef", "order": "Bacteria-undef", "phylum": "Bacteria-undef", "superkingdom": "Bacteria"}, "526221": {"species": "Verticillium alfalfae", "genus": "Verticillium", "family": "Plectosphaerellaceae", "order": "Glomerellales", "phylum": "Ascomycota", "superkingdom": "Eukaryota"}, "763407": {"species": "Phycomyces blakesleeanus", "genus": "Phycomyces", "family": "Phycomycetaceae", "order": "Mucorales", "phylum": "Mucoromycota", "superkingdom": "Eukaryota"}, "666": {"species": "Vibrio cholerae", "genus": "Vibrio", "family": "Vibrionaceae", "order": "Vibrionales", "phylum": "Proteobacteria", "superkingdom": "Bacteria"}, "1437815": {"species": "Yarrowia lipolytica", "genus": "Yarrowia", "family": "Dipodascaceae", "order": "Saccharomycetales", "phylum": "Ascomycota", "superkingdom": "Eukaryota"}, "589873": {"species": "Alteromonas australica", "genus": "Alteromonas", "family": "Alteromonadaceae", "order": "Alteromonadales", "phylum": "Proteobacteria", "superkingdom": "Bacteria"}, "9994": {"species": "Marmota marmota", "genus": "Marmota", "family": "Sciuridae", "order": "Rodentia", "phylum": "Chordata", "superkingdom": "Eukaryota"}, "1034604": {"species": "Chlamydomonas leiostraca", "genus": "Chlamydomonas", "family": "Chlamydomonadaceae", "order": "Chlamydomonadales", "phylum": "Chlorophyta", "superkingdom": "Eukaryota"}, "176280": {"species": "Staphylococcus epidermidis", "genus": "Staphylococcus", "family": "Staphylococcaceae", "order": "Bacillales", "phylum": "Firmicutes", "superkingdom": "Bacteria"}, "1069103": {"species": "Lametila abyssorum", "genus": "Lametila", "family": "Phaseolidae", "order": "Nuculanoida", "phylum": "Mollusca", "superkingdom": "Eukaryota"}, "48699": {"species": "Poecilia latipinna", "genus": "Poecilia", "family": "Poeciliidae", "order": "Cyprinodontiformes", "phylum": "Chordata", "superkingdom": "Eukaryota"}, "42026": {"species": "Drosophila bipectinata", "genus": "Drosophila", "family": "Drosophilidae", "order": "Diptera", "phylum": "Arthropoda", "superkingdom": "Eukaryota"}, "8078": {"species": "Fundulus heteroclitus", "genus": "Fundulus", "family": "Fundulidae", "order": "Cyprinodontiformes", "phylum": "Chordata", "superkingdom": "Eukaryota"}, "322104": {"species": "Scheffersomyces stipitis", "genus": "Scheffersomyces", "family": "Debaryomycetaceae", "order": "Saccharomycetales", "phylum": "Ascomycota", "superkingdom": "Eukaryota"}, "118200": {"species": "Picoides pubescens", "genus": "Picoides", "family": "Picidae", "order": "Piciformes", "phylum": "Chordata", "superkingdom": "Eukaryota"}, "1450534": {"species": "Aspergillus brunneoviolaceus", "genus": "Aspergillus", "family": "Aspergillaceae", "order": "Eurotiales", "phylum": "Ascomycota", "superkingdom": "Eukaryota"}, "582": {"species": "Morganella morganii", "genus": "Morganella", "family": "Morganellaceae", "order": "Enterobacterales", "phylum": "Proteobacteria", "superkingdom": "Bacteria"}, "1028729": {"species": "Fusarium pseudograminearum", "genus": "Fusarium", "family": "Nectriaceae", "order": "Hypocreales", "phylum": "Ascomycota", "superkingdom": "Eukaryota"}, "1300258": {"species": "Alteromonas mediterranea", "genus": "Alteromonas", "family": "Alteromonadaceae", "order": "Alteromonadales", "phylum": "Proteobacteria", "superkingdom": "Bacteria"}, "58919": {"species": "Tilletiopsis washingtonensis", "genus": "Tilletiopsis", "family": "Entylomatales-undef", "order": "Entylomatales", "phylum": "Basidiomycota", "superkingdom": "Eukaryota"}, "44573": {"species": "Pseudoneochloris marina", "genus": "Pseudoneochloris", "family": "Ulvaceae", "order": "Ulvales", "phylum": "Chlorophyta", "superkingdom": "Eukaryota"}, "1074000": {"species": "Cronobacter universalis", "genus": "Cronobacter", "family": "Enterobacteriaceae", "order": "Enterobacterales", "phylum": "Proteobacteria", "superkingdom": "Bacteria"}, "85066": {"species": "Corvus brachyrhynchos", "genus": "Corvus", "family": "Corvidae", "order": "Passeriformes", "phylum": "Chordata", "superkingdom": "Eukaryota"}, "1479019": {"species": "Methylobacterium sp. C1", "genus": "Methylobacterium", "family": "Methylobacteriaceae", "order": "Rhizobiales", "phylum": "Proteobacteria", "superkingdom": "Bacteria"}, "29656": {"species": "Spirodela polyrhiza", "genus": "Spirodela", "family": "Araceae", "order": "Alismatales", "phylum": "Streptophyta", "superkingdom": "Eukaryota"}, "1680": {"species": "Bifidobacterium adolescentis", "genus": "Bifidobacterium", "family": "Bifidobacteriaceae", "order": "Bifidobacteriales", "phylum": "Actinobacteria", "superkingdom": "Bacteria"}, "39947": {"species": "Oryza sativa", "genus": "Oryza", "family": "Poaceae", "order": "Poales", "phylum": "Streptophyta", "superkingdom": "Eukaryota"}, "7957": {"species": "Carassius auratus", "genus": "Carassius", "family": "Cyprinidae", "order": "Cypriniformes", "phylum": "Chordata", "superkingdom": "Eukaryota"}, "2059264": {"species": "Shewanella sp. Pdp11", "genus": "Shewanella", "family": "Shewanellaceae", "order": "Alteromonadales", "phylum": "Proteobacteria", "superkingdom": "Bacteria"}, "3708": {"species": "Brassica napus", "genus": "Brassica", "family": "Brassicaceae", "order": "Brassicales", "phylum": "Streptophyta", "superkingdom": "Eukaryota"}, "47904": {"species": "Microglena monadina", "genus": "Microglena", "family": "Chlamydomonadaceae", "order": "Chlamydomonadales", "phylum": "Chlorophyta", "superkingdom": "Eukaryota"}, "233316": {"species": "Alteromonas stellipolaris", "genus": "Alteromonas", "family": "Alteromonadaceae", "order": "Alteromonadales", "phylum": "Proteobacteria", "superkingdom": "Bacteria"}, "1903187": {"species": "Microcystis aeruginosa", "genus": "Microcystis", "family": "Microcystaceae", "order": "Chroococcales", "phylum": "Cyanobacteria", "superkingdom": "Bacteria"}, "37502": {"species": "Polytomella sp. Pringsheim 198.80", "genus": "Polytomella", "family": "Chlamydomonadaceae", "order": "Chlamydomonadales", "phylum": "Chlorophyta", "superkingdom": "Eukaryota"}, "42345": {"species": "Phoenix dactylifera", "genus": "Phoenix", "family": "Arecaceae", "order": "Arecales", "phylum": "Streptophyta", "superkingdom": "Eukaryota"}, "33092": {"species": "Koliella longiseta", "genus": "Koliella", "family": "Koliellaceae", "order": "Prasiolales", "phylum": "Chlorophyta", "superkingdom": "Eukaryota"}, "1853278": {"species": "Neisseria chenwenguii", "genus": "Neisseria", "family": "Neisseriaceae", "order": "Neisseriales", "phylum": "Proteobacteria", "superkingdom": "Bacteria"}, "7274": {"species": "Drosophila serrata", "genus": "Drosophila", "family": "Drosophilidae", "order": "Diptera", "phylum": "Arthropoda", "superkingdom": "Eukaryota"}, "43": {"species": "Cystobacter fuscus", "genus": "Cystobacter", "family": "Archangiaceae", "order": "Myxococcales", "phylum": "Proteobacteria", "superkingdom": "Bacteria"}, "150288": {"species": "Boleophthalmus pectinirostris", "genus": "Boleophthalmus", "family": "Gobiidae", "order": "Gobiiformes", "phylum": "Chordata", "superkingdom": "Eukaryota"}, "210441": {"species": "Asterionella formosa", "genus": "Asterionella", "family": "Fragilariaceae", "order": "Fragilariales", "phylum": "Bacillariophyta", "superkingdom": "Eukaryota"}, "1050107": {"species": "Lactobacillus delbrueckii", "genus": "Lactobacillus", "family": "Lactobacillaceae", "order": "Lactobacillales", "phylum": "Firmicutes", "superkingdom": "Bacteria"}, "759272": {"species": "Chaetomium thermophilum", "genus": "Chaetomium", "family": "Chaetomiaceae", "order": "Sordariales", "phylum": "Ascomycota", "superkingdom": "Eukaryota"}, "1246075": {"species": "uncultured Alteromonas sp. AD1000-G18-2", "genus": "Alteromonas", "family": "Alteromonadaceae", "order": "Alteromonadales", "phylum": "Proteobacteria", "superkingdom": "Bacteria"}, "554057": {"species": "Micractinium sp. SAG 48.93", "genus": "Micractinium", "family": "Chlorellaceae", "order": "Chlorellales", "phylum": "Chlorophyta", "superkingdom": "Eukaryota"}, "160069": {"species": "Gloeotilopsis sterilis", "genus": "Gloeotilopsis", "family": "Ulotrichaceae", "order": "Ulotrichales", "phylum": "Chlorophyta", "superkingdom": "Eukaryota"}, "4686": {"species": "Asparagus officinalis", "genus": "Asparagus", "family": "Asparagaceae", "order": "Asparagales", "phylum": "Streptophyta", "superkingdom": "Eukaryota"}, "1314869": {"species": "Pseudoalteromonas espejiana", "genus": "Pseudoalteromonas", "family": "Pseudoalteromonadaceae", "order": "Alteromonadales", "phylum": "Proteobacteria", "superkingdom": "Bacteria"}, "8005": {"species": "Electrophorus electricus", "genus": "Electrophorus", "family": "Gymnotidae", "order": "Gymnotiformes", "phylum": "Chordata", "superkingdom": "Eukaryota"}, "214684": {"species": "Cryptococcus neoformans", "genus": "Cryptococcus", "family": "Cryptococcaceae", "order": "Tremellales", "phylum": "Basidiomycota", "superkingdom": "Eukaryota"}, "259920": {"species": "Rhincodon typus", "genus": "Rhincodon", "family": "Rhincodontidae", "order": "Orectolobiformes", "phylum": "Chordata", "superkingdom": "Eukaryota"}, "764103": {"species": "Mixia osmundae", "genus": "Mixia", "family": "Mixiaceae", "order": "Mixiales", "phylum": "Basidiomycota", "superkingdom": "Eukaryota"}, "2282310": {"species": "Leclercia sp. W6", "genus": "Leclercia", "family": "Enterobacteriaceae", "order": "Enterobacterales", "phylum": "Proteobacteria", "superkingdom": "Bacteria"}, "554066": {"species": "Chlorella heliozoae", "genus": "Chlorella", "family": "Chlorellaceae", "order": "Chlorellales", "phylum": "Chlorophyta", "superkingdom": "Eukaryota"}, "179330": {"species": "Micractinium sp. SAG 72.80", "genus": "Micractinium", "family": "Chlorellaceae", "order": "Chlorellales", "phylum": "Chlorophyta", "superkingdom": "Eukaryota"}, "132186": {"species": "Ourococcus multisporus", "genus": "Ourococcus", "family": "Selenastraceae", "order": "Sphaeropleales", "phylum": "Chlorophyta", "superkingdom": "Eukaryota"}, "53983": {"species": "Phytophthora cambivora", "genus": "Phytophthora", "family": "Peronosporaceae", "order": "Peronosporales", "phylum": "Eukaryota-undef", "superkingdom": "Eukaryota"}, "13616": {"species": "Monodelphis domestica", "genus": "Monodelphis", "family": "Didelphidae", "order": "Didelphimorphia", "phylum": "Chordata", "superkingdom": "Eukaryota"}, "1250153": {"species": "Maribacter sp. MAR_2009_60", "genus": "Maribacter", "family": "Flavobacteriaceae", "order": "Flavobacteriales", "phylum": "Bacteroidetes", "superkingdom": "Bacteria"}, "3750": {"species": "Malus domestica", "genus": "Malus", "family": "Rosaceae", "order": "Rosales", "phylum": "Streptophyta", "superkingdom": "Eukaryota"}, "89336": {"species": "Phytophthora sp.", "genus": "Phytophthora", "family": "Peronosporaceae", "order": "Peronosporales", "phylum": "Eukaryota-undef", "superkingdom": "Eukaryota"}, "64793": {"species": "Wasmannia auropunctata", "genus": "Wasmannia", "family": "Formicidae", "order": "Hymenoptera", "phylum": "Arthropoda", "superkingdom": "Eukaryota"}, "981350": {"species": "Komagataella phaffii", "genus": "Komagataella", "family": "Phaffomycetaceae", "order": "Saccharomycetales", "phylum": "Ascomycota", "superkingdom": "Eukaryota"}, "298657": {"species": "Pseudoalteromonas spongiae", "genus": "Pseudoalteromonas", "family": "Pseudoalteromonadaceae", "order": "Alteromonadales", "phylum": "Proteobacteria", "superkingdom": "Bacteria"}, "1410605": {"species": "Bifidobacterium pseudolongum", "genus": "Bifidobacterium", "family": "Bifidobacteriaceae", "order": "Bifidobacteriales", "phylum": "Actinobacteria", "superkingdom": "Bacteria"}, "1300256": {"species": "Alteromonas mediterranea", "genus": "Alteromonas", "family": "Alteromonadaceae", "order": "Alteromonadales", "phylum": "Proteobacteria", "superkingdom": "Bacteria"}, "3332": {"species": "Picea sitchensis", "genus": "Picea", "family": "Pinaceae", "order": "Pinales", "phylum": "Streptophyta", "superkingdom": "Eukaryota"}, "426428": {"species": "Fusarium oxysporum", "genus": "Fusarium", "family": "Nectriaceae", "order": "Hypocreales", "phylum": "Ascomycota", "superkingdom": "Eukaryota"}, "1262470": {"species": "Herbaspirillum hiltneri", "genus": "Herbaspirillum", "family": "Oxalobacteraceae", "order": "Burkholderiales", "phylum": "Proteobacteria", "superkingdom": "Bacteria"}, "306902": {"species": "Clavispora lusitaniae", "genus": "Clavispora", "family": "Metschnikowiaceae", "order": "Saccharomycetales", "phylum": "Ascomycota", "superkingdom": "Eukaryota"}, "403677": {"species": "Phytophthora infestans", "genus": "Phytophthora", "family": "Peronosporaceae", "order": "Peronosporales", "phylum": "Eukaryota-undef", "superkingdom": "Eukaryota"}, "638968": {"species": "Rhabdopleura compacta", "genus": "Rhabdopleura", "family": "Rhabdopleuridae", "order": "Rhabdopleurida", "phylum": "Hemichordata", "superkingdom": "Eukaryota"}, "879819": {"species": "Cutaneotrichosporon oleaginosum", "genus": "Cutaneotrichosporon", "family": "Trichosporonaceae", "order": "Trichosporonales", "phylum": "Basidiomycota", "superkingdom": "Eukaryota"}, "864336": {"species": "Vibrio sp. 04Ya108", "genus": "Vibrio", "family": "Vibrionaceae", "order": "Vibrionales", "phylum": "Proteobacteria", "superkingdom": "Bacteria"}, "55564": {"species": "Chara vulgaris", "genus": "Chara", "family": "Characeae", "order": "Charales", "phylum": "Streptophyta", "superkingdom": "Eukaryota"}, "9986": {"species": "Oryctolagus cuniculus", "genus": "Oryctolagus", "family": "Leporidae", "order": "Lagomorpha", "phylum": "Chordata", "superkingdom": "Eukaryota"}, "2267264": {"species": "Alteromonas sp. RKMC-009", "genus": "Alteromonas", "family": "Alteromonadaceae", "order": "Alteromonadales", "phylum": "Proteobacteria", "superkingdom": "Bacteria"}, "225117": {"species": "Pyrus x bretschneideri", "genus": "Pyrus", "family": "Rosaceae", "order": "Rosales", "phylum": "Streptophyta", "superkingdom": "Eukaryota"}, "41067": {"species": "Aspergillus candidus", "genus": "Aspergillus", "family": "Aspergillaceae", "order": "Eurotiales", "phylum": "Ascomycota", "superkingdom": "Eukaryota"}, "150120": {"species": "Shewanella livingstonensis", "genus": "Shewanella", "family": "Shewanellaceae", "order": "Alteromonadales", "phylum": "Proteobacteria", "superkingdom": "Bacteria"}, "1387353": {"species": "Paludisphaera borealis", "genus": "Paludisphaera", "family": "Isosphaeraceae", "order": "Isosphaerales", "phylum": "Planctomycetes", "superkingdom": "Bacteria"}, "1917158": {"species": "Alteromonas sp. RW2A1", "genus": "Alteromonas", "family": "Alteromonadaceae", "order": "Alteromonadales", "phylum": "Proteobacteria", "superkingdom": "Bacteria"}, "7962": {"species": "Cyprinus carpio", "genus": "Cyprinus", "family": "Cyprinidae", "order": "Cypriniformes", "phylum": "Chordata", "superkingdom": "Eukaryota"}, "1245769": {"species": "Lachancea lanzarotensis", "genus": "Lachancea", "family": "Saccharomycetaceae", "order": "Saccharomycetales", "phylum": "Ascomycota", "superkingdom": "Eukaryota"}, "1437453": {"species": "Streptomyces leeuwenhoekii", "genus": "Streptomyces", "family": "Streptomycetaceae", "order": "Streptomycetales", "phylum": "Actinobacteria", "superkingdom": "Bacteria"}, "1331258": {"species": "Bordetella pseudohinzii", "genus": "Bordetella", "family": "Alcaligenaceae", "order": "Burkholderiales", "phylum": "Proteobacteria", "superkingdom": "Bacteria"}, "477245": {"species": "Streptomyces cyaneogriseus", "genus": "Streptomyces", "family": "Streptomycetaceae", "order": "Streptomycetales", "phylum": "Actinobacteria", "superkingdom": "Bacteria"}, "3078": {"species": "Auxenochlorella pyrenoidosa", "genus": "Auxenochlorella", "family": "Chlorellaceae", "order": "Chlorellales", "phylum": "Chlorophyta", "superkingdom": "Eukaryota"}, "7739": {"species": "Branchiostoma floridae", "genus": "Branchiostoma", "family": "Branchiostomidae", "order": "Amphioxiformes", "phylum": "Chordata", "superkingdom": "Eukaryota"}, "224911": {"species": "Bradyrhizobium diazoefficiens", "genus": "Bradyrhizobium", "family": "Bradyrhizobiaceae", "order": "Rhizobiales", "phylum": "Proteobacteria", "superkingdom": "Bacteria"}, "91197": {"species": "Pectinodesmus pectinatus", "genus": "Pectinodesmus", "family": "Scenedesmaceae", "order": "Sphaeropleales", "phylum": "Chlorophyta", "superkingdom": "Eukaryota"}, "93162": {"species": "Marmota flaviventris", "genus": "Marmota", "family": "Sciuridae", "order": "Rodentia", "phylum": "Chordata", "superkingdom": "Eukaryota"}, "7176": {"species": "Culex quinquefasciatus", "genus": "Culex", "family": "Culicidae", "order": "Diptera", "phylum": "Arthropoda", "superkingdom": "Eukaryota"}, "106203": {"species": "Fusochloris perforata", "genus": "Fusochloris", "family": "Microthamniaceae", "order": "Microthamniales", "phylum": "Chlorophyta", "superkingdom": "Eukaryota"}, "1562155": {"species": "Prasiolopsis sp. SAG 84.81", "genus": "Prasiolopsis", "family": "Prasiolaceae", "order": "Prasiolales", "phylum": "Chlorophyta", "superkingdom": "Eukaryota"}, "380358": {"species": "Xanthomonas albilineans", "genus": "Xanthomonas", "family": "Xanthomonadaceae", "order": "Xanthomonadales", "phylum": "Proteobacteria", "superkingdom": "Bacteria"}, "1534972": {"species": "Triparma laevis", "genus": "Triparma", "family": "Triparmaceae", "order": "Parmales", "phylum": "Eukaryota-undef", "superkingdom": "Eukaryota"}, "1082851": {"species": "Comamonas serinivorans", "genus": "Comamonas", "family": "Comamonadaceae", "order": "Burkholderiales", "phylum": "Proteobacteria", "superkingdom": "Bacteria"}, "2025116": {"species": "Chlorella sp. ATCC 30562", "genus": "Chlorella", "family": "Chlorellaceae", "order": "Chlorellales", "phylum": "Chlorophyta", "superkingdom": "Eukaryota"}, "444103": {"species": "Streptomyces sp. CNQ-509", "genus": "Streptomyces", "family": "Streptomycetaceae", "order": "Streptomycetales", "phylum": "Actinobacteria", "superkingdom": "Bacteria"}, "1246098": {"species": "uncultured Alteromonas sp. AD1000-G19-7", "genus": "Alteromonas", "family": "Alteromonadaceae", "order": "Alteromonadales", "phylum": "Proteobacteria", "superkingdom": "Bacteria"}, "3054": {"species": "Chlamydomonas moewusii", "genus": "Chlamydomonas", "family": "Chlamydomonadaceae", "order": "Chlamydomonadales", "phylum": "Chlorophyta", "superkingdom": "Eukaryota"}, "718192": {"species": "Litorilituus sediminis", "genus": "Litorilituus", "family": "Colwelliaceae", "order": "Alteromonadales", "phylum": "Proteobacteria", "superkingdom": "Bacteria"}, "18101": {"species": "Gerbera hybrid cultivar", "genus": "Gerbera", "family": "Asteraceae", "order": "Asterales", "phylum": "Streptophyta", "superkingdom": "Eukaryota"}, "1392248": {"species": "Aspergillus campestris", "genus": "Aspergillus", "family": "Aspergillaceae", "order": "Eurotiales", "phylum": "Ascomycota", "superkingdom": "Eukaryota"}, "2496847": {"species": "Sterolibacteriaceae bacterium M52", "genus": "Sterolibacteriaceae-undef", "family": "Sterolibacteriaceae", "order": "Nitrosomonadales", "phylum": "Proteobacteria", "superkingdom": "Bacteria"}, "1380566": {"species": "Pochonia chlamydosporia", "genus": "Pochonia", "family": "Clavicipitaceae", "order": "Hypocreales", "phylum": "Ascomycota", "superkingdom": "Eukaryota"}, "1725355": {"species": "Saccharomycopsis fibuligera x Saccharomycopsis cf. fibuligera", "genus": "Saccharomycopsis", "family": "Saccharomycopsidaceae", "order": "Saccharomycetales", "phylum": "Ascomycota", "superkingdom": "Eukaryota"}, "587": {"species": "Providencia rettgeri", "genus": "Providencia", "family": "Morganellaceae", "order": "Enterobacterales", "phylum": "Proteobacteria", "superkingdom": "Bacteria"}, "366602": {"species": "Caulobacter sp. K31", "genus": "Caulobacter", "family": "Caulobacteraceae", "order": "Caulobacterales", "phylum": "Proteobacteria", "superkingdom": "Bacteria"}, "717648": {"species": "Caulerpa manorensis", "genus": "Caulerpa", "family": "Caulerpaceae", "order": "Bryopsidales", "phylum": "Chlorophyta", "superkingdom": "Eukaryota"}, "71804": {"species": "Trypanosoma grayi", "genus": "Trypanosoma", "family": "Trypanosomatidae", "order": "Trypanosomatida", "phylum": "Euglenozoa", "superkingdom": "Eukaryota"}, "334116": {"species": "Vanessa tameamea", "genus": "Vanessa", "family": "Nymphalidae", "order": "Lepidoptera", "phylum": "Arthropoda", "superkingdom": "Eukaryota"}, "1245997": {"species": "uncultured Alteromonas sp. AD1000-51-E06", "genus": "Alteromonas", "family": "Alteromonadaceae", "order": "Alteromonadales", "phylum": "Proteobacteria", "superkingdom": "Bacteria"}, "858893": {"species": "Exophiala dermatitidis", "genus": "Exophiala", "family": "Herpotrichiellaceae", "order": "Chaetothyriales", "phylum": "Ascomycota", "superkingdom": "Eukaryota"}, "4151": {"species": "Antirrhinum majus", "genus": "Antirrhinum", "family": "Plantaginaceae", "order": "Lamiales", "phylum": "Streptophyta", "superkingdom": "Eukaryota"}, "8469": {"species": "Chelonia mydas", "genus": "Chelonia", "family": "Cheloniidae", "order": "Testudines", "phylum": "Chordata", "superkingdom": "Eukaryota"}, "3190": {"species": "Scherffelia dubia", "genus": "Scherffelia", "family": "Chlorodendraceae", "order": "Chlorodendrales", "phylum": "Chlorophyta", "superkingdom": "Eukaryota"}, "4558": {"species": "Sorghum bicolor", "genus": "Sorghum", "family": "Poaceae", "order": "Poales", "phylum": "Streptophyta", "superkingdom": "Eukaryota"}, "114329": {"species": "Neopelma chrysocephalum", "genus": "Neopelma", "family": "Pipridae", "order": "Passeriformes", "phylum": "Chordata", "superkingdom": "Eukaryota"}, "73025": {"species": "Eutreptiella gymnastica", "genus": "Eutreptiella", "family": "Eutreptiales-undef", "order": "Eutreptiales", "phylum": "Euglenozoa", "superkingdom": "Eukaryota"}, "24": {"species": "Shewanella putrefaciens", "genus": "Shewanella", "family": "Shewanellaceae", "order": "Alteromonadales", "phylum": "Proteobacteria", "superkingdom": "Bacteria"}, "1300255": {"species": "Alteromonas mediterranea", "genus": "Alteromonas", "family": "Alteromonadaceae", "order": "Alteromonadales", "phylum": "Proteobacteria", "superkingdom": "Bacteria"}, "507509": {"species": "Danielozyma litseae", "genus": "Danielozyma", "family": "Debaryomycetaceae", "order": "Saccharomycetales", "phylum": "Ascomycota", "superkingdom": "Eukaryota"}, "178399": {"species": "Marinomonas primoryensis", "genus": "Marinomonas", "family": "Oceanospirillaceae", "order": "Oceanospirillales", "phylum": "Proteobacteria", "superkingdom": "Bacteria"}, "6248": {"species": "Strongyloides stercoralis", "genus": "Strongyloides", "family": "Strongyloididae", "order": "Rhabditida", "phylum": "Nematoda", "superkingdom": "Eukaryota"}, "7229": {"species": "Drosophila miranda", "genus": "Drosophila", "family": "Drosophilidae", "order": "Diptera", "phylum": "Arthropoda", "superkingdom": "Eukaryota"}, "35704": {"species": "Chlamydomonas applanata", "genus": "Chlamydomonas", "family": "Chlamydomonadaceae", "order": "Chlamydomonadales", "phylum": "Chlorophyta", "superkingdom": "Eukaryota"}, "3112": {"species": "Prototheca zopfii", "genus": "Prototheca", "family": "Chlorellaceae", "order": "Chlorellales", "phylum": "Chlorophyta", "superkingdom": "Eukaryota"}, "176279": {"species": "Staphylococcus epidermidis", "genus": "Staphylococcus", "family": "Staphylococcaceae", "order": "Bacillales", "phylum": "Firmicutes", "superkingdom": "Bacteria"}, "28612": {"species": "Rhagoletis zephyria", "genus": "Rhagoletis", "family": "Tephritidae", "order": "Diptera", "phylum": "Arthropoda", "superkingdom": "Eukaryota"}, "585423": {"species": "Synechococcus sp. KORDI-49", "genus": "Synechococcus", "family": "Synechococcaceae", "order": "Synechococcales", "phylum": "Cyanobacteria", "superkingdom": "Bacteria"}, "33203": {"species": "Purpureocillium lilacinum", "genus": "Purpureocillium", "family": "Ophiocordycipitaceae", "order": "Hypocreales", "phylum": "Ascomycota", "superkingdom": "Eukaryota"}, "77133": {"species": "uncultured bacterium", "genus": "Bacteria-undef", "family": "Bacteria-undef", "order": "Bacteria-undef", "phylum": "Bacteria-undef", "superkingdom": "Bacteria"}, "1917157": {"species": "Alteromonas sp. Mex14", "genus": "Alteromonas", "family": "Alteromonadaceae", "order": "Alteromonadales", "phylum": "Proteobacteria", "superkingdom": "Bacteria"}, "2023859": {"species": "Autumnella lusatica", "genus": "Autumnella", "family": "Chlorophyta-undef", "order": "Chlorophyta-undef", "phylum": "Chlorophyta", "superkingdom": "Eukaryota"}, "71743": {"species": "Chlorogonium capillatum", "genus": "Chlorogonium", "family": "Haematococcaceae", "order": "Chlamydomonadales", "phylum": "Chlorophyta", "superkingdom": "Eukaryota"}, "180454": {"species": "Anopheles gambiae", "genus": "Anopheles", "family": "Culicidae", "order": "Diptera", "phylum": "Arthropoda", "superkingdom": "Eukaryota"}, "247523": {"species": "Pseudoalteromonas aliena", "genus": "Pseudoalteromonas", "family": "Pseudoalteromonadaceae", "order": "Alteromonadales", "phylum": "Proteobacteria", "superkingdom": "Bacteria"}, "9031": {"species": "Gallus gallus", "genus": "Gallus", "family": "Phasianidae", "order": "Galliformes", "phylum": "Chordata", "superkingdom": "Eukaryota"}, "515849": {"species": "Podospora anserina", "genus": "Podospora", "family": "Chaetomiaceae", "order": "Sordariales", "phylum": "Ascomycota", "superkingdom": "Eukaryota"}, "1191503": {"species": "Ettlia sp. YC001", "genus": "Ettlia", "family": "Chlamydomonadales-undef", "order": "Chlamydomonadales", "phylum": "Chlorophyta", "superkingdom": "Eukaryota"}, "90675": {"species": "Camelina sativa", "genus": "Camelina", "family": "Brassicaceae", "order": "Brassicales", "phylum": "Streptophyta", "superkingdom": "Eukaryota"}, "1182541": {"species": "Capronia coronata", "genus": "Capronia", "family": "Herpotrichiellaceae", "order": "Chaetothyriales", "phylum": "Ascomycota", "superkingdom": "Eukaryota"}, "2203204": {"species": "Streptomyces sp. WAC 01438", "genus": "Streptomyces", "family": "Streptomycetaceae", "order": "Streptomycetales", "phylum": "Actinobacteria", "superkingdom": "Bacteria"}, "1509407": {"species": "Aspergillus nomiae", "genus": "Aspergillus", "family": "Aspergillaceae", "order": "Eurotiales", "phylum": "Ascomycota", "superkingdom": "Eukaryota"}, "4098": {"species": "Nicotiana tomentosiformis", "genus": "Nicotiana", "family": "Solanaceae", "order": "Solanales", "phylum": "Streptophyta", "superkingdom": "Eukaryota"}, "283643": {"species": "Cryptococcus neoformans", "genus": "Cryptococcus", "family": "Cryptococcaceae", "order": "Tremellales", "phylum": "Basidiomycota", "superkingdom": "Eukaryota"}, "1451189": {"species": "Corynebacterium falsenii", "genus": "Corynebacterium", "family": "Corynebacteriaceae", "order": "Corynebacteriales", "phylum": "Actinobacteria", "superkingdom": "Bacteria"}, "13608": {"species": "Mantoniella squamata", "genus": "Mantoniella", "family": "Mamiellaceae", "order": "Mamiellales", "phylum": "Chlorophyta", "superkingdom": "Eukaryota"}, "2051552": {"species": "Mycobacterium sp. PYR15", "genus": "Mycobacterium", "family": "Mycobacteriaceae", "order": "Corynebacteriales", "phylum": "Actinobacteria", "superkingdom": "Bacteria"}, "584": {"species": "Proteus mirabilis", "genus": "Proteus", "family": "Morganellaceae", "order": "Enterobacterales", "phylum": "Proteobacteria", "superkingdom": "Bacteria"}, "1257118": {"species": "Acanthamoeba castellanii", "genus": "Acanthamoeba", "family": "Acanthamoebidae", "order": "Longamoebia", "phylum": "Discosea", "superkingdom": "Eukaryota"}, "498019": {"species": "[Candida] auris", "genus": "Clavispora", "family": "Metschnikowiaceae", "order": "Saccharomycetales", "phylum": "Ascomycota", "superkingdom": "Eukaryota"}, "163516": {"species": "Leptocylindrus danicus", "genus": "Leptocylindrus", "family": "Leptocylindraceae", "order": "Leptocylindrales", "phylum": "Bacillariophyta", "superkingdom": "Eukaryota"}, "7918": {"species": "Lepisosteus oculatus", "genus": "Lepisosteus", "family": "Lepisosteidae", "order": "Semionotiformes", "phylum": "Chordata", "superkingdom": "Eukaryota"}, "290339": {"species": "Cronobacter sakazakii", "genus": "Cronobacter", "family": "Enterobacteriaceae", "order": "Enterobacterales", "phylum": "Proteobacteria", "superkingdom": "Bacteria"}, "86473": {"species": "uncultured Gammaproteobacteria bacterium", "genus": "Proteobacteria-undef", "family": "Proteobacteria-undef", "order": "Proteobacteria-undef", "phylum": "Proteobacteria", "superkingdom": "Bacteria"}, "1138308": {"species": "Cronobacter sakazakii", "genus": "Cronobacter", "family": "Enterobacteriaceae", "order": "Enterobacterales", "phylum": "Proteobacteria", "superkingdom": "Bacteria"}, "2006944": {"species": "Vertebrata isogona", "genus": "Vertebrata", "family": "Rhodomelaceae", "order": "Ceramiales", "phylum": "Rhodophyta", "superkingdom": "Eukaryota"}, "38705": {"species": "Phyllostachys edulis", "genus": "Phyllostachys", "family": "Poaceae", "order": "Poales", "phylum": "Streptophyta", "superkingdom": "Eukaryota"}, "163309": {"species": "Geminella minor", "genus": "Geminella", "family": "Chlorellaceae", "order": "Chlorellales", "phylum": "Chlorophyta", "superkingdom": "Eukaryota"}, "287094": {"species": "Alteromonas addita", "genus": "Alteromonas", "family": "Alteromonadaceae", "order": "Alteromonadales", "phylum": "Proteobacteria", "superkingdom": "Bacteria"}, "1246043": {"species": "uncultured Alteromonas sp. AD1000-G14-4", "genus": "Alteromonas", "family": "Alteromonadaceae", "order": "Alteromonadales", "phylum": "Proteobacteria", "superkingdom": "Bacteria"}, "133788": {"species": "uncultured prasinophyte clone OM5", "genus": "Chlorophyta-undef", "family": "Chlorophyta-undef", "order": "Chlorophyta-undef", "phylum": "Chlorophyta", "superkingdom": "Eukaryota"}, "2479393": {"species": "Pseudomonas sp. LTGT-11-2Z", "genus": "Pseudomonas", "family": "Pseudomonadaceae", "order": "Pseudomonadales", "phylum": "Proteobacteria", "superkingdom": "Bacteria"}, "6326": {"species": "Bursaphelenchus xylophilus", "genus": "Bursaphelenchus", "family": "Aphelenchoididae", "order": "Rhabditida", "phylum": "Nematoda", "superkingdom": "Eukaryota"}, "589865": {"species": "Desulfurivibrio alkaliphilus", "genus": "Desulfurivibrio", "family": "Desulfobulbaceae", "order": "Desulfobacterales", "phylum": "Proteobacteria", "superkingdom": "Bacteria"}, "3111": {"species": "Prototheca wickerhamii", "genus": "Prototheca", "family": "Chlorellaceae", "order": "Chlorellales", "phylum": "Chlorophyta", "superkingdom": "Eukaryota"}, "121224": {"species": "Pediculus humanus", "genus": "Pediculus", "family": "Pediculidae", "order": "Phthiraptera", "phylum": "Arthropoda", "superkingdom": "Eukaryota"}, "404589": {"species": "Anaeromyxobacter sp. Fw109-5", "genus": "Anaeromyxobacter", "family": "Anaeromyxobacteraceae", "order": "Myxococcales", "phylum": "Proteobacteria", "superkingdom": "Bacteria"}, "797641": {"species": "Kalenjinia gelatinosa", "genus": "Kalenjinia", "family": "Chlorellaceae", "order": "Chlorellales", "phylum": "Chlorophyta", "superkingdom": "Eukaryota"}, "7868": {"species": "Callorhinchus milii", "genus": "Callorhinchus", "family": "Callorhinchidae", "order": "Chimaeriformes", "phylum": "Chordata", "superkingdom": "Eukaryota"}, "262511": {"species": "Ochlochaete hystrix", "genus": "Ochlochaete", "family": "Ulvellaceae", "order": "Ulvales", "phylum": "Chlorophyta", "superkingdom": "Eukaryota"}, "244965": {"species": "Argulus sp. Arg2", "genus": "Argulus", "family": "Argulidae", "order": "Arguloida", "phylum": "Arthropoda", "superkingdom": "Eukaryota"}, "109376": {"species": "Brassica oleracea", "genus": "Brassica", "family": "Brassicaceae", "order": "Brassicales", "phylum": "Streptophyta", "superkingdom": "Eukaryota"}, "956149": {"species": "Cronobacter sakazakii", "genus": "Cronobacter", "family": "Enterobacteriaceae", "order": "Enterobacterales", "phylum": "Proteobacteria", "superkingdom": "Bacteria"}, "9135": {"species": "Serinus canaria", "genus": "Serinus", "family": "Fringillidae", "order": "Passeriformes", "phylum": "Chordata", "superkingdom": "Eukaryota"}, "42514": {"species": "Pygocentrus nattereri", "genus": "Pygocentrus", "family": "Serrasalmidae", "order": "Characiformes", "phylum": "Chordata", "superkingdom": "Eukaryota"}, "983545": {"species": "Glaciecola sp. 4H-3-7+YE-5", "genus": "Glaciecola", "family": "Alteromonadaceae", "order": "Alteromonadales", "phylum": "Proteobacteria", "superkingdom": "Bacteria"}, "307959": {"species": "Sinocyclocheilus rhinocerous", "genus": "Sinocyclocheilus", "family": "Cyprinidae", "order": "Cypriniformes", "phylum": "Chordata", "superkingdom": "Eukaryota"}, "1641711": {"species": "Ulva sp. UNA00071828", "genus": "Ulva", "family": "Ulvaceae", "order": "Ulvales", "phylum": "Chlorophyta", "superkingdom": "Eukaryota"}, "1300259": {"species": "Alteromonas mediterranea", "genus": "Alteromonas", "family": "Alteromonadaceae", "order": "Alteromonadales", "phylum": "Proteobacteria", "superkingdom": "Bacteria"}, "38833": {"species": "Micromonas pusilla", "genus": "Micromonas", "family": "Mamiellaceae", "order": "Mamiellales", "phylum": "Chlorophyta", "superkingdom": "Eukaryota"}, "158510": {"species": "Oogamochlamys zimbabwiensis", "genus": "Oogamochlamys", "family": "Chlamydomonadaceae", "order": "Chlamydomonadales", "phylum": "Chlorophyta", "superkingdom": "Eukaryota"}, "99883": {"species": "Tetraodon nigroviridis", "genus": "Tetraodon", "family": "Tetraodontidae", "order": "Tetraodontiformes", "phylum": "Chordata", "superkingdom": "Eukaryota"}, "932674": {"species": "Corvus cornix", "genus": "Corvus", "family": "Corvidae", "order": "Passeriformes", "phylum": "Chordata", "superkingdom": "Eukaryota"}, "307104": {"species": "Raphidiophrys contractilis", "genus": "Raphidiophrys", "family": "Raphidiophryidae", "order": "Pterocystida", "phylum": "Haptista", "superkingdom": "Eukaryota"}, "2488809": {"species": "Verrucomicrobia bacterium S94", "genus": "Verrucomicrobia-undef", "family": "Verrucomicrobia-undef", "order": "Verrucomicrobia-undef", "phylum": "Verrucomicrobia", "superkingdom": "Bacteria"}, "1141622": {"species": "uncultured picoeukaryote", "genus": "Eukaryota-undef", "family": "Eukaryota-undef", "order": "Eukaryota-undef", "phylum": "Eukaryota-undef", "superkingdom": "Eukaryota"}, "44745": {"species": "Haematococcus lacustris", "genus": "Haematococcus", "family": "Haematococcaceae", "order": "Chlamydomonadales", "phylum": "Chlorophyta", "superkingdom": "Eukaryota"}, "34884": {"species": "Callorhinus ursinus", "genus": "Callorhinus", "family": "Otariidae", "order": "Carnivora", "phylum": "Chordata", "superkingdom": "Eukaryota"}, "35885": {"species": "Ipomoea triloba", "genus": "Ipomoea", "family": "Convolvulaceae", "order": "Solanales", "phylum": "Streptophyta", "superkingdom": "Eukaryota"}, "1609966": {"species": "Confluentimicrobium sp. EMB200-NS6", "genus": "Confluentimicrobium", "family": "Rhodobacteraceae", "order": "Rhodobacterales", "phylum": "Proteobacteria", "superkingdom": "Bacteria"}, "3076": {"species": "Chlorella sorokiniana", "genus": "Chlorella", "family": "Chlorellaceae", "order": "Chlorellales", "phylum": "Chlorophyta", "superkingdom": "Eukaryota"}, "1004786": {"species": "Alteromonas mediterranea", "genus": "Alteromonas", "family": "Alteromonadaceae", "order": "Alteromonadales", "phylum": "Proteobacteria", "superkingdom": "Bacteria"}, "662598": {"species": "Neisseria meningitidis", "genus": "Neisseria", "family": "Neisseriaceae", "order": "Neisseriales", "phylum": "Proteobacteria", "superkingdom": "Bacteria"}, "103695": {"species": "Pogona vitticeps", "genus": "Pogona", "family": "Agamidae", "order": "Squamata", "phylum": "Chordata", "superkingdom": "Eukaryota"}, "680": {"species": "Vibrio campbellii", "genus": "Vibrio", "family": "Vibrionaceae", "order": "Vibrionales", "phylum": "Proteobacteria", "superkingdom": "Bacteria"}, "351671": {"species": "Xenorhabdus doucetiae", "genus": "Xenorhabdus", "family": "Morganellaceae", "order": "Enterobacterales", "phylum": "Proteobacteria", "superkingdom": "Bacteria"}, "97097": {"species": "Phaethon lepturus", "genus": "Phaethon", "family": "Phaethontidae", "order": "Pelecaniformes", "phylum": "Chordata", "superkingdom": "Eukaryota"}, "41447": {"species": "Seriola dumerili", "genus": "Seriola", "family": "Carangidae", "order": "Carangiformes", "phylum": "Chordata", "superkingdom": "Eukaryota"}, "569365": {"species": "Cladophialophora immunda", "genus": "Cladophialophora", "family": "Herpotrichiellaceae", "order": "Chaetothyriales", "phylum": "Ascomycota", "superkingdom": "Eukaryota"}, "1300257": {"species": "Alteromonas mediterranea", "genus": "Alteromonas", "family": "Alteromonadaceae", "order": "Alteromonadales", "phylum": "Proteobacteria", "superkingdom": "Bacteria"}, "187300": {"species": "uncultured dinoflagellate", "genus": "Eukaryota-undef", "family": "Eukaryota-undef", "order": "Eukaryota-undef", "phylum": "Eukaryota-undef", "superkingdom": "Eukaryota"}, "101203": {"species": "Saprolegnia parasitica", "genus": "Saprolegnia", "family": "Saprolegniaceae", "order": "Saprolegniales", "phylum": "Eukaryota-undef", "superkingdom": "Eukaryota"}, "3818": {"species": "Arachis hypogaea", "genus": "Arachis", "family": "Fabaceae", "order": "Fabales", "phylum": "Streptophyta", "superkingdom": "Eukaryota"}, "1365824": {"species": "Kalmanozyma brasiliensis", "genus": "Kalmanozyma", "family": "Ustilaginaceae", "order": "Ustilaginales", "phylum": "Basidiomycota", "superkingdom": "Eukaryota"}, "43700": {"species": "Monopterus albus", "genus": "Monopterus", "family": "Synbranchidae", "order": "Synbranchiformes", "phylum": "Chordata", "superkingdom": "Eukaryota"}, "4952": {"species": "Yarrowia lipolytica", "genus": "Yarrowia", "family": "Dipodascaceae", "order": "Saccharomycetales", "phylum": "Ascomycota", "superkingdom": "Eukaryota"}, "296587": {"species": "Micromonas commoda", "genus": "Micromonas", "family": "Mamiellaceae", "order": "Mamiellales", "phylum": "Chlorophyta", "superkingdom": "Eukaryota"}, "52688": {"species": "Ankyra judayi", "genus": "Ankyra", "family": "Sphaeropleaceae", "order": "Sphaeropleales", "phylum": "Chlorophyta", "superkingdom": "Eukaryota"}, "1245988": {"species": "uncultured Alteromonas sp. AD1000-45-G05", "genus": "Alteromonas", "family": "Alteromonadaceae", "order": "Alteromonadales", "phylum": "Proteobacteria", "superkingdom": "Bacteria"}, "284591": {"species": "Yarrowia lipolytica", "genus": "Yarrowia", "family": "Dipodascaceae", "order": "Saccharomycetales", "phylum": "Ascomycota", "superkingdom": "Eukaryota"}, "6359": {"species": "Platynereis dumerilii", "genus": "Platynereis", "family": "Nereididae", "order": "Phyllodocida", "phylum": "Annelida", "superkingdom": "Eukaryota"}, "1245952": {"species": "uncultured Alteromonas sp. AD1000-207-B8", "genus": "Alteromonas", "family": "Alteromonadaceae", "order": "Alteromonadales", "phylum": "Proteobacteria", "superkingdom": "Bacteria"}, "8081": {"species": "Poecilia reticulata", "genus": "Poecilia", "family": "Poeciliidae", "order": "Cyprinodontiformes", "phylum": "Chordata", "superkingdom": "Eukaryota"}, "30069": {"species": "Anopheles stephensi", "genus": "Anopheles", "family": "Culicidae", "order": "Diptera", "phylum": "Arthropoda", "superkingdom": "Eukaryota"}, "28584": {"species": "Drosophila suzukii", "genus": "Drosophila", "family": "Drosophilidae", "order": "Diptera", "phylum": "Arthropoda", "superkingdom": "Eukaryota"}, "35884": {"species": "Ipomoea trifida", "genus": "Ipomoea", "family": "Convolvulaceae", "order": "Solanales", "phylum": "Streptophyta", "superkingdom": "Eukaryota"}, "1327635": {"species": "Sphingomonas sp. Cra20", "genus": "Sphingomonas", "family": "Sphingomonadaceae", "order": "Sphingomonadales", "phylum": "Proteobacteria", "superkingdom": "Bacteria"}, "173497": {"species": "Pseudochlorella signiensis", "genus": "Pseudochlorella", "family": "Chlorellaceae", "order": "Chlorellales", "phylum": "Chlorophyta", "superkingdom": "Eukaryota"}, "2358187": {"species": "Alteromonas sp. 76-1", "genus": "Alteromonas", "family": "Alteromonadaceae", "order": "Alteromonadales", "phylum": "Proteobacteria", "superkingdom": "Bacteria"}, "983966": {"species": "Cyberlindnera jadinii", "genus": "Cyberlindnera", "family": "Phaffomycetaceae", "order": "Saccharomycetales", "phylum": "Ascomycota", "superkingdom": "Eukaryota"}, "341663": {"species": "Aspergillus terreus", "genus": "Aspergillus", "family": "Aspergillaceae", "order": "Eurotiales", "phylum": "Ascomycota", "superkingdom": "Eukaryota"}, "574566": {"species": "Coccomyxa subellipsoidea", "genus": "Coccomyxa", "family": "Chlorophyta-undef", "order": "Chlorophyta-undef", "phylum": "Chlorophyta", "superkingdom": "Eukaryota"}, "215250": {"species": "Acaromyces ingoldii", "genus": "Acaromyces", "family": "Cryptobasidiaceae", "order": "Exobasidiales", "phylum": "Basidiomycota", "superkingdom": "Eukaryota"}, "554065": {"species": "Chlorella variabilis", "genus": "Chlorella", "family": "Chlorellaceae", "order": "Chlorellales", "phylum": "Chlorophyta", "superkingdom": "Eukaryota"}, "1239496": {"species": "uncultured bacterium contig00164", "genus": "Bacteria-undef", "family": "Bacteria-undef", "order": "Bacteria-undef", "phylum": "Bacteria-undef", "superkingdom": "Bacteria"}, "376546": {"species": "Pristionchus marianneae", "genus": "Pristionchus", "family": "Neodiplogasteridae", "order": "Rhabditida", "phylum": "Nematoda", "superkingdom": "Eukaryota"}, "1777492": {"species": "Alteromonas sp. Mac2", "genus": "Alteromonas", "family": "Alteromonadaceae", "order": "Alteromonadales", "phylum": "Proteobacteria", "superkingdom": "Bacteria"}, "294747": {"species": "Candida tropicalis", "genus": "Candida", "family": "Debaryomycetaceae", "order": "Saccharomycetales", "phylum": "Ascomycota", "superkingdom": "Eukaryota"}, "4543": {"species": "Cenchrus americanus", "genus": "Cenchrus", "family": "Poaceae", "order": "Poales", "phylum": "Streptophyta", "superkingdom": "Eukaryota"}, "511814": {"species": "Caulerpa brownii", "genus": "Caulerpa", "family": "Caulerpaceae", "order": "Bryopsidales", "phylum": "Chlorophyta", "superkingdom": "Eukaryota"}, "4182": {"species": "Sesamum indicum", "genus": "Sesamum", "family": "Pedaliaceae", "order": "Lamiales", "phylum": "Streptophyta", "superkingdom": "Eukaryota"}, "7217": {"species": "Drosophila ananassae", "genus": "Drosophila", "family": "Drosophilidae", "order": "Diptera", "phylum": "Arthropoda", "superkingdom": "Eukaryota"}, "334819": {"species": "Fusarium verticillioides", "genus": "Fusarium", "family": "Nectriaceae", "order": "Hypocreales", "phylum": "Ascomycota", "superkingdom": "Eukaryota"}, "670487": {"species": "Oceanithermus profundus", "genus": "Oceanithermus", "family": "Thermaceae", "order": "Thermales", "phylum": "Deinococcus-Thermus", "superkingdom": "Bacteria"}, "3048": {"species": "Dunaliella parva", "genus": "Dunaliella", "family": "Dunaliellaceae", "order": "Chlamydomonadales", "phylum": "Chlorophyta", "superkingdom": "Eukaryota"}, "2055": {"species": "Gordonia terrae", "genus": "Gordonia", "family": "Gordoniaceae", "order": "Corynebacteriales", "phylum": "Actinobacteria", "superkingdom": "Bacteria"}, "214687": {"species": "Musa acuminata", "genus": "Musa", "family": "Musaceae", "order": "Zingiberales", "phylum": "Streptophyta", "superkingdom": "Eukaryota"}, "687": {"species": "Vibrio gazogenes", "genus": "Vibrio", "family": "Vibrionaceae", "order": "Vibrionales", "phylum": "Proteobacteria", "superkingdom": "Bacteria"}, "42676": {"species": "Fusarium sacchari", "genus": "Fusarium", "family": "Nectriaceae", "order": "Hypocreales", "phylum": "Ascomycota", "superkingdom": "Eukaryota"}, "4097": {"species": "Nicotiana tabacum", "genus": "Nicotiana", "family": "Solanaceae", "order": "Solanales", "phylum": "Streptophyta", "superkingdom": "Eukaryota"}, "58853": {"species": "Trichoderma citrinoviride", "genus": "Trichoderma", "family": "Hypocreaceae", "order": "Hypocreales", "phylum": "Ascomycota", "superkingdom": "Eukaryota"}, "1324350": {"species": "Acinetobacter equi", "genus": "Acinetobacter", "family": "Moraxellaceae", "order": "Pseudomonadales", "phylum": "Proteobacteria", "superkingdom": "Bacteria"}, "1065496": {"species": "Neocystis brevis", "genus": "Neocystis", "family": "Radiococcaceae", "order": "Sphaeropleales", "phylum": "Chlorophyta", "superkingdom": "Eukaryota"}, "2829": {"species": "Heterosigma akashiwo", "genus": "Heterosigma", "family": "Chattonellaceae", "order": "Chattonellales", "phylum": "Eukaryota-undef", "superkingdom": "Eukaryota"}, "76759": {"species": "Pseudomonas monteilii", "genus": "Pseudomonas", "family": "Pseudomonadaceae", "order": "Pseudomonadales", "phylum": "Proteobacteria", "superkingdom": "Bacteria"}, "155900": {"species": "uncultured organism", "genus": "undef", "family": "undef", "order": "undef", "phylum": "undef", "superkingdom": "undef"}, "56646": {"species": "Fusarium venenatum", "genus": "Fusarium", "family": "Nectriaceae", "order": "Hypocreales", "phylum": "Ascomycota", "superkingdom": "Eukaryota"}, "35019": {"species": "Thamnophis sirtalis", "genus": "Thamnophis", "family": "Colubridae", "order": "Squamata", "phylum": "Chordata", "superkingdom": "Eukaryota"}, "37003": {"species": "Kryptolebias marmoratus", "genus": "Kryptolebias", "family": "Rivulidae", "order": "Cyprinodontiformes", "phylum": "Chordata", "superkingdom": "Eukaryota"}, "2027290": {"species": "Providencia sp. WCHPHu000369", "genus": "Providencia", "family": "Morganellaceae", "order": "Enterobacterales", "phylum": "Proteobacteria", "superkingdom": "Bacteria"}, "7227": {"species": "Drosophila melanogaster", "genus": "Drosophila", "family": "Drosophilidae", "order": "Diptera", "phylum": "Arthropoda", "superkingdom": "Eukaryota"}, "5871": {"species": "Babesia caballi", "genus": "Babesia", "family": "Babesiidae", "order": "Piroplasmida", "phylum": "Apicomplexa", "superkingdom": "Eukaryota"}, "184914": {"species": "Corallococcus coralloides", "genus": "Corallococcus", "family": "Myxococcaceae", "order": "Myxococcales", "phylum": "Proteobacteria", "superkingdom": "Bacteria"}, "186468": {"species": "Colpodella pontica", "genus": "Colpodella", "family": "Colpodellaceae", "order": "Eukaryota-undef", "phylum": "Eukaryota-undef", "superkingdom": "Eukaryota"}, "12968": {"species": "Blastocystis hominis", "genus": "Blastocystis", "family": "Blastocystidae", "order": "Opalinata", "phylum": "Eukaryota-undef", "superkingdom": "Eukaryota"}, "1207504": {"species": "Burkholderia pseudomultivorans", "genus": "Burkholderia", "family": "Burkholderiaceae", "order": "Burkholderiales", "phylum": "Proteobacteria", "superkingdom": "Bacteria"}, "554063": {"species": "Micractinium sp. CCAP 231/1", "genus": "Micractinium", "family": "Chlorellaceae", "order": "Chlorellales", "phylum": "Chlorophyta", "superkingdom": "Eukaryota"}, "4911": {"species": "Kluyveromyces marxianus", "genus": "Kluyveromyces", "family": "Saccharomycetaceae", "order": "Saccharomycetales", "phylum": "Ascomycota", "superkingdom": "Eukaryota"}, "1245966": {"species": "uncultured Alteromonas sp. AD1000-26-F04", "genus": "Alteromonas", "family": "Alteromonadaceae", "order": "Alteromonadales", "phylum": "Proteobacteria", "superkingdom": "Bacteria"}, "1245950": {"species": "uncultured Alteromonas sp. AD1000-19-D10", "genus": "Alteromonas", "family": "Alteromonadaceae", "order": "Alteromonadales", "phylum": "Proteobacteria", "superkingdom": "Bacteria"}, "3075": {"species": "Auxenochlorella protothecoides", "genus": "Auxenochlorella", "family": "Chlorellaceae", "order": "Chlorellales", "phylum": "Chlorophyta", "superkingdom": "Eukaryota"}, "4533": {"species": "Oryza brachyantha", "genus": "Oryza", "family": "Poaceae", "order": "Poales", "phylum": "Streptophyta", "superkingdom": "Eukaryota"}, "2762": {"species": "Cyanophora paradoxa", "genus": "Cyanophora", "family": "Cyanophoraceae", "order": "Eukaryota-undef", "phylum": "Eukaryota-undef", "superkingdom": "Eukaryota"}, "489653": {"species": "Neisseria lactamica", "genus": "Neisseria", "family": "Neisseriaceae", "order": "Neisseriales", "phylum": "Proteobacteria", "superkingdom": "Bacteria"}, "3821": {"species": "Cajanus cajan", "genus": "Cajanus", "family": "Fabaceae", "order": "Fabales", "phylum": "Streptophyta", "superkingdom": "Eukaryota"}, "173492": {"species": "Prasiola crispa", "genus": "Prasiola", "family": "Prasiolaceae", "order": "Prasiolales", "phylum": "Chlorophyta", "superkingdom": "Eukaryota"}, "3192": {"species": "Spermatozopsis similis", "genus": "Spermatozopsis", "family": "Dunaliellaceae", "order": "Chlamydomonadales", "phylum": "Chlorophyta", "superkingdom": "Eukaryota"}, "27457": {"species": "Bactrocera dorsalis", "genus": "Bactrocera", "family": "Tephritidae", "order": "Diptera", "phylum": "Arthropoda", "superkingdom": "Eukaryota"}, "3562": {"species": "Spinacia oleracea", "genus": "Spinacia", "family": "Chenopodiaceae", "order": "Caryophyllales", "phylum": "Streptophyta", "superkingdom": "Eukaryota"}, "1604141": {"species": "Antrophyum semicostatum", "genus": "Antrophyum", "family": "Pteridaceae", "order": "Polypodiales", "phylum": "Streptophyta", "superkingdom": "Eukaryota"}, "156304": {"species": "Ceratina calcarata", "genus": "Ceratina", "family": "Apidae", "order": "Hymenoptera", "phylum": "Arthropoda", "superkingdom": "Eukaryota"}, "10224": {"species": "Saccoglossus kowalevskii", "genus": "Saccoglossus", "family": "Harrimaniidae", "order": "Hemichordata-undef", "phylum": "Hemichordata", "superkingdom": "Eukaryota"}, "485": {"species": "Neisseria gonorrhoeae", "genus": "Neisseria", "family": "Neisseriaceae", "order": "Neisseriales", "phylum": "Proteobacteria", "superkingdom": "Bacteria"}, "660122": {"species": "Fusarium vanettenii", "genus": "Fusarium", "family": "Nectriaceae", "order": "Hypocreales", "phylum": "Ascomycota", "superkingdom": "Eukaryota"}, "299766": {"species": "Enterobacter hormaechei", "genus": "Enterobacter", "family": "Enterobacteriaceae", "order": "Enterobacterales", "phylum": "Proteobacteria", "superkingdom": "Bacteria"}, "7282": {"species": "Drosophila obscura", "genus": "Drosophila", "family": "Drosophilidae", "order": "Diptera", "phylum": "Arthropoda", "superkingdom": "Eukaryota"}, "1476901": {"species": "Nonlabens sp. MIC269", "genus": "Nonlabens", "family": "Flavobacteriaceae", "order": "Flavobacteriales", "phylum": "Bacteroidetes", "superkingdom": "Bacteria"}, "291302": {"species": "Miniopterus natalensis", "genus": "Miniopterus", "family": "Vespertilionidae", "order": "Chiroptera", "phylum": "Chordata", "superkingdom": "Eukaryota"}, "1246111": {"species": "uncultured Alteromonas sp. AD1000-G9-3", "genus": "Alteromonas", "family": "Alteromonadaceae", "order": "Alteromonadales", "phylum": "Proteobacteria", "superkingdom": "Bacteria"}, "43657": {"species": "Pseudoalteromonas luteoviolacea", "genus": "Pseudoalteromonas", "family": "Pseudoalteromonadaceae", "order": "Alteromonadales", "phylum": "Proteobacteria", "superkingdom": "Bacteria"}, "2053932": {"species": "Picochlorum sp. 'soloecismus'", "genus": "Picochlorum", "family": "Chlorophyta-undef", "order": "Chlorophyta-undef", "phylum": "Chlorophyta", "superkingdom": "Eukaryota"}, "52035": {"species": "Lobochlamys segnis", "genus": "Lobochlamys", "family": "Chlamydomonadaceae", "order": "Chlamydomonadales", "phylum": "Chlorophyta", "superkingdom": "Eukaryota"}, "433685": {"species": "Takifugu bimaculatus", "genus": "Takifugu", "family": "Tetraodontidae", "order": "Tetraodontiformes", "phylum": "Chordata", "superkingdom": "Eukaryota"}, "60711": {"species": "Chlorocebus sabaeus", "genus": "Chlorocebus", "family": "Cercopithecidae", "order": "Primates", "phylum": "Chordata", "superkingdom": "Eukaryota"}, "2026799": {"species": "Verrucomicrobia bacterium", "genus": "Verrucomicrobia-undef", "family": "Verrucomicrobia-undef", "order": "Verrucomicrobia-undef", "phylum": "Verrucomicrobia", "superkingdom": "Bacteria"}, "1720343": {"species": "Pseudoalteromonas sp. 1_2015MBL_MicDiv", "genus": "Pseudoalteromonas", "family": "Pseudoalteromonadaceae", "order": "Alteromonadales", "phylum": "Proteobacteria", "superkingdom": "Bacteria"}, "1550024": {"species": "Ruthenibacterium lactatiformans", "genus": "Ruthenibacterium", "family": "Ruminococcaceae", "order": "Clostridiales", "phylum": "Firmicutes", "superkingdom": "Bacteria"}, "649802": {"species": "Pipra filicauda", "genus": "Pipra", "family": "Pipridae", "order": "Passeriformes", "phylum": "Chordata", "superkingdom": "Eukaryota"}, "695850": {"species": "Saprolegnia parasitica", "genus": "Saprolegnia", "family": "Saprolegniaceae", "order": "Saprolegniales", "phylum": "Eukaryota-undef", "superkingdom": "Eukaryota"}, "529120": {"species": "Alteromonas macleodii", "genus": "Alteromonas", "family": "Alteromonadaceae", "order": "Alteromonadales", "phylum": "Proteobacteria", "superkingdom": "Bacteria"}, "1300254": {"species": "Alteromonas mediterranea", "genus": "Alteromonas", "family": "Alteromonadaceae", "order": "Alteromonadales", "phylum": "Proteobacteria", "superkingdom": "Bacteria"}, "5801": {"species": "Eimeria acervulina", "genus": "Eimeria", "family": "Eimeriidae", "order": "Eucoccidiorida", "phylum": "Apicomplexa", "superkingdom": "Eukaryota"}, "244366": {"species": "Klebsiella variicola", "genus": "Klebsiella", "family": "Enterobacteriaceae", "order": "Enterobacterales", "phylum": "Proteobacteria", "superkingdom": "Bacteria"}, "1043005": {"species": "Aureobasidium subglaciale", "genus": "Aureobasidium", "family": "Saccotheciaceae", "order": "Dothideales", "phylum": "Ascomycota", "superkingdom": "Eukaryota"}, "181804": {"species": "Nitella hyalina", "genus": "Nitella", "family": "Characeae", "order": "Charales", "phylum": "Streptophyta", "superkingdom": "Eukaryota"}, "157072": {"species": "Aphanomyces invadans", "genus": "Aphanomyces", "family": "Saprolegniaceae", "order": "Saprolegniales", "phylum": "Eukaryota-undef", "superkingdom": "Eukaryota"}, "102107": {"species": "Prunus mume", "genus": "Prunus", "family": "Rosaceae", "order": "Rosales", "phylum": "Streptophyta", "superkingdom": "Eukaryota"}, "112509": {"species": "Hordeum vulgare", "genus": "Hordeum", "family": "Poaceae", "order": "Poales", "phylum": "Streptophyta", "superkingdom": "Eukaryota"}, "15368": {"species": "Brachypodium distachyon", "genus": "Brachypodium", "family": "Poaceae", "order": "Poales", "phylum": "Streptophyta", "superkingdom": "Eukaryota"}, "4232": {"species": "Helianthus annuus", "genus": "Helianthus", "family": "Asteraceae", "order": "Asterales", "phylum": "Streptophyta", "superkingdom": "Eukaryota"}, "91190": {"species": "Dicloster acuatus", "genus": "Dicloster", "family": "Chlorellaceae", "order": "Chlorellales", "phylum": "Chlorophyta", "superkingdom": "Eukaryota"}, "671987": {"species": "Exserohilum turcicum", "genus": "Exserohilum", "family": "Pleosporaceae", "order": "Pleosporales", "phylum": "Ascomycota", "superkingdom": "Eukaryota"}, "400668": {"species": "Marinomonas sp. MWYL1", "genus": "Marinomonas", "family": "Oceanospirillaceae", "order": "Oceanospirillales", "phylum": "Proteobacteria", "superkingdom": "Bacteria"}, "454594": {"species": "Xanthomonas citri", "genus": "Xanthomonas", "family": "Xanthomonadaceae", "order": "Xanthomonadales", "phylum": "Proteobacteria", "superkingdom": "Bacteria"}, "2004647": {"species": "Acinetobacter sp. WCHAc010052", "genus": "Acinetobacter", "family": "Moraxellaceae", "order": "Pseudomonadales", "phylum": "Proteobacteria", "superkingdom": "Bacteria"}, "1184158": {"species": "Gracilaria ferox", "genus": "Gracilaria", "family": "Gracilariaceae", "order": "Gracilariales", "phylum": "Rhodophyta", "superkingdom": "Eukaryota"}, "29030": {"species": "Drosophila takahashii", "genus": "Drosophila", "family": "Drosophilidae", "order": "Diptera", "phylum": "Arthropoda", "superkingdom": "Eukaryota"}, "946362": {"species": "Salpingoeca rosetta", "genus": "Salpingoeca", "family": "Salpingoecidae", "order": "Craspedida", "phylum": "Eukaryota-undef", "superkingdom": "Eukaryota"}, "309537": {"species": "Chlamydomonas sp. ICE-L", "genus": "Chlamydomonas", "family": "Chlamydomonadaceae", "order": "Chlamydomonadales", "phylum": "Chlorophyta", "superkingdom": "Eukaryota"}, "1041015": {"species": "Drosophila rhopaloa", "genus": "Drosophila", "family": "Drosophilidae", "order": "Diptera", "phylum": "Arthropoda", "superkingdom": "Eukaryota"}, "765912": {"species": "Thioflavicoccus mobilis", "genus": "Thioflavicoccus", "family": "Chromatiaceae", "order": "Chromatiales", "phylum": "Proteobacteria", "superkingdom": "Bacteria"}, "1245998": {"species": "uncultured Alteromonas sp. AD1000-51-G09", "genus": "Alteromonas", "family": "Alteromonadaceae", "order": "Alteromonadales", "phylum": "Proteobacteria", "superkingdom": "Bacteria"}, "1277687": {"species": "Anthracocystis flocculosa", "genus": "Anthracocystis", "family": "Ustilaginaceae", "order": "Ustilaginales", "phylum": "Basidiomycota", "superkingdom": "Eukaryota"}, "118263": {"species": "Dichotomosiphon tuberosus", "genus": "Dichotomosiphon", "family": "Dichotomosiphonaceae", "order": "Bryopsidales", "phylum": "Chlorophyta", "superkingdom": "Eukaryota"}, "983964": {"species": "Trichoderma harzianum", "genus": "Trichoderma", "family": "Hypocreaceae", "order": "Hypocreales", "phylum": "Ascomycota", "superkingdom": "Eukaryota"}, "2211211": {"species": "Paraburkholderia dokdonella", "genus": "Paraburkholderia", "family": "Burkholderiaceae", "order": "Burkholderiales", "phylum": "Proteobacteria", "superkingdom": "Bacteria"}, "1448322": {"species": "Aspergillus aculeatinus", "genus": "Aspergillus", "family": "Aspergillaceae", "order": "Eurotiales", "phylum": "Ascomycota", "superkingdom": "Eukaryota"}, "1357779": {"species": "Rotundella rotunda", "genus": "Rotundella", "family": "Rotundellaceae", "order": "Sphaeropleales", "phylum": "Chlorophyta", "superkingdom": "Eukaryota"}, "235443": {"species": "Cryptococcus neoformans", "genus": "Cryptococcus", "family": "Cryptococcaceae", "order": "Tremellales", "phylum": "Basidiomycota", "superkingdom": "Eukaryota"}, "71001": {"species": "Pfiesteria piscicida", "genus": "Pfiesteria", "family": "Pfiesteriaceae", "order": "Peridiniales", "phylum": "Eukaryota-undef", "superkingdom": "Eukaryota"}, "542402": {"species": "uncultured bacterium ARCTIC13_E_12", "genus": "Bacteria-undef", "family": "Bacteria-undef", "order": "Bacteria-undef", "phylum": "Bacteria-undef", "superkingdom": "Bacteria"}, "30033": {"species": "Drosophila kikkawai", "genus": "Drosophila", "family": "Drosophilidae", "order": "Diptera", "phylum": "Arthropoda", "superkingdom": "Eukaryota"}, "1037660": {"species": "Tilletiaria anomala", "genus": "Tilletiaria", "family": "Tilletiariaceae", "order": "Georgefischeriales", "phylum": "Basidiomycota", "superkingdom": "Eukaryota"}, "761204": {"species": "Phytophthora parasitica", "genus": "Phytophthora", "family": "Peronosporaceae", "order": "Peronosporales", "phylum": "Eukaryota-undef", "superkingdom": "Eukaryota"}, "1883416": {"species": "Halomonas sp. 1513", "genus": "Halomonas", "family": "Halomonadaceae", "order": "Oceanospirillales", "phylum": "Proteobacteria", "superkingdom": "Bacteria"}, "2832": {"species": "Pavlova lutheri", "genus": "Pavlova", "family": "Pavlovaceae", "order": "Pavlovales", "phylum": "Haptista", "superkingdom": "Eukaryota"}, "8208": {"species": "Notothenia coriiceps", "genus": "Notothenia", "family": "Nototheniidae", "order": "Perciformes", "phylum": "Chordata", "superkingdom": "Eukaryota"}, "51240": {"species": "Juglans regia", "genus": "Juglans", "family": "Juglandaceae", "order": "Fagales", "phylum": "Streptophyta", "superkingdom": "Eukaryota"}, "5755": {"species": "Acanthamoeba castellanii", "genus": "Acanthamoeba", "family": "Acanthamoebidae", "order": "Longamoebia", "phylum": "Discosea", "superkingdom": "Eukaryota"}, "3469": {"species": "Papaver somniferum", "genus": "Papaver", "family": "Papaveraceae", "order": "Ranunculales", "phylum": "Streptophyta", "superkingdom": "Eukaryota"}, "3159": {"species": "Pedinomonas minor", "genus": "Pedinomonas", "family": "Pedinomonadaceae", "order": "Pedinomonadales", "phylum": "Chlorophyta", "superkingdom": "Eukaryota"}, "535722": {"species": "Nannizzia gypsea", "genus": "Nannizzia", "family": "Arthrodermataceae", "order": "Onygenales", "phylum": "Ascomycota", "superkingdom": "Eukaryota"}, "381198": {"species": "Anser cygnoides", "genus": "Anser", "family": "Anatidae", "order": "Anseriformes", "phylum": "Chordata", "superkingdom": "Eukaryota"}, "51695": {"species": "Chlamydomonas incerta", "genus": "Chlamydomonas", "family": "Chlamydomonadaceae", "order": "Chlamydomonadales", "phylum": "Chlorophyta", "superkingdom": "Eukaryota"}, "37621": {"species": "Priapulus caudatus", "genus": "Priapulus", "family": "Priapulidae", "order": "Priapulimorphida", "phylum": "Priapulida", "superkingdom": "Eukaryota"}, "691883": {"species": "Fonticula alba", "genus": "Fonticula", "family": "Fonticulaceae", "order": "Rotosphaerida", "phylum": "Eukaryota-undef", "superkingdom": "Eukaryota"}, "43662": {"species": "Pseudoalteromonas piscicida", "genus": "Pseudoalteromonas", "family": "Pseudoalteromonadaceae", "order": "Alteromonadales", "phylum": "Proteobacteria", "superkingdom": "Bacteria"}, "28532": {"species": "Tarenaya hassleriana", "genus": "Tarenaya", "family": "Cleomaceae", "order": "Brassicales", "phylum": "Streptophyta", "superkingdom": "Eukaryota"}, "2072505": {"species": "Streptomyces sp. Go-475", "genus": "Streptomyces", "family": "Streptomycetaceae", "order": "Streptomycetales", "phylum": "Actinobacteria", "superkingdom": "Bacteria"}, "104533": {"species": "Schizomeris leibleinii", "genus": "Schizomeris", "family": "Schizomeridaceae", "order": "Chaetophorales", "phylum": "Chlorophyta", "superkingdom": "Eukaryota"}, "1160720": {"species": "Alteromonas stellipolaris", "genus": "Alteromonas", "family": "Alteromonadaceae", "order": "Alteromonadales", "phylum": "Proteobacteria", "superkingdom": "Bacteria"}, "8030": {"species": "Salmo salar", "genus": "Salmo", "family": "Salmonidae", "order": "Salmoniformes", "phylum": "Chordata", "superkingdom": "Eukaryota"}, "4944": {"species": "Saccharomycopsis fibuligera", "genus": "Saccharomycopsis", "family": "Saccharomycopsidaceae", "order": "Saccharomycetales", "phylum": "Ascomycota", "superkingdom": "Eukaryota"}, "81985": {"species": "Capsella rubella", "genus": "Capsella", "family": "Brassicaceae", "order": "Brassicales", "phylum": "Streptophyta", "superkingdom": "Eukaryota"}, "546": {"species": "Citrobacter freundii", "genus": "Citrobacter", "family": "Enterobacteriaceae", "order": "Enterobacterales", "phylum": "Proteobacteria", "superkingdom": "Bacteria"}, "7160": {"species": "Aedes albopictus", "genus": "Aedes", "family": "Culicidae", "order": "Diptera", "phylum": "Arthropoda", "superkingdom": "Eukaryota"}, "67304": {"species": "Streptomyces griseorubiginosus", "genus": "Streptomyces", "family": "Streptomycetaceae", "order": "Streptomycetales", "phylum": "Actinobacteria", "superkingdom": "Bacteria"}, "58331": {"species": "Quercus suber", "genus": "Quercus", "family": "Fagaceae", "order": "Fagales", "phylum": "Streptophyta", "superkingdom": "Eukaryota"}, "4442": {"species": "Camellia sinensis", "genus": "Camellia", "family": "Theaceae", "order": "Ericales", "phylum": "Streptophyta", "superkingdom": "Eukaryota"}, "461836": {"species": "Thecamonas trahens", "genus": "Thecamonas", "family": "Apusomonadidae", "order": "Eukaryota-undef", "phylum": "Eukaryota-undef", "superkingdom": "Eukaryota"}, "2479546": {"species": "Vibrio sp. HBUAS61001", "genus": "Vibrio", "family": "Vibrionaceae", "order": "Vibrionales", "phylum": "Proteobacteria", "superkingdom": "Bacteria"}, "3694": {"species": "Populus trichocarpa", "genus": "Populus", "family": "Salicaceae", "order": "Malpighiales", "phylum": "Streptophyta", "superkingdom": "Eukaryota"}, "670580": {"species": "Postia placenta", "genus": "Postia", "family": "Dacryobolaceae", "order": "Polyporales", "phylum": "Basidiomycota", "superkingdom": "Eukaryota"}, "28583": {"species": "Allomyces macrogynus", "genus": "Allomyces", "family": "Blastocladiaceae", "order": "Blastocladiales", "phylum": "Blastocladiomycota", "superkingdom": "Eukaryota"}, "51655": {"species": "Plutella xylostella", "genus": "Plutella", "family": "Plutellidae", "order": "Lepidoptera", "phylum": "Arthropoda", "superkingdom": "Eukaryota"}, "3067": {"species": "Volvox carteri", "genus": "Volvox", "family": "Volvocaceae", "order": "Chlamydomonadales", "phylum": "Chlorophyta", "superkingdom": "Eukaryota"}, "3072": {"species": "Pseudochlorella pringsheimii", "genus": "Pseudochlorella", "family": "Chlorellaceae", "order": "Chlorellales", "phylum": "Chlorophyta", "superkingdom": "Eukaryota"}, "1915002": {"species": "Nannochloris sp. SA-2016", "genus": "Nannochloris", "family": "Chlorellaceae", "order": "Chlorellales", "phylum": "Chlorophyta", "superkingdom": "Eukaryota"}, "712270": {"species": "Dietzia sp. oral taxon 368", "genus": "Dietzia", "family": "Dietziaceae", "order": "Corynebacteriales", "phylum": "Actinobacteria", "superkingdom": "Bacteria"}, "80365": {"species": "Laminaria digitata", "genus": "Laminaria", "family": "Laminariaceae", "order": "Laminariales", "phylum": "Eukaryota-undef", "superkingdom": "Eukaryota"}, "280463": {"species": "Emiliania huxleyi", "genus": "Emiliania", "family": "Noelaerhabdaceae", "order": "Isochrysidales", "phylum": "Haptista", "superkingdom": "Eukaryota"}, "794903": {"species": "Opitutaceae bacterium TAV5", "genus": "Opitutaceae-undef", "family": "Opitutaceae", "order": "Opitutales", "phylum": "Verrucomicrobia", "superkingdom": "Bacteria"}, "51730": {"species": "Chloromonas perforata", "genus": "Chloromonas", "family": "Chlamydomonadaceae", "order": "Chlamydomonadales", "phylum": "Chlorophyta", "superkingdom": "Eukaryota"}, "1851505": {"species": "Cyanobium sp. NIES-981", "genus": "Cyanobium", "family": "Synechococcaceae", "order": "Synechococcales", "phylum": "Cyanobacteria", "superkingdom": "Bacteria"}, "1130832": {"species": "Rhodotorula toruloides", "genus": "Rhodotorula", "family": "Sporidiobolaceae", "order": "Sporidiobolales", "phylum": "Basidiomycota", "superkingdom": "Eukaryota"}, "1775130": {"species": "Streptomyces sp. YC306", "genus": "Streptomyces", "family": "Streptomycetaceae", "order": "Streptomycetales", "phylum": "Actinobacteria", "superkingdom": "Bacteria"}, "75366": {"species": "Sinocyclocheilus grahami", "genus": "Sinocyclocheilus", "family": "Cyprinidae", "order": "Cypriniformes", "phylum": "Chordata", "superkingdom": "Eukaryota"}, "406817": {"species": "Xenorhabdus nematophila", "genus": "Xenorhabdus", "family": "Morganellaceae", "order": "Enterobacterales", "phylum": "Proteobacteria", "superkingdom": "Bacteria"}, "552666": {"species": "Partenskyella glossopodia", "genus": "Partenskyella", "family": "Cercozoa-undef", "order": "Cercozoa-undef", "phylum": "Cercozoa", "superkingdom": "Eukaryota"}, "628": {"species": "Xenorhabdus nematophila", "genus": "Xenorhabdus", "family": "Morganellaceae", "order": "Enterobacterales", "phylum": "Proteobacteria", "superkingdom": "Bacteria"}, "585425": {"species": "Synechococcus sp. KORDI-52", "genus": "Synechococcus", "family": "Synechococcaceae", "order": "Synechococcales", "phylum": "Cyanobacteria", "superkingdom": "Bacteria"}, "383855": {"species": "Pseudocercospora fijiensis", "genus": "Pseudocercospora", "family": "Mycosphaerellaceae", "order": "Mycosphaerellales", "phylum": "Ascomycota", "superkingdom": "Eukaryota"}, "1397361": {"species": "Sporothrix schenckii", "genus": "Sporothrix", "family": "Ophiostomataceae", "order": "Ophiostomatales", "phylum": "Ascomycota", "superkingdom": "Eukaryota"}, "59729": {"species": "Taeniopygia guttata", "genus": "Taeniopygia", "family": "Estrildidae", "order": "Passeriformes", "phylum": "Chordata", "superkingdom": "Eukaryota"}, "72559": {"species": "Sporisorium reilianum", "genus": "Sporisorium", "family": "Ustilaginaceae", "order": "Ustilaginales", "phylum": "Basidiomycota", "superkingdom": "Eukaryota"}, "1004785": {"species": "Alteromonas macleodii", "genus": "Alteromonas", "family": "Alteromonadaceae", "order": "Alteromonadales", "phylum": "Proteobacteria", "superkingdom": "Bacteria"}}, "order_of_blobs": ["chr_Mito_G8", "chr_Chlo_G8", "chr_19_G8", "chr_18_G8", "chr_17_G8", "chr_16_G8", "chr_15_G8", "chr_14_G8", "chr_13_G8", "chr_12_G8", "chr_11_G8", "chr_10_G8", "chr_9_G8", "chr_8_G8", "chr_7_G8", "chr_6_G8", "chr_5_G8", "chr_4_G8", "chr_3_G8", "chr_2_G8", "chr_1_G8", "G8_bacterial_contigs_Contig1", "G8_bacterial_contigs_Contig2", "G8_bacterial_contigs_Contig3", "G8_bacterial_contigs_Contig4", "G8_bacterial_contigs_Contig5", "G8_bacterial_contigs_Contig6", "G8_bacterial_contigs_Contig7", "G8_bacterial_contigs_Contig8", "G8_bacterial_contigs_Contig9", "G8_bacterial_contigs_Contig10", "G8_bacterial_contigs_Contig11", "G8_bacterial_contigs_Contig12", "G8_bacterial_contigs_Contig13", "G8_bacterial_contigs_Contig14", "G8_bacterial_contigs_Contig15", "G8_bacterial_contigs_Contig16", "G8_bacterial_contigs_Contig17", "G8_bacterial_contigs_Contig18", "G8_bacterial_contigs_Contig19", "G8_bacterial_contigs_Contig20", "G8_bacterial_contigs_Contig21", "G8_bacterial_contigs_Contig22", "G8_bacterial_contigs_Contig23", "G8_bacterial_contigs_Contig24", "G8_bacterial_contigs_Contig25", "G8_bacterial_contigs_Contig26", "G8_bacterial_contigs_Contig27", "G8_bacterial_contigs_Contig28", "G8_bacterial_contigs_Contig29", "G8_bacterial_contigs_Contig30", "G8_bacterial_contigs_Contig31", "G8_bacterial_contigs_Contig32", "G8_bacterial_contigs_Contig33", "G8_bacterial_contigs_Contig34", "G8_bacterial_contigs_Contig35", "G8_bacterial_contigs_Contig36", "G8_bacterial_contigs_Contig37", "G8_bacterial_contigs_Contig38", "G8_bacterial_contigs_Contig39", "G8_bacterial_contigs_Contig40", "G8_bacterial_contigs_Contig41", "G8_bacterial_contigs_Contig42", "G8_bacterial_contigs_Contig43", "G8_bacterial_contigs_Contig44", "G8_bacterial_contigs_Contig45", "G8_bacterial_contigs_Contig46", "G8_bacterial_contigs_Contig47", "G8_bacterial_contigs_Contig48", "G8_bacterial_contigs_Contig49", "G8_bacterial_contigs_Contig50", "G8_bacterial_contigs_Contig51", "G8_bacterial_contigs_Contig52", "G8_bacterial_contigs_Contig53", "G8_bacterial_contigs_Contig54", "G8_bacterial_contigs_Contig55", "G8_bacterial_contigs_Contig56", "G8_bacterial_contigs_Contig57", "G8_bacterial_contigs_Contig58", "G8_bacterial_contigs_Contig59", "G8_bacterial_contigs_Contig60", "G8_bacterial_contigs_Contig61", "G8_bacterial_contigs_Contig62", "G8_bacterial_contigs_Contig63", "G8_bacterial_contigs_Contig64", "G8_bacterial_contigs_Contig65", "G8_bacterial_contigs_Contig66", "G8_bacterial_contigs_Contig67", "G8_bacterial_contigs_Contig68", "G8_bacterial_contigs_Contig69", "G8_bacterial_contigs_Contig70", "G8_bacterial_contigs_Contig71", "G8_bacterial_contigs_Contig72", "G8_bacterial_contigs_Contig73", "G8_bacterial_contigs_Contig74", "G8_bacterial_contigs_Contig75", "G8_bacterial_contigs_Contig76", "G8_bacterial_contigs_Contig77", "G8_bacterial_contigs_Contig78", "G8_bacterial_contigs_Contig79", "G8_bacterial_contigs_Contig80", "G8_bacterial_contigs_Contig81", "G8_bacterial_contigs_Contig82", "G8_bacterial_contigs_Contig83", "G8_bacterial_contigs_Contig84", "G8_bacterial_contigs_Contig85", "G8_bacterial_contigs_Contig86", "G8_bacterial_contigs_Contig87", "G8_bacterial_contigs_Contig88", "G8_bacterial_contigs_Contig89", "G8_bacterial_contigs_Contig90", "G8_bacterial_contigs_Contig91", "G8_bacterial_contigs_Contig92", "G8_bacterial_contigs_Contig93", "G8_bacterial_contigs_Contig94", "G8_bacterial_contigs_Contig95", "G8_bacterial_contigs_Contig96", "G8_bacterial_contigs_Contig97", "G8_bacterial_contigs_Contig98", "G8_bacterial_contigs_Contig99", "G8_bacterial_contigs_Contig100", "G8_bacterial_contigs_Contig101", "G8_bacterial_contigs_Contig102", "G8_bacterial_contigs_Contig103", "G8_bacterial_contigs_Contig104", "G8_bacterial_contigs_Contig105", "G8_bacterial_contigs_Contig106", "G8_bacterial_contigs_Contig107", "G8_bacterial_contigs_Contig108", "G8_bacterial_contigs_Contig109", "G8_bacterial_contigs_Contig110", "G8_bacterial_contigs_Contig111", "G8_bacterial_contigs_Contig112", "G8_bacterial_contigs_Contig113", "G8_bacterial_contigs_Contig114", "G8_bacterial_contigs_Contig115", "G8_bacterial_contigs_Contig116", "G8_bacterial_contigs_Contig117", "G8_bacterial_contigs_Contig118", "G8_bacterial_contigs_Contig119", "G8_bacterial_contigs_Contig120", "G8_bacterial_contigs_Contig121", "G8_bacterial_contigs_Contig122", "G8_bacterial_contigs_Contig123", "G8_bacterial_contigs_Contig124", "G8_bacterial_contigs_Contig125", "G8_bacterial_contigs_Contig126", "G8_bacterial_contigs_Contig127", "G8_bacterial_contigs_Contig128", "G8_bacterial_contigs_Contig129", "G8_bacterial_contigs_Contig130", "G8_bacterial_contigs_Contig131", "G8_bacterial_contigs_Contig132", "G8_bacterial_contigs_Contig133", "G8_bacterial_contigs_Contig134", "G8_bacterial_contigs_Contig135"], "dict_of_blobs": {"chr_Mito_G8": {"name": "chr_Mito_G8", "length": 33567, "n_count": 0, "agct_count": 33567, "gc": 0.3925, "covs": {"bam0": 267.893}, "read_cov": {"bam0": 59970}, "hits": {"tax0": [{"name": "chr_Mito_G8", "taxId": "41875", "score": 21429.0}, {"name": "chr_Mito_G8", "taxId": "41875", "score": 11269.0}, {"name": "chr_Mito_G8", "taxId": "41875", "score": 9389.0}, {"name": "chr_Mito_G8", "taxId": "41875", "score": 614.0}, {"name": "chr_Mito_G8", "taxId": "41875", "score": 614.0}, {"name": "chr_Mito_G8", "taxId": "41875", "score": 217.0}, {"name": "chr_Mito_G8", "taxId": "70448", "score": 2185.0}, {"name": "chr_Mito_G8", "taxId": "70448", "score": 736.0}, {"name": "chr_Mito_G8", "taxId": "70448", "score": 276.0}, {"name": "chr_Mito_G8", "taxId": "70448", "score": 185.0}, {"name": "chr_Mito_G8", "taxId": "70448", "score": 2185.0}, {"name": "chr_Mito_G8", "taxId": "70448", "score": 2185.0}, {"name": "chr_Mito_G8", "taxId": "70448", "score": 736.0}, {"name": "chr_Mito_G8", "taxId": "70448", "score": 697.0}, {"name": "chr_Mito_G8", "taxId": "70448", "score": 276.0}, {"name": "chr_Mito_G8", "taxId": "70448", "score": 185.0}, {"name": "chr_Mito_G8", "taxId": "296587", "score": 1035.0}, {"name": "chr_Mito_G8", "taxId": "296587", "score": 1035.0}, {"name": "chr_Mito_G8", "taxId": "296587", "score": 1000.0}, {"name": "chr_Mito_G8", "taxId": "296587", "score": 381.0}, {"name": "chr_Mito_G8", "taxId": "70448", "score": 965.0}, {"name": "chr_Mito_G8", "taxId": "70448", "score": 965.0}, {"name": "chr_Mito_G8", "taxId": "70448", "score": 965.0}, {"name": "chr_Mito_G8", "taxId": "1141622", "score": 952.0}, {"name": "chr_Mito_G8", "taxId": "1141622", "score": 942.0}, {"name": "chr_Mito_G8", "taxId": "1141622", "score": 941.0}, {"name": "chr_Mito_G8", "taxId": "70448", "score": 702.0}, {"name": "chr_Mito_G8", "taxId": "70448", "score": 702.0}, {"name": "chr_Mito_G8", "taxId": "3144", "score": 481.0}, {"name": "chr_Mito_G8", "taxId": "3144", "score": 453.0}, {"name": "chr_Mito_G8", "taxId": "3144", "score": 326.0}, {"name": "chr_Mito_G8", "taxId": "542485", "score": 449.0}, {"name": "chr_Mito_G8", "taxId": "51324", "score": 446.0}, {"name": "chr_Mito_G8", "taxId": "1534972", "score": 438.0}, {"name": "chr_Mito_G8", "taxId": "80365", "score": 436.0}, {"name": "chr_Mito_G8", "taxId": "3076", "score": 422.0}, {"name": "chr_Mito_G8", "taxId": "3076", "score": 422.0}, {"name": "chr_Mito_G8", "taxId": "39899", "score": 383.0}, {"name": "chr_Mito_G8", "taxId": "3112", "score": 351.0}, {"name": "chr_Mito_G8", "taxId": "312850", "score": 344.0}, {"name": "chr_Mito_G8", "taxId": "145475", "score": 298.0}, {"name": "chr_Mito_G8", "taxId": "70448", "score": 276.0}, {"name": "chr_Mito_G8", "taxId": "70448", "score": 189.0}, {"name": "chr_Mito_G8", "taxId": "70448", "score": 185.0}, {"name": "chr_Mito_G8", "taxId": "70448", "score": 276.0}, {"name": "chr_Mito_G8", "taxId": "70448", "score": 185.0}, {"name": "chr_Mito_G8", "taxId": "173492", "score": 241.0}, {"name": "chr_Mito_G8", "taxId": "70448", "score": 189.0}, {"name": "chr_Mito_G8", "taxId": "70448", "score": 189.0}, {"name": "chr_Mito_G8", "taxId": "70448", "score": 189.0}, {"name": "chr_Mito_G8", "taxId": "34884", "score": 159.0}, {"name": "chr_Mito_G8", "taxId": "34884", "score": 159.0}, {"name": "chr_Mito_G8", "taxId": "116960", "score": 148.0}, {"name": "chr_Mito_G8", "taxId": "69332", "score": 141.0}, {"name": "chr_Mito_G8", "taxId": "181804", "score": 141.0}, {"name": "chr_Mito_G8", "taxId": "55564", "score": 141.0}]}, "taxonomy": {"bestsum": {"species": {"tax": "Bathycoccus prasinos", "score": 43532.0, "c_index": 19}, "genus": {"tax": "Bathycoccus", "score": 43532.0, "c_index": 18}, "family": {"tax": "Bathycoccaceae", "score": 59155.0, "c_index": 14}, "order": {"tax": "Mamiellales", "score": 62606.0, "c_index": 12}, "phylum": {"tax": "Chlorophyta", "score": 65130.0, "c_index": 4}, "superkingdom": {"tax": "Eukaryota", "score": 71371.0, "c_index": 1}}}}, "chr_Chlo_G8": {"name": "chr_Chlo_G8", "length": 68450, "n_count": 0, "agct_count": 68450, "gc": 0.4032, "covs": {"bam0": 264.7119}, "read_cov": {"bam0": 120839}, "hits": {"tax0": [{"name": "chr_Chlo_G8", "taxId": "41875", "score": 14621.0}, {"name": "chr_Chlo_G8", "taxId": "41875", "score": 11647.0}, {"name": "chr_Chlo_G8", "taxId": "41875", "score": 11315.0}, {"name": "chr_Chlo_G8", "taxId": "41875", "score": 11092.0}, {"name": "chr_Chlo_G8", "taxId": "41875", "score": 10774.0}, {"name": "chr_Chlo_G8", "taxId": "41875", "score": 3814.0}, {"name": "chr_Chlo_G8", "taxId": "41875", "score": 2507.0}, {"name": "chr_Chlo_G8", "taxId": "41875", "score": 2289.0}, {"name": "chr_Chlo_G8", "taxId": "41875", "score": 1803.0}, {"name": "chr_Chlo_G8", "taxId": "41875", "score": 1411.0}, {"name": "chr_Chlo_G8", "taxId": "41875", "score": 6785.0}, {"name": "chr_Chlo_G8", "taxId": "296587", "score": 6340.0}, {"name": "chr_Chlo_G8", "taxId": "296587", "score": 6340.0}, {"name": "chr_Chlo_G8", "taxId": "296587", "score": 5428.0}, {"name": "chr_Chlo_G8", "taxId": "296587", "score": 3288.0}, {"name": "chr_Chlo_G8", "taxId": "296587", "score": 2108.0}, {"name": "chr_Chlo_G8", "taxId": "296587", "score": 1993.0}, {"name": "chr_Chlo_G8", "taxId": "296587", "score": 1971.0}, {"name": "chr_Chlo_G8", "taxId": "296587", "score": 1631.0}, {"name": "chr_Chlo_G8", "taxId": "296587", "score": 1631.0}, {"name": "chr_Chlo_G8", "taxId": "296587", "score": 780.0}, {"name": "chr_Chlo_G8", "taxId": "296587", "score": 638.0}, {"name": "chr_Chlo_G8", "taxId": "296587", "score": 505.0}, {"name": "chr_Chlo_G8", "taxId": "296587", "score": 326.0}, {"name": "chr_Chlo_G8", "taxId": "296587", "score": 305.0}, {"name": "chr_Chlo_G8", "taxId": "296587", "score": 250.0}, {"name": "chr_Chlo_G8", "taxId": "296587", "score": 206.0}, {"name": "chr_Chlo_G8", "taxId": "296587", "score": 148.0}, {"name": "chr_Chlo_G8", "taxId": "296587", "score": 143.0}, {"name": "chr_Chlo_G8", "taxId": "296587", "score": 139.0}, {"name": "chr_Chlo_G8", "taxId": "296587", "score": 137.0}, {"name": "chr_Chlo_G8", "taxId": "296587", "score": 137.0}, {"name": "chr_Chlo_G8", "taxId": "564608", "score": 5345.0}, {"name": "chr_Chlo_G8", "taxId": "564608", "score": 1929.0}, {"name": "chr_Chlo_G8", "taxId": "564608", "score": 158.0}, {"name": "chr_Chlo_G8", "taxId": "564608", "score": 148.0}, {"name": "chr_Chlo_G8", "taxId": "70448", "score": 4946.0}, {"name": "chr_Chlo_G8", "taxId": "70448", "score": 3192.0}, {"name": "chr_Chlo_G8", "taxId": "70448", "score": 1967.0}, {"name": "chr_Chlo_G8", "taxId": "70448", "score": 1923.0}, {"name": "chr_Chlo_G8", "taxId": "70448", "score": 1201.0}, {"name": "chr_Chlo_G8", "taxId": "70448", "score": 941.0}, {"name": "chr_Chlo_G8", "taxId": "70448", "score": 854.0}, {"name": "chr_Chlo_G8", "taxId": "70448", "score": 822.0}, {"name": "chr_Chlo_G8", "taxId": "70448", "score": 508.0}, {"name": "chr_Chlo_G8", "taxId": "70448", "score": 414.0}, {"name": "chr_Chlo_G8", "taxId": "70448", "score": 407.0}, {"name": "chr_Chlo_G8", "taxId": "70448", "score": 366.0}, {"name": "chr_Chlo_G8", "taxId": "70448", "score": 361.0}, {"name": "chr_Chlo_G8", "taxId": "70448", "score": 254.0}, {"name": "chr_Chlo_G8", "taxId": "70448", "score": 250.0}, {"name": "chr_Chlo_G8", "taxId": "70448", "score": 139.0}, {"name": "chr_Chlo_G8", "taxId": "70448", "score": 4940.0}, {"name": "chr_Chlo_G8", "taxId": "70448", "score": 1962.0}, {"name": "chr_Chlo_G8", "taxId": "70448", "score": 1917.0}, {"name": "chr_Chlo_G8", "taxId": "70448", "score": 1755.0}, {"name": "chr_Chlo_G8", "taxId": "70448", "score": 1616.0}, {"name": "chr_Chlo_G8", "taxId": "70448", "score": 1201.0}, {"name": "chr_Chlo_G8", "taxId": "70448", "score": 935.0}, {"name": "chr_Chlo_G8", "taxId": "70448", "score": 874.0}, {"name": "chr_Chlo_G8", "taxId": "70448", "score": 854.0}, {"name": "chr_Chlo_G8", "taxId": "70448", "score": 822.0}, {"name": "chr_Chlo_G8", "taxId": "70448", "score": 508.0}, {"name": "chr_Chlo_G8", "taxId": "70448", "score": 440.0}, {"name": "chr_Chlo_G8", "taxId": "70448", "score": 414.0}, {"name": "chr_Chlo_G8", "taxId": "70448", "score": 407.0}, {"name": "chr_Chlo_G8", "taxId": "70448", "score": 366.0}, {"name": "chr_Chlo_G8", "taxId": "70448", "score": 361.0}, {"name": "chr_Chlo_G8", "taxId": "70448", "score": 302.0}, {"name": "chr_Chlo_G8", "taxId": "70448", "score": 254.0}, {"name": "chr_Chlo_G8", "taxId": "70448", "score": 244.0}, {"name": "chr_Chlo_G8", "taxId": "70448", "score": 139.0}, {"name": "chr_Chlo_G8", "taxId": "70448", "score": 139.0}, {"name": "chr_Chlo_G8", "taxId": "70448", "score": 4940.0}, {"name": "chr_Chlo_G8", "taxId": "70448", "score": 1962.0}, {"name": "chr_Chlo_G8", "taxId": "70448", "score": 1755.0}, {"name": "chr_Chlo_G8", "taxId": "70448", "score": 1616.0}, {"name": "chr_Chlo_G8", "taxId": "70448", "score": 1201.0}, {"name": "chr_Chlo_G8", "taxId": "70448", "score": 935.0}, {"name": "chr_Chlo_G8", "taxId": "70448", "score": 874.0}, {"name": "chr_Chlo_G8", "taxId": "70448", "score": 854.0}, {"name": "chr_Chlo_G8", "taxId": "70448", "score": 822.0}, {"name": "chr_Chlo_G8", "taxId": "70448", "score": 660.0}, {"name": "chr_Chlo_G8", "taxId": "70448", "score": 508.0}, {"name": "chr_Chlo_G8", "taxId": "70448", "score": 440.0}, {"name": "chr_Chlo_G8", "taxId": "70448", "score": 414.0}, {"name": "chr_Chlo_G8", "taxId": "70448", "score": 407.0}, {"name": "chr_Chlo_G8", "taxId": "70448", "score": 370.0}, {"name": "chr_Chlo_G8", "taxId": "70448", "score": 366.0}, {"name": "chr_Chlo_G8", "taxId": "70448", "score": 361.0}, {"name": "chr_Chlo_G8", "taxId": "70448", "score": 302.0}, {"name": "chr_Chlo_G8", "taxId": "70448", "score": 254.0}, {"name": "chr_Chlo_G8", "taxId": "70448", "score": 244.0}, {"name": "chr_Chlo_G8", "taxId": "70448", "score": 139.0}, {"name": "chr_Chlo_G8", "taxId": "70448", "score": 139.0}, {"name": "chr_Chlo_G8", "taxId": "542413", "score": 4235.0}, {"name": "chr_Chlo_G8", "taxId": "542413", "score": 158.0}, {"name": "chr_Chlo_G8", "taxId": "70448", "score": 3192.0}, {"name": "chr_Chlo_G8", "taxId": "70448", "score": 1766.0}, {"name": "chr_Chlo_G8", "taxId": "70448", "score": 676.0}, {"name": "chr_Chlo_G8", "taxId": "70448", "score": 3192.0}, {"name": "chr_Chlo_G8", "taxId": "70448", "score": 1598.0}, {"name": "chr_Chlo_G8", "taxId": "70448", "score": 941.0}, {"name": "chr_Chlo_G8", "taxId": "70448", "score": 874.0}, {"name": "chr_Chlo_G8", "taxId": "70448", "score": 508.0}, {"name": "chr_Chlo_G8", "taxId": "70448", "score": 446.0}, {"name": "chr_Chlo_G8", "taxId": "70448", "score": 414.0}, {"name": "chr_Chlo_G8", "taxId": "70448", "score": 250.0}, {"name": "chr_Chlo_G8", "taxId": "133788", "score": 2665.0}, {"name": "chr_Chlo_G8", "taxId": "70448", "score": 1962.0}, {"name": "chr_Chlo_G8", "taxId": "70448", "score": 1917.0}, {"name": "chr_Chlo_G8", "taxId": "70448", "score": 1755.0}, {"name": "chr_Chlo_G8", "taxId": "70448", "score": 1201.0}, {"name": "chr_Chlo_G8", "taxId": "70448", "score": 874.0}, {"name": "chr_Chlo_G8", "taxId": "70448", "score": 854.0}, {"name": "chr_Chlo_G8", "taxId": "70448", "score": 822.0}, {"name": "chr_Chlo_G8", "taxId": "70448", "score": 508.0}, {"name": "chr_Chlo_G8", "taxId": "70448", "score": 414.0}, {"name": "chr_Chlo_G8", "taxId": "70448", "score": 407.0}, {"name": "chr_Chlo_G8", "taxId": "70448", "score": 366.0}, {"name": "chr_Chlo_G8", "taxId": "70448", "score": 244.0}, {"name": "chr_Chlo_G8", "taxId": "542402", "score": 1794.0}, {"name": "chr_Chlo_G8", "taxId": "542402", "score": 558.0}, {"name": "chr_Chlo_G8", "taxId": "542402", "score": 481.0}, {"name": "chr_Chlo_G8", "taxId": "542402", "score": 366.0}, {"name": "chr_Chlo_G8", "taxId": "542402", "score": 137.0}, {"name": "chr_Chlo_G8", "taxId": "70448", "score": 1766.0}, {"name": "chr_Chlo_G8", "taxId": "70448", "score": 676.0}, {"name": "chr_Chlo_G8", "taxId": "70448", "score": 1598.0}, {"name": "chr_Chlo_G8", "taxId": "70448", "score": 1598.0}, {"name": "chr_Chlo_G8", "taxId": "70448", "score": 1598.0}, {"name": "chr_Chlo_G8", "taxId": "765719", "score": 750.0}, {"name": "chr_Chlo_G8", "taxId": "70448", "score": 676.0}, {"name": "chr_Chlo_G8", "taxId": "70448", "score": 372.0}, {"name": "chr_Chlo_G8", "taxId": "70448", "score": 676.0}, {"name": "chr_Chlo_G8", "taxId": "70448", "score": 372.0}, {"name": "chr_Chlo_G8", "taxId": "52035", "score": 270.0}, {"name": "chr_Chlo_G8", "taxId": "71743", "score": 267.0}, {"name": "chr_Chlo_G8", "taxId": "47904", "score": 254.0}, {"name": "chr_Chlo_G8", "taxId": "52035", "score": 213.0}, {"name": "chr_Chlo_G8", "taxId": "3105", "score": 183.0}, {"name": "chr_Chlo_G8", "taxId": "3105", "score": 183.0}, {"name": "chr_Chlo_G8", "taxId": "52688", "score": 161.0}, {"name": "chr_Chlo_G8", "taxId": "1134705", "score": 154.0}, {"name": "chr_Chlo_G8", "taxId": "2007176", "score": 148.0}, {"name": "chr_Chlo_G8", "taxId": "1184158", "score": 147.0}, {"name": "chr_Chlo_G8", "taxId": "1604141", "score": 145.0}, {"name": "chr_Chlo_G8", "taxId": "1604141", "score": 145.0}, {"name": "chr_Chlo_G8", "taxId": "50039", "score": 145.0}, {"name": "chr_Chlo_G8", "taxId": "552666", "score": 143.0}, {"name": "chr_Chlo_G8", "taxId": "131038", "score": 139.0}, {"name": "chr_Chlo_G8", "taxId": "73025", "score": 139.0}]}, "taxonomy": {"bestsum": {"species": {"tax": "Ostreococcus tauri", "score": 93071.0, "c_index": 20}, "genus": {"tax": "Ostreococcus", "score": 93071.0, "c_index": 17}, "family": {"tax": "Bathycoccaceae", "score": 171129.0, "c_index": 15}, "order": {"tax": "Mamiellales", "score": 213153.0, "c_index": 10}, "phylum": {"tax": "Chlorophyta", "score": 218244.0, "c_index": 5}, "superkingdom": {"tax": "Eukaryota", "score": 219404.0, "c_index": 1}}}}, "chr_19_G8": {"name": "chr_19_G8", "length": 210109, "n_count": 0, "agct_count": 210109, "gc": 0.4073, "covs": {"bam0": 70.1562}, "read_cov": {"bam0": 98304}, "hits": {"tax0": [{"name": "chr_19_G8", "taxId": "41875", "score": 1718.0}, {"name": "chr_19_G8", "taxId": "41875", "score": 1718.0}, {"name": "chr_19_G8", "taxId": "41875", "score": 1068.0}, {"name": "chr_19_G8", "taxId": "41875", "score": 933.0}, {"name": "chr_19_G8", "taxId": "41875", "score": 795.0}, {"name": "chr_19_G8", "taxId": "41875", "score": 542.0}, {"name": "chr_19_G8", "taxId": "41875", "score": 540.0}, {"name": "chr_19_G8", "taxId": "41875", "score": 438.0}, {"name": "chr_19_G8", "taxId": "41875", "score": 435.0}, {"name": "chr_19_G8", "taxId": "41875", "score": 420.0}, {"name": "chr_19_G8", "taxId": "41875", "score": 405.0}, {"name": "chr_19_G8", "taxId": "41875", "score": 396.0}, {"name": "chr_19_G8", "taxId": "41875", "score": 390.0}, {"name": "chr_19_G8", "taxId": "41875", "score": 340.0}, {"name": "chr_19_G8", "taxId": "41875", "score": 339.0}, {"name": "chr_19_G8", "taxId": "41875", "score": 292.0}, {"name": "chr_19_G8", "taxId": "41875", "score": 289.0}, {"name": "chr_19_G8", "taxId": "41875", "score": 289.0}, {"name": "chr_19_G8", "taxId": "41875", "score": 285.0}, {"name": "chr_19_G8", "taxId": "41875", "score": 283.0}, {"name": "chr_19_G8", "taxId": "41875", "score": 283.0}, {"name": "chr_19_G8", "taxId": "41875", "score": 228.0}, {"name": "chr_19_G8", "taxId": "41875", "score": 226.0}, {"name": "chr_19_G8", "taxId": "41875", "score": 226.0}, {"name": "chr_19_G8", "taxId": "41875", "score": 224.0}, {"name": "chr_19_G8", "taxId": "41875", "score": 219.0}, {"name": "chr_19_G8", "taxId": "41875", "score": 217.0}, {"name": "chr_19_G8", "taxId": "41875", "score": 213.0}, {"name": "chr_19_G8", "taxId": "41875", "score": 211.0}, {"name": "chr_19_G8", "taxId": "41875", "score": 211.0}, {"name": "chr_19_G8", "taxId": "41875", "score": 206.0}, {"name": "chr_19_G8", "taxId": "41875", "score": 198.0}, {"name": "chr_19_G8", "taxId": "41875", "score": 198.0}, {"name": "chr_19_G8", "taxId": "41875", "score": 198.0}, {"name": "chr_19_G8", "taxId": "41875", "score": 196.0}, {"name": "chr_19_G8", "taxId": "41875", "score": 196.0}, {"name": "chr_19_G8", "taxId": "41875", "score": 187.0}, {"name": "chr_19_G8", "taxId": "41875", "score": 185.0}, {"name": "chr_19_G8", "taxId": "41875", "score": 176.0}, {"name": "chr_19_G8", "taxId": "41875", "score": 172.0}, {"name": "chr_19_G8", "taxId": "41875", "score": 172.0}, {"name": "chr_19_G8", "taxId": "41875", "score": 172.0}, {"name": "chr_19_G8", "taxId": "41875", "score": 165.0}, {"name": "chr_19_G8", "taxId": "41875", "score": 159.0}, {"name": "chr_19_G8", "taxId": "41875", "score": 147.0}, {"name": "chr_19_G8", "taxId": "41875", "score": 145.0}, {"name": "chr_19_G8", "taxId": "41875", "score": 141.0}, {"name": "chr_19_G8", "taxId": "41875", "score": 141.0}, {"name": "chr_19_G8", "taxId": "41875", "score": 141.0}, {"name": "chr_19_G8", "taxId": "41875", "score": 141.0}, {"name": "chr_19_G8", "taxId": "41875", "score": 141.0}, {"name": "chr_19_G8", "taxId": "41875", "score": 1701.0}, {"name": "chr_19_G8", "taxId": "41875", "score": 1441.0}, {"name": "chr_19_G8", "taxId": "41875", "score": 1068.0}, {"name": "chr_19_G8", "taxId": "41875", "score": 745.0}, {"name": "chr_19_G8", "taxId": "41875", "score": 174.0}, {"name": "chr_19_G8", "taxId": "41875", "score": 436.0}, {"name": "chr_19_G8", "taxId": "41875", "score": 353.0}, {"name": "chr_19_G8", "taxId": "41875", "score": 436.0}, {"name": "chr_19_G8", "taxId": "41875", "score": 420.0}, {"name": "chr_19_G8", "taxId": "41875", "score": 398.0}, {"name": "chr_19_G8", "taxId": "41875", "score": 364.0}, {"name": "chr_19_G8", "taxId": "41875", "score": 353.0}, {"name": "chr_19_G8", "taxId": "41875", "score": 185.0}, {"name": "chr_19_G8", "taxId": "41875", "score": 420.0}, {"name": "chr_19_G8", "taxId": "41875", "score": 364.0}, {"name": "chr_19_G8", "taxId": "41875", "score": 405.0}, {"name": "chr_19_G8", "taxId": "41875", "score": 399.0}, {"name": "chr_19_G8", "taxId": "41875", "score": 399.0}, {"name": "chr_19_G8", "taxId": "41875", "score": 171.0}, {"name": "chr_19_G8", "taxId": "41875", "score": 342.0}, {"name": "chr_19_G8", "taxId": "41875", "score": 235.0}, {"name": "chr_19_G8", "taxId": "41875", "score": 185.0}, {"name": "chr_19_G8", "taxId": "41875", "score": 289.0}, {"name": "chr_19_G8", "taxId": "41875", "score": 261.0}, {"name": "chr_19_G8", "taxId": "41875", "score": 204.0}, {"name": "chr_19_G8", "taxId": "41875", "score": 235.0}, {"name": "chr_19_G8", "taxId": "41875", "score": 141.0}]}, "taxonomy": {"bestsum": {"species": {"tax": "Bathycoccus prasinos", "score": 29874.0, "c_index": 0}, "genus": {"tax": "Bathycoccus", "score": 29874.0, "c_index": 0}, "family": {"tax": "Bathycoccaceae", "score": 29874.0, "c_index": 0}, "order": {"tax": "Mamiellales", "score": 29874.0, "c_index": 0}, "phylum": {"tax": "Chlorophyta", "score": 29874.0, "c_index": 0}, "superkingdom": {"tax": "Eukaryota", "score": 29874.0, "c_index": 0}}}}, "chr_18_G8": {"name": "chr_18_G8", "length": 315842, "n_count": 0, "agct_count": 315842, "gc": 0.4845, "covs": {"bam0": 70.4181}, "read_cov": {"bam0": 148325}, "hits": {"tax0": [{"name": "chr_18_G8", "taxId": "41875", "score": 10122.0}, {"name": "chr_18_G8", "taxId": "41875", "score": 5094.0}, {"name": "chr_18_G8", "taxId": "41875", "score": 4185.0}, {"name": "chr_18_G8", "taxId": "41875", "score": 3993.0}, {"name": "chr_18_G8", "taxId": "41875", "score": 3832.0}, {"name": "chr_18_G8", "taxId": "41875", "score": 3827.0}, {"name": "chr_18_G8", "taxId": "41875", "score": 3751.0}, {"name": "chr_18_G8", "taxId": "41875", "score": 3749.0}, {"name": "chr_18_G8", "taxId": "41875", "score": 3722.0}, {"name": "chr_18_G8", "taxId": "41875", "score": 3640.0}, {"name": "chr_18_G8", "taxId": "41875", "score": 3456.0}, {"name": "chr_18_G8", "taxId": "41875", "score": 3395.0}, {"name": "chr_18_G8", "taxId": "41875", "score": 3328.0}, {"name": "chr_18_G8", "taxId": "41875", "score": 3254.0}, {"name": "chr_18_G8", "taxId": "41875", "score": 3120.0}, {"name": "chr_18_G8", "taxId": "41875", "score": 3092.0}, {"name": "chr_18_G8", "taxId": "41875", "score": 2992.0}, {"name": "chr_18_G8", "taxId": "41875", "score": 2972.0}, {"name": "chr_18_G8", "taxId": "41875", "score": 2950.0}, {"name": "chr_18_G8", "taxId": "41875", "score": 2889.0}, {"name": "chr_18_G8", "taxId": "41875", "score": 2800.0}, {"name": "chr_18_G8", "taxId": "41875", "score": 2601.0}, {"name": "chr_18_G8", "taxId": "41875", "score": 2438.0}, {"name": "chr_18_G8", "taxId": "41875", "score": 2436.0}, {"name": "chr_18_G8", "taxId": "41875", "score": 2324.0}, {"name": "chr_18_G8", "taxId": "41875", "score": 2248.0}, {"name": "chr_18_G8", "taxId": "41875", "score": 2217.0}, {"name": "chr_18_G8", "taxId": "41875", "score": 2185.0}, {"name": "chr_18_G8", "taxId": "41875", "score": 2082.0}, {"name": "chr_18_G8", "taxId": "41875", "score": 2037.0}, {"name": "chr_18_G8", "taxId": "41875", "score": 2025.0}, {"name": "chr_18_G8", "taxId": "41875", "score": 1962.0}, {"name": "chr_18_G8", "taxId": "41875", "score": 1869.0}, {"name": "chr_18_G8", "taxId": "41875", "score": 1855.0}, {"name": "chr_18_G8", "taxId": "41875", "score": 1853.0}, {"name": "chr_18_G8", "taxId": "41875", "score": 1847.0}, {"name": "chr_18_G8", "taxId": "41875", "score": 1829.0}, {"name": "chr_18_G8", "taxId": "41875", "score": 1797.0}, {"name": "chr_18_G8", "taxId": "41875", "score": 1755.0}, {"name": "chr_18_G8", "taxId": "41875", "score": 1746.0}, {"name": "chr_18_G8", "taxId": "41875", "score": 1742.0}, {"name": "chr_18_G8", "taxId": "41875", "score": 1701.0}, {"name": "chr_18_G8", "taxId": "41875", "score": 1696.0}, {"name": "chr_18_G8", "taxId": "41875", "score": 1644.0}, {"name": "chr_18_G8", "taxId": "41875", "score": 1620.0}, {"name": "chr_18_G8", "taxId": "41875", "score": 1607.0}, {"name": "chr_18_G8", "taxId": "41875", "score": 1548.0}, {"name": "chr_18_G8", "taxId": "41875", "score": 1533.0}, {"name": "chr_18_G8", "taxId": "41875", "score": 1471.0}, {"name": "chr_18_G8", "taxId": "41875", "score": 1467.0}, {"name": "chr_18_G8", "taxId": "41875", "score": 1461.0}, {"name": "chr_18_G8", "taxId": "41875", "score": 1389.0}, {"name": "chr_18_G8", "taxId": "41875", "score": 1376.0}, {"name": "chr_18_G8", "taxId": "41875", "score": 1325.0}, {"name": "chr_18_G8", "taxId": "41875", "score": 1290.0}, {"name": "chr_18_G8", "taxId": "41875", "score": 1262.0}, {"name": "chr_18_G8", "taxId": "41875", "score": 1197.0}, {"name": "chr_18_G8", "taxId": "41875", "score": 1197.0}, {"name": "chr_18_G8", "taxId": "41875", "score": 1072.0}, {"name": "chr_18_G8", "taxId": "41875", "score": 1062.0}, {"name": "chr_18_G8", "taxId": "41875", "score": 1037.0}, {"name": "chr_18_G8", "taxId": "41875", "score": 1031.0}, {"name": "chr_18_G8", "taxId": "41875", "score": 1016.0}, {"name": "chr_18_G8", "taxId": "41875", "score": 989.0}, {"name": "chr_18_G8", "taxId": "41875", "score": 983.0}, {"name": "chr_18_G8", "taxId": "41875", "score": 976.0}, {"name": "chr_18_G8", "taxId": "41875", "score": 931.0}, {"name": "chr_18_G8", "taxId": "41875", "score": 911.0}, {"name": "chr_18_G8", "taxId": "41875", "score": 902.0}, {"name": "chr_18_G8", "taxId": "41875", "score": 900.0}, {"name": "chr_18_G8", "taxId": "41875", "score": 894.0}, {"name": "chr_18_G8", "taxId": "41875", "score": 876.0}, {"name": "chr_18_G8", "taxId": "41875", "score": 869.0}, {"name": "chr_18_G8", "taxId": "41875", "score": 869.0}, {"name": "chr_18_G8", "taxId": "41875", "score": 861.0}, {"name": "chr_18_G8", "taxId": "41875", "score": 856.0}, {"name": "chr_18_G8", "taxId": "41875", "score": 833.0}, {"name": "chr_18_G8", "taxId": "41875", "score": 830.0}, {"name": "chr_18_G8", "taxId": "41875", "score": 809.0}, {"name": "chr_18_G8", "taxId": "41875", "score": 800.0}, {"name": "chr_18_G8", "taxId": "41875", "score": 778.0}, {"name": "chr_18_G8", "taxId": "41875", "score": 767.0}, {"name": "chr_18_G8", "taxId": "41875", "score": 749.0}, {"name": "chr_18_G8", "taxId": "41875", "score": 745.0}, {"name": "chr_18_G8", "taxId": "41875", "score": 739.0}, {"name": "chr_18_G8", "taxId": "41875", "score": 706.0}, {"name": "chr_18_G8", "taxId": "41875", "score": 691.0}, {"name": "chr_18_G8", "taxId": "41875", "score": 688.0}, {"name": "chr_18_G8", "taxId": "41875", "score": 686.0}, {"name": "chr_18_G8", "taxId": "41875", "score": 684.0}, {"name": "chr_18_G8", "taxId": "41875", "score": 682.0}, {"name": "chr_18_G8", "taxId": "41875", "score": 667.0}, {"name": "chr_18_G8", "taxId": "41875", "score": 664.0}, {"name": "chr_18_G8", "taxId": "41875", "score": 649.0}, {"name": "chr_18_G8", "taxId": "41875", "score": 645.0}, {"name": "chr_18_G8", "taxId": "41875", "score": 623.0}, {"name": "chr_18_G8", "taxId": "41875", "score": 616.0}, {"name": "chr_18_G8", "taxId": "41875", "score": 614.0}, {"name": "chr_18_G8", "taxId": "41875", "score": 614.0}, {"name": "chr_18_G8", "taxId": "41875", "score": 573.0}, {"name": "chr_18_G8", "taxId": "41875", "score": 571.0}, {"name": "chr_18_G8", "taxId": "41875", "score": 569.0}, {"name": "chr_18_G8", "taxId": "41875", "score": 558.0}, {"name": "chr_18_G8", "taxId": "41875", "score": 525.0}, {"name": "chr_18_G8", "taxId": "41875", "score": 525.0}, {"name": "chr_18_G8", "taxId": "41875", "score": 525.0}, {"name": "chr_18_G8", "taxId": "41875", "score": 523.0}, {"name": "chr_18_G8", "taxId": "41875", "score": 516.0}, {"name": "chr_18_G8", "taxId": "41875", "score": 499.0}, {"name": "chr_18_G8", "taxId": "41875", "score": 479.0}, {"name": "chr_18_G8", "taxId": "41875", "score": 473.0}, {"name": "chr_18_G8", "taxId": "41875", "score": 468.0}, {"name": "chr_18_G8", "taxId": "41875", "score": 464.0}, {"name": "chr_18_G8", "taxId": "41875", "score": 462.0}, {"name": "chr_18_G8", "taxId": "41875", "score": 448.0}, {"name": "chr_18_G8", "taxId": "41875", "score": 442.0}, {"name": "chr_18_G8", "taxId": "41875", "score": 422.0}, {"name": "chr_18_G8", "taxId": "41875", "score": 396.0}, {"name": "chr_18_G8", "taxId": "41875", "score": 372.0}, {"name": "chr_18_G8", "taxId": "41875", "score": 339.0}, {"name": "chr_18_G8", "taxId": "41875", "score": 333.0}, {"name": "chr_18_G8", "taxId": "41875", "score": 329.0}, {"name": "chr_18_G8", "taxId": "41875", "score": 303.0}, {"name": "chr_18_G8", "taxId": "41875", "score": 300.0}, {"name": "chr_18_G8", "taxId": "41875", "score": 279.0}, {"name": "chr_18_G8", "taxId": "41875", "score": 261.0}, {"name": "chr_18_G8", "taxId": "41875", "score": 230.0}, {"name": "chr_18_G8", "taxId": "41875", "score": 230.0}, {"name": "chr_18_G8", "taxId": "41875", "score": 230.0}, {"name": "chr_18_G8", "taxId": "41875", "score": 228.0}, {"name": "chr_18_G8", "taxId": "41875", "score": 226.0}, {"name": "chr_18_G8", "taxId": "41875", "score": 215.0}, {"name": "chr_18_G8", "taxId": "41875", "score": 211.0}, {"name": "chr_18_G8", "taxId": "41875", "score": 189.0}, {"name": "chr_18_G8", "taxId": "41875", "score": 180.0}, {"name": "chr_18_G8", "taxId": "41875", "score": 174.0}, {"name": "chr_18_G8", "taxId": "41875", "score": 165.0}, {"name": "chr_18_G8", "taxId": "41875", "score": 159.0}, {"name": "chr_18_G8", "taxId": "41875", "score": 154.0}, {"name": "chr_18_G8", "taxId": "41875", "score": 143.0}, {"name": "chr_18_G8", "taxId": "41875", "score": 10105.0}, {"name": "chr_18_G8", "taxId": "41875", "score": 5094.0}, {"name": "chr_18_G8", "taxId": "41875", "score": 4174.0}, {"name": "chr_18_G8", "taxId": "41875", "score": 3976.0}, {"name": "chr_18_G8", "taxId": "41875", "score": 3834.0}, {"name": "chr_18_G8", "taxId": "41875", "score": 3827.0}, {"name": "chr_18_G8", "taxId": "436017", "score": 3762.0}, {"name": "chr_18_G8", "taxId": "436017", "score": 3762.0}, {"name": "chr_18_G8", "taxId": "41875", "score": 3751.0}, {"name": "chr_18_G8", "taxId": "41875", "score": 3718.0}, {"name": "chr_18_G8", "taxId": "564608", "score": 3716.0}, {"name": "chr_18_G8", "taxId": "41875", "score": 3640.0}, {"name": "chr_18_G8", "taxId": "41875", "score": 3583.0}, {"name": "chr_18_G8", "taxId": "41875", "score": 3395.0}, {"name": "chr_18_G8", "taxId": "41875", "score": 3103.0}, {"name": "chr_18_G8", "taxId": "41875", "score": 3016.0}, {"name": "chr_18_G8", "taxId": "41875", "score": 2987.0}, {"name": "chr_18_G8", "taxId": "41875", "score": 2946.0}, {"name": "chr_18_G8", "taxId": "41875", "score": 1639.0}, {"name": "chr_18_G8", "taxId": "41875", "score": 2889.0}, {"name": "chr_18_G8", "taxId": "41875", "score": 2791.0}, {"name": "chr_18_G8", "taxId": "41875", "score": 2593.0}, {"name": "chr_18_G8", "taxId": "41875", "score": 2436.0}, {"name": "chr_18_G8", "taxId": "41875", "score": 2435.0}, {"name": "chr_18_G8", "taxId": "41875", "score": 2379.0}, {"name": "chr_18_G8", "taxId": "41875", "score": 809.0}, {"name": "chr_18_G8", "taxId": "41875", "score": 2324.0}, {"name": "chr_18_G8", "taxId": "41875", "score": 396.0}, {"name": "chr_18_G8", "taxId": "41875", "score": 2244.0}, {"name": "chr_18_G8", "taxId": "41875", "score": 2233.0}, {"name": "chr_18_G8", "taxId": "41875", "score": 2218.0}, {"name": "chr_18_G8", "taxId": "41875", "score": 2217.0}, {"name": "chr_18_G8", "taxId": "41875", "score": 2180.0}, {"name": "chr_18_G8", "taxId": "41875", "score": 300.0}, {"name": "chr_18_G8", "taxId": "41875", "score": 154.0}, {"name": "chr_18_G8", "taxId": "41875", "score": 2117.0}, {"name": "chr_18_G8", "taxId": "41875", "score": 2037.0}, {"name": "chr_18_G8", "taxId": "41875", "score": 1031.0}, {"name": "chr_18_G8", "taxId": "41875", "score": 2025.0}, {"name": "chr_18_G8", "taxId": "41875", "score": 1869.0}, {"name": "chr_18_G8", "taxId": "41875", "score": 1849.0}, {"name": "chr_18_G8", "taxId": "41875", "score": 224.0}, {"name": "chr_18_G8", "taxId": "41875", "score": 1847.0}, {"name": "chr_18_G8", "taxId": "41875", "score": 688.0}, {"name": "chr_18_G8", "taxId": "41875", "score": 431.0}, {"name": "chr_18_G8", "taxId": "41875", "score": 1823.0}, {"name": "chr_18_G8", "taxId": "41875", "score": 1805.0}, {"name": "chr_18_G8", "taxId": "41875", "score": 1797.0}, {"name": "chr_18_G8", "taxId": "41875", "score": 1744.0}, {"name": "chr_18_G8", "taxId": "41875", "score": 1742.0}, {"name": "chr_18_G8", "taxId": "41875", "score": 1742.0}, {"name": "chr_18_G8", "taxId": "41875", "score": 372.0}, {"name": "chr_18_G8", "taxId": "41875", "score": 1701.0}, {"name": "chr_18_G8", "taxId": "41875", "score": 976.0}, {"name": "chr_18_G8", "taxId": "41875", "score": 682.0}, {"name": "chr_18_G8", "taxId": "41875", "score": 1696.0}, {"name": "chr_18_G8", "taxId": "41875", "score": 1640.0}, {"name": "chr_18_G8", "taxId": "41875", "score": 525.0}, {"name": "chr_18_G8", "taxId": "41875", "score": 1620.0}, {"name": "chr_18_G8", "taxId": "41875", "score": 1607.0}, {"name": "chr_18_G8", "taxId": "41875", "score": 1533.0}, {"name": "chr_18_G8", "taxId": "41875", "score": 1467.0}, {"name": "chr_18_G8", "taxId": "41875", "score": 479.0}, {"name": "chr_18_G8", "taxId": "41875", "score": 143.0}, {"name": "chr_18_G8", "taxId": "41875", "score": 1458.0}, {"name": "chr_18_G8", "taxId": "41875", "score": 1389.0}, {"name": "chr_18_G8", "taxId": "41875", "score": 1376.0}, {"name": "chr_18_G8", "taxId": "41875", "score": 1288.0}, {"name": "chr_18_G8", "taxId": "41875", "score": 1280.0}, {"name": "chr_18_G8", "taxId": "41875", "score": 1275.0}, {"name": "chr_18_G8", "taxId": "41875", "score": 1258.0}, {"name": "chr_18_G8", "taxId": "41875", "score": 1232.0}, {"name": "chr_18_G8", "taxId": "41875", "score": 1197.0}, {"name": "chr_18_G8", "taxId": "41875", "score": 1194.0}, {"name": "chr_18_G8", "taxId": "41875", "score": 1110.0}, {"name": "chr_18_G8", "taxId": "41875", "score": 1057.0}, {"name": "chr_18_G8", "taxId": "41875", "score": 1037.0}, {"name": "chr_18_G8", "taxId": "41875", "score": 1016.0}, {"name": "chr_18_G8", "taxId": "41875", "score": 965.0}, {"name": "chr_18_G8", "taxId": "41875", "score": 957.0}, {"name": "chr_18_G8", "taxId": "41875", "score": 219.0}, {"name": "chr_18_G8", "taxId": "41875", "score": 931.0}, {"name": "chr_18_G8", "taxId": "41875", "score": 869.0}, {"name": "chr_18_G8", "taxId": "41875", "score": 571.0}, {"name": "chr_18_G8", "taxId": "41875", "score": 180.0}, {"name": "chr_18_G8", "taxId": "41875", "score": 911.0}, {"name": "chr_18_G8", "taxId": "41875", "score": 905.0}, {"name": "chr_18_G8", "taxId": "41875", "score": 235.0}, {"name": "chr_18_G8", "taxId": "41875", "score": 174.0}, {"name": "chr_18_G8", "taxId": "41875", "score": 905.0}, {"name": "chr_18_G8", "taxId": "41875", "score": 881.0}, {"name": "chr_18_G8", "taxId": "41875", "score": 867.0}, {"name": "chr_18_G8", "taxId": "41875", "score": 760.0}, {"name": "chr_18_G8", "taxId": "41875", "score": 514.0}, {"name": "chr_18_G8", "taxId": "41875", "score": 442.0}, {"name": "chr_18_G8", "taxId": "41875", "score": 442.0}, {"name": "chr_18_G8", "taxId": "41875", "score": 235.0}, {"name": "chr_18_G8", "taxId": "41875", "score": 174.0}, {"name": "chr_18_G8", "taxId": "41875", "score": 163.0}, {"name": "chr_18_G8", "taxId": "41875", "score": 161.0}, {"name": "chr_18_G8", "taxId": "41875", "score": 902.0}, {"name": "chr_18_G8", "taxId": "41875", "score": 900.0}, {"name": "chr_18_G8", "taxId": "41875", "score": 898.0}, {"name": "chr_18_G8", "taxId": "41875", "score": 889.0}, {"name": "chr_18_G8", "taxId": "41875", "score": 876.0}, {"name": "chr_18_G8", "taxId": "41875", "score": 867.0}, {"name": "chr_18_G8", "taxId": "41875", "score": 401.0}, {"name": "chr_18_G8", "taxId": "41875", "score": 283.0}, {"name": "chr_18_G8", "taxId": "41875", "score": 865.0}, {"name": "chr_18_G8", "taxId": "41875", "score": 856.0}, {"name": "chr_18_G8", "taxId": "41875", "score": 542.0}, {"name": "chr_18_G8", "taxId": "41875", "score": 856.0}, {"name": "chr_18_G8", "taxId": "41875", "score": 856.0}, {"name": "chr_18_G8", "taxId": "41875", "score": 542.0}, {"name": "chr_18_G8", "taxId": "41875", "score": 837.0}, {"name": "chr_18_G8", "taxId": "41875", "score": 833.0}, {"name": "chr_18_G8", "taxId": "41875", "score": 824.0}, {"name": "chr_18_G8", "taxId": "41875", "score": 821.0}, {"name": "chr_18_G8", "taxId": "41875", "score": 811.0}, {"name": "chr_18_G8", "taxId": "41875", "score": 800.0}, {"name": "chr_18_G8", "taxId": "41875", "score": 778.0}, {"name": "chr_18_G8", "taxId": "41875", "score": 769.0}, {"name": "chr_18_G8", "taxId": "41875", "score": 760.0}, {"name": "chr_18_G8", "taxId": "41875", "score": 767.0}, {"name": "chr_18_G8", "taxId": "41875", "score": 749.0}, {"name": "chr_18_G8", "taxId": "41875", "score": 573.0}, {"name": "chr_18_G8", "taxId": "41875", "score": 525.0}, {"name": "chr_18_G8", "taxId": "41875", "score": 745.0}, {"name": "chr_18_G8", "taxId": "564608", "score": 743.0}, {"name": "chr_18_G8", "taxId": "41875", "score": 739.0}, {"name": "chr_18_G8", "taxId": "41875", "score": 706.0}, {"name": "chr_18_G8", "taxId": "41875", "score": 737.0}, {"name": "chr_18_G8", "taxId": "41875", "score": 726.0}, {"name": "chr_18_G8", "taxId": "41875", "score": 688.0}, {"name": "chr_18_G8", "taxId": "41875", "score": 462.0}, {"name": "chr_18_G8", "taxId": "41875", "score": 686.0}, {"name": "chr_18_G8", "taxId": "41875", "score": 684.0}, {"name": "chr_18_G8", "taxId": "41875", "score": 165.0}, {"name": "chr_18_G8", "taxId": "41875", "score": 665.0}, {"name": "chr_18_G8", "taxId": "41875", "score": 651.0}, {"name": "chr_18_G8", "taxId": "41875", "score": 645.0}, {"name": "chr_18_G8", "taxId": "41875", "score": 473.0}, {"name": "chr_18_G8", "taxId": "41875", "score": 464.0}, {"name": "chr_18_G8", "taxId": "41875", "score": 623.0}, {"name": "chr_18_G8", "taxId": "41875", "score": 616.0}, {"name": "chr_18_G8", "taxId": "41875", "score": 614.0}, {"name": "chr_18_G8", "taxId": "41875", "score": 614.0}, {"name": "chr_18_G8", "taxId": "41875", "score": 215.0}, {"name": "chr_18_G8", "taxId": "41875", "score": 597.0}, {"name": "chr_18_G8", "taxId": "41875", "score": 569.0}, {"name": "chr_18_G8", "taxId": "41875", "score": 556.0}, {"name": "chr_18_G8", "taxId": "41875", "score": 545.0}, {"name": "chr_18_G8", "taxId": "41875", "score": 176.0}, {"name": "chr_18_G8", "taxId": "41875", "score": 545.0}, {"name": "chr_18_G8", "taxId": "41875", "score": 525.0}, {"name": "chr_18_G8", "taxId": "41875", "score": 220.0}, {"name": "chr_18_G8", "taxId": "41875", "score": 523.0}, {"name": "chr_18_G8", "taxId": "41875", "score": 516.0}, {"name": "chr_18_G8", "taxId": "41875", "score": 499.0}, {"name": "chr_18_G8", "taxId": "41875", "score": 422.0}, {"name": "chr_18_G8", "taxId": "41875", "score": 470.0}, {"name": "chr_18_G8", "taxId": "41875", "score": 470.0}, {"name": "chr_18_G8", "taxId": "41875", "score": 468.0}, {"name": "chr_18_G8", "taxId": "41875", "score": 329.0}, {"name": "chr_18_G8", "taxId": "41875", "score": 448.0}, {"name": "chr_18_G8", "taxId": "41875", "score": 442.0}, {"name": "chr_18_G8", "taxId": "41875", "score": 396.0}, {"name": "chr_18_G8", "taxId": "41875", "score": 399.0}, {"name": "chr_18_G8", "taxId": "41875", "score": 399.0}, {"name": "chr_18_G8", "taxId": "41875", "score": 396.0}, {"name": "chr_18_G8", "taxId": "41875", "score": 396.0}, {"name": "chr_18_G8", "taxId": "41875", "score": 392.0}, {"name": "chr_18_G8", "taxId": "296587", "score": 385.0}, {"name": "chr_18_G8", "taxId": "296587", "score": 385.0}, {"name": "chr_18_G8", "taxId": "70448", "score": 372.0}, {"name": "chr_18_G8", "taxId": "70448", "score": 361.0}, {"name": "chr_18_G8", "taxId": "41875", "score": 333.0}, {"name": "chr_18_G8", "taxId": "3818", "score": 326.0}, {"name": "chr_18_G8", "taxId": "130453", "score": 326.0}, {"name": "chr_18_G8", "taxId": "3818", "score": 316.0}, {"name": "chr_18_G8", "taxId": "436017", "score": 307.0}, {"name": "chr_18_G8", "taxId": "41875", "score": 303.0}, {"name": "chr_18_G8", "taxId": "41875", "score": 279.0}, {"name": "chr_18_G8", "taxId": "41875", "score": 174.0}, {"name": "chr_18_G8", "taxId": "41875", "score": 272.0}, {"name": "chr_18_G8", "taxId": "70448", "score": 265.0}, {"name": "chr_18_G8", "taxId": "436017", "score": 263.0}, {"name": "chr_18_G8", "taxId": "41875", "score": 261.0}, {"name": "chr_18_G8", "taxId": "41875", "score": 257.0}, {"name": "chr_18_G8", "taxId": "41875", "score": 246.0}, {"name": "chr_18_G8", "taxId": "41875", "score": 246.0}, {"name": "chr_18_G8", "taxId": "41875", "score": 246.0}, {"name": "chr_18_G8", "taxId": "41875", "score": 246.0}, {"name": "chr_18_G8", "taxId": "41875", "score": 244.0}, {"name": "chr_18_G8", "taxId": "41875", "score": 244.0}, {"name": "chr_18_G8", "taxId": "41875", "score": 228.0}, {"name": "chr_18_G8", "taxId": "341663", "score": 228.0}, {"name": "chr_18_G8", "taxId": "41875", "score": 220.0}, {"name": "chr_18_G8", "taxId": "41875", "score": 220.0}, {"name": "chr_18_G8", "taxId": "41875", "score": 213.0}, {"name": "chr_18_G8", "taxId": "41875", "score": 213.0}, {"name": "chr_18_G8", "taxId": "41875", "score": 211.0}, {"name": "chr_18_G8", "taxId": "984487", "score": 169.0}, {"name": "chr_18_G8", "taxId": "70448", "score": 167.0}, {"name": "chr_18_G8", "taxId": "41875", "score": 161.0}]}, "taxonomy": {"bestsum": {"species": {"tax": "Bathycoccus prasinos", "score": 403836.0, "c_index": 8}, "genus": {"tax": "Bathycoccus", "score": 403836.0, "c_index": 5}, "family": {"tax": "Bathycoccaceae", "score": 413095.0, "c_index": 4}, "order": {"tax": "Mamiellales", "score": 418324.0, "c_index": 3}, "phylum": {"tax": "Chlorophyta", "score": 418324.0, "c_index": 2}, "superkingdom": {"tax": "Eukaryota", "score": 419689.0, "c_index": 0}}}}, "chr_17_G8": {"name": "chr_17_G8", "length": 440184, "n_count": 0, "agct_count": 440184, "gc": 0.4834, "covs": {"bam0": 70.5856}, "read_cov": {"bam0": 207210}, "hits": {"tax0": [{"name": "chr_17_G8", "taxId": "41875", "score": 6791.0}, {"name": "chr_17_G8", "taxId": "41875", "score": 883.0}, {"name": "chr_17_G8", "taxId": "41875", "score": 6791.0}, {"name": "chr_17_G8", "taxId": "41875", "score": 6021.0}, {"name": "chr_17_G8", "taxId": "41875", "score": 4556.0}, {"name": "chr_17_G8", "taxId": "41875", "score": 4556.0}, {"name": "chr_17_G8", "taxId": "41875", "score": 4252.0}, {"name": "chr_17_G8", "taxId": "41875", "score": 4072.0}, {"name": "chr_17_G8", "taxId": "41875", "score": 4006.0}, {"name": "chr_17_G8", "taxId": "41875", "score": 3827.0}, {"name": "chr_17_G8", "taxId": "41875", "score": 3639.0}, {"name": "chr_17_G8", "taxId": "41875", "score": 3607.0}, {"name": "chr_17_G8", "taxId": "41875", "score": 3550.0}, {"name": "chr_17_G8", "taxId": "41875", "score": 3454.0}, {"name": "chr_17_G8", "taxId": "41875", "score": 3378.0}, {"name": "chr_17_G8", "taxId": "41875", "score": 3373.0}, {"name": "chr_17_G8", "taxId": "41875", "score": 3295.0}, {"name": "chr_17_G8", "taxId": "41875", "score": 3120.0}, {"name": "chr_17_G8", "taxId": "41875", "score": 3062.0}, {"name": "chr_17_G8", "taxId": "41875", "score": 3038.0}, {"name": "chr_17_G8", "taxId": "41875", "score": 2911.0}, {"name": "chr_17_G8", "taxId": "41875", "score": 2728.0}, {"name": "chr_17_G8", "taxId": "41875", "score": 2715.0}, {"name": "chr_17_G8", "taxId": "41875", "score": 2656.0}, {"name": "chr_17_G8", "taxId": "41875", "score": 2590.0}, {"name": "chr_17_G8", "taxId": "41875", "score": 2477.0}, {"name": "chr_17_G8", "taxId": "41875", "score": 2468.0}, {"name": "chr_17_G8", "taxId": "41875", "score": 2462.0}, {"name": "chr_17_G8", "taxId": "41875", "score": 2429.0}, {"name": "chr_17_G8", "taxId": "41875", "score": 2361.0}, {"name": "chr_17_G8", "taxId": "41875", "score": 2318.0}, {"name": "chr_17_G8", "taxId": "41875", "score": 2290.0}, {"name": "chr_17_G8", "taxId": "41875", "score": 2272.0}, {"name": "chr_17_G8", "taxId": "41875", "score": 2250.0}, {"name": "chr_17_G8", "taxId": "41875", "score": 2248.0}, {"name": "chr_17_G8", "taxId": "41875", "score": 2246.0}, {"name": "chr_17_G8", "taxId": "41875", "score": 2187.0}, {"name": "chr_17_G8", "taxId": "41875", "score": 2165.0}, {"name": "chr_17_G8", "taxId": "41875", "score": 2152.0}, {"name": "chr_17_G8", "taxId": "41875", "score": 2100.0}, {"name": "chr_17_G8", "taxId": "41875", "score": 2080.0}, {"name": "chr_17_G8", "taxId": "41875", "score": 2071.0}, {"name": "chr_17_G8", "taxId": "41875", "score": 2054.0}, {"name": "chr_17_G8", "taxId": "41875", "score": 2015.0}, {"name": "chr_17_G8", "taxId": "41875", "score": 2013.0}, {"name": "chr_17_G8", "taxId": "41875", "score": 2010.0}, {"name": "chr_17_G8", "taxId": "41875", "score": 1986.0}, {"name": "chr_17_G8", "taxId": "41875", "score": 1812.0}, {"name": "chr_17_G8", "taxId": "41875", "score": 1805.0}, {"name": "chr_17_G8", "taxId": "41875", "score": 1788.0}, {"name": "chr_17_G8", "taxId": "41875", "score": 1773.0}, {"name": "chr_17_G8", "taxId": "41875", "score": 1760.0}, {"name": "chr_17_G8", "taxId": "41875", "score": 1759.0}, {"name": "chr_17_G8", "taxId": "41875", "score": 1738.0}, {"name": "chr_17_G8", "taxId": "41875", "score": 1694.0}, {"name": "chr_17_G8", "taxId": "41875", "score": 1692.0}, {"name": "chr_17_G8", "taxId": "41875", "score": 1648.0}, {"name": "chr_17_G8", "taxId": "41875", "score": 1602.0}, {"name": "chr_17_G8", "taxId": "41875", "score": 1591.0}, {"name": "chr_17_G8", "taxId": "41875", "score": 1574.0}, {"name": "chr_17_G8", "taxId": "41875", "score": 1557.0}, {"name": "chr_17_G8", "taxId": "41875", "score": 1550.0}, {"name": "chr_17_G8", "taxId": "41875", "score": 1515.0}, {"name": "chr_17_G8", "taxId": "41875", "score": 1509.0}, {"name": "chr_17_G8", "taxId": "41875", "score": 1504.0}, {"name": "chr_17_G8", "taxId": "41875", "score": 1504.0}, {"name": "chr_17_G8", "taxId": "41875", "score": 1493.0}, {"name": "chr_17_G8", "taxId": "41875", "score": 1485.0}, {"name": "chr_17_G8", "taxId": "41875", "score": 1461.0}, {"name": "chr_17_G8", "taxId": "41875", "score": 1452.0}, {"name": "chr_17_G8", "taxId": "41875", "score": 1430.0}, {"name": "chr_17_G8", "taxId": "41875", "score": 1426.0}, {"name": "chr_17_G8", "taxId": "41875", "score": 1423.0}, {"name": "chr_17_G8", "taxId": "41875", "score": 1400.0}, {"name": "chr_17_G8", "taxId": "41875", "score": 1382.0}, {"name": "chr_17_G8", "taxId": "41875", "score": 1375.0}, {"name": "chr_17_G8", "taxId": "41875", "score": 1373.0}, {"name": "chr_17_G8", "taxId": "41875", "score": 1369.0}, {"name": "chr_17_G8", "taxId": "41875", "score": 1345.0}, {"name": "chr_17_G8", "taxId": "41875", "score": 1343.0}, {"name": "chr_17_G8", "taxId": "41875", "score": 1332.0}, {"name": "chr_17_G8", "taxId": "41875", "score": 1328.0}, {"name": "chr_17_G8", "taxId": "41875", "score": 1308.0}, {"name": "chr_17_G8", "taxId": "41875", "score": 1291.0}, {"name": "chr_17_G8", "taxId": "41875", "score": 1288.0}, {"name": "chr_17_G8", "taxId": "41875", "score": 1280.0}, {"name": "chr_17_G8", "taxId": "41875", "score": 1280.0}, {"name": "chr_17_G8", "taxId": "41875", "score": 1258.0}, {"name": "chr_17_G8", "taxId": "41875", "score": 1242.0}, {"name": "chr_17_G8", "taxId": "41875", "score": 1219.0}, {"name": "chr_17_G8", "taxId": "41875", "score": 1210.0}, {"name": "chr_17_G8", "taxId": "41875", "score": 1210.0}, {"name": "chr_17_G8", "taxId": "41875", "score": 1192.0}, {"name": "chr_17_G8", "taxId": "41875", "score": 1182.0}, {"name": "chr_17_G8", "taxId": "41875", "score": 1168.0}, {"name": "chr_17_G8", "taxId": "41875", "score": 1160.0}, {"name": "chr_17_G8", "taxId": "41875", "score": 1136.0}, {"name": "chr_17_G8", "taxId": "41875", "score": 1114.0}, {"name": "chr_17_G8", "taxId": "41875", "score": 1103.0}, {"name": "chr_17_G8", "taxId": "41875", "score": 1101.0}, {"name": "chr_17_G8", "taxId": "41875", "score": 1098.0}, {"name": "chr_17_G8", "taxId": "41875", "score": 1055.0}, {"name": "chr_17_G8", "taxId": "41875", "score": 1027.0}, {"name": "chr_17_G8", "taxId": "41875", "score": 1024.0}, {"name": "chr_17_G8", "taxId": "41875", "score": 1013.0}, {"name": "chr_17_G8", "taxId": "41875", "score": 985.0}, {"name": "chr_17_G8", "taxId": "41875", "score": 968.0}, {"name": "chr_17_G8", "taxId": "41875", "score": 963.0}, {"name": "chr_17_G8", "taxId": "41875", "score": 963.0}, {"name": "chr_17_G8", "taxId": "41875", "score": 963.0}, {"name": "chr_17_G8", "taxId": "41875", "score": 961.0}, {"name": "chr_17_G8", "taxId": "41875", "score": 959.0}, {"name": "chr_17_G8", "taxId": "41875", "score": 944.0}, {"name": "chr_17_G8", "taxId": "41875", "score": 933.0}, {"name": "chr_17_G8", "taxId": "41875", "score": 926.0}, {"name": "chr_17_G8", "taxId": "41875", "score": 924.0}, {"name": "chr_17_G8", "taxId": "41875", "score": 909.0}, {"name": "chr_17_G8", "taxId": "41875", "score": 893.0}, {"name": "chr_17_G8", "taxId": "41875", "score": 883.0}, {"name": "chr_17_G8", "taxId": "41875", "score": 883.0}, {"name": "chr_17_G8", "taxId": "41875", "score": 881.0}, {"name": "chr_17_G8", "taxId": "41875", "score": 865.0}, {"name": "chr_17_G8", "taxId": "41875", "score": 861.0}, {"name": "chr_17_G8", "taxId": "41875", "score": 856.0}, {"name": "chr_17_G8", "taxId": "41875", "score": 839.0}, {"name": "chr_17_G8", "taxId": "41875", "score": 839.0}, {"name": "chr_17_G8", "taxId": "41875", "score": 837.0}, {"name": "chr_17_G8", "taxId": "41875", "score": 833.0}, {"name": "chr_17_G8", "taxId": "41875", "score": 822.0}, {"name": "chr_17_G8", "taxId": "41875", "score": 822.0}, {"name": "chr_17_G8", "taxId": "41875", "score": 821.0}, {"name": "chr_17_G8", "taxId": "41875", "score": 821.0}, {"name": "chr_17_G8", "taxId": "41875", "score": 811.0}, {"name": "chr_17_G8", "taxId": "41875", "score": 804.0}, {"name": "chr_17_G8", "taxId": "41875", "score": 802.0}, {"name": "chr_17_G8", "taxId": "41875", "score": 797.0}, {"name": "chr_17_G8", "taxId": "41875", "score": 784.0}, {"name": "chr_17_G8", "taxId": "41875", "score": 782.0}, {"name": "chr_17_G8", "taxId": "41875", "score": 780.0}, {"name": "chr_17_G8", "taxId": "41875", "score": 774.0}, {"name": "chr_17_G8", "taxId": "41875", "score": 773.0}, {"name": "chr_17_G8", "taxId": "41875", "score": 771.0}, {"name": "chr_17_G8", "taxId": "41875", "score": 750.0}, {"name": "chr_17_G8", "taxId": "41875", "score": 749.0}, {"name": "chr_17_G8", "taxId": "41875", "score": 725.0}, {"name": "chr_17_G8", "taxId": "41875", "score": 715.0}, {"name": "chr_17_G8", "taxId": "41875", "score": 702.0}, {"name": "chr_17_G8", "taxId": "41875", "score": 702.0}, {"name": "chr_17_G8", "taxId": "41875", "score": 695.0}, {"name": "chr_17_G8", "taxId": "41875", "score": 691.0}, {"name": "chr_17_G8", "taxId": "41875", "score": 676.0}, {"name": "chr_17_G8", "taxId": "41875", "score": 665.0}, {"name": "chr_17_G8", "taxId": "41875", "score": 664.0}, {"name": "chr_17_G8", "taxId": "41875", "score": 656.0}, {"name": "chr_17_G8", "taxId": "41875", "score": 654.0}, {"name": "chr_17_G8", "taxId": "41875", "score": 651.0}, {"name": "chr_17_G8", "taxId": "41875", "score": 649.0}, {"name": "chr_17_G8", "taxId": "41875", "score": 640.0}, {"name": "chr_17_G8", "taxId": "41875", "score": 638.0}, {"name": "chr_17_G8", "taxId": "41875", "score": 638.0}, {"name": "chr_17_G8", "taxId": "41875", "score": 627.0}, {"name": "chr_17_G8", "taxId": "41875", "score": 627.0}, {"name": "chr_17_G8", "taxId": "41875", "score": 627.0}, {"name": "chr_17_G8", "taxId": "41875", "score": 623.0}, {"name": "chr_17_G8", "taxId": "41875", "score": 616.0}, {"name": "chr_17_G8", "taxId": "41875", "score": 610.0}, {"name": "chr_17_G8", "taxId": "41875", "score": 604.0}, {"name": "chr_17_G8", "taxId": "41875", "score": 604.0}, {"name": "chr_17_G8", "taxId": "41875", "score": 603.0}, {"name": "chr_17_G8", "taxId": "41875", "score": 601.0}, {"name": "chr_17_G8", "taxId": "41875", "score": 595.0}, {"name": "chr_17_G8", "taxId": "41875", "score": 595.0}, {"name": "chr_17_G8", "taxId": "41875", "score": 584.0}, {"name": "chr_17_G8", "taxId": "41875", "score": 564.0}, {"name": "chr_17_G8", "taxId": "41875", "score": 556.0}, {"name": "chr_17_G8", "taxId": "41875", "score": 551.0}, {"name": "chr_17_G8", "taxId": "41875", "score": 544.0}, {"name": "chr_17_G8", "taxId": "41875", "score": 532.0}, {"name": "chr_17_G8", "taxId": "41875", "score": 520.0}, {"name": "chr_17_G8", "taxId": "41875", "score": 514.0}, {"name": "chr_17_G8", "taxId": "41875", "score": 510.0}, {"name": "chr_17_G8", "taxId": "41875", "score": 496.0}, {"name": "chr_17_G8", "taxId": "41875", "score": 494.0}, {"name": "chr_17_G8", "taxId": "41875", "score": 490.0}, {"name": "chr_17_G8", "taxId": "41875", "score": 475.0}, {"name": "chr_17_G8", "taxId": "41875", "score": 466.0}, {"name": "chr_17_G8", "taxId": "41875", "score": 459.0}, {"name": "chr_17_G8", "taxId": "41875", "score": 453.0}, {"name": "chr_17_G8", "taxId": "41875", "score": 451.0}, {"name": "chr_17_G8", "taxId": "41875", "score": 444.0}, {"name": "chr_17_G8", "taxId": "41875", "score": 438.0}, {"name": "chr_17_G8", "taxId": "41875", "score": 433.0}, {"name": "chr_17_G8", "taxId": "41875", "score": 427.0}, {"name": "chr_17_G8", "taxId": "41875", "score": 411.0}, {"name": "chr_17_G8", "taxId": "41875", "score": 405.0}, {"name": "chr_17_G8", "taxId": "41875", "score": 381.0}, {"name": "chr_17_G8", "taxId": "41875", "score": 377.0}, {"name": "chr_17_G8", "taxId": "41875", "score": 374.0}, {"name": "chr_17_G8", "taxId": "41875", "score": 361.0}, {"name": "chr_17_G8", "taxId": "41875", "score": 357.0}, {"name": "chr_17_G8", "taxId": "41875", "score": 350.0}, {"name": "chr_17_G8", "taxId": "41875", "score": 346.0}, {"name": "chr_17_G8", "taxId": "41875", "score": 342.0}, {"name": "chr_17_G8", "taxId": "41875", "score": 335.0}, {"name": "chr_17_G8", "taxId": "41875", "score": 315.0}, {"name": "chr_17_G8", "taxId": "41875", "score": 302.0}, {"name": "chr_17_G8", "taxId": "41875", "score": 298.0}, {"name": "chr_17_G8", "taxId": "41875", "score": 296.0}, {"name": "chr_17_G8", "taxId": "41875", "score": 292.0}, {"name": "chr_17_G8", "taxId": "41875", "score": 285.0}, {"name": "chr_17_G8", "taxId": "41875", "score": 285.0}, {"name": "chr_17_G8", "taxId": "41875", "score": 281.0}, {"name": "chr_17_G8", "taxId": "41875", "score": 274.0}, {"name": "chr_17_G8", "taxId": "41875", "score": 261.0}, {"name": "chr_17_G8", "taxId": "41875", "score": 259.0}, {"name": "chr_17_G8", "taxId": "41875", "score": 231.0}, {"name": "chr_17_G8", "taxId": "41875", "score": 219.0}, {"name": "chr_17_G8", "taxId": "41875", "score": 211.0}, {"name": "chr_17_G8", "taxId": "41875", "score": 211.0}, {"name": "chr_17_G8", "taxId": "41875", "score": 207.0}, {"name": "chr_17_G8", "taxId": "41875", "score": 202.0}, {"name": "chr_17_G8", "taxId": "41875", "score": 202.0}, {"name": "chr_17_G8", "taxId": "41875", "score": 189.0}, {"name": "chr_17_G8", "taxId": "41875", "score": 187.0}, {"name": "chr_17_G8", "taxId": "41875", "score": 185.0}, {"name": "chr_17_G8", "taxId": "41875", "score": 185.0}, {"name": "chr_17_G8", "taxId": "41875", "score": 183.0}, {"name": "chr_17_G8", "taxId": "41875", "score": 183.0}, {"name": "chr_17_G8", "taxId": "41875", "score": 180.0}, {"name": "chr_17_G8", "taxId": "41875", "score": 172.0}, {"name": "chr_17_G8", "taxId": "41875", "score": 169.0}, {"name": "chr_17_G8", "taxId": "41875", "score": 141.0}, {"name": "chr_17_G8", "taxId": "41875", "score": 5605.0}, {"name": "chr_17_G8", "taxId": "41875", "score": 4556.0}, {"name": "chr_17_G8", "taxId": "41875", "score": 335.0}, {"name": "chr_17_G8", "taxId": "41875", "score": 285.0}, {"name": "chr_17_G8", "taxId": "41875", "score": 4532.0}, {"name": "chr_17_G8", "taxId": "41875", "score": 3962.0}, {"name": "chr_17_G8", "taxId": "41875", "score": 176.0}, {"name": "chr_17_G8", "taxId": "41875", "score": 3827.0}, {"name": "chr_17_G8", "taxId": "41875", "score": 3801.0}, {"name": "chr_17_G8", "taxId": "41875", "score": 3454.0}, {"name": "chr_17_G8", "taxId": "41875", "score": 3424.0}, {"name": "chr_17_G8", "taxId": "41875", "score": 3378.0}, {"name": "chr_17_G8", "taxId": "41875", "score": 651.0}, {"name": "chr_17_G8", "taxId": "41875", "score": 3203.0}, {"name": "chr_17_G8", "taxId": "41875", "score": 3142.0}, {"name": "chr_17_G8", "taxId": "41875", "score": 193.0}, {"name": "chr_17_G8", "taxId": "41875", "score": 3081.0}, {"name": "chr_17_G8", "taxId": "41875", "score": 3062.0}, {"name": "chr_17_G8", "taxId": "41875", "score": 451.0}, {"name": "chr_17_G8", "taxId": "41875", "score": 3037.0}, {"name": "chr_17_G8", "taxId": "41875", "score": 2713.0}, {"name": "chr_17_G8", "taxId": "41875", "score": 2660.0}, {"name": "chr_17_G8", "taxId": "41875", "score": 2590.0}, {"name": "chr_17_G8", "taxId": "41875", "score": 2547.0}, {"name": "chr_17_G8", "taxId": "41875", "score": 2462.0}, {"name": "chr_17_G8", "taxId": "41875", "score": 2457.0}, {"name": "chr_17_G8", "taxId": "41875", "score": 1504.0}, {"name": "chr_17_G8", "taxId": "41875", "score": 346.0}, {"name": "chr_17_G8", "taxId": "41875", "score": 185.0}, {"name": "chr_17_G8", "taxId": "41875", "score": 183.0}, {"name": "chr_17_G8", "taxId": "41875", "score": 2423.0}, {"name": "chr_17_G8", "taxId": "41875", "score": 2403.0}, {"name": "chr_17_G8", "taxId": "41875", "score": 2383.0}, {"name": "chr_17_G8", "taxId": "41875", "score": 2359.0}, {"name": "chr_17_G8", "taxId": "41875", "score": 2290.0}, {"name": "chr_17_G8", "taxId": "41875", "score": 261.0}, {"name": "chr_17_G8", "taxId": "41875", "score": 2250.0}, {"name": "chr_17_G8", "taxId": "41875", "score": 2248.0}, {"name": "chr_17_G8", "taxId": "41875", "score": 2237.0}, {"name": "chr_17_G8", "taxId": "41875", "score": 2235.0}, {"name": "chr_17_G8", "taxId": "41875", "score": 2209.0}, {"name": "chr_17_G8", "taxId": "41875", "score": 2180.0}, {"name": "chr_17_G8", "taxId": "41875", "score": 2148.0}, {"name": "chr_17_G8", "taxId": "41875", "score": 2098.0}, {"name": "chr_17_G8", "taxId": "41875", "score": 2080.0}, {"name": "chr_17_G8", "taxId": "41875", "score": 2071.0}, {"name": "chr_17_G8", "taxId": "41875", "score": 2054.0}, {"name": "chr_17_G8", "taxId": "41875", "score": 2015.0}, {"name": "chr_17_G8", "taxId": "41875", "score": 2013.0}, {"name": "chr_17_G8", "taxId": "41875", "score": 2010.0}, {"name": "chr_17_G8", "taxId": "41875", "score": 1988.0}, {"name": "chr_17_G8", "taxId": "41875", "score": 1973.0}, {"name": "chr_17_G8", "taxId": "41875", "score": 1973.0}, {"name": "chr_17_G8", "taxId": "41875", "score": 156.0}, {"name": "chr_17_G8", "taxId": "41875", "score": 1912.0}, {"name": "chr_17_G8", "taxId": "41875", "score": 1873.0}, {"name": "chr_17_G8", "taxId": "41875", "score": 865.0}, {"name": "chr_17_G8", "taxId": "41875", "score": 1807.0}, {"name": "chr_17_G8", "taxId": "41875", "score": 1805.0}, {"name": "chr_17_G8", "taxId": "41875", "score": 1779.0}, {"name": "chr_17_G8", "taxId": "41875", "score": 1773.0}, {"name": "chr_17_G8", "taxId": "41875", "score": 1759.0}, {"name": "chr_17_G8", "taxId": "41875", "score": 1759.0}, {"name": "chr_17_G8", "taxId": "41875", "score": 1694.0}, {"name": "chr_17_G8", "taxId": "41875", "score": 1692.0}, {"name": "chr_17_G8", "taxId": "41875", "score": 1461.0}, {"name": "chr_17_G8", "taxId": "41875", "score": 773.0}, {"name": "chr_17_G8", "taxId": "41875", "score": 1685.0}, {"name": "chr_17_G8", "taxId": "41875", "score": 1681.0}, {"name": "chr_17_G8", "taxId": "41875", "score": 1591.0}, {"name": "chr_17_G8", "taxId": "41875", "score": 1570.0}, {"name": "chr_17_G8", "taxId": "41875", "score": 1567.0}, {"name": "chr_17_G8", "taxId": "41875", "score": 1548.0}, {"name": "chr_17_G8", "taxId": "41875", "score": 1548.0}, {"name": "chr_17_G8", "taxId": "41875", "score": 1526.0}, {"name": "chr_17_G8", "taxId": "41875", "score": 1515.0}, {"name": "chr_17_G8", "taxId": "41875", "score": 1509.0}, {"name": "chr_17_G8", "taxId": "41875", "score": 1485.0}, {"name": "chr_17_G8", "taxId": "41875", "score": 1472.0}, {"name": "chr_17_G8", "taxId": "41875", "score": 1445.0}, {"name": "chr_17_G8", "taxId": "41875", "score": 1435.0}, {"name": "chr_17_G8", "taxId": "41875", "score": 1426.0}, {"name": "chr_17_G8", "taxId": "41875", "score": 1192.0}, {"name": "chr_17_G8", "taxId": "41875", "score": 490.0}, {"name": "chr_17_G8", "taxId": "41875", "score": 342.0}, {"name": "chr_17_G8", "taxId": "41875", "score": 1423.0}, {"name": "chr_17_G8", "taxId": "41875", "score": 1421.0}, {"name": "chr_17_G8", "taxId": "41875", "score": 1395.0}, {"name": "chr_17_G8", "taxId": "41875", "score": 1375.0}, {"name": "chr_17_G8", "taxId": "41875", "score": 1373.0}, {"name": "chr_17_G8", "taxId": "41875", "score": 922.0}, {"name": "chr_17_G8", "taxId": "41875", "score": 861.0}, {"name": "chr_17_G8", "taxId": "41875", "score": 856.0}, {"name": "chr_17_G8", "taxId": "41875", "score": 811.0}, {"name": "chr_17_G8", "taxId": "41875", "score": 802.0}, {"name": "chr_17_G8", "taxId": "41875", "score": 627.0}, {"name": "chr_17_G8", "taxId": "41875", "score": 627.0}, {"name": "chr_17_G8", "taxId": "41875", "score": 1371.0}, {"name": "chr_17_G8", "taxId": "41875", "score": 1362.0}, {"name": "chr_17_G8", "taxId": "41875", "score": 1343.0}, {"name": "chr_17_G8", "taxId": "41875", "score": 603.0}, {"name": "chr_17_G8", "taxId": "41875", "score": 1341.0}, {"name": "chr_17_G8", "taxId": "41875", "score": 1330.0}, {"name": "chr_17_G8", "taxId": "41875", "score": 1319.0}, {"name": "chr_17_G8", "taxId": "41875", "score": 202.0}, {"name": "chr_17_G8", "taxId": "41875", "score": 1308.0}, {"name": "chr_17_G8", "taxId": "41875", "score": 1291.0}, {"name": "chr_17_G8", "taxId": "41875", "score": 1288.0}, {"name": "chr_17_G8", "taxId": "41875", "score": 822.0}, {"name": "chr_17_G8", "taxId": "41875", "score": 1284.0}, {"name": "chr_17_G8", "taxId": "41875", "score": 1280.0}, {"name": "chr_17_G8", "taxId": "41875", "score": 1280.0}, {"name": "chr_17_G8", "taxId": "41875", "score": 1258.0}, {"name": "chr_17_G8", "taxId": "41875", "score": 361.0}, {"name": "chr_17_G8", "taxId": "41875", "score": 1242.0}, {"name": "chr_17_G8", "taxId": "41875", "score": 1219.0}, {"name": "chr_17_G8", "taxId": "41875", "score": 459.0}, {"name": "chr_17_G8", "taxId": "41875", "score": 1208.0}, {"name": "chr_17_G8", "taxId": "41875", "score": 1206.0}, {"name": "chr_17_G8", "taxId": "41875", "score": 1184.0}, {"name": "chr_17_G8", "taxId": "41875", "score": 804.0}, {"name": "chr_17_G8", "taxId": "41875", "score": 1182.0}, {"name": "chr_17_G8", "taxId": "41875", "score": 1170.0}, {"name": "chr_17_G8", "taxId": "41875", "score": 1168.0}, {"name": "chr_17_G8", "taxId": "41875", "score": 1136.0}, {"name": "chr_17_G8", "taxId": "41875", "score": 1134.0}, {"name": "chr_17_G8", "taxId": "41875", "score": 588.0}, {"name": "chr_17_G8", "taxId": "41875", "score": 553.0}, {"name": "chr_17_G8", "taxId": "41875", "score": 316.0}, {"name": "chr_17_G8", "taxId": "41875", "score": 1114.0}, {"name": "chr_17_G8", "taxId": "41875", "score": 1101.0}, {"name": "chr_17_G8", "taxId": "41875", "score": 837.0}, {"name": "chr_17_G8", "taxId": "41875", "score": 750.0}, {"name": "chr_17_G8", "taxId": "41875", "score": 433.0}, {"name": "chr_17_G8", "taxId": "41875", "score": 1101.0}, {"name": "chr_17_G8", "taxId": "436017", "score": 1101.0}, {"name": "chr_17_G8", "taxId": "436017", "score": 883.0}, {"name": "chr_17_G8", "taxId": "436017", "score": 270.0}, {"name": "chr_17_G8", "taxId": "70448", "score": 1098.0}, {"name": "chr_17_G8", "taxId": "41875", "score": 1098.0}, {"name": "chr_17_G8", "taxId": "41875", "score": 1055.0}, {"name": "chr_17_G8", "taxId": "70448", "score": 1048.0}, {"name": "chr_17_G8", "taxId": "41875", "score": 1024.0}, {"name": "chr_17_G8", "taxId": "436017", "score": 1022.0}, {"name": "chr_17_G8", "taxId": "41875", "score": 1020.0}, {"name": "chr_17_G8", "taxId": "41875", "score": 1013.0}, {"name": "chr_17_G8", "taxId": "41875", "score": 985.0}, {"name": "chr_17_G8", "taxId": "41875", "score": 963.0}, {"name": "chr_17_G8", "taxId": "41875", "score": 963.0}, {"name": "chr_17_G8", "taxId": "41875", "score": 961.0}, {"name": "chr_17_G8", "taxId": "41875", "score": 959.0}, {"name": "chr_17_G8", "taxId": "41875", "score": 959.0}, {"name": "chr_17_G8", "taxId": "41875", "score": 957.0}, {"name": "chr_17_G8", "taxId": "41875", "score": 695.0}, {"name": "chr_17_G8", "taxId": "41875", "score": 944.0}, {"name": "chr_17_G8", "taxId": "41875", "score": 180.0}, {"name": "chr_17_G8", "taxId": "41875", "score": 933.0}, {"name": "chr_17_G8", "taxId": "41875", "score": 885.0}, {"name": "chr_17_G8", "taxId": "41875", "score": 885.0}, {"name": "chr_17_G8", "taxId": "41875", "score": 876.0}, {"name": "chr_17_G8", "taxId": "41875", "score": 876.0}, {"name": "chr_17_G8", "taxId": "41875", "score": 870.0}, {"name": "chr_17_G8", "taxId": "41875", "score": 870.0}, {"name": "chr_17_G8", "taxId": "41875", "score": 845.0}, {"name": "chr_17_G8", "taxId": "41875", "score": 839.0}, {"name": "chr_17_G8", "taxId": "41875", "score": 839.0}, {"name": "chr_17_G8", "taxId": "41875", "score": 833.0}, {"name": "chr_17_G8", "taxId": "41875", "score": 702.0}, {"name": "chr_17_G8", "taxId": "41875", "score": 822.0}, {"name": "chr_17_G8", "taxId": "41875", "score": 821.0}, {"name": "chr_17_G8", "taxId": "41875", "score": 231.0}, {"name": "chr_17_G8", "taxId": "41875", "score": 784.0}, {"name": "chr_17_G8", "taxId": "41875", "score": 780.0}, {"name": "chr_17_G8", "taxId": "41875", "score": 601.0}, {"name": "chr_17_G8", "taxId": "41875", "score": 584.0}, {"name": "chr_17_G8", "taxId": "41875", "score": 771.0}, {"name": "chr_17_G8", "taxId": "41875", "score": 405.0}, {"name": "chr_17_G8", "taxId": "41875", "score": 760.0}, {"name": "chr_17_G8", "taxId": "41875", "score": 734.0}, {"name": "chr_17_G8", "taxId": "41875", "score": 715.0}, {"name": "chr_17_G8", "taxId": "41875", "score": 627.0}, {"name": "chr_17_G8", "taxId": "41875", "score": 702.0}, {"name": "chr_17_G8", "taxId": "41875", "score": 697.0}, {"name": "chr_17_G8", "taxId": "41875", "score": 695.0}, {"name": "chr_17_G8", "taxId": "41875", "score": 691.0}, {"name": "chr_17_G8", "taxId": "41875", "score": 477.0}, {"name": "chr_17_G8", "taxId": "41875", "score": 684.0}, {"name": "chr_17_G8", "taxId": "41875", "score": 684.0}, {"name": "chr_17_G8", "taxId": "41875", "score": 320.0}, {"name": "chr_17_G8", "taxId": "41875", "score": 285.0}, {"name": "chr_17_G8", "taxId": "41875", "score": 673.0}, {"name": "chr_17_G8", "taxId": "41875", "score": 665.0}, {"name": "chr_17_G8", "taxId": "41875", "score": 664.0}, {"name": "chr_17_G8", "taxId": "41875", "score": 664.0}, {"name": "chr_17_G8", "taxId": "41875", "score": 523.0}, {"name": "chr_17_G8", "taxId": "436017", "score": 664.0}, {"name": "chr_17_G8", "taxId": "436017", "score": 664.0}, {"name": "chr_17_G8", "taxId": "436017", "score": 623.0}, {"name": "chr_17_G8", "taxId": "436017", "score": 664.0}, {"name": "chr_17_G8", "taxId": "436017", "score": 623.0}, {"name": "chr_17_G8", "taxId": "436017", "score": 544.0}, {"name": "chr_17_G8", "taxId": "436017", "score": 257.0}, {"name": "chr_17_G8", "taxId": "41875", "score": 654.0}, {"name": "chr_17_G8", "taxId": "41875", "score": 645.0}, {"name": "chr_17_G8", "taxId": "41875", "score": 636.0}, {"name": "chr_17_G8", "taxId": "41875", "score": 636.0}, {"name": "chr_17_G8", "taxId": "41875", "score": 636.0}, {"name": "chr_17_G8", "taxId": "41875", "score": 628.0}, {"name": "chr_17_G8", "taxId": "41875", "score": 435.0}, {"name": "chr_17_G8", "taxId": "41875", "score": 429.0}, {"name": "chr_17_G8", "taxId": "41875", "score": 625.0}, {"name": "chr_17_G8", "taxId": "41875", "score": 623.0}, {"name": "chr_17_G8", "taxId": "436017", "score": 621.0}, {"name": "chr_17_G8", "taxId": "41875", "score": 616.0}, {"name": "chr_17_G8", "taxId": "41875", "score": 141.0}, {"name": "chr_17_G8", "taxId": "41875", "score": 610.0}, {"name": "chr_17_G8", "taxId": "41875", "score": 593.0}, {"name": "chr_17_G8", "taxId": "41875", "score": 590.0}, {"name": "chr_17_G8", "taxId": "41875", "score": 588.0}, {"name": "chr_17_G8", "taxId": "41875", "score": 586.0}, {"name": "chr_17_G8", "taxId": "41875", "score": 292.0}, {"name": "chr_17_G8", "taxId": "41875", "score": 582.0}, {"name": "chr_17_G8", "taxId": "41875", "score": 575.0}, {"name": "chr_17_G8", "taxId": "41875", "score": 564.0}, {"name": "chr_17_G8", "taxId": "41875", "score": 555.0}, {"name": "chr_17_G8", "taxId": "41875", "score": 555.0}, {"name": "chr_17_G8", "taxId": "41875", "score": 553.0}, {"name": "chr_17_G8", "taxId": "41875", "score": 551.0}, {"name": "chr_17_G8", "taxId": "70448", "score": 547.0}, {"name": "chr_17_G8", "taxId": "41875", "score": 544.0}, {"name": "chr_17_G8", "taxId": "41875", "score": 544.0}, {"name": "chr_17_G8", "taxId": "41875", "score": 169.0}, {"name": "chr_17_G8", "taxId": "436017", "score": 538.0}, {"name": "chr_17_G8", "taxId": "41875", "score": 523.0}, {"name": "chr_17_G8", "taxId": "41875", "score": 520.0}, {"name": "chr_17_G8", "taxId": "41875", "score": 516.0}, {"name": "chr_17_G8", "taxId": "41875", "score": 516.0}, {"name": "chr_17_G8", "taxId": "41875", "score": 514.0}, {"name": "chr_17_G8", "taxId": "41875", "score": 510.0}, {"name": "chr_17_G8", "taxId": "41875", "score": 510.0}, {"name": "chr_17_G8", "taxId": "41875", "score": 496.0}, {"name": "chr_17_G8", "taxId": "41875", "score": 370.0}, {"name": "chr_17_G8", "taxId": "41875", "score": 357.0}, {"name": "chr_17_G8", "taxId": "41875", "score": 494.0}, {"name": "chr_17_G8", "taxId": "41875", "score": 427.0}, {"name": "chr_17_G8", "taxId": "41875", "score": 475.0}, {"name": "chr_17_G8", "taxId": "41875", "score": 466.0}, {"name": "chr_17_G8", "taxId": "41875", "score": 431.0}, {"name": "chr_17_G8", "taxId": "41875", "score": 466.0}, {"name": "chr_17_G8", "taxId": "41875", "score": 466.0}, {"name": "chr_17_G8", "taxId": "41875", "score": 431.0}, {"name": "chr_17_G8", "taxId": "41875", "score": 313.0}, {"name": "chr_17_G8", "taxId": "41875", "score": 464.0}, {"name": "chr_17_G8", "taxId": "41875", "score": 444.0}, {"name": "chr_17_G8", "taxId": "41875", "score": 267.0}, {"name": "chr_17_G8", "taxId": "41875", "score": 438.0}, {"name": "chr_17_G8", "taxId": "41875", "score": 433.0}, {"name": "chr_17_G8", "taxId": "41875", "score": 433.0}, {"name": "chr_17_G8", "taxId": "41875", "score": 429.0}, {"name": "chr_17_G8", "taxId": "41875", "score": 411.0}, {"name": "chr_17_G8", "taxId": "41875", "score": 388.0}, {"name": "chr_17_G8", "taxId": "41875", "score": 387.0}, {"name": "chr_17_G8", "taxId": "41875", "score": 381.0}, {"name": "chr_17_G8", "taxId": "41875", "score": 167.0}, {"name": "chr_17_G8", "taxId": "41875", "score": 350.0}, {"name": "chr_17_G8", "taxId": "41875", "score": 320.0}, {"name": "chr_17_G8", "taxId": "41875", "score": 315.0}, {"name": "chr_17_G8", "taxId": "41875", "score": 313.0}, {"name": "chr_17_G8", "taxId": "41875", "score": 302.0}, {"name": "chr_17_G8", "taxId": "41875", "score": 285.0}, {"name": "chr_17_G8", "taxId": "41875", "score": 298.0}, {"name": "chr_17_G8", "taxId": "41875", "score": 219.0}, {"name": "chr_17_G8", "taxId": "41875", "score": 296.0}, {"name": "chr_17_G8", "taxId": "41875", "score": 278.0}, {"name": "chr_17_G8", "taxId": "436017", "score": 270.0}, {"name": "chr_17_G8", "taxId": "436017", "score": 257.0}, {"name": "chr_17_G8", "taxId": "436017", "score": 257.0}, {"name": "chr_17_G8", "taxId": "41875", "score": 250.0}, {"name": "chr_17_G8", "taxId": "296587", "score": 239.0}, {"name": "chr_17_G8", "taxId": "296587", "score": 239.0}, {"name": "chr_17_G8", "taxId": "564608", "score": 233.0}, {"name": "chr_17_G8", "taxId": "1050107", "score": 226.0}, {"name": "chr_17_G8", "taxId": "41875", "score": 211.0}, {"name": "chr_17_G8", "taxId": "41875", "score": 211.0}, {"name": "chr_17_G8", "taxId": "41875", "score": 207.0}, {"name": "chr_17_G8", "taxId": "981350", "score": 207.0}, {"name": "chr_17_G8", "taxId": "644223", "score": 207.0}, {"name": "chr_17_G8", "taxId": "644223", "score": 207.0}, {"name": "chr_17_G8", "taxId": "102107", "score": 200.0}, {"name": "chr_17_G8", "taxId": "41875", "score": 183.0}, {"name": "chr_17_G8", "taxId": "41875", "score": 148.0}]}, "taxonomy": {"bestsum": {"species": {"tax": "Bathycoccus prasinos", "score": 585896.0, "c_index": 7}, "genus": {"tax": "Bathycoccus", "score": 585896.0, "c_index": 5}, "family": {"tax": "Bathycoccaceae", "score": 597847.0, "c_index": 4}, "order": {"tax": "Mamiellales", "score": 598558.0, "c_index": 3}, "phylum": {"tax": "Chlorophyta", "score": 598558.0, "c_index": 3}, "superkingdom": {"tax": "Eukaryota", "score": 599379.0, "c_index": 1}}}}, "chr_16_G8": {"name": "chr_16_G8", "length": 561658, "n_count": 100, "agct_count": 561558, "gc": 0.488, "covs": {"bam0": 68.7314}, "read_cov": {"bam0": 257401}, "hits": {"tax0": [{"name": "chr_16_G8", "taxId": "1004788", "score": 43007.0}, {"name": "chr_16_G8", "taxId": "529120", "score": 42575.0}, {"name": "chr_16_G8", "taxId": "28108", "score": 29375.0}, {"name": "chr_16_G8", "taxId": "28108", "score": 13444.0}, {"name": "chr_16_G8", "taxId": "28108", "score": 26958.0}, {"name": "chr_16_G8", "taxId": "28108", "score": 13278.0}, {"name": "chr_16_G8", "taxId": "28108", "score": 1138.0}, {"name": "chr_16_G8", "taxId": "28108", "score": 26214.0}, {"name": "chr_16_G8", "taxId": "28108", "score": 15666.0}, {"name": "chr_16_G8", "taxId": "41875", "score": 5773.0}, {"name": "chr_16_G8", "taxId": "41875", "score": 5670.0}, {"name": "chr_16_G8", "taxId": "41875", "score": 4253.0}, {"name": "chr_16_G8", "taxId": "41875", "score": 4178.0}, {"name": "chr_16_G8", "taxId": "41875", "score": 3960.0}, {"name": "chr_16_G8", "taxId": "41875", "score": 3729.0}, {"name": "chr_16_G8", "taxId": "41875", "score": 3609.0}, {"name": "chr_16_G8", "taxId": "41875", "score": 3448.0}, {"name": "chr_16_G8", "taxId": "41875", "score": 3339.0}, {"name": "chr_16_G8", "taxId": "41875", "score": 3254.0}, {"name": "chr_16_G8", "taxId": "41875", "score": 3175.0}, {"name": "chr_16_G8", "taxId": "41875", "score": 3079.0}, {"name": "chr_16_G8", "taxId": "41875", "score": 3066.0}, {"name": "chr_16_G8", "taxId": "41875", "score": 3059.0}, {"name": "chr_16_G8", "taxId": "41875", "score": 3040.0}, {"name": "chr_16_G8", "taxId": "41875", "score": 3005.0}, {"name": "chr_16_G8", "taxId": "41875", "score": 2863.0}, {"name": "chr_16_G8", "taxId": "41875", "score": 2854.0}, {"name": "chr_16_G8", "taxId": "41875", "score": 2843.0}, {"name": "chr_16_G8", "taxId": "41875", "score": 2817.0}, {"name": "chr_16_G8", "taxId": "41875", "score": 2806.0}, {"name": "chr_16_G8", "taxId": "41875", "score": 2728.0}, {"name": "chr_16_G8", "taxId": "41875", "score": 2708.0}, {"name": "chr_16_G8", "taxId": "41875", "score": 2676.0}, {"name": "chr_16_G8", "taxId": "41875", "score": 2671.0}, {"name": "chr_16_G8", "taxId": "41875", "score": 2656.0}, {"name": "chr_16_G8", "taxId": "41875", "score": 2652.0}, {"name": "chr_16_G8", "taxId": "41875", "score": 2590.0}, {"name": "chr_16_G8", "taxId": "41875", "score": 2590.0}, {"name": "chr_16_G8", "taxId": "41875", "score": 2580.0}, {"name": "chr_16_G8", "taxId": "41875", "score": 2486.0}, {"name": "chr_16_G8", "taxId": "41875", "score": 2473.0}, {"name": "chr_16_G8", "taxId": "41875", "score": 2464.0}, {"name": "chr_16_G8", "taxId": "41875", "score": 2412.0}, {"name": "chr_16_G8", "taxId": "41875", "score": 2327.0}, {"name": "chr_16_G8", "taxId": "41875", "score": 2327.0}, {"name": "chr_16_G8", "taxId": "41875", "score": 2309.0}, {"name": "chr_16_G8", "taxId": "41875", "score": 2294.0}, {"name": "chr_16_G8", "taxId": "41875", "score": 2276.0}, {"name": "chr_16_G8", "taxId": "41875", "score": 2252.0}, {"name": "chr_16_G8", "taxId": "41875", "score": 2194.0}, {"name": "chr_16_G8", "taxId": "41875", "score": 2098.0}, {"name": "chr_16_G8", "taxId": "41875", "score": 2078.0}, {"name": "chr_16_G8", "taxId": "41875", "score": 2050.0}, {"name": "chr_16_G8", "taxId": "41875", "score": 2045.0}, {"name": "chr_16_G8", "taxId": "41875", "score": 2006.0}, {"name": "chr_16_G8", "taxId": "41875", "score": 1995.0}, {"name": "chr_16_G8", "taxId": "41875", "score": 1978.0}, {"name": "chr_16_G8", "taxId": "41875", "score": 1977.0}, {"name": "chr_16_G8", "taxId": "41875", "score": 1938.0}, {"name": "chr_16_G8", "taxId": "41875", "score": 1934.0}, {"name": "chr_16_G8", "taxId": "41875", "score": 1929.0}, {"name": "chr_16_G8", "taxId": "41875", "score": 1914.0}, {"name": "chr_16_G8", "taxId": "41875", "score": 1908.0}, {"name": "chr_16_G8", "taxId": "41875", "score": 1866.0}, {"name": "chr_16_G8", "taxId": "41875", "score": 1855.0}, {"name": "chr_16_G8", "taxId": "41875", "score": 1820.0}, {"name": "chr_16_G8", "taxId": "41875", "score": 1757.0}, {"name": "chr_16_G8", "taxId": "41875", "score": 1751.0}, {"name": "chr_16_G8", "taxId": "41875", "score": 1748.0}, {"name": "chr_16_G8", "taxId": "41875", "score": 1712.0}, {"name": "chr_16_G8", "taxId": "41875", "score": 1711.0}, {"name": "chr_16_G8", "taxId": "41875", "score": 1698.0}, {"name": "chr_16_G8", "taxId": "41875", "score": 1696.0}, {"name": "chr_16_G8", "taxId": "41875", "score": 1690.0}, {"name": "chr_16_G8", "taxId": "41875", "score": 1685.0}, {"name": "chr_16_G8", "taxId": "41875", "score": 1683.0}, {"name": "chr_16_G8", "taxId": "41875", "score": 1663.0}, {"name": "chr_16_G8", "taxId": "41875", "score": 1639.0}, {"name": "chr_16_G8", "taxId": "41875", "score": 1631.0}, {"name": "chr_16_G8", "taxId": "41875", "score": 1631.0}, {"name": "chr_16_G8", "taxId": "41875", "score": 1626.0}, {"name": "chr_16_G8", "taxId": "41875", "score": 1626.0}, {"name": "chr_16_G8", "taxId": "41875", "score": 1618.0}, {"name": "chr_16_G8", "taxId": "41875", "score": 1585.0}, {"name": "chr_16_G8", "taxId": "41875", "score": 1572.0}, {"name": "chr_16_G8", "taxId": "41875", "score": 1565.0}, {"name": "chr_16_G8", "taxId": "41875", "score": 1543.0}, {"name": "chr_16_G8", "taxId": "41875", "score": 1520.0}, {"name": "chr_16_G8", "taxId": "41875", "score": 1517.0}, {"name": "chr_16_G8", "taxId": "41875", "score": 1482.0}, {"name": "chr_16_G8", "taxId": "41875", "score": 1474.0}, {"name": "chr_16_G8", "taxId": "41875", "score": 1461.0}, {"name": "chr_16_G8", "taxId": "41875", "score": 1452.0}, {"name": "chr_16_G8", "taxId": "41875", "score": 1450.0}, {"name": "chr_16_G8", "taxId": "41875", "score": 1435.0}, {"name": "chr_16_G8", "taxId": "41875", "score": 1413.0}, {"name": "chr_16_G8", "taxId": "41875", "score": 1375.0}, {"name": "chr_16_G8", "taxId": "41875", "score": 1373.0}, {"name": "chr_16_G8", "taxId": "41875", "score": 1373.0}, {"name": "chr_16_G8", "taxId": "41875", "score": 1365.0}, {"name": "chr_16_G8", "taxId": "41875", "score": 1351.0}, {"name": "chr_16_G8", "taxId": "41875", "score": 1343.0}, {"name": "chr_16_G8", "taxId": "41875", "score": 1339.0}, {"name": "chr_16_G8", "taxId": "41875", "score": 1334.0}, {"name": "chr_16_G8", "taxId": "41875", "score": 1327.0}, {"name": "chr_16_G8", "taxId": "41875", "score": 1310.0}, {"name": "chr_16_G8", "taxId": "41875", "score": 1279.0}, {"name": "chr_16_G8", "taxId": "41875", "score": 1277.0}, {"name": "chr_16_G8", "taxId": "41875", "score": 1277.0}, {"name": "chr_16_G8", "taxId": "41875", "score": 1254.0}, {"name": "chr_16_G8", "taxId": "41875", "score": 1240.0}, {"name": "chr_16_G8", "taxId": "41875", "score": 1221.0}, {"name": "chr_16_G8", "taxId": "41875", "score": 1210.0}, {"name": "chr_16_G8", "taxId": "41875", "score": 1192.0}, {"name": "chr_16_G8", "taxId": "41875", "score": 1177.0}, {"name": "chr_16_G8", "taxId": "41875", "score": 1166.0}, {"name": "chr_16_G8", "taxId": "41875", "score": 1162.0}, {"name": "chr_16_G8", "taxId": "41875", "score": 1157.0}, {"name": "chr_16_G8", "taxId": "41875", "score": 1153.0}, {"name": "chr_16_G8", "taxId": "41875", "score": 1151.0}, {"name": "chr_16_G8", "taxId": "41875", "score": 1118.0}, {"name": "chr_16_G8", "taxId": "41875", "score": 1114.0}, {"name": "chr_16_G8", "taxId": "41875", "score": 1112.0}, {"name": "chr_16_G8", "taxId": "41875", "score": 1101.0}, {"name": "chr_16_G8", "taxId": "41875", "score": 1099.0}, {"name": "chr_16_G8", "taxId": "41875", "score": 1090.0}, {"name": "chr_16_G8", "taxId": "41875", "score": 1086.0}, {"name": "chr_16_G8", "taxId": "41875", "score": 1086.0}, {"name": "chr_16_G8", "taxId": "41875", "score": 1081.0}, {"name": "chr_16_G8", "taxId": "41875", "score": 1040.0}, {"name": "chr_16_G8", "taxId": "41875", "score": 1024.0}, {"name": "chr_16_G8", "taxId": "41875", "score": 1002.0}, {"name": "chr_16_G8", "taxId": "41875", "score": 1000.0}, {"name": "chr_16_G8", "taxId": "41875", "score": 994.0}, {"name": "chr_16_G8", "taxId": "41875", "score": 990.0}, {"name": "chr_16_G8", "taxId": "41875", "score": 989.0}, {"name": "chr_16_G8", "taxId": "41875", "score": 987.0}, {"name": "chr_16_G8", "taxId": "41875", "score": 983.0}, {"name": "chr_16_G8", "taxId": "41875", "score": 965.0}, {"name": "chr_16_G8", "taxId": "41875", "score": 948.0}, {"name": "chr_16_G8", "taxId": "41875", "score": 941.0}, {"name": "chr_16_G8", "taxId": "41875", "score": 933.0}, {"name": "chr_16_G8", "taxId": "41875", "score": 928.0}, {"name": "chr_16_G8", "taxId": "41875", "score": 920.0}, {"name": "chr_16_G8", "taxId": "41875", "score": 920.0}, {"name": "chr_16_G8", "taxId": "41875", "score": 909.0}, {"name": "chr_16_G8", "taxId": "41875", "score": 904.0}, {"name": "chr_16_G8", "taxId": "41875", "score": 898.0}, {"name": "chr_16_G8", "taxId": "41875", "score": 887.0}, {"name": "chr_16_G8", "taxId": "41875", "score": 885.0}, {"name": "chr_16_G8", "taxId": "41875", "score": 883.0}, {"name": "chr_16_G8", "taxId": "41875", "score": 881.0}, {"name": "chr_16_G8", "taxId": "41875", "score": 863.0}, {"name": "chr_16_G8", "taxId": "41875", "score": 857.0}, {"name": "chr_16_G8", "taxId": "41875", "score": 852.0}, {"name": "chr_16_G8", "taxId": "41875", "score": 848.0}, {"name": "chr_16_G8", "taxId": "41875", "score": 837.0}, {"name": "chr_16_G8", "taxId": "41875", "score": 821.0}, {"name": "chr_16_G8", "taxId": "41875", "score": 811.0}, {"name": "chr_16_G8", "taxId": "41875", "score": 808.0}, {"name": "chr_16_G8", "taxId": "41875", "score": 797.0}, {"name": "chr_16_G8", "taxId": "41875", "score": 797.0}, {"name": "chr_16_G8", "taxId": "41875", "score": 795.0}, {"name": "chr_16_G8", "taxId": "41875", "score": 791.0}, {"name": "chr_16_G8", "taxId": "41875", "score": 789.0}, {"name": "chr_16_G8", "taxId": "41875", "score": 789.0}, {"name": "chr_16_G8", "taxId": "41875", "score": 784.0}, {"name": "chr_16_G8", "taxId": "41875", "score": 780.0}, {"name": "chr_16_G8", "taxId": "41875", "score": 778.0}, {"name": "chr_16_G8", "taxId": "41875", "score": 773.0}, {"name": "chr_16_G8", "taxId": "41875", "score": 769.0}, {"name": "chr_16_G8", "taxId": "41875", "score": 763.0}, {"name": "chr_16_G8", "taxId": "41875", "score": 760.0}, {"name": "chr_16_G8", "taxId": "41875", "score": 749.0}, {"name": "chr_16_G8", "taxId": "41875", "score": 749.0}, {"name": "chr_16_G8", "taxId": "41875", "score": 712.0}, {"name": "chr_16_G8", "taxId": "41875", "score": 697.0}, {"name": "chr_16_G8", "taxId": "41875", "score": 689.0}, {"name": "chr_16_G8", "taxId": "41875", "score": 688.0}, {"name": "chr_16_G8", "taxId": "41875", "score": 688.0}, {"name": "chr_16_G8", "taxId": "41875", "score": 682.0}, {"name": "chr_16_G8", "taxId": "41875", "score": 682.0}, {"name": "chr_16_G8", "taxId": "41875", "score": 680.0}, {"name": "chr_16_G8", "taxId": "41875", "score": 671.0}, {"name": "chr_16_G8", "taxId": "41875", "score": 649.0}, {"name": "chr_16_G8", "taxId": "41875", "score": 634.0}, {"name": "chr_16_G8", "taxId": "41875", "score": 617.0}, {"name": "chr_16_G8", "taxId": "41875", "score": 610.0}, {"name": "chr_16_G8", "taxId": "41875", "score": 601.0}, {"name": "chr_16_G8", "taxId": "41875", "score": 586.0}, {"name": "chr_16_G8", "taxId": "41875", "score": 575.0}, {"name": "chr_16_G8", "taxId": "41875", "score": 569.0}, {"name": "chr_16_G8", "taxId": "41875", "score": 562.0}, {"name": "chr_16_G8", "taxId": "41875", "score": 540.0}, {"name": "chr_16_G8", "taxId": "41875", "score": 538.0}, {"name": "chr_16_G8", "taxId": "41875", "score": 531.0}, {"name": "chr_16_G8", "taxId": "41875", "score": 520.0}, {"name": "chr_16_G8", "taxId": "41875", "score": 518.0}, {"name": "chr_16_G8", "taxId": "41875", "score": 516.0}, {"name": "chr_16_G8", "taxId": "41875", "score": 501.0}, {"name": "chr_16_G8", "taxId": "41875", "score": 488.0}, {"name": "chr_16_G8", "taxId": "41875", "score": 483.0}, {"name": "chr_16_G8", "taxId": "41875", "score": 468.0}, {"name": "chr_16_G8", "taxId": "41875", "score": 466.0}, {"name": "chr_16_G8", "taxId": "41875", "score": 457.0}, {"name": "chr_16_G8", "taxId": "41875", "score": 442.0}, {"name": "chr_16_G8", "taxId": "41875", "score": 435.0}, {"name": "chr_16_G8", "taxId": "41875", "score": 429.0}, {"name": "chr_16_G8", "taxId": "41875", "score": 427.0}, {"name": "chr_16_G8", "taxId": "41875", "score": 422.0}, {"name": "chr_16_G8", "taxId": "41875", "score": 418.0}, {"name": "chr_16_G8", "taxId": "41875", "score": 412.0}, {"name": "chr_16_G8", "taxId": "41875", "score": 401.0}, {"name": "chr_16_G8", "taxId": "41875", "score": 399.0}, {"name": "chr_16_G8", "taxId": "41875", "score": 388.0}, {"name": "chr_16_G8", "taxId": "41875", "score": 381.0}, {"name": "chr_16_G8", "taxId": "41875", "score": 381.0}, {"name": "chr_16_G8", "taxId": "41875", "score": 379.0}, {"name": "chr_16_G8", "taxId": "41875", "score": 374.0}, {"name": "chr_16_G8", "taxId": "41875", "score": 351.0}, {"name": "chr_16_G8", "taxId": "41875", "score": 340.0}, {"name": "chr_16_G8", "taxId": "41875", "score": 331.0}, {"name": "chr_16_G8", "taxId": "41875", "score": 331.0}, {"name": "chr_16_G8", "taxId": "41875", "score": 324.0}, {"name": "chr_16_G8", "taxId": "41875", "score": 318.0}, {"name": "chr_16_G8", "taxId": "41875", "score": 316.0}, {"name": "chr_16_G8", "taxId": "41875", "score": 316.0}, {"name": "chr_16_G8", "taxId": "41875", "score": 313.0}, {"name": "chr_16_G8", "taxId": "41875", "score": 307.0}, {"name": "chr_16_G8", "taxId": "41875", "score": 305.0}, {"name": "chr_16_G8", "taxId": "41875", "score": 305.0}, {"name": "chr_16_G8", "taxId": "41875", "score": 303.0}, {"name": "chr_16_G8", "taxId": "41875", "score": 303.0}, {"name": "chr_16_G8", "taxId": "41875", "score": 298.0}, {"name": "chr_16_G8", "taxId": "41875", "score": 287.0}, {"name": "chr_16_G8", "taxId": "41875", "score": 285.0}, {"name": "chr_16_G8", "taxId": "41875", "score": 263.0}, {"name": "chr_16_G8", "taxId": "41875", "score": 259.0}, {"name": "chr_16_G8", "taxId": "41875", "score": 252.0}, {"name": "chr_16_G8", "taxId": "41875", "score": 248.0}, {"name": "chr_16_G8", "taxId": "41875", "score": 248.0}, {"name": "chr_16_G8", "taxId": "41875", "score": 241.0}, {"name": "chr_16_G8", "taxId": "41875", "score": 241.0}, {"name": "chr_16_G8", "taxId": "41875", "score": 241.0}, {"name": "chr_16_G8", "taxId": "41875", "score": 231.0}, {"name": "chr_16_G8", "taxId": "41875", "score": 226.0}, {"name": "chr_16_G8", "taxId": "41875", "score": 222.0}, {"name": "chr_16_G8", "taxId": "41875", "score": 217.0}, {"name": "chr_16_G8", "taxId": "41875", "score": 213.0}, {"name": "chr_16_G8", "taxId": "41875", "score": 209.0}, {"name": "chr_16_G8", "taxId": "41875", "score": 202.0}, {"name": "chr_16_G8", "taxId": "41875", "score": 202.0}, {"name": "chr_16_G8", "taxId": "41875", "score": 202.0}, {"name": "chr_16_G8", "taxId": "41875", "score": 193.0}, {"name": "chr_16_G8", "taxId": "41875", "score": 187.0}, {"name": "chr_16_G8", "taxId": "41875", "score": 187.0}, {"name": "chr_16_G8", "taxId": "41875", "score": 172.0}, {"name": "chr_16_G8", "taxId": "41875", "score": 172.0}, {"name": "chr_16_G8", "taxId": "41875", "score": 167.0}, {"name": "chr_16_G8", "taxId": "41875", "score": 167.0}, {"name": "chr_16_G8", "taxId": "41875", "score": 165.0}, {"name": "chr_16_G8", "taxId": "41875", "score": 161.0}, {"name": "chr_16_G8", "taxId": "41875", "score": 154.0}, {"name": "chr_16_G8", "taxId": "41875", "score": 150.0}, {"name": "chr_16_G8", "taxId": "41875", "score": 150.0}, {"name": "chr_16_G8", "taxId": "41875", "score": 148.0}, {"name": "chr_16_G8", "taxId": "41875", "score": 148.0}, {"name": "chr_16_G8", "taxId": "41875", "score": 5234.0}, {"name": "chr_16_G8", "taxId": "41875", "score": 4111.0}, {"name": "chr_16_G8", "taxId": "41875", "score": 172.0}, {"name": "chr_16_G8", "taxId": "41875", "score": 4078.0}, {"name": "chr_16_G8", "taxId": "41875", "score": 3960.0}, {"name": "chr_16_G8", "taxId": "41875", "score": 3729.0}, {"name": "chr_16_G8", "taxId": "41875", "score": 3594.0}, {"name": "chr_16_G8", "taxId": "41875", "score": 3277.0}, {"name": "chr_16_G8", "taxId": "41875", "score": 176.0}, {"name": "chr_16_G8", "taxId": "41875", "score": 3173.0}, {"name": "chr_16_G8", "taxId": "41875", "score": 689.0}, {"name": "chr_16_G8", "taxId": "41875", "score": 3171.0}, {"name": "chr_16_G8", "taxId": "41875", "score": 3068.0}, {"name": "chr_16_G8", "taxId": "41875", "score": 3066.0}, {"name": "chr_16_G8", "taxId": "41875", "score": 688.0}, {"name": "chr_16_G8", "taxId": "41875", "score": 488.0}, {"name": "chr_16_G8", "taxId": "41875", "score": 377.0}, {"name": "chr_16_G8", "taxId": "41875", "score": 2854.0}, {"name": "chr_16_G8", "taxId": "41875", "score": 2817.0}, {"name": "chr_16_G8", "taxId": "41875", "score": 2806.0}, {"name": "chr_16_G8", "taxId": "41875", "score": 2785.0}, {"name": "chr_16_G8", "taxId": "41875", "score": 2745.0}, {"name": "chr_16_G8", "taxId": "41875", "score": 521.0}, {"name": "chr_16_G8", "taxId": "41875", "score": 431.0}, {"name": "chr_16_G8", "taxId": "41875", "score": 174.0}, {"name": "chr_16_G8", "taxId": "41875", "score": 145.0}, {"name": "chr_16_G8", "taxId": "41875", "score": 2728.0}, {"name": "chr_16_G8", "taxId": "41875", "score": 2676.0}, {"name": "chr_16_G8", "taxId": "41875", "score": 2671.0}, {"name": "chr_16_G8", "taxId": "41875", "score": 924.0}, {"name": "chr_16_G8", "taxId": "41875", "score": 2654.0}, {"name": "chr_16_G8", "taxId": "41875", "score": 2639.0}, {"name": "chr_16_G8", "taxId": "41875", "score": 2593.0}, {"name": "chr_16_G8", "taxId": "41875", "score": 2590.0}, {"name": "chr_16_G8", "taxId": "41875", "score": 671.0}, {"name": "chr_16_G8", "taxId": "41875", "score": 2590.0}, {"name": "chr_16_G8", "taxId": "41875", "score": 2580.0}, {"name": "chr_16_G8", "taxId": "41875", "score": 2486.0}, {"name": "chr_16_G8", "taxId": "41875", "score": 2464.0}, {"name": "chr_16_G8", "taxId": "41875", "score": 331.0}, {"name": "chr_16_G8", "taxId": "41875", "score": 2453.0}, {"name": "chr_16_G8", "taxId": "41875", "score": 2425.0}, {"name": "chr_16_G8", "taxId": "41875", "score": 2412.0}, {"name": "chr_16_G8", "taxId": "41875", "score": 2388.0}, {"name": "chr_16_G8", "taxId": "41875", "score": 154.0}, {"name": "chr_16_G8", "taxId": "41875", "score": 2333.0}, {"name": "chr_16_G8", "taxId": "41875", "score": 2327.0}, {"name": "chr_16_G8", "taxId": "41875", "score": 224.0}, {"name": "chr_16_G8", "taxId": "41875", "score": 2311.0}, {"name": "chr_16_G8", "taxId": "41875", "score": 2309.0}, {"name": "chr_16_G8", "taxId": "41875", "score": 2294.0}, {"name": "chr_16_G8", "taxId": "41875", "score": 2287.0}, {"name": "chr_16_G8", "taxId": "41875", "score": 2278.0}, {"name": "chr_16_G8", "taxId": "41875", "score": 2252.0}, {"name": "chr_16_G8", "taxId": "41875", "score": 2252.0}, {"name": "chr_16_G8", "taxId": "41875", "score": 2167.0}, {"name": "chr_16_G8", "taxId": "41875", "score": 2098.0}, {"name": "chr_16_G8", "taxId": "41875", "score": 1166.0}, {"name": "chr_16_G8", "taxId": "41875", "score": 2076.0}, {"name": "chr_16_G8", "taxId": "41875", "score": 2050.0}, {"name": "chr_16_G8", "taxId": "41875", "score": 2045.0}, {"name": "chr_16_G8", "taxId": "41875", "score": 2043.0}, {"name": "chr_16_G8", "taxId": "41875", "score": 2006.0}, {"name": "chr_16_G8", "taxId": "41875", "score": 2006.0}, {"name": "chr_16_G8", "taxId": "41875", "score": 1977.0}, {"name": "chr_16_G8", "taxId": "41875", "score": 1938.0}, {"name": "chr_16_G8", "taxId": "41875", "score": 1906.0}, {"name": "chr_16_G8", "taxId": "41875", "score": 1897.0}, {"name": "chr_16_G8", "taxId": "41875", "score": 1857.0}, {"name": "chr_16_G8", "taxId": "41875", "score": 1855.0}, {"name": "chr_16_G8", "taxId": "41875", "score": 1847.0}, {"name": "chr_16_G8", "taxId": "41875", "score": 1820.0}, {"name": "chr_16_G8", "taxId": "41875", "score": 1751.0}, {"name": "chr_16_G8", "taxId": "41875", "score": 148.0}, {"name": "chr_16_G8", "taxId": "41875", "score": 1751.0}, {"name": "chr_16_G8", "taxId": "41875", "score": 1746.0}, {"name": "chr_16_G8", "taxId": "41875", "score": 1711.0}, {"name": "chr_16_G8", "taxId": "41875", "score": 1703.0}, {"name": "chr_16_G8", "taxId": "41875", "score": 1698.0}, {"name": "chr_16_G8", "taxId": "41875", "score": 1692.0}, {"name": "chr_16_G8", "taxId": "41875", "score": 1690.0}, {"name": "chr_16_G8", "taxId": "41875", "score": 536.0}, {"name": "chr_16_G8", "taxId": "41875", "score": 1676.0}, {"name": "chr_16_G8", "taxId": "41875", "score": 1670.0}, {"name": "chr_16_G8", "taxId": "41875", "score": 1663.0}, {"name": "chr_16_G8", "taxId": "41875", "score": 1639.0}, {"name": "chr_16_G8", "taxId": "41875", "score": 1631.0}, {"name": "chr_16_G8", "taxId": "41875", "score": 680.0}, {"name": "chr_16_G8", "taxId": "41875", "score": 1628.0}, {"name": "chr_16_G8", "taxId": "41875", "score": 1624.0}, {"name": "chr_16_G8", "taxId": "41875", "score": 1622.0}, {"name": "chr_16_G8", "taxId": "41875", "score": 1618.0}, {"name": "chr_16_G8", "taxId": "41875", "score": 1583.0}, {"name": "chr_16_G8", "taxId": "41875", "score": 617.0}, {"name": "chr_16_G8", "taxId": "41875", "score": 1574.0}, {"name": "chr_16_G8", "taxId": "41875", "score": 1570.0}, {"name": "chr_16_G8", "taxId": "41875", "score": 1561.0}, {"name": "chr_16_G8", "taxId": "41875", "score": 1541.0}, {"name": "chr_16_G8", "taxId": "41875", "score": 1520.0}, {"name": "chr_16_G8", "taxId": "41875", "score": 1517.0}, {"name": "chr_16_G8", "taxId": "41875", "score": 412.0}, {"name": "chr_16_G8", "taxId": "41875", "score": 1504.0}, {"name": "chr_16_G8", "taxId": "41875", "score": 1482.0}, {"name": "chr_16_G8", "taxId": "41875", "score": 808.0}, {"name": "chr_16_G8", "taxId": "41875", "score": 248.0}, {"name": "chr_16_G8", "taxId": "41875", "score": 1474.0}, {"name": "chr_16_G8", "taxId": "41875", "score": 429.0}, {"name": "chr_16_G8", "taxId": "41875", "score": 422.0}, {"name": "chr_16_G8", "taxId": "41875", "score": 1452.0}, {"name": "chr_16_G8", "taxId": "41875", "score": 1450.0}, {"name": "chr_16_G8", "taxId": "41875", "score": 1435.0}, {"name": "chr_16_G8", "taxId": "41875", "score": 1413.0}, {"name": "chr_16_G8", "taxId": "41875", "score": 773.0}, {"name": "chr_16_G8", "taxId": "41875", "score": 158.0}, {"name": "chr_16_G8", "taxId": "41875", "score": 1375.0}, {"name": "chr_16_G8", "taxId": "41875", "score": 1373.0}, {"name": "chr_16_G8", "taxId": "41875", "score": 1373.0}, {"name": "chr_16_G8", "taxId": "41875", "score": 1327.0}, {"name": "chr_16_G8", "taxId": "41875", "score": 1363.0}, {"name": "chr_16_G8", "taxId": "41875", "score": 885.0}, {"name": "chr_16_G8", "taxId": "41875", "score": 1345.0}, {"name": "chr_16_G8", "taxId": "41875", "score": 861.0}, {"name": "chr_16_G8", "taxId": "41875", "score": 837.0}, {"name": "chr_16_G8", "taxId": "41875", "score": 804.0}, {"name": "chr_16_G8", "taxId": "41875", "score": 621.0}, {"name": "chr_16_G8", "taxId": "41875", "score": 621.0}, {"name": "chr_16_G8", "taxId": "41875", "score": 588.0}, {"name": "chr_16_G8", "taxId": "41875", "score": 305.0}, {"name": "chr_16_G8", "taxId": "41875", "score": 1345.0}, {"name": "chr_16_G8", "taxId": "41875", "score": 861.0}, {"name": "chr_16_G8", "taxId": "41875", "score": 837.0}, {"name": "chr_16_G8", "taxId": "41875", "score": 804.0}, {"name": "chr_16_G8", "taxId": "41875", "score": 621.0}, {"name": "chr_16_G8", "taxId": "41875", "score": 588.0}, {"name": "chr_16_G8", "taxId": "41875", "score": 529.0}, {"name": "chr_16_G8", "taxId": "41875", "score": 479.0}, {"name": "chr_16_G8", "taxId": "41875", "score": 305.0}, {"name": "chr_16_G8", "taxId": "41875", "score": 1341.0}, {"name": "chr_16_G8", "taxId": "41875", "score": 1338.0}, {"name": "chr_16_G8", "taxId": "41875", "score": 316.0}, {"name": "chr_16_G8", "taxId": "41875", "score": 1336.0}, {"name": "chr_16_G8", "taxId": "41875", "score": 883.0}, {"name": "chr_16_G8", "taxId": "41875", "score": 331.0}, {"name": "chr_16_G8", "taxId": "41875", "score": 1310.0}, {"name": "chr_16_G8", "taxId": "41875", "score": 1306.0}, {"name": "chr_16_G8", "taxId": "41875", "score": 749.0}, {"name": "chr_16_G8", "taxId": "41875", "score": 691.0}, {"name": "chr_16_G8", "taxId": "41875", "score": 1306.0}, {"name": "chr_16_G8", "taxId": "41875", "score": 852.0}, {"name": "chr_16_G8", "taxId": "41875", "score": 821.0}, {"name": "chr_16_G8", "taxId": "41875", "score": 732.0}, {"name": "chr_16_G8", "taxId": "41875", "score": 686.0}, {"name": "chr_16_G8", "taxId": "41875", "score": 606.0}, {"name": "chr_16_G8", "taxId": "41875", "score": 582.0}, {"name": "chr_16_G8", "taxId": "41875", "score": 579.0}, {"name": "chr_16_G8", "taxId": "41875", "score": 327.0}, {"name": "chr_16_G8", "taxId": "41875", "score": 1279.0}, {"name": "chr_16_G8", "taxId": "41875", "score": 1277.0}, {"name": "chr_16_G8", "taxId": "41875", "score": 1275.0}, {"name": "chr_16_G8", "taxId": "41875", "score": 1262.0}, {"name": "chr_16_G8", "taxId": "41875", "score": 1251.0}, {"name": "chr_16_G8", "taxId": "41875", "score": 1236.0}, {"name": "chr_16_G8", "taxId": "41875", "score": 1229.0}, {"name": "chr_16_G8", "taxId": "41875", "score": 418.0}, {"name": "chr_16_G8", "taxId": "41875", "score": 1221.0}, {"name": "chr_16_G8", "taxId": "41875", "score": 1210.0}, {"name": "chr_16_G8", "taxId": "41875", "score": 1194.0}, {"name": "chr_16_G8", "taxId": "41875", "score": 854.0}, {"name": "chr_16_G8", "taxId": "41875", "score": 1182.0}, {"name": "chr_16_G8", "taxId": "41875", "score": 252.0}, {"name": "chr_16_G8", "taxId": "41875", "score": 241.0}, {"name": "chr_16_G8", "taxId": "41875", "score": 1182.0}, {"name": "chr_16_G8", "taxId": "41875", "score": 174.0}, {"name": "chr_16_G8", "taxId": "41875", "score": 1177.0}, {"name": "chr_16_G8", "taxId": "41875", "score": 1166.0}, {"name": "chr_16_G8", "taxId": "41875", "score": 387.0}, {"name": "chr_16_G8", "taxId": "41875", "score": 1162.0}, {"name": "chr_16_G8", "taxId": "41875", "score": 1157.0}, {"name": "chr_16_G8", "taxId": "41875", "score": 1151.0}, {"name": "chr_16_G8", "taxId": "41875", "score": 1147.0}, {"name": "chr_16_G8", "taxId": "41875", "score": 1142.0}, {"name": "chr_16_G8", "taxId": "41875", "score": 601.0}, {"name": "chr_16_G8", "taxId": "41875", "score": 1112.0}, {"name": "chr_16_G8", "taxId": "41875", "score": 1110.0}, {"name": "chr_16_G8", "taxId": "41875", "score": 1105.0}, {"name": "chr_16_G8", "taxId": "41875", "score": 1103.0}, {"name": "chr_16_G8", "taxId": "41875", "score": 1101.0}, {"name": "chr_16_G8", "taxId": "41875", "score": 1086.0}, {"name": "chr_16_G8", "taxId": "41875", "score": 540.0}, {"name": "chr_16_G8", "taxId": "41875", "score": 1081.0}, {"name": "chr_16_G8", "taxId": "41875", "score": 1074.0}, {"name": "chr_16_G8", "taxId": "41875", "score": 1062.0}, {"name": "chr_16_G8", "taxId": "41875", "score": 1048.0}, {"name": "chr_16_G8", "taxId": "41875", "score": 1040.0}, {"name": "chr_16_G8", "taxId": "41875", "score": 1014.0}, {"name": "chr_16_G8", "taxId": "41875", "score": 1009.0}, {"name": "chr_16_G8", "taxId": "41875", "score": 1005.0}, {"name": "chr_16_G8", "taxId": "41875", "score": 1002.0}, {"name": "chr_16_G8", "taxId": "41875", "score": 994.0}, {"name": "chr_16_G8", "taxId": "41875", "score": 340.0}, {"name": "chr_16_G8", "taxId": "41875", "score": 983.0}, {"name": "chr_16_G8", "taxId": "41875", "score": 977.0}, {"name": "chr_16_G8", "taxId": "41875", "score": 965.0}, {"name": "chr_16_G8", "taxId": "41875", "score": 959.0}, {"name": "chr_16_G8", "taxId": "41875", "score": 898.0}, {"name": "chr_16_G8", "taxId": "41875", "score": 952.0}, {"name": "chr_16_G8", "taxId": "41875", "score": 948.0}, {"name": "chr_16_G8", "taxId": "41875", "score": 942.0}, {"name": "chr_16_G8", "taxId": "41875", "score": 941.0}, {"name": "chr_16_G8", "taxId": "41875", "score": 931.0}, {"name": "chr_16_G8", "taxId": "41875", "score": 928.0}, {"name": "chr_16_G8", "taxId": "41875", "score": 749.0}, {"name": "chr_16_G8", "taxId": "41875", "score": 920.0}, {"name": "chr_16_G8", "taxId": "41875", "score": 904.0}, {"name": "chr_16_G8", "taxId": "41875", "score": 287.0}, {"name": "chr_16_G8", "taxId": "41875", "score": 907.0}, {"name": "chr_16_G8", "taxId": "41875", "score": 907.0}, {"name": "chr_16_G8", "taxId": "41875", "score": 887.0}, {"name": "chr_16_G8", "taxId": "41875", "score": 248.0}, {"name": "chr_16_G8", "taxId": "41875", "score": 887.0}, {"name": "chr_16_G8", "taxId": "41875", "score": 881.0}, {"name": "chr_16_G8", "taxId": "41875", "score": 874.0}, {"name": "chr_16_G8", "taxId": "41875", "score": 857.0}, {"name": "chr_16_G8", "taxId": "41875", "score": 852.0}, {"name": "chr_16_G8", "taxId": "41875", "score": 848.0}, {"name": "chr_16_G8", "taxId": "41875", "score": 833.0}, {"name": "chr_16_G8", "taxId": "41875", "score": 821.0}, {"name": "chr_16_G8", "taxId": "41875", "score": 811.0}, {"name": "chr_16_G8", "taxId": "41875", "score": 457.0}, {"name": "chr_16_G8", "taxId": "41875", "score": 379.0}, {"name": "chr_16_G8", "taxId": "41875", "score": 798.0}, {"name": "chr_16_G8", "taxId": "41875", "score": 797.0}, {"name": "chr_16_G8", "taxId": "41875", "score": 795.0}, {"name": "chr_16_G8", "taxId": "41875", "score": 241.0}, {"name": "chr_16_G8", "taxId": "41875", "score": 791.0}, {"name": "chr_16_G8", "taxId": "41875", "score": 789.0}, {"name": "chr_16_G8", "taxId": "41875", "score": 789.0}, {"name": "chr_16_G8", "taxId": "41875", "score": 784.0}, {"name": "chr_16_G8", "taxId": "41875", "score": 780.0}, {"name": "chr_16_G8", "taxId": "41875", "score": 209.0}, {"name": "chr_16_G8", "taxId": "41875", "score": 778.0}, {"name": "chr_16_G8", "taxId": "41875", "score": 765.0}, {"name": "chr_16_G8", "taxId": "41875", "score": 763.0}, {"name": "chr_16_G8", "taxId": "41875", "score": 351.0}, {"name": "chr_16_G8", "taxId": "41875", "score": 231.0}, {"name": "chr_16_G8", "taxId": "41875", "score": 760.0}, {"name": "chr_16_G8", "taxId": "41875", "score": 575.0}, {"name": "chr_16_G8", "taxId": "41875", "score": 749.0}, {"name": "chr_16_G8", "taxId": "41875", "score": 732.0}, {"name": "chr_16_G8", "taxId": "41875", "score": 606.0}, {"name": "chr_16_G8", "taxId": "41875", "score": 579.0}, {"name": "chr_16_G8", "taxId": "41875", "score": 516.0}, {"name": "chr_16_G8", "taxId": "41875", "score": 695.0}, {"name": "chr_16_G8", "taxId": "41875", "score": 688.0}, {"name": "chr_16_G8", "taxId": "41875", "score": 684.0}, {"name": "chr_16_G8", "taxId": "41875", "score": 682.0}, {"name": "chr_16_G8", "taxId": "41875", "score": 662.0}, {"name": "chr_16_G8", "taxId": "41875", "score": 241.0}, {"name": "chr_16_G8", "taxId": "41875", "score": 654.0}, {"name": "chr_16_G8", "taxId": "436017", "score": 652.0}, {"name": "chr_16_G8", "taxId": "436017", "score": 483.0}, {"name": "chr_16_G8", "taxId": "436017", "score": 267.0}, {"name": "chr_16_G8", "taxId": "41875", "score": 636.0}, {"name": "chr_16_G8", "taxId": "41875", "score": 634.0}, {"name": "chr_16_G8", "taxId": "41875", "score": 634.0}, {"name": "chr_16_G8", "taxId": "41875", "score": 634.0}, {"name": "chr_16_G8", "taxId": "41875", "score": 566.0}, {"name": "chr_16_G8", "taxId": "41875", "score": 311.0}, {"name": "chr_16_G8", "taxId": "41875", "score": 634.0}, {"name": "chr_16_G8", "taxId": "41875", "score": 632.0}, {"name": "chr_16_G8", "taxId": "41875", "score": 601.0}, {"name": "chr_16_G8", "taxId": "41875", "score": 597.0}, {"name": "chr_16_G8", "taxId": "41875", "score": 556.0}, {"name": "chr_16_G8", "taxId": "41875", "score": 556.0}, {"name": "chr_16_G8", "taxId": "41875", "score": 508.0}, {"name": "chr_16_G8", "taxId": "41875", "score": 464.0}, {"name": "chr_16_G8", "taxId": "41875", "score": 632.0}, {"name": "chr_16_G8", "taxId": "41875", "score": 566.0}, {"name": "chr_16_G8", "taxId": "41875", "score": 632.0}, {"name": "chr_16_G8", "taxId": "41875", "score": 625.0}, {"name": "chr_16_G8", "taxId": "41875", "score": 619.0}, {"name": "chr_16_G8", "taxId": "41875", "score": 610.0}, {"name": "chr_16_G8", "taxId": "41875", "score": 601.0}, {"name": "chr_16_G8", "taxId": "41875", "score": 593.0}, {"name": "chr_16_G8", "taxId": "41875", "score": 446.0}, {"name": "chr_16_G8", "taxId": "41875", "score": 586.0}, {"name": "chr_16_G8", "taxId": "41875", "score": 569.0}, {"name": "chr_16_G8", "taxId": "41875", "score": 564.0}, {"name": "chr_16_G8", "taxId": "41875", "score": 564.0}, {"name": "chr_16_G8", "taxId": "41875", "score": 206.0}, {"name": "chr_16_G8", "taxId": "41875", "score": 200.0}, {"name": "chr_16_G8", "taxId": "41875", "score": 562.0}, {"name": "chr_16_G8", "taxId": "41875", "score": 556.0}, {"name": "chr_16_G8", "taxId": "41875", "score": 555.0}, {"name": "chr_16_G8", "taxId": "41875", "score": 544.0}, {"name": "chr_16_G8", "taxId": "41875", "score": 536.0}, {"name": "chr_16_G8", "taxId": "41875", "score": 285.0}, {"name": "chr_16_G8", "taxId": "41875", "score": 531.0}, {"name": "chr_16_G8", "taxId": "41875", "score": 529.0}, {"name": "chr_16_G8", "taxId": "41875", "score": 527.0}, {"name": "chr_16_G8", "taxId": "41875", "score": 518.0}, {"name": "chr_16_G8", "taxId": "41875", "score": 516.0}, {"name": "chr_16_G8", "taxId": "70448", "score": 501.0}, {"name": "chr_16_G8", "taxId": "41875", "score": 501.0}, {"name": "chr_16_G8", "taxId": "41875", "score": 303.0}, {"name": "chr_16_G8", "taxId": "41875", "score": 228.0}, {"name": "chr_16_G8", "taxId": "41875", "score": 180.0}, {"name": "chr_16_G8", "taxId": "41875", "score": 496.0}, {"name": "chr_16_G8", "taxId": "41875", "score": 483.0}, {"name": "chr_16_G8", "taxId": "41875", "score": 466.0}, {"name": "chr_16_G8", "taxId": "436017", "score": 462.0}, {"name": "chr_16_G8", "taxId": "41875", "score": 460.0}, {"name": "chr_16_G8", "taxId": "41875", "score": 172.0}, {"name": "chr_16_G8", "taxId": "41875", "score": 457.0}, {"name": "chr_16_G8", "taxId": "41875", "score": 150.0}, {"name": "chr_16_G8", "taxId": "1004785", "score": 449.0}, {"name": "chr_16_G8", "taxId": "41875", "score": 440.0}, {"name": "chr_16_G8", "taxId": "41875", "score": 436.0}, {"name": "chr_16_G8", "taxId": "41875", "score": 433.0}, {"name": "chr_16_G8", "taxId": "41875", "score": 427.0}, {"name": "chr_16_G8", "taxId": "41875", "score": 427.0}, {"name": "chr_16_G8", "taxId": "41875", "score": 424.0}, {"name": "chr_16_G8", "taxId": "41875", "score": 412.0}, {"name": "chr_16_G8", "taxId": "41875", "score": 401.0}, {"name": "chr_16_G8", "taxId": "41875", "score": 399.0}, {"name": "chr_16_G8", "taxId": "41875", "score": 385.0}, {"name": "chr_16_G8", "taxId": "41875", "score": 381.0}, {"name": "chr_16_G8", "taxId": "41875", "score": 381.0}, {"name": "chr_16_G8", "taxId": "41875", "score": 374.0}, {"name": "chr_16_G8", "taxId": "41875", "score": 359.0}, {"name": "chr_16_G8", "taxId": "41875", "score": 331.0}, {"name": "chr_16_G8", "taxId": "41875", "score": 329.0}, {"name": "chr_16_G8", "taxId": "41875", "score": 316.0}, {"name": "chr_16_G8", "taxId": "41875", "score": 311.0}, {"name": "chr_16_G8", "taxId": "41875", "score": 305.0}, {"name": "chr_16_G8", "taxId": "41875", "score": 305.0}, {"name": "chr_16_G8", "taxId": "41875", "score": 305.0}, {"name": "chr_16_G8", "taxId": "41875", "score": 305.0}, {"name": "chr_16_G8", "taxId": "41875", "score": 302.0}, {"name": "chr_16_G8", "taxId": "41875", "score": 209.0}, {"name": "chr_16_G8", "taxId": "41875", "score": 294.0}, {"name": "chr_16_G8", "taxId": "41875", "score": 285.0}, {"name": "chr_16_G8", "taxId": "436017", "score": 267.0}, {"name": "chr_16_G8", "taxId": "70448", "score": 250.0}, {"name": "chr_16_G8", "taxId": "41875", "score": 215.0}, {"name": "chr_16_G8", "taxId": "41875", "score": 202.0}, {"name": "chr_16_G8", "taxId": "41875", "score": 193.0}, {"name": "chr_16_G8", "taxId": "436017", "score": 182.0}, {"name": "chr_16_G8", "taxId": "564608", "score": 171.0}, {"name": "chr_16_G8", "taxId": "41875", "score": 167.0}, {"name": "chr_16_G8", "taxId": "41875", "score": 154.0}, {"name": "chr_16_G8", "taxId": "41875", "score": 148.0}, {"name": "chr_16_G8", "taxId": "41875", "score": 148.0}]}, "taxonomy": {"bestsum": {"species": {"tax": "Bathycoccus prasinos", "score": 684493.0, "c_index": 4}, "genus": {"tax": "Bathycoccus", "score": 684493.0, "c_index": 3}, "family": {"tax": "Bathycoccaceae", "score": 687557.0, "c_index": 2}, "order": {"tax": "Mamiellales", "score": 687728.0, "c_index": 1}, "phylum": {"tax": "Chlorophyta", "score": 687728.0, "c_index": 1}, "superkingdom": {"tax": "Eukaryota", "score": 687728.0, "c_index": 1}}}}, "chr_15_G8": {"name": "chr_15_G8", "length": 547196, "n_count": 0, "agct_count": 547196, "gc": 0.4867, "covs": {"bam0": 70.8897}, "read_cov": {"bam0": 258694}, "hits": {"tax0": [{"name": "chr_15_G8", "taxId": "41875", "score": 9359.0}, {"name": "chr_15_G8", "taxId": "41875", "score": 1664.0}, {"name": "chr_15_G8", "taxId": "41875", "score": 641.0}, {"name": "chr_15_G8", "taxId": "41875", "score": 366.0}, {"name": "chr_15_G8", "taxId": "41875", "score": 9359.0}, {"name": "chr_15_G8", "taxId": "41875", "score": 6889.0}, {"name": "chr_15_G8", "taxId": "41875", "score": 6649.0}, {"name": "chr_15_G8", "taxId": "41875", "score": 6276.0}, {"name": "chr_15_G8", "taxId": "41875", "score": 5705.0}, {"name": "chr_15_G8", "taxId": "41875", "score": 5651.0}, {"name": "chr_15_G8", "taxId": "41875", "score": 5498.0}, {"name": "chr_15_G8", "taxId": "41875", "score": 4959.0}, {"name": "chr_15_G8", "taxId": "41875", "score": 4494.0}, {"name": "chr_15_G8", "taxId": "41875", "score": 4464.0}, {"name": "chr_15_G8", "taxId": "41875", "score": 4449.0}, {"name": "chr_15_G8", "taxId": "41875", "score": 4427.0}, {"name": "chr_15_G8", "taxId": "41875", "score": 4390.0}, {"name": "chr_15_G8", "taxId": "41875", "score": 4329.0}, {"name": "chr_15_G8", "taxId": "41875", "score": 4196.0}, {"name": "chr_15_G8", "taxId": "41875", "score": 4145.0}, {"name": "chr_15_G8", "taxId": "41875", "score": 4010.0}, {"name": "chr_15_G8", "taxId": "41875", "score": 3904.0}, {"name": "chr_15_G8", "taxId": "41875", "score": 3755.0}, {"name": "chr_15_G8", "taxId": "41875", "score": 3751.0}, {"name": "chr_15_G8", "taxId": "41875", "score": 3657.0}, {"name": "chr_15_G8", "taxId": "41875", "score": 3633.0}, {"name": "chr_15_G8", "taxId": "41875", "score": 3443.0}, {"name": "chr_15_G8", "taxId": "41875", "score": 3404.0}, {"name": "chr_15_G8", "taxId": "41875", "score": 3116.0}, {"name": "chr_15_G8", "taxId": "41875", "score": 3000.0}, {"name": "chr_15_G8", "taxId": "41875", "score": 2946.0}, {"name": "chr_15_G8", "taxId": "41875", "score": 2911.0}, {"name": "chr_15_G8", "taxId": "41875", "score": 2835.0}, {"name": "chr_15_G8", "taxId": "41875", "score": 2671.0}, {"name": "chr_15_G8", "taxId": "41875", "score": 2627.0}, {"name": "chr_15_G8", "taxId": "41875", "score": 2497.0}, {"name": "chr_15_G8", "taxId": "41875", "score": 2444.0}, {"name": "chr_15_G8", "taxId": "41875", "score": 2418.0}, {"name": "chr_15_G8", "taxId": "41875", "score": 2416.0}, {"name": "chr_15_G8", "taxId": "41875", "score": 2398.0}, {"name": "chr_15_G8", "taxId": "41875", "score": 2370.0}, {"name": "chr_15_G8", "taxId": "41875", "score": 2357.0}, {"name": "chr_15_G8", "taxId": "41875", "score": 2272.0}, {"name": "chr_15_G8", "taxId": "41875", "score": 2266.0}, {"name": "chr_15_G8", "taxId": "41875", "score": 2255.0}, {"name": "chr_15_G8", "taxId": "41875", "score": 2244.0}, {"name": "chr_15_G8", "taxId": "41875", "score": 2228.0}, {"name": "chr_15_G8", "taxId": "41875", "score": 2217.0}, {"name": "chr_15_G8", "taxId": "41875", "score": 2206.0}, {"name": "chr_15_G8", "taxId": "41875", "score": 2185.0}, {"name": "chr_15_G8", "taxId": "41875", "score": 2156.0}, {"name": "chr_15_G8", "taxId": "41875", "score": 2063.0}, {"name": "chr_15_G8", "taxId": "41875", "score": 2061.0}, {"name": "chr_15_G8", "taxId": "41875", "score": 2056.0}, {"name": "chr_15_G8", "taxId": "41875", "score": 2030.0}, {"name": "chr_15_G8", "taxId": "41875", "score": 2006.0}, {"name": "chr_15_G8", "taxId": "41875", "score": 1932.0}, {"name": "chr_15_G8", "taxId": "41875", "score": 1905.0}, {"name": "chr_15_G8", "taxId": "41875", "score": 1899.0}, {"name": "chr_15_G8", "taxId": "41875", "score": 1893.0}, {"name": "chr_15_G8", "taxId": "41875", "score": 1893.0}, {"name": "chr_15_G8", "taxId": "41875", "score": 1888.0}, {"name": "chr_15_G8", "taxId": "41875", "score": 1879.0}, {"name": "chr_15_G8", "taxId": "41875", "score": 1877.0}, {"name": "chr_15_G8", "taxId": "41875", "score": 1864.0}, {"name": "chr_15_G8", "taxId": "41875", "score": 1857.0}, {"name": "chr_15_G8", "taxId": "41875", "score": 1838.0}, {"name": "chr_15_G8", "taxId": "41875", "score": 1831.0}, {"name": "chr_15_G8", "taxId": "41875", "score": 1831.0}, {"name": "chr_15_G8", "taxId": "41875", "score": 1821.0}, {"name": "chr_15_G8", "taxId": "41875", "score": 1808.0}, {"name": "chr_15_G8", "taxId": "41875", "score": 1803.0}, {"name": "chr_15_G8", "taxId": "41875", "score": 1796.0}, {"name": "chr_15_G8", "taxId": "41875", "score": 1773.0}, {"name": "chr_15_G8", "taxId": "41875", "score": 1772.0}, {"name": "chr_15_G8", "taxId": "41875", "score": 1720.0}, {"name": "chr_15_G8", "taxId": "41875", "score": 1714.0}, {"name": "chr_15_G8", "taxId": "41875", "score": 1683.0}, {"name": "chr_15_G8", "taxId": "41875", "score": 1674.0}, {"name": "chr_15_G8", "taxId": "41875", "score": 1670.0}, {"name": "chr_15_G8", "taxId": "41875", "score": 1668.0}, {"name": "chr_15_G8", "taxId": "41875", "score": 1664.0}, {"name": "chr_15_G8", "taxId": "41875", "score": 1653.0}, {"name": "chr_15_G8", "taxId": "41875", "score": 1653.0}, {"name": "chr_15_G8", "taxId": "41875", "score": 1628.0}, {"name": "chr_15_G8", "taxId": "41875", "score": 1602.0}, {"name": "chr_15_G8", "taxId": "41875", "score": 1598.0}, {"name": "chr_15_G8", "taxId": "41875", "score": 1594.0}, {"name": "chr_15_G8", "taxId": "41875", "score": 1555.0}, {"name": "chr_15_G8", "taxId": "41875", "score": 1543.0}, {"name": "chr_15_G8", "taxId": "41875", "score": 1537.0}, {"name": "chr_15_G8", "taxId": "41875", "score": 1517.0}, {"name": "chr_15_G8", "taxId": "41875", "score": 1504.0}, {"name": "chr_15_G8", "taxId": "41875", "score": 1443.0}, {"name": "chr_15_G8", "taxId": "41875", "score": 1432.0}, {"name": "chr_15_G8", "taxId": "41875", "score": 1426.0}, {"name": "chr_15_G8", "taxId": "41875", "score": 1393.0}, {"name": "chr_15_G8", "taxId": "41875", "score": 1351.0}, {"name": "chr_15_G8", "taxId": "41875", "score": 1345.0}, {"name": "chr_15_G8", "taxId": "41875", "score": 1341.0}, {"name": "chr_15_G8", "taxId": "41875", "score": 1336.0}, {"name": "chr_15_G8", "taxId": "41875", "score": 1327.0}, {"name": "chr_15_G8", "taxId": "41875", "score": 1315.0}, {"name": "chr_15_G8", "taxId": "41875", "score": 1314.0}, {"name": "chr_15_G8", "taxId": "41875", "score": 1308.0}, {"name": "chr_15_G8", "taxId": "41875", "score": 1280.0}, {"name": "chr_15_G8", "taxId": "41875", "score": 1256.0}, {"name": "chr_15_G8", "taxId": "41875", "score": 1254.0}, {"name": "chr_15_G8", "taxId": "41875", "score": 1253.0}, {"name": "chr_15_G8", "taxId": "41875", "score": 1232.0}, {"name": "chr_15_G8", "taxId": "41875", "score": 1203.0}, {"name": "chr_15_G8", "taxId": "41875", "score": 1199.0}, {"name": "chr_15_G8", "taxId": "41875", "score": 1195.0}, {"name": "chr_15_G8", "taxId": "41875", "score": 1192.0}, {"name": "chr_15_G8", "taxId": "41875", "score": 1181.0}, {"name": "chr_15_G8", "taxId": "41875", "score": 1153.0}, {"name": "chr_15_G8", "taxId": "41875", "score": 1140.0}, {"name": "chr_15_G8", "taxId": "41875", "score": 1120.0}, {"name": "chr_15_G8", "taxId": "41875", "score": 1094.0}, {"name": "chr_15_G8", "taxId": "41875", "score": 1086.0}, {"name": "chr_15_G8", "taxId": "41875", "score": 1081.0}, {"name": "chr_15_G8", "taxId": "41875", "score": 1077.0}, {"name": "chr_15_G8", "taxId": "41875", "score": 1075.0}, {"name": "chr_15_G8", "taxId": "41875", "score": 1062.0}, {"name": "chr_15_G8", "taxId": "41875", "score": 1061.0}, {"name": "chr_15_G8", "taxId": "41875", "score": 1057.0}, {"name": "chr_15_G8", "taxId": "41875", "score": 1037.0}, {"name": "chr_15_G8", "taxId": "41875", "score": 1022.0}, {"name": "chr_15_G8", "taxId": "41875", "score": 1020.0}, {"name": "chr_15_G8", "taxId": "41875", "score": 1016.0}, {"name": "chr_15_G8", "taxId": "41875", "score": 990.0}, {"name": "chr_15_G8", "taxId": "41875", "score": 959.0}, {"name": "chr_15_G8", "taxId": "41875", "score": 946.0}, {"name": "chr_15_G8", "taxId": "41875", "score": 929.0}, {"name": "chr_15_G8", "taxId": "41875", "score": 924.0}, {"name": "chr_15_G8", "taxId": "41875", "score": 907.0}, {"name": "chr_15_G8", "taxId": "41875", "score": 907.0}, {"name": "chr_15_G8", "taxId": "41875", "score": 905.0}, {"name": "chr_15_G8", "taxId": "41875", "score": 904.0}, {"name": "chr_15_G8", "taxId": "41875", "score": 902.0}, {"name": "chr_15_G8", "taxId": "41875", "score": 887.0}, {"name": "chr_15_G8", "taxId": "41875", "score": 880.0}, {"name": "chr_15_G8", "taxId": "41875", "score": 878.0}, {"name": "chr_15_G8", "taxId": "41875", "score": 863.0}, {"name": "chr_15_G8", "taxId": "41875", "score": 861.0}, {"name": "chr_15_G8", "taxId": "41875", "score": 859.0}, {"name": "chr_15_G8", "taxId": "41875", "score": 850.0}, {"name": "chr_15_G8", "taxId": "41875", "score": 845.0}, {"name": "chr_15_G8", "taxId": "41875", "score": 843.0}, {"name": "chr_15_G8", "taxId": "41875", "score": 835.0}, {"name": "chr_15_G8", "taxId": "41875", "score": 833.0}, {"name": "chr_15_G8", "taxId": "41875", "score": 808.0}, {"name": "chr_15_G8", "taxId": "41875", "score": 806.0}, {"name": "chr_15_G8", "taxId": "41875", "score": 804.0}, {"name": "chr_15_G8", "taxId": "41875", "score": 789.0}, {"name": "chr_15_G8", "taxId": "41875", "score": 780.0}, {"name": "chr_15_G8", "taxId": "41875", "score": 771.0}, {"name": "chr_15_G8", "taxId": "41875", "score": 771.0}, {"name": "chr_15_G8", "taxId": "41875", "score": 765.0}, {"name": "chr_15_G8", "taxId": "41875", "score": 756.0}, {"name": "chr_15_G8", "taxId": "41875", "score": 752.0}, {"name": "chr_15_G8", "taxId": "41875", "score": 745.0}, {"name": "chr_15_G8", "taxId": "41875", "score": 745.0}, {"name": "chr_15_G8", "taxId": "41875", "score": 741.0}, {"name": "chr_15_G8", "taxId": "41875", "score": 736.0}, {"name": "chr_15_G8", "taxId": "41875", "score": 734.0}, {"name": "chr_15_G8", "taxId": "41875", "score": 734.0}, {"name": "chr_15_G8", "taxId": "41875", "score": 721.0}, {"name": "chr_15_G8", "taxId": "41875", "score": 704.0}, {"name": "chr_15_G8", "taxId": "41875", "score": 704.0}, {"name": "chr_15_G8", "taxId": "41875", "score": 684.0}, {"name": "chr_15_G8", "taxId": "41875", "score": 675.0}, {"name": "chr_15_G8", "taxId": "41875", "score": 669.0}, {"name": "chr_15_G8", "taxId": "41875", "score": 656.0}, {"name": "chr_15_G8", "taxId": "41875", "score": 647.0}, {"name": "chr_15_G8", "taxId": "41875", "score": 645.0}, {"name": "chr_15_G8", "taxId": "41875", "score": 641.0}, {"name": "chr_15_G8", "taxId": "41875", "score": 638.0}, {"name": "chr_15_G8", "taxId": "41875", "score": 623.0}, {"name": "chr_15_G8", "taxId": "41875", "score": 621.0}, {"name": "chr_15_G8", "taxId": "41875", "score": 619.0}, {"name": "chr_15_G8", "taxId": "41875", "score": 616.0}, {"name": "chr_15_G8", "taxId": "41875", "score": 614.0}, {"name": "chr_15_G8", "taxId": "41875", "score": 614.0}, {"name": "chr_15_G8", "taxId": "41875", "score": 614.0}, {"name": "chr_15_G8", "taxId": "41875", "score": 597.0}, {"name": "chr_15_G8", "taxId": "41875", "score": 595.0}, {"name": "chr_15_G8", "taxId": "41875", "score": 590.0}, {"name": "chr_15_G8", "taxId": "41875", "score": 575.0}, {"name": "chr_15_G8", "taxId": "41875", "score": 568.0}, {"name": "chr_15_G8", "taxId": "41875", "score": 562.0}, {"name": "chr_15_G8", "taxId": "41875", "score": 556.0}, {"name": "chr_15_G8", "taxId": "41875", "score": 545.0}, {"name": "chr_15_G8", "taxId": "41875", "score": 536.0}, {"name": "chr_15_G8", "taxId": "41875", "score": 532.0}, {"name": "chr_15_G8", "taxId": "41875", "score": 527.0}, {"name": "chr_15_G8", "taxId": "41875", "score": 525.0}, {"name": "chr_15_G8", "taxId": "41875", "score": 518.0}, {"name": "chr_15_G8", "taxId": "41875", "score": 479.0}, {"name": "chr_15_G8", "taxId": "41875", "score": 468.0}, {"name": "chr_15_G8", "taxId": "41875", "score": 451.0}, {"name": "chr_15_G8", "taxId": "41875", "score": 442.0}, {"name": "chr_15_G8", "taxId": "41875", "score": 427.0}, {"name": "chr_15_G8", "taxId": "41875", "score": 416.0}, {"name": "chr_15_G8", "taxId": "41875", "score": 411.0}, {"name": "chr_15_G8", "taxId": "41875", "score": 409.0}, {"name": "chr_15_G8", "taxId": "41875", "score": 398.0}, {"name": "chr_15_G8", "taxId": "41875", "score": 394.0}, {"name": "chr_15_G8", "taxId": "41875", "score": 387.0}, {"name": "chr_15_G8", "taxId": "41875", "score": 379.0}, {"name": "chr_15_G8", "taxId": "41875", "score": 377.0}, {"name": "chr_15_G8", "taxId": "41875", "score": 374.0}, {"name": "chr_15_G8", "taxId": "41875", "score": 372.0}, {"name": "chr_15_G8", "taxId": "41875", "score": 368.0}, {"name": "chr_15_G8", "taxId": "41875", "score": 359.0}, {"name": "chr_15_G8", "taxId": "41875", "score": 353.0}, {"name": "chr_15_G8", "taxId": "41875", "score": 350.0}, {"name": "chr_15_G8", "taxId": "41875", "score": 326.0}, {"name": "chr_15_G8", "taxId": "41875", "score": 324.0}, {"name": "chr_15_G8", "taxId": "41875", "score": 313.0}, {"name": "chr_15_G8", "taxId": "41875", "score": 292.0}, {"name": "chr_15_G8", "taxId": "41875", "score": 287.0}, {"name": "chr_15_G8", "taxId": "41875", "score": 287.0}, {"name": "chr_15_G8", "taxId": "41875", "score": 285.0}, {"name": "chr_15_G8", "taxId": "41875", "score": 279.0}, {"name": "chr_15_G8", "taxId": "41875", "score": 274.0}, {"name": "chr_15_G8", "taxId": "41875", "score": 272.0}, {"name": "chr_15_G8", "taxId": "41875", "score": 270.0}, {"name": "chr_15_G8", "taxId": "41875", "score": 267.0}, {"name": "chr_15_G8", "taxId": "41875", "score": 267.0}, {"name": "chr_15_G8", "taxId": "41875", "score": 265.0}, {"name": "chr_15_G8", "taxId": "41875", "score": 263.0}, {"name": "chr_15_G8", "taxId": "41875", "score": 259.0}, {"name": "chr_15_G8", "taxId": "41875", "score": 252.0}, {"name": "chr_15_G8", "taxId": "41875", "score": 248.0}, {"name": "chr_15_G8", "taxId": "41875", "score": 244.0}, {"name": "chr_15_G8", "taxId": "41875", "score": 241.0}, {"name": "chr_15_G8", "taxId": "41875", "score": 226.0}, {"name": "chr_15_G8", "taxId": "41875", "score": 226.0}, {"name": "chr_15_G8", "taxId": "41875", "score": 224.0}, {"name": "chr_15_G8", "taxId": "41875", "score": 213.0}, {"name": "chr_15_G8", "taxId": "41875", "score": 193.0}, {"name": "chr_15_G8", "taxId": "41875", "score": 187.0}, {"name": "chr_15_G8", "taxId": "41875", "score": 180.0}, {"name": "chr_15_G8", "taxId": "41875", "score": 178.0}, {"name": "chr_15_G8", "taxId": "41875", "score": 163.0}, {"name": "chr_15_G8", "taxId": "41875", "score": 145.0}, {"name": "chr_15_G8", "taxId": "41875", "score": 141.0}, {"name": "chr_15_G8", "taxId": "41875", "score": 6889.0}, {"name": "chr_15_G8", "taxId": "41875", "score": 285.0}, {"name": "chr_15_G8", "taxId": "41875", "score": 6554.0}, {"name": "chr_15_G8", "taxId": "41875", "score": 5705.0}, {"name": "chr_15_G8", "taxId": "41875", "score": 5626.0}, {"name": "chr_15_G8", "taxId": "41875", "score": 5609.0}, {"name": "chr_15_G8", "taxId": "41875", "score": 4494.0}, {"name": "chr_15_G8", "taxId": "41875", "score": 4457.0}, {"name": "chr_15_G8", "taxId": "41875", "score": 488.0}, {"name": "chr_15_G8", "taxId": "41875", "score": 4447.0}, {"name": "chr_15_G8", "taxId": "41875", "score": 4427.0}, {"name": "chr_15_G8", "taxId": "41875", "score": 4390.0}, {"name": "chr_15_G8", "taxId": "41875", "score": 4196.0}, {"name": "chr_15_G8", "taxId": "41875", "score": 3816.0}, {"name": "chr_15_G8", "taxId": "41875", "score": 219.0}, {"name": "chr_15_G8", "taxId": "41875", "score": 3731.0}, {"name": "chr_15_G8", "taxId": "41875", "score": 3655.0}, {"name": "chr_15_G8", "taxId": "41875", "score": 1351.0}, {"name": "chr_15_G8", "taxId": "41875", "score": 3633.0}, {"name": "chr_15_G8", "taxId": "41875", "score": 3182.0}, {"name": "chr_15_G8", "taxId": "41875", "score": 3112.0}, {"name": "chr_15_G8", "taxId": "41875", "score": 2994.0}, {"name": "chr_15_G8", "taxId": "41875", "score": 2926.0}, {"name": "chr_15_G8", "taxId": "41875", "score": 2911.0}, {"name": "chr_15_G8", "taxId": "41875", "score": 2900.0}, {"name": "chr_15_G8", "taxId": "41875", "score": 2885.0}, {"name": "chr_15_G8", "taxId": "41875", "score": 2667.0}, {"name": "chr_15_G8", "taxId": "41875", "score": 2627.0}, {"name": "chr_15_G8", "taxId": "41875", "score": 2615.0}, {"name": "chr_15_G8", "taxId": "41875", "score": 2566.0}, {"name": "chr_15_G8", "taxId": "41875", "score": 2503.0}, {"name": "chr_15_G8", "taxId": "41875", "score": 2497.0}, {"name": "chr_15_G8", "taxId": "41875", "score": 2453.0}, {"name": "chr_15_G8", "taxId": "41875", "score": 300.0}, {"name": "chr_15_G8", "taxId": "41875", "score": 2416.0}, {"name": "chr_15_G8", "taxId": "41875", "score": 2405.0}, {"name": "chr_15_G8", "taxId": "41875", "score": 2383.0}, {"name": "chr_15_G8", "taxId": "41875", "score": 2316.0}, {"name": "chr_15_G8", "taxId": "41875", "score": 2316.0}, {"name": "chr_15_G8", "taxId": "41875", "score": 2257.0}, {"name": "chr_15_G8", "taxId": "41875", "score": 2242.0}, {"name": "chr_15_G8", "taxId": "41875", "score": 2235.0}, {"name": "chr_15_G8", "taxId": "41875", "score": 2228.0}, {"name": "chr_15_G8", "taxId": "41875", "score": 2217.0}, {"name": "chr_15_G8", "taxId": "41875", "score": 2206.0}, {"name": "chr_15_G8", "taxId": "41875", "score": 2185.0}, {"name": "chr_15_G8", "taxId": "41875", "score": 1879.0}, {"name": "chr_15_G8", "taxId": "41875", "score": 1195.0}, {"name": "chr_15_G8", "taxId": "41875", "score": 2165.0}, {"name": "chr_15_G8", "taxId": "41875", "score": 2152.0}, {"name": "chr_15_G8", "taxId": "41875", "score": 359.0}, {"name": "chr_15_G8", "taxId": "41875", "score": 226.0}, {"name": "chr_15_G8", "taxId": "41875", "score": 2145.0}, {"name": "chr_15_G8", "taxId": "41875", "score": 2145.0}, {"name": "chr_15_G8", "taxId": "41875", "score": 2126.0}, {"name": "chr_15_G8", "taxId": "41875", "score": 2063.0}, {"name": "chr_15_G8", "taxId": "41875", "score": 2061.0}, {"name": "chr_15_G8", "taxId": "41875", "score": 2030.0}, {"name": "chr_15_G8", "taxId": "41875", "score": 1916.0}, {"name": "chr_15_G8", "taxId": "41875", "score": 1905.0}, {"name": "chr_15_G8", "taxId": "41875", "score": 468.0}, {"name": "chr_15_G8", "taxId": "41875", "score": 1899.0}, {"name": "chr_15_G8", "taxId": "41875", "score": 1893.0}, {"name": "chr_15_G8", "taxId": "41875", "score": 324.0}, {"name": "chr_15_G8", "taxId": "41875", "score": 224.0}, {"name": "chr_15_G8", "taxId": "41875", "score": 1888.0}, {"name": "chr_15_G8", "taxId": "41875", "score": 1882.0}, {"name": "chr_15_G8", "taxId": "41875", "score": 237.0}, {"name": "chr_15_G8", "taxId": "41875", "score": 1871.0}, {"name": "chr_15_G8", "taxId": "41875", "score": 1864.0}, {"name": "chr_15_G8", "taxId": "41875", "score": 1857.0}, {"name": "chr_15_G8", "taxId": "41875", "score": 1840.0}, {"name": "chr_15_G8", "taxId": "41875", "score": 1831.0}, {"name": "chr_15_G8", "taxId": "41875", "score": 350.0}, {"name": "chr_15_G8", "taxId": "41875", "score": 1829.0}, {"name": "chr_15_G8", "taxId": "41875", "score": 1807.0}, {"name": "chr_15_G8", "taxId": "41875", "score": 1799.0}, {"name": "chr_15_G8", "taxId": "41875", "score": 745.0}, {"name": "chr_15_G8", "taxId": "41875", "score": 1788.0}, {"name": "chr_15_G8", "taxId": "41875", "score": 265.0}, {"name": "chr_15_G8", "taxId": "41875", "score": 1772.0}, {"name": "chr_15_G8", "taxId": "41875", "score": 1770.0}, {"name": "chr_15_G8", "taxId": "41875", "score": 1722.0}, {"name": "chr_15_G8", "taxId": "41875", "score": 1714.0}, {"name": "chr_15_G8", "taxId": "41875", "score": 1714.0}, {"name": "chr_15_G8", "taxId": "41875", "score": 213.0}, {"name": "chr_15_G8", "taxId": "41875", "score": 1683.0}, {"name": "chr_15_G8", "taxId": "41875", "score": 1670.0}, {"name": "chr_15_G8", "taxId": "41875", "score": 1653.0}, {"name": "chr_15_G8", "taxId": "41875", "score": 1653.0}, {"name": "chr_15_G8", "taxId": "41875", "score": 1628.0}, {"name": "chr_15_G8", "taxId": "41875", "score": 1604.0}, {"name": "chr_15_G8", "taxId": "41875", "score": 1555.0}, {"name": "chr_15_G8", "taxId": "41875", "score": 409.0}, {"name": "chr_15_G8", "taxId": "41875", "score": 292.0}, {"name": "chr_15_G8", "taxId": "41875", "score": 1543.0}, {"name": "chr_15_G8", "taxId": "41875", "score": 1537.0}, {"name": "chr_15_G8", "taxId": "41875", "score": 1513.0}, {"name": "chr_15_G8", "taxId": "41875", "score": 1507.0}, {"name": "chr_15_G8", "taxId": "41875", "score": 1487.0}, {"name": "chr_15_G8", "taxId": "41875", "score": 1480.0}, {"name": "chr_15_G8", "taxId": "41875", "score": 1443.0}, {"name": "chr_15_G8", "taxId": "41875", "score": 1432.0}, {"name": "chr_15_G8", "taxId": "41875", "score": 1421.0}, {"name": "chr_15_G8", "taxId": "41875", "score": 1415.0}, {"name": "chr_15_G8", "taxId": "41875", "score": 1393.0}, {"name": "chr_15_G8", "taxId": "41875", "score": 1369.0}, {"name": "chr_15_G8", "taxId": "41875", "score": 1363.0}, {"name": "chr_15_G8", "taxId": "41875", "score": 1345.0}, {"name": "chr_15_G8", "taxId": "41875", "score": 1341.0}, {"name": "chr_15_G8", "taxId": "41875", "score": 1332.0}, {"name": "chr_15_G8", "taxId": "41875", "score": 1327.0}, {"name": "chr_15_G8", "taxId": "41875", "score": 1317.0}, {"name": "chr_15_G8", "taxId": "41875", "score": 1315.0}, {"name": "chr_15_G8", "taxId": "41875", "score": 1314.0}, {"name": "chr_15_G8", "taxId": "41875", "score": 1308.0}, {"name": "chr_15_G8", "taxId": "41875", "score": 1256.0}, {"name": "chr_15_G8", "taxId": "41875", "score": 1254.0}, {"name": "chr_15_G8", "taxId": "41875", "score": 1249.0}, {"name": "chr_15_G8", "taxId": "41875", "score": 1232.0}, {"name": "chr_15_G8", "taxId": "41875", "score": 1225.0}, {"name": "chr_15_G8", "taxId": "41875", "score": 1219.0}, {"name": "chr_15_G8", "taxId": "41875", "score": 279.0}, {"name": "chr_15_G8", "taxId": "41875", "score": 1219.0}, {"name": "chr_15_G8", "taxId": "41875", "score": 532.0}, {"name": "chr_15_G8", "taxId": "41875", "score": 1214.0}, {"name": "chr_15_G8", "taxId": "41875", "score": 1205.0}, {"name": "chr_15_G8", "taxId": "41875", "score": 1203.0}, {"name": "chr_15_G8", "taxId": "41875", "score": 1203.0}, {"name": "chr_15_G8", "taxId": "41875", "score": 1199.0}, {"name": "chr_15_G8", "taxId": "41875", "score": 1197.0}, {"name": "chr_15_G8", "taxId": "41875", "score": 1190.0}, {"name": "chr_15_G8", "taxId": "41875", "score": 1179.0}, {"name": "chr_15_G8", "taxId": "41875", "score": 1153.0}, {"name": "chr_15_G8", "taxId": "41875", "score": 1140.0}, {"name": "chr_15_G8", "taxId": "41875", "score": 1120.0}, {"name": "chr_15_G8", "taxId": "41875", "score": 1079.0}, {"name": "chr_15_G8", "taxId": "41875", "score": 163.0}, {"name": "chr_15_G8", "taxId": "41875", "score": 1074.0}, {"name": "chr_15_G8", "taxId": "41875", "score": 1068.0}, {"name": "chr_15_G8", "taxId": "41875", "score": 1062.0}, {"name": "chr_15_G8", "taxId": "41875", "score": 1059.0}, {"name": "chr_15_G8", "taxId": "41875", "score": 1059.0}, {"name": "chr_15_G8", "taxId": "41875", "score": 1057.0}, {"name": "chr_15_G8", "taxId": "41875", "score": 1055.0}, {"name": "chr_15_G8", "taxId": "41875", "score": 1051.0}, {"name": "chr_15_G8", "taxId": "41875", "score": 1033.0}, {"name": "chr_15_G8", "taxId": "41875", "score": 1014.0}, {"name": "chr_15_G8", "taxId": "41875", "score": 1007.0}, {"name": "chr_15_G8", "taxId": "41875", "score": 987.0}, {"name": "chr_15_G8", "taxId": "41875", "score": 981.0}, {"name": "chr_15_G8", "taxId": "41875", "score": 968.0}, {"name": "chr_15_G8", "taxId": "41875", "score": 959.0}, {"name": "chr_15_G8", "taxId": "41875", "score": 953.0}, {"name": "chr_15_G8", "taxId": "41875", "score": 726.0}, {"name": "chr_15_G8", "taxId": "41875", "score": 152.0}, {"name": "chr_15_G8", "taxId": "41875", "score": 926.0}, {"name": "chr_15_G8", "taxId": "41875", "score": 924.0}, {"name": "chr_15_G8", "taxId": "41875", "score": 907.0}, {"name": "chr_15_G8", "taxId": "41875", "score": 905.0}, {"name": "chr_15_G8", "taxId": "41875", "score": 263.0}, {"name": "chr_15_G8", "taxId": "41875", "score": 905.0}, {"name": "chr_15_G8", "taxId": "41875", "score": 904.0}, {"name": "chr_15_G8", "taxId": "41875", "score": 900.0}, {"name": "chr_15_G8", "taxId": "41875", "score": 863.0}, {"name": "chr_15_G8", "taxId": "41875", "score": 894.0}, {"name": "chr_15_G8", "taxId": "41875", "score": 889.0}, {"name": "chr_15_G8", "taxId": "41875", "score": 881.0}, {"name": "chr_15_G8", "taxId": "41875", "score": 880.0}, {"name": "chr_15_G8", "taxId": "41875", "score": 878.0}, {"name": "chr_15_G8", "taxId": "41875", "score": 863.0}, {"name": "chr_15_G8", "taxId": "41875", "score": 863.0}, {"name": "chr_15_G8", "taxId": "41875", "score": 850.0}, {"name": "chr_15_G8", "taxId": "41875", "score": 848.0}, {"name": "chr_15_G8", "taxId": "41875", "score": 846.0}, {"name": "chr_15_G8", "taxId": "41875", "score": 845.0}, {"name": "chr_15_G8", "taxId": "41875", "score": 387.0}, {"name": "chr_15_G8", "taxId": "41875", "score": 837.0}, {"name": "chr_15_G8", "taxId": "41875", "score": 835.0}, {"name": "chr_15_G8", "taxId": "41875", "score": 619.0}, {"name": "chr_15_G8", "taxId": "41875", "score": 832.0}, {"name": "chr_15_G8", "taxId": "41875", "score": 828.0}, {"name": "chr_15_G8", "taxId": "41875", "score": 826.0}, {"name": "chr_15_G8", "taxId": "41875", "score": 817.0}, {"name": "chr_15_G8", "taxId": "41875", "score": 809.0}, {"name": "chr_15_G8", "taxId": "41875", "score": 222.0}, {"name": "chr_15_G8", "taxId": "41875", "score": 804.0}, {"name": "chr_15_G8", "taxId": "41875", "score": 802.0}, {"name": "chr_15_G8", "taxId": "41875", "score": 793.0}, {"name": "chr_15_G8", "taxId": "41875", "score": 789.0}, {"name": "chr_15_G8", "taxId": "41875", "score": 654.0}, {"name": "chr_15_G8", "taxId": "41875", "score": 780.0}, {"name": "chr_15_G8", "taxId": "41875", "score": 704.0}, {"name": "chr_15_G8", "taxId": "41875", "score": 771.0}, {"name": "chr_15_G8", "taxId": "41875", "score": 765.0}, {"name": "chr_15_G8", "taxId": "41875", "score": 763.0}, {"name": "chr_15_G8", "taxId": "41875", "score": 756.0}, {"name": "chr_15_G8", "taxId": "41875", "score": 527.0}, {"name": "chr_15_G8", "taxId": "41875", "score": 479.0}, {"name": "chr_15_G8", "taxId": "41875", "score": 324.0}, {"name": "chr_15_G8", "taxId": "41875", "score": 752.0}, {"name": "chr_15_G8", "taxId": "41875", "score": 745.0}, {"name": "chr_15_G8", "taxId": "41875", "score": 739.0}, {"name": "chr_15_G8", "taxId": "41875", "score": 736.0}, {"name": "chr_15_G8", "taxId": "41875", "score": 728.0}, {"name": "chr_15_G8", "taxId": "41875", "score": 353.0}, {"name": "chr_15_G8", "taxId": "41875", "score": 723.0}, {"name": "chr_15_G8", "taxId": "41875", "score": 721.0}, {"name": "chr_15_G8", "taxId": "41875", "score": 715.0}, {"name": "chr_15_G8", "taxId": "41875", "score": 704.0}, {"name": "chr_15_G8", "taxId": "41875", "score": 684.0}, {"name": "chr_15_G8", "taxId": "41875", "score": 684.0}, {"name": "chr_15_G8", "taxId": "41875", "score": 678.0}, {"name": "chr_15_G8", "taxId": "41875", "score": 675.0}, {"name": "chr_15_G8", "taxId": "41875", "score": 660.0}, {"name": "chr_15_G8", "taxId": "41875", "score": 645.0}, {"name": "chr_15_G8", "taxId": "41875", "score": 645.0}, {"name": "chr_15_G8", "taxId": "41875", "score": 634.0}, {"name": "chr_15_G8", "taxId": "41875", "score": 287.0}, {"name": "chr_15_G8", "taxId": "41875", "score": 628.0}, {"name": "chr_15_G8", "taxId": "41875", "score": 612.0}, {"name": "chr_15_G8", "taxId": "41875", "score": 604.0}, {"name": "chr_15_G8", "taxId": "41875", "score": 601.0}, {"name": "chr_15_G8", "taxId": "41875", "score": 595.0}, {"name": "chr_15_G8", "taxId": "41875", "score": 595.0}, {"name": "chr_15_G8", "taxId": "436017", "score": 588.0}, {"name": "chr_15_G8", "taxId": "436017", "score": 588.0}, {"name": "chr_15_G8", "taxId": "436017", "score": 529.0}, {"name": "chr_15_G8", "taxId": "41875", "score": 577.0}, {"name": "chr_15_G8", "taxId": "41875", "score": 577.0}, {"name": "chr_15_G8", "taxId": "41875", "score": 573.0}, {"name": "chr_15_G8", "taxId": "41875", "score": 568.0}, {"name": "chr_15_G8", "taxId": "41875", "score": 562.0}, {"name": "chr_15_G8", "taxId": "41875", "score": 556.0}, {"name": "chr_15_G8", "taxId": "41875", "score": 545.0}, {"name": "chr_15_G8", "taxId": "41875", "score": 534.0}, {"name": "chr_15_G8", "taxId": "436017", "score": 529.0}, {"name": "chr_15_G8", "taxId": "41875", "score": 525.0}, {"name": "chr_15_G8", "taxId": "41875", "score": 518.0}, {"name": "chr_15_G8", "taxId": "41875", "score": 510.0}, {"name": "chr_15_G8", "taxId": "41875", "score": 483.0}, {"name": "chr_15_G8", "taxId": "41875", "score": 472.0}, {"name": "chr_15_G8", "taxId": "41875", "score": 472.0}, {"name": "chr_15_G8", "taxId": "41875", "score": 470.0}, {"name": "chr_15_G8", "taxId": "564608", "score": 464.0}, {"name": "chr_15_G8", "taxId": "41875", "score": 449.0}, {"name": "chr_15_G8", "taxId": "41875", "score": 444.0}, {"name": "chr_15_G8", "taxId": "41875", "score": 436.0}, {"name": "chr_15_G8", "taxId": "41875", "score": 427.0}, {"name": "chr_15_G8", "taxId": "41875", "score": 418.0}, {"name": "chr_15_G8", "taxId": "41875", "score": 414.0}, {"name": "chr_15_G8", "taxId": "41875", "score": 399.0}, {"name": "chr_15_G8", "taxId": "41875", "score": 398.0}, {"name": "chr_15_G8", "taxId": "41875", "score": 390.0}, {"name": "chr_15_G8", "taxId": "41875", "score": 388.0}, {"name": "chr_15_G8", "taxId": "41875", "score": 379.0}, {"name": "chr_15_G8", "taxId": "41875", "score": 313.0}, {"name": "chr_15_G8", "taxId": "41875", "score": 248.0}, {"name": "chr_15_G8", "taxId": "41875", "score": 377.0}, {"name": "chr_15_G8", "taxId": "41875", "score": 374.0}, {"name": "chr_15_G8", "taxId": "41875", "score": 370.0}, {"name": "chr_15_G8", "taxId": "41875", "score": 340.0}, {"name": "chr_15_G8", "taxId": "70448", "score": 324.0}, {"name": "chr_15_G8", "taxId": "41875", "score": 289.0}, {"name": "chr_15_G8", "taxId": "41875", "score": 279.0}, {"name": "chr_15_G8", "taxId": "41875", "score": 274.0}, {"name": "chr_15_G8", "taxId": "41875", "score": 272.0}, {"name": "chr_15_G8", "taxId": "41875", "score": 270.0}, {"name": "chr_15_G8", "taxId": "41875", "score": 267.0}, {"name": "chr_15_G8", "taxId": "41875", "score": 145.0}, {"name": "chr_15_G8", "taxId": "41875", "score": 257.0}, {"name": "chr_15_G8", "taxId": "41875", "score": 252.0}, {"name": "chr_15_G8", "taxId": "41875", "score": 217.0}, {"name": "chr_15_G8", "taxId": "41875", "score": 215.0}, {"name": "chr_15_G8", "taxId": "41875", "score": 193.0}, {"name": "chr_15_G8", "taxId": "109376", "score": 189.0}, {"name": "chr_15_G8", "taxId": "41875", "score": 183.0}, {"name": "chr_15_G8", "taxId": "41875", "score": 183.0}, {"name": "chr_15_G8", "taxId": "566037", "score": 182.0}, {"name": "chr_15_G8", "taxId": "41875", "score": 180.0}, {"name": "chr_15_G8", "taxId": "70448", "score": 176.0}]}, "taxonomy": {"bestsum": {"species": {"tax": "Bathycoccus prasinos", "score": 719767.0, "c_index": 5}, "genus": {"tax": "Bathycoccus", "score": 719767.0, "c_index": 4}, "family": {"tax": "Bathycoccaceae", "score": 722501.0, "c_index": 3}, "order": {"tax": "Mamiellales", "score": 722965.0, "c_index": 2}, "phylum": {"tax": "Chlorophyta", "score": 722965.0, "c_index": 2}, "superkingdom": {"tax": "Eukaryota", "score": 723336.0, "c_index": 0}}}}, "chr_14_G8": {"name": "chr_14_G8", "length": 633099, "n_count": 0, "agct_count": 633099, "gc": 0.4273, "covs": {"bam0": 68.2833}, "read_cov": {"bam0": 288301}, "hits": {"tax0": [{"name": "chr_14_G8", "taxId": "41875", "score": 7276.0}, {"name": "chr_14_G8", "taxId": "41875", "score": 6593.0}, {"name": "chr_14_G8", "taxId": "41875", "score": 6510.0}, {"name": "chr_14_G8", "taxId": "41875", "score": 5147.0}, {"name": "chr_14_G8", "taxId": "41875", "score": 5099.0}, {"name": "chr_14_G8", "taxId": "41875", "score": 5027.0}, {"name": "chr_14_G8", "taxId": "41875", "score": 4800.0}, {"name": "chr_14_G8", "taxId": "41875", "score": 4425.0}, {"name": "chr_14_G8", "taxId": "41875", "score": 4281.0}, {"name": "chr_14_G8", "taxId": "41875", "score": 4161.0}, {"name": "chr_14_G8", "taxId": "41875", "score": 3978.0}, {"name": "chr_14_G8", "taxId": "41875", "score": 3910.0}, {"name": "chr_14_G8", "taxId": "41875", "score": 3869.0}, {"name": "chr_14_G8", "taxId": "41875", "score": 3825.0}, {"name": "chr_14_G8", "taxId": "41875", "score": 3818.0}, {"name": "chr_14_G8", "taxId": "41875", "score": 3760.0}, {"name": "chr_14_G8", "taxId": "41875", "score": 3624.0}, {"name": "chr_14_G8", "taxId": "41875", "score": 3572.0}, {"name": "chr_14_G8", "taxId": "41875", "score": 3567.0}, {"name": "chr_14_G8", "taxId": "41875", "score": 3554.0}, {"name": "chr_14_G8", "taxId": "41875", "score": 3456.0}, {"name": "chr_14_G8", "taxId": "41875", "score": 3413.0}, {"name": "chr_14_G8", "taxId": "41875", "score": 3336.0}, {"name": "chr_14_G8", "taxId": "41875", "score": 3314.0}, {"name": "chr_14_G8", "taxId": "41875", "score": 3282.0}, {"name": "chr_14_G8", "taxId": "41875", "score": 3271.0}, {"name": "chr_14_G8", "taxId": "41875", "score": 3262.0}, {"name": "chr_14_G8", "taxId": "41875", "score": 3241.0}, {"name": "chr_14_G8", "taxId": "41875", "score": 3238.0}, {"name": "chr_14_G8", "taxId": "41875", "score": 3206.0}, {"name": "chr_14_G8", "taxId": "41875", "score": 3064.0}, {"name": "chr_14_G8", "taxId": "41875", "score": 3053.0}, {"name": "chr_14_G8", "taxId": "41875", "score": 3035.0}, {"name": "chr_14_G8", "taxId": "41875", "score": 3018.0}, {"name": "chr_14_G8", "taxId": "41875", "score": 2968.0}, {"name": "chr_14_G8", "taxId": "41875", "score": 2939.0}, {"name": "chr_14_G8", "taxId": "41875", "score": 2878.0}, {"name": "chr_14_G8", "taxId": "41875", "score": 2878.0}, {"name": "chr_14_G8", "taxId": "41875", "score": 2876.0}, {"name": "chr_14_G8", "taxId": "41875", "score": 2841.0}, {"name": "chr_14_G8", "taxId": "41875", "score": 2835.0}, {"name": "chr_14_G8", "taxId": "41875", "score": 2817.0}, {"name": "chr_14_G8", "taxId": "41875", "score": 2815.0}, {"name": "chr_14_G8", "taxId": "41875", "score": 2715.0}, {"name": "chr_14_G8", "taxId": "41875", "score": 2652.0}, {"name": "chr_14_G8", "taxId": "41875", "score": 2639.0}, {"name": "chr_14_G8", "taxId": "41875", "score": 2551.0}, {"name": "chr_14_G8", "taxId": "41875", "score": 2542.0}, {"name": "chr_14_G8", "taxId": "41875", "score": 2532.0}, {"name": "chr_14_G8", "taxId": "41875", "score": 2501.0}, {"name": "chr_14_G8", "taxId": "41875", "score": 2492.0}, {"name": "chr_14_G8", "taxId": "41875", "score": 2486.0}, {"name": "chr_14_G8", "taxId": "41875", "score": 2401.0}, {"name": "chr_14_G8", "taxId": "41875", "score": 2398.0}, {"name": "chr_14_G8", "taxId": "41875", "score": 2388.0}, {"name": "chr_14_G8", "taxId": "41875", "score": 2375.0}, {"name": "chr_14_G8", "taxId": "41875", "score": 2361.0}, {"name": "chr_14_G8", "taxId": "41875", "score": 2361.0}, {"name": "chr_14_G8", "taxId": "41875", "score": 2357.0}, {"name": "chr_14_G8", "taxId": "41875", "score": 2351.0}, {"name": "chr_14_G8", "taxId": "41875", "score": 2309.0}, {"name": "chr_14_G8", "taxId": "41875", "score": 2255.0}, {"name": "chr_14_G8", "taxId": "41875", "score": 2239.0}, {"name": "chr_14_G8", "taxId": "41875", "score": 2228.0}, {"name": "chr_14_G8", "taxId": "41875", "score": 2220.0}, {"name": "chr_14_G8", "taxId": "41875", "score": 2196.0}, {"name": "chr_14_G8", "taxId": "41875", "score": 2121.0}, {"name": "chr_14_G8", "taxId": "41875", "score": 2115.0}, {"name": "chr_14_G8", "taxId": "41875", "score": 2111.0}, {"name": "chr_14_G8", "taxId": "41875", "score": 2082.0}, {"name": "chr_14_G8", "taxId": "41875", "score": 2069.0}, {"name": "chr_14_G8", "taxId": "41875", "score": 2023.0}, {"name": "chr_14_G8", "taxId": "41875", "score": 2021.0}, {"name": "chr_14_G8", "taxId": "41875", "score": 2004.0}, {"name": "chr_14_G8", "taxId": "41875", "score": 2002.0}, {"name": "chr_14_G8", "taxId": "41875", "score": 1971.0}, {"name": "chr_14_G8", "taxId": "41875", "score": 1940.0}, {"name": "chr_14_G8", "taxId": "41875", "score": 1917.0}, {"name": "chr_14_G8", "taxId": "41875", "score": 1912.0}, {"name": "chr_14_G8", "taxId": "41875", "score": 1892.0}, {"name": "chr_14_G8", "taxId": "41875", "score": 1834.0}, {"name": "chr_14_G8", "taxId": "41875", "score": 1829.0}, {"name": "chr_14_G8", "taxId": "41875", "score": 1796.0}, {"name": "chr_14_G8", "taxId": "41875", "score": 1777.0}, {"name": "chr_14_G8", "taxId": "41875", "score": 1766.0}, {"name": "chr_14_G8", "taxId": "41875", "score": 1753.0}, {"name": "chr_14_G8", "taxId": "41875", "score": 1740.0}, {"name": "chr_14_G8", "taxId": "41875", "score": 1731.0}, {"name": "chr_14_G8", "taxId": "41875", "score": 1720.0}, {"name": "chr_14_G8", "taxId": "41875", "score": 1672.0}, {"name": "chr_14_G8", "taxId": "41875", "score": 1661.0}, {"name": "chr_14_G8", "taxId": "41875", "score": 1628.0}, {"name": "chr_14_G8", "taxId": "41875", "score": 1624.0}, {"name": "chr_14_G8", "taxId": "41875", "score": 1613.0}, {"name": "chr_14_G8", "taxId": "41875", "score": 1605.0}, {"name": "chr_14_G8", "taxId": "41875", "score": 1602.0}, {"name": "chr_14_G8", "taxId": "41875", "score": 1600.0}, {"name": "chr_14_G8", "taxId": "41875", "score": 1598.0}, {"name": "chr_14_G8", "taxId": "41875", "score": 1583.0}, {"name": "chr_14_G8", "taxId": "41875", "score": 1581.0}, {"name": "chr_14_G8", "taxId": "41875", "score": 1580.0}, {"name": "chr_14_G8", "taxId": "41875", "score": 1570.0}, {"name": "chr_14_G8", "taxId": "41875", "score": 1552.0}, {"name": "chr_14_G8", "taxId": "41875", "score": 1552.0}, {"name": "chr_14_G8", "taxId": "41875", "score": 1531.0}, {"name": "chr_14_G8", "taxId": "41875", "score": 1524.0}, {"name": "chr_14_G8", "taxId": "41875", "score": 1509.0}, {"name": "chr_14_G8", "taxId": "41875", "score": 1502.0}, {"name": "chr_14_G8", "taxId": "41875", "score": 1502.0}, {"name": "chr_14_G8", "taxId": "41875", "score": 1500.0}, {"name": "chr_14_G8", "taxId": "41875", "score": 1476.0}, {"name": "chr_14_G8", "taxId": "41875", "score": 1472.0}, {"name": "chr_14_G8", "taxId": "41875", "score": 1471.0}, {"name": "chr_14_G8", "taxId": "41875", "score": 1459.0}, {"name": "chr_14_G8", "taxId": "41875", "score": 1439.0}, {"name": "chr_14_G8", "taxId": "41875", "score": 1439.0}, {"name": "chr_14_G8", "taxId": "41875", "score": 1432.0}, {"name": "chr_14_G8", "taxId": "41875", "score": 1426.0}, {"name": "chr_14_G8", "taxId": "41875", "score": 1424.0}, {"name": "chr_14_G8", "taxId": "41875", "score": 1413.0}, {"name": "chr_14_G8", "taxId": "41875", "score": 1395.0}, {"name": "chr_14_G8", "taxId": "41875", "score": 1380.0}, {"name": "chr_14_G8", "taxId": "41875", "score": 1369.0}, {"name": "chr_14_G8", "taxId": "41875", "score": 1339.0}, {"name": "chr_14_G8", "taxId": "41875", "score": 1334.0}, {"name": "chr_14_G8", "taxId": "41875", "score": 1328.0}, {"name": "chr_14_G8", "taxId": "41875", "score": 1315.0}, {"name": "chr_14_G8", "taxId": "41875", "score": 1303.0}, {"name": "chr_14_G8", "taxId": "41875", "score": 1291.0}, {"name": "chr_14_G8", "taxId": "41875", "score": 1288.0}, {"name": "chr_14_G8", "taxId": "41875", "score": 1269.0}, {"name": "chr_14_G8", "taxId": "41875", "score": 1267.0}, {"name": "chr_14_G8", "taxId": "41875", "score": 1266.0}, {"name": "chr_14_G8", "taxId": "41875", "score": 1254.0}, {"name": "chr_14_G8", "taxId": "41875", "score": 1221.0}, {"name": "chr_14_G8", "taxId": "41875", "score": 1218.0}, {"name": "chr_14_G8", "taxId": "41875", "score": 1210.0}, {"name": "chr_14_G8", "taxId": "41875", "score": 1199.0}, {"name": "chr_14_G8", "taxId": "41875", "score": 1194.0}, {"name": "chr_14_G8", "taxId": "41875", "score": 1177.0}, {"name": "chr_14_G8", "taxId": "41875", "score": 1175.0}, {"name": "chr_14_G8", "taxId": "41875", "score": 1170.0}, {"name": "chr_14_G8", "taxId": "41875", "score": 1166.0}, {"name": "chr_14_G8", "taxId": "41875", "score": 1155.0}, {"name": "chr_14_G8", "taxId": "41875", "score": 1136.0}, {"name": "chr_14_G8", "taxId": "41875", "score": 1134.0}, {"name": "chr_14_G8", "taxId": "41875", "score": 1133.0}, {"name": "chr_14_G8", "taxId": "41875", "score": 1123.0}, {"name": "chr_14_G8", "taxId": "41875", "score": 1122.0}, {"name": "chr_14_G8", "taxId": "41875", "score": 1120.0}, {"name": "chr_14_G8", "taxId": "41875", "score": 1120.0}, {"name": "chr_14_G8", "taxId": "41875", "score": 1114.0}, {"name": "chr_14_G8", "taxId": "41875", "score": 1096.0}, {"name": "chr_14_G8", "taxId": "41875", "score": 1085.0}, {"name": "chr_14_G8", "taxId": "41875", "score": 1085.0}, {"name": "chr_14_G8", "taxId": "41875", "score": 1037.0}, {"name": "chr_14_G8", "taxId": "41875", "score": 1031.0}, {"name": "chr_14_G8", "taxId": "41875", "score": 1011.0}, {"name": "chr_14_G8", "taxId": "41875", "score": 981.0}, {"name": "chr_14_G8", "taxId": "41875", "score": 976.0}, {"name": "chr_14_G8", "taxId": "41875", "score": 959.0}, {"name": "chr_14_G8", "taxId": "41875", "score": 955.0}, {"name": "chr_14_G8", "taxId": "41875", "score": 952.0}, {"name": "chr_14_G8", "taxId": "41875", "score": 926.0}, {"name": "chr_14_G8", "taxId": "41875", "score": 920.0}, {"name": "chr_14_G8", "taxId": "41875", "score": 904.0}, {"name": "chr_14_G8", "taxId": "41875", "score": 900.0}, {"name": "chr_14_G8", "taxId": "41875", "score": 881.0}, {"name": "chr_14_G8", "taxId": "41875", "score": 881.0}, {"name": "chr_14_G8", "taxId": "41875", "score": 878.0}, {"name": "chr_14_G8", "taxId": "41875", "score": 867.0}, {"name": "chr_14_G8", "taxId": "41875", "score": 863.0}, {"name": "chr_14_G8", "taxId": "41875", "score": 843.0}, {"name": "chr_14_G8", "taxId": "41875", "score": 841.0}, {"name": "chr_14_G8", "taxId": "41875", "score": 839.0}, {"name": "chr_14_G8", "taxId": "41875", "score": 832.0}, {"name": "chr_14_G8", "taxId": "41875", "score": 828.0}, {"name": "chr_14_G8", "taxId": "41875", "score": 824.0}, {"name": "chr_14_G8", "taxId": "41875", "score": 809.0}, {"name": "chr_14_G8", "taxId": "41875", "score": 809.0}, {"name": "chr_14_G8", "taxId": "41875", "score": 797.0}, {"name": "chr_14_G8", "taxId": "41875", "score": 793.0}, {"name": "chr_14_G8", "taxId": "41875", "score": 778.0}, {"name": "chr_14_G8", "taxId": "41875", "score": 773.0}, {"name": "chr_14_G8", "taxId": "41875", "score": 749.0}, {"name": "chr_14_G8", "taxId": "41875", "score": 734.0}, {"name": "chr_14_G8", "taxId": "41875", "score": 725.0}, {"name": "chr_14_G8", "taxId": "41875", "score": 715.0}, {"name": "chr_14_G8", "taxId": "41875", "score": 710.0}, {"name": "chr_14_G8", "taxId": "41875", "score": 710.0}, {"name": "chr_14_G8", "taxId": "41875", "score": 708.0}, {"name": "chr_14_G8", "taxId": "41875", "score": 695.0}, {"name": "chr_14_G8", "taxId": "41875", "score": 693.0}, {"name": "chr_14_G8", "taxId": "41875", "score": 675.0}, {"name": "chr_14_G8", "taxId": "41875", "score": 673.0}, {"name": "chr_14_G8", "taxId": "41875", "score": 665.0}, {"name": "chr_14_G8", "taxId": "41875", "score": 662.0}, {"name": "chr_14_G8", "taxId": "41875", "score": 660.0}, {"name": "chr_14_G8", "taxId": "41875", "score": 660.0}, {"name": "chr_14_G8", "taxId": "41875", "score": 658.0}, {"name": "chr_14_G8", "taxId": "41875", "score": 647.0}, {"name": "chr_14_G8", "taxId": "41875", "score": 641.0}, {"name": "chr_14_G8", "taxId": "41875", "score": 630.0}, {"name": "chr_14_G8", "taxId": "41875", "score": 628.0}, {"name": "chr_14_G8", "taxId": "41875", "score": 621.0}, {"name": "chr_14_G8", "taxId": "41875", "score": 614.0}, {"name": "chr_14_G8", "taxId": "41875", "score": 614.0}, {"name": "chr_14_G8", "taxId": "41875", "score": 614.0}, {"name": "chr_14_G8", "taxId": "41875", "score": 610.0}, {"name": "chr_14_G8", "taxId": "41875", "score": 608.0}, {"name": "chr_14_G8", "taxId": "41875", "score": 603.0}, {"name": "chr_14_G8", "taxId": "41875", "score": 599.0}, {"name": "chr_14_G8", "taxId": "41875", "score": 599.0}, {"name": "chr_14_G8", "taxId": "41875", "score": 597.0}, {"name": "chr_14_G8", "taxId": "41875", "score": 590.0}, {"name": "chr_14_G8", "taxId": "41875", "score": 560.0}, {"name": "chr_14_G8", "taxId": "41875", "score": 551.0}, {"name": "chr_14_G8", "taxId": "41875", "score": 547.0}, {"name": "chr_14_G8", "taxId": "41875", "score": 540.0}, {"name": "chr_14_G8", "taxId": "41875", "score": 516.0}, {"name": "chr_14_G8", "taxId": "41875", "score": 512.0}, {"name": "chr_14_G8", "taxId": "41875", "score": 512.0}, {"name": "chr_14_G8", "taxId": "41875", "score": 503.0}, {"name": "chr_14_G8", "taxId": "41875", "score": 496.0}, {"name": "chr_14_G8", "taxId": "41875", "score": 496.0}, {"name": "chr_14_G8", "taxId": "41875", "score": 492.0}, {"name": "chr_14_G8", "taxId": "41875", "score": 490.0}, {"name": "chr_14_G8", "taxId": "41875", "score": 484.0}, {"name": "chr_14_G8", "taxId": "41875", "score": 449.0}, {"name": "chr_14_G8", "taxId": "41875", "score": 436.0}, {"name": "chr_14_G8", "taxId": "41875", "score": 436.0}, {"name": "chr_14_G8", "taxId": "41875", "score": 399.0}, {"name": "chr_14_G8", "taxId": "41875", "score": 396.0}, {"name": "chr_14_G8", "taxId": "41875", "score": 390.0}, {"name": "chr_14_G8", "taxId": "41875", "score": 385.0}, {"name": "chr_14_G8", "taxId": "41875", "score": 385.0}, {"name": "chr_14_G8", "taxId": "41875", "score": 381.0}, {"name": "chr_14_G8", "taxId": "41875", "score": 381.0}, {"name": "chr_14_G8", "taxId": "41875", "score": 368.0}, {"name": "chr_14_G8", "taxId": "41875", "score": 364.0}, {"name": "chr_14_G8", "taxId": "41875", "score": 364.0}, {"name": "chr_14_G8", "taxId": "41875", "score": 361.0}, {"name": "chr_14_G8", "taxId": "41875", "score": 355.0}, {"name": "chr_14_G8", "taxId": "41875", "score": 353.0}, {"name": "chr_14_G8", "taxId": "41875", "score": 353.0}, {"name": "chr_14_G8", "taxId": "41875", "score": 324.0}, {"name": "chr_14_G8", "taxId": "41875", "score": 316.0}, {"name": "chr_14_G8", "taxId": "41875", "score": 315.0}, {"name": "chr_14_G8", "taxId": "41875", "score": 311.0}, {"name": "chr_14_G8", "taxId": "41875", "score": 305.0}, {"name": "chr_14_G8", "taxId": "41875", "score": 302.0}, {"name": "chr_14_G8", "taxId": "41875", "score": 294.0}, {"name": "chr_14_G8", "taxId": "41875", "score": 287.0}, {"name": "chr_14_G8", "taxId": "41875", "score": 283.0}, {"name": "chr_14_G8", "taxId": "41875", "score": 278.0}, {"name": "chr_14_G8", "taxId": "41875", "score": 263.0}, {"name": "chr_14_G8", "taxId": "41875", "score": 255.0}, {"name": "chr_14_G8", "taxId": "41875", "score": 243.0}, {"name": "chr_14_G8", "taxId": "41875", "score": 233.0}, {"name": "chr_14_G8", "taxId": "41875", "score": 226.0}, {"name": "chr_14_G8", "taxId": "41875", "score": 220.0}, {"name": "chr_14_G8", "taxId": "41875", "score": 204.0}, {"name": "chr_14_G8", "taxId": "41875", "score": 202.0}, {"name": "chr_14_G8", "taxId": "41875", "score": 196.0}, {"name": "chr_14_G8", "taxId": "41875", "score": 191.0}, {"name": "chr_14_G8", "taxId": "41875", "score": 183.0}, {"name": "chr_14_G8", "taxId": "41875", "score": 180.0}, {"name": "chr_14_G8", "taxId": "41875", "score": 178.0}, {"name": "chr_14_G8", "taxId": "41875", "score": 165.0}, {"name": "chr_14_G8", "taxId": "41875", "score": 159.0}, {"name": "chr_14_G8", "taxId": "41875", "score": 145.0}, {"name": "chr_14_G8", "taxId": "41875", "score": 141.0}, {"name": "chr_14_G8", "taxId": "41875", "score": 7263.0}, {"name": "chr_14_G8", "taxId": "41875", "score": 6577.0}, {"name": "chr_14_G8", "taxId": "41875", "score": 5136.0}, {"name": "chr_14_G8", "taxId": "41875", "score": 4739.0}, {"name": "chr_14_G8", "taxId": "41875", "score": 4425.0}, {"name": "chr_14_G8", "taxId": "41875", "score": 3895.0}, {"name": "chr_14_G8", "taxId": "41875", "score": 3644.0}, {"name": "chr_14_G8", "taxId": "41875", "score": 255.0}, {"name": "chr_14_G8", "taxId": "41875", "score": 171.0}, {"name": "chr_14_G8", "taxId": "41875", "score": 3594.0}, {"name": "chr_14_G8", "taxId": "41875", "score": 3585.0}, {"name": "chr_14_G8", "taxId": "41875", "score": 3408.0}, {"name": "chr_14_G8", "taxId": "41875", "score": 3253.0}, {"name": "chr_14_G8", "taxId": "41875", "score": 3077.0}, {"name": "chr_14_G8", "taxId": "41875", "score": 3009.0}, {"name": "chr_14_G8", "taxId": "41875", "score": 2942.0}, {"name": "chr_14_G8", "taxId": "41875", "score": 2878.0}, {"name": "chr_14_G8", "taxId": "41875", "score": 2856.0}, {"name": "chr_14_G8", "taxId": "41875", "score": 2817.0}, {"name": "chr_14_G8", "taxId": "41875", "score": 2811.0}, {"name": "chr_14_G8", "taxId": "41875", "score": 2645.0}, {"name": "chr_14_G8", "taxId": "41875", "score": 2619.0}, {"name": "chr_14_G8", "taxId": "41875", "score": 2584.0}, {"name": "chr_14_G8", "taxId": "41875", "score": 2471.0}, {"name": "chr_14_G8", "taxId": "41875", "score": 429.0}, {"name": "chr_14_G8", "taxId": "41875", "score": 244.0}, {"name": "chr_14_G8", "taxId": "41875", "score": 2459.0}, {"name": "chr_14_G8", "taxId": "41875", "score": 359.0}, {"name": "chr_14_G8", "taxId": "41875", "score": 2410.0}, {"name": "chr_14_G8", "taxId": "41875", "score": 2346.0}, {"name": "chr_14_G8", "taxId": "41875", "score": 2342.0}, {"name": "chr_14_G8", "taxId": "41875", "score": 2303.0}, {"name": "chr_14_G8", "taxId": "41875", "score": 545.0}, {"name": "chr_14_G8", "taxId": "41875", "score": 2294.0}, {"name": "chr_14_G8", "taxId": "41875", "score": 2250.0}, {"name": "chr_14_G8", "taxId": "41875", "score": 2239.0}, {"name": "chr_14_G8", "taxId": "41875", "score": 2237.0}, {"name": "chr_14_G8", "taxId": "41875", "score": 2183.0}, {"name": "chr_14_G8", "taxId": "41875", "score": 2182.0}, {"name": "chr_14_G8", "taxId": "41875", "score": 2119.0}, {"name": "chr_14_G8", "taxId": "41875", "score": 2069.0}, {"name": "chr_14_G8", "taxId": "41875", "score": 2067.0}, {"name": "chr_14_G8", "taxId": "41875", "score": 1293.0}, {"name": "chr_14_G8", "taxId": "41875", "score": 2061.0}, {"name": "chr_14_G8", "taxId": "41875", "score": 2039.0}, {"name": "chr_14_G8", "taxId": "41875", "score": 2017.0}, {"name": "chr_14_G8", "taxId": "41875", "score": 1991.0}, {"name": "chr_14_G8", "taxId": "41875", "score": 1989.0}, {"name": "chr_14_G8", "taxId": "41875", "score": 1969.0}, {"name": "chr_14_G8", "taxId": "41875", "score": 1921.0}, {"name": "chr_14_G8", "taxId": "41875", "score": 1916.0}, {"name": "chr_14_G8", "taxId": "41875", "score": 1916.0}, {"name": "chr_14_G8", "taxId": "41875", "score": 1906.0}, {"name": "chr_14_G8", "taxId": "41875", "score": 1892.0}, {"name": "chr_14_G8", "taxId": "41875", "score": 446.0}, {"name": "chr_14_G8", "taxId": "41875", "score": 1892.0}, {"name": "chr_14_G8", "taxId": "41875", "score": 1857.0}, {"name": "chr_14_G8", "taxId": "41875", "score": 1832.0}, {"name": "chr_14_G8", "taxId": "41875", "score": 1829.0}, {"name": "chr_14_G8", "taxId": "41875", "score": 1818.0}, {"name": "chr_14_G8", "taxId": "41875", "score": 1766.0}, {"name": "chr_14_G8", "taxId": "41875", "score": 926.0}, {"name": "chr_14_G8", "taxId": "41875", "score": 449.0}, {"name": "chr_14_G8", "taxId": "41875", "score": 324.0}, {"name": "chr_14_G8", "taxId": "41875", "score": 1749.0}, {"name": "chr_14_G8", "taxId": "41875", "score": 1738.0}, {"name": "chr_14_G8", "taxId": "41875", "score": 1722.0}, {"name": "chr_14_G8", "taxId": "41875", "score": 472.0}, {"name": "chr_14_G8", "taxId": "41875", "score": 1718.0}, {"name": "chr_14_G8", "taxId": "41875", "score": 593.0}, {"name": "chr_14_G8", "taxId": "41875", "score": 1681.0}, {"name": "chr_14_G8", "taxId": "41875", "score": 1659.0}, {"name": "chr_14_G8", "taxId": "41875", "score": 1628.0}, {"name": "chr_14_G8", "taxId": "41875", "score": 1618.0}, {"name": "chr_14_G8", "taxId": "41875", "score": 1618.0}, {"name": "chr_14_G8", "taxId": "41875", "score": 1605.0}, {"name": "chr_14_G8", "taxId": "41875", "score": 1600.0}, {"name": "chr_14_G8", "taxId": "41875", "score": 331.0}, {"name": "chr_14_G8", "taxId": "41875", "score": 198.0}, {"name": "chr_14_G8", "taxId": "41875", "score": 1598.0}, {"name": "chr_14_G8", "taxId": "41875", "score": 1596.0}, {"name": "chr_14_G8", "taxId": "41875", "score": 1591.0}, {"name": "chr_14_G8", "taxId": "41875", "score": 1581.0}, {"name": "chr_14_G8", "taxId": "41875", "score": 1580.0}, {"name": "chr_14_G8", "taxId": "41875", "score": 484.0}, {"name": "chr_14_G8", "taxId": "41875", "score": 390.0}, {"name": "chr_14_G8", "taxId": "41875", "score": 278.0}, {"name": "chr_14_G8", "taxId": "41875", "score": 183.0}, {"name": "chr_14_G8", "taxId": "41875", "score": 1574.0}, {"name": "chr_14_G8", "taxId": "41875", "score": 1552.0}, {"name": "chr_14_G8", "taxId": "41875", "score": 1546.0}, {"name": "chr_14_G8", "taxId": "41875", "score": 1544.0}, {"name": "chr_14_G8", "taxId": "41875", "score": 1524.0}, {"name": "chr_14_G8", "taxId": "41875", "score": 1520.0}, {"name": "chr_14_G8", "taxId": "41875", "score": 1500.0}, {"name": "chr_14_G8", "taxId": "41875", "score": 255.0}, {"name": "chr_14_G8", "taxId": "41875", "score": 1476.0}, {"name": "chr_14_G8", "taxId": "41875", "score": 1476.0}, {"name": "chr_14_G8", "taxId": "41875", "score": 1467.0}, {"name": "chr_14_G8", "taxId": "41875", "score": 1463.0}, {"name": "chr_14_G8", "taxId": "41875", "score": 1461.0}, {"name": "chr_14_G8", "taxId": "41875", "score": 1437.0}, {"name": "chr_14_G8", "taxId": "41875", "score": 1437.0}, {"name": "chr_14_G8", "taxId": "41875", "score": 1437.0}, {"name": "chr_14_G8", "taxId": "41875", "score": 191.0}, {"name": "chr_14_G8", "taxId": "41875", "score": 1432.0}, {"name": "chr_14_G8", "taxId": "41875", "score": 1428.0}, {"name": "chr_14_G8", "taxId": "41875", "score": 1426.0}, {"name": "chr_14_G8", "taxId": "41875", "score": 1426.0}, {"name": "chr_14_G8", "taxId": "41875", "score": 1424.0}, {"name": "chr_14_G8", "taxId": "41875", "score": 1424.0}, {"name": "chr_14_G8", "taxId": "41875", "score": 1413.0}, {"name": "chr_14_G8", "taxId": "41875", "score": 1408.0}, {"name": "chr_14_G8", "taxId": "41875", "score": 435.0}, {"name": "chr_14_G8", "taxId": "41875", "score": 399.0}, {"name": "chr_14_G8", "taxId": "41875", "score": 326.0}, {"name": "chr_14_G8", "taxId": "41875", "score": 281.0}, {"name": "chr_14_G8", "taxId": "41875", "score": 241.0}, {"name": "chr_14_G8", "taxId": "41875", "score": 178.0}, {"name": "chr_14_G8", "taxId": "41875", "score": 154.0}, {"name": "chr_14_G8", "taxId": "41875", "score": 150.0}, {"name": "chr_14_G8", "taxId": "41875", "score": 1404.0}, {"name": "chr_14_G8", "taxId": "41875", "score": 1400.0}, {"name": "chr_14_G8", "taxId": "41875", "score": 1389.0}, {"name": "chr_14_G8", "taxId": "41875", "score": 1387.0}, {"name": "chr_14_G8", "taxId": "41875", "score": 1387.0}, {"name": "chr_14_G8", "taxId": "41875", "score": 1369.0}, {"name": "chr_14_G8", "taxId": "41875", "score": 1363.0}, {"name": "chr_14_G8", "taxId": "41875", "score": 1352.0}, {"name": "chr_14_G8", "taxId": "41875", "score": 1334.0}, {"name": "chr_14_G8", "taxId": "41875", "score": 1315.0}, {"name": "chr_14_G8", "taxId": "41875", "score": 1303.0}, {"name": "chr_14_G8", "taxId": "41875", "score": 1297.0}, {"name": "chr_14_G8", "taxId": "41875", "score": 1291.0}, {"name": "chr_14_G8", "taxId": "41875", "score": 1288.0}, {"name": "chr_14_G8", "taxId": "41875", "score": 1269.0}, {"name": "chr_14_G8", "taxId": "41875", "score": 1269.0}, {"name": "chr_14_G8", "taxId": "41875", "score": 527.0}, {"name": "chr_14_G8", "taxId": "41875", "score": 1256.0}, {"name": "chr_14_G8", "taxId": "41875", "score": 1253.0}, {"name": "chr_14_G8", "taxId": "41875", "score": 1243.0}, {"name": "chr_14_G8", "taxId": "41875", "score": 1242.0}, {"name": "chr_14_G8", "taxId": "41875", "score": 1234.0}, {"name": "chr_14_G8", "taxId": "41875", "score": 346.0}, {"name": "chr_14_G8", "taxId": "41875", "score": 228.0}, {"name": "chr_14_G8", "taxId": "41875", "score": 1230.0}, {"name": "chr_14_G8", "taxId": "41875", "score": 1221.0}, {"name": "chr_14_G8", "taxId": "41875", "score": 712.0}, {"name": "chr_14_G8", "taxId": "41875", "score": 1218.0}, {"name": "chr_14_G8", "taxId": "41875", "score": 1218.0}, {"name": "chr_14_G8", "taxId": "41875", "score": 209.0}, {"name": "chr_14_G8", "taxId": "41875", "score": 1194.0}, {"name": "chr_14_G8", "taxId": "41875", "score": 1192.0}, {"name": "chr_14_G8", "taxId": "41875", "score": 562.0}, {"name": "chr_14_G8", "taxId": "41875", "score": 1181.0}, {"name": "chr_14_G8", "taxId": "41875", "score": 1170.0}, {"name": "chr_14_G8", "taxId": "41875", "score": 1158.0}, {"name": "chr_14_G8", "taxId": "41875", "score": 1136.0}, {"name": "chr_14_G8", "taxId": "41875", "score": 773.0}, {"name": "chr_14_G8", "taxId": "41875", "score": 165.0}, {"name": "chr_14_G8", "taxId": "41875", "score": 1134.0}, {"name": "chr_14_G8", "taxId": "41875", "score": 1114.0}, {"name": "chr_14_G8", "taxId": "41875", "score": 1114.0}, {"name": "chr_14_G8", "taxId": "41875", "score": 1114.0}, {"name": "chr_14_G8", "taxId": "41875", "score": 1099.0}, {"name": "chr_14_G8", "taxId": "41875", "score": 1083.0}, {"name": "chr_14_G8", "taxId": "41875", "score": 1051.0}, {"name": "chr_14_G8", "taxId": "41875", "score": 1037.0}, {"name": "chr_14_G8", "taxId": "41875", "score": 1037.0}, {"name": "chr_14_G8", "taxId": "41875", "score": 1029.0}, {"name": "chr_14_G8", "taxId": "41875", "score": 1011.0}, {"name": "chr_14_G8", "taxId": "41875", "score": 1009.0}, {"name": "chr_14_G8", "taxId": "41875", "score": 660.0}, {"name": "chr_14_G8", "taxId": "41875", "score": 1005.0}, {"name": "chr_14_G8", "taxId": "41875", "score": 1003.0}, {"name": "chr_14_G8", "taxId": "41875", "score": 998.0}, {"name": "chr_14_G8", "taxId": "41875", "score": 992.0}, {"name": "chr_14_G8", "taxId": "41875", "score": 625.0}, {"name": "chr_14_G8", "taxId": "41875", "score": 990.0}, {"name": "chr_14_G8", "taxId": "41875", "score": 981.0}, {"name": "chr_14_G8", "taxId": "41875", "score": 957.0}, {"name": "chr_14_G8", "taxId": "41875", "score": 950.0}, {"name": "chr_14_G8", "taxId": "41875", "score": 176.0}, {"name": "chr_14_G8", "taxId": "41875", "score": 948.0}, {"name": "chr_14_G8", "taxId": "41875", "score": 941.0}, {"name": "chr_14_G8", "taxId": "41875", "score": 920.0}, {"name": "chr_14_G8", "taxId": "41875", "score": 287.0}, {"name": "chr_14_G8", "taxId": "41875", "score": 915.0}, {"name": "chr_14_G8", "taxId": "41875", "score": 394.0}, {"name": "chr_14_G8", "taxId": "41875", "score": 913.0}, {"name": "chr_14_G8", "taxId": "41875", "score": 904.0}, {"name": "chr_14_G8", "taxId": "41875", "score": 870.0}, {"name": "chr_14_G8", "taxId": "41875", "score": 867.0}, {"name": "chr_14_G8", "taxId": "41875", "score": 863.0}, {"name": "chr_14_G8", "taxId": "41875", "score": 861.0}, {"name": "chr_14_G8", "taxId": "41875", "score": 857.0}, {"name": "chr_14_G8", "taxId": "41875", "score": 856.0}, {"name": "chr_14_G8", "taxId": "41875", "score": 854.0}, {"name": "chr_14_G8", "taxId": "41875", "score": 843.0}, {"name": "chr_14_G8", "taxId": "41875", "score": 841.0}, {"name": "chr_14_G8", "taxId": "41875", "score": 826.0}, {"name": "chr_14_G8", "taxId": "41875", "score": 824.0}, {"name": "chr_14_G8", "taxId": "41875", "score": 353.0}, {"name": "chr_14_G8", "taxId": "41875", "score": 824.0}, {"name": "chr_14_G8", "taxId": "41875", "score": 809.0}, {"name": "chr_14_G8", "taxId": "41875", "score": 207.0}, {"name": "chr_14_G8", "taxId": "41875", "score": 196.0}, {"name": "chr_14_G8", "taxId": "41875", "score": 793.0}, {"name": "chr_14_G8", "taxId": "41875", "score": 784.0}, {"name": "chr_14_G8", "taxId": "41875", "score": 774.0}, {"name": "chr_14_G8", "taxId": "41875", "score": 754.0}, {"name": "chr_14_G8", "taxId": "41875", "score": 749.0}, {"name": "chr_14_G8", "taxId": "41875", "score": 734.0}, {"name": "chr_14_G8", "taxId": "41875", "score": 725.0}, {"name": "chr_14_G8", "taxId": "41875", "score": 725.0}, {"name": "chr_14_G8", "taxId": "41875", "score": 721.0}, {"name": "chr_14_G8", "taxId": "41875", "score": 715.0}, {"name": "chr_14_G8", "taxId": "41875", "score": 302.0}, {"name": "chr_14_G8", "taxId": "41875", "score": 688.0}, {"name": "chr_14_G8", "taxId": "564608", "score": 686.0}, {"name": "chr_14_G8", "taxId": "41875", "score": 680.0}, {"name": "chr_14_G8", "taxId": "41875", "score": 505.0}, {"name": "chr_14_G8", "taxId": "41875", "score": 481.0}, {"name": "chr_14_G8", "taxId": "41875", "score": 183.0}, {"name": "chr_14_G8", "taxId": "41875", "score": 675.0}, {"name": "chr_14_G8", "taxId": "41875", "score": 675.0}, {"name": "chr_14_G8", "taxId": "41875", "score": 673.0}, {"name": "chr_14_G8", "taxId": "41875", "score": 669.0}, {"name": "chr_14_G8", "taxId": "41875", "score": 667.0}, {"name": "chr_14_G8", "taxId": "41875", "score": 307.0}, {"name": "chr_14_G8", "taxId": "41875", "score": 172.0}, {"name": "chr_14_G8", "taxId": "41875", "score": 665.0}, {"name": "chr_14_G8", "taxId": "41875", "score": 309.0}, {"name": "chr_14_G8", "taxId": "41875", "score": 662.0}, {"name": "chr_14_G8", "taxId": "41875", "score": 237.0}, {"name": "chr_14_G8", "taxId": "41875", "score": 658.0}, {"name": "chr_14_G8", "taxId": "41875", "score": 516.0}, {"name": "chr_14_G8", "taxId": "41875", "score": 368.0}, {"name": "chr_14_G8", "taxId": "41875", "score": 283.0}, {"name": "chr_14_G8", "taxId": "41875", "score": 647.0}, {"name": "chr_14_G8", "taxId": "41875", "score": 643.0}, {"name": "chr_14_G8", "taxId": "41875", "score": 213.0}, {"name": "chr_14_G8", "taxId": "41875", "score": 641.0}, {"name": "chr_14_G8", "taxId": "41875", "score": 638.0}, {"name": "chr_14_G8", "taxId": "41875", "score": 632.0}, {"name": "chr_14_G8", "taxId": "41875", "score": 619.0}, {"name": "chr_14_G8", "taxId": "41875", "score": 617.0}, {"name": "chr_14_G8", "taxId": "41875", "score": 614.0}, {"name": "chr_14_G8", "taxId": "41875", "score": 612.0}, {"name": "chr_14_G8", "taxId": "41875", "score": 228.0}, {"name": "chr_14_G8", "taxId": "41875", "score": 608.0}, {"name": "chr_14_G8", "taxId": "41875", "score": 603.0}, {"name": "chr_14_G8", "taxId": "41875", "score": 597.0}, {"name": "chr_14_G8", "taxId": "41875", "score": 595.0}, {"name": "chr_14_G8", "taxId": "41875", "score": 593.0}, {"name": "chr_14_G8", "taxId": "41875", "score": 593.0}, {"name": "chr_14_G8", "taxId": "41875", "score": 590.0}, {"name": "chr_14_G8", "taxId": "41875", "score": 246.0}, {"name": "chr_14_G8", "taxId": "7070", "score": 588.0}, {"name": "chr_14_G8", "taxId": "7070", "score": 588.0}, {"name": "chr_14_G8", "taxId": "41875", "score": 584.0}, {"name": "chr_14_G8", "taxId": "41875", "score": 569.0}, {"name": "chr_14_G8", "taxId": "41875", "score": 448.0}, {"name": "chr_14_G8", "taxId": "41875", "score": 414.0}, {"name": "chr_14_G8", "taxId": "41875", "score": 185.0}, {"name": "chr_14_G8", "taxId": "41875", "score": 172.0}, {"name": "chr_14_G8", "taxId": "41875", "score": 569.0}, {"name": "chr_14_G8", "taxId": "41875", "score": 466.0}, {"name": "chr_14_G8", "taxId": "41875", "score": 448.0}, {"name": "chr_14_G8", "taxId": "41875", "score": 414.0}, {"name": "chr_14_G8", "taxId": "41875", "score": 383.0}, {"name": "chr_14_G8", "taxId": "41875", "score": 211.0}, {"name": "chr_14_G8", "taxId": "41875", "score": 185.0}, {"name": "chr_14_G8", "taxId": "41875", "score": 176.0}, {"name": "chr_14_G8", "taxId": "41875", "score": 172.0}, {"name": "chr_14_G8", "taxId": "41875", "score": 564.0}, {"name": "chr_14_G8", "taxId": "41875", "score": 555.0}, {"name": "chr_14_G8", "taxId": "41875", "score": 553.0}, {"name": "chr_14_G8", "taxId": "41875", "score": 551.0}, {"name": "chr_14_G8", "taxId": "41875", "score": 538.0}, {"name": "chr_14_G8", "taxId": "41875", "score": 534.0}, {"name": "chr_14_G8", "taxId": "41875", "score": 531.0}, {"name": "chr_14_G8", "taxId": "41875", "score": 281.0}, {"name": "chr_14_G8", "taxId": "41875", "score": 531.0}, {"name": "chr_14_G8", "taxId": "296587", "score": 520.0}, {"name": "chr_14_G8", "taxId": "296587", "score": 520.0}, {"name": "chr_14_G8", "taxId": "41875", "score": 507.0}, {"name": "chr_14_G8", "taxId": "41875", "score": 505.0}, {"name": "chr_14_G8", "taxId": "41875", "score": 481.0}, {"name": "chr_14_G8", "taxId": "564608", "score": 494.0}, {"name": "chr_14_G8", "taxId": "41875", "score": 492.0}, {"name": "chr_14_G8", "taxId": "41875", "score": 488.0}, {"name": "chr_14_G8", "taxId": "41875", "score": 488.0}, {"name": "chr_14_G8", "taxId": "41875", "score": 488.0}, {"name": "chr_14_G8", "taxId": "41875", "score": 484.0}, {"name": "chr_14_G8", "taxId": "41875", "score": 472.0}, {"name": "chr_14_G8", "taxId": "3649", "score": 468.0}, {"name": "chr_14_G8", "taxId": "41875", "score": 466.0}, {"name": "chr_14_G8", "taxId": "41875", "score": 383.0}, {"name": "chr_14_G8", "taxId": "41875", "score": 466.0}, {"name": "chr_14_G8", "taxId": "41875", "score": 466.0}, {"name": "chr_14_G8", "taxId": "41875", "score": 300.0}, {"name": "chr_14_G8", "taxId": "41875", "score": 281.0}, {"name": "chr_14_G8", "taxId": "41875", "score": 449.0}, {"name": "chr_14_G8", "taxId": "41875", "score": 446.0}, {"name": "chr_14_G8", "taxId": "41875", "score": 438.0}, {"name": "chr_14_G8", "taxId": "41875", "score": 438.0}, {"name": "chr_14_G8", "taxId": "41875", "score": 200.0}, {"name": "chr_14_G8", "taxId": "41875", "score": 191.0}, {"name": "chr_14_G8", "taxId": "41875", "score": 150.0}, {"name": "chr_14_G8", "taxId": "41875", "score": 427.0}, {"name": "chr_14_G8", "taxId": "41875", "score": 425.0}, {"name": "chr_14_G8", "taxId": "41875", "score": 198.0}, {"name": "chr_14_G8", "taxId": "41875", "score": 143.0}, {"name": "chr_14_G8", "taxId": "41875", "score": 425.0}, {"name": "chr_14_G8", "taxId": "41875", "score": 355.0}, {"name": "chr_14_G8", "taxId": "41875", "score": 425.0}, {"name": "chr_14_G8", "taxId": "41875", "score": 355.0}, {"name": "chr_14_G8", "taxId": "41875", "score": 411.0}, {"name": "chr_14_G8", "taxId": "4442", "score": 407.0}, {"name": "chr_14_G8", "taxId": "41875", "score": 398.0}, {"name": "chr_14_G8", "taxId": "41875", "score": 202.0}, {"name": "chr_14_G8", "taxId": "41875", "score": 394.0}, {"name": "chr_14_G8", "taxId": "41875", "score": 387.0}, {"name": "chr_14_G8", "taxId": "41875", "score": 340.0}, {"name": "chr_14_G8", "taxId": "41875", "score": 383.0}, {"name": "chr_14_G8", "taxId": "41875", "score": 383.0}, {"name": "chr_14_G8", "taxId": "41875", "score": 383.0}, {"name": "chr_14_G8", "taxId": "41875", "score": 381.0}, {"name": "chr_14_G8", "taxId": "41875", "score": 143.0}, {"name": "chr_14_G8", "taxId": "41875", "score": 374.0}, {"name": "chr_14_G8", "taxId": "564608", "score": 374.0}, {"name": "chr_14_G8", "taxId": "41875", "score": 372.0}, {"name": "chr_14_G8", "taxId": "41875", "score": 366.0}, {"name": "chr_14_G8", "taxId": "41875", "score": 182.0}, {"name": "chr_14_G8", "taxId": "41875", "score": 172.0}, {"name": "chr_14_G8", "taxId": "3562", "score": 361.0}, {"name": "chr_14_G8", "taxId": "41875", "score": 361.0}, {"name": "chr_14_G8", "taxId": "41875", "score": 178.0}, {"name": "chr_14_G8", "taxId": "41875", "score": 361.0}, {"name": "chr_14_G8", "taxId": "41875", "score": 359.0}, {"name": "chr_14_G8", "taxId": "41875", "score": 355.0}, {"name": "chr_14_G8", "taxId": "41875", "score": 355.0}, {"name": "chr_14_G8", "taxId": "41875", "score": 355.0}, {"name": "chr_14_G8", "taxId": "41875", "score": 355.0}, {"name": "chr_14_G8", "taxId": "41875", "score": 353.0}, {"name": "chr_14_G8", "taxId": "41875", "score": 348.0}, {"name": "chr_14_G8", "taxId": "41875", "score": 239.0}, {"name": "chr_14_G8", "taxId": "41875", "score": 174.0}, {"name": "chr_14_G8", "taxId": "41875", "score": 331.0}, {"name": "chr_14_G8", "taxId": "41875", "score": 329.0}, {"name": "chr_14_G8", "taxId": "41875", "score": 283.0}, {"name": "chr_14_G8", "taxId": "41875", "score": 278.0}, {"name": "chr_14_G8", "taxId": "41875", "score": 226.0}, {"name": "chr_14_G8", "taxId": "41875", "score": 316.0}, {"name": "chr_14_G8", "taxId": "41875", "score": 316.0}, {"name": "chr_14_G8", "taxId": "41875", "score": 316.0}, {"name": "chr_14_G8", "taxId": "41875", "score": 163.0}, {"name": "chr_14_G8", "taxId": "41875", "score": 315.0}, {"name": "chr_14_G8", "taxId": "41875", "score": 219.0}, {"name": "chr_14_G8", "taxId": "41875", "score": 315.0}, {"name": "chr_14_G8", "taxId": "41875", "score": 307.0}, {"name": "chr_14_G8", "taxId": "41875", "score": 291.0}, {"name": "chr_14_G8", "taxId": "41875", "score": 300.0}, {"name": "chr_14_G8", "taxId": "41875", "score": 291.0}, {"name": "chr_14_G8", "taxId": "41875", "score": 161.0}, {"name": "chr_14_G8", "taxId": "41875", "score": 298.0}, {"name": "chr_14_G8", "taxId": "41875", "score": 296.0}, {"name": "chr_14_G8", "taxId": "41875", "score": 267.0}, {"name": "chr_14_G8", "taxId": "41875", "score": 246.0}, {"name": "chr_14_G8", "taxId": "41875", "score": 237.0}, {"name": "chr_14_G8", "taxId": "41875", "score": 185.0}, {"name": "chr_14_G8", "taxId": "41875", "score": 150.0}, {"name": "chr_14_G8", "taxId": "41875", "score": 294.0}, {"name": "chr_14_G8", "taxId": "41875", "score": 292.0}, {"name": "chr_14_G8", "taxId": "41875", "score": 217.0}, {"name": "chr_14_G8", "taxId": "41875", "score": 278.0}, {"name": "chr_14_G8", "taxId": "41875", "score": 274.0}, {"name": "chr_14_G8", "taxId": "41875", "score": 270.0}, {"name": "chr_14_G8", "taxId": "41875", "score": 268.0}, {"name": "chr_14_G8", "taxId": "41875", "score": 178.0}, {"name": "chr_14_G8", "taxId": "41875", "score": 148.0}, {"name": "chr_14_G8", "taxId": "41875", "score": 267.0}, {"name": "chr_14_G8", "taxId": "41875", "score": 202.0}, {"name": "chr_14_G8", "taxId": "41875", "score": 195.0}, {"name": "chr_14_G8", "taxId": "2004647", "score": 265.0}, {"name": "chr_14_G8", "taxId": "41875", "score": 255.0}, {"name": "chr_14_G8", "taxId": "118263", "score": 254.0}, {"name": "chr_14_G8", "taxId": "10141", "score": 254.0}, {"name": "chr_14_G8", "taxId": "210441", "score": 254.0}, {"name": "chr_14_G8", "taxId": "10141", "score": 254.0}, {"name": "chr_14_G8", "taxId": "41875", "score": 252.0}, {"name": "chr_14_G8", "taxId": "41875", "score": 250.0}, {"name": "chr_14_G8", "taxId": "1324350", "score": 248.0}, {"name": "chr_14_G8", "taxId": "41875", "score": 248.0}, {"name": "chr_14_G8", "taxId": "41875", "score": 220.0}, {"name": "chr_14_G8", "taxId": "41875", "score": 248.0}, {"name": "chr_14_G8", "taxId": "41875", "score": 246.0}, {"name": "chr_14_G8", "taxId": "41875", "score": 211.0}, {"name": "chr_14_G8", "taxId": "41875", "score": 182.0}, {"name": "chr_14_G8", "taxId": "1879050", "score": 244.0}, {"name": "chr_14_G8", "taxId": "41875", "score": 244.0}, {"name": "chr_14_G8", "taxId": "41875", "score": 185.0}, {"name": "chr_14_G8", "taxId": "41875", "score": 169.0}, {"name": "chr_14_G8", "taxId": "1337936", "score": 243.0}, {"name": "chr_14_G8", "taxId": "41875", "score": 243.0}, {"name": "chr_14_G8", "taxId": "41875", "score": 243.0}, {"name": "chr_14_G8", "taxId": "41875", "score": 239.0}, {"name": "chr_14_G8", "taxId": "41875", "score": 209.0}, {"name": "chr_14_G8", "taxId": "41875", "score": 239.0}, {"name": "chr_14_G8", "taxId": "564608", "score": 239.0}, {"name": "chr_14_G8", "taxId": "41875", "score": 233.0}, {"name": "chr_14_G8", "taxId": "559305", "score": 233.0}, {"name": "chr_14_G8", "taxId": "535722", "score": 233.0}, {"name": "chr_14_G8", "taxId": "41875", "score": 224.0}, {"name": "chr_14_G8", "taxId": "41875", "score": 183.0}, {"name": "chr_14_G8", "taxId": "41875", "score": 167.0}, {"name": "chr_14_G8", "taxId": "41875", "score": 165.0}, {"name": "chr_14_G8", "taxId": "41875", "score": 143.0}, {"name": "chr_14_G8", "taxId": "663202", "score": 222.0}, {"name": "chr_14_G8", "taxId": "41875", "score": 220.0}, {"name": "chr_14_G8", "taxId": "4686", "score": 215.0}, {"name": "chr_14_G8", "taxId": "41875", "score": 215.0}, {"name": "chr_14_G8", "taxId": "41875", "score": 193.0}, {"name": "chr_14_G8", "taxId": "41875", "score": 150.0}, {"name": "chr_14_G8", "taxId": "41875", "score": 213.0}, {"name": "chr_14_G8", "taxId": "41875", "score": 211.0}, {"name": "chr_14_G8", "taxId": "8355", "score": 207.0}, {"name": "chr_14_G8", "taxId": "9669", "score": 207.0}, {"name": "chr_14_G8", "taxId": "41875", "score": 207.0}, {"name": "chr_14_G8", "taxId": "41875", "score": 207.0}, {"name": "chr_14_G8", "taxId": "41875", "score": 204.0}, {"name": "chr_14_G8", "taxId": "244965", "score": 204.0}, {"name": "chr_14_G8", "taxId": "41875", "score": 200.0}, {"name": "chr_14_G8", "taxId": "41875", "score": 196.0}, {"name": "chr_14_G8", "taxId": "35019", "score": 193.0}, {"name": "chr_14_G8", "taxId": "13443", "score": 191.0}, {"name": "chr_14_G8", "taxId": "41875", "score": 191.0}, {"name": "chr_14_G8", "taxId": "41875", "score": 191.0}, {"name": "chr_14_G8", "taxId": "41875", "score": 154.0}, {"name": "chr_14_G8", "taxId": "41875", "score": 154.0}, {"name": "chr_14_G8", "taxId": "41875", "score": 189.0}, {"name": "chr_14_G8", "taxId": "41875", "score": 161.0}, {"name": "chr_14_G8", "taxId": "41875", "score": 141.0}, {"name": "chr_14_G8", "taxId": "41875", "score": 141.0}, {"name": "chr_14_G8", "taxId": "41875", "score": 187.0}, {"name": "chr_14_G8", "taxId": "41875", "score": 187.0}, {"name": "chr_14_G8", "taxId": "41875", "score": 183.0}, {"name": "chr_14_G8", "taxId": "41875", "score": 182.0}, {"name": "chr_14_G8", "taxId": "188344", "score": 180.0}, {"name": "chr_14_G8", "taxId": "41875", "score": 180.0}, {"name": "chr_14_G8", "taxId": "41875", "score": 176.0}, {"name": "chr_14_G8", "taxId": "41875", "score": 172.0}, {"name": "chr_14_G8", "taxId": "41875", "score": 172.0}, {"name": "chr_14_G8", "taxId": "41875", "score": 172.0}, {"name": "chr_14_G8", "taxId": "206008", "score": 171.0}, {"name": "chr_14_G8", "taxId": "41875", "score": 171.0}, {"name": "chr_14_G8", "taxId": "29139", "score": 163.0}, {"name": "chr_14_G8", "taxId": "1071378", "score": 159.0}, {"name": "chr_14_G8", "taxId": "41875", "score": 156.0}, {"name": "chr_14_G8", "taxId": "4558", "score": 154.0}, {"name": "chr_14_G8", "taxId": "35885", "score": 150.0}, {"name": "chr_14_G8", "taxId": "35884", "score": 150.0}, {"name": "chr_14_G8", "taxId": "4555", "score": 150.0}, {"name": "chr_14_G8", "taxId": "41875", "score": 150.0}, {"name": "chr_14_G8", "taxId": "41875", "score": 147.0}, {"name": "chr_14_G8", "taxId": "180498", "score": 143.0}, {"name": "chr_14_G8", "taxId": "6248", "score": 143.0}]}, "taxonomy": {"bestsum": {"species": {"tax": "Bathycoccus prasinos", "score": 795268.0, "c_index": 32}, "genus": {"tax": "Bathycoccus", "score": 795268.0, "c_index": 27}, "family": {"tax": "Bathycoccaceae", "score": 795268.0, "c_index": 24}, "order": {"tax": "Mamiellales", "score": 798101.0, "c_index": 23}, "phylum": {"tax": "Chlorophyta", "score": 798355.0, "c_index": 8}, "superkingdom": {"tax": "Eukaryota", "score": 804997.0, "c_index": 1}}}}, "chr_13_G8": {"name": "chr_13_G8", "length": 642554, "n_count": 0, "agct_count": 642554, "gc": 0.4907, "covs": {"bam0": 79.4406}, "read_cov": {"bam0": 340418}, "hits": {"tax0": [{"name": "chr_13_G8", "taxId": "41875", "score": 8665.0}, {"name": "chr_13_G8", "taxId": "41875", "score": 156.0}, {"name": "chr_13_G8", "taxId": "41875", "score": 8665.0}, {"name": "chr_13_G8", "taxId": "41875", "score": 7409.0}, {"name": "chr_13_G8", "taxId": "41875", "score": 6399.0}, {"name": "chr_13_G8", "taxId": "41875", "score": 5664.0}, {"name": "chr_13_G8", "taxId": "41875", "score": 5175.0}, {"name": "chr_13_G8", "taxId": "41875", "score": 4846.0}, {"name": "chr_13_G8", "taxId": "41875", "score": 4745.0}, {"name": "chr_13_G8", "taxId": "41875", "score": 4577.0}, {"name": "chr_13_G8", "taxId": "41875", "score": 4556.0}, {"name": "chr_13_G8", "taxId": "41875", "score": 4170.0}, {"name": "chr_13_G8", "taxId": "41875", "score": 3917.0}, {"name": "chr_13_G8", "taxId": "41875", "score": 3823.0}, {"name": "chr_13_G8", "taxId": "41875", "score": 3816.0}, {"name": "chr_13_G8", "taxId": "41875", "score": 3784.0}, {"name": "chr_13_G8", "taxId": "41875", "score": 3635.0}, {"name": "chr_13_G8", "taxId": "41875", "score": 3568.0}, {"name": "chr_13_G8", "taxId": "41875", "score": 3456.0}, {"name": "chr_13_G8", "taxId": "41875", "score": 3323.0}, {"name": "chr_13_G8", "taxId": "41875", "score": 3317.0}, {"name": "chr_13_G8", "taxId": "41875", "score": 3306.0}, {"name": "chr_13_G8", "taxId": "41875", "score": 3302.0}, {"name": "chr_13_G8", "taxId": "41875", "score": 3275.0}, {"name": "chr_13_G8", "taxId": "41875", "score": 3216.0}, {"name": "chr_13_G8", "taxId": "41875", "score": 3197.0}, {"name": "chr_13_G8", "taxId": "41875", "score": 3173.0}, {"name": "chr_13_G8", "taxId": "41875", "score": 3086.0}, {"name": "chr_13_G8", "taxId": "41875", "score": 3027.0}, {"name": "chr_13_G8", "taxId": "41875", "score": 2976.0}, {"name": "chr_13_G8", "taxId": "41875", "score": 2964.0}, {"name": "chr_13_G8", "taxId": "41875", "score": 2963.0}, {"name": "chr_13_G8", "taxId": "41875", "score": 2944.0}, {"name": "chr_13_G8", "taxId": "41875", "score": 2894.0}, {"name": "chr_13_G8", "taxId": "41875", "score": 2878.0}, {"name": "chr_13_G8", "taxId": "41875", "score": 2835.0}, {"name": "chr_13_G8", "taxId": "41875", "score": 2819.0}, {"name": "chr_13_G8", "taxId": "41875", "score": 2802.0}, {"name": "chr_13_G8", "taxId": "41875", "score": 2763.0}, {"name": "chr_13_G8", "taxId": "41875", "score": 2743.0}, {"name": "chr_13_G8", "taxId": "41875", "score": 2553.0}, {"name": "chr_13_G8", "taxId": "41875", "score": 2532.0}, {"name": "chr_13_G8", "taxId": "41875", "score": 2479.0}, {"name": "chr_13_G8", "taxId": "41875", "score": 2451.0}, {"name": "chr_13_G8", "taxId": "41875", "score": 2438.0}, {"name": "chr_13_G8", "taxId": "41875", "score": 2410.0}, {"name": "chr_13_G8", "taxId": "41875", "score": 2399.0}, {"name": "chr_13_G8", "taxId": "41875", "score": 2390.0}, {"name": "chr_13_G8", "taxId": "41875", "score": 2383.0}, {"name": "chr_13_G8", "taxId": "41875", "score": 2374.0}, {"name": "chr_13_G8", "taxId": "41875", "score": 2350.0}, {"name": "chr_13_G8", "taxId": "41875", "score": 2324.0}, {"name": "chr_13_G8", "taxId": "41875", "score": 2283.0}, {"name": "chr_13_G8", "taxId": "41875", "score": 2279.0}, {"name": "chr_13_G8", "taxId": "41875", "score": 2213.0}, {"name": "chr_13_G8", "taxId": "41875", "score": 2200.0}, {"name": "chr_13_G8", "taxId": "41875", "score": 2187.0}, {"name": "chr_13_G8", "taxId": "41875", "score": 2178.0}, {"name": "chr_13_G8", "taxId": "41875", "score": 2172.0}, {"name": "chr_13_G8", "taxId": "41875", "score": 2159.0}, {"name": "chr_13_G8", "taxId": "41875", "score": 2137.0}, {"name": "chr_13_G8", "taxId": "41875", "score": 2135.0}, {"name": "chr_13_G8", "taxId": "41875", "score": 2095.0}, {"name": "chr_13_G8", "taxId": "41875", "score": 2093.0}, {"name": "chr_13_G8", "taxId": "41875", "score": 2091.0}, {"name": "chr_13_G8", "taxId": "41875", "score": 2080.0}, {"name": "chr_13_G8", "taxId": "41875", "score": 2078.0}, {"name": "chr_13_G8", "taxId": "41875", "score": 2056.0}, {"name": "chr_13_G8", "taxId": "41875", "score": 2049.0}, {"name": "chr_13_G8", "taxId": "41875", "score": 1997.0}, {"name": "chr_13_G8", "taxId": "41875", "score": 1991.0}, {"name": "chr_13_G8", "taxId": "41875", "score": 1958.0}, {"name": "chr_13_G8", "taxId": "41875", "score": 1954.0}, {"name": "chr_13_G8", "taxId": "41875", "score": 1954.0}, {"name": "chr_13_G8", "taxId": "41875", "score": 1941.0}, {"name": "chr_13_G8", "taxId": "41875", "score": 1940.0}, {"name": "chr_13_G8", "taxId": "41875", "score": 1938.0}, {"name": "chr_13_G8", "taxId": "41875", "score": 1929.0}, {"name": "chr_13_G8", "taxId": "41875", "score": 1919.0}, {"name": "chr_13_G8", "taxId": "41875", "score": 1912.0}, {"name": "chr_13_G8", "taxId": "41875", "score": 1910.0}, {"name": "chr_13_G8", "taxId": "41875", "score": 1901.0}, {"name": "chr_13_G8", "taxId": "41875", "score": 1882.0}, {"name": "chr_13_G8", "taxId": "41875", "score": 1877.0}, {"name": "chr_13_G8", "taxId": "41875", "score": 1873.0}, {"name": "chr_13_G8", "taxId": "41875", "score": 1853.0}, {"name": "chr_13_G8", "taxId": "41875", "score": 1851.0}, {"name": "chr_13_G8", "taxId": "41875", "score": 1831.0}, {"name": "chr_13_G8", "taxId": "41875", "score": 1810.0}, {"name": "chr_13_G8", "taxId": "41875", "score": 1775.0}, {"name": "chr_13_G8", "taxId": "41875", "score": 1762.0}, {"name": "chr_13_G8", "taxId": "41875", "score": 1760.0}, {"name": "chr_13_G8", "taxId": "41875", "score": 1753.0}, {"name": "chr_13_G8", "taxId": "41875", "score": 1736.0}, {"name": "chr_13_G8", "taxId": "41875", "score": 1727.0}, {"name": "chr_13_G8", "taxId": "41875", "score": 1718.0}, {"name": "chr_13_G8", "taxId": "41875", "score": 1712.0}, {"name": "chr_13_G8", "taxId": "41875", "score": 1698.0}, {"name": "chr_13_G8", "taxId": "41875", "score": 1688.0}, {"name": "chr_13_G8", "taxId": "41875", "score": 1653.0}, {"name": "chr_13_G8", "taxId": "41875", "score": 1637.0}, {"name": "chr_13_G8", "taxId": "41875", "score": 1633.0}, {"name": "chr_13_G8", "taxId": "41875", "score": 1596.0}, {"name": "chr_13_G8", "taxId": "41875", "score": 1533.0}, {"name": "chr_13_G8", "taxId": "41875", "score": 1507.0}, {"name": "chr_13_G8", "taxId": "41875", "score": 1480.0}, {"name": "chr_13_G8", "taxId": "41875", "score": 1441.0}, {"name": "chr_13_G8", "taxId": "41875", "score": 1435.0}, {"name": "chr_13_G8", "taxId": "41875", "score": 1423.0}, {"name": "chr_13_G8", "taxId": "41875", "score": 1404.0}, {"name": "chr_13_G8", "taxId": "41875", "score": 1373.0}, {"name": "chr_13_G8", "taxId": "41875", "score": 1371.0}, {"name": "chr_13_G8", "taxId": "41875", "score": 1363.0}, {"name": "chr_13_G8", "taxId": "41875", "score": 1352.0}, {"name": "chr_13_G8", "taxId": "41875", "score": 1336.0}, {"name": "chr_13_G8", "taxId": "41875", "score": 1295.0}, {"name": "chr_13_G8", "taxId": "41875", "score": 1266.0}, {"name": "chr_13_G8", "taxId": "41875", "score": 1245.0}, {"name": "chr_13_G8", "taxId": "41875", "score": 1240.0}, {"name": "chr_13_G8", "taxId": "41875", "score": 1238.0}, {"name": "chr_13_G8", "taxId": "41875", "score": 1230.0}, {"name": "chr_13_G8", "taxId": "41875", "score": 1227.0}, {"name": "chr_13_G8", "taxId": "41875", "score": 1219.0}, {"name": "chr_13_G8", "taxId": "41875", "score": 1218.0}, {"name": "chr_13_G8", "taxId": "41875", "score": 1201.0}, {"name": "chr_13_G8", "taxId": "41875", "score": 1197.0}, {"name": "chr_13_G8", "taxId": "41875", "score": 1188.0}, {"name": "chr_13_G8", "taxId": "41875", "score": 1184.0}, {"name": "chr_13_G8", "taxId": "41875", "score": 1182.0}, {"name": "chr_13_G8", "taxId": "41875", "score": 1177.0}, {"name": "chr_13_G8", "taxId": "41875", "score": 1175.0}, {"name": "chr_13_G8", "taxId": "41875", "score": 1170.0}, {"name": "chr_13_G8", "taxId": "41875", "score": 1153.0}, {"name": "chr_13_G8", "taxId": "41875", "score": 1153.0}, {"name": "chr_13_G8", "taxId": "41875", "score": 1140.0}, {"name": "chr_13_G8", "taxId": "41875", "score": 1133.0}, {"name": "chr_13_G8", "taxId": "41875", "score": 1133.0}, {"name": "chr_13_G8", "taxId": "41875", "score": 1127.0}, {"name": "chr_13_G8", "taxId": "41875", "score": 1114.0}, {"name": "chr_13_G8", "taxId": "41875", "score": 1105.0}, {"name": "chr_13_G8", "taxId": "41875", "score": 1103.0}, {"name": "chr_13_G8", "taxId": "41875", "score": 1088.0}, {"name": "chr_13_G8", "taxId": "41875", "score": 1074.0}, {"name": "chr_13_G8", "taxId": "41875", "score": 1057.0}, {"name": "chr_13_G8", "taxId": "41875", "score": 1050.0}, {"name": "chr_13_G8", "taxId": "41875", "score": 1038.0}, {"name": "chr_13_G8", "taxId": "41875", "score": 1037.0}, {"name": "chr_13_G8", "taxId": "41875", "score": 1024.0}, {"name": "chr_13_G8", "taxId": "41875", "score": 1007.0}, {"name": "chr_13_G8", "taxId": "41875", "score": 1003.0}, {"name": "chr_13_G8", "taxId": "41875", "score": 1000.0}, {"name": "chr_13_G8", "taxId": "41875", "score": 992.0}, {"name": "chr_13_G8", "taxId": "41875", "score": 974.0}, {"name": "chr_13_G8", "taxId": "41875", "score": 966.0}, {"name": "chr_13_G8", "taxId": "41875", "score": 953.0}, {"name": "chr_13_G8", "taxId": "41875", "score": 952.0}, {"name": "chr_13_G8", "taxId": "41875", "score": 950.0}, {"name": "chr_13_G8", "taxId": "41875", "score": 942.0}, {"name": "chr_13_G8", "taxId": "41875", "score": 922.0}, {"name": "chr_13_G8", "taxId": "41875", "score": 920.0}, {"name": "chr_13_G8", "taxId": "41875", "score": 905.0}, {"name": "chr_13_G8", "taxId": "41875", "score": 894.0}, {"name": "chr_13_G8", "taxId": "41875", "score": 870.0}, {"name": "chr_13_G8", "taxId": "41875", "score": 870.0}, {"name": "chr_13_G8", "taxId": "41875", "score": 859.0}, {"name": "chr_13_G8", "taxId": "41875", "score": 854.0}, {"name": "chr_13_G8", "taxId": "41875", "score": 850.0}, {"name": "chr_13_G8", "taxId": "41875", "score": 846.0}, {"name": "chr_13_G8", "taxId": "41875", "score": 841.0}, {"name": "chr_13_G8", "taxId": "41875", "score": 841.0}, {"name": "chr_13_G8", "taxId": "41875", "score": 841.0}, {"name": "chr_13_G8", "taxId": "41875", "score": 841.0}, {"name": "chr_13_G8", "taxId": "41875", "score": 839.0}, {"name": "chr_13_G8", "taxId": "41875", "score": 835.0}, {"name": "chr_13_G8", "taxId": "41875", "score": 835.0}, {"name": "chr_13_G8", "taxId": "41875", "score": 815.0}, {"name": "chr_13_G8", "taxId": "41875", "score": 800.0}, {"name": "chr_13_G8", "taxId": "41875", "score": 800.0}, {"name": "chr_13_G8", "taxId": "41875", "score": 798.0}, {"name": "chr_13_G8", "taxId": "41875", "score": 793.0}, {"name": "chr_13_G8", "taxId": "41875", "score": 787.0}, {"name": "chr_13_G8", "taxId": "41875", "score": 784.0}, {"name": "chr_13_G8", "taxId": "41875", "score": 780.0}, {"name": "chr_13_G8", "taxId": "41875", "score": 774.0}, {"name": "chr_13_G8", "taxId": "41875", "score": 774.0}, {"name": "chr_13_G8", "taxId": "41875", "score": 769.0}, {"name": "chr_13_G8", "taxId": "41875", "score": 763.0}, {"name": "chr_13_G8", "taxId": "41875", "score": 763.0}, {"name": "chr_13_G8", "taxId": "41875", "score": 756.0}, {"name": "chr_13_G8", "taxId": "41875", "score": 750.0}, {"name": "chr_13_G8", "taxId": "41875", "score": 750.0}, {"name": "chr_13_G8", "taxId": "41875", "score": 747.0}, {"name": "chr_13_G8", "taxId": "41875", "score": 737.0}, {"name": "chr_13_G8", "taxId": "41875", "score": 730.0}, {"name": "chr_13_G8", "taxId": "41875", "score": 726.0}, {"name": "chr_13_G8", "taxId": "41875", "score": 725.0}, {"name": "chr_13_G8", "taxId": "41875", "score": 717.0}, {"name": "chr_13_G8", "taxId": "41875", "score": 702.0}, {"name": "chr_13_G8", "taxId": "41875", "score": 699.0}, {"name": "chr_13_G8", "taxId": "41875", "score": 699.0}, {"name": "chr_13_G8", "taxId": "41875", "score": 697.0}, {"name": "chr_13_G8", "taxId": "41875", "score": 695.0}, {"name": "chr_13_G8", "taxId": "41875", "score": 693.0}, {"name": "chr_13_G8", "taxId": "41875", "score": 693.0}, {"name": "chr_13_G8", "taxId": "41875", "score": 691.0}, {"name": "chr_13_G8", "taxId": "41875", "score": 678.0}, {"name": "chr_13_G8", "taxId": "41875", "score": 676.0}, {"name": "chr_13_G8", "taxId": "41875", "score": 675.0}, {"name": "chr_13_G8", "taxId": "41875", "score": 675.0}, {"name": "chr_13_G8", "taxId": "41875", "score": 669.0}, {"name": "chr_13_G8", "taxId": "41875", "score": 669.0}, {"name": "chr_13_G8", "taxId": "41875", "score": 664.0}, {"name": "chr_13_G8", "taxId": "41875", "score": 664.0}, {"name": "chr_13_G8", "taxId": "41875", "score": 656.0}, {"name": "chr_13_G8", "taxId": "41875", "score": 652.0}, {"name": "chr_13_G8", "taxId": "41875", "score": 651.0}, {"name": "chr_13_G8", "taxId": "41875", "score": 647.0}, {"name": "chr_13_G8", "taxId": "41875", "score": 643.0}, {"name": "chr_13_G8", "taxId": "41875", "score": 643.0}, {"name": "chr_13_G8", "taxId": "41875", "score": 643.0}, {"name": "chr_13_G8", "taxId": "41875", "score": 641.0}, {"name": "chr_13_G8", "taxId": "41875", "score": 640.0}, {"name": "chr_13_G8", "taxId": "41875", "score": 640.0}, {"name": "chr_13_G8", "taxId": "41875", "score": 638.0}, {"name": "chr_13_G8", "taxId": "41875", "score": 636.0}, {"name": "chr_13_G8", "taxId": "41875", "score": 627.0}, {"name": "chr_13_G8", "taxId": "41875", "score": 625.0}, {"name": "chr_13_G8", "taxId": "41875", "score": 621.0}, {"name": "chr_13_G8", "taxId": "41875", "score": 616.0}, {"name": "chr_13_G8", "taxId": "41875", "score": 604.0}, {"name": "chr_13_G8", "taxId": "41875", "score": 603.0}, {"name": "chr_13_G8", "taxId": "41875", "score": 571.0}, {"name": "chr_13_G8", "taxId": "41875", "score": 566.0}, {"name": "chr_13_G8", "taxId": "41875", "score": 560.0}, {"name": "chr_13_G8", "taxId": "41875", "score": 560.0}, {"name": "chr_13_G8", "taxId": "41875", "score": 556.0}, {"name": "chr_13_G8", "taxId": "41875", "score": 556.0}, {"name": "chr_13_G8", "taxId": "41875", "score": 555.0}, {"name": "chr_13_G8", "taxId": "41875", "score": 553.0}, {"name": "chr_13_G8", "taxId": "41875", "score": 553.0}, {"name": "chr_13_G8", "taxId": "41875", "score": 549.0}, {"name": "chr_13_G8", "taxId": "41875", "score": 545.0}, {"name": "chr_13_G8", "taxId": "41875", "score": 542.0}, {"name": "chr_13_G8", "taxId": "41875", "score": 534.0}, {"name": "chr_13_G8", "taxId": "41875", "score": 532.0}, {"name": "chr_13_G8", "taxId": "41875", "score": 527.0}, {"name": "chr_13_G8", "taxId": "41875", "score": 521.0}, {"name": "chr_13_G8", "taxId": "41875", "score": 516.0}, {"name": "chr_13_G8", "taxId": "41875", "score": 512.0}, {"name": "chr_13_G8", "taxId": "41875", "score": 512.0}, {"name": "chr_13_G8", "taxId": "41875", "score": 512.0}, {"name": "chr_13_G8", "taxId": "41875", "score": 507.0}, {"name": "chr_13_G8", "taxId": "41875", "score": 507.0}, {"name": "chr_13_G8", "taxId": "41875", "score": 507.0}, {"name": "chr_13_G8", "taxId": "41875", "score": 505.0}, {"name": "chr_13_G8", "taxId": "41875", "score": 505.0}, {"name": "chr_13_G8", "taxId": "41875", "score": 501.0}, {"name": "chr_13_G8", "taxId": "41875", "score": 499.0}, {"name": "chr_13_G8", "taxId": "41875", "score": 499.0}, {"name": "chr_13_G8", "taxId": "41875", "score": 492.0}, {"name": "chr_13_G8", "taxId": "41875", "score": 492.0}, {"name": "chr_13_G8", "taxId": "41875", "score": 486.0}, {"name": "chr_13_G8", "taxId": "41875", "score": 484.0}, {"name": "chr_13_G8", "taxId": "41875", "score": 483.0}, {"name": "chr_13_G8", "taxId": "41875", "score": 481.0}, {"name": "chr_13_G8", "taxId": "41875", "score": 479.0}, {"name": "chr_13_G8", "taxId": "41875", "score": 479.0}, {"name": "chr_13_G8", "taxId": "41875", "score": 477.0}, {"name": "chr_13_G8", "taxId": "41875", "score": 475.0}, {"name": "chr_13_G8", "taxId": "41875", "score": 473.0}, {"name": "chr_13_G8", "taxId": "41875", "score": 472.0}, {"name": "chr_13_G8", "taxId": "41875", "score": 470.0}, {"name": "chr_13_G8", "taxId": "41875", "score": 468.0}, {"name": "chr_13_G8", "taxId": "41875", "score": 457.0}, {"name": "chr_13_G8", "taxId": "41875", "score": 451.0}, {"name": "chr_13_G8", "taxId": "41875", "score": 444.0}, {"name": "chr_13_G8", "taxId": "41875", "score": 440.0}, {"name": "chr_13_G8", "taxId": "41875", "score": 440.0}, {"name": "chr_13_G8", "taxId": "41875", "score": 433.0}, {"name": "chr_13_G8", "taxId": "41875", "score": 429.0}, {"name": "chr_13_G8", "taxId": "41875", "score": 429.0}, {"name": "chr_13_G8", "taxId": "41875", "score": 418.0}, {"name": "chr_13_G8", "taxId": "41875", "score": 416.0}, {"name": "chr_13_G8", "taxId": "41875", "score": 412.0}, {"name": "chr_13_G8", "taxId": "41875", "score": 399.0}, {"name": "chr_13_G8", "taxId": "41875", "score": 399.0}, {"name": "chr_13_G8", "taxId": "41875", "score": 390.0}, {"name": "chr_13_G8", "taxId": "41875", "score": 381.0}, {"name": "chr_13_G8", "taxId": "41875", "score": 379.0}, {"name": "chr_13_G8", "taxId": "41875", "score": 375.0}, {"name": "chr_13_G8", "taxId": "41875", "score": 374.0}, {"name": "chr_13_G8", "taxId": "41875", "score": 374.0}, {"name": "chr_13_G8", "taxId": "41875", "score": 363.0}, {"name": "chr_13_G8", "taxId": "41875", "score": 351.0}, {"name": "chr_13_G8", "taxId": "41875", "score": 342.0}, {"name": "chr_13_G8", "taxId": "41875", "score": 339.0}, {"name": "chr_13_G8", "taxId": "41875", "score": 335.0}, {"name": "chr_13_G8", "taxId": "41875", "score": 329.0}, {"name": "chr_13_G8", "taxId": "41875", "score": 327.0}, {"name": "chr_13_G8", "taxId": "41875", "score": 324.0}, {"name": "chr_13_G8", "taxId": "41875", "score": 322.0}, {"name": "chr_13_G8", "taxId": "41875", "score": 316.0}, {"name": "chr_13_G8", "taxId": "41875", "score": 311.0}, {"name": "chr_13_G8", "taxId": "41875", "score": 302.0}, {"name": "chr_13_G8", "taxId": "41875", "score": 278.0}, {"name": "chr_13_G8", "taxId": "41875", "score": 274.0}, {"name": "chr_13_G8", "taxId": "41875", "score": 272.0}, {"name": "chr_13_G8", "taxId": "41875", "score": 261.0}, {"name": "chr_13_G8", "taxId": "41875", "score": 261.0}, {"name": "chr_13_G8", "taxId": "41875", "score": 257.0}, {"name": "chr_13_G8", "taxId": "41875", "score": 255.0}, {"name": "chr_13_G8", "taxId": "41875", "score": 254.0}, {"name": "chr_13_G8", "taxId": "41875", "score": 250.0}, {"name": "chr_13_G8", "taxId": "41875", "score": 246.0}, {"name": "chr_13_G8", "taxId": "41875", "score": 241.0}, {"name": "chr_13_G8", "taxId": "41875", "score": 239.0}, {"name": "chr_13_G8", "taxId": "41875", "score": 239.0}, {"name": "chr_13_G8", "taxId": "41875", "score": 209.0}, {"name": "chr_13_G8", "taxId": "41875", "score": 206.0}, {"name": "chr_13_G8", "taxId": "41875", "score": 200.0}, {"name": "chr_13_G8", "taxId": "41875", "score": 196.0}, {"name": "chr_13_G8", "taxId": "41875", "score": 191.0}, {"name": "chr_13_G8", "taxId": "41875", "score": 189.0}, {"name": "chr_13_G8", "taxId": "41875", "score": 189.0}, {"name": "chr_13_G8", "taxId": "41875", "score": 182.0}, {"name": "chr_13_G8", "taxId": "41875", "score": 176.0}, {"name": "chr_13_G8", "taxId": "41875", "score": 165.0}, {"name": "chr_13_G8", "taxId": "41875", "score": 165.0}, {"name": "chr_13_G8", "taxId": "41875", "score": 163.0}, {"name": "chr_13_G8", "taxId": "41875", "score": 156.0}, {"name": "chr_13_G8", "taxId": "41875", "score": 154.0}, {"name": "chr_13_G8", "taxId": "41875", "score": 150.0}, {"name": "chr_13_G8", "taxId": "41875", "score": 7232.0}, {"name": "chr_13_G8", "taxId": "41875", "score": 6399.0}, {"name": "chr_13_G8", "taxId": "41875", "score": 4903.0}, {"name": "chr_13_G8", "taxId": "41875", "score": 1507.0}, {"name": "chr_13_G8", "taxId": "41875", "score": 1240.0}, {"name": "chr_13_G8", "taxId": "41875", "score": 1050.0}, {"name": "chr_13_G8", "taxId": "41875", "score": 920.0}, {"name": "chr_13_G8", "taxId": "41875", "score": 870.0}, {"name": "chr_13_G8", "taxId": "41875", "score": 846.0}, {"name": "chr_13_G8", "taxId": "41875", "score": 841.0}, {"name": "chr_13_G8", "taxId": "41875", "score": 841.0}, {"name": "chr_13_G8", "taxId": "41875", "score": 841.0}, {"name": "chr_13_G8", "taxId": "41875", "score": 841.0}, {"name": "chr_13_G8", "taxId": "41875", "score": 835.0}, {"name": "chr_13_G8", "taxId": "41875", "score": 835.0}, {"name": "chr_13_G8", "taxId": "41875", "score": 815.0}, {"name": "chr_13_G8", "taxId": "41875", "score": 774.0}, {"name": "chr_13_G8", "taxId": "41875", "score": 756.0}, {"name": "chr_13_G8", "taxId": "41875", "score": 737.0}, {"name": "chr_13_G8", "taxId": "41875", "score": 699.0}, {"name": "chr_13_G8", "taxId": "41875", "score": 695.0}, {"name": "chr_13_G8", "taxId": "41875", "score": 693.0}, {"name": "chr_13_G8", "taxId": "41875", "score": 669.0}, {"name": "chr_13_G8", "taxId": "41875", "score": 647.0}, {"name": "chr_13_G8", "taxId": "41875", "score": 560.0}, {"name": "chr_13_G8", "taxId": "41875", "score": 555.0}, {"name": "chr_13_G8", "taxId": "41875", "score": 527.0}, {"name": "chr_13_G8", "taxId": "41875", "score": 521.0}, {"name": "chr_13_G8", "taxId": "41875", "score": 516.0}, {"name": "chr_13_G8", "taxId": "41875", "score": 507.0}, {"name": "chr_13_G8", "taxId": "41875", "score": 507.0}, {"name": "chr_13_G8", "taxId": "41875", "score": 505.0}, {"name": "chr_13_G8", "taxId": "41875", "score": 505.0}, {"name": "chr_13_G8", "taxId": "41875", "score": 483.0}, {"name": "chr_13_G8", "taxId": "41875", "score": 468.0}, {"name": "chr_13_G8", "taxId": "41875", "score": 451.0}, {"name": "chr_13_G8", "taxId": "41875", "score": 418.0}, {"name": "chr_13_G8", "taxId": "41875", "score": 411.0}, {"name": "chr_13_G8", "taxId": "41875", "score": 399.0}, {"name": "chr_13_G8", "taxId": "41875", "score": 255.0}, {"name": "chr_13_G8", "taxId": "41875", "score": 5664.0}, {"name": "chr_13_G8", "taxId": "41875", "score": 4739.0}, {"name": "chr_13_G8", "taxId": "41875", "score": 2826.0}, {"name": "chr_13_G8", "taxId": "41875", "score": 1404.0}, {"name": "chr_13_G8", "taxId": "41875", "score": 3707.0}, {"name": "chr_13_G8", "taxId": "41875", "score": 3602.0}, {"name": "chr_13_G8", "taxId": "41875", "score": 189.0}, {"name": "chr_13_G8", "taxId": "41875", "score": 3430.0}, {"name": "chr_13_G8", "taxId": "41875", "score": 3384.0}, {"name": "chr_13_G8", "taxId": "41875", "score": 3323.0}, {"name": "chr_13_G8", "taxId": "41875", "score": 250.0}, {"name": "chr_13_G8", "taxId": "41875", "score": 165.0}, {"name": "chr_13_G8", "taxId": "41875", "score": 3301.0}, {"name": "chr_13_G8", "taxId": "41875", "score": 2049.0}, {"name": "chr_13_G8", "taxId": "41875", "score": 3275.0}, {"name": "chr_13_G8", "taxId": "41875", "score": 3212.0}, {"name": "chr_13_G8", "taxId": "41875", "score": 3197.0}, {"name": "chr_13_G8", "taxId": "41875", "score": 3133.0}, {"name": "chr_13_G8", "taxId": "41875", "score": 3086.0}, {"name": "chr_13_G8", "taxId": "41875", "score": 401.0}, {"name": "chr_13_G8", "taxId": "41875", "score": 2963.0}, {"name": "chr_13_G8", "taxId": "41875", "score": 1345.0}, {"name": "chr_13_G8", "taxId": "41875", "score": 1182.0}, {"name": "chr_13_G8", "taxId": "41875", "score": 2955.0}, {"name": "chr_13_G8", "taxId": "41875", "score": 2894.0}, {"name": "chr_13_G8", "taxId": "41875", "score": 2878.0}, {"name": "chr_13_G8", "taxId": "41875", "score": 1991.0}, {"name": "chr_13_G8", "taxId": "41875", "score": 1753.0}, {"name": "chr_13_G8", "taxId": "41875", "score": 457.0}, {"name": "chr_13_G8", "taxId": "41875", "score": 180.0}, {"name": "chr_13_G8", "taxId": "41875", "score": 2817.0}, {"name": "chr_13_G8", "taxId": "41875", "score": 2817.0}, {"name": "chr_13_G8", "taxId": "41875", "score": 1164.0}, {"name": "chr_13_G8", "taxId": "41875", "score": 917.0}, {"name": "chr_13_G8", "taxId": "41875", "score": 357.0}, {"name": "chr_13_G8", "taxId": "41875", "score": 327.0}, {"name": "chr_13_G8", "taxId": "41875", "score": 291.0}, {"name": "chr_13_G8", "taxId": "41875", "score": 172.0}, {"name": "chr_13_G8", "taxId": "41875", "score": 2811.0}, {"name": "chr_13_G8", "taxId": "41875", "score": 950.0}, {"name": "chr_13_G8", "taxId": "41875", "score": 560.0}, {"name": "chr_13_G8", "taxId": "41875", "score": 324.0}, {"name": "chr_13_G8", "taxId": "41875", "score": 2806.0}, {"name": "chr_13_G8", "taxId": "41875", "score": 2800.0}, {"name": "chr_13_G8", "taxId": "41875", "score": 2774.0}, {"name": "chr_13_G8", "taxId": "41875", "score": 2761.0}, {"name": "chr_13_G8", "taxId": "41875", "score": 2691.0}, {"name": "chr_13_G8", "taxId": "41875", "score": 2673.0}, {"name": "chr_13_G8", "taxId": "41875", "score": 2545.0}, {"name": "chr_13_G8", "taxId": "41875", "score": 302.0}, {"name": "chr_13_G8", "taxId": "41875", "score": 2532.0}, {"name": "chr_13_G8", "taxId": "41875", "score": 2479.0}, {"name": "chr_13_G8", "taxId": "41875", "score": 2479.0}, {"name": "chr_13_G8", "taxId": "41875", "score": 2438.0}, {"name": "chr_13_G8", "taxId": "41875", "score": 2423.0}, {"name": "chr_13_G8", "taxId": "41875", "score": 2407.0}, {"name": "chr_13_G8", "taxId": "41875", "score": 2399.0}, {"name": "chr_13_G8", "taxId": "41875", "score": 2383.0}, {"name": "chr_13_G8", "taxId": "41875", "score": 2350.0}, {"name": "chr_13_G8", "taxId": "41875", "score": 2300.0}, {"name": "chr_13_G8", "taxId": "41875", "score": 2287.0}, {"name": "chr_13_G8", "taxId": "41875", "score": 2283.0}, {"name": "chr_13_G8", "taxId": "41875", "score": 2274.0}, {"name": "chr_13_G8", "taxId": "41875", "score": 2222.0}, {"name": "chr_13_G8", "taxId": "41875", "score": 2169.0}, {"name": "chr_13_G8", "taxId": "41875", "score": 2161.0}, {"name": "chr_13_G8", "taxId": "41875", "score": 2159.0}, {"name": "chr_13_G8", "taxId": "41875", "score": 2137.0}, {"name": "chr_13_G8", "taxId": "41875", "score": 261.0}, {"name": "chr_13_G8", "taxId": "41875", "score": 2130.0}, {"name": "chr_13_G8", "taxId": "41875", "score": 2117.0}, {"name": "chr_13_G8", "taxId": "41875", "score": 2095.0}, {"name": "chr_13_G8", "taxId": "41875", "score": 154.0}, {"name": "chr_13_G8", "taxId": "41875", "score": 2084.0}, {"name": "chr_13_G8", "taxId": "41875", "score": 2084.0}, {"name": "chr_13_G8", "taxId": "41875", "score": 2078.0}, {"name": "chr_13_G8", "taxId": "41875", "score": 2076.0}, {"name": "chr_13_G8", "taxId": "41875", "score": 477.0}, {"name": "chr_13_G8", "taxId": "41875", "score": 2069.0}, {"name": "chr_13_G8", "taxId": "41875", "score": 327.0}, {"name": "chr_13_G8", "taxId": "41875", "score": 2056.0}, {"name": "chr_13_G8", "taxId": "41875", "score": 2015.0}, {"name": "chr_13_G8", "taxId": "41875", "score": 213.0}, {"name": "chr_13_G8", "taxId": "41875", "score": 1958.0}, {"name": "chr_13_G8", "taxId": "41875", "score": 1958.0}, {"name": "chr_13_G8", "taxId": "41875", "score": 1947.0}, {"name": "chr_13_G8", "taxId": "41875", "score": 1940.0}, {"name": "chr_13_G8", "taxId": "41875", "score": 1940.0}, {"name": "chr_13_G8", "taxId": "41875", "score": 1938.0}, {"name": "chr_13_G8", "taxId": "41875", "score": 1919.0}, {"name": "chr_13_G8", "taxId": "41875", "score": 1910.0}, {"name": "chr_13_G8", "taxId": "41875", "score": 856.0}, {"name": "chr_13_G8", "taxId": "41875", "score": 1908.0}, {"name": "chr_13_G8", "taxId": "41875", "score": 316.0}, {"name": "chr_13_G8", "taxId": "41875", "score": 243.0}, {"name": "chr_13_G8", "taxId": "41875", "score": 1906.0}, {"name": "chr_13_G8", "taxId": "41875", "score": 1901.0}, {"name": "chr_13_G8", "taxId": "41875", "score": 1877.0}, {"name": "chr_13_G8", "taxId": "41875", "score": 1633.0}, {"name": "chr_13_G8", "taxId": "41875", "score": 1877.0}, {"name": "chr_13_G8", "taxId": "41875", "score": 1858.0}, {"name": "chr_13_G8", "taxId": "41875", "score": 1847.0}, {"name": "chr_13_G8", "taxId": "41875", "score": 1821.0}, {"name": "chr_13_G8", "taxId": "41875", "score": 1807.0}, {"name": "chr_13_G8", "taxId": "41875", "score": 584.0}, {"name": "chr_13_G8", "taxId": "41875", "score": 1799.0}, {"name": "chr_13_G8", "taxId": "41875", "score": 1796.0}, {"name": "chr_13_G8", "taxId": "41875", "score": 1796.0}, {"name": "chr_13_G8", "taxId": "41875", "score": 1779.0}, {"name": "chr_13_G8", "taxId": "41875", "score": 1775.0}, {"name": "chr_13_G8", "taxId": "41875", "score": 1773.0}, {"name": "chr_13_G8", "taxId": "41875", "score": 1762.0}, {"name": "chr_13_G8", "taxId": "41875", "score": 1759.0}, {"name": "chr_13_G8", "taxId": "41875", "score": 1718.0}, {"name": "chr_13_G8", "taxId": "41875", "score": 1711.0}, {"name": "chr_13_G8", "taxId": "41875", "score": 1698.0}, {"name": "chr_13_G8", "taxId": "41875", "score": 1688.0}, {"name": "chr_13_G8", "taxId": "41875", "score": 1661.0}, {"name": "chr_13_G8", "taxId": "41875", "score": 1655.0}, {"name": "chr_13_G8", "taxId": "41875", "score": 1646.0}, {"name": "chr_13_G8", "taxId": "41875", "score": 1637.0}, {"name": "chr_13_G8", "taxId": "41875", "score": 206.0}, {"name": "chr_13_G8", "taxId": "41875", "score": 1635.0}, {"name": "chr_13_G8", "taxId": "41875", "score": 1587.0}, {"name": "chr_13_G8", "taxId": "41875", "score": 1585.0}, {"name": "chr_13_G8", "taxId": "41875", "score": 1528.0}, {"name": "chr_13_G8", "taxId": "41875", "score": 1441.0}, {"name": "chr_13_G8", "taxId": "41875", "score": 1146.0}, {"name": "chr_13_G8", "taxId": "41875", "score": 1439.0}, {"name": "chr_13_G8", "taxId": "41875", "score": 1430.0}, {"name": "chr_13_G8", "taxId": "41875", "score": 1423.0}, {"name": "chr_13_G8", "taxId": "41875", "score": 1387.0}, {"name": "chr_13_G8", "taxId": "41875", "score": 1371.0}, {"name": "chr_13_G8", "taxId": "41875", "score": 492.0}, {"name": "chr_13_G8", "taxId": "41875", "score": 429.0}, {"name": "chr_13_G8", "taxId": "41875", "score": 1363.0}, {"name": "chr_13_G8", "taxId": "41875", "score": 1347.0}, {"name": "chr_13_G8", "taxId": "41875", "score": 1343.0}, {"name": "chr_13_G8", "taxId": "41875", "score": 1336.0}, {"name": "chr_13_G8", "taxId": "41875", "score": 1279.0}, {"name": "chr_13_G8", "taxId": "41875", "score": 1177.0}, {"name": "chr_13_G8", "taxId": "41875", "score": 741.0}, {"name": "chr_13_G8", "taxId": "41875", "score": 641.0}, {"name": "chr_13_G8", "taxId": "41875", "score": 630.0}, {"name": "chr_13_G8", "taxId": "41875", "score": 593.0}, {"name": "chr_13_G8", "taxId": "41875", "score": 1245.0}, {"name": "chr_13_G8", "taxId": "41875", "score": 1238.0}, {"name": "chr_13_G8", "taxId": "41875", "score": 1230.0}, {"name": "chr_13_G8", "taxId": "41875", "score": 337.0}, {"name": "chr_13_G8", "taxId": "41875", "score": 1227.0}, {"name": "chr_13_G8", "taxId": "41875", "score": 200.0}, {"name": "chr_13_G8", "taxId": "41875", "score": 1219.0}, {"name": "chr_13_G8", "taxId": "41875", "score": 1219.0}, {"name": "chr_13_G8", "taxId": "41875", "score": 1219.0}, {"name": "chr_13_G8", "taxId": "41875", "score": 1218.0}, {"name": "chr_13_G8", "taxId": "41875", "score": 1205.0}, {"name": "chr_13_G8", "taxId": "41875", "score": 1201.0}, {"name": "chr_13_G8", "taxId": "41875", "score": 1184.0}, {"name": "chr_13_G8", "taxId": "41875", "score": 1181.0}, {"name": "chr_13_G8", "taxId": "41875", "score": 1177.0}, {"name": "chr_13_G8", "taxId": "41875", "score": 593.0}, {"name": "chr_13_G8", "taxId": "41875", "score": 1170.0}, {"name": "chr_13_G8", "taxId": "41875", "score": 1162.0}, {"name": "chr_13_G8", "taxId": "41875", "score": 1153.0}, {"name": "chr_13_G8", "taxId": "41875", "score": 1153.0}, {"name": "chr_13_G8", "taxId": "41875", "score": 1140.0}, {"name": "chr_13_G8", "taxId": "41875", "score": 1134.0}, {"name": "chr_13_G8", "taxId": "41875", "score": 1133.0}, {"name": "chr_13_G8", "taxId": "41875", "score": 1133.0}, {"name": "chr_13_G8", "taxId": "41875", "score": 1118.0}, {"name": "chr_13_G8", "taxId": "41875", "score": 1112.0}, {"name": "chr_13_G8", "taxId": "41875", "score": 1109.0}, {"name": "chr_13_G8", "taxId": "41875", "score": 798.0}, {"name": "chr_13_G8", "taxId": "41875", "score": 283.0}, {"name": "chr_13_G8", "taxId": "41875", "score": 1105.0}, {"name": "chr_13_G8", "taxId": "41875", "score": 1101.0}, {"name": "chr_13_G8", "taxId": "41875", "score": 1099.0}, {"name": "chr_13_G8", "taxId": "41875", "score": 191.0}, {"name": "chr_13_G8", "taxId": "41875", "score": 1096.0}, {"name": "chr_13_G8", "taxId": "41875", "score": 1088.0}, {"name": "chr_13_G8", "taxId": "41875", "score": 556.0}, {"name": "chr_13_G8", "taxId": "41875", "score": 1085.0}, {"name": "chr_13_G8", "taxId": "41875", "score": 1083.0}, {"name": "chr_13_G8", "taxId": "41875", "score": 1070.0}, {"name": "chr_13_G8", "taxId": "41875", "score": 272.0}, {"name": "chr_13_G8", "taxId": "41875", "score": 1068.0}, {"name": "chr_13_G8", "taxId": "41875", "score": 1066.0}, {"name": "chr_13_G8", "taxId": "41875", "score": 1038.0}, {"name": "chr_13_G8", "taxId": "41875", "score": 1035.0}, {"name": "chr_13_G8", "taxId": "41875", "score": 1033.0}, {"name": "chr_13_G8", "taxId": "41875", "score": 1024.0}, {"name": "chr_13_G8", "taxId": "41875", "score": 1003.0}, {"name": "chr_13_G8", "taxId": "41875", "score": 1014.0}, {"name": "chr_13_G8", "taxId": "41875", "score": 1007.0}, {"name": "chr_13_G8", "taxId": "41875", "score": 1005.0}, {"name": "chr_13_G8", "taxId": "41875", "score": 798.0}, {"name": "chr_13_G8", "taxId": "41875", "score": 1000.0}, {"name": "chr_13_G8", "taxId": "41875", "score": 176.0}, {"name": "chr_13_G8", "taxId": "41875", "score": 990.0}, {"name": "chr_13_G8", "taxId": "41875", "score": 981.0}, {"name": "chr_13_G8", "taxId": "41875", "score": 990.0}, {"name": "chr_13_G8", "taxId": "41875", "score": 990.0}, {"name": "chr_13_G8", "taxId": "41875", "score": 981.0}, {"name": "chr_13_G8", "taxId": "41875", "score": 486.0}, {"name": "chr_13_G8", "taxId": "41875", "score": 972.0}, {"name": "chr_13_G8", "taxId": "41875", "score": 968.0}, {"name": "chr_13_G8", "taxId": "41875", "score": 966.0}, {"name": "chr_13_G8", "taxId": "41875", "score": 957.0}, {"name": "chr_13_G8", "taxId": "41875", "score": 955.0}, {"name": "chr_13_G8", "taxId": "41875", "score": 953.0}, {"name": "chr_13_G8", "taxId": "41875", "score": 942.0}, {"name": "chr_13_G8", "taxId": "436017", "score": 937.0}, {"name": "chr_13_G8", "taxId": "436017", "score": 937.0}, {"name": "chr_13_G8", "taxId": "436017", "score": 669.0}, {"name": "chr_13_G8", "taxId": "436017", "score": 656.0}, {"name": "chr_13_G8", "taxId": "436017", "score": 324.0}, {"name": "chr_13_G8", "taxId": "436017", "score": 285.0}, {"name": "chr_13_G8", "taxId": "436017", "score": 241.0}, {"name": "chr_13_G8", "taxId": "436017", "score": 204.0}, {"name": "chr_13_G8", "taxId": "436017", "score": 165.0}, {"name": "chr_13_G8", "taxId": "41875", "score": 935.0}, {"name": "chr_13_G8", "taxId": "41875", "score": 920.0}, {"name": "chr_13_G8", "taxId": "41875", "score": 905.0}, {"name": "chr_13_G8", "taxId": "41875", "score": 894.0}, {"name": "chr_13_G8", "taxId": "41875", "score": 883.0}, {"name": "chr_13_G8", "taxId": "41875", "score": 870.0}, {"name": "chr_13_G8", "taxId": "41875", "score": 854.0}, {"name": "chr_13_G8", "taxId": "41875", "score": 850.0}, {"name": "chr_13_G8", "taxId": "41875", "score": 839.0}, {"name": "chr_13_G8", "taxId": "41875", "score": 826.0}, {"name": "chr_13_G8", "taxId": "41875", "score": 824.0}, {"name": "chr_13_G8", "taxId": "41875", "score": 808.0}, {"name": "chr_13_G8", "taxId": "41875", "score": 800.0}, {"name": "chr_13_G8", "taxId": "41875", "score": 800.0}, {"name": "chr_13_G8", "taxId": "41875", "score": 798.0}, {"name": "chr_13_G8", "taxId": "41875", "score": 374.0}, {"name": "chr_13_G8", "taxId": "41875", "score": 787.0}, {"name": "chr_13_G8", "taxId": "41875", "score": 241.0}, {"name": "chr_13_G8", "taxId": "41875", "score": 784.0}, {"name": "chr_13_G8", "taxId": "41875", "score": 774.0}, {"name": "chr_13_G8", "taxId": "41875", "score": 717.0}, {"name": "chr_13_G8", "taxId": "41875", "score": 774.0}, {"name": "chr_13_G8", "taxId": "41875", "score": 750.0}, {"name": "chr_13_G8", "taxId": "41875", "score": 747.0}, {"name": "chr_13_G8", "taxId": "41875", "score": 697.0}, {"name": "chr_13_G8", "taxId": "41875", "score": 743.0}, {"name": "chr_13_G8", "taxId": "41875", "score": 741.0}, {"name": "chr_13_G8", "taxId": "41875", "score": 728.0}, {"name": "chr_13_G8", "taxId": "41875", "score": 725.0}, {"name": "chr_13_G8", "taxId": "41875", "score": 719.0}, {"name": "chr_13_G8", "taxId": "41875", "score": 704.0}, {"name": "chr_13_G8", "taxId": "41875", "score": 652.0}, {"name": "chr_13_G8", "taxId": "41875", "score": 702.0}, {"name": "chr_13_G8", "taxId": "41875", "score": 693.0}, {"name": "chr_13_G8", "taxId": "41875", "score": 641.0}, {"name": "chr_13_G8", "taxId": "41875", "score": 691.0}, {"name": "chr_13_G8", "taxId": "41875", "score": 689.0}, {"name": "chr_13_G8", "taxId": "41875", "score": 688.0}, {"name": "chr_13_G8", "taxId": "41875", "score": 676.0}, {"name": "chr_13_G8", "taxId": "41875", "score": 676.0}, {"name": "chr_13_G8", "taxId": "41875", "score": 675.0}, {"name": "chr_13_G8", "taxId": "41875", "score": 669.0}, {"name": "chr_13_G8", "taxId": "436017", "score": 669.0}, {"name": "chr_13_G8", "taxId": "41875", "score": 664.0}, {"name": "chr_13_G8", "taxId": "41875", "score": 660.0}, {"name": "chr_13_G8", "taxId": "41875", "score": 658.0}, {"name": "chr_13_G8", "taxId": "41875", "score": 658.0}, {"name": "chr_13_G8", "taxId": "436017", "score": 656.0}, {"name": "chr_13_G8", "taxId": "41875", "score": 651.0}, {"name": "chr_13_G8", "taxId": "41875", "score": 475.0}, {"name": "chr_13_G8", "taxId": "41875", "score": 643.0}, {"name": "chr_13_G8", "taxId": "41875", "score": 643.0}, {"name": "chr_13_G8", "taxId": "41875", "score": 640.0}, {"name": "chr_13_G8", "taxId": "41875", "score": 638.0}, {"name": "chr_13_G8", "taxId": "41875", "score": 621.0}, {"name": "chr_13_G8", "taxId": "41875", "score": 610.0}, {"name": "chr_13_G8", "taxId": "41875", "score": 604.0}, {"name": "chr_13_G8", "taxId": "41875", "score": 322.0}, {"name": "chr_13_G8", "taxId": "41875", "score": 603.0}, {"name": "chr_13_G8", "taxId": "41875", "score": 601.0}, {"name": "chr_13_G8", "taxId": "41875", "score": 571.0}, {"name": "chr_13_G8", "taxId": "41875", "score": 566.0}, {"name": "chr_13_G8", "taxId": "41875", "score": 283.0}, {"name": "chr_13_G8", "taxId": "41875", "score": 265.0}, {"name": "chr_13_G8", "taxId": "41875", "score": 564.0}, {"name": "chr_13_G8", "taxId": "41875", "score": 150.0}, {"name": "chr_13_G8", "taxId": "41875", "score": 555.0}, {"name": "chr_13_G8", "taxId": "41875", "score": 549.0}, {"name": "chr_13_G8", "taxId": "41875", "score": 544.0}, {"name": "chr_13_G8", "taxId": "41875", "score": 544.0}, {"name": "chr_13_G8", "taxId": "41875", "score": 544.0}, {"name": "chr_13_G8", "taxId": "41875", "score": 544.0}, {"name": "chr_13_G8", "taxId": "41875", "score": 544.0}, {"name": "chr_13_G8", "taxId": "41875", "score": 542.0}, {"name": "chr_13_G8", "taxId": "41875", "score": 532.0}, {"name": "chr_13_G8", "taxId": "41875", "score": 531.0}, {"name": "chr_13_G8", "taxId": "70448", "score": 514.0}, {"name": "chr_13_G8", "taxId": "41875", "score": 512.0}, {"name": "chr_13_G8", "taxId": "41875", "score": 512.0}, {"name": "chr_13_G8", "taxId": "41875", "score": 501.0}, {"name": "chr_13_G8", "taxId": "41875", "score": 492.0}, {"name": "chr_13_G8", "taxId": "41875", "score": 490.0}, {"name": "chr_13_G8", "taxId": "41875", "score": 486.0}, {"name": "chr_13_G8", "taxId": "41875", "score": 486.0}, {"name": "chr_13_G8", "taxId": "41875", "score": 435.0}, {"name": "chr_13_G8", "taxId": "41875", "score": 481.0}, {"name": "chr_13_G8", "taxId": "41875", "score": 481.0}, {"name": "chr_13_G8", "taxId": "41875", "score": 472.0}, {"name": "chr_13_G8", "taxId": "41875", "score": 472.0}, {"name": "chr_13_G8", "taxId": "41875", "score": 457.0}, {"name": "chr_13_G8", "taxId": "41875", "score": 442.0}, {"name": "chr_13_G8", "taxId": "41875", "score": 442.0}, {"name": "chr_13_G8", "taxId": "41875", "score": 436.0}, {"name": "chr_13_G8", "taxId": "41875", "score": 433.0}, {"name": "chr_13_G8", "taxId": "41875", "score": 261.0}, {"name": "chr_13_G8", "taxId": "41875", "score": 416.0}, {"name": "chr_13_G8", "taxId": "41875", "score": 411.0}, {"name": "chr_13_G8", "taxId": "41875", "score": 409.0}, {"name": "chr_13_G8", "taxId": "41875", "score": 390.0}, {"name": "chr_13_G8", "taxId": "41875", "score": 379.0}, {"name": "chr_13_G8", "taxId": "41875", "score": 375.0}, {"name": "chr_13_G8", "taxId": "41875", "score": 274.0}, {"name": "chr_13_G8", "taxId": "41875", "score": 374.0}, {"name": "chr_13_G8", "taxId": "41875", "score": 368.0}, {"name": "chr_13_G8", "taxId": "41875", "score": 364.0}, {"name": "chr_13_G8", "taxId": "41875", "score": 364.0}, {"name": "chr_13_G8", "taxId": "41875", "score": 363.0}, {"name": "chr_13_G8", "taxId": "41875", "score": 361.0}, {"name": "chr_13_G8", "taxId": "41875", "score": 355.0}, {"name": "chr_13_G8", "taxId": "41875", "score": 326.0}, {"name": "chr_13_G8", "taxId": "41875", "score": 350.0}, {"name": "chr_13_G8", "taxId": "41875", "score": 339.0}, {"name": "chr_13_G8", "taxId": "41875", "score": 335.0}, {"name": "chr_13_G8", "taxId": "41875", "score": 329.0}, {"name": "chr_13_G8", "taxId": "296587", "score": 329.0}, {"name": "chr_13_G8", "taxId": "296587", "score": 329.0}, {"name": "chr_13_G8", "taxId": "41875", "score": 326.0}, {"name": "chr_13_G8", "taxId": "436017", "score": 324.0}, {"name": "chr_13_G8", "taxId": "564608", "score": 305.0}, {"name": "chr_13_G8", "taxId": "41875", "score": 291.0}, {"name": "chr_13_G8", "taxId": "564608", "score": 287.0}, {"name": "chr_13_G8", "taxId": "436017", "score": 285.0}, {"name": "chr_13_G8", "taxId": "41875", "score": 283.0}, {"name": "chr_13_G8", "taxId": "41875", "score": 278.0}, {"name": "chr_13_G8", "taxId": "41875", "score": 246.0}, {"name": "chr_13_G8", "taxId": "436017", "score": 241.0}, {"name": "chr_13_G8", "taxId": "41875", "score": 239.0}, {"name": "chr_13_G8", "taxId": "70448", "score": 215.0}, {"name": "chr_13_G8", "taxId": "41875", "score": 213.0}, {"name": "chr_13_G8", "taxId": "41875", "score": 209.0}, {"name": "chr_13_G8", "taxId": "436017", "score": 204.0}, {"name": "chr_13_G8", "taxId": "41875", "score": 196.0}, {"name": "chr_13_G8", "taxId": "41875", "score": 189.0}, {"name": "chr_13_G8", "taxId": "41875", "score": 185.0}, {"name": "chr_13_G8", "taxId": "70448", "score": 180.0}, {"name": "chr_13_G8", "taxId": "41875", "score": 180.0}, {"name": "chr_13_G8", "taxId": "436017", "score": 165.0}, {"name": "chr_13_G8", "taxId": "41875", "score": 150.0}, {"name": "chr_13_G8", "taxId": "41875", "score": 141.0}, {"name": "chr_13_G8", "taxId": "41875", "score": 150.0}]}, "taxonomy": {"bestsum": {"species": {"tax": "Bathycoccus prasinos", "score": 877660.0, "c_index": 4}, "genus": {"tax": "Bathycoccus", "score": 877660.0, "c_index": 2}, "family": {"tax": "Bathycoccaceae", "score": 885531.0, "c_index": 1}, "order": {"tax": "Mamiellales", "score": 886781.0, "c_index": 0}, "phylum": {"tax": "Chlorophyta", "score": 886781.0, "c_index": 0}, "superkingdom": {"tax": "Eukaryota", "score": 886781.0, "c_index": 0}}}}, "chr_12_G8": {"name": "chr_12_G8", "length": 749994, "n_count": 0, "agct_count": 749994, "gc": 0.4881, "covs": {"bam0": 71.2985}, "read_cov": {"bam0": 356614}, "hits": {"tax0": [{"name": "chr_12_G8", "taxId": "41875", "score": 8516.0}, {"name": "chr_12_G8", "taxId": "41875", "score": 8037.0}, {"name": "chr_12_G8", "taxId": "41875", "score": 8024.0}, {"name": "chr_12_G8", "taxId": "41875", "score": 6538.0}, {"name": "chr_12_G8", "taxId": "41875", "score": 6410.0}, {"name": "chr_12_G8", "taxId": "41875", "score": 5806.0}, {"name": "chr_12_G8", "taxId": "41875", "score": 5278.0}, {"name": "chr_12_G8", "taxId": "41875", "score": 5160.0}, {"name": "chr_12_G8", "taxId": "41875", "score": 4988.0}, {"name": "chr_12_G8", "taxId": "41875", "score": 4953.0}, {"name": "chr_12_G8", "taxId": "41875", "score": 4828.0}, {"name": "chr_12_G8", "taxId": "41875", "score": 4776.0}, {"name": "chr_12_G8", "taxId": "41875", "score": 4545.0}, {"name": "chr_12_G8", "taxId": "41875", "score": 4458.0}, {"name": "chr_12_G8", "taxId": "41875", "score": 4375.0}, {"name": "chr_12_G8", "taxId": "41875", "score": 4372.0}, {"name": "chr_12_G8", "taxId": "41875", "score": 4303.0}, {"name": "chr_12_G8", "taxId": "41875", "score": 4265.0}, {"name": "chr_12_G8", "taxId": "41875", "score": 4126.0}, {"name": "chr_12_G8", "taxId": "41875", "score": 4119.0}, {"name": "chr_12_G8", "taxId": "41875", "score": 4080.0}, {"name": "chr_12_G8", "taxId": "41875", "score": 4045.0}, {"name": "chr_12_G8", "taxId": "41875", "score": 3927.0}, {"name": "chr_12_G8", "taxId": "41875", "score": 3808.0}, {"name": "chr_12_G8", "taxId": "41875", "score": 3783.0}, {"name": "chr_12_G8", "taxId": "41875", "score": 3746.0}, {"name": "chr_12_G8", "taxId": "41875", "score": 3627.0}, {"name": "chr_12_G8", "taxId": "41875", "score": 3506.0}, {"name": "chr_12_G8", "taxId": "41875", "score": 3411.0}, {"name": "chr_12_G8", "taxId": "41875", "score": 3410.0}, {"name": "chr_12_G8", "taxId": "41875", "score": 3406.0}, {"name": "chr_12_G8", "taxId": "41875", "score": 3402.0}, {"name": "chr_12_G8", "taxId": "41875", "score": 3391.0}, {"name": "chr_12_G8", "taxId": "41875", "score": 3343.0}, {"name": "chr_12_G8", "taxId": "41875", "score": 3302.0}, {"name": "chr_12_G8", "taxId": "41875", "score": 3275.0}, {"name": "chr_12_G8", "taxId": "41875", "score": 3199.0}, {"name": "chr_12_G8", "taxId": "41875", "score": 3197.0}, {"name": "chr_12_G8", "taxId": "41875", "score": 3158.0}, {"name": "chr_12_G8", "taxId": "41875", "score": 3133.0}, {"name": "chr_12_G8", "taxId": "41875", "score": 3116.0}, {"name": "chr_12_G8", "taxId": "41875", "score": 3070.0}, {"name": "chr_12_G8", "taxId": "41875", "score": 2994.0}, {"name": "chr_12_G8", "taxId": "41875", "score": 2948.0}, {"name": "chr_12_G8", "taxId": "41875", "score": 2911.0}, {"name": "chr_12_G8", "taxId": "41875", "score": 2907.0}, {"name": "chr_12_G8", "taxId": "41875", "score": 2881.0}, {"name": "chr_12_G8", "taxId": "41875", "score": 2841.0}, {"name": "chr_12_G8", "taxId": "41875", "score": 2835.0}, {"name": "chr_12_G8", "taxId": "41875", "score": 2789.0}, {"name": "chr_12_G8", "taxId": "41875", "score": 2771.0}, {"name": "chr_12_G8", "taxId": "41875", "score": 2717.0}, {"name": "chr_12_G8", "taxId": "41875", "score": 2704.0}, {"name": "chr_12_G8", "taxId": "41875", "score": 2689.0}, {"name": "chr_12_G8", "taxId": "41875", "score": 2689.0}, {"name": "chr_12_G8", "taxId": "41875", "score": 2621.0}, {"name": "chr_12_G8", "taxId": "41875", "score": 2597.0}, {"name": "chr_12_G8", "taxId": "41875", "score": 2495.0}, {"name": "chr_12_G8", "taxId": "41875", "score": 2453.0}, {"name": "chr_12_G8", "taxId": "41875", "score": 2427.0}, {"name": "chr_12_G8", "taxId": "41875", "score": 2390.0}, {"name": "chr_12_G8", "taxId": "41875", "score": 2362.0}, {"name": "chr_12_G8", "taxId": "41875", "score": 2350.0}, {"name": "chr_12_G8", "taxId": "41875", "score": 2350.0}, {"name": "chr_12_G8", "taxId": "41875", "score": 2344.0}, {"name": "chr_12_G8", "taxId": "41875", "score": 2338.0}, {"name": "chr_12_G8", "taxId": "41875", "score": 2335.0}, {"name": "chr_12_G8", "taxId": "41875", "score": 2290.0}, {"name": "chr_12_G8", "taxId": "41875", "score": 2281.0}, {"name": "chr_12_G8", "taxId": "41875", "score": 2279.0}, {"name": "chr_12_G8", "taxId": "41875", "score": 2270.0}, {"name": "chr_12_G8", "taxId": "41875", "score": 2255.0}, {"name": "chr_12_G8", "taxId": "41875", "score": 2241.0}, {"name": "chr_12_G8", "taxId": "41875", "score": 2218.0}, {"name": "chr_12_G8", "taxId": "41875", "score": 2202.0}, {"name": "chr_12_G8", "taxId": "41875", "score": 2163.0}, {"name": "chr_12_G8", "taxId": "41875", "score": 2145.0}, {"name": "chr_12_G8", "taxId": "41875", "score": 2109.0}, {"name": "chr_12_G8", "taxId": "41875", "score": 2108.0}, {"name": "chr_12_G8", "taxId": "41875", "score": 2025.0}, {"name": "chr_12_G8", "taxId": "41875", "score": 2023.0}, {"name": "chr_12_G8", "taxId": "41875", "score": 2021.0}, {"name": "chr_12_G8", "taxId": "41875", "score": 2017.0}, {"name": "chr_12_G8", "taxId": "41875", "score": 1943.0}, {"name": "chr_12_G8", "taxId": "41875", "score": 1941.0}, {"name": "chr_12_G8", "taxId": "41875", "score": 1940.0}, {"name": "chr_12_G8", "taxId": "41875", "score": 1940.0}, {"name": "chr_12_G8", "taxId": "41875", "score": 1938.0}, {"name": "chr_12_G8", "taxId": "41875", "score": 1936.0}, {"name": "chr_12_G8", "taxId": "41875", "score": 1921.0}, {"name": "chr_12_G8", "taxId": "41875", "score": 1893.0}, {"name": "chr_12_G8", "taxId": "41875", "score": 1881.0}, {"name": "chr_12_G8", "taxId": "41875", "score": 1853.0}, {"name": "chr_12_G8", "taxId": "41875", "score": 1849.0}, {"name": "chr_12_G8", "taxId": "41875", "score": 1807.0}, {"name": "chr_12_G8", "taxId": "41875", "score": 1788.0}, {"name": "chr_12_G8", "taxId": "41875", "score": 1783.0}, {"name": "chr_12_G8", "taxId": "41875", "score": 1768.0}, {"name": "chr_12_G8", "taxId": "41875", "score": 1760.0}, {"name": "chr_12_G8", "taxId": "41875", "score": 1759.0}, {"name": "chr_12_G8", "taxId": "41875", "score": 1755.0}, {"name": "chr_12_G8", "taxId": "41875", "score": 1744.0}, {"name": "chr_12_G8", "taxId": "41875", "score": 1733.0}, {"name": "chr_12_G8", "taxId": "41875", "score": 1729.0}, {"name": "chr_12_G8", "taxId": "41875", "score": 1698.0}, {"name": "chr_12_G8", "taxId": "41875", "score": 1694.0}, {"name": "chr_12_G8", "taxId": "41875", "score": 1692.0}, {"name": "chr_12_G8", "taxId": "41875", "score": 1688.0}, {"name": "chr_12_G8", "taxId": "41875", "score": 1679.0}, {"name": "chr_12_G8", "taxId": "41875", "score": 1653.0}, {"name": "chr_12_G8", "taxId": "41875", "score": 1653.0}, {"name": "chr_12_G8", "taxId": "41875", "score": 1639.0}, {"name": "chr_12_G8", "taxId": "41875", "score": 1639.0}, {"name": "chr_12_G8", "taxId": "41875", "score": 1600.0}, {"name": "chr_12_G8", "taxId": "41875", "score": 1589.0}, {"name": "chr_12_G8", "taxId": "41875", "score": 1581.0}, {"name": "chr_12_G8", "taxId": "41875", "score": 1565.0}, {"name": "chr_12_G8", "taxId": "41875", "score": 1557.0}, {"name": "chr_12_G8", "taxId": "41875", "score": 1550.0}, {"name": "chr_12_G8", "taxId": "41875", "score": 1550.0}, {"name": "chr_12_G8", "taxId": "41875", "score": 1524.0}, {"name": "chr_12_G8", "taxId": "41875", "score": 1515.0}, {"name": "chr_12_G8", "taxId": "41875", "score": 1515.0}, {"name": "chr_12_G8", "taxId": "41875", "score": 1511.0}, {"name": "chr_12_G8", "taxId": "41875", "score": 1496.0}, {"name": "chr_12_G8", "taxId": "41875", "score": 1469.0}, {"name": "chr_12_G8", "taxId": "41875", "score": 1428.0}, {"name": "chr_12_G8", "taxId": "41875", "score": 1423.0}, {"name": "chr_12_G8", "taxId": "41875", "score": 1413.0}, {"name": "chr_12_G8", "taxId": "41875", "score": 1384.0}, {"name": "chr_12_G8", "taxId": "41875", "score": 1376.0}, {"name": "chr_12_G8", "taxId": "41875", "score": 1358.0}, {"name": "chr_12_G8", "taxId": "41875", "score": 1354.0}, {"name": "chr_12_G8", "taxId": "41875", "score": 1345.0}, {"name": "chr_12_G8", "taxId": "41875", "score": 1345.0}, {"name": "chr_12_G8", "taxId": "41875", "score": 1332.0}, {"name": "chr_12_G8", "taxId": "41875", "score": 1332.0}, {"name": "chr_12_G8", "taxId": "41875", "score": 1328.0}, {"name": "chr_12_G8", "taxId": "41875", "score": 1317.0}, {"name": "chr_12_G8", "taxId": "41875", "score": 1312.0}, {"name": "chr_12_G8", "taxId": "41875", "score": 1301.0}, {"name": "chr_12_G8", "taxId": "41875", "score": 1291.0}, {"name": "chr_12_G8", "taxId": "41875", "score": 1282.0}, {"name": "chr_12_G8", "taxId": "41875", "score": 1282.0}, {"name": "chr_12_G8", "taxId": "41875", "score": 1280.0}, {"name": "chr_12_G8", "taxId": "41875", "score": 1269.0}, {"name": "chr_12_G8", "taxId": "41875", "score": 1267.0}, {"name": "chr_12_G8", "taxId": "41875", "score": 1254.0}, {"name": "chr_12_G8", "taxId": "41875", "score": 1253.0}, {"name": "chr_12_G8", "taxId": "41875", "score": 1249.0}, {"name": "chr_12_G8", "taxId": "41875", "score": 1247.0}, {"name": "chr_12_G8", "taxId": "41875", "score": 1245.0}, {"name": "chr_12_G8", "taxId": "41875", "score": 1243.0}, {"name": "chr_12_G8", "taxId": "41875", "score": 1236.0}, {"name": "chr_12_G8", "taxId": "41875", "score": 1227.0}, {"name": "chr_12_G8", "taxId": "41875", "score": 1225.0}, {"name": "chr_12_G8", "taxId": "41875", "score": 1223.0}, {"name": "chr_12_G8", "taxId": "41875", "score": 1214.0}, {"name": "chr_12_G8", "taxId": "41875", "score": 1210.0}, {"name": "chr_12_G8", "taxId": "41875", "score": 1197.0}, {"name": "chr_12_G8", "taxId": "41875", "score": 1171.0}, {"name": "chr_12_G8", "taxId": "41875", "score": 1170.0}, {"name": "chr_12_G8", "taxId": "41875", "score": 1160.0}, {"name": "chr_12_G8", "taxId": "41875", "score": 1151.0}, {"name": "chr_12_G8", "taxId": "41875", "score": 1151.0}, {"name": "chr_12_G8", "taxId": "41875", "score": 1144.0}, {"name": "chr_12_G8", "taxId": "41875", "score": 1134.0}, {"name": "chr_12_G8", "taxId": "41875", "score": 1133.0}, {"name": "chr_12_G8", "taxId": "41875", "score": 1129.0}, {"name": "chr_12_G8", "taxId": "41875", "score": 1118.0}, {"name": "chr_12_G8", "taxId": "41875", "score": 1112.0}, {"name": "chr_12_G8", "taxId": "41875", "score": 1109.0}, {"name": "chr_12_G8", "taxId": "41875", "score": 1107.0}, {"name": "chr_12_G8", "taxId": "41875", "score": 1090.0}, {"name": "chr_12_G8", "taxId": "41875", "score": 1086.0}, {"name": "chr_12_G8", "taxId": "41875", "score": 1079.0}, {"name": "chr_12_G8", "taxId": "41875", "score": 1062.0}, {"name": "chr_12_G8", "taxId": "41875", "score": 1057.0}, {"name": "chr_12_G8", "taxId": "41875", "score": 1055.0}, {"name": "chr_12_G8", "taxId": "41875", "score": 1051.0}, {"name": "chr_12_G8", "taxId": "41875", "score": 1035.0}, {"name": "chr_12_G8", "taxId": "41875", "score": 1016.0}, {"name": "chr_12_G8", "taxId": "41875", "score": 1011.0}, {"name": "chr_12_G8", "taxId": "41875", "score": 1002.0}, {"name": "chr_12_G8", "taxId": "41875", "score": 994.0}, {"name": "chr_12_G8", "taxId": "41875", "score": 987.0}, {"name": "chr_12_G8", "taxId": "41875", "score": 966.0}, {"name": "chr_12_G8", "taxId": "41875", "score": 965.0}, {"name": "chr_12_G8", "taxId": "41875", "score": 955.0}, {"name": "chr_12_G8", "taxId": "41875", "score": 955.0}, {"name": "chr_12_G8", "taxId": "41875", "score": 953.0}, {"name": "chr_12_G8", "taxId": "41875", "score": 952.0}, {"name": "chr_12_G8", "taxId": "41875", "score": 942.0}, {"name": "chr_12_G8", "taxId": "41875", "score": 937.0}, {"name": "chr_12_G8", "taxId": "41875", "score": 935.0}, {"name": "chr_12_G8", "taxId": "41875", "score": 924.0}, {"name": "chr_12_G8", "taxId": "41875", "score": 918.0}, {"name": "chr_12_G8", "taxId": "41875", "score": 913.0}, {"name": "chr_12_G8", "taxId": "41875", "score": 909.0}, {"name": "chr_12_G8", "taxId": "41875", "score": 904.0}, {"name": "chr_12_G8", "taxId": "41875", "score": 898.0}, {"name": "chr_12_G8", "taxId": "41875", "score": 896.0}, {"name": "chr_12_G8", "taxId": "41875", "score": 893.0}, {"name": "chr_12_G8", "taxId": "41875", "score": 893.0}, {"name": "chr_12_G8", "taxId": "41875", "score": 893.0}, {"name": "chr_12_G8", "taxId": "41875", "score": 883.0}, {"name": "chr_12_G8", "taxId": "41875", "score": 870.0}, {"name": "chr_12_G8", "taxId": "41875", "score": 865.0}, {"name": "chr_12_G8", "taxId": "41875", "score": 863.0}, {"name": "chr_12_G8", "taxId": "41875", "score": 861.0}, {"name": "chr_12_G8", "taxId": "41875", "score": 830.0}, {"name": "chr_12_G8", "taxId": "41875", "score": 826.0}, {"name": "chr_12_G8", "taxId": "41875", "score": 811.0}, {"name": "chr_12_G8", "taxId": "41875", "score": 806.0}, {"name": "chr_12_G8", "taxId": "41875", "score": 806.0}, {"name": "chr_12_G8", "taxId": "41875", "score": 802.0}, {"name": "chr_12_G8", "taxId": "41875", "score": 795.0}, {"name": "chr_12_G8", "taxId": "41875", "score": 787.0}, {"name": "chr_12_G8", "taxId": "41875", "score": 785.0}, {"name": "chr_12_G8", "taxId": "41875", "score": 782.0}, {"name": "chr_12_G8", "taxId": "41875", "score": 778.0}, {"name": "chr_12_G8", "taxId": "41875", "score": 774.0}, {"name": "chr_12_G8", "taxId": "41875", "score": 769.0}, {"name": "chr_12_G8", "taxId": "41875", "score": 769.0}, {"name": "chr_12_G8", "taxId": "41875", "score": 767.0}, {"name": "chr_12_G8", "taxId": "41875", "score": 765.0}, {"name": "chr_12_G8", "taxId": "41875", "score": 763.0}, {"name": "chr_12_G8", "taxId": "41875", "score": 763.0}, {"name": "chr_12_G8", "taxId": "41875", "score": 750.0}, {"name": "chr_12_G8", "taxId": "41875", "score": 739.0}, {"name": "chr_12_G8", "taxId": "41875", "score": 739.0}, {"name": "chr_12_G8", "taxId": "41875", "score": 734.0}, {"name": "chr_12_G8", "taxId": "41875", "score": 732.0}, {"name": "chr_12_G8", "taxId": "41875", "score": 730.0}, {"name": "chr_12_G8", "taxId": "41875", "score": 725.0}, {"name": "chr_12_G8", "taxId": "41875", "score": 715.0}, {"name": "chr_12_G8", "taxId": "41875", "score": 713.0}, {"name": "chr_12_G8", "taxId": "41875", "score": 710.0}, {"name": "chr_12_G8", "taxId": "41875", "score": 702.0}, {"name": "chr_12_G8", "taxId": "41875", "score": 701.0}, {"name": "chr_12_G8", "taxId": "41875", "score": 701.0}, {"name": "chr_12_G8", "taxId": "41875", "score": 701.0}, {"name": "chr_12_G8", "taxId": "41875", "score": 697.0}, {"name": "chr_12_G8", "taxId": "41875", "score": 693.0}, {"name": "chr_12_G8", "taxId": "41875", "score": 688.0}, {"name": "chr_12_G8", "taxId": "41875", "score": 688.0}, {"name": "chr_12_G8", "taxId": "41875", "score": 680.0}, {"name": "chr_12_G8", "taxId": "41875", "score": 678.0}, {"name": "chr_12_G8", "taxId": "41875", "score": 671.0}, {"name": "chr_12_G8", "taxId": "41875", "score": 667.0}, {"name": "chr_12_G8", "taxId": "41875", "score": 660.0}, {"name": "chr_12_G8", "taxId": "41875", "score": 652.0}, {"name": "chr_12_G8", "taxId": "41875", "score": 651.0}, {"name": "chr_12_G8", "taxId": "41875", "score": 640.0}, {"name": "chr_12_G8", "taxId": "41875", "score": 638.0}, {"name": "chr_12_G8", "taxId": "41875", "score": 636.0}, {"name": "chr_12_G8", "taxId": "41875", "score": 632.0}, {"name": "chr_12_G8", "taxId": "41875", "score": 625.0}, {"name": "chr_12_G8", "taxId": "41875", "score": 603.0}, {"name": "chr_12_G8", "taxId": "41875", "score": 588.0}, {"name": "chr_12_G8", "taxId": "41875", "score": 579.0}, {"name": "chr_12_G8", "taxId": "41875", "score": 575.0}, {"name": "chr_12_G8", "taxId": "41875", "score": 566.0}, {"name": "chr_12_G8", "taxId": "41875", "score": 562.0}, {"name": "chr_12_G8", "taxId": "41875", "score": 556.0}, {"name": "chr_12_G8", "taxId": "41875", "score": 556.0}, {"name": "chr_12_G8", "taxId": "41875", "score": 536.0}, {"name": "chr_12_G8", "taxId": "41875", "score": 531.0}, {"name": "chr_12_G8", "taxId": "41875", "score": 521.0}, {"name": "chr_12_G8", "taxId": "41875", "score": 521.0}, {"name": "chr_12_G8", "taxId": "41875", "score": 518.0}, {"name": "chr_12_G8", "taxId": "41875", "score": 518.0}, {"name": "chr_12_G8", "taxId": "41875", "score": 512.0}, {"name": "chr_12_G8", "taxId": "41875", "score": 508.0}, {"name": "chr_12_G8", "taxId": "41875", "score": 507.0}, {"name": "chr_12_G8", "taxId": "41875", "score": 503.0}, {"name": "chr_12_G8", "taxId": "41875", "score": 503.0}, {"name": "chr_12_G8", "taxId": "41875", "score": 501.0}, {"name": "chr_12_G8", "taxId": "41875", "score": 486.0}, {"name": "chr_12_G8", "taxId": "41875", "score": 472.0}, {"name": "chr_12_G8", "taxId": "41875", "score": 457.0}, {"name": "chr_12_G8", "taxId": "41875", "score": 453.0}, {"name": "chr_12_G8", "taxId": "41875", "score": 449.0}, {"name": "chr_12_G8", "taxId": "41875", "score": 433.0}, {"name": "chr_12_G8", "taxId": "41875", "score": 424.0}, {"name": "chr_12_G8", "taxId": "41875", "score": 418.0}, {"name": "chr_12_G8", "taxId": "41875", "score": 412.0}, {"name": "chr_12_G8", "taxId": "41875", "score": 407.0}, {"name": "chr_12_G8", "taxId": "41875", "score": 398.0}, {"name": "chr_12_G8", "taxId": "41875", "score": 394.0}, {"name": "chr_12_G8", "taxId": "41875", "score": 387.0}, {"name": "chr_12_G8", "taxId": "41875", "score": 381.0}, {"name": "chr_12_G8", "taxId": "41875", "score": 372.0}, {"name": "chr_12_G8", "taxId": "41875", "score": 359.0}, {"name": "chr_12_G8", "taxId": "41875", "score": 348.0}, {"name": "chr_12_G8", "taxId": "41875", "score": 342.0}, {"name": "chr_12_G8", "taxId": "41875", "score": 340.0}, {"name": "chr_12_G8", "taxId": "41875", "score": 337.0}, {"name": "chr_12_G8", "taxId": "41875", "score": 329.0}, {"name": "chr_12_G8", "taxId": "41875", "score": 324.0}, {"name": "chr_12_G8", "taxId": "41875", "score": 322.0}, {"name": "chr_12_G8", "taxId": "41875", "score": 320.0}, {"name": "chr_12_G8", "taxId": "41875", "score": 320.0}, {"name": "chr_12_G8", "taxId": "41875", "score": 316.0}, {"name": "chr_12_G8", "taxId": "41875", "score": 311.0}, {"name": "chr_12_G8", "taxId": "41875", "score": 307.0}, {"name": "chr_12_G8", "taxId": "41875", "score": 300.0}, {"name": "chr_12_G8", "taxId": "41875", "score": 292.0}, {"name": "chr_12_G8", "taxId": "41875", "score": 281.0}, {"name": "chr_12_G8", "taxId": "41875", "score": 278.0}, {"name": "chr_12_G8", "taxId": "41875", "score": 276.0}, {"name": "chr_12_G8", "taxId": "41875", "score": 270.0}, {"name": "chr_12_G8", "taxId": "41875", "score": 265.0}, {"name": "chr_12_G8", "taxId": "41875", "score": 261.0}, {"name": "chr_12_G8", "taxId": "41875", "score": 250.0}, {"name": "chr_12_G8", "taxId": "41875", "score": 246.0}, {"name": "chr_12_G8", "taxId": "41875", "score": 244.0}, {"name": "chr_12_G8", "taxId": "41875", "score": 244.0}, {"name": "chr_12_G8", "taxId": "41875", "score": 243.0}, {"name": "chr_12_G8", "taxId": "41875", "score": 226.0}, {"name": "chr_12_G8", "taxId": "41875", "score": 220.0}, {"name": "chr_12_G8", "taxId": "41875", "score": 220.0}, {"name": "chr_12_G8", "taxId": "41875", "score": 209.0}, {"name": "chr_12_G8", "taxId": "41875", "score": 206.0}, {"name": "chr_12_G8", "taxId": "41875", "score": 204.0}, {"name": "chr_12_G8", "taxId": "41875", "score": 200.0}, {"name": "chr_12_G8", "taxId": "41875", "score": 193.0}, {"name": "chr_12_G8", "taxId": "41875", "score": 185.0}, {"name": "chr_12_G8", "taxId": "41875", "score": 178.0}, {"name": "chr_12_G8", "taxId": "41875", "score": 176.0}, {"name": "chr_12_G8", "taxId": "41875", "score": 176.0}, {"name": "chr_12_G8", "taxId": "41875", "score": 172.0}, {"name": "chr_12_G8", "taxId": "41875", "score": 171.0}, {"name": "chr_12_G8", "taxId": "41875", "score": 169.0}, {"name": "chr_12_G8", "taxId": "41875", "score": 163.0}, {"name": "chr_12_G8", "taxId": "41875", "score": 161.0}, {"name": "chr_12_G8", "taxId": "41875", "score": 158.0}, {"name": "chr_12_G8", "taxId": "41875", "score": 158.0}, {"name": "chr_12_G8", "taxId": "41875", "score": 147.0}, {"name": "chr_12_G8", "taxId": "41875", "score": 145.0}, {"name": "chr_12_G8", "taxId": "41875", "score": 6693.0}, {"name": "chr_12_G8", "taxId": "41875", "score": 6656.0}, {"name": "chr_12_G8", "taxId": "41875", "score": 6538.0}, {"name": "chr_12_G8", "taxId": "41875", "score": 5276.0}, {"name": "chr_12_G8", "taxId": "41875", "score": 5158.0}, {"name": "chr_12_G8", "taxId": "41875", "score": 4988.0}, {"name": "chr_12_G8", "taxId": "41875", "score": 806.0}, {"name": "chr_12_G8", "taxId": "41875", "score": 4776.0}, {"name": "chr_12_G8", "taxId": "41875", "score": 4767.0}, {"name": "chr_12_G8", "taxId": "41875", "score": 4545.0}, {"name": "chr_12_G8", "taxId": "41875", "score": 710.0}, {"name": "chr_12_G8", "taxId": "41875", "score": 4403.0}, {"name": "chr_12_G8", "taxId": "41875", "score": 4375.0}, {"name": "chr_12_G8", "taxId": "41875", "score": 4126.0}, {"name": "chr_12_G8", "taxId": "41875", "score": 4030.0}, {"name": "chr_12_G8", "taxId": "41875", "score": 3989.0}, {"name": "chr_12_G8", "taxId": "41875", "score": 3917.0}, {"name": "chr_12_G8", "taxId": "41875", "score": 3890.0}, {"name": "chr_12_G8", "taxId": "41875", "score": 3864.0}, {"name": "chr_12_G8", "taxId": "41875", "score": 3795.0}, {"name": "chr_12_G8", "taxId": "41875", "score": 3783.0}, {"name": "chr_12_G8", "taxId": "41875", "score": 3742.0}, {"name": "chr_12_G8", "taxId": "41875", "score": 3402.0}, {"name": "chr_12_G8", "taxId": "41875", "score": 3386.0}, {"name": "chr_12_G8", "taxId": "41875", "score": 3275.0}, {"name": "chr_12_G8", "taxId": "41875", "score": 3197.0}, {"name": "chr_12_G8", "taxId": "743611", "score": 3179.0}, {"name": "chr_12_G8", "taxId": "743611", "score": 2817.0}, {"name": "chr_12_G8", "taxId": "743611", "score": 2015.0}, {"name": "chr_12_G8", "taxId": "743611", "score": 1770.0}, {"name": "chr_12_G8", "taxId": "743611", "score": 699.0}, {"name": "chr_12_G8", "taxId": "743611", "score": 521.0}, {"name": "chr_12_G8", "taxId": "743611", "score": 348.0}, {"name": "chr_12_G8", "taxId": "743611", "score": 320.0}, {"name": "chr_12_G8", "taxId": "743611", "score": 226.0}, {"name": "chr_12_G8", "taxId": "41875", "score": 3153.0}, {"name": "chr_12_G8", "taxId": "41875", "score": 3073.0}, {"name": "chr_12_G8", "taxId": "41875", "score": 3072.0}, {"name": "chr_12_G8", "taxId": "41875", "score": 3070.0}, {"name": "chr_12_G8", "taxId": "41875", "score": 2994.0}, {"name": "chr_12_G8", "taxId": "41875", "score": 2942.0}, {"name": "chr_12_G8", "taxId": "41875", "score": 169.0}, {"name": "chr_12_G8", "taxId": "41875", "score": 2878.0}, {"name": "chr_12_G8", "taxId": "41875", "score": 2856.0}, {"name": "chr_12_G8", "taxId": "41875", "score": 2841.0}, {"name": "chr_12_G8", "taxId": "41875", "score": 329.0}, {"name": "chr_12_G8", "taxId": "41875", "score": 2826.0}, {"name": "chr_12_G8", "taxId": "41875", "score": 2789.0}, {"name": "chr_12_G8", "taxId": "41875", "score": 2784.0}, {"name": "chr_12_G8", "taxId": "41875", "score": 2771.0}, {"name": "chr_12_G8", "taxId": "41875", "score": 2717.0}, {"name": "chr_12_G8", "taxId": "41875", "score": 2663.0}, {"name": "chr_12_G8", "taxId": "41875", "score": 2593.0}, {"name": "chr_12_G8", "taxId": "41875", "score": 2553.0}, {"name": "chr_12_G8", "taxId": "41875", "score": 2543.0}, {"name": "chr_12_G8", "taxId": "41875", "score": 2495.0}, {"name": "chr_12_G8", "taxId": "41875", "score": 2460.0}, {"name": "chr_12_G8", "taxId": "41875", "score": 965.0}, {"name": "chr_12_G8", "taxId": "41875", "score": 2427.0}, {"name": "chr_12_G8", "taxId": "41875", "score": 2390.0}, {"name": "chr_12_G8", "taxId": "41875", "score": 2350.0}, {"name": "chr_12_G8", "taxId": "41875", "score": 2350.0}, {"name": "chr_12_G8", "taxId": "41875", "score": 2338.0}, {"name": "chr_12_G8", "taxId": "41875", "score": 2338.0}, {"name": "chr_12_G8", "taxId": "41875", "score": 2335.0}, {"name": "chr_12_G8", "taxId": "41875", "score": 2335.0}, {"name": "chr_12_G8", "taxId": "41875", "score": 2326.0}, {"name": "chr_12_G8", "taxId": "41875", "score": 2281.0}, {"name": "chr_12_G8", "taxId": "41875", "score": 2279.0}, {"name": "chr_12_G8", "taxId": "41875", "score": 2270.0}, {"name": "chr_12_G8", "taxId": "41875", "score": 2270.0}, {"name": "chr_12_G8", "taxId": "41875", "score": 2261.0}, {"name": "chr_12_G8", "taxId": "41875", "score": 2242.0}, {"name": "chr_12_G8", "taxId": "41875", "score": 2218.0}, {"name": "chr_12_G8", "taxId": "41875", "score": 2217.0}, {"name": "chr_12_G8", "taxId": "41875", "score": 2200.0}, {"name": "chr_12_G8", "taxId": "41875", "score": 2185.0}, {"name": "chr_12_G8", "taxId": "41875", "score": 2145.0}, {"name": "chr_12_G8", "taxId": "41875", "score": 2135.0}, {"name": "chr_12_G8", "taxId": "41875", "score": 2109.0}, {"name": "chr_12_G8", "taxId": "41875", "score": 2108.0}, {"name": "chr_12_G8", "taxId": "41875", "score": 2102.0}, {"name": "chr_12_G8", "taxId": "41875", "score": 2065.0}, {"name": "chr_12_G8", "taxId": "41875", "score": 2037.0}, {"name": "chr_12_G8", "taxId": "41875", "score": 1524.0}, {"name": "chr_12_G8", "taxId": "41875", "score": 2030.0}, {"name": "chr_12_G8", "taxId": "41875", "score": 2023.0}, {"name": "chr_12_G8", "taxId": "41875", "score": 156.0}, {"name": "chr_12_G8", "taxId": "41875", "score": 2023.0}, {"name": "chr_12_G8", "taxId": "41875", "score": 2017.0}, {"name": "chr_12_G8", "taxId": "41875", "score": 1995.0}, {"name": "chr_12_G8", "taxId": "41875", "score": 226.0}, {"name": "chr_12_G8", "taxId": "41875", "score": 1980.0}, {"name": "chr_12_G8", "taxId": "436017", "score": 1978.0}, {"name": "chr_12_G8", "taxId": "436017", "score": 616.0}, {"name": "chr_12_G8", "taxId": "436017", "score": 379.0}, {"name": "chr_12_G8", "taxId": "436017", "score": 309.0}, {"name": "chr_12_G8", "taxId": "436017", "score": 276.0}, {"name": "chr_12_G8", "taxId": "436017", "score": 207.0}, {"name": "chr_12_G8", "taxId": "436017", "score": 1975.0}, {"name": "chr_12_G8", "taxId": "41875", "score": 1936.0}, {"name": "chr_12_G8", "taxId": "41875", "score": 1288.0}, {"name": "chr_12_G8", "taxId": "41875", "score": 1936.0}, {"name": "chr_12_G8", "taxId": "41875", "score": 1919.0}, {"name": "chr_12_G8", "taxId": "41875", "score": 158.0}, {"name": "chr_12_G8", "taxId": "41875", "score": 1919.0}, {"name": "chr_12_G8", "taxId": "41875", "score": 1903.0}, {"name": "chr_12_G8", "taxId": "41875", "score": 322.0}, {"name": "chr_12_G8", "taxId": "41875", "score": 1893.0}, {"name": "chr_12_G8", "taxId": "41875", "score": 1886.0}, {"name": "chr_12_G8", "taxId": "41875", "score": 147.0}, {"name": "chr_12_G8", "taxId": "41875", "score": 1881.0}, {"name": "chr_12_G8", "taxId": "41875", "score": 1857.0}, {"name": "chr_12_G8", "taxId": "41875", "score": 1845.0}, {"name": "chr_12_G8", "taxId": "41875", "score": 1814.0}, {"name": "chr_12_G8", "taxId": "41875", "score": 1812.0}, {"name": "chr_12_G8", "taxId": "41875", "score": 1796.0}, {"name": "chr_12_G8", "taxId": "70448", "score": 1781.0}, {"name": "chr_12_G8", "taxId": "41875", "score": 1768.0}, {"name": "chr_12_G8", "taxId": "41875", "score": 1760.0}, {"name": "chr_12_G8", "taxId": "41875", "score": 1736.0}, {"name": "chr_12_G8", "taxId": "41875", "score": 1733.0}, {"name": "chr_12_G8", "taxId": "41875", "score": 1698.0}, {"name": "chr_12_G8", "taxId": "41875", "score": 1692.0}, {"name": "chr_12_G8", "taxId": "41875", "score": 1688.0}, {"name": "chr_12_G8", "taxId": "41875", "score": 1677.0}, {"name": "chr_12_G8", "taxId": "41875", "score": 1672.0}, {"name": "chr_12_G8", "taxId": "41875", "score": 174.0}, {"name": "chr_12_G8", "taxId": "41875", "score": 1664.0}, {"name": "chr_12_G8", "taxId": "41875", "score": 243.0}, {"name": "chr_12_G8", "taxId": "41875", "score": 1653.0}, {"name": "chr_12_G8", "taxId": "41875", "score": 1652.0}, {"name": "chr_12_G8", "taxId": "41875", "score": 1229.0}, {"name": "chr_12_G8", "taxId": "41875", "score": 1639.0}, {"name": "chr_12_G8", "taxId": "41875", "score": 1639.0}, {"name": "chr_12_G8", "taxId": "41875", "score": 1637.0}, {"name": "chr_12_G8", "taxId": "41875", "score": 1613.0}, {"name": "chr_12_G8", "taxId": "41875", "score": 1605.0}, {"name": "chr_12_G8", "taxId": "41875", "score": 1600.0}, {"name": "chr_12_G8", "taxId": "41875", "score": 1589.0}, {"name": "chr_12_G8", "taxId": "41875", "score": 1585.0}, {"name": "chr_12_G8", "taxId": "41875", "score": 990.0}, {"name": "chr_12_G8", "taxId": "41875", "score": 1574.0}, {"name": "chr_12_G8", "taxId": "41875", "score": 1565.0}, {"name": "chr_12_G8", "taxId": "41875", "score": 1552.0}, {"name": "chr_12_G8", "taxId": "41875", "score": 1550.0}, {"name": "chr_12_G8", "taxId": "41875", "score": 1515.0}, {"name": "chr_12_G8", "taxId": "41875", "score": 1511.0}, {"name": "chr_12_G8", "taxId": "41875", "score": 303.0}, {"name": "chr_12_G8", "taxId": "41875", "score": 1502.0}, {"name": "chr_12_G8", "taxId": "41875", "score": 1495.0}, {"name": "chr_12_G8", "taxId": "41875", "score": 1487.0}, {"name": "chr_12_G8", "taxId": "41875", "score": 1469.0}, {"name": "chr_12_G8", "taxId": "41875", "score": 1432.0}, {"name": "chr_12_G8", "taxId": "41875", "score": 1423.0}, {"name": "chr_12_G8", "taxId": "41875", "score": 730.0}, {"name": "chr_12_G8", "taxId": "41875", "score": 206.0}, {"name": "chr_12_G8", "taxId": "41875", "score": 1413.0}, {"name": "chr_12_G8", "taxId": "41875", "score": 1397.0}, {"name": "chr_12_G8", "taxId": "41875", "score": 257.0}, {"name": "chr_12_G8", "taxId": "41875", "score": 1391.0}, {"name": "chr_12_G8", "taxId": "41875", "score": 1384.0}, {"name": "chr_12_G8", "taxId": "41875", "score": 1378.0}, {"name": "chr_12_G8", "taxId": "41875", "score": 1376.0}, {"name": "chr_12_G8", "taxId": "41875", "score": 1354.0}, {"name": "chr_12_G8", "taxId": "41875", "score": 1354.0}, {"name": "chr_12_G8", "taxId": "41875", "score": 1345.0}, {"name": "chr_12_G8", "taxId": "41875", "score": 1336.0}, {"name": "chr_12_G8", "taxId": "41875", "score": 1334.0}, {"name": "chr_12_G8", "taxId": "41875", "score": 1332.0}, {"name": "chr_12_G8", "taxId": "41875", "score": 1332.0}, {"name": "chr_12_G8", "taxId": "41875", "score": 163.0}, {"name": "chr_12_G8", "taxId": "41875", "score": 1332.0}, {"name": "chr_12_G8", "taxId": "41875", "score": 1328.0}, {"name": "chr_12_G8", "taxId": "41875", "score": 1317.0}, {"name": "chr_12_G8", "taxId": "41875", "score": 878.0}, {"name": "chr_12_G8", "taxId": "41875", "score": 1312.0}, {"name": "chr_12_G8", "taxId": "41875", "score": 1312.0}, {"name": "chr_12_G8", "taxId": "41875", "score": 531.0}, {"name": "chr_12_G8", "taxId": "41875", "score": 1295.0}, {"name": "chr_12_G8", "taxId": "41875", "score": 1286.0}, {"name": "chr_12_G8", "taxId": "41875", "score": 1284.0}, {"name": "chr_12_G8", "taxId": "41875", "score": 1282.0}, {"name": "chr_12_G8", "taxId": "41875", "score": 1197.0}, {"name": "chr_12_G8", "taxId": "41875", "score": 1275.0}, {"name": "chr_12_G8", "taxId": "41875", "score": 1267.0}, {"name": "chr_12_G8", "taxId": "41875", "score": 1254.0}, {"name": "chr_12_G8", "taxId": "41875", "score": 1253.0}, {"name": "chr_12_G8", "taxId": "41875", "score": 1249.0}, {"name": "chr_12_G8", "taxId": "41875", "score": 1243.0}, {"name": "chr_12_G8", "taxId": "41875", "score": 405.0}, {"name": "chr_12_G8", "taxId": "41875", "score": 1243.0}, {"name": "chr_12_G8", "taxId": "41875", "score": 1242.0}, {"name": "chr_12_G8", "taxId": "41875", "score": 1225.0}, {"name": "chr_12_G8", "taxId": "41875", "score": 1225.0}, {"name": "chr_12_G8", "taxId": "41875", "score": 1223.0}, {"name": "chr_12_G8", "taxId": "41875", "score": 1214.0}, {"name": "chr_12_G8", "taxId": "41875", "score": 1210.0}, {"name": "chr_12_G8", "taxId": "41875", "score": 1205.0}, {"name": "chr_12_G8", "taxId": "41875", "score": 1173.0}, {"name": "chr_12_G8", "taxId": "41875", "score": 1164.0}, {"name": "chr_12_G8", "taxId": "41875", "score": 1155.0}, {"name": "chr_12_G8", "taxId": "41875", "score": 1151.0}, {"name": "chr_12_G8", "taxId": "41875", "score": 1144.0}, {"name": "chr_12_G8", "taxId": "41875", "score": 1131.0}, {"name": "chr_12_G8", "taxId": "41875", "score": 1131.0}, {"name": "chr_12_G8", "taxId": "41875", "score": 1127.0}, {"name": "chr_12_G8", "taxId": "41875", "score": 1127.0}, {"name": "chr_12_G8", "taxId": "41875", "score": 1118.0}, {"name": "chr_12_G8", "taxId": "41875", "score": 1118.0}, {"name": "chr_12_G8", "taxId": "41875", "score": 1118.0}, {"name": "chr_12_G8", "taxId": "41875", "score": 1116.0}, {"name": "chr_12_G8", "taxId": "41875", "score": 1112.0}, {"name": "chr_12_G8", "taxId": "41875", "score": 1099.0}, {"name": "chr_12_G8", "taxId": "41875", "score": 1098.0}, {"name": "chr_12_G8", "taxId": "41875", "score": 1090.0}, {"name": "chr_12_G8", "taxId": "41875", "score": 1075.0}, {"name": "chr_12_G8", "taxId": "41875", "score": 1075.0}, {"name": "chr_12_G8", "taxId": "41875", "score": 1072.0}, {"name": "chr_12_G8", "taxId": "41875", "score": 1064.0}, {"name": "chr_12_G8", "taxId": "41875", "score": 1062.0}, {"name": "chr_12_G8", "taxId": "41875", "score": 501.0}, {"name": "chr_12_G8", "taxId": "41875", "score": 1057.0}, {"name": "chr_12_G8", "taxId": "41875", "score": 1055.0}, {"name": "chr_12_G8", "taxId": "41875", "score": 1050.0}, {"name": "chr_12_G8", "taxId": "41875", "score": 1050.0}, {"name": "chr_12_G8", "taxId": "41875", "score": 1037.0}, {"name": "chr_12_G8", "taxId": "41875", "score": 1035.0}, {"name": "chr_12_G8", "taxId": "41875", "score": 1027.0}, {"name": "chr_12_G8", "taxId": "41875", "score": 1020.0}, {"name": "chr_12_G8", "taxId": "41875", "score": 1000.0}, {"name": "chr_12_G8", "taxId": "41875", "score": 981.0}, {"name": "chr_12_G8", "taxId": "41875", "score": 966.0}, {"name": "chr_12_G8", "taxId": "41875", "score": 955.0}, {"name": "chr_12_G8", "taxId": "41875", "score": 952.0}, {"name": "chr_12_G8", "taxId": "41875", "score": 950.0}, {"name": "chr_12_G8", "taxId": "41875", "score": 950.0}, {"name": "chr_12_G8", "taxId": "41875", "score": 948.0}, {"name": "chr_12_G8", "taxId": "41875", "score": 942.0}, {"name": "chr_12_G8", "taxId": "41875", "score": 941.0}, {"name": "chr_12_G8", "taxId": "41875", "score": 353.0}, {"name": "chr_12_G8", "taxId": "41875", "score": 937.0}, {"name": "chr_12_G8", "taxId": "41875", "score": 935.0}, {"name": "chr_12_G8", "taxId": "41875", "score": 924.0}, {"name": "chr_12_G8", "taxId": "41875", "score": 922.0}, {"name": "chr_12_G8", "taxId": "41875", "score": 917.0}, {"name": "chr_12_G8", "taxId": "41875", "score": 913.0}, {"name": "chr_12_G8", "taxId": "41875", "score": 909.0}, {"name": "chr_12_G8", "taxId": "41875", "score": 767.0}, {"name": "chr_12_G8", "taxId": "41875", "score": 905.0}, {"name": "chr_12_G8", "taxId": "41875", "score": 905.0}, {"name": "chr_12_G8", "taxId": "41875", "score": 180.0}, {"name": "chr_12_G8", "taxId": "41875", "score": 904.0}, {"name": "chr_12_G8", "taxId": "41875", "score": 904.0}, {"name": "chr_12_G8", "taxId": "41875", "score": 898.0}, {"name": "chr_12_G8", "taxId": "41875", "score": 795.0}, {"name": "chr_12_G8", "taxId": "41875", "score": 893.0}, {"name": "chr_12_G8", "taxId": "41875", "score": 893.0}, {"name": "chr_12_G8", "taxId": "41875", "score": 893.0}, {"name": "chr_12_G8", "taxId": "41875", "score": 893.0}, {"name": "chr_12_G8", "taxId": "41875", "score": 880.0}, {"name": "chr_12_G8", "taxId": "41875", "score": 876.0}, {"name": "chr_12_G8", "taxId": "41875", "score": 870.0}, {"name": "chr_12_G8", "taxId": "41875", "score": 861.0}, {"name": "chr_12_G8", "taxId": "41875", "score": 767.0}, {"name": "chr_12_G8", "taxId": "41875", "score": 501.0}, {"name": "chr_12_G8", "taxId": "41875", "score": 861.0}, {"name": "chr_12_G8", "taxId": "41875", "score": 854.0}, {"name": "chr_12_G8", "taxId": "41875", "score": 854.0}, {"name": "chr_12_G8", "taxId": "41875", "score": 850.0}, {"name": "chr_12_G8", "taxId": "41875", "score": 828.0}, {"name": "chr_12_G8", "taxId": "41875", "score": 826.0}, {"name": "chr_12_G8", "taxId": "41875", "score": 809.0}, {"name": "chr_12_G8", "taxId": "41875", "score": 808.0}, {"name": "chr_12_G8", "taxId": "41875", "score": 802.0}, {"name": "chr_12_G8", "taxId": "41875", "score": 797.0}, {"name": "chr_12_G8", "taxId": "41875", "score": 797.0}, {"name": "chr_12_G8", "taxId": "41875", "score": 789.0}, {"name": "chr_12_G8", "taxId": "41875", "score": 785.0}, {"name": "chr_12_G8", "taxId": "41875", "score": 782.0}, {"name": "chr_12_G8", "taxId": "41875", "score": 776.0}, {"name": "chr_12_G8", "taxId": "41875", "score": 776.0}, {"name": "chr_12_G8", "taxId": "41875", "score": 774.0}, {"name": "chr_12_G8", "taxId": "41875", "score": 261.0}, {"name": "chr_12_G8", "taxId": "41875", "score": 767.0}, {"name": "chr_12_G8", "taxId": "41875", "score": 765.0}, {"name": "chr_12_G8", "taxId": "41875", "score": 763.0}, {"name": "chr_12_G8", "taxId": "41875", "score": 763.0}, {"name": "chr_12_G8", "taxId": "41875", "score": 761.0}, {"name": "chr_12_G8", "taxId": "41875", "score": 739.0}, {"name": "chr_12_G8", "taxId": "41875", "score": 739.0}, {"name": "chr_12_G8", "taxId": "41875", "score": 739.0}, {"name": "chr_12_G8", "taxId": "41875", "score": 734.0}, {"name": "chr_12_G8", "taxId": "41875", "score": 726.0}, {"name": "chr_12_G8", "taxId": "41875", "score": 725.0}, {"name": "chr_12_G8", "taxId": "41875", "score": 719.0}, {"name": "chr_12_G8", "taxId": "41875", "score": 715.0}, {"name": "chr_12_G8", "taxId": "41875", "score": 713.0}, {"name": "chr_12_G8", "taxId": "41875", "score": 710.0}, {"name": "chr_12_G8", "taxId": "41875", "score": 708.0}, {"name": "chr_12_G8", "taxId": "41875", "score": 706.0}, {"name": "chr_12_G8", "taxId": "41875", "score": 702.0}, {"name": "chr_12_G8", "taxId": "41875", "score": 701.0}, {"name": "chr_12_G8", "taxId": "41875", "score": 701.0}, {"name": "chr_12_G8", "taxId": "41875", "score": 699.0}, {"name": "chr_12_G8", "taxId": "41875", "score": 697.0}, {"name": "chr_12_G8", "taxId": "41875", "score": 693.0}, {"name": "chr_12_G8", "taxId": "41875", "score": 688.0}, {"name": "chr_12_G8", "taxId": "41875", "score": 678.0}, {"name": "chr_12_G8", "taxId": "41875", "score": 673.0}, {"name": "chr_12_G8", "taxId": "41875", "score": 671.0}, {"name": "chr_12_G8", "taxId": "41875", "score": 671.0}, {"name": "chr_12_G8", "taxId": "41875", "score": 213.0}, {"name": "chr_12_G8", "taxId": "41875", "score": 671.0}, {"name": "chr_12_G8", "taxId": "41875", "score": 667.0}, {"name": "chr_12_G8", "taxId": "41875", "score": 257.0}, {"name": "chr_12_G8", "taxId": "41875", "score": 667.0}, {"name": "chr_12_G8", "taxId": "41875", "score": 257.0}, {"name": "chr_12_G8", "taxId": "41875", "score": 660.0}, {"name": "chr_12_G8", "taxId": "41875", "score": 660.0}, {"name": "chr_12_G8", "taxId": "41875", "score": 627.0}, {"name": "chr_12_G8", "taxId": "41875", "score": 658.0}, {"name": "chr_12_G8", "taxId": "41875", "score": 658.0}, {"name": "chr_12_G8", "taxId": "41875", "score": 652.0}, {"name": "chr_12_G8", "taxId": "41875", "score": 651.0}, {"name": "chr_12_G8", "taxId": "41875", "score": 651.0}, {"name": "chr_12_G8", "taxId": "41875", "score": 204.0}, {"name": "chr_12_G8", "taxId": "41875", "score": 185.0}, {"name": "chr_12_G8", "taxId": "41875", "score": 641.0}, {"name": "chr_12_G8", "taxId": "41875", "score": 638.0}, {"name": "chr_12_G8", "taxId": "41875", "score": 638.0}, {"name": "chr_12_G8", "taxId": "41875", "score": 636.0}, {"name": "chr_12_G8", "taxId": "41875", "score": 632.0}, {"name": "chr_12_G8", "taxId": "41875", "score": 625.0}, {"name": "chr_12_G8", "taxId": "41875", "score": 625.0}, {"name": "chr_12_G8", "taxId": "41875", "score": 623.0}, {"name": "chr_12_G8", "taxId": "41875", "score": 623.0}, {"name": "chr_12_G8", "taxId": "41875", "score": 617.0}, {"name": "chr_12_G8", "taxId": "41875", "score": 614.0}, {"name": "chr_12_G8", "taxId": "41875", "score": 606.0}, {"name": "chr_12_G8", "taxId": "41875", "score": 592.0}, {"name": "chr_12_G8", "taxId": "41875", "score": 579.0}, {"name": "chr_12_G8", "taxId": "41875", "score": 575.0}, {"name": "chr_12_G8", "taxId": "41875", "score": 566.0}, {"name": "chr_12_G8", "taxId": "41875", "score": 453.0}, {"name": "chr_12_G8", "taxId": "41875", "score": 562.0}, {"name": "chr_12_G8", "taxId": "41875", "score": 560.0}, {"name": "chr_12_G8", "taxId": "41875", "score": 549.0}, {"name": "chr_12_G8", "taxId": "41875", "score": 549.0}, {"name": "chr_12_G8", "taxId": "41875", "score": 544.0}, {"name": "chr_12_G8", "taxId": "41875", "score": 536.0}, {"name": "chr_12_G8", "taxId": "41875", "score": 536.0}, {"name": "chr_12_G8", "taxId": "41875", "score": 158.0}, {"name": "chr_12_G8", "taxId": "41875", "score": 534.0}, {"name": "chr_12_G8", "taxId": "564608", "score": 529.0}, {"name": "chr_12_G8", "taxId": "41875", "score": 520.0}, {"name": "chr_12_G8", "taxId": "41875", "score": 518.0}, {"name": "chr_12_G8", "taxId": "41875", "score": 518.0}, {"name": "chr_12_G8", "taxId": "41875", "score": 516.0}, {"name": "chr_12_G8", "taxId": "41875", "score": 514.0}, {"name": "chr_12_G8", "taxId": "41875", "score": 512.0}, {"name": "chr_12_G8", "taxId": "41875", "score": 507.0}, {"name": "chr_12_G8", "taxId": "41875", "score": 507.0}, {"name": "chr_12_G8", "taxId": "41875", "score": 507.0}, {"name": "chr_12_G8", "taxId": "41875", "score": 193.0}, {"name": "chr_12_G8", "taxId": "41875", "score": 503.0}, {"name": "chr_12_G8", "taxId": "41875", "score": 503.0}, {"name": "chr_12_G8", "taxId": "41875", "score": 497.0}, {"name": "chr_12_G8", "taxId": "41875", "score": 492.0}, {"name": "chr_12_G8", "taxId": "41875", "score": 479.0}, {"name": "chr_12_G8", "taxId": "41875", "score": 193.0}, {"name": "chr_12_G8", "taxId": "41875", "score": 475.0}, {"name": "chr_12_G8", "taxId": "41875", "score": 464.0}, {"name": "chr_12_G8", "taxId": "41875", "score": 460.0}, {"name": "chr_12_G8", "taxId": "41875", "score": 449.0}, {"name": "chr_12_G8", "taxId": "41875", "score": 448.0}, {"name": "chr_12_G8", "taxId": "41875", "score": 425.0}, {"name": "chr_12_G8", "taxId": "41875", "score": 422.0}, {"name": "chr_12_G8", "taxId": "41875", "score": 416.0}, {"name": "chr_12_G8", "taxId": "41875", "score": 399.0}, {"name": "chr_12_G8", "taxId": "41875", "score": 398.0}, {"name": "chr_12_G8", "taxId": "41875", "score": 396.0}, {"name": "chr_12_G8", "taxId": "41875", "score": 394.0}, {"name": "chr_12_G8", "taxId": "41875", "score": 387.0}, {"name": "chr_12_G8", "taxId": "41875", "score": 381.0}, {"name": "chr_12_G8", "taxId": "41875", "score": 161.0}, {"name": "chr_12_G8", "taxId": "436017", "score": 379.0}, {"name": "chr_12_G8", "taxId": "41875", "score": 374.0}, {"name": "chr_12_G8", "taxId": "41875", "score": 372.0}, {"name": "chr_12_G8", "taxId": "41875", "score": 281.0}, {"name": "chr_12_G8", "taxId": "41875", "score": 363.0}, {"name": "chr_12_G8", "taxId": "41875", "score": 363.0}, {"name": "chr_12_G8", "taxId": "41875", "score": 359.0}, {"name": "chr_12_G8", "taxId": "41875", "score": 355.0}, {"name": "chr_12_G8", "taxId": "41875", "score": 339.0}, {"name": "chr_12_G8", "taxId": "41875", "score": 337.0}, {"name": "chr_12_G8", "taxId": "41875", "score": 327.0}, {"name": "chr_12_G8", "taxId": "41875", "score": 326.0}, {"name": "chr_12_G8", "taxId": "41875", "score": 324.0}, {"name": "chr_12_G8", "taxId": "41875", "score": 320.0}, {"name": "chr_12_G8", "taxId": "41875", "score": 318.0}, {"name": "chr_12_G8", "taxId": "41875", "score": 154.0}, {"name": "chr_12_G8", "taxId": "41875", "score": 316.0}, {"name": "chr_12_G8", "taxId": "41875", "score": 311.0}, {"name": "chr_12_G8", "taxId": "41875", "score": 176.0}, {"name": "chr_12_G8", "taxId": "436017", "score": 309.0}, {"name": "chr_12_G8", "taxId": "41875", "score": 300.0}, {"name": "chr_12_G8", "taxId": "41875", "score": 294.0}, {"name": "chr_12_G8", "taxId": "41875", "score": 207.0}, {"name": "chr_12_G8", "taxId": "41875", "score": 292.0}, {"name": "chr_12_G8", "taxId": "436017", "score": 276.0}, {"name": "chr_12_G8", "taxId": "41875", "score": 270.0}, {"name": "chr_12_G8", "taxId": "41875", "score": 268.0}, {"name": "chr_12_G8", "taxId": "41875", "score": 265.0}, {"name": "chr_12_G8", "taxId": "41875", "score": 250.0}, {"name": "chr_12_G8", "taxId": "41875", "score": 244.0}, {"name": "chr_12_G8", "taxId": "41875", "score": 243.0}, {"name": "chr_12_G8", "taxId": "1903187", "score": 206.0}, {"name": "chr_12_G8", "taxId": "267872", "score": 206.0}, {"name": "chr_12_G8", "taxId": "436017", "score": 204.0}, {"name": "chr_12_G8", "taxId": "41875", "score": 202.0}, {"name": "chr_12_G8", "taxId": "41875", "score": 178.0}, {"name": "chr_12_G8", "taxId": "41875", "score": 193.0}, {"name": "chr_12_G8", "taxId": "718192", "score": 183.0}, {"name": "chr_12_G8", "taxId": "41875", "score": 148.0}]}, "taxonomy": {"bestsum": {"species": {"tax": "Bathycoccus prasinos", "score": 1030053.0, "c_index": 6}, "genus": {"tax": "Bathycoccus", "score": 1030053.0, "c_index": 5}, "family": {"tax": "Bathycoccaceae", "score": 1038742.0, "c_index": 4}, "order": {"tax": "Mamiellales", "score": 1039271.0, "c_index": 3}, "phylum": {"tax": "Chlorophyta", "score": 1039271.0, "c_index": 3}, "superkingdom": {"tax": "Eukaryota", "score": 1039271.0, "c_index": 2}}}}, "chr_11_G8": {"name": "chr_11_G8", "length": 729164, "n_count": 100, "agct_count": 729064, "gc": 0.4899, "covs": {"bam0": 74.1078}, "read_cov": {"bam0": 360321}, "hits": {"tax0": [{"name": "chr_11_G8", "taxId": "41875", "score": 19178.0}, {"name": "chr_11_G8", "taxId": "41875", "score": 19178.0}, {"name": "chr_11_G8", "taxId": "41875", "score": 8008.0}, {"name": "chr_11_G8", "taxId": "41875", "score": 7836.0}, {"name": "chr_11_G8", "taxId": "41875", "score": 6911.0}, {"name": "chr_11_G8", "taxId": "41875", "score": 6911.0}, {"name": "chr_11_G8", "taxId": "41875", "score": 6857.0}, {"name": "chr_11_G8", "taxId": "41875", "score": 6512.0}, {"name": "chr_11_G8", "taxId": "41875", "score": 6320.0}, {"name": "chr_11_G8", "taxId": "41875", "score": 6148.0}, {"name": "chr_11_G8", "taxId": "41875", "score": 6141.0}, {"name": "chr_11_G8", "taxId": "41875", "score": 6096.0}, {"name": "chr_11_G8", "taxId": "41875", "score": 5843.0}, {"name": "chr_11_G8", "taxId": "41875", "score": 5454.0}, {"name": "chr_11_G8", "taxId": "41875", "score": 4861.0}, {"name": "chr_11_G8", "taxId": "41875", "score": 4774.0}, {"name": "chr_11_G8", "taxId": "41875", "score": 4457.0}, {"name": "chr_11_G8", "taxId": "41875", "score": 4172.0}, {"name": "chr_11_G8", "taxId": "41875", "score": 4034.0}, {"name": "chr_11_G8", "taxId": "41875", "score": 3975.0}, {"name": "chr_11_G8", "taxId": "41875", "score": 3890.0}, {"name": "chr_11_G8", "taxId": "41875", "score": 3788.0}, {"name": "chr_11_G8", "taxId": "41875", "score": 3600.0}, {"name": "chr_11_G8", "taxId": "41875", "score": 3528.0}, {"name": "chr_11_G8", "taxId": "41875", "score": 3356.0}, {"name": "chr_11_G8", "taxId": "41875", "score": 3334.0}, {"name": "chr_11_G8", "taxId": "41875", "score": 3299.0}, {"name": "chr_11_G8", "taxId": "41875", "score": 3284.0}, {"name": "chr_11_G8", "taxId": "41875", "score": 3260.0}, {"name": "chr_11_G8", "taxId": "41875", "score": 3193.0}, {"name": "chr_11_G8", "taxId": "41875", "score": 3116.0}, {"name": "chr_11_G8", "taxId": "41875", "score": 3072.0}, {"name": "chr_11_G8", "taxId": "41875", "score": 3064.0}, {"name": "chr_11_G8", "taxId": "41875", "score": 3046.0}, {"name": "chr_11_G8", "taxId": "41875", "score": 2985.0}, {"name": "chr_11_G8", "taxId": "41875", "score": 2985.0}, {"name": "chr_11_G8", "taxId": "41875", "score": 2952.0}, {"name": "chr_11_G8", "taxId": "41875", "score": 2946.0}, {"name": "chr_11_G8", "taxId": "41875", "score": 2833.0}, {"name": "chr_11_G8", "taxId": "41875", "score": 2822.0}, {"name": "chr_11_G8", "taxId": "41875", "score": 2819.0}, {"name": "chr_11_G8", "taxId": "41875", "score": 2776.0}, {"name": "chr_11_G8", "taxId": "41875", "score": 2774.0}, {"name": "chr_11_G8", "taxId": "41875", "score": 2758.0}, {"name": "chr_11_G8", "taxId": "41875", "score": 2756.0}, {"name": "chr_11_G8", "taxId": "41875", "score": 2748.0}, {"name": "chr_11_G8", "taxId": "41875", "score": 2712.0}, {"name": "chr_11_G8", "taxId": "41875", "score": 2678.0}, {"name": "chr_11_G8", "taxId": "41875", "score": 2671.0}, {"name": "chr_11_G8", "taxId": "41875", "score": 2645.0}, {"name": "chr_11_G8", "taxId": "41875", "score": 2643.0}, {"name": "chr_11_G8", "taxId": "41875", "score": 2632.0}, {"name": "chr_11_G8", "taxId": "41875", "score": 2582.0}, {"name": "chr_11_G8", "taxId": "41875", "score": 2580.0}, {"name": "chr_11_G8", "taxId": "41875", "score": 2542.0}, {"name": "chr_11_G8", "taxId": "41875", "score": 2521.0}, {"name": "chr_11_G8", "taxId": "41875", "score": 2507.0}, {"name": "chr_11_G8", "taxId": "41875", "score": 2501.0}, {"name": "chr_11_G8", "taxId": "41875", "score": 2499.0}, {"name": "chr_11_G8", "taxId": "41875", "score": 2494.0}, {"name": "chr_11_G8", "taxId": "41875", "score": 2486.0}, {"name": "chr_11_G8", "taxId": "41875", "score": 2414.0}, {"name": "chr_11_G8", "taxId": "41875", "score": 2409.0}, {"name": "chr_11_G8", "taxId": "41875", "score": 2390.0}, {"name": "chr_11_G8", "taxId": "41875", "score": 2368.0}, {"name": "chr_11_G8", "taxId": "41875", "score": 2353.0}, {"name": "chr_11_G8", "taxId": "41875", "score": 2344.0}, {"name": "chr_11_G8", "taxId": "41875", "score": 2290.0}, {"name": "chr_11_G8", "taxId": "41875", "score": 2283.0}, {"name": "chr_11_G8", "taxId": "41875", "score": 2230.0}, {"name": "chr_11_G8", "taxId": "41875", "score": 2217.0}, {"name": "chr_11_G8", "taxId": "41875", "score": 2176.0}, {"name": "chr_11_G8", "taxId": "41875", "score": 2170.0}, {"name": "chr_11_G8", "taxId": "41875", "score": 2169.0}, {"name": "chr_11_G8", "taxId": "41875", "score": 2169.0}, {"name": "chr_11_G8", "taxId": "41875", "score": 2154.0}, {"name": "chr_11_G8", "taxId": "41875", "score": 2152.0}, {"name": "chr_11_G8", "taxId": "41875", "score": 2134.0}, {"name": "chr_11_G8", "taxId": "41875", "score": 2132.0}, {"name": "chr_11_G8", "taxId": "41875", "score": 2126.0}, {"name": "chr_11_G8", "taxId": "41875", "score": 2106.0}, {"name": "chr_11_G8", "taxId": "41875", "score": 2100.0}, {"name": "chr_11_G8", "taxId": "41875", "score": 2080.0}, {"name": "chr_11_G8", "taxId": "41875", "score": 2069.0}, {"name": "chr_11_G8", "taxId": "41875", "score": 2065.0}, {"name": "chr_11_G8", "taxId": "41875", "score": 2041.0}, {"name": "chr_11_G8", "taxId": "41875", "score": 2032.0}, {"name": "chr_11_G8", "taxId": "41875", "score": 2025.0}, {"name": "chr_11_G8", "taxId": "41875", "score": 1993.0}, {"name": "chr_11_G8", "taxId": "41875", "score": 1978.0}, {"name": "chr_11_G8", "taxId": "41875", "score": 1978.0}, {"name": "chr_11_G8", "taxId": "41875", "score": 1936.0}, {"name": "chr_11_G8", "taxId": "41875", "score": 1930.0}, {"name": "chr_11_G8", "taxId": "41875", "score": 1925.0}, {"name": "chr_11_G8", "taxId": "41875", "score": 1901.0}, {"name": "chr_11_G8", "taxId": "41875", "score": 1899.0}, {"name": "chr_11_G8", "taxId": "41875", "score": 1893.0}, {"name": "chr_11_G8", "taxId": "41875", "score": 1888.0}, {"name": "chr_11_G8", "taxId": "41875", "score": 1866.0}, {"name": "chr_11_G8", "taxId": "41875", "score": 1858.0}, {"name": "chr_11_G8", "taxId": "41875", "score": 1855.0}, {"name": "chr_11_G8", "taxId": "41875", "score": 1836.0}, {"name": "chr_11_G8", "taxId": "41875", "score": 1827.0}, {"name": "chr_11_G8", "taxId": "41875", "score": 1825.0}, {"name": "chr_11_G8", "taxId": "41875", "score": 1810.0}, {"name": "chr_11_G8", "taxId": "41875", "score": 1805.0}, {"name": "chr_11_G8", "taxId": "41875", "score": 1744.0}, {"name": "chr_11_G8", "taxId": "41875", "score": 1729.0}, {"name": "chr_11_G8", "taxId": "41875", "score": 1727.0}, {"name": "chr_11_G8", "taxId": "41875", "score": 1709.0}, {"name": "chr_11_G8", "taxId": "41875", "score": 1707.0}, {"name": "chr_11_G8", "taxId": "41875", "score": 1701.0}, {"name": "chr_11_G8", "taxId": "41875", "score": 1698.0}, {"name": "chr_11_G8", "taxId": "41875", "score": 1698.0}, {"name": "chr_11_G8", "taxId": "41875", "score": 1687.0}, {"name": "chr_11_G8", "taxId": "41875", "score": 1657.0}, {"name": "chr_11_G8", "taxId": "41875", "score": 1648.0}, {"name": "chr_11_G8", "taxId": "41875", "score": 1646.0}, {"name": "chr_11_G8", "taxId": "41875", "score": 1616.0}, {"name": "chr_11_G8", "taxId": "41875", "score": 1600.0}, {"name": "chr_11_G8", "taxId": "41875", "score": 1581.0}, {"name": "chr_11_G8", "taxId": "41875", "score": 1554.0}, {"name": "chr_11_G8", "taxId": "41875", "score": 1535.0}, {"name": "chr_11_G8", "taxId": "41875", "score": 1528.0}, {"name": "chr_11_G8", "taxId": "41875", "score": 1524.0}, {"name": "chr_11_G8", "taxId": "41875", "score": 1519.0}, {"name": "chr_11_G8", "taxId": "41875", "score": 1515.0}, {"name": "chr_11_G8", "taxId": "41875", "score": 1506.0}, {"name": "chr_11_G8", "taxId": "41875", "score": 1491.0}, {"name": "chr_11_G8", "taxId": "41875", "score": 1483.0}, {"name": "chr_11_G8", "taxId": "41875", "score": 1482.0}, {"name": "chr_11_G8", "taxId": "41875", "score": 1478.0}, {"name": "chr_11_G8", "taxId": "41875", "score": 1476.0}, {"name": "chr_11_G8", "taxId": "41875", "score": 1472.0}, {"name": "chr_11_G8", "taxId": "41875", "score": 1467.0}, {"name": "chr_11_G8", "taxId": "41875", "score": 1456.0}, {"name": "chr_11_G8", "taxId": "41875", "score": 1430.0}, {"name": "chr_11_G8", "taxId": "41875", "score": 1428.0}, {"name": "chr_11_G8", "taxId": "41875", "score": 1426.0}, {"name": "chr_11_G8", "taxId": "41875", "score": 1421.0}, {"name": "chr_11_G8", "taxId": "41875", "score": 1417.0}, {"name": "chr_11_G8", "taxId": "41875", "score": 1413.0}, {"name": "chr_11_G8", "taxId": "41875", "score": 1411.0}, {"name": "chr_11_G8", "taxId": "41875", "score": 1411.0}, {"name": "chr_11_G8", "taxId": "41875", "score": 1410.0}, {"name": "chr_11_G8", "taxId": "41875", "score": 1406.0}, {"name": "chr_11_G8", "taxId": "41875", "score": 1400.0}, {"name": "chr_11_G8", "taxId": "41875", "score": 1397.0}, {"name": "chr_11_G8", "taxId": "41875", "score": 1391.0}, {"name": "chr_11_G8", "taxId": "41875", "score": 1389.0}, {"name": "chr_11_G8", "taxId": "41875", "score": 1380.0}, {"name": "chr_11_G8", "taxId": "41875", "score": 1367.0}, {"name": "chr_11_G8", "taxId": "41875", "score": 1363.0}, {"name": "chr_11_G8", "taxId": "41875", "score": 1345.0}, {"name": "chr_11_G8", "taxId": "41875", "score": 1341.0}, {"name": "chr_11_G8", "taxId": "41875", "score": 1334.0}, {"name": "chr_11_G8", "taxId": "41875", "score": 1327.0}, {"name": "chr_11_G8", "taxId": "41875", "score": 1317.0}, {"name": "chr_11_G8", "taxId": "41875", "score": 1310.0}, {"name": "chr_11_G8", "taxId": "41875", "score": 1297.0}, {"name": "chr_11_G8", "taxId": "41875", "score": 1282.0}, {"name": "chr_11_G8", "taxId": "41875", "score": 1277.0}, {"name": "chr_11_G8", "taxId": "41875", "score": 1271.0}, {"name": "chr_11_G8", "taxId": "41875", "score": 1262.0}, {"name": "chr_11_G8", "taxId": "41875", "score": 1236.0}, {"name": "chr_11_G8", "taxId": "41875", "score": 1236.0}, {"name": "chr_11_G8", "taxId": "41875", "score": 1236.0}, {"name": "chr_11_G8", "taxId": "41875", "score": 1234.0}, {"name": "chr_11_G8", "taxId": "41875", "score": 1232.0}, {"name": "chr_11_G8", "taxId": "41875", "score": 1230.0}, {"name": "chr_11_G8", "taxId": "41875", "score": 1230.0}, {"name": "chr_11_G8", "taxId": "41875", "score": 1223.0}, {"name": "chr_11_G8", "taxId": "41875", "score": 1216.0}, {"name": "chr_11_G8", "taxId": "41875", "score": 1208.0}, {"name": "chr_11_G8", "taxId": "41875", "score": 1199.0}, {"name": "chr_11_G8", "taxId": "41875", "score": 1195.0}, {"name": "chr_11_G8", "taxId": "41875", "score": 1181.0}, {"name": "chr_11_G8", "taxId": "41875", "score": 1158.0}, {"name": "chr_11_G8", "taxId": "41875", "score": 1155.0}, {"name": "chr_11_G8", "taxId": "41875", "score": 1155.0}, {"name": "chr_11_G8", "taxId": "41875", "score": 1140.0}, {"name": "chr_11_G8", "taxId": "41875", "score": 1136.0}, {"name": "chr_11_G8", "taxId": "41875", "score": 1127.0}, {"name": "chr_11_G8", "taxId": "41875", "score": 1125.0}, {"name": "chr_11_G8", "taxId": "41875", "score": 1116.0}, {"name": "chr_11_G8", "taxId": "41875", "score": 1110.0}, {"name": "chr_11_G8", "taxId": "41875", "score": 1109.0}, {"name": "chr_11_G8", "taxId": "41875", "score": 1101.0}, {"name": "chr_11_G8", "taxId": "41875", "score": 1092.0}, {"name": "chr_11_G8", "taxId": "41875", "score": 1092.0}, {"name": "chr_11_G8", "taxId": "41875", "score": 1081.0}, {"name": "chr_11_G8", "taxId": "41875", "score": 1072.0}, {"name": "chr_11_G8", "taxId": "41875", "score": 1061.0}, {"name": "chr_11_G8", "taxId": "41875", "score": 1059.0}, {"name": "chr_11_G8", "taxId": "41875", "score": 1046.0}, {"name": "chr_11_G8", "taxId": "41875", "score": 1037.0}, {"name": "chr_11_G8", "taxId": "41875", "score": 1037.0}, {"name": "chr_11_G8", "taxId": "41875", "score": 1011.0}, {"name": "chr_11_G8", "taxId": "41875", "score": 998.0}, {"name": "chr_11_G8", "taxId": "41875", "score": 981.0}, {"name": "chr_11_G8", "taxId": "41875", "score": 977.0}, {"name": "chr_11_G8", "taxId": "41875", "score": 974.0}, {"name": "chr_11_G8", "taxId": "41875", "score": 955.0}, {"name": "chr_11_G8", "taxId": "41875", "score": 952.0}, {"name": "chr_11_G8", "taxId": "41875", "score": 929.0}, {"name": "chr_11_G8", "taxId": "41875", "score": 926.0}, {"name": "chr_11_G8", "taxId": "41875", "score": 922.0}, {"name": "chr_11_G8", "taxId": "41875", "score": 913.0}, {"name": "chr_11_G8", "taxId": "41875", "score": 900.0}, {"name": "chr_11_G8", "taxId": "41875", "score": 900.0}, {"name": "chr_11_G8", "taxId": "41875", "score": 898.0}, {"name": "chr_11_G8", "taxId": "41875", "score": 894.0}, {"name": "chr_11_G8", "taxId": "41875", "score": 889.0}, {"name": "chr_11_G8", "taxId": "41875", "score": 889.0}, {"name": "chr_11_G8", "taxId": "41875", "score": 880.0}, {"name": "chr_11_G8", "taxId": "41875", "score": 872.0}, {"name": "chr_11_G8", "taxId": "41875", "score": 870.0}, {"name": "chr_11_G8", "taxId": "41875", "score": 869.0}, {"name": "c
[truncated: 1,037,808 more chars]
