# Supplementary material for: Biological and genomic resources for the cosmopolitan phytoplankton Bathycoccus: insights into genetic diversity and function of outlier chromosomes
Source: Plant J. 2026 Jun 7;126(5):e70982. doi: 10.1111/tpj.70982 (PMC13242883; doi:10.1111/tpj.70982)
Supplement: Supplementary file 2 — Data S2. Taxonomic partitioning of assembled contigs. [file TPJ-126-0-s002.zip › blobtoolsG8/BLOBTOOLS.blobDB.json.bestsum.phylum.p8.span.100.blobplot.stats.txt]

## 1.1.1
## bam0=/media/francois/Data/Bathycoccus/MixGenomes/FinalMix/blobtoolsG8/G8.complete.ilmnaMapped.SORTED.bam
# name	colour	count_visible	count_visible_perc	span_visible	span_visible_perc	n50	gc_mean	gc_std	bam0_mean	bam0_std	bam0_read_map	bam0_read_map_p
all	None	156	100.0%	30,962,637	100.0%	630,397	0.53	0.063	23.7	39.1	8,661,163	98.1%
Chlorophyta	#1f77b4	82	100.0%	24,560,877	100.0%	642,554	0.55	0.06	34.1	51.7	8,107,439	91.9%
Proteobacteria	#ff7f0e	29	100.0%	4,431,976	100.0%	451,291	0.45	0.027	13.2	2.6	413,735	4.7%
no-hit	#d3d3d3	31	100.0%	696,297	100.0%	38,726	0.56	0.039	11.3	4.4	49,699	0.6%
Streptophyta	#d62728	7	100.0%	617,785	100.0%	101,944	0.58	0.0037	13.0	6.1	43,322	0.5%
Chordata	#9467bd	3	100.0%	463,623	100.0%	178,065	0.58	0.0044	10.6	0.6	33,154	0.4%
Basidiomycota	#e377c2	2	100.0%	111,778	100.0%	72,517	0.58	0.00075	10.9	1.1	7,907	0.1%
Arthropoda	#7f7f7f	1	100.0%	63,287	100.0%	63,287	0.58	0.0	11.6	0.0	4,888	0.1%
Cyanobacteria	#bcbd22	1	100.0%	17,014	100.0%	17,014	0.6	0.0	9.0	0.0	1,019	0.0%
