# Supplementary material for: Biological and genomic resources for the cosmopolitan phytoplankton Bathycoccus: insights into genetic diversity and function of outlier chromosomes
Source: Plant J. 2026 Jun 7;126(5):e70982. doi: 10.1111/tpj.70982 (PMC13242883; doi:10.1111/tpj.70982)
Supplement: Supplementary file 2 — Data S2. Taxonomic partitioning of assembled contigs. [file TPJ-126-0-s002.zip › blobtoolsG8/BLOBTOOLS.blobDB.table.txt]

## 1.1.1
## assembly	: /media/francois/Data/Bathycoccus/MixGenomes/FinalMix/G8.complete.fasta
## coverage	 bam0 - /media/francois/Data/Bathycoccus/MixGenomes/FinalMix/blobtoolsG8/G8.complete.ilmnaMapped.SORTED.bam
## taxonomy	 tax0 - /media/francois/Data/Bathycoccus/MixGenomes/FinalMix/blobtoolsG8/G8.complete.bln.tsv
## nodesDB	: None
## taxrule	: bestsum
## min_score	: 0.0
## min_diff	: 0.0
## tax_collision_random	: False
##
# name	length	GC	N	bam0	phylum.t.6%s	phylum.s.7%s	phylum.c.8
chr_Mito_G8	33567	0.3925	0	267.893	Chlorophyta	65130.0	4
chr_Chlo_G8	68450	0.4032	0	264.7119	Chlorophyta	218244.0	5
chr_19_G8	210109	0.4073	0	70.1562	Chlorophyta	29874.0	0
chr_18_G8	315842	0.4845	0	70.4181	Chlorophyta	418324.0	2
chr_17_G8	440184	0.4834	0	70.5856	Chlorophyta	598558.0	3
chr_16_G8	561658	0.488	100	68.7314	Chlorophyta	687728.0	1
chr_15_G8	547196	0.4867	0	70.8897	Chlorophyta	722965.0	2
chr_14_G8	633099	0.4273	0	68.2833	Chlorophyta	798355.0	8
chr_13_G8	642554	0.4907	0	79.4406	Chlorophyta	886781.0	0
chr_12_G8	749994	0.4881	0	71.2985	Chlorophyta	1039271.0	3
chr_11_G8	729164	0.4899	100	74.1078	Chlorophyta	1096576.0	5
chr_10_G8	840875	0.4866	0	70.6268	Chlorophyta	1169012.0	3
chr_9_G8	938278	0.4884	0	70.8645	Chlorophyta	1321229.0	6
chr_8_G8	953681	0.4875	0	71.0175	Chlorophyta	1395698.0	5
chr_7_G8	987998	0.4863	100	70.4215	Chlorophyta	1469138.0	3
chr_6_G8	1049538	0.4866	100	71.2527	Chlorophyta	1461357.0	2
chr_5_G8	1016864	0.4868	0	70.635	Chlorophyta	1561221.0	6
chr_4_G8	1091235	0.4845	0	70.3526	Chlorophyta	1533747.0	5
chr_3_G8	1101029	0.4907	0	71.2934	Chlorophyta	1642787.0	1
chr_2_G8	1313088	0.501	100	62.2638	Chlorophyta	1668325.0	4
chr_1_G8	1384562	0.491	0	70.8645	Chlorophyta	2009730.0	0
G8_bacterial_contigs_Contig1	49645	0.5902	0	10.807	Streptophyta	1116.0	4
G8_bacterial_contigs_Contig2	451291	0.4404	0	13.8042	Proteobacteria	3562911.0	1
G8_bacterial_contigs_Contig3	100203	0.5835	0	10.719	Proteobacteria	1558.0	3
G8_bacterial_contigs_Contig4	96823	0.5792	0	9.6622	Chlorophyta	10504.0	5
G8_bacterial_contigs_Contig5	48535	0.5996	0	9.9605	no-hit	0.0	0
G8_bacterial_contigs_Contig6	17695	0.5463	0	13.8804	no-hit	0.0	0
G8_bacterial_contigs_Contig7	132763	0.4567	0	15.0464	Proteobacteria	1138116.0	0
G8_bacterial_contigs_Contig8	262087	0.5819	0	10.2955	Chlorophyta	2763.0	6
G8_bacterial_contigs_Contig9	2810	0.4413	0	13.5006	Proteobacteria	24183.0	0
G8_bacterial_contigs_Contig10	165427	0.4509	0	14.3633	Proteobacteria	1232543.0	0
G8_bacterial_contigs_Contig11	5655	0.4393	0	14.2921	Proteobacteria	46971.0	0
G8_bacterial_contigs_Contig12	115000	0.5786	0	9.8092	no-hit	0.0	0
G8_bacterial_contigs_Contig13	9585	0.5755	0	9.7775	no-hit	0.0	0
G8_bacterial_contigs_Contig14	1476	0.5901	0	10.1591	no-hit	0.0	0
G8_bacterial_contigs_Contig15	630046	0.4486	0	14.1562	Proteobacteria	5091361.0	0
G8_bacterial_contigs_Contig16	710	0.4549	0	21.9642	no-hit	0.0	0
G8_bacterial_contigs_Contig17	539	0.4416	0	3.0602	no-hit	0.0	0
G8_bacterial_contigs_Contig18	1383	0.4751	0	18.8654	Chlorophyta	4011.0	0
G8_bacterial_contigs_Contig19	4406	0.4653	0	16.3357	Chlorophyta	10144.0	0
G8_bacterial_contigs_Contig20	1107	0.467	0	7.45	Chlorophyta	2428.0	0
G8_bacterial_contigs_Contig21	3746	0.4621	0	3.5626	Proteobacteria	28837.0	0
G8_bacterial_contigs_Contig22	11121	0.58	0	9.6001	no-hit	0.0	0
G8_bacterial_contigs_Contig23	154787	0.4443	0	13.7619	Proteobacteria	1293867.0	0
G8_bacterial_contigs_Contig24	68845	0.5829	0	10.5418	Streptophyta	174.0	0
G8_bacterial_contigs_Contig25	58097	0.5843	0	9.8671	Chlorophyta	2494.0	1
G8_bacterial_contigs_Contig26	181909	0.5788	0	10.5997	Chordata	1190.0	4
G8_bacterial_contigs_Contig27	19325	0.4433	0	15.084	Proteobacteria	158970.0	0
G8_bacterial_contigs_Contig28	41478	0.4459	0	14.1821	Proteobacteria	327934.0	0
G8_bacterial_contigs_Contig29	40762	0.4591	0	13.3571	Proteobacteria	323767.0	0
G8_bacterial_contigs_Contig30	8251	0.4204	0	12.8122	Proteobacteria	68640.0	0
G8_bacterial_contigs_Contig31	162915	0.5809	0	11.4774	Chlorophyta	1444.0	3
G8_bacterial_contigs_Contig32	367294	0.5814	0	9.9825	Chlorophyta	11416.0	4
G8_bacterial_contigs_Contig33	246851	0.5861	0	10.2172	Chlorophyta	6966.0	5
G8_bacterial_contigs_Contig34	146480	0.589	0	9.8221	Chlorophyta	1455.0	4
G8_bacterial_contigs_Contig35	244377	0.4537	0	14.1543	Proteobacteria	2043575.0	0
G8_bacterial_contigs_Contig36	20995	0.455	0	14.077	Proteobacteria	184164.0	0
G8_bacterial_contigs_Contig37	29014	0.5904	0	9.7057	Chlorophyta	1055.0	2
G8_bacterial_contigs_Contig38	35851	0.5832	0	10.9206	no-hit	0.0	0
G8_bacterial_contigs_Contig39	146810	0.4575	0	14.5729	Proteobacteria	1199556.0	0
G8_bacterial_contigs_Contig40	102046	0.4368	0	14.9851	Proteobacteria	694323.0	1
G8_bacterial_contigs_Contig41	31107	0.4233	0	13.232	Proteobacteria	168895.0	0
G8_bacterial_contigs_Contig42	179558	0.5841	0	10.9823	Chlorophyta	8546.0	8
G8_bacterial_contigs_Contig43	47761	0.5885	0	12.1029	no-hit	0.0	0
G8_bacterial_contigs_Contig44	125519	0.5841	0	10.1328	Chlorophyta	2608.0	0
G8_bacterial_contigs_Contig45	147420	0.5921	0	9.907	Chlorophyta	4633.0	7
G8_bacterial_contigs_Contig46	286024	0.5823	0	10.4498	Streptophyta	6740.0	2
G8_bacterial_contigs_Contig47	84016	0.5742	0	11.5099	Chlorophyta	23257.0	6
G8_bacterial_contigs_Contig48	16762	0.5924	0	15.9323	no-hit	0.0	0
G8_bacterial_contigs_Contig49	342515	0.5852	0	10.9652	Chlorophyta	4758.0	3
G8_bacterial_contigs_Contig50	368881	0.5833	0	10.6591	Chlorophyta	13188.0	6
G8_bacterial_contigs_Contig51	133953	0.5826	0	9.881	Chlorophyta	1133.0	3
G8_bacterial_contigs_Contig52	11642	0.5347	0	22.1277	no-hit	0.0	0
G8_bacterial_contigs_Contig53	127592	0.5875	0	11.0399	Chlorophyta	5929.0	3
G8_bacterial_contigs_Contig54	103649	0.5897	0	9.9055	Chordata	915.0	1
G8_bacterial_contigs_Contig55	69803	0.589	0	9.903	Chlorophyta	2837.0	5
G8_bacterial_contigs_Contig56	127077	0.5818	0	11.0245	Chlorophyta	355.0	2
G8_bacterial_contigs_Contig57	17937	0.6009	0	11.3859	no-hit	0.0	0
G8_bacterial_contigs_Contig58	14429	0.6096	0	13.0733	no-hit	0.0	0
G8_bacterial_contigs_Contig59	15724	0.6088	0	11.8535	no-hit	0.0	0
G8_bacterial_contigs_Contig60	29353	0.5907	0	10.3446	Streptophyta	187.0	0
G8_bacterial_contigs_Contig61	172846	0.5818	0	10.1552	Chlorophyta	4513.0	7
G8_bacterial_contigs_Contig62	178065	0.5843	0	11.3245	Chordata	2521.0	7
G8_bacterial_contigs_Contig63	10930	0.4452	0	14.0344	Proteobacteria	96766.0	0
G8_bacterial_contigs_Contig64	146856	0.5815	0	10.6108	Chlorophyta	972.0	1
G8_bacterial_contigs_Contig65	132303	0.5846	0	9.9578	Chlorophyta	10239.0	5
G8_bacterial_contigs_Contig66	173265	0.5801	0	4.0199	Chlorophyta	7870.0	6
G8_bacterial_contigs_Contig67	101944	0.581	0	10.2329	Streptophyta	1699.0	2
G8_bacterial_contigs_Contig68	39261	0.5834	0	12.0001	Basidiomycota	753.0	2
G8_bacterial_contigs_Contig69	73076	0.5782	0	9.6975	Chlorophyta	814.0	1
G8_bacterial_contigs_Contig70	217007	0.5858	0	10.4877	Chlorophyta	6693.0	6
G8_bacterial_contigs_Contig71	192812	0.5789	0	9.7227	Chlorophyta	1555.0	0
G8_bacterial_contigs_Contig72	79699	0.5858	0	10.4682	Streptophyta	4090.0	4
G8_bacterial_contigs_Contig73	84607	0.5824	0	10.0577	Chlorophyta	927.0	0
G8_bacterial_contigs_Contig74	209473	0.5847	0	10.5399	Chlorophyta	15453.0	3
G8_bacterial_contigs_Contig75	119002	0.5811	0	10.6789	Chlorophyta	3892.0	5
G8_bacterial_contigs_Contig76	46403	0.4409	0	14.6254	Proteobacteria	349527.0	0
G8_bacterial_contigs_Contig77	27496	0.54	0	9.1618	no-hit	0.0	0
G8_bacterial_contigs_Contig78	9403	0.4192	0	262.9626	Chlorophyta	32835.0	2
G8_bacterial_contigs_Contig79	117137	0.5845	0	10.4367	Chlorophyta	2848.0	2
G8_bacterial_contigs_Contig80	85815	0.5792	0	10.0961	Chlorophyta	4595.0	4
G8_bacterial_contigs_Contig81	2275	0.582	0	28.0122	Streptophyta	666.0	1
G8_bacterial_contigs_Contig82	74328	0.331	0	38.6207	Chlorophyta	191226.0	9
G8_bacterial_contigs_Contig83	130943	0.5908	0	10.2123	Chlorophyta	7491.0	2
G8_bacterial_contigs_Contig84	8312	0.5259	0	11.4553	no-hit	0.0	0
G8_bacterial_contigs_Contig85	7486	0.6007	0	8.4929	no-hit	0.0	0
G8_bacterial_contigs_Contig86	317252	0.5788	0	10.4559	Chlorophyta	6237.0	3
G8_bacterial_contigs_Contig87	88133	0.5851	0	10.5486	Chlorophyta	270.0	0
G8_bacterial_contigs_Contig88	71487	0.5433	0	8.6251	no-hit	0.0	0
G8_bacterial_contigs_Contig89	64968	0.5613	0	9.6914	Chlorophyta	5548.0	2
G8_bacterial_contigs_Contig90	11598	0.5553	0	15.1784	no-hit	0.0	0
G8_bacterial_contigs_Contig91	35460	0.5716	0	9.857	Chlorophyta	1759.0	0
G8_bacterial_contigs_Contig92	73613	0.596	0	10.5149	Chlorophyta	839.0	0
G8_bacterial_contigs_Contig93	630397	0.58	0	10.122	Chlorophyta	15927.0	9
G8_bacterial_contigs_Contig94	274189	0.5856	0	11.9389	Chlorophyta	7037.0	6
G8_bacterial_contigs_Contig95	168022	0.587	0	10.4994	Chlorophyta	8125.0	3
G8_bacterial_contigs_Contig96	15552	0.441	0	12.9006	Proteobacteria	127060.0	0
G8_bacterial_contigs_Contig97	36042	0.5788	0	9.8684	Chlorophyta	1288.0	0
G8_bacterial_contigs_Contig98	762513	0.4439	0	13.5834	Proteobacteria	6369890.0	0
G8_bacterial_contigs_Contig99	299959	0.5873	0	9.8479	Chlorophyta	2421.0	2
G8_bacterial_contigs_Contig100	24224	0.5831	0	9.5265	no-hit	0.0	0
G8_bacterial_contigs_Contig101	14801	0.4473	0	13.4235	Proteobacteria	108496.0	0
G8_bacterial_contigs_Contig102	46511	0.5819	0	10.8388	Chlorophyta	1645.0	2
G8_bacterial_contigs_Contig103	3055	0.5578	0	20.8111	no-hit	0.0	0
G8_bacterial_contigs_Contig104	5131	0.5517	0	11.5434	Chlorophyta	691.0	2
G8_bacterial_contigs_Contig105	94171	0.5828	0	12.1078	Chlorophyta	1090.0	2
G8_bacterial_contigs_Contig106	45226	0.587	0	11.8397	Chlorophyta	6096.0	3
G8_bacterial_contigs_Contig107	54275	0.588	0	9.9376	no-hit	0.0	0
G8_bacterial_contigs_Contig108	28672	0.4746	0	11.8611	Proteobacteria	230514.0	0
G8_bacterial_contigs_Contig109	23443	0.5749	0	7.861	Chlorophyta	603.0	0
G8_bacterial_contigs_Contig110	220121	0.5889	0	10.5812	Chlorophyta	4745.0	7
G8_bacterial_contigs_Contig111	293960	0.5864	0	10.662	Chlorophyta	10143.0	7
G8_bacterial_contigs_Contig112	47227	0.5825	0	11.935	Chlorophyta	548.0	0
G8_bacterial_contigs_Contig113	63287	0.5782	0	11.5813	Arthropoda	2289.0	5
G8_bacterial_contigs_Contig114	117879	0.5827	0	10.5796	Chlorophyta	4685.0	2
G8_bacterial_contigs_Contig115	10998	0.531	0	6.6398	no-hit	0.0	0
G8_bacterial_contigs_Contig116	207525	0.5795	0	10.6894	Chlorophyta	23972.0	8
G8_bacterial_contigs_Contig117	38308	0.5472	0	12.3808	no-hit	0.0	0
G8_bacterial_contigs_Contig118	444199	0.4492	0	14.5749	Proteobacteria	3443622.0	0
G8_bacterial_contigs_Contig119	61129	0.58	0	9.3875	Chlorophyta	926.0	1
G8_bacterial_contigs_Contig120	24577	0.4523	0	5.5032	Proteobacteria	210228.0	0
G8_bacterial_contigs_Contig121	27186	0.591	0	9.5696	Chlorophyta	1843.0	1
G8_bacterial_contigs_Contig122	2452	0.593	0	14.9214	no-hit	0.0	0
G8_bacterial_contigs_Contig123	43160	0.5771	0	9.4985	Chlorophyta	2021.0	1
G8_bacterial_contigs_Contig124	11444	0.5389	0	5.3459	no-hit	0.0	0
G8_bacterial_contigs_Contig125	38726	0.578	0	10.0827	no-hit	0.0	0
G8_bacterial_contigs_Contig126	16582	0.5845	0	11.0141	no-hit	0.0	0
G8_bacterial_contigs_Contig127	1759	0.5287	0	4.0918	no-hit	0.0	0
G8_bacterial_contigs_Contig128	695133	0.4543	0	14.3931	Proteobacteria	5699219.0	0
G8_bacterial_contigs_Contig129	17014	0.5983	0	8.9806	Cyanobacteria	734.0	2
G8_bacterial_contigs_Contig130	72517	0.5819	0	9.8529	Basidiomycota	775.0	3
G8_bacterial_contigs_Contig131	64187	0.4568	0	14.6007	Proteobacteria	560011.0	0
G8_bacterial_contigs_Contig132	3328	0.5562	0	7.975	no-hit	0.0	0
G8_bacterial_contigs_Contig133	23130	0.4492	0	14.4632	Proteobacteria	208749.0	0
G8_bacterial_contigs_Contig134	192463	0.5863	0	9.96	Chlorophyta	14922.0	3
G8_bacterial_contigs_Contig135	517081	0.5815	0	9.8315	Chlorophyta	9123.0	7
