# Supplementary material for: Biological and genomic resources for the cosmopolitan phytoplankton Bathycoccus: insights into genetic diversity and function of outlier chromosomes
Source: Plant J. 2026 Jun 7;126(5):e70982. doi: 10.1111/tpj.70982 (PMC13242883; doi:10.1111/tpj.70982)
Supplement: Supplementary file 2 — Data S2. Taxonomic partitioning of assembled contigs. [file TPJ-126-0-s002.zip › blobtoolsH718/BLOBTOOLS.blobDB.json.bestsum.phylum.p8.span.100.blobplot.stats.txt]

## 1.1.1
## bam0=/media/francois/Data/Bathycoccus/MixGenomes/FinalMix/blobtoolsH718/H718.complete.ilmnaMapped.SORTED.bam
# name	colour	count_visible	count_visible_perc	span_visible	span_visible_perc	n50	gc_mean	gc_std	bam0_mean	bam0_std	bam0_read_map	bam0_read_map_p
all	None	447	100.0%	23,153,608	100.0%	777,094	0.45	0.1	10.9	21.3	6,573,488	97.8%
Chlorophyta	#1f77b4	45	100.0%	15,726,941	100.0%	950,931	0.45	0.03	59.5	32.7	6,100,689	90.8%
Bacteroidetes	#ff7f0e	202	100.0%	4,067,179	100.0%	32,223	0.35	0.02	4.1	1.2	114,659	1.7%
Proteobacteria	#d62728	173	100.0%	3,013,776	100.0%	23,564	0.56	0.024	6.0	0.9	122,583	1.8%
Nucleocytoviricota	#9467bd	1	100.0%	181,604	100.0%	181,604	0.36	0.0	189.3	0.0	229,241	3.4%
no-hit	#d3d3d3	23	100.0%	149,821	100.0%	11,024	0.45	0.078	6.7	9.5	6,120	0.1%
Bacteria-undef	#e377c2	3	100.0%	14,287	100.0%	5,755	0.4	0.04	2.9	2.6	196	0.0%
