# Supplementary material for: Biological and genomic resources for the cosmopolitan phytoplankton Bathycoccus: insights into genetic diversity and function of outlier chromosomes
Source: Plant J. 2026 Jun 7;126(5):e70982. doi: 10.1111/tpj.70982 (PMC13242883; doi:10.1111/tpj.70982)
Supplement: Supplementary file 2 — Data S2. Taxonomic partitioning of assembled contigs. [file TPJ-126-0-s002.zip › blobtoolsH718/BLOBTOOLS.blobDB.table.txt]

## 1.1.1
## assembly	: /media/francois/Data/Bathycoccus/MixGenomes/FinalMix/H718.complete.fasta
## coverage	 bam0 - /media/francois/Data/Bathycoccus/MixGenomes/FinalMix/blobtoolsH718/H718.complete.ilmnaMapped.SORTED.bam
## taxonomy	 tax0 - /media/francois/Data/Bathycoccus/MixGenomes/FinalMix/blobtoolsH718/H718.complete.bln.tsv
## nodesDB	: None
## taxrule	: bestsum
## min_score	: 0.0
## min_diff	: 0.0
## tax_collision_random	: False
##
# name	length	GC	N	bam0	phylum.t.6%s	phylum.s.7%s	phylum.c.8
chr_Mito_H718	43541	0.4019	0	136.3149	Chlorophyta	143243.0	6
chr_Chlo_H718	67969	0.4124	0	195.0219	Chlorophyta	232499.0	5
chr_19_H718	89899	0.4292	100	58.2082	Chlorophyta	110947.0	0
chr_18_H718	317192	0.4668	0	58.0474	Chlorophyta	891079.0	4
chr_17_H718	453827	0.4745	100	56.3739	Chlorophyta	1278331.0	2
chr_16_H718	502873	0.4772	100	57.7227	Chlorophyta	1465696.0	1
chr_15_H718	612301	0.4735	100	58.0801	Chlorophyta	1693467.0	3
chr_14_H718	692187	0.4206	4346	54.3007	Chlorophyta	1918983.0	5
chr_13_H718	783923	0.4865	89071	59.2879	Chlorophyta	2076762.0	1
chr_12_H718	781928	0.4765	0	56.8105	Chlorophyta	2143480.0	3
chr_11_H718	725153	0.4836	100	57.4811	Chlorophyta	2202721.0	7
chr_10_H718	777094	0.4813	0	66.91	Chlorophyta	2300455.0	3
chr_9_H718	888615	0.483	0	57.5953	Chlorophyta	2642913.0	0
chr_8_H718	950931	0.4808	100	57.1316	Chlorophyta	2733378.0	0
chr_7_H718	1034781	0.4795	100	57.4075	Chlorophyta	3096379.0	0
chr_6_H718	989015	0.4811	0	57.0602	Chlorophyta	2919856.0	0
chr_5_H718	1045275	0.4799	100	57.2441	Chlorophyta	3118359.0	0
chr_4_H718	999314	0.4819	3267	58.5745	Chlorophyta	3007900.0	0
chr_3_H718	1083450	0.4847	200	57.2758	Chlorophyta	3181584.0	1
chr_2_H718	1193529	0.4761	300	54.6962	Chlorophyta	3222198.0	1
chr_1_H718	1405785	0.484	100	57.1862	Chlorophyta	3857664.0	0
H718_bacterial_contigs_Contig1	28622	0.374	0	4.3424	Bacteroidetes	81506.0	0
H718_bacterial_contigs_Contig2	82292	0.577	0	6.5679	Proteobacteria	187814.0	0
H718_bacterial_contigs_Contig3	46079	0.3361	0	3.8133	Bacteroidetes	61758.0	0
H718_bacterial_contigs_Contig4	23158	0.3521	0	3.8326	Bacteroidetes	29771.0	0
H718_bacterial_contigs_Contig5	12006	0.5753	0	5.7318	Proteobacteria	31822.0	0
H718_bacterial_contigs_Contig6	5376	0.335	0	5.8286	Bacteroidetes	7945.0	0
H718_bacterial_contigs_Contig7	6225	0.5835	0	5.8285	Proteobacteria	21422.0	0
H718_bacterial_contigs_Contig8	79743	0.5794	0	5.6911	Proteobacteria	233775.0	0
H718_bacterial_contigs_Contig9	33797	0.3397	0	4.4405	Bacteroidetes	43455.0	0
H718_bacterial_contigs_Contig10	39196	0.3421	0	4.4447	Bacteroidetes	71513.0	0
H718_bacterial_contigs_Contig11	42065	0.5869	0	6.002	Proteobacteria	139743.0	0
H718_bacterial_contigs_Contig12	28621	0.512	0	6.5689	no-hit	0.0	0
H718_bacterial_contigs_Contig13	13963	0.5202	0	5.927	Proteobacteria	9844.0	0
H718_bacterial_contigs_Contig14	1913	0.4412	0	53.0581	Chlorophyta	3187.0	0
H718_bacterial_contigs_Contig15	4624	0.4779	0	56.7412	Chlorophyta	518.0	0
H718_bacterial_contigs_Contig16	4558	0.4978	0	6.5457	Chlorophyta	9967.0	0
H718_bacterial_contigs_Contig17	41921	0.4703	0	53.0738	Chlorophyta	262447.0	0
H718_bacterial_contigs_Contig18	8053	0.416	0	63.2063	Chlorophyta	10959.0	0
H718_bacterial_contigs_Contig19	11630	0.3738	0	4.5893	Bacteroidetes	24954.0	0
H718_bacterial_contigs_Contig20	13481	0.3319	0	4.9156	Bacteroidetes	21457.0	0
H718_bacterial_contigs_Contig21	60676	0.3336	0	3.573	Bacteroidetes	43262.0	2
H718_bacterial_contigs_Contig22	7952	0.5713	0	7.0325	Proteobacteria	26349.0	0
H718_bacterial_contigs_Contig23	20834	0.5728	0	5.426	Proteobacteria	42693.0	0
H718_bacterial_contigs_Contig24	14036	0.511	0	5.8642	Proteobacteria	3646.0	0
H718_bacterial_contigs_Contig25	4968	0.5942	0	7.273	Proteobacteria	17297.0	0
H718_bacterial_contigs_Contig26	8745	0.5766	0	5.229	Proteobacteria	30536.0	0
H718_bacterial_contigs_Contig27	47899	0.3494	0	4.2099	Bacteroidetes	86417.0	0
H718_bacterial_contigs_Contig28	51303	0.3479	0	4.7605	Bacteroidetes	134009.0	0
H718_bacterial_contigs_Contig29	15984	0.5639	0	6.0875	Proteobacteria	38700.0	0
H718_bacterial_contigs_Contig30	15795	0.3586	0	4.9738	Bacteroidetes	39335.0	0
H718_bacterial_contigs_Contig31	34231	0.3474	0	4.2265	Bacteroidetes	20665.0	0
H718_bacterial_contigs_Contig32	11617	0.4439	0	76.1441	Chlorophyta	32369.0	0
H718_bacterial_contigs_Contig33	7342	0.5591	0	5.6769	Proteobacteria	22829.0	0
H718_bacterial_contigs_Contig34	33398	0.3451	0	4.1659	Bacteroidetes	42888.0	0
H718_bacterial_contigs_Contig35	4841	0.5522	0	5.141	Proteobacteria	14271.0	0
H718_bacterial_contigs_Contig36	14348	0.5707	0	7.2205	Proteobacteria	37197.0	0
H718_bacterial_contigs_Contig37	10118	0.4508	0	57.4338	Chlorophyta	25084.0	0
H718_bacterial_contigs_Contig38	11585	0.5681	0	5.9401	Proteobacteria	39197.0	0
H718_bacterial_contigs_Contig39	3099	0.5808	0	5.3701	Proteobacteria	8586.0	0
H718_bacterial_contigs_Contig40	5170	0.3414	0	4.1759	Bacteroidetes	3561.0	0
H718_bacterial_contigs_Contig41	1194	0.4623	0	0.879	Chlorophyta	1616.0	0
H718_bacterial_contigs_Contig42	1495	0.4408	0	57.2629	Chlorophyta	4948.0	0
H718_bacterial_contigs_Contig43	25227	0.3422	0	3.9224	Bacteroidetes	38380.0	0
H718_bacterial_contigs_Contig44	13694	0.5878	0	6.985	Proteobacteria	48631.0	0
H718_bacterial_contigs_Contig45	9528	0.5818	0	6.6561	Proteobacteria	37927.0	0
H718_bacterial_contigs_Contig46	21476	0.5745	0	6.646	Proteobacteria	75171.0	0
H718_bacterial_contigs_Contig47	41730	0.3331	0	4.5556	Bacteroidetes	53209.0	0
H718_bacterial_contigs_Contig48	11346	0.5916	0	6.0917	Proteobacteria	28784.0	0
H718_bacterial_contigs_Contig49	2232	0.5614	0	5.0378	Proteobacteria	7425.0	0
H718_bacterial_contigs_Contig50	58245	0.5811	0	6.4892	Proteobacteria	142439.0	1
H718_bacterial_contigs_Contig51	20155	0.5564	0	5.8617	Proteobacteria	71411.0	0
H718_bacterial_contigs_Contig52	43092	0.5726	0	6.0712	Proteobacteria	142781.0	0
H718_bacterial_contigs_Contig53	1635	0.5187	0	5.2268	Proteobacteria	1732.0	0
H718_bacterial_contigs_Contig54	8468	0.5446	0	5.6656	Proteobacteria	21109.0	0
H718_bacterial_contigs_Contig55	36933	0.5744	0	5.8902	Proteobacteria	108034.0	0
H718_bacterial_contigs_Contig56	8097	0.5984	0	5.9437	Proteobacteria	34342.0	0
H718_bacterial_contigs_Contig57	19372	0.3432	0	4.6126	Bacteroidetes	41979.0	0
H718_bacterial_contigs_Contig58	8251	0.5411	0	6.0145	Proteobacteria	7258.0	0
H718_bacterial_contigs_Contig59	12499	0.5604	0	6.4893	Proteobacteria	28000.0	0
H718_bacterial_contigs_Contig60	15755	0.5342	0	5.7002	Proteobacteria	771.0	0
H718_bacterial_contigs_Contig61	46362	0.3628	0	5.3067	Bacteroidetes	153874.0	0
H718_bacterial_contigs_Contig62	34197	0.5783	0	6.151	Proteobacteria	97772.0	0
H718_bacterial_contigs_Contig63	37212	0.3526	0	3.9927	Bacteroidetes	39369.0	0
H718_bacterial_contigs_Contig64	13789	0.3482	0	3.8816	Bacteroidetes	13462.0	0
H718_bacterial_contigs_Contig65	14190	0.5706	0	7.0156	Proteobacteria	48862.0	0
H718_bacterial_contigs_Contig66	15538	0.3432	0	4.6026	Bacteroidetes	23401.0	0
H718_bacterial_contigs_Contig67	15503	0.343	0	3.6556	Bacteroidetes	38053.0	0
H718_bacterial_contigs_Contig68	9024	0.3562	0	1.8608	Bacteroidetes	1017.0	0
H718_bacterial_contigs_Contig69	16813	0.3289	0	4.8688	Bacteroidetes	17345.0	0
H718_bacterial_contigs_Contig70	25223	0.3322	0	2.6689	Bacteroidetes	18770.0	0
H718_bacterial_contigs_Contig71	4689	0.3333	0	1.8545	Bacteroidetes	7088.0	0
H718_bacterial_contigs_Contig72	3395	0.3293	0	4.3719	Bacteroidetes	3688.0	0
H718_bacterial_contigs_Contig73	1149	0.2811	0	3.784	no-hit	0.0	0
H718_bacterial_contigs_Contig74	17339	0.3005	0	4.7125	Bacteroidetes	3598.0	0
H718_bacterial_contigs_Contig75	2550	0.2922	0	2.8809	Bacteroidetes	2479.0	0
H718_bacterial_contigs_Contig76	7570	0.398	0	3.3273	Bacteroidetes	8799.0	0
H718_bacterial_contigs_Contig77	3778	0.3536	0	4.2859	Bacteroidetes	1527.0	0
H718_bacterial_contigs_Contig78	33171	0.3581	0	4.0045	Bacteroidetes	58224.0	0
H718_bacterial_contigs_Contig79	11879	0.5694	0	6.3358	Proteobacteria	42377.0	0
H718_bacterial_contigs_Contig80	20343	0.3471	0	3.8471	Bacteroidetes	35977.0	0
H718_bacterial_contigs_Contig81	37464	0.4964	0	6.2109	Proteobacteria	2410.0	0
H718_bacterial_contigs_Contig82	52861	0.354	0	3.8034	Bacteroidetes	46481.0	0
H718_bacterial_contigs_Contig83	15335	0.5458	0	6.1202	Proteobacteria	17461.0	0
H718_bacterial_contigs_Contig84	18849	0.5046	0	6.4348	Proteobacteria	9934.0	0
H718_bacterial_contigs_Contig85	19041	0.3374	0	4.055	Bacteroidetes	11042.0	0
H718_bacterial_contigs_Contig86	15893	0.5651	0	5.8582	Proteobacteria	38583.0	1
H718_bacterial_contigs_Contig87	26448	0.3614	0	3.8491	Bacteroidetes	111213.0	0
H718_bacterial_contigs_Contig88	42327	0.5792	0	6.7406	Proteobacteria	142841.0	0
H718_bacterial_contigs_Contig89	5990	0.5513	0	5.7818	Proteobacteria	31682.0	0
H718_bacterial_contigs_Contig90	22264	0.344	0	4.6869	Bacteroidetes	44567.0	0
H718_bacterial_contigs_Contig91	45451	0.5758	0	6.2245	Proteobacteria	144426.0	0
H718_bacterial_contigs_Contig92	1055	0.4749	0	4.5475	Chlorophyta	6068.0	0
H718_bacterial_contigs_Contig93	47227	0.3371	0	4.4	Bacteroidetes	107722.0	0
H718_bacterial_contigs_Contig94	44395	0.3335	0	4.7381	Bacteroidetes	85220.0	0
H718_bacterial_contigs_Contig95	28813	0.3323	0	4.3293	Bacteroidetes	72950.0	1
H718_bacterial_contigs_Contig96	23454	0.3492	0	4.7879	Bacteroidetes	69138.0	0
H718_bacterial_contigs_Contig97	55063	0.5887	0	6.0065	Proteobacteria	117075.0	0
H718_bacterial_contigs_Contig98	17791	0.5731	0	5.3849	Proteobacteria	39694.0	0
H718_bacterial_contigs_Contig99	11709	0.532	0	5.3522	Proteobacteria	11415.0	0
H718_bacterial_contigs_Contig100	29977	0.3536	0	4.5963	Bacteroidetes	76767.0	0
H718_bacterial_contigs_Contig101	17527	0.3423	0	4.2941	Bacteroidetes	34162.0	0
H718_bacterial_contigs_Contig102	35843	0.3487	0	4.6848	Bacteroidetes	75189.0	0
H718_bacterial_contigs_Contig103	7630	0.3621	0	3.7727	Bacteroidetes	13139.0	0
H718_bacterial_contigs_Contig104	11397	0.5748	0	6.3538	Proteobacteria	31632.0	0
H718_bacterial_contigs_Contig105	33634	0.5639	0	5.7102	Proteobacteria	116228.0	0
H718_bacterial_contigs_Contig106	38900	0.3269	0	4.7907	Bacteroidetes	51969.0	1
H718_bacterial_contigs_Contig107	35097	0.5592	0	6.0958	Proteobacteria	117002.0	0
H718_bacterial_contigs_Contig108	15357	0.3368	0	4.7447	Bacteroidetes	23630.0	0
H718_bacterial_contigs_Contig109	40198	0.5827	0	6.0458	Proteobacteria	118936.0	0
H718_bacterial_contigs_Contig110	14489	0.3501	0	3.8183	Bacteroidetes	34011.0	0
H718_bacterial_contigs_Contig111	13653	0.3548	0	4.5133	Bacteroidetes	35332.0	0
H718_bacterial_contigs_Contig112	7593	0.3782	0	1.3624	Bacteroidetes	183.0	0
H718_bacterial_contigs_Contig113	22167	0.5434	0	6.3442	Proteobacteria	17346.0	0
H718_bacterial_contigs_Contig114	8384	0.5676	0	6.3483	Proteobacteria	14760.0	0
H718_bacterial_contigs_Contig115	8397	0.3598	0	4.5351	Bacteroidetes	14016.0	0
H718_bacterial_contigs_Contig116	11396	0.386	0	4.552	Bacteroidetes	20111.0	0
H718_bacterial_contigs_Contig117	16929	0.3437	0	3.693	Bacteroidetes	8947.0	0
H718_bacterial_contigs_Contig118	18578	0.5545	0	6.1656	Proteobacteria	48131.0	0
H718_bacterial_contigs_Contig119	4749	0.5801	0	6.093	Proteobacteria	16764.0	0
H718_bacterial_contigs_Contig120	21720	0.3735	0	4.8112	Bacteroidetes	50073.0	1
H718_bacterial_contigs_Contig121	21801	0.3314	0	3.8649	Bacteroidetes	27376.0	0
H718_bacterial_contigs_Contig122	14022	0.5546	0	6.8003	Proteobacteria	6376.0	0
H718_bacterial_contigs_Contig123	5248	0.5747	0	5.428	Proteobacteria	9284.0	0
H718_bacterial_contigs_Contig124	16118	0.5719	0	5.7764	Proteobacteria	40618.0	0
H718_bacterial_contigs_Contig125	9550	0.502	0	5.9186	no-hit	0.0	0
H718_bacterial_contigs_Contig126	3489	0.5979	0	7.477	Proteobacteria	2825.0	0
H718_bacterial_contigs_Contig127	16785	0.4938	0	5.8059	no-hit	0.0	0
H718_bacterial_contigs_Contig128	13389	0.352	0	4.7702	Bacteroidetes	29211.0	0
H718_bacterial_contigs_Contig129	11530	0.5326	0	5.5523	Proteobacteria	19757.0	0
H718_bacterial_contigs_Contig130	8908	0.5725	0	4.6789	Proteobacteria	33243.0	0
H718_bacterial_contigs_Contig131	2639	0.6146	0	1.6475	Proteobacteria	8596.0	0
H718_bacterial_contigs_Contig132	36876	0.3388	0	4.5129	Bacteroidetes	86770.0	0
H718_bacterial_contigs_Contig133	45337	0.339	0	4.2858	Bacteroidetes	81118.0	0
H718_bacterial_contigs_Contig134	31935	0.3569	0	4.629	Bacteroidetes	65407.0	1
H718_bacterial_contigs_Contig135	25874	0.5563	0	6.0089	Proteobacteria	85972.0	0
H718_bacterial_contigs_Contig136	4500	0.4322	0	3.8315	no-hit	0.0	0
H718_bacterial_contigs_Contig137	3998	0.452	0	5.6626	no-hit	0.0	0
H718_bacterial_contigs_Contig138	5855	0.605	0	5.9919	Proteobacteria	29174.0	0
H718_bacterial_contigs_Contig139	6226	0.4693	0	19.6017	Chlorophyta	50822.0	0
H718_bacterial_contigs_Contig140	34047	0.3357	0	4.016	Bacteroidetes	55094.0	0
H718_bacterial_contigs_Contig141	11024	0.5611	0	6.4872	no-hit	0.0	0
H718_bacterial_contigs_Contig142	21740	0.5478	0	6.2619	Proteobacteria	74907.0	0
H718_bacterial_contigs_Contig143	21078	0.336	0	4.0686	Bacteroidetes	56946.0	0
H718_bacterial_contigs_Contig144	870	0.5	0	11.2014	Bacteroidetes	4869.0	0
H718_bacterial_contigs_Contig145	14820	0.376	0	4.3703	Bacteroidetes	46968.0	0
H718_bacterial_contigs_Contig146	7556	0.3639	0	3.6112	Bacteroidetes	6435.0	0
H718_bacterial_contigs_Contig147	12286	0.5517	0	6.5286	Proteobacteria	38311.0	0
H718_bacterial_contigs_Contig148	32223	0.3438	0	4.1689	Bacteroidetes	82318.0	0
H718_bacterial_contigs_Contig149	8061	0.3378	0	4.7055	Bacteroidetes	23804.0	0
H718_bacterial_contigs_Contig150	6257	0.3417	0	4.337	Bacteroidetes	11174.0	0
H718_bacterial_contigs_Contig151	47021	0.3539	0	4.4767	Bacteroidetes	134326.0	2
H718_bacterial_contigs_Contig152	12325	0.5701	0	6.6661	Proteobacteria	34844.0	0
H718_bacterial_contigs_Contig153	19892	0.579	0	5.4417	Proteobacteria	42367.0	0
H718_bacterial_contigs_Contig154	12093	0.4271	0	114.9151	Chlorophyta	10331.0	0
H718_bacterial_contigs_Contig155	9547	0.557	0	5.7477	Proteobacteria	29043.0	0
H718_bacterial_contigs_Contig156	47265	0.5603	0	6.785	Proteobacteria	53364.0	1
H718_bacterial_contigs_Contig157	3980	0.3555	0	3.3526	Bacteroidetes	564.0	0
H718_bacterial_contigs_Contig158	35263	0.3433	0	4.1624	Bacteroidetes	73766.0	0
H718_bacterial_contigs_Contig159	50819	0.343	0	4.0477	Bacteroidetes	83263.0	1
H718_bacterial_contigs_Contig160	8407	0.3388	0	3.2814	Bacteroidetes	22290.0	0
H718_bacterial_contigs_Contig161	7332	0.3321	0	3.5375	Bacteroidetes	5617.0	0
H718_bacterial_contigs_Contig162	25707	0.3548	0	4.7124	Bacteroidetes	81201.0	0
H718_bacterial_contigs_Contig163	5677	0.5741	0	5.1763	Proteobacteria	14731.0	0
H718_bacterial_contigs_Contig164	23564	0.524	0	5.7454	Proteobacteria	24944.0	0
H718_bacterial_contigs_Contig165	35172	0.5676	0	5.6054	Proteobacteria	74740.0	1
H718_bacterial_contigs_Contig166	29365	0.5757	0	5.1669	Proteobacteria	90526.0	0
H718_bacterial_contigs_Contig167	31676	0.569	0	6.3235	Proteobacteria	92603.0	0
H718_bacterial_contigs_Contig168	10862	0.5609	0	5.9628	Proteobacteria	29600.0	0
H718_bacterial_contigs_Contig169	18615	0.5002	0	6.5318	no-hit	0.0	0
H718_bacterial_contigs_Contig170	23343	0.3437	0	4.4702	Bacteroidetes	51058.0	0
H718_bacterial_contigs_Contig171	4206	0.5663	0	4.8835	Proteobacteria	12223.0	1
H718_bacterial_contigs_Contig172	28818	0.3454	0	4.4169	Bacteroidetes	57130.0	0
H718_bacterial_contigs_Contig173	31438	0.3458	0	3.8247	Bacteroidetes	39919.0	0
H718_bacterial_contigs_Contig174	18174	0.3383	0	3.6875	Bacteroidetes	69078.0	0
H718_bacterial_contigs_Contig175	17084	0.5737	0	5.3884	Proteobacteria	39558.0	0
H718_bacterial_contigs_Contig176	7782	0.3837	0	1.2523	no-hit	0.0	0
H718_bacterial_contigs_Contig177	11568	0.3451	0	5.4693	Bacteroidetes	10732.0	0
H718_bacterial_contigs_Contig178	5142	0.557	0	6.298	Proteobacteria	4830.0	0
H718_bacterial_contigs_Contig179	3570	0.3686	0	4.7456	Bacteroidetes	1186.0	0
H718_bacterial_contigs_Contig180	25153	0.3576	0	4.6969	Bacteroidetes	39451.0	0
H718_bacterial_contigs_Contig181	26211	0.3348	0	3.7752	Bacteroidetes	54632.0	0
H718_bacterial_contigs_Contig182	5882	0.3276	0	3.8234	Bacteroidetes	15881.0	0
H718_bacterial_contigs_Contig183	6532	0.5698	0	7.3448	Proteobacteria	1763.0	1
H718_bacterial_contigs_Contig184	14642	0.3649	0	4.2903	Bacteroidetes	17740.0	0
H718_bacterial_contigs_Contig185	23994	0.3319	0	4.299	Bacteroidetes	35451.0	0
H718_bacterial_contigs_Contig186	6423	0.567	0	6.7459	Proteobacteria	20553.0	0
H718_bacterial_contigs_Contig187	3727	0.3424	0	4.2641	Bacteroidetes	9250.0	0
H718_bacterial_contigs_Contig188	5921	0.6355	0	2.0004	Proteobacteria	33374.0	0
H718_bacterial_contigs_Contig189	14645	0.5785	0	6.2755	Proteobacteria	43024.0	0
H718_bacterial_contigs_Contig190	11772	0.5849	0	6.3807	Proteobacteria	41253.0	0
H718_bacterial_contigs_Contig191	16234	0.3443	0	4.2021	Bacteroidetes	17040.0	0
H718_bacterial_contigs_Contig192	5502	0.3337	0	3.4879	Bacteroidetes	13888.0	0
H718_bacterial_contigs_Contig193	16352	0.5502	0	6.6198	Proteobacteria	5205.0	1
H718_bacterial_contigs_Contig194	36427	0.5636	0	5.153	Proteobacteria	120158.0	1
H718_bacterial_contigs_Contig195	8739	0.5877	0	6.0389	Proteobacteria	29334.0	0
H718_bacterial_contigs_Contig196	21712	0.5602	0	5.0684	Proteobacteria	57070.0	0
H718_bacterial_contigs_Contig197	7303	0.3626	0	4.3728	Bacteroidetes	20656.0	0
H718_bacterial_contigs_Contig198	20350	0.537	0	5.3782	Proteobacteria	7089.0	0
H718_bacterial_contigs_Contig199	12252	0.3354	0	3.5732	Bacteroidetes	13826.0	0
H718_bacterial_contigs_Contig200	16045	0.5715	0	5.756	Proteobacteria	35519.0	0
H718_bacterial_contigs_Contig201	11200	0.3694	0	4.5112	Bacteroidetes	21292.0	0
H718_bacterial_contigs_Contig202	6439	0.3403	0	3.4693	Bacteroidetes	14225.0	0
H718_bacterial_contigs_Contig203	2446	0.352	0	1.5937	no-hit	0.0	0
H718_bacterial_contigs_Contig204	7471	0.5678	0	6.0404	Proteobacteria	19196.0	0
H718_bacterial_contigs_Contig205	13081	0.53	0	6.3038	Proteobacteria	29292.0	0
H718_bacterial_contigs_Contig206	31178	0.5684	0	5.8378	Proteobacteria	89195.0	0
H718_bacterial_contigs_Contig207	2607	0.3218	0	4.7733	no-hit	0.0	0
H718_bacterial_contigs_Contig208	13277	0.351	0	1.0389	Bacteroidetes	7879.0	1
H718_bacterial_contigs_Contig209	31545	0.3573	0	4.5627	Bacteroidetes	88238.0	0
H718_bacterial_contigs_Contig210	9106	0.6179	0	5.9602	Proteobacteria	29898.0	0
H718_bacterial_contigs_Contig211	9751	0.5663	0	6.5346	Proteobacteria	5589.0	0
H718_bacterial_contigs_Contig212	8050	0.3512	0	4.4699	Bacteroidetes	22369.0	0
H718_bacterial_contigs_Contig213	5097	0.3406	0	3.1474	Bacteroidetes	15061.0	0
H718_bacterial_contigs_Contig214	16097	0.5766	0	5.6722	Proteobacteria	45846.0	0
H718_bacterial_contigs_Contig215	13936	0.3426	0	3.3996	Bacteroidetes	41063.0	0
H718_bacterial_contigs_Contig216	33527	0.5353	0	6.4484	Proteobacteria	87527.0	0
H718_bacterial_contigs_Contig217	2536	0.4787	0	5.4981	Proteobacteria	3681.0	0
H718_bacterial_contigs_Contig218	1852	0.5108	0	6.1525	Proteobacteria	1600.0	0
H718_bacterial_contigs_Contig219	34595	0.5673	0	6.0759	Proteobacteria	78729.0	0
H718_bacterial_contigs_Contig220	3965	0.3876	0	3.3275	no-hit	0.0	0
H718_bacterial_contigs_Contig221	14080	0.5282	0	5.963	Proteobacteria	4411.0	1
H718_bacterial_contigs_Contig222	9285	0.5609	0	5.6838	Proteobacteria	30671.0	1
H718_bacterial_contigs_Contig223	12572	0.5682	0	7.4295	Proteobacteria	46936.0	0
H718_bacterial_contigs_Contig224	16323	0.3524	0	4.5006	Bacteroidetes	33936.0	1
H718_bacterial_contigs_Contig225	10633	0.3527	0	4.5684	Bacteroidetes	22443.0	1
H718_bacterial_contigs_Contig226	12054	0.3341	0	3.9553	Bacteroidetes	998.0	0
H718_bacterial_contigs_Contig227	4637	0.3263	0	5.2379	Bacteroidetes	3144.0	0
H718_bacterial_contigs_Contig228	6407	0.5497	0	6.5521	Proteobacteria	7390.0	0
H718_bacterial_contigs_Contig229	16215	0.6012	0	6.5278	Proteobacteria	51194.0	0
H718_bacterial_contigs_Contig230	5755	0.3788	0	1.016	Bacteria-undef	2353.0	1
H718_bacterial_contigs_Contig231	5572	0.5603	0	4.4935	Proteobacteria	17931.0	1
H718_bacterial_contigs_Contig232	6637	0.3386	0	3.8628	Bacteroidetes	1732.0	1
H718_bacterial_contigs_Contig233	6266	0.5595	0	5.3836	Proteobacteria	8139.0	0
H718_bacterial_contigs_Contig234	4153	0.5355	0	5.5956	Proteobacteria	12022.0	1
H718_bacterial_contigs_Contig235	14165	0.3405	0	4.202	Bacteroidetes	43446.0	0
H718_bacterial_contigs_Contig236	17214	0.5967	0	5.9835	Proteobacteria	60074.0	0
H718_bacterial_contigs_Contig237	5859	0.5361	0	6.0902	Proteobacteria	13571.0	0
H718_bacterial_contigs_Contig238	8837	0.3507	0	4.4959	Bacteroidetes	21558.0	0
H718_bacterial_contigs_Contig239	57357	0.5595	0	6.1009	Proteobacteria	143036.0	0
H718_bacterial_contigs_Contig240	2759	0.5788	0	7.3904	Proteobacteria	7054.0	0
H718_bacterial_contigs_Contig241	6989	0.6357	0	0.9439	Proteobacteria	27378.0	0
H718_bacterial_contigs_Contig242	5982	0.5538	0	6.2407	Proteobacteria	9492.0	0
H718_bacterial_contigs_Contig243	14324	0.5453	0	6.5627	Proteobacteria	19803.0	1
H718_bacterial_contigs_Contig244	14687	0.353	0	4.1853	Bacteroidetes	17009.0	0
H718_bacterial_contigs_Contig245	12132	0.5809	0	5.9812	Proteobacteria	22699.0	0
H718_bacterial_contigs_Contig246	9686	0.3372	0	2.9874	Bacteroidetes	6530.0	0
H718_bacterial_contigs_Contig247	7100	0.5787	0	4.6456	Proteobacteria	24152.0	0
H718_bacterial_contigs_Contig248	5844	0.3693	0	1.0262	Bacteria-undef	5739.0	1
H718_bacterial_contigs_Contig249	15404	0.557	0	5.8008	Proteobacteria	31114.0	0
H718_bacterial_contigs_Contig250	15846	0.3686	0	4.286	Bacteroidetes	44857.0	0
H718_bacterial_contigs_Contig251	6316	0.3483	0	4.5813	Bacteroidetes	17977.0	0
H718_bacterial_contigs_Contig252	4756	0.5831	0	6.6515	Proteobacteria	19610.0	0
H718_bacterial_contigs_Contig253	8485	0.4147	0	55.3941	Chlorophyta	570.0	0
H718_bacterial_contigs_Contig254	11498	0.5919	0	6.5979	Proteobacteria	25695.0	1
H718_bacterial_contigs_Contig255	2738	0.5771	0	5.2567	Proteobacteria	5745.0	0
H718_bacterial_contigs_Contig256	9379	0.5815	0	6.4261	Proteobacteria	23350.0	0
H718_bacterial_contigs_Contig257	8894	0.4373	0	3.776	Bacteroidetes	31617.0	1
H718_bacterial_contigs_Contig258	4588	0.325	0	4.7056	Bacteroidetes	12236.0	0
H718_bacterial_contigs_Contig259	14035	0.3909	0	1.1964	Bacteroidetes	1202.0	0
H718_bacterial_contigs_Contig260	14062	0.575	0	5.0324	Proteobacteria	52928.0	0
H718_bacterial_contigs_Contig261	3405	0.5689	0	4.183	Proteobacteria	4132.0	0
H718_bacterial_contigs_Contig262	9577	0.5768	0	6.3246	Proteobacteria	26252.0	0
H718_bacterial_contigs_Contig263	9028	0.3444	0	4.6333	Bacteroidetes	36720.0	0
H718_bacterial_contigs_Contig264	1059	0.4721	0	7.3618	no-hit	0.0	0
H718_bacterial_contigs_Contig265	3053	0.5051	0	5.9421	no-hit	0.0	0
H718_bacterial_contigs_Contig266	6069	0.5723	0	5.6324	Proteobacteria	19259.0	0
H718_bacterial_contigs_Contig267	4085	0.5714	0	6.4595	Proteobacteria	10986.0	0
H718_bacterial_contigs_Contig268	6350	0.5553	0	6.4693	Proteobacteria	5885.0	0
H718_bacterial_contigs_Contig269	10498	0.3462	0	4.213	Bacteroidetes	24053.0	0
H718_bacterial_contigs_Contig270	2897	0.3165	0	3.3639	Bacteroidetes	3371.0	0
H718_bacterial_contigs_Contig271	2688	0.4576	0	6.5258	Bacteria-undef	10796.0	0
H718_bacterial_contigs_Contig272	4971	0.3466	0	5.1272	Bacteroidetes	8748.0	0
H718_bacterial_contigs_Contig273	5417	0.3402	0	3.9855	Bacteroidetes	9206.0	0
H718_bacterial_contigs_Contig274	6632	0.3399	0	1.0173	Bacteroidetes	529.0	0
H718_bacterial_contigs_Contig275	2504	0.347	0	3.5925	Bacteroidetes	2888.0	0
H718_bacterial_contigs_Contig276	8660	0.574	0	5.4188	Proteobacteria	29492.0	0
H718_bacterial_contigs_Contig277	5489	0.3538	0	4.698	Bacteroidetes	15854.0	0
H718_bacterial_contigs_Contig278	2542	0.382	0	3.7157	Bacteroidetes	4066.0	0
H718_bacterial_contigs_Contig279	5790	0.4095	0	53.9631	Chlorophyta	6745.0	0
H718_bacterial_contigs_Contig280	8086	0.3648	0	3.8381	Bacteroidetes	14408.0	0
H718_bacterial_contigs_Contig281	6319	0.5232	0	5.718	no-hit	0.0	0
H718_bacterial_contigs_Contig282	5076	0.3294	0	4.0169	Bacteroidetes	9578.0	0
H718_bacterial_contigs_Contig283	12221	0.337	0	4.073	Bacteroidetes	33420.0	0
H718_bacterial_contigs_Contig284	8544	0.5104	0	5.545	Proteobacteria	5530.0	0
H718_bacterial_contigs_Contig285	9142	0.3326	0	3.8703	Bacteroidetes	14488.0	0
H718_bacterial_contigs_Contig286	10330	0.5543	0	5.6894	Proteobacteria	38029.0	0
H718_bacterial_contigs_Contig287	10955	0.584	0	6.5691	Proteobacteria	35311.0	0
H718_bacterial_contigs_Contig288	5634	0.5857	0	5.6681	Proteobacteria	17216.0	0
H718_bacterial_contigs_Contig289	15667	0.3418	0	3.8852	Bacteroidetes	40051.0	0
H718_bacterial_contigs_Contig290	2833	0.563	0	5.3451	no-hit	0.0	0
H718_bacterial_contigs_Contig291	8883	0.3616	0	0.8439	Bacteroidetes	8404.0	0
H718_bacterial_contigs_Contig292	2727	0.5768	0	6.1026	Proteobacteria	4614.0	0
H718_bacterial_contigs_Contig293	8247	0.3752	0	3.4905	Bacteroidetes	12241.0	0
H718_bacterial_contigs_Contig294	7878	0.346	0	3.9965	Bacteroidetes	2450.0	0
H718_bacterial_contigs_Contig295	2798	0.3964	0	50.3148	no-hit	0.0	0
H718_bacterial_contigs_Contig296	2350	0.3349	0	3.3813	no-hit	0.0	0
H718_bacterial_contigs_Contig297	19269	0.4116	0	76.2276	Chlorophyta	8906.0	0
H718_bacterial_contigs_Contig298	7101	0.3638	0	1.0768	Bacteroidetes	6654.0	1
H718_bacterial_contigs_Contig299	6928	0.3663	0	0.9089	Bacteroidetes	1240.0	0
H718_bacterial_contigs_Contig300	4762	0.5918	0	6.5172	Proteobacteria	14397.0	0
H718_bacterial_contigs_Contig301	2315	0.4942	0	5.181	no-hit	0.0	0
H718_bacterial_contigs_Contig302	6095	0.5637	0	4.6737	Proteobacteria	21669.0	0
H718_bacterial_contigs_Contig303	6975	0.3938	0	0.8168	no-hit	0.0	0
H718_bacterial_contigs_Contig304	6135	0.3257	0	3.4946	Bacteroidetes	10277.0	0
H718_bacterial_contigs_Contig305	8922	0.5749	0	5.9823	Proteobacteria	22281.0	0
H718_bacterial_contigs_Contig306	2518	0.5921	0	6.4305	Proteobacteria	9081.0	0
H718_bacterial_contigs_Contig307	4803	0.5732	0	4.9008	Proteobacteria	11875.0	0
H718_bacterial_contigs_Contig308	2722	0.3979	0	3.9106	no-hit	0.0	0
H718_bacterial_contigs_Contig309	39113	0.3266	0	4.1091	Bacteroidetes	62776.0	0
H718_bacterial_contigs_Contig310	33586	0.3331	0	4.522	Bacteroidetes	39910.0	0
H718_bacterial_contigs_Contig311	3083	0.3175	0	4.0849	Bacteroidetes	6349.0	0
H718_bacterial_contigs_Contig312	3434	0.3681	0	4.2786	Bacteroidetes	5912.0	0
H718_bacterial_contigs_Contig313	3055	0.3519	0	4.3187	Bacteroidetes	5477.0	0
H718_bacterial_contigs_Contig314	4065	0.3459	0	0.6639	Bacteroidetes	2313.0	1
H718_bacterial_contigs_Contig315	3475	0.3229	0	3.279	Bacteroidetes	9357.0	0
H718_bacterial_contigs_Contig316	5059	0.5752	0	6.1346	Proteobacteria	20536.0	0
H718_bacterial_contigs_Contig317	8335	0.3478	0	4.9286	Bacteroidetes	20950.0	0
H718_bacterial_contigs_Contig318	8705	0.5499	0	6.3553	Proteobacteria	18453.0	0
H718_bacterial_contigs_Contig319	3209	0.5606	0	6.1671	Proteobacteria	7270.0	0
H718_bacterial_contigs_Contig320	13317	0.5897	0	6.102	Proteobacteria	50842.0	0
H718_bacterial_contigs_Contig321	9725	0.3899	0	1.1717	Bacteroidetes	8598.0	0
H718_bacterial_contigs_Contig322	4463	0.3585	0	4.6023	Bacteroidetes	11418.0	0
H718_bacterial_contigs_Contig323	2316	0.5294	0	5.5025	no-hit	0.0	0
H718_bacterial_contigs_Contig324	9244	0.3488	0	4.4602	Bacteroidetes	34668.0	0
H718_bacterial_contigs_Contig325	2991	0.3711	0	1.5038	Bacteroidetes	1674.0	1
H718_bacterial_contigs_Contig326	3183	0.5831	0	5.7936	Proteobacteria	9518.0	0
H718_bacterial_contigs_Contig327	2816	0.3544	0	4.7384	Bacteroidetes	6914.0	0
H718_bacterial_contigs_Contig328	5754	0.3737	0	1.4331	Bacteroidetes	1537.0	0
H718_bacterial_contigs_Contig329	4083	0.3328	0	3.9657	Bacteroidetes	1026.0	0
H718_bacterial_contigs_Contig330	8297	0.3487	0	4.9692	Bacteroidetes	22577.0	0
H718_bacterial_contigs_Contig331	4550	0.5299	0	5.3051	Proteobacteria	3006.0	0
H718_bacterial_contigs_Contig332	2769	0.3445	0	3.4653	Bacteroidetes	4287.0	0
H718_bacterial_contigs_Contig333	14711	0.3506	0	4.1683	Bacteroidetes	37440.0	0
H718_bacterial_contigs_Contig334	2136	0.382	0	10.5285	Bacteroidetes	174.0	0
H718_bacterial_contigs_Contig335	13017	0.3823	0	4.6877	Bacteroidetes	33354.0	0
H718_bacterial_contigs_Contig336	6039	0.5021	0	5.288	no-hit	0.0	0
H718_bacterial_contigs_Contig337	19262	0.3433	0	4.6468	Bacteroidetes	45022.0	0
H718_bacterial_contigs_Contig338	10826	0.5406	0	5.4287	Proteobacteria	16200.0	0
H718_bacterial_contigs_Contig339	12191	0.3539	0	1.1314	Bacteroidetes	1098.0	0
H718_bacterial_contigs_Contig340	9227	0.5666	0	6.1907	Proteobacteria	30244.0	0
H718_bacterial_contigs_Contig341	52195	0.348	0	4.6476	Bacteroidetes	119058.0	0
H718_bacterial_contigs_Contig342	1583	0.5073	0	0.2841	Chlorophyta	6255.0	0
H718_bacterial_contigs_Contig343	16100	0.3689	0	4.5257	Bacteroidetes	23556.0	0
H718_bacterial_contigs_Contig344	35235	0.5502	0	5.8592	Proteobacteria	57260.0	0
H718_bacterial_contigs_Contig345	57267	0.5728	0	6.8802	Proteobacteria	154822.0	1
H718_bacterial_contigs_Contig346	8992	0.3758	0	3.4847	Bacteroidetes	11692.0	0
H718_bacterial_contigs_Contig347	17661	0.5358	0	6.2989	Proteobacteria	35523.0	0
H718_bacterial_contigs_Contig348	3229	0.3819	0	0.9751	Bacteroidetes	4943.0	0
H718_bacterial_contigs_Contig349	22039	0.5812	0	6.3402	Proteobacteria	41681.0	0
H718_bacterial_contigs_Contig350	15713	0.5416	0	9.2553	Proteobacteria	55042.0	0
H718_bacterial_contigs_Contig351	53133	0.334	0	4.8336	Bacteroidetes	75859.0	0
H718_bacterial_contigs_Contig352	15975	0.4766	0	5.8281	Proteobacteria	1298.0	0
H718_bacterial_contigs_Contig353	3822	0.3532	0	3.4128	Bacteroidetes	6998.0	1
H718_bacterial_contigs_Contig354	65371	0.3558	0	4.3805	Bacteroidetes	190012.0	0
H718_bacterial_contigs_Contig355	31459	0.3472	0	4.1939	Bacteroidetes	61867.0	1
H718_bacterial_contigs_Contig356	65642	0.3274	0	4.817	Bacteroidetes	58869.0	0
H718_bacterial_contigs_Contig357	23410	0.5778	0	6.2635	Proteobacteria	83040.0	0
H718_bacterial_contigs_Contig358	29116	0.3413	0	4.1658	Bacteroidetes	69522.0	1
H718_bacterial_contigs_Contig359	43184	0.3387	0	4.0134	Bacteroidetes	107269.0	0
H718_bacterial_contigs_Contig360	27963	0.3422	0	4.6914	Bacteroidetes	58775.0	0
H718_bacterial_contigs_Contig361	78500	0.35	0	4.3546	Bacteroidetes	113511.0	1
H718_bacterial_contigs_Contig362	38311	0.3477	0	3.7843	Bacteroidetes	81163.0	0
H718_bacterial_contigs_Contig363	26254	0.3518	0	4.9568	Bacteroidetes	73786.0	0
H718_bacterial_contigs_Contig364	35016	0.3599	0	4.637	Bacteroidetes	46718.0	0
H718_bacterial_contigs_Contig365	42989	0.3332	0	4.3873	Bacteroidetes	104647.0	0
H718_bacterial_contigs_Contig366	26516	0.5366	0	6.18	Proteobacteria	40651.0	0
H718_bacterial_contigs_Contig367	55802	0.3558	0	3.8555	Bacteroidetes	76313.0	1
H718_bacterial_contigs_Contig368	28201	0.3437	0	4.7581	Bacteroidetes	60863.0	0
H718_bacterial_contigs_Contig369	12401	0.5079	0	7.8463	Proteobacteria	1375.0	0
H718_bacterial_contigs_Contig370	36959	0.5711	0	6.3201	Proteobacteria	76995.0	0
H718_bacterial_contigs_Contig371	19873	0.5777	0	6.9256	Proteobacteria	58464.0	1
H718_bacterial_contigs_Contig372	9136	0.353	0	4.0534	Bacteroidetes	8494.0	0
H718_bacterial_contigs_Contig373	34668	0.3446	0	4.2727	Bacteroidetes	75413.0	0
H718_bacterial_contigs_Contig374	36843	0.5251	0	6.7103	Proteobacteria	48616.0	0
H718_bacterial_contigs_Contig375	18454	0.5781	0	5.7277	Proteobacteria	36943.0	0
H718_bacterial_contigs_Contig376	26963	0.5728	0	6.4724	Proteobacteria	75037.0	0
H718_bacterial_contigs_Contig377	11672	0.344	0	4.3416	Bacteroidetes	36836.0	0
H718_bacterial_contigs_Contig378	12498	0.5791	0	5.998	Proteobacteria	33560.0	0
H718_bacterial_contigs_Contig379	96350	0.4079	0	57.0452	Chlorophyta	42291.0	1
H718_bacterial_contigs_Contig380	53254	0.351	0	4.4257	Bacteroidetes	78882.0	0
H718_bacterial_contigs_Contig381	31639	0.5721	0	6.075	Proteobacteria	118009.0	0
H718_bacterial_contigs_Contig382	23584	0.3532	0	3.9478	Bacteroidetes	20126.0	0
H718_bacterial_contigs_Contig383	19972	0.5787	0	6.4484	Proteobacteria	54506.0	0
H718_bacterial_contigs_Contig384	34770	0.3471	0	4.0834	Bacteroidetes	35571.0	1
H718_bacterial_contigs_Contig385	14219	0.3317	0	4.4391	Bacteroidetes	15757.0	0
H718_bacterial_contigs_Contig386	22685	0.3305	0	4.2034	Bacteroidetes	33420.0	1
H718_bacterial_contigs_Contig387	4542	0.5372	0	6.7338	Proteobacteria	5281.0	0
H718_bacterial_contigs_Contig388	13063	0.5678	0	5.4287	Proteobacteria	42901.0	0
H718_bacterial_contigs_Contig389	48653	0.5773	0	7.1615	Proteobacteria	163742.0	0
H718_bacterial_contigs_Contig390	15703	0.3752	0	4.0482	Bacteroidetes	29846.0	0
H718_bacterial_contigs_Contig391	21791	0.5831	0	6.8733	Proteobacteria	72590.0	0
H718_bacterial_contigs_Contig392	24448	0.3381	0	4.4522	Bacteroidetes	44204.0	0
H718_bacterial_contigs_Contig393	21083	0.586	0	5.3334	Proteobacteria	54878.0	0
H718_bacterial_contigs_Contig394	48264	0.3481	0	4.0321	Bacteroidetes	71345.0	0
H718_bacterial_contigs_Contig395	23596	0.3458	0	4.7273	Bacteroidetes	43735.0	0
H718_bacterial_contigs_Contig396	13325	0.3487	0	4.4781	Bacteroidetes	42784.0	0
H718_bacterial_contigs_Contig397	20637	0.3449	0	3.9231	Bacteroidetes	19962.0	0
H718_bacterial_contigs_Contig398	17925	0.3605	0	4.2239	Bacteroidetes	3677.0	0
H718_bacterial_contigs_Contig399	27316	0.5815	0	6.0814	Proteobacteria	100982.0	0
H718_bacterial_contigs_Contig400	48215	0.3405	0	4.4777	Bacteroidetes	127174.0	0
H718_bacterial_contigs_Contig401	9682	0.4283	0	84.2852	Chlorophyta	45891.0	3
H718_bacterial_contigs_Contig402	22069	0.5573	0	5.4009	Proteobacteria	63843.0	1
H718_bacterial_contigs_Contig403	181604	0.3556	0	189.254	Nucleocytoviricota	337076.0	1
H718_bacterial_contigs_Contig404	55743	0.5806	0	6.0301	Proteobacteria	176559.0	1
H718_bacterial_contigs_Contig405	13466	0.4337	0	83.3246	Chlorophyta	59632.0	0
H718_bacterial_contigs_Contig406	14176	0.416	0	66.6398	Chlorophyta	18834.0	0
H718_bacterial_contigs_Contig407	4070	0.4184	0	80.2677	Chlorophyta	943.0	0
H718_bacterial_contigs_Contig408	2998	0.4176	0	48.3585	Chlorophyta	12832.0	0
H718_bacterial_contigs_Contig409	12259	0.3193	0	4.1215	Bacteroidetes	27925.0	0
H718_bacterial_contigs_Contig410	49884	0.3525	0	4.4722	Bacteroidetes	115465.0	1
H718_bacterial_contigs_Contig411	51089	0.3485	0	5.0739	Bacteroidetes	101695.0	1
H718_bacterial_contigs_Contig412	31821	0.3453	0	3.9389	Bacteroidetes	79792.0	0
H718_bacterial_contigs_Contig413	22672	0.339	0	4.6488	Bacteroidetes	70808.0	0
H718_bacterial_contigs_Contig414	41154	0.3287	0	4.5575	Bacteroidetes	15766.0	0
H718_bacterial_contigs_Contig415	9971	0.3551	0	4.165	Bacteroidetes	24434.0	0
H718_bacterial_contigs_Contig416	5563	0.3568	0	4.393	Bacteroidetes	19042.0	0
H718_bacterial_contigs_Contig417	20797	0.5525	0	6.2286	Proteobacteria	21357.0	0
H718_bacterial_contigs_Contig418	6796	0.4823	0	77.412	Chlorophyta	28999.0	0
H718_bacterial_contigs_Contig419	827	0.4401	0	0.1813	Chlorophyta	2460.0	0
H718_bacterial_contigs_Contig420	33139	0.3514	0	4.8635	Bacteroidetes	29898.0	1
H718_bacterial_contigs_Contig421	17258	0.3557	0	4.474	Bacteroidetes	43936.0	0
H718_bacterial_contigs_Contig422	37630	0.3526	0	3.9245	Bacteroidetes	81516.0	1
H718_bacterial_contigs_Contig423	6518	0.3914	0	4.7614	Bacteroidetes	9688.0	0
H718_bacterial_contigs_Contig424	21140	0.5754	0	5.8439	Proteobacteria	60044.0	0
H718_bacterial_contigs_Contig425	12069	0.3402	0	4.4348	Bacteroidetes	34310.0	0
H718_bacterial_contigs_Contig426	79172	0.5451	0	5.8704	Proteobacteria	178337.0	0
