# Supplementary material for: Biological and genomic resources for the cosmopolitan phytoplankton Bathycoccus: insights into genetic diversity and function of outlier chromosomes
Source: Plant J. 2026 Jun 7;126(5):e70982. doi: 10.1111/tpj.70982 (PMC13242883; doi:10.1111/tpj.70982)
Supplement: Supplementary file 2 — Data S2. Taxonomic partitioning of assembled contigs. [file TPJ-126-0-s002.zip › blobtoolsRCC1613/BLOBTOOLS.blobDB.table.txt]

## 1.1.1
## assembly	: /media/francois/Data/Bathycoccus/MixGenomes/FinalMix/RCC1613.complete.fasta
## coverage	 bam0 - /media/francois/Data/Bathycoccus/MixGenomes/FinalMix/blobtoolsRCC1613/RCC1613.complete.ilmnaMapped.SORTED.bam
## taxonomy	 tax0 - /media/francois/Data/Bathycoccus/MixGenomes/FinalMix/blobtoolsRCC1613/RCC1613.complete.bln.tsv
## nodesDB	: None
## taxrule	: bestsum
## min_score	: 0.0
## min_diff	: 0.0
## tax_collision_random	: False
##
# name	length	GC	N	bam0	phylum.t.6%s	phylum.s.7%s	phylum.c.8
chr_Mito_RCC1613	33811	0.3934	0	38.3281	Chlorophyta	92882.0	5
chr_Chlo_RCC1613	67949	0.4123	0	62.7137	Chlorophyta	227500.0	5
chr_19_RCC1613	190370	0.4166	0	24.3365	Chlorophyta	260651.0	0
chr_18_RCC1613	327379	0.47	0	24.1511	Chlorophyta	1043379.0	4
chr_17_RCC1613	495993	0.4716	0	23.6889	Chlorophyta	1514298.0	2
chr_16_RCC1613	488639	0.4817	0	23.6947	Chlorophyta	1575433.0	0
chr_15_RCC1613	612816	0.4772	0	23.7096	Chlorophyta	1796704.0	0
chr_14_RCC1613	693896	0.425	0	22.796	Chlorophyta	2003236.0	5
chr_13_RCC1613	725711	0.487	0	23.2989	Chlorophyta	2428614.0	1
chr_12_RCC1613	716370	0.4828	0	23.2607	Chlorophyta	2349726.0	3
chr_11_RCC1613	731444	0.4862	104	23.4182	Chlorophyta	2467933.0	7
chr_10_RCC1613	788643	0.4833	0	23.3018	Chlorophyta	2575442.0	0
chr_9_RCC1613	897590	0.485	0	23.509	Chlorophyta	2935250.0	0
chr_8_RCC1613	990084	0.481	0	22.9852	Chlorophyta	3039682.0	0
chr_7_RCC1613	1006628	0.4814	0	23.0075	Chlorophyta	3269696.0	1
chr_6_RCC1613	1017758	0.4818	0	22.838	Chlorophyta	3283883.0	1
chr_5_RCC1613	1001351	0.4847	0	23.1394	Chlorophyta	3312641.0	0
chr_4_RCC1613	1013967	0.4842	0	23.3292	Chlorophyta	3361641.0	0
chr_3_RCC1613	1094603	0.4856	0	22.8445	Chlorophyta	3556805.0	0
chr_2_RCC1613	1215633	0.4826	0	23.229	Chlorophyta	3713111.0	0
chr_1_RCC1613	1368800	0.4883	0	22.814	Chlorophyta	4214263.0	0
1613_bacterial_contigs_Contig1	9717	0.428	0	104.7981	Chlorophyta	47053.0	2
