# Supplementary material for: Biological and genomic resources for the cosmopolitan phytoplankton Bathycoccus: insights into genetic diversity and function of outlier chromosomes
Source: Plant J. 2026 Jun 7;126(5):e70982. doi: 10.1111/tpj.70982 (PMC13242883; doi:10.1111/tpj.70982)
Supplement: Supplementary file 2 — Data S2. Taxonomic partitioning of assembled contigs. [file TPJ-126-0-s002.zip › blobtoolsRCC1615/BLOBTOOLS.blobDB.json]

{"title": "BLOBTOOLS.blobDB.json", "assembly_f": "/media/francois/Data/Bathycoccus/MixGenomes/FinalMix/RCC1615.complete.fasta", "lineages": {"1913577": {"species": "Gramella salexigens", "genus": "Gramella", "family": "Flavobacteriaceae", "order": "Flavobacteriales", "phylum": "Bacteroidetes", "superkingdom": "Bacteria"}, "2175091": {"species": "Flavobacterium album", "genus": "Flavobacterium", "family": "Flavobacteriaceae", "order": "Flavobacteriales", "phylum": "Bacteroidetes", "superkingdom": "Bacteria"}, "1581038": {"species": "Bacillus sp. FJAT-22090", "genus": "Bacillus", "family": "Bacillaceae", "order": "Bacillales", "phylum": "Firmicutes", "superkingdom": "Bacteria"}, "858337": {"species": "uncultured Choricystis", "genus": "Chlorophyta-undef", "family": "Chlorophyta-undef", "order": "Chlorophyta-undef", "phylum": "Chlorophyta", "superkingdom": "Eukaryota"}, "1250205": {"species": "Gramella sp. MAR_2010_147", "genus": "Gramella", "family": "Flavobacteriaceae", "order": "Flavobacteriales", "phylum": "Bacteroidetes", "superkingdom": "Bacteria"}, "307658": {"species": "Monomorium pharaonis", "genus": "Monomorium", "family": "Formicidae", "order": "Hymenoptera", "phylum": "Arthropoda", "superkingdom": "Eukaryota"}, "461633": {"species": "Stephania japonica", "genus": "Stephania", "family": "Menispermaceae", "order": "Ranunculales", "phylum": "Streptophyta", "superkingdom": "Eukaryota"}, "1306519": {"species": "Flavobacterium commune", "genus": "Flavobacterium", "family": "Flavobacteriaceae", "order": "Flavobacteriales", "phylum": "Bacteroidetes", "superkingdom": "Bacteria"}, "754412": {"species": "Winogradskyella sp. PZ-11", "genus": "Winogradskyella", "family": "Flavobacteriaceae", "order": "Flavobacteriales", "phylum": "Bacteroidetes", "superkingdom": "Bacteria"}, "7274": {"species": "Drosophila serrata", "genus": "Drosophila", "family": "Drosophilidae", "order": "Diptera", "phylum": "Arthropoda", "superkingdom": "Eukaryota"}, "765719": {"species": "Pedinophyceae sp. YPF-701", "genus": "Chlorophyta-undef", "family": "Chlorophyta-undef", "order": "Chlorophyta-undef", "phylum": "Chlorophyta", "superkingdom": "Eukaryota"}, "104268": {"species": "Tenacibaculum mesophilum", "genus": "Tenacibaculum", "family": "Flavobacteriaceae", "order": "Flavobacteriales", "phylum": "Bacteroidetes", "superkingdom": "Bacteria"}, "1761794": {"species": "Marinobacter sp. es.042", "genus": "Marinobacter", "family": "Alteromonadaceae", "order": "Alteromonadales", "phylum": "Proteobacteria", "superkingdom": "Bacteria"}, "1678728": {"species": "Flavobacterium kingsejongi", "genus": "Flavobacterium", "family": "Flavobacteriaceae", "order": "Flavobacteriales", "phylum": "Bacteroidetes", "superkingdom": "Bacteria"}, "2094025": {"species": "Aureitalea sp. RR4-38", "genus": "Aureitalea", "family": "Flavobacteriaceae", "order": "Flavobacteriales", "phylum": "Bacteroidetes", "superkingdom": "Bacteria"}, "1420916": {"species": "Marinobacter similis", "genus": "Marinobacter", "family": "Alteromonadaceae", "order": "Alteromonadales", "phylum": "Proteobacteria", "superkingdom": "Bacteria"}, "2294119": {"species": "Flavobacterium sp. CJ74", "genus": "Flavobacterium", "family": "Flavobacteriaceae", "order": "Flavobacteriales", "phylum": "Bacteroidetes", "superkingdom": "Bacteria"}, "215447": {"species": "undef", "genus": "undef", "family": "undef", "order": "undef", "phylum": "undef", "superkingdom": "undef"}, "6689": {"species": "Penaeus vannamei", "genus": "Penaeus", "family": "Penaeidae", "order": "Decapoda", "phylum": "Arthropoda", "superkingdom": "Eukaryota"}, "2358479": {"species": "Tenacibaculum sp. DSM 106434", "genus": "Tenacibaculum", "family": "Flavobacteriaceae", "order": "Flavobacteriales", "phylum": "Bacteroidetes", "superkingdom": "Bacteria"}, "100272": {"species": "uncultured eukaryote", "genus": "Eukaryota-undef", "family": "Eukaryota-undef", "order": "Eukaryota-undef", "phylum": "Eukaryota-undef", "superkingdom": "Eukaryota"}, "128390": {"species": "Nipponia nippon", "genus": "Nipponia", "family": "Threskiornithidae", "order": "Pelecaniformes", "phylum": "Chordata", "superkingdom": "Eukaryota"}, "31312": {"species": "Nephroselmis olivacea", "genus": "Nephroselmis", "family": "Nephroselmidaceae", "order": "Nephroselmidales", "phylum": "Chlorophyta", "superkingdom": "Eukaryota"}, "558152": {"species": "Chryseobacterium piperi", "genus": "Chryseobacterium", "family": "Weeksellaceae", "order": "Flavobacteriales", "phylum": "Bacteroidetes", "superkingdom": "Bacteria"}, "1032745": {"species": "Trachydiscus minutus", "genus": "Trachydiscus", "family": "Goniochloridales-undef", "order": "Goniochloridales", "phylum": "Eukaryota-undef", "superkingdom": "Eukaryota"}, "1383885": {"species": "Flagellimonas maritima", "genus": "Flagellimonas", "family": "Flavobacteriaceae", "order": "Flavobacteriales", "phylum": "Bacteroidetes", "superkingdom": "Bacteria"}, "160064": {"species": "Pedinomonas tuberculata", "genus": "Pedinomonas", "family": "Pedinomonadaceae", "order": "Pedinomonadales", "phylum": "Chlorophyta", "superkingdom": "Eukaryota"}, "1336795": {"species": "Formosa sp. Hel3_A1_48", "genus": "Formosa", "family": "Flavobacteriaceae", "order": "Flavobacteriales", "phylum": "Bacteroidetes", "superkingdom": "Bacteria"}, "421525": {"species": "Chryseobacterium haifense", "genus": "Kaistella", "family": "Weeksellaceae", "order": "Flavobacteriales", "phylum": "Bacteroidetes", "superkingdom": "Bacteria"}, "42026": {"species": "Drosophila bipectinata", "genus": "Drosophila", "family": "Drosophilidae", "order": "Diptera", "phylum": "Arthropoda", "superkingdom": "Eukaryota"}, "3105": {"species": "Pediastrum duplex", "genus": "Pediastrum", "family": "Hydrodictyaceae", "order": "Sphaeropleales", "phylum": "Chlorophyta", "superkingdom": "Eukaryota"}, "4558": {"species": "Sorghum bicolor", "genus": "Sorghum", "family": "Poaceae", "order": "Poales", "phylum": "Streptophyta", "superkingdom": "Eukaryota"}, "1453352": {"species": "Sediminicola sp. YIK13", "genus": "Sediminicola", "family": "Flavobacteriaceae", "order": "Flavobacteriales", "phylum": "Bacteroidetes", "superkingdom": "Bacteria"}, "38626": {"species": "Phascolarctos cinereus", "genus": "Phascolarctos", "family": "Phascolarctidae", "order": "Diprotodontia", "phylum": "Chordata", "superkingdom": "Eukaryota"}, "2304594": {"species": "Marinobacter sp. Arc7-DN-1", "genus": "Marinobacter", "family": "Alteromonadaceae", "order": "Alteromonadales", "phylum": "Proteobacteria", "superkingdom": "Bacteria"}, "2547598": {"species": "Marinobacter sp. JH2", "genus": "Marinobacter", "family": "Alteromonadaceae", "order": "Alteromonadales", "phylum": "Proteobacteria", "superkingdom": "Bacteria"}, "1250153": {"species": "Maribacter sp. MAR_2009_60", "genus": "Maribacter", "family": "Flavobacteriaceae", "order": "Flavobacteriales", "phylum": "Bacteroidetes", "superkingdom": "Bacteria"}, "656061": {"species": "Tuber melanosporum", "genus": "Tuber", "family": "Tuberaceae", "order": "Pezizales", "phylum": "Ascomycota", "superkingdom": "Eukaryota"}, "45351": {"species": "Nematostella vectensis", "genus": "Nematostella", "family": "Edwardsiidae", "order": "Actiniaria", "phylum": "Cnidaria", "superkingdom": "Eukaryota"}, "145388": {"species": "Monoraphidium neglectum", "genus": "Monoraphidium", "family": "Selenastraceae", "order": "Sphaeropleales", "phylum": "Chlorophyta", "superkingdom": "Eukaryota"}, "13443": {"species": "Coffea arabica", "genus": "Coffea", "family": "Rubiaceae", "order": "Gentianales", "phylum": "Streptophyta", "superkingdom": "Eukaryota"}, "102107": {"species": "Prunus mume", "genus": "Prunus", "family": "Rosaceae", "order": "Rosales", "phylum": "Streptophyta", "superkingdom": "Eukaryota"}, "242159": {"species": "Ostreococcus sp. 'lucimarinus'", "genus": "Ostreococcus", "family": "Bathycoccaceae", "order": "Mamiellales", "phylum": "Chlorophyta", "superkingdom": "Eukaryota"}, "403776": {"species": "Sphingobacterium sp. PM2-P1-29", "genus": "Sphingobacterium", "family": "Sphingobacteriaceae", "order": "Sphingobacteriales", "phylum": "Bacteroidetes", "superkingdom": "Bacteria"}, "639310": {"species": "Olleya aquimaris", "genus": "Olleya", "family": "Flavobacteriaceae", "order": "Flavobacteriales", "phylum": "Bacteroidetes", "superkingdom": "Bacteria"}, "926562": {"species": "Owenweeksia hongkongensis", "genus": "Owenweeksia", "family": "Schleiferiaceae", "order": "Flavobacteriales", "phylum": "Bacteroidetes", "superkingdom": "Bacteria"}, "32473": {"species": "Xiphophorus couchianus", "genus": "Xiphophorus", "family": "Poeciliidae", "order": "Cyprinodontiformes", "phylum": "Chordata", "superkingdom": "Eukaryota"}, "3649": {"species": "Carica papaya", "genus": "Carica", "family": "Caricaceae", "order": "Brassicales", "phylum": "Streptophyta", "superkingdom": "Eukaryota"}, "1874317": {"species": "Marinobacter salinus", "genus": "Marinobacter", "family": "Alteromonadaceae", "order": "Alteromonadales", "phylum": "Proteobacteria", "superkingdom": "Bacteria"}, "754423": {"species": "Tenacibaculum sp. SZ-18", "genus": "Tenacibaculum", "family": "Flavobacteriaceae", "order": "Flavobacteriales", "phylum": "Bacteroidetes", "superkingdom": "Bacteria"}, "331648": {"species": "Nonlabens spongiae", "genus": "Nonlabens", "family": "Flavobacteriaceae", "order": "Flavobacteriales", "phylum": "Bacteroidetes", "superkingdom": "Bacteria"}, "5480": {"species": "Candida parapsilosis", "genus": "Candida", "family": "Debaryomycetaceae", "order": "Saccharomycetales", "phylum": "Ascomycota", "superkingdom": "Eukaryota"}, "71743": {"species": "Chlorogonium capillatum", "genus": "Chlorogonium", "family": "Haematococcaceae", "order": "Chlamydomonadales", "phylum": "Chlorophyta", "superkingdom": "Eukaryota"}, "1355330": {"species": "Flavobacterium faecale", "genus": "Flavobacterium", "family": "Flavobacteriaceae", "order": "Flavobacteriales", "phylum": "Bacteroidetes", "superkingdom": "Bacteria"}, "69332": {"species": "Chara braunii", "genus": "Chara", "family": "Characeae", "order": "Charales", "phylum": "Streptophyta", "superkingdom": "Eukaryota"}, "70448": {"species": "Ostreococcus tauri", "genus": "Ostreococcus", "family": "Bathycoccaceae", "order": "Mamiellales", "phylum": "Chlorophyta", "superkingdom": "Eukaryota"}, "1249933": {"species": "Winogradskyella sp. RHA_55", "genus": "Winogradskyella", "family": "Flavobacteriaceae", "order": "Flavobacteriales", "phylum": "Bacteroidetes", "superkingdom": "Bacteria"}, "1936081": {"species": "Seonamhaeicola sp. S2-3", "genus": "Seonamhaeicola", "family": "Flavobacteriaceae", "order": "Flavobacteriales", "phylum": "Bacteroidetes", "superkingdom": "Bacteria"}, "376686": {"species": "Flavobacterium johnsoniae", "genus": "Flavobacterium", "family": "Flavobacteriaceae", "order": "Flavobacteriales", "phylum": "Bacteroidetes", "superkingdom": "Bacteria"}, "663331": {"species": "Trichophyton benhamiae", "genus": "Trichophyton", "family": "Arthrodermataceae", "order": "Onygenales", "phylum": "Ascomycota", "superkingdom": "Eukaryota"}, "2500547": {"species": "Apibacter raozihei", "genus": "Apibacter", "family": "Weeksellaceae", "order": "Flavobacteriales", "phylum": "Bacteroidetes", "superkingdom": "Bacteria"}, "42229": {"species": "Prunus avium", "genus": "Prunus", "family": "Rosaceae", "order": "Rosales", "phylum": "Streptophyta", "superkingdom": "Eukaryota"}, "4555": {"species": "Setaria italica", "genus": "Setaria", "family": "Poaceae", "order": "Poales", "phylum": "Streptophyta", "superkingdom": "Eukaryota"}, "1856685": {"species": "Pseudomonas sp. TCU-HL1", "genus": "Pseudomonas", "family": "Pseudomonadaceae", "order": "Pseudomonadales", "phylum": "Proteobacteria", "superkingdom": "Bacteria"}, "592029": {"species": "Nonlabens dokdonensis", "genus": "Nonlabens", "family": "Flavobacteriaceae", "order": "Flavobacteriales", "phylum": "Bacteroidetes", "superkingdom": "Bacteria"}, "702113": {"species": "Novosphingobium sp. PP1Y", "genus": "Novosphingobium", "family": "Sphingomonadaceae", "order": "Sphingomonadales", "phylum": "Proteobacteria", "superkingdom": "Bacteria"}, "542413": {"species": "uncultured bacterium ARCTIC24_F_09", "genus": "Bacteria-undef", "family": "Bacteria-undef", "order": "Bacteria-undef", "phylum": "Bacteria-undef", "superkingdom": "Bacteria"}, "73025": {"species": "Eutreptiella gymnastica", "genus": "Eutreptiella", "family": "Eutreptiales-undef", "order": "Eutreptiales", "phylum": "Euglenozoa", "superkingdom": "Eukaryota"}, "929556": {"species": "Solitalea canadensis", "genus": "Solitalea", "family": "Sphingobacteriaceae", "order": "Sphingobacteriales", "phylum": "Bacteroidetes", "superkingdom": "Bacteria"}, "1881017": {"species": "Pseudomonas sp. 7SR1", "genus": "Pseudomonas", "family": "Pseudomonadaceae", "order": "Pseudomonadales", "phylum": "Proteobacteria", "superkingdom": "Bacteria"}, "2033437": {"species": "Chitinophaga sp. MD30", "genus": "Chitinophaga", "family": "Chitinophagaceae", "order": "Chitinophagales", "phylum": "Bacteroidetes", "superkingdom": "Bacteria"}, "63459": {"species": "Chenopodium quinoa", "genus": "Chenopodium", "family": "Chenopodiaceae", "order": "Caryophyllales", "phylum": "Streptophyta", "superkingdom": "Eukaryota"}, "1798225": {"species": "Formosa sp. Hel1_31_208", "genus": "Formosa", "family": "Flavobacteriaceae", "order": "Flavobacteriales", "phylum": "Bacteroidetes", "superkingdom": "Bacteria"}, "2058135": {"species": "Olleya sp. Bg11-27", "genus": "Olleya", "family": "Flavobacteriaceae", "order": "Flavobacteriales", "phylum": "Bacteroidetes", "superkingdom": "Bacteria"}, "386891": {"species": "Moraxella bovoculi", "genus": "Moraxella", "family": "Moraxellaceae", "order": "Pseudomonadales", "phylum": "Proteobacteria", "superkingdom": "Bacteria"}, "1231626": {"species": "Cardinium endosymbiont of Encarsia pergandiella", "genus": "Candidatus Cardinium", "family": "Amoebophilaceae", "order": "Cytophagales", "phylum": "Bacteroidetes", "superkingdom": "Bacteria"}, "313603": {"species": "Maribacter sp. HTCC2170", "genus": "Maribacter", "family": "Flavobacteriaceae", "order": "Flavobacteriales", "phylum": "Bacteroidetes", "superkingdom": "Bacteria"}, "1622118": {"species": "Lutibacter profundi", "genus": "Lutibacter", "family": "Flavobacteriaceae", "order": "Flavobacteriales", "phylum": "Bacteroidetes", "superkingdom": "Bacteria"}, "392300": {"species": "Histiona aroides", "genus": "Histiona", "family": "Histionidae", "order": "Jakobida", "phylum": "Eukaryota-undef", "superkingdom": "Eukaryota"}, "1763534": {"species": "Flavobacterium crassostreae", "genus": "Flavobacterium", "family": "Flavobacteriaceae", "order": "Flavobacteriales", "phylum": "Bacteroidetes", "superkingdom": "Bacteria"}, "8083": {"species": "Xiphophorus maculatus", "genus": "Xiphophorus", "family": "Poeciliidae", "order": "Cyprinodontiformes", "phylum": "Chordata", "superkingdom": "Eukaryota"}, "96345": {"species": "Flavobacterium psychrophilum", "genus": "Flavobacterium", "family": "Flavobacteriaceae", "order": "Flavobacteriales", "phylum": "Bacteroidetes", "superkingdom": "Bacteria"}, "542402": {"species": "uncultured bacterium ARCTIC13_E_12", "genus": "Bacteria-undef", "family": "Bacteria-undef", "order": "Bacteria-undef", "phylum": "Bacteria-undef", "superkingdom": "Bacteria"}, "3218": {"species": "Physcomitrium patens", "genus": "Physcomitrium", "family": "Funariaceae", "order": "Funariales", "phylum": "Streptophyta", "superkingdom": "Eukaryota"}, "2249356": {"species": "Flavobacterium sp. HYN0086", "genus": "Flavobacterium", "family": "Flavobacteriaceae", "order": "Flavobacteriales", "phylum": "Bacteroidetes", "superkingdom": "Bacteria"}, "559305": {"species": "Trichophyton rubrum", "genus": "Trichophyton", "family": "Arthrodermataceae", "order": "Onygenales", "phylum": "Ascomycota", "superkingdom": "Eukaryota"}, "2058134": {"species": "Nonlabens sp. MB-3u-79", "genus": "Nonlabens", "family": "Flavobacteriaceae", "order": "Flavobacteriales", "phylum": "Bacteroidetes", "superkingdom": "Bacteria"}, "688270": {"species": "Cellulophaga algicola", "genus": "Cellulophaga", "family": "Flavobacteriaceae", "order": "Flavobacteriales", "phylum": "Bacteroidetes", "superkingdom": "Bacteria"}, "485918": {"species": "Chitinophaga pinensis", "genus": "Chitinophaga", "family": "Chitinophagaceae", "order": "Chitinophagales", "phylum": "Bacteroidetes", "superkingdom": "Bacteria"}, "411154": {"species": "Gramella forsetii", "genus": "Gramella", "family": "Flavobacteriaceae", "order": "Flavobacteriales", "phylum": "Bacteroidetes", "superkingdom": "Bacteria"}, "2494375": {"species": "Aequorivita sp. H23M31", "genus": "Aequorivita", "family": "Flavobacteriaceae", "order": "Flavobacteriales", "phylum": "Bacteroidetes", "superkingdom": "Bacteria"}, "1808001": {"species": "Acinetobacter sp. LoGeW2-3", "genus": "Acinetobacter", "family": "Moraxellaceae", "order": "Pseudomonadales", "phylum": "Proteobacteria", "superkingdom": "Bacteria"}, "996801": {"species": "Polaribacter reichenbachii", "genus": "Polaribacter", "family": "Flavobacteriaceae", "order": "Flavobacteriales", "phylum": "Bacteroidetes", "superkingdom": "Bacteria"}, "114398": {"species": "Parasteatoda tepidariorum", "genus": "Parasteatoda", "family": "Theridiidae", "order": "Araneae", "phylum": "Arthropoda", "superkingdom": "Eukaryota"}, "754417": {"species": "Winogradskyella sp. PC-19", "genus": "Winogradskyella", "family": "Flavobacteriaceae", "order": "Flavobacteriales", "phylum": "Bacteroidetes", "superkingdom": "Bacteria"}, "554055": {"species": "Micractinium conductrix", "genus": "Micractinium", "family": "Chlorellaceae", "order": "Chlorellales", "phylum": "Chlorophyta", "superkingdom": "Eukaryota"}, "2787": {"species": "Porphyra purpurea", "genus": "Porphyra", "family": "Bangiaceae", "order": "Bangiales", "phylum": "Rhodophyta", "superkingdom": "Eukaryota"}, "9646": {"species": "Ailuropoda melanoleuca", "genus": "Ailuropoda", "family": "Ursidae", "order": "Carnivora", "phylum": "Chordata", "superkingdom": "Eukaryota"}, "984262": {"species": "Saprospira grandis", "genus": "Saprospira", "family": "Saprospiraceae", "order": "Saprospirales", "phylum": "Bacteroidetes", "superkingdom": "Bacteria"}, "865938": {"species": "Weeksella virosa", "genus": "Weeksella", "family": "Weeksellaceae", "order": "Flavobacteriales", "phylum": "Bacteroidetes", "superkingdom": "Bacteria"}, "1202541": {"species": "Botryococcus braunii", "genus": "Botryococcus", "family": "Chlorophyta-undef", "order": "Chlorophyta-undef", "phylum": "Chlorophyta", "superkingdom": "Eukaryota"}, "430522": {"species": "Pedobacter steynii", "genus": "Pedobacter", "family": "Sphingobacteriaceae", "order": "Sphingobacteriales", "phylum": "Bacteroidetes", "superkingdom": "Bacteria"}, "2282170": {"species": "Kordia sp. SMS9", "genus": "Kordia", "family": "Flavobacteriaceae", "order": "Flavobacteriales", "phylum": "Bacteroidetes", "superkingdom": "Bacteria"}, "49451": {"species": "Nicotiana attenuata", "genus": "Nicotiana", "family": "Solanaceae", "order": "Solanales", "phylum": "Streptophyta", "superkingdom": "Eukaryota"}, "157820": {"species": "uncultured prasinophyte", "genus": "Chlorophyta-undef", "family": "Chlorophyta-undef", "order": "Chlorophyta-undef", "phylum": "Chlorophyta", "superkingdom": "Eukaryota"}, "36894": {"species": "Pyramimonas parkeae", "genus": "Pyramimonas", "family": "Pyramimonadaceae", "order": "Pyramimonadales", "phylum": "Chlorophyta", "superkingdom": "Eukaryota"}, "1803846": {"species": "Flavivirga eckloniae", "genus": "Flavivirga", "family": "Flavobacteriaceae", "order": "Flavobacteriales", "phylum": "Bacteroidetes", "superkingdom": "Bacteria"}, "3662": {"species": "Cucurbita moschata", "genus": "Cucurbita", "family": "Cucurbitaceae", "order": "Cucurbitales", "phylum": "Streptophyta", "superkingdom": "Eukaryota"}, "313598": {"species": "Polaribacter sp. MED152", "genus": "Polaribacter", "family": "Flavobacteriaceae", "order": "Flavobacteriales", "phylum": "Bacteroidetes", "superkingdom": "Bacteria"}, "237258": {"species": "Cloacibacterium normanense", "genus": "Cloacibacterium", "family": "Weeksellaceae", "order": "Flavobacteriales", "phylum": "Bacteroidetes", "superkingdom": "Bacteria"}, "1178778": {"species": "Maribacter cobaltidurans", "genus": "Maribacter", "family": "Flavobacteriaceae", "order": "Flavobacteriales", "phylum": "Bacteroidetes", "superkingdom": "Bacteria"}, "8364": {"species": "Xenopus tropicalis", "genus": "Xenopus", "family": "Pipidae", "order": "Anura", "phylum": "Chordata", "superkingdom": "Eukaryota"}, "52035": {"species": "Lobochlamys segnis", "genus": "Lobochlamys", "family": "Chlamydomonadaceae", "order": "Chlamydomonadales", "phylum": "Chlorophyta", "superkingdom": "Eukaryota"}, "1452724": {"species": "Flavobacterium psychrophilum", "genus": "Flavobacterium", "family": "Flavobacteriaceae", "order": "Flavobacteriales", "phylum": "Bacteroidetes", "superkingdom": "Bacteria"}, "1141622": {"species": "uncultured picoeukaryote", "genus": "Eukaryota-undef", "family": "Eukaryota-undef", "order": "Eukaryota-undef", "phylum": "Eukaryota-undef", "superkingdom": "Eukaryota"}, "1241979": {"species": "Chryseobacterium carnis", "genus": "Kaistella", "family": "Weeksellaceae", "order": "Flavobacteriales", "phylum": "Bacteroidetes", "superkingdom": "Bacteria"}, "206008": {"species": "Panicum hallii", "genus": "Panicum", "family": "Poaceae", "order": "Poales", "phylum": "Streptophyta", "superkingdom": "Eukaryota"}, "1855336": {"species": "Polaribacter sp. KT25b", "genus": "Polaribacter", "family": "Flavobacteriaceae", "order": "Flavobacteriales", "phylum": "Bacteroidetes", "superkingdom": "Bacteria"}, "294": {"species": "Pseudomonas fluorescens", "genus": "Pseudomonas", "family": "Pseudomonadaceae", "order": "Pseudomonadales", "phylum": "Proteobacteria", "superkingdom": "Bacteria"}, "1644130": {"species": "Maribacter sp. 1_2014MBL_MicDiv", "genus": "Maribacter", "family": "Flavobacteriaceae", "order": "Flavobacteriales", "phylum": "Bacteroidetes", "superkingdom": "Bacteria"}, "1714848": {"species": "Aquimarina sp. AD1", "genus": "Aquimarina", "family": "Flavobacteriaceae", "order": "Flavobacteriales", "phylum": "Bacteroidetes", "superkingdom": "Bacteria"}, "979": {"species": "Cellulophaga lytica", "genus": "Cellulophaga", "family": "Flavobacteriaceae", "order": "Flavobacteriales", "phylum": "Bacteroidetes", "superkingdom": "Bacteria"}, "754414": {"species": "Winogradskyella sp. PG-10", "genus": "Winogradskyella", "family": "Flavobacteriaceae", "order": "Flavobacteriales", "phylum": "Bacteroidetes", "superkingdom": "Bacteria"}, "77133": {"species": "uncultured bacterium", "genus": "Bacteria-undef", "family": "Bacteria-undef", "order": "Bacteria-undef", "phylum": "Bacteria-undef", "superkingdom": "Bacteria"}, "165436": {"species": "uncultured Flavobacteriaceae bacterium", "genus": "Flavobacteriaceae-undef", "family": "Flavobacteriaceae", "order": "Flavobacteriales", "phylum": "Bacteroidetes", "superkingdom": "Bacteria"}, "55468": {"species": "Lagarosiphon major", "genus": "Lagarosiphon", "family": "Hydrocharitaceae", "order": "Alismatales", "phylum": "Streptophyta", "superkingdom": "Eukaryota"}, "669041": {"species": "Tenacibaculum dicentrarchi", "genus": "Tenacibaculum", "family": "Flavobacteriaceae", "order": "Flavobacteriales", "phylum": "Bacteroidetes", "superkingdom": "Bacteria"}, "2201181": {"species": "Flavobacterium sediminis", "genus": "Flavobacterium", "family": "Flavobacteriaceae", "order": "Flavobacteriales", "phylum": "Bacteroidetes", "superkingdom": "Bacteria"}, "1850252": {"species": "Tenacibaculum todarodis", "genus": "Tenacibaculum", "family": "Flavobacteriaceae", "order": "Flavobacteriales", "phylum": "Bacteroidetes", "superkingdom": "Bacteria"}, "1302659": {"species": "Planococcus versutus", "genus": "Planococcus", "family": "Planococcaceae", "order": "Bacillales", "phylum": "Firmicutes", "superkingdom": "Bacteria"}, "1150389": {"species": "Flavobacteriaceae bacterium UJ101", "genus": "Flavobacteriaceae-undef", "family": "Flavobacteriaceae", "order": "Flavobacteriales", "phylum": "Bacteroidetes", "superkingdom": "Bacteria"}, "41875": {"species": "Bathycoccus prasinos", "genus": "Bathycoccus", "family": "Bathycoccaceae", "order": "Mamiellales", "phylum": "Chlorophyta", "superkingdom": "Eukaryota"}, "1336802": {"species": "Nonlabens sp. Hel1_33_55", "genus": "Nonlabens", "family": "Flavobacteriaceae", "order": "Flavobacteriales", "phylum": "Bacteroidetes", "superkingdom": "Bacteria"}, "50452": {"species": "Arabis alpina", "genus": "Arabis", "family": "Brassicaceae", "order": "Brassicales", "phylum": "Streptophyta", "superkingdom": "Eukaryota"}, "743611": {"species": "uncultured organism MedDCM-OCT-S04-C161", "genus": "undef", "family": "undef", "order": "undef", "phylum": "undef", "superkingdom": "undef"}, "1094466": {"species": "Flavobacterium indicum", "genus": "Flavobacterium", "family": "Flavobacteriaceae", "order": "Flavobacteriales", "phylum": "Bacteroidetes", "superkingdom": "Bacteria"}, "3711": {"species": "Brassica rapa", "genus": "Brassica", "family": "Brassicaceae", "order": "Brassicales", "phylum": "Streptophyta", "superkingdom": "Eukaryota"}, "112090": {"species": "Aphanomyces astaci", "genus": "Aphanomyces", "family": "Saprolegniaceae", "order": "Saprolegniales", "phylum": "Eukaryota-undef", "superkingdom": "Eukaryota"}, "76832": {"species": "Myroides odoratimimus", "genus": "Myroides", "family": "Flavobacteriaceae", "order": "Flavobacteriales", "phylum": "Bacteroidetes", "superkingdom": "Bacteria"}, "269798": {"species": "Cytophaga hutchinsonii", "genus": "Cytophaga", "family": "Cytophagaceae", "order": "Cytophagales", "phylum": "Bacteroidetes", "superkingdom": "Bacteria"}, "1784713": {"species": "Flavobacterium arcticum", "genus": "Flavobacterium", "family": "Flavobacteriaceae", "order": "Flavobacteriales", "phylum": "Bacteroidetes", "superkingdom": "Bacteria"}, "1229726": {"species": "Gramella flava", "genus": "Gramella", "family": "Flavobacteriaceae", "order": "Flavobacteriales", "phylum": "Bacteroidetes", "superkingdom": "Bacteria"}, "929562": {"species": "Emticicia oligotrophica", "genus": "Emticicia", "family": "Cytophagaceae", "order": "Cytophagales", "phylum": "Bacteroidetes", "superkingdom": "Bacteria"}, "2027857": {"species": "Mariniflexile sp. TRM1-10", "genus": "Mariniflexile", "family": "Flavobacteriaceae", "order": "Flavobacteriales", "phylum": "Bacteroidetes", "superkingdom": "Bacteria"}, "1336794": {"species": "Formosa sp. Hel1_33_131", "genus": "Formosa", "family": "Flavobacteriaceae", "order": "Flavobacteriales", "phylum": "Bacteroidetes", "superkingdom": "Bacteria"}, "709991": {"species": "Odoribacter splanchnicus", "genus": "Odoribacter", "family": "Odoribacteraceae", "order": "Bacteroidales", "phylum": "Bacteroidetes", "superkingdom": "Bacteria"}, "1789224": {"species": "Acinetobacter larvae", "genus": "Acinetobacter", "family": "Moraxellaceae", "order": "Pseudomonadales", "phylum": "Proteobacteria", "superkingdom": "Bacteria"}, "1871037": {"species": "Flavobacteriaceae bacterium", "genus": "Flavobacteriaceae-undef", "family": "Flavobacteriaceae", "order": "Flavobacteriales", "phylum": "Bacteroidetes", "superkingdom": "Bacteria"}, "28090": {"species": "Acinetobacter lwoffii", "genus": "Acinetobacter", "family": "Moraxellaceae", "order": "Pseudomonadales", "phylum": "Proteobacteria", "superkingdom": "Bacteria"}, "2478663": {"species": "Chryseobacterium sp. 3008163", "genus": "Chryseobacterium", "family": "Weeksellaceae", "order": "Flavobacteriales", "phylum": "Bacteroidetes", "superkingdom": "Bacteria"}, "746697": {"species": "Aequorivita sublithincola", "genus": "Aequorivita", "family": "Flavobacteriaceae", "order": "Flavobacteriales", "phylum": "Bacteroidetes", "superkingdom": "Bacteria"}, "2487071": {"species": "Chryseobacterium sp. F5649", "genus": "Chryseobacterium", "family": "Weeksellaceae", "order": "Flavobacteriales", "phylum": "Bacteroidetes", "superkingdom": "Bacteria"}, "88036": {"species": "Selaginella moellendorffii", "genus": "Selaginella", "family": "Selaginellaceae", "order": "Selaginellales", "phylum": "Streptophyta", "superkingdom": "Eukaryota"}, "83485": {"species": "Linepithema humile", "genus": "Linepithema", "family": "Formicidae", "order": "Hymenoptera", "phylum": "Arthropoda", "superkingdom": "Eukaryota"}, "56765": {"species": "uncultured marine bacterium", "genus": "Bacteria-undef", "family": "Bacteria-undef", "order": "Bacteria-undef", "phylum": "Bacteria-undef", "superkingdom": "Bacteria"}, "74091": {"species": "Sargassum confusum", "genus": "Sargassum", "family": "Sargassaceae", "order": "Fucales", "phylum": "Eukaryota-undef", "superkingdom": "Eukaryota"}, "109376": {"species": "Brassica oleracea", "genus": "Brassica", "family": "Brassicaceae", "order": "Brassicales", "phylum": "Streptophyta", "superkingdom": "Eukaryota"}, "74468": {"species": "Sargassum muticum", "genus": "Sargassum", "family": "Sargassaceae", "order": "Fucales", "phylum": "Eukaryota-undef", "superkingdom": "Eukaryota"}, "34126": {"species": "Cladophora albida", "genus": "Cladophora", "family": "Cladophoraceae", "order": "Cladophorales", "phylum": "Chlorophyta", "superkingdom": "Eukaryota"}, "3074": {"species": "Parachlorella kessleri", "genus": "Parachlorella", "family": "Chlorellaceae", "order": "Chlorellales", "phylum": "Chlorophyta", "superkingdom": "Eukaryota"}, "413404": {"species": "Candidatus Ruthia magnifica", "genus": "Candidatus Ruthia", "family": "Proteobacteria-undef", "order": "Proteobacteria-undef", "phylum": "Proteobacteria", "superkingdom": "Bacteria"}, "983548": {"species": "Dokdonia sp. 4H-3-7-5", "genus": "Dokdonia", "family": "Flavobacteriaceae", "order": "Flavobacteriales", "phylum": "Bacteroidetes", "superkingdom": "Bacteria"}, "436017": {"species": "Ostreococcus sp. 'lucimarinus'", "genus": "Ostreococcus", "family": "Bathycoccaceae", "order": "Mamiellales", "phylum": "Chlorophyta", "superkingdom": "Eukaryota"}, "2478552": {"species": "Flavobacterium sp. 140616W15", "genus": "Flavobacterium", "family": "Flavobacteriaceae", "order": "Flavobacteriales", "phylum": "Bacteroidetes", "superkingdom": "Bacteria"}, "1294385": {"species": "Saccharomyces cerevisiae", "genus": "Saccharomyces", "family": "Saccharomycetaceae", "order": "Saccharomycetales", "phylum": "Ascomycota", "superkingdom": "Eukaryota"}, "133788": {"species": "uncultured prasinophyte clone OM5", "genus": "Chlorophyta-undef", "family": "Chlorophyta-undef", "order": "Chlorophyta-undef", "phylum": "Chlorophyta", "superkingdom": "Eukaryota"}, "4686": {"species": "Asparagus officinalis", "genus": "Asparagus", "family": "Asparagaceae", "order": "Asparagales", "phylum": "Streptophyta", "superkingdom": "Eukaryota"}, "2126553": {"species": "Gramella fulva", "genus": "Gramella", "family": "Flavobacteriaceae", "order": "Flavobacteriales", "phylum": "Bacteroidetes", "superkingdom": "Bacteria"}, "1774273": {"species": "Polaribacter vadi", "genus": "Polaribacter", "family": "Flavobacteriaceae", "order": "Flavobacteriales", "phylum": "Bacteroidetes", "superkingdom": "Bacteria"}, "564608": {"species": "Micromonas pusilla", "genus": "Micromonas", "family": "Mamiellaceae", "order": "Mamiellales", "phylum": "Chlorophyta", "superkingdom": "Eukaryota"}, "96477": {"species": "Chaetosphaeridium globosum", "genus": "Chaetosphaeridium", "family": "Chaetosphaeridiaceae", "order": "Coleochaetales", "phylum": "Streptophyta", "superkingdom": "Eukaryota"}, "3562": {"species": "Spinacia oleracea", "genus": "Spinacia", "family": "Chenopodiaceae", "order": "Caryophyllales", "phylum": "Streptophyta", "superkingdom": "Eukaryota"}, "1348585": {"species": "Cellulophaga baltica", "genus": "Cellulophaga", "family": "Flavobacteriaceae", "order": "Flavobacteriales", "phylum": "Bacteroidetes", "superkingdom": "Bacteria"}, "2058137": {"species": "Polaribacter sp. ALD11", "genus": "Polaribacter", "family": "Flavobacteriaceae", "order": "Flavobacteriales", "phylum": "Bacteroidetes", "superkingdom": "Bacteria"}, "459526": {"species": "Flavobacterium anhuiense", "genus": "Flavobacterium", "family": "Flavobacteriaceae", "order": "Flavobacteriales", "phylum": "Bacteroidetes", "superkingdom": "Bacteria"}, "2173169": {"species": "Dokdonia sp. Dokd-P16", "genus": "Dokdonia", "family": "Flavobacteriaceae", "order": "Flavobacteriales", "phylum": "Bacteroidetes", "superkingdom": "Bacteria"}, "28188": {"species": "Capnocytophaga canimorsus", "genus": "Capnocytophaga", "family": "Flavobacteriaceae", "order": "Flavobacteriales", "phylum": "Bacteroidetes", "superkingdom": "Bacteria"}, "3664": {"species": "Cucurbita pepo", "genus": "Cucurbita", "family": "Cucurbitaceae", "order": "Cucurbitales", "phylum": "Streptophyta", "superkingdom": "Eukaryota"}, "28118": {"species": "Odoribacter splanchnicus", "genus": "Odoribacter", "family": "Odoribacteraceae", "order": "Bacteroidales", "phylum": "Bacteroidetes", "superkingdom": "Bacteria"}, "28189": {"species": "Capnocytophaga cynodegmi", "genus": "Capnocytophaga", "family": "Flavobacteriaceae", "order": "Flavobacteriales", "phylum": "Bacteroidetes", "superkingdom": "Bacteria"}, "52965": {"species": "Phacotus lenticularis", "genus": "Phacotus", "family": "Phacotaceae", "order": "Chlamydomonadales", "phylum": "Chlorophyta", "superkingdom": "Eukaryota"}, "754429": {"species": "Gilvibacter sp. SZ-19", "genus": "Gilvibacter", "family": "Flavobacteriaceae", "order": "Flavobacteriales", "phylum": "Bacteroidetes", "superkingdom": "Bacteria"}, "616991": {"species": "Arenibacter algicola", "genus": "Arenibacter", "family": "Flavobacteriaceae", "order": "Flavobacteriales", "phylum": "Bacteroidetes", "superkingdom": "Bacteria"}, "1312072": {"species": "Polaribacter sp. SA4-12", "genus": "Polaribacter", "family": "Flavobacteriaceae", "order": "Flavobacteriales", "phylum": "Bacteroidetes", "superkingdom": "Bacteria"}, "1604141": {"species": "Antrophyum semicostatum", "genus": "Antrophyum", "family": "Pteridaceae", "order": "Polypodiales", "phylum": "Streptophyta", "superkingdom": "Eukaryota"}, "2488665": {"species": "Marinobacter sp. NP-4(2019)", "genus": "Marinobacter", "family": "Alteromonadaceae", "order": "Alteromonadales", "phylum": "Proteobacteria", "superkingdom": "Bacteria"}, "754409": {"species": "Winogradskyella sp. PG-2", "genus": "Winogradskyella", "family": "Flavobacteriaceae", "order": "Flavobacteriales", "phylum": "Bacteroidetes", "superkingdom": "Bacteria"}, "1749259": {"species": "Marinobacter sp. LQ44", "genus": "Marinobacter", "family": "Alteromonadaceae", "order": "Alteromonadales", "phylum": "Proteobacteria", "superkingdom": "Bacteria"}, "69401": {"species": "Carteria cerasiformis", "genus": "Carteria", "family": "Chlamydomonadaceae", "order": "Chlamydomonadales", "phylum": "Chlorophyta", "superkingdom": "Eukaryota"}, "55564": {"species": "Chara vulgaris", "genus": "Chara", "family": "Characeae", "order": "Charales", "phylum": "Streptophyta", "superkingdom": "Eukaryota"}, "1347342": {"species": "Formosa agariphila", "genus": "Formosa", "family": "Flavobacteriaceae", "order": "Flavobacteriales", "phylum": "Bacteroidetes", "superkingdom": "Bacteria"}, "1790137": {"species": "Wenyingzhuangia fucanilytica", "genus": "Wenyingzhuangia", "family": "Flavobacteriaceae", "order": "Flavobacteriales", "phylum": "Bacteroidetes", "superkingdom": "Bacteria"}, "1714860": {"species": "Aquimarina sp. BL5", "genus": "Aquimarina", "family": "Flavobacteriaceae", "order": "Flavobacteriales", "phylum": "Bacteroidetes", "superkingdom": "Bacteria"}, "574566": {"species": "Coccomyxa subellipsoidea", "genus": "Coccomyxa", "family": "Chlorophyta-undef", "order": "Chlorophyta-undef", "phylum": "Chlorophyta", "superkingdom": "Eukaryota"}, "1936080": {"species": "Winogradskyella sp. J14-2", "genus": "Winogradskyella", "family": "Flavobacteriaceae", "order": "Flavobacteriales", "phylum": "Bacteroidetes", "superkingdom": "Bacteria"}, "1729720": {"species": "Salegentibacter sp. T436", "genus": "Salegentibacter", "family": "Flavobacteriaceae", "order": "Flavobacteriales", "phylum": "Bacteroidetes", "superkingdom": "Bacteria"}, "1714849": {"species": "Aquimarina sp. AD10", "genus": "Aquimarina", "family": "Flavobacteriaceae", "order": "Flavobacteriales", "phylum": "Bacteroidetes", "superkingdom": "Bacteria"}, "983544": {"species": "Lacinutrix sp. 5H-3-7-4", "genus": "Lacinutrix", "family": "Flavobacteriaceae", "order": "Flavobacteriales", "phylum": "Bacteroidetes", "superkingdom": "Bacteria"}, "293387": {"species": "Bacillus altitudinis", "genus": "Bacillus", "family": "Bacillaceae", "order": "Bacillales", "phylum": "Firmicutes", "superkingdom": "Bacteria"}, "225937": {"species": "Marinobacter adhaerens", "genus": "Marinobacter", "family": "Alteromonadaceae", "order": "Alteromonadales", "phylum": "Proteobacteria", "superkingdom": "Bacteria"}, "1850246": {"species": "Urechidicola croceus", "genus": "Urechidicola", "family": "Flavobacteriaceae", "order": "Flavobacteriales", "phylum": "Bacteroidetes", "superkingdom": "Bacteria"}, "867900": {"species": "Cellulophaga lytica", "genus": "Cellulophaga", "family": "Flavobacteriaceae", "order": "Flavobacteriales", "phylum": "Bacteroidetes", "superkingdom": "Bacteria"}, "253288": {"species": "Malassezia yamatoensis", "genus": "Malassezia", "family": "Malasseziaceae", "order": "Malasseziales", "phylum": "Basidiomycota", "superkingdom": "Eukaryota"}, "39947": {"species": "Oryza sativa", "genus": "Oryza", "family": "Poaceae", "order": "Poales", "phylum": "Streptophyta", "superkingdom": "Eukaryota"}, "3708": {"species": "Brassica napus", "genus": "Brassica", "family": "Brassicaceae", "order": "Brassicales", "phylum": "Streptophyta", "superkingdom": "Eukaryota"}, "1416941": {"species": "Closterium baillyanum", "genus": "Closterium", "family": "Closteriaceae", "order": "Desmidiales", "phylum": "Streptophyta", "superkingdom": "Eukaryota"}, "280463": {"species": "Emiliania huxleyi", "genus": "Emiliania", "family": "Noelaerhabdaceae", "order": "Isochrysidales", "phylum": "Haptista", "superkingdom": "Eukaryota"}, "216432": {"species": "Croceibacter atlanticus", "genus": "Croceibacter", "family": "Flavobacteriaceae", "order": "Flavobacteriales", "phylum": "Bacteroidetes", "superkingdom": "Bacteria"}, "643867": {"species": "Marivirga tractuosa", "genus": "Marivirga", "family": "Marivirgaceae", "order": "Cytophagales", "phylum": "Bacteroidetes", "superkingdom": "Bacteria"}, "886377": {"species": "Muricauda ruestringensis", "genus": "Muricauda", "family": "Flavobacteriaceae", "order": "Flavobacteriales", "phylum": "Bacteroidetes", "superkingdom": "Bacteria"}, "296587": {"species": "Micromonas commoda", "genus": "Micromonas", "family": "Mamiellaceae", "order": "Mamiellales", "phylum": "Chlorophyta", "superkingdom": "Eukaryota"}, "1415568": {"species": "Marinobacter sp. LV10R510-11A", "genus": "Marinobacter", "family": "Alteromonadaceae", "order": "Alteromonadales", "phylum": "Proteobacteria", "superkingdom": "Bacteria"}, "143223": {"species": "Salegentibacter salegens", "genus": "Salegentibacter", "family": "Flavobacteriaceae", "order": "Flavobacteriales", "phylum": "Bacteroidetes", "superkingdom": "Bacteria"}, "4442": {"species": "Camellia sinensis", "genus": "Camellia", "family": "Theaceae", "order": "Ericales", "phylum": "Streptophyta", "superkingdom": "Eukaryota"}, "179408": {"species": "Oscillatoria nigro-viridis", "genus": "Oscillatoria", "family": "Oscillatoriaceae", "order": "Oscillatoriales", "phylum": "Cyanobacteria", "superkingdom": "Bacteria"}, "1486034": {"species": "Lacinutrix venerupis", "genus": "Lacinutrix", "family": "Flavobacteriaceae", "order": "Flavobacteriales", "phylum": "Bacteroidetes", "superkingdom": "Bacteria"}, "52555": {"species": "Synura petersenii", "genus": "Synura", "family": "Mallomonadaceae", "order": "Synurales", "phylum": "Eukaryota-undef", "superkingdom": "Eukaryota"}, "542440": {"species": "uncultured bacterium ARCTIC49_D_07", "genus": "Bacteria-undef", "family": "Bacteria-undef", "order": "Bacteria-undef", "phylum": "Bacteria-undef", "superkingdom": "Bacteria"}, "110193": {"species": "Nicrophorus vespilloides", "genus": "Nicrophorus", "family": "Silphidae", "order": "Coleoptera", "phylum": "Arthropoda", "superkingdom": "Eukaryota"}, "2007176": {"species": "Dipterocladia arabiensis", "genus": "Dipterocladia", "family": "Dasyaceae", "order": "Ceramiales", "phylum": "Rhodophyta", "superkingdom": "Eukaryota"}, "760142": {"species": "Hippea maritima", "genus": "Hippea", "family": "Desulfurellaceae", "order": "Desulfurellales", "phylum": "Proteobacteria", "superkingdom": "Bacteria"}, "7160": {"species": "Aedes albopictus", "genus": "Aedes", "family": "Culicidae", "order": "Diptera", "phylum": "Arthropoda", "superkingdom": "Eukaryota"}, "1250295": {"species": "Flavobacteriaceae bacterium MAR_2010_188", "genus": "Flavobacteriaceae-undef", "family": "Flavobacteriaceae", "order": "Flavobacteriales", "phylum": "Bacteroidetes", "superkingdom": "Bacteria"}, "319236": {"species": "Nonlabens sediminis", "genus": "Nonlabens", "family": "Flavobacteriaceae", "order": "Flavobacteriales", "phylum": "Bacteroidetes", "superkingdom": "Bacteria"}, "412965": {"species": "Candidatus Vesicomyosocius okutanii", "genus": "Candidatus Vesicomyosocius", "family": "Proteobacteria-undef", "order": "Proteobacteria-undef", "phylum": "Proteobacteria", "superkingdom": "Bacteria"}, "542414": {"species": "uncultured bacterium ARCTIC26_B_07", "genus": "Bacteria-undef", "family": "Bacteria-undef", "order": "Bacteria-undef", "phylum": "Bacteria-undef", "superkingdom": "Bacteria"}, "79200": {"species": "Daucus carota", "genus": "Daucus", "family": "Apiaceae", "order": "Apiales", "phylum": "Streptophyta", "superkingdom": "Eukaryota"}, "1041826": {"species": "Flavobacterium columnare", "genus": "Flavobacterium", "family": "Flavobacteriaceae", "order": "Flavobacteriales", "phylum": "Bacteroidetes", "superkingdom": "Bacteria"}, "2048654": {"species": "Solibacillus sp. R5-41", "genus": "Solibacillus", "family": "Planococcaceae", "order": "Bacillales", "phylum": "Firmicutes", "superkingdom": "Bacteria"}, "1476901": {"species": "Nonlabens sp. MIC269", "genus": "Nonlabens", "family": "Flavobacteriaceae", "order": "Flavobacteriales", "phylum": "Bacteroidetes", "superkingdom": "Bacteria"}, "996": {"species": "Flavobacterium columnare", "genus": "Flavobacterium", "family": "Flavobacteriaceae", "order": "Flavobacteriales", "phylum": "Bacteroidetes", "superkingdom": "Bacteria"}, "2021234": {"species": "Ahniella affigens", "genus": "Ahniella", "family": "Rhodanobacteraceae", "order": "Xanthomonadales", "phylum": "Proteobacteria", "superkingdom": "Bacteria"}, "412627": {"species": "Zalieutes elater", "genus": "Zalieutes", "family": "Ogcocephalidae", "order": "Lophiiformes", "phylum": "Chordata", "superkingdom": "Eukaryota"}, "584609": {"species": "Tenacibaculum jejuense", "genus": "Tenacibaculum", "family": "Flavobacteriaceae", "order": "Flavobacteriales", "phylum": "Bacteroidetes", "superkingdom": "Bacteria"}, "1034807": {"species": "Flavobacterium branchiophilum", "genus": "Flavobacterium", "family": "Flavobacteriaceae", "order": "Flavobacteriales", "phylum": "Bacteroidetes", "superkingdom": "Bacteria"}, "118797": {"species": "Lipotes vexillifer", "genus": "Lipotes", "family": "Lipotidae", "order": "Artiodactyla", "phylum": "Chordata", "superkingdom": "Eukaryota"}, "2044912": {"species": "Staphylococcus sp. SDB 2975", "genus": "Staphylococcus", "family": "Staphylococcaceae", "order": "Bacillales", "phylum": "Firmicutes", "superkingdom": "Bacteria"}, "2055892": {"species": "Idiomarina sp. X4", "genus": "Idiomarina", "family": "Idiomarinaceae", "order": "Alteromonadales", "phylum": "Proteobacteria", "superkingdom": "Bacteria"}, "204992": {"species": "Golenkinia longispicula", "genus": "Golenkinia", "family": "Golenkiniaceae", "order": "Chlamydomonadales", "phylum": "Chlorophyta", "superkingdom": "Eukaryota"}, "212695": {"species": "uncultured Flavobacteriia bacterium", "genus": "Bacteroidetes-undef", "family": "Bacteroidetes-undef", "order": "Bacteroidetes-undef", "phylum": "Bacteroidetes", "superkingdom": "Bacteria"}, "181804": {"species": "Nitella hyalina", "genus": "Nitella", "family": "Characeae", "order": "Charales", "phylum": "Streptophyta", "superkingdom": "Eukaryota"}, "1173027": {"species": "Microcoleus sp. PCC 7113", "genus": "Microcoleus", "family": "Microcoleaceae", "order": "Oscillatoriales", "phylum": "Cyanobacteria", "superkingdom": "Bacteria"}, "59895": {"species": "Cynara cardunculus", "genus": "Cynara", "family": "Asteraceae", "order": "Asterales", "phylum": "Streptophyta", "superkingdom": "Eukaryota"}, "1336796": {"species": "Gillisia sp. Hel1_33_143", "genus": "Gillisia", "family": "Flavobacteriaceae", "order": "Flavobacteriales", "phylum": "Bacteroidetes", "superkingdom": "Bacteria"}, "1300343": {"species": "Dokdonia donghaensis", "genus": "Dokdonia", "family": "Flavobacteriaceae", "order": "Flavobacteriales", "phylum": "Bacteroidetes", "superkingdom": "Bacteria"}, "2183896": {"species": "Flavobacterium crocinum", "genus": "Flavobacterium", "family": "Flavobacteriaceae", "order": "Flavobacteriales", "phylum": "Bacteroidetes", "superkingdom": "Bacteria"}, "313596": {"species": "Robiginitalea biformata", "genus": "Robiginitalea", "family": "Flavobacteriaceae", "order": "Flavobacteriales", "phylum": "Bacteroidetes", "superkingdom": "Bacteria"}, "13146": {"species": "Melopsittacus undulatus", "genus": "Melopsittacus", "family": "Psittaculidae", "order": "Psittaciformes", "phylum": "Chordata", "superkingdom": "Eukaryota"}, "1836467": {"species": "Maribacter sp. T28", "genus": "Maribacter", "family": "Flavobacteriaceae", "order": "Flavobacteriales", "phylum": "Bacteroidetes", "superkingdom": "Bacteria"}, "28087": {"species": "Legionella sainthelensi", "genus": "Legionella", "family": "Legionellaceae", "order": "Legionellales", "phylum": "Proteobacteria", "superkingdom": "Bacteria"}, "1529069": {"species": "Polaribacter sp. BM10", "genus": "Polaribacter", "family": "Flavobacteriaceae", "order": "Flavobacteriales", "phylum": "Bacteroidetes", "superkingdom": "Bacteria"}, "313590": {"species": "Dokdonia sp. MED134", "genus": "Dokdonia", "family": "Flavobacteriaceae", "order": "Flavobacteriales", "phylum": "Bacteroidetes", "superkingdom": "Bacteria"}, "1454006": {"species": "Siansivirga zeaxanthinifaciens", "genus": "Siansivirga", "family": "Flavobacteriaceae", "order": "Flavobacteriales", "phylum": "Bacteroidetes", "superkingdom": "Bacteria"}, "358574": {"species": "uncultured microorganism", "genus": "undef", "family": "undef", "order": "undef", "phylum": "undef", "superkingdom": "undef"}, "1349785": {"species": "Tenacibaculum maritimum", "genus": "Tenacibaculum", "family": "Flavobacteriaceae", "order": "Flavobacteriales", "phylum": "Bacteroidetes", "superkingdom": "Bacteria"}, "33033": {"species": "Parvimonas micra", "genus": "Parvimonas", "family": "Peptoniphilaceae", "order": "Tissierellales", "phylum": "Firmicutes", "superkingdom": "Bacteria"}, "480520": {"species": "Myroides profundi", "genus": "Myroides", "family": "Flavobacteriaceae", "order": "Flavobacteriales", "phylum": "Bacteroidetes", "superkingdom": "Bacteria"}, "1583100": {"species": "Myroides sp. A21", "genus": "Myroides", "family": "Flavobacteriaceae", "order": "Flavobacteriales", "phylum": "Bacteroidetes", "superkingdom": "Bacteria"}, "2485824": {"species": "Rhodogorgon sp.", "genus": "Rhodogorgon", "family": "Rhodogorgonaceae", "order": "Rhodogorgonales", "phylum": "Rhodophyta", "superkingdom": "Eukaryota"}, "1721091": {"species": "Chryseobacterium sp. IHB B 17019", "genus": "Chryseobacterium", "family": "Weeksellaceae", "order": "Flavobacteriales", "phylum": "Bacteroidetes", "superkingdom": "Bacteria"}, "985043": {"species": "Polaribacter sejongensis", "genus": "Polaribacter", "family": "Flavobacteriaceae", "order": "Flavobacteriales", "phylum": "Bacteroidetes", "superkingdom": "Bacteria"}, "1538644": {"species": "Sphingobacterium sp. ML3W", "genus": "Sphingobacterium", "family": "Sphingobacteriaceae", "order": "Sphingobacteriales", "phylum": "Bacteroidetes", "superkingdom": "Bacteria"}, "171245": {"species": "uncultured Chlorophyta", "genus": "Chlorophyta-undef", "family": "Chlorophyta-undef", "order": "Chlorophyta-undef", "phylum": "Chlorophyta", "superkingdom": "Eukaryota"}, "313595": {"species": "Psychroflexus torquis", "genus": "Psychroflexus", "family": "Flavobacteriaceae", "order": "Flavobacteriales", "phylum": "Bacteroidetes", "superkingdom": "Bacteria"}, "754397": {"species": "Polaribacter sp. SA4-10", "genus": "Polaribacter", "family": "Flavobacteriaceae", "order": "Flavobacteriales", "phylum": "Bacteroidetes", "superkingdom": "Bacteria"}, "402612": {"species": "Flavobacterium psychrophilum", "genus": "Flavobacterium", "family": "Flavobacteriaceae", "order": "Flavobacteriales", "phylum": "Bacteroidetes", "superkingdom": "Bacteria"}, "2057808": {"species": "Lacinutrix sp. Bg11-31", "genus": "Lacinutrix", "family": "Flavobacteriaceae", "order": "Flavobacteriales", "phylum": "Bacteroidetes", "superkingdom": "Bacteria"}, "34085": {"species": "Riemerella anatipestifer", "genus": "Riemerella", "family": "Weeksellaceae", "order": "Flavobacteriales", "phylum": "Bacteroidetes", "superkingdom": "Bacteria"}, "1420917": {"species": "Marinobacter salarius", "genus": "Marinobacter", "family": "Alteromonadaceae", "order": "Alteromonadales", "phylum": "Proteobacteria", "superkingdom": "Bacteria"}, "1336804": {"species": "Polaribacter sp. Hel1_33_78", "genus": "Polaribacter", "family": "Flavobacteriaceae", "order": "Flavobacteriales", "phylum": "Bacteroidetes", "superkingdom": "Bacteria"}, "528323": {"species": "uncultured Bathycoccus", "genus": "Mamiellales-undef", "family": "Mamiellales-undef", "order": "Mamiellales", "phylum": "Chlorophyta", "superkingdom": "Eukaryota"}, "3661": {"species": "Cucurbita maxima", "genus": "Cucurbita", "family": "Cucurbitaceae", "order": "Cucurbitales", "phylum": "Streptophyta", "superkingdom": "Eukaryota"}, "1671721": {"species": "Marinobacter sp. CP1", "genus": "Marinobacter", "family": "Alteromonadaceae", "order": "Alteromonadales", "phylum": "Proteobacteria", "superkingdom": "Bacteria"}, "1492737": {"species": "Flavobacterium gilvum", "genus": "Flavobacterium", "family": "Flavobacteriaceae", "order": "Flavobacteriales", "phylum": "Bacteroidetes", "superkingdom": "Bacteria"}, "188344": {"species": "Leptosomus discolor", "genus": "Leptosomus", "family": "Leptosomidae", "order": "Coraciiformes", "phylum": "Chordata", "superkingdom": "Eukaryota"}, "1896175": {"species": "Polaribacter sp. KT 15", "genus": "Polaribacter", "family": "Flavobacteriaceae", "order": "Flavobacteriales", "phylum": "Bacteroidetes", "superkingdom": "Bacteria"}, "2496865": {"species": "Maribacter sp. MJ134", "genus": "Maribacter", "family": "Flavobacteriaceae", "order": "Flavobacteriales", "phylum": "Bacteroidetes", "superkingdom": "Bacteria"}, "1348584": {"species": "Cellulophaga baltica", "genus": "Cellulophaga", "family": "Flavobacteriaceae", "order": "Flavobacteriales", "phylum": "Bacteroidetes", "superkingdom": "Bacteria"}, "755732": {"species": "Fluviicola taffensis", "genus": "Fluviicola", "family": "Crocinitomicaceae", "order": "Flavobacteriales", "phylum": "Bacteroidetes", "superkingdom": "Bacteria"}, "1408": {"species": "Bacillus pumilus", "genus": "Bacillus", "family": "Bacillaceae", "order": "Bacillales", "phylum": "Firmicutes", "superkingdom": "Bacteria"}, "77931": {"species": "Teleaulax amphioxeia", "genus": "Teleaulax", "family": "Geminigeraceae", "order": "Pyrenomonadales", "phylum": "Eukaryota-undef", "superkingdom": "Eukaryota"}, "1736674": {"species": "Algibacter alginicilyticus", "genus": "Algibacter", "family": "Flavobacteriaceae", "order": "Flavobacteriales", "phylum": "Bacteroidetes", "superkingdom": "Bacteria"}, "511062": {"species": "Oceanimonas sp. GK1", "genus": "Oceanimonas", "family": "Aeromonadaceae", "order": "Aeromonadales", "phylum": "Proteobacteria", "superkingdom": "Bacteria"}, "360281": {"species": "uncultured marine organism", "genus": "undef", "family": "undef", "order": "undef", "phylum": "undef", "superkingdom": "undef"}, "3726": {"species": "Raphanus sativus", "genus": "Raphanus", "family": "Brassicaceae", "order": "Brassicales", "phylum": "Streptophyta", "superkingdom": "Eukaryota"}, "2069432": {"species": "Tamlana sp. UJ94", "genus": "Tamlana", "family": "Flavobacteriaceae", "order": "Flavobacteriales", "phylum": "Bacteroidetes", "superkingdom": "Bacteria"}, "28251": {"species": "Ornithobacterium rhinotracheale", "genus": "Ornithobacterium", "family": "Weeksellaceae", "order": "Flavobacteriales", "phylum": "Bacteroidetes", "superkingdom": "Bacteria"}, "43146": {"species": "Rhopalosiphum maidis", "genus": "Rhopalosiphum", "family": "Aphididae", "order": "Hemiptera", "phylum": "Arthropoda", "superkingdom": "Eukaryota"}, "1513890": {"species": "Pseudomonas chlororaphis", "genus": "Pseudomonas", "family": "Pseudomonadaceae", "order": "Pseudomonadales", "phylum": "Proteobacteria", "superkingdom": "Bacteria"}}, "order_of_blobs": ["chr_Mito_RCC1615", "chr_Chlo_RCC1615", "chr_19_RCC1615", "chr_18_RCC1615", "chr_17_RCC1615", "chr_16_RCC1615", "chr_15_RCC1615", "chr_14_RCC1615", "chr_13_RCC1615", "chr_12_RCC1615", "chr_11_RCC1615", "chr_10_RCC1615", "chr_9_RCC1615", "chr_8_RCC1615", "chr_7_RCC1615", "chr_6_RCC1615", "chr_5_RCC1615", "chr_4_RCC1615", "chr_3_RCC1615", "chr_2_RCC1615", "chr_1_RCC1615", "1615_bacterial_contigs_Contig1", "1615_bacterial_contigs_Contig2", "1615_bacterial_contigs_Contig3", "1615_bacterial_contigs_Contig4", "1615_bacterial_contigs_Contig5", "1615_bacterial_contigs_Contig6", "1615_bacterial_contigs_Contig7", "1615_bacterial_contigs_Contig8", "1615_bacterial_contigs_Contig9", "1615_bacterial_contigs_Contig10", "1615_bacterial_contigs_Contig11", "1615_bacterial_contigs_Contig12", "1615_bacterial_contigs_Contig13"], "dict_of_blobs": {"chr_Mito_RCC1615": {"name": "chr_Mito_RCC1615", "length": 33865, "n_count": 0, "agct_count": 33865, "gc": 0.393, "covs": {"bam0": 17.9401}, "read_cov": {"bam0": 2442}, "hits": {"tax0": [{"name": "chr_Mito_RCC1615", "taxId": "41875", "score": 61066.0}, {"name": "chr_Mito_RCC1615", "taxId": "41875", "score": 16694.0}, {"name": "chr_Mito_RCC1615", "taxId": "70448", "score": 2041.0}, {"name": "chr_Mito_RCC1615", "taxId": "70448", "score": 684.0}, {"name": "chr_Mito_RCC1615", "taxId": "70448", "score": 684.0}, {"name": "chr_Mito_RCC1615", "taxId": "70448", "score": 2041.0}, {"name": "chr_Mito_RCC1615", "taxId": "70448", "score": 2041.0}, {"name": "chr_Mito_RCC1615", "taxId": "70448", "score": 169.0}, {"name": "chr_Mito_RCC1615", "taxId": "1141622", "score": 1166.0}, {"name": "chr_Mito_RCC1615", "taxId": "1141622", "score": 1160.0}, {"name": "chr_Mito_RCC1615", "taxId": "1141622", "score": 1160.0}, {"name": "chr_Mito_RCC1615", "taxId": "296587", "score": 959.0}, {"name": "chr_Mito_RCC1615", "taxId": "296587", "score": 887.0}, {"name": "chr_Mito_RCC1615", "taxId": "296587", "score": 887.0}, {"name": "chr_Mito_RCC1615", "taxId": "296587", "score": 339.0}, {"name": "chr_Mito_RCC1615", "taxId": "70448", "score": 821.0}, {"name": "chr_Mito_RCC1615", "taxId": "70448", "score": 821.0}, {"name": "chr_Mito_RCC1615", "taxId": "70448", "score": 821.0}, {"name": "chr_Mito_RCC1615", "taxId": "70448", "score": 678.0}, {"name": "chr_Mito_RCC1615", "taxId": "70448", "score": 673.0}, {"name": "chr_Mito_RCC1615", "taxId": "70448", "score": 294.0}, {"name": "chr_Mito_RCC1615", "taxId": "70448", "score": 257.0}, {"name": "chr_Mito_RCC1615", "taxId": "70448", "score": 673.0}, {"name": "chr_Mito_RCC1615", "taxId": "70448", "score": 294.0}, {"name": "chr_Mito_RCC1615", "taxId": "70448", "score": 257.0}, {"name": "chr_Mito_RCC1615", "taxId": "554055", "score": 623.0}, {"name": "chr_Mito_RCC1615", "taxId": "554055", "score": 191.0}, {"name": "chr_Mito_RCC1615", "taxId": "96477", "score": 514.0}, {"name": "chr_Mito_RCC1615", "taxId": "1032745", "score": 381.0}, {"name": "chr_Mito_RCC1615", "taxId": "74091", "score": 320.0}, {"name": "chr_Mito_RCC1615", "taxId": "392300", "score": 303.0}, {"name": "chr_Mito_RCC1615", "taxId": "70448", "score": 300.0}, {"name": "chr_Mito_RCC1615", "taxId": "70448", "score": 169.0}, {"name": "chr_Mito_RCC1615", "taxId": "70448", "score": 294.0}, {"name": "chr_Mito_RCC1615", "taxId": "70448", "score": 257.0}, {"name": "chr_Mito_RCC1615", "taxId": "74468", "score": 292.0}, {"name": "chr_Mito_RCC1615", "taxId": "28087", "score": 270.0}, {"name": "chr_Mito_RCC1615", "taxId": "28087", "score": 265.0}, {"name": "chr_Mito_RCC1615", "taxId": "70448", "score": 257.0}, {"name": "chr_Mito_RCC1615", "taxId": "70448", "score": 169.0}, {"name": "chr_Mito_RCC1615", "taxId": "2787", "score": 239.0}, {"name": "chr_Mito_RCC1615", "taxId": "412965", "score": 231.0}, {"name": "chr_Mito_RCC1615", "taxId": "413404", "score": 217.0}, {"name": "chr_Mito_RCC1615", "taxId": "31312", "score": 193.0}, {"name": "chr_Mito_RCC1615", "taxId": "70448", "score": 169.0}, {"name": "chr_Mito_RCC1615", "taxId": "55468", "score": 165.0}, {"name": "chr_Mito_RCC1615", "taxId": "215447", "score": 161.0}, {"name": "chr_Mito_RCC1615", "taxId": "412627", "score": 152.0}, {"name": "chr_Mito_RCC1615", "taxId": "69332", "score": 135.0}, {"name": "chr_Mito_RCC1615", "taxId": "1416941", "score": 135.0}, {"name": "chr_Mito_RCC1615", "taxId": "181804", "score": 135.0}, {"name": "chr_Mito_RCC1615", "taxId": "55564", "score": 135.0}]}, "taxonomy": {"bestsum": {"species": {"tax": "Bathycoccus prasinos", "score": 77760.0, "c_index": 21}, "genus": {"tax": "Bathycoccus", "score": 77760.0, "c_index": 19}, "family": {"tax": "Bathycoccaceae", "score": 92624.0, "c_index": 16}, "order": {"tax": "Mamiellales", "score": 95696.0, "c_index": 15}, "phylum": {"tax": "Chlorophyta", "score": 96703.0, "c_index": 6}, "superkingdom": {"tax": "Eukaryota", "score": 103095.0, "c_index": 2}}}}, "chr_Chlo_RCC1615": {"name": "chr_Chlo_RCC1615", "length": 67959, "n_count": 0, "agct_count": 67959, "gc": 0.4122, "covs": {"bam0": 42.7259}, "read_cov": {"bam0": 11671}, "hits": {"tax0": [{"name": "chr_Chlo_RCC1615", "taxId": "41875", "score": 25475.0}, {"name": "chr_Chlo_RCC1615", "taxId": "41875", "score": 17845.0}, {"name": "chr_Chlo_RCC1615", "taxId": "41875", "score": 17224.0}, {"name": "chr_Chlo_RCC1615", "taxId": "41875", "score": 13891.0}, {"name": "chr_Chlo_RCC1615", "taxId": "41875", "score": 10272.0}, {"name": "chr_Chlo_RCC1615", "taxId": "41875", "score": 4362.0}, {"name": "chr_Chlo_RCC1615", "taxId": "41875", "score": 1973.0}, {"name": "chr_Chlo_RCC1615", "taxId": "41875", "score": 739.0}, {"name": "chr_Chlo_RCC1615", "taxId": "41875", "score": 6922.0}, {"name": "chr_Chlo_RCC1615", "taxId": "296587", "score": 5400.0}, {"name": "chr_Chlo_RCC1615", "taxId": "296587", "score": 4285.0}, {"name": "chr_Chlo_RCC1615", "taxId": "296587", "score": 4285.0}, {"name": "chr_Chlo_RCC1615", "taxId": "296587", "score": 3293.0}, {"name": "chr_Chlo_RCC1615", "taxId": "296587", "score": 1991.0}, {"name": "chr_Chlo_RCC1615", "taxId": "296587", "score": 1954.0}, {"name": "chr_Chlo_RCC1615", "taxId": "296587", "score": 1615.0}, {"name": "chr_Chlo_RCC1615", "taxId": "296587", "score": 1615.0}, {"name": "chr_Chlo_RCC1615", "taxId": "296587", "score": 793.0}, {"name": "chr_Chlo_RCC1615", "taxId": "296587", "score": 752.0}, {"name": "chr_Chlo_RCC1615", "taxId": "296587", "score": 595.0}, {"name": "chr_Chlo_RCC1615", "taxId": "296587", "score": 516.0}, {"name": "chr_Chlo_RCC1615", "taxId": "296587", "score": 324.0}, {"name": "chr_Chlo_RCC1615", "taxId": "296587", "score": 320.0}, {"name": "chr_Chlo_RCC1615", "taxId": "296587", "score": 244.0}, {"name": "chr_Chlo_RCC1615", "taxId": "296587", "score": 219.0}, {"name": "chr_Chlo_RCC1615", "taxId": "296587", "score": 148.0}, {"name": "chr_Chlo_RCC1615", "taxId": "296587", "score": 143.0}, {"name": "chr_Chlo_RCC1615", "taxId": "296587", "score": 141.0}, {"name": "chr_Chlo_RCC1615", "taxId": "564608", "score": 5339.0}, {"name": "chr_Chlo_RCC1615", "taxId": "564608", "score": 1879.0}, {"name": "chr_Chlo_RCC1615", "taxId": "564608", "score": 473.0}, {"name": "chr_Chlo_RCC1615", "taxId": "564608", "score": 158.0}, {"name": "chr_Chlo_RCC1615", "taxId": "564608", "score": 148.0}, {"name": "chr_Chlo_RCC1615", "taxId": "70448", "score": 4963.0}, {"name": "chr_Chlo_RCC1615", "taxId": "70448", "score": 1520.0}, {"name": "chr_Chlo_RCC1615", "taxId": "70448", "score": 4963.0}, {"name": "chr_Chlo_RCC1615", "taxId": "70448", "score": 1520.0}, {"name": "chr_Chlo_RCC1615", "taxId": "70448", "score": 4963.0}, {"name": "chr_Chlo_RCC1615", "taxId": "70448", "score": 3214.0}, {"name": "chr_Chlo_RCC1615", "taxId": "70448", "score": 1520.0}, {"name": "chr_Chlo_RCC1615", "taxId": "70448", "score": 872.0}, {"name": "chr_Chlo_RCC1615", "taxId": "70448", "score": 846.0}, {"name": "chr_Chlo_RCC1615", "taxId": "70448", "score": 425.0}, {"name": "chr_Chlo_RCC1615", "taxId": "70448", "score": 241.0}, {"name": "chr_Chlo_RCC1615", "taxId": "542413", "score": 4248.0}, {"name": "chr_Chlo_RCC1615", "taxId": "542413", "score": 158.0}, {"name": "chr_Chlo_RCC1615", "taxId": "70448", "score": 3214.0}, {"name": "chr_Chlo_RCC1615", "taxId": "70448", "score": 1694.0}, {"name": "chr_Chlo_RCC1615", "taxId": "70448", "score": 3214.0}, {"name": "chr_Chlo_RCC1615", "taxId": "70448", "score": 1967.0}, {"name": "chr_Chlo_RCC1615", "taxId": "70448", "score": 1917.0}, {"name": "chr_Chlo_RCC1615", "taxId": "70448", "score": 1688.0}, {"name": "chr_Chlo_RCC1615", "taxId": "70448", "score": 1184.0}, {"name": "chr_Chlo_RCC1615", "taxId": "70448", "score": 872.0}, {"name": "chr_Chlo_RCC1615", "taxId": "70448", "score": 843.0}, {"name": "chr_Chlo_RCC1615", "taxId": "70448", "score": 806.0}, {"name": "chr_Chlo_RCC1615", "taxId": "70448", "score": 425.0}, {"name": "chr_Chlo_RCC1615", "taxId": "70448", "score": 409.0}, {"name": "chr_Chlo_RCC1615", "taxId": "70448", "score": 366.0}, {"name": "chr_Chlo_RCC1615", "taxId": "70448", "score": 326.0}, {"name": "chr_Chlo_RCC1615", "taxId": "70448", "score": 241.0}, {"name": "chr_Chlo_RCC1615", "taxId": "70448", "score": 237.0}, {"name": "chr_Chlo_RCC1615", "taxId": "70448", "score": 215.0}, {"name": "chr_Chlo_RCC1615", "taxId": "70448", "score": 139.0}, {"name": "chr_Chlo_RCC1615", "taxId": "70448", "score": 139.0}, {"name": "chr_Chlo_RCC1615", "taxId": "133788", "score": 2721.0}, {"name": "chr_Chlo_RCC1615", "taxId": "77133", "score": 2680.0}, {"name": "chr_Chlo_RCC1615", "taxId": "56765", "score": 2678.0}, {"name": "chr_Chlo_RCC1615", "taxId": "70448", "score": 1962.0}, {"name": "chr_Chlo_RCC1615", "taxId": "70448", "score": 1912.0}, {"name": "chr_Chlo_RCC1615", "taxId": "70448", "score": 1184.0}, {"name": "chr_Chlo_RCC1615", "taxId": "70448", "score": 846.0}, {"name": "chr_Chlo_RCC1615", "taxId": "70448", "score": 843.0}, {"name": "chr_Chlo_RCC1615", "taxId": "70448", "score": 806.0}, {"name": "chr_Chlo_RCC1615", "taxId": "70448", "score": 425.0}, {"name": "chr_Chlo_RCC1615", "taxId": "70448", "score": 409.0}, {"name": "chr_Chlo_RCC1615", "taxId": "70448", "score": 366.0}, {"name": "chr_Chlo_RCC1615", "taxId": "70448", "score": 235.0}, {"name": "chr_Chlo_RCC1615", "taxId": "70448", "score": 139.0}, {"name": "chr_Chlo_RCC1615", "taxId": "70448", "score": 1962.0}, {"name": "chr_Chlo_RCC1615", "taxId": "70448", "score": 1912.0}, {"name": "chr_Chlo_RCC1615", "taxId": "70448", "score": 1683.0}, {"name": "chr_Chlo_RCC1615", "taxId": "70448", "score": 1611.0}, {"name": "chr_Chlo_RCC1615", "taxId": "70448", "score": 1184.0}, {"name": "chr_Chlo_RCC1615", "taxId": "70448", "score": 867.0}, {"name": "chr_Chlo_RCC1615", "taxId": "70448", "score": 846.0}, {"name": "chr_Chlo_RCC1615", "taxId": "70448", "score": 843.0}, {"name": "chr_Chlo_RCC1615", "taxId": "70448", "score": 806.0}, {"name": "chr_Chlo_RCC1615", "taxId": "70448", "score": 425.0}, {"name": "chr_Chlo_RCC1615", "taxId": "70448", "score": 409.0}, {"name": "chr_Chlo_RCC1615", "taxId": "70448", "score": 366.0}, {"name": "chr_Chlo_RCC1615", "taxId": "70448", "score": 335.0}, {"name": "chr_Chlo_RCC1615", "taxId": "70448", "score": 326.0}, {"name": "chr_Chlo_RCC1615", "taxId": "70448", "score": 296.0}, {"name": "chr_Chlo_RCC1615", "taxId": "70448", "score": 237.0}, {"name": "chr_Chlo_RCC1615", "taxId": "70448", "score": 235.0}, {"name": "chr_Chlo_RCC1615", "taxId": "70448", "score": 215.0}, {"name": "chr_Chlo_RCC1615", "taxId": "70448", "score": 139.0}, {"name": "chr_Chlo_RCC1615", "taxId": "70448", "score": 139.0}, {"name": "chr_Chlo_RCC1615", "taxId": "70448", "score": 1962.0}, {"name": "chr_Chlo_RCC1615", "taxId": "70448", "score": 1683.0}, {"name": "chr_Chlo_RCC1615", "taxId": "70448", "score": 1611.0}, {"name": "chr_Chlo_RCC1615", "taxId": "70448", "score": 1184.0}, {"name": "chr_Chlo_RCC1615", "taxId": "70448", "score": 867.0}, {"name": "chr_Chlo_RCC1615", "taxId": "70448", "score": 846.0}, {"name": "chr_Chlo_RCC1615", "taxId": "70448", "score": 843.0}, {"name": "chr_Chlo_RCC1615", "taxId": "70448", "score": 806.0}, {"name": "chr_Chlo_RCC1615", "taxId": "70448", "score": 425.0}, {"name": "chr_Chlo_RCC1615", "taxId": "70448", "score": 409.0}, {"name": "chr_Chlo_RCC1615", "taxId": "70448", "score": 366.0}, {"name": "chr_Chlo_RCC1615", "taxId": "70448", "score": 335.0}, {"name": "chr_Chlo_RCC1615", "taxId": "70448", "score": 326.0}, {"name": "chr_Chlo_RCC1615", "taxId": "70448", "score": 296.0}, {"name": "chr_Chlo_RCC1615", "taxId": "70448", "score": 237.0}, {"name": "chr_Chlo_RCC1615", "taxId": "70448", "score": 235.0}, {"name": "chr_Chlo_RCC1615", "taxId": "70448", "score": 215.0}, {"name": "chr_Chlo_RCC1615", "taxId": "70448", "score": 139.0}, {"name": "chr_Chlo_RCC1615", "taxId": "70448", "score": 139.0}, {"name": "chr_Chlo_RCC1615", "taxId": "542402", "score": 1709.0}, {"name": "chr_Chlo_RCC1615", "taxId": "542402", "score": 512.0}, {"name": "chr_Chlo_RCC1615", "taxId": "542402", "score": 475.0}, {"name": "chr_Chlo_RCC1615", "taxId": "542402", "score": 361.0}, {"name": "chr_Chlo_RCC1615", "taxId": "542402", "score": 143.0}, {"name": "chr_Chlo_RCC1615", "taxId": "542402", "score": 137.0}, {"name": "chr_Chlo_RCC1615", "taxId": "70448", "score": 1694.0}, {"name": "chr_Chlo_RCC1615", "taxId": "70448", "score": 1520.0}, {"name": "chr_Chlo_RCC1615", "taxId": "858337", "score": 758.0}, {"name": "chr_Chlo_RCC1615", "taxId": "858337", "score": 311.0}, {"name": "chr_Chlo_RCC1615", "taxId": "765719", "score": 745.0}, {"name": "chr_Chlo_RCC1615", "taxId": "69401", "score": 357.0}, {"name": "chr_Chlo_RCC1615", "taxId": "70448", "score": 331.0}, {"name": "chr_Chlo_RCC1615", "taxId": "70448", "score": 331.0}, {"name": "chr_Chlo_RCC1615", "taxId": "36894", "score": 329.0}, {"name": "chr_Chlo_RCC1615", "taxId": "160064", "score": 326.0}, {"name": "chr_Chlo_RCC1615", "taxId": "52965", "score": 267.0}, {"name": "chr_Chlo_RCC1615", "taxId": "71743", "score": 261.0}, {"name": "chr_Chlo_RCC1615", "taxId": "52035", "score": 248.0}, {"name": "chr_Chlo_RCC1615", "taxId": "77931", "score": 228.0}, {"name": "chr_Chlo_RCC1615", "taxId": "3105", "score": 217.0}, {"name": "chr_Chlo_RCC1615", "taxId": "3105", "score": 217.0}, {"name": "chr_Chlo_RCC1615", "taxId": "461633", "score": 189.0}, {"name": "chr_Chlo_RCC1615", "taxId": "1202541", "score": 182.0}, {"name": "chr_Chlo_RCC1615", "taxId": "2007176", "score": 148.0}, {"name": "chr_Chlo_RCC1615", "taxId": "204992", "score": 147.0}, {"name": "chr_Chlo_RCC1615", "taxId": "1604141", "score": 145.0}, {"name": "chr_Chlo_RCC1615", "taxId": "1604141", "score": 145.0}, {"name": "chr_Chlo_RCC1615", "taxId": "3074", "score": 145.0}, {"name": "chr_Chlo_RCC1615", "taxId": "3074", "score": 145.0}, {"name": "chr_Chlo_RCC1615", "taxId": "73025", "score": 139.0}]}, "taxonomy": {"bestsum": {"species": {"tax": "Bathycoccus prasinos", "score": 98703.0, "c_index": 25}, "genus": {"tax": "Bathycoccus", "score": 98703.0, "c_index": 19}, "family": {"tax": "Bathycoccaceae", "score": 184409.0, "c_index": 16}, "order": {"tax": "Mamiellales", "score": 221039.0, "c_index": 12}, "phylum": {"tax": "Chlorophyta", "score": 228415.0, "c_index": 5}, "superkingdom": {"tax": "Eukaryota", "score": 229409.0, "c_index": 1}}}}, "chr_19_RCC1615": {"name": "chr_19_RCC1615", "length": 232968, "n_count": 100, "agct_count": 232868, "gc": 0.4189, "covs": {"bam0": 15.4432}, "read_cov": {"bam0": 14455}, "hits": {"tax0": [{"name": "chr_19_RCC1615", "taxId": "41875", "score": 18587.0}, {"name": "chr_19_RCC1615", "taxId": "41875", "score": 17874.0}, {"name": "chr_19_RCC1615", "taxId": "41875", "score": 12349.0}, {"name": "chr_19_RCC1615", "taxId": "41875", "score": 11223.0}, {"name": "chr_19_RCC1615", "taxId": "41875", "score": 11191.0}, {"name": "chr_19_RCC1615", "taxId": "41875", "score": 2457.0}, {"name": "chr_19_RCC1615", "taxId": "41875", "score": 1718.0}, {"name": "chr_19_RCC1615", "taxId": "41875", "score": 1714.0}, {"name": "chr_19_RCC1615", "taxId": "41875", "score": 1585.0}, {"name": "chr_19_RCC1615", "taxId": "41875", "score": 1580.0}, {"name": "chr_19_RCC1615", "taxId": "41875", "score": 1557.0}, {"name": "chr_19_RCC1615", "taxId": "41875", "score": 1557.0}, {"name": "chr_19_RCC1615", "taxId": "41875", "score": 1351.0}, {"name": "chr_19_RCC1615", "taxId": "41875", "score": 1351.0}, {"name": "chr_19_RCC1615", "taxId": "41875", "score": 1332.0}, {"name": "chr_19_RCC1615", "taxId": "41875", "score": 1328.0}, {"name": "chr_19_RCC1615", "taxId": "41875", "score": 989.0}, {"name": "chr_19_RCC1615", "taxId": "41875", "score": 985.0}, {"name": "chr_19_RCC1615", "taxId": "41875", "score": 983.0}, {"name": "chr_19_RCC1615", "taxId": "41875", "score": 979.0}, {"name": "chr_19_RCC1615", "taxId": "41875", "score": 948.0}, {"name": "chr_19_RCC1615", "taxId": "41875", "score": 937.0}, {"name": "chr_19_RCC1615", "taxId": "41875", "score": 920.0}, {"name": "chr_19_RCC1615", "taxId": "41875", "score": 854.0}, {"name": "chr_19_RCC1615", "taxId": "41875", "score": 854.0}, {"name": "chr_19_RCC1615", "taxId": "41875", "score": 852.0}, {"name": "chr_19_RCC1615", "taxId": "41875", "score": 806.0}, {"name": "chr_19_RCC1615", "taxId": "41875", "score": 800.0}, {"name": "chr_19_RCC1615", "taxId": "41875", "score": 778.0}, {"name": "chr_19_RCC1615", "taxId": "41875", "score": 778.0}, {"name": "chr_19_RCC1615", "taxId": "41875", "score": 745.0}, {"name": "chr_19_RCC1615", "taxId": "41875", "score": 739.0}, {"name": "chr_19_RCC1615", "taxId": "41875", "score": 730.0}, {"name": "chr_19_RCC1615", "taxId": "41875", "score": 725.0}, {"name": "chr_19_RCC1615", "taxId": "41875", "score": 689.0}, {"name": "chr_19_RCC1615", "taxId": "41875", "score": 684.0}, {"name": "chr_19_RCC1615", "taxId": "41875", "score": 664.0}, {"name": "chr_19_RCC1615", "taxId": "41875", "score": 660.0}, {"name": "chr_19_RCC1615", "taxId": "41875", "score": 630.0}, {"name": "chr_19_RCC1615", "taxId": "41875", "score": 580.0}, {"name": "chr_19_RCC1615", "taxId": "41875", "score": 577.0}, {"name": "chr_19_RCC1615", "taxId": "41875", "score": 532.0}, {"name": "chr_19_RCC1615", "taxId": "41875", "score": 527.0}, {"name": "chr_19_RCC1615", "taxId": "41875", "score": 459.0}, {"name": "chr_19_RCC1615", "taxId": "41875", "score": 457.0}, {"name": "chr_19_RCC1615", "taxId": "41875", "score": 436.0}, {"name": "chr_19_RCC1615", "taxId": "41875", "score": 431.0}, {"name": "chr_19_RCC1615", "taxId": "41875", "score": 431.0}, {"name": "chr_19_RCC1615", "taxId": "41875", "score": 431.0}, {"name": "chr_19_RCC1615", "taxId": "41875", "score": 431.0}, {"name": "chr_19_RCC1615", "taxId": "41875", "score": 425.0}, {"name": "chr_19_RCC1615", "taxId": "41875", "score": 425.0}, {"name": "chr_19_RCC1615", "taxId": "41875", "score": 425.0}, {"name": "chr_19_RCC1615", "taxId": "41875", "score": 414.0}, {"name": "chr_19_RCC1615", "taxId": "41875", "score": 409.0}, {"name": "chr_19_RCC1615", "taxId": "41875", "score": 407.0}, {"name": "chr_19_RCC1615", "taxId": "41875", "score": 403.0}, {"name": "chr_19_RCC1615", "taxId": "41875", "score": 387.0}, {"name": "chr_19_RCC1615", "taxId": "41875", "score": 340.0}, {"name": "chr_19_RCC1615", "taxId": "41875", "score": 324.0}, {"name": "chr_19_RCC1615", "taxId": "41875", "score": 305.0}, {"name": "chr_19_RCC1615", "taxId": "41875", "score": 303.0}, {"name": "chr_19_RCC1615", "taxId": "41875", "score": 298.0}, {"name": "chr_19_RCC1615", "taxId": "41875", "score": 294.0}, {"name": "chr_19_RCC1615", "taxId": "41875", "score": 281.0}, {"name": "chr_19_RCC1615", "taxId": "41875", "score": 281.0}, {"name": "chr_19_RCC1615", "taxId": "41875", "score": 279.0}, {"name": "chr_19_RCC1615", "taxId": "41875", "score": 272.0}, {"name": "chr_19_RCC1615", "taxId": "41875", "score": 270.0}, {"name": "chr_19_RCC1615", "taxId": "41875", "score": 267.0}, {"name": "chr_19_RCC1615", "taxId": "41875", "score": 267.0}, {"name": "chr_19_RCC1615", "taxId": "41875", "score": 265.0}, {"name": "chr_19_RCC1615", "taxId": "41875", "score": 263.0}, {"name": "chr_19_RCC1615", "taxId": "41875", "score": 261.0}, {"name": "chr_19_RCC1615", "taxId": "41875", "score": 255.0}, {"name": "chr_19_RCC1615", "taxId": "41875", "score": 254.0}, {"name": "chr_19_RCC1615", "taxId": "41875", "score": 244.0}, {"name": "chr_19_RCC1615", "taxId": "41875", "score": 244.0}, {"name": "chr_19_RCC1615", "taxId": "41875", "score": 244.0}, {"name": "chr_19_RCC1615", "taxId": "41875", "score": 244.0}, {"name": "chr_19_RCC1615", "taxId": "41875", "score": 243.0}, {"name": "chr_19_RCC1615", "taxId": "41875", "score": 237.0}, {"name": "chr_19_RCC1615", "taxId": "41875", "score": 237.0}, {"name": "chr_19_RCC1615", "taxId": "41875", "score": 233.0}, {"name": "chr_19_RCC1615", "taxId": "41875", "score": 231.0}, {"name": "chr_19_RCC1615", "taxId": "41875", "score": 231.0}, {"name": "chr_19_RCC1615", "taxId": "41875", "score": 230.0}, {"name": "chr_19_RCC1615", "taxId": "41875", "score": 220.0}, {"name": "chr_19_RCC1615", "taxId": "41875", "score": 220.0}, {"name": "chr_19_RCC1615", "taxId": "41875", "score": 213.0}, {"name": "chr_19_RCC1615", "taxId": "41875", "score": 211.0}, {"name": "chr_19_RCC1615", "taxId": "41875", "score": 209.0}, {"name": "chr_19_RCC1615", "taxId": "41875", "score": 198.0}, {"name": "chr_19_RCC1615", "taxId": "41875", "score": 195.0}, {"name": "chr_19_RCC1615", "taxId": "41875", "score": 193.0}, {"name": "chr_19_RCC1615", "taxId": "41875", "score": 187.0}, {"name": "chr_19_RCC1615", "taxId": "41875", "score": 185.0}, {"name": "chr_19_RCC1615", "taxId": "41875", "score": 185.0}, {"name": "chr_19_RCC1615", "taxId": "41875", "score": 185.0}, {"name": "chr_19_RCC1615", "taxId": "41875", "score": 183.0}, {"name": "chr_19_RCC1615", "taxId": "41875", "score": 178.0}, {"name": "chr_19_RCC1615", "taxId": "41875", "score": 174.0}, {"name": "chr_19_RCC1615", "taxId": "41875", "score": 174.0}, {"name": "chr_19_RCC1615", "taxId": "41875", "score": 169.0}, {"name": "chr_19_RCC1615", "taxId": "41875", "score": 165.0}, {"name": "chr_19_RCC1615", "taxId": "41875", "score": 158.0}, {"name": "chr_19_RCC1615", "taxId": "41875", "score": 158.0}, {"name": "chr_19_RCC1615", "taxId": "41875", "score": 148.0}, {"name": "chr_19_RCC1615", "taxId": "41875", "score": 148.0}, {"name": "chr_19_RCC1615", "taxId": "41875", "score": 143.0}, {"name": "chr_19_RCC1615", "taxId": "41875", "score": 12528.0}, {"name": "chr_19_RCC1615", "taxId": "41875", "score": 12392.0}, {"name": "chr_19_RCC1615", "taxId": "41875", "score": 3840.0}, {"name": "chr_19_RCC1615", "taxId": "41875", "score": 3836.0}, {"name": "chr_19_RCC1615", "taxId": "41875", "score": 1585.0}, {"name": "chr_19_RCC1615", "taxId": "41875", "score": 1580.0}, {"name": "chr_19_RCC1615", "taxId": "41875", "score": 1557.0}, {"name": "chr_19_RCC1615", "taxId": "41875", "score": 1557.0}, {"name": "chr_19_RCC1615", "taxId": "41875", "score": 1351.0}, {"name": "chr_19_RCC1615", "taxId": "41875", "score": 1351.0}, {"name": "chr_19_RCC1615", "taxId": "41875", "score": 1332.0}, {"name": "chr_19_RCC1615", "taxId": "41875", "score": 1328.0}, {"name": "chr_19_RCC1615", "taxId": "41875", "score": 1194.0}, {"name": "chr_19_RCC1615", "taxId": "41875", "score": 1194.0}, {"name": "chr_19_RCC1615", "taxId": "41875", "score": 983.0}, {"name": "chr_19_RCC1615", "taxId": "41875", "score": 979.0}, {"name": "chr_19_RCC1615", "taxId": "41875", "score": 948.0}, {"name": "chr_19_RCC1615", "taxId": "41875", "score": 937.0}, {"name": "chr_19_RCC1615", "taxId": "41875", "score": 806.0}, {"name": "chr_19_RCC1615", "taxId": "41875", "score": 800.0}, {"name": "chr_19_RCC1615", "taxId": "41875", "score": 745.0}, {"name": "chr_19_RCC1615", "taxId": "41875", "score": 739.0}, {"name": "chr_19_RCC1615", "taxId": "41875", "score": 689.0}, {"name": "chr_19_RCC1615", "taxId": "41875", "score": 684.0}, {"name": "chr_19_RCC1615", "taxId": "41875", "score": 664.0}, {"name": "chr_19_RCC1615", "taxId": "41875", "score": 660.0}, {"name": "chr_19_RCC1615", "taxId": "41875", "score": 580.0}, {"name": "chr_19_RCC1615", "taxId": "41875", "score": 577.0}, {"name": "chr_19_RCC1615", "taxId": "41875", "score": 532.0}, {"name": "chr_19_RCC1615", "taxId": "41875", "score": 527.0}, {"name": "chr_19_RCC1615", "taxId": "41875", "score": 479.0}, {"name": "chr_19_RCC1615", "taxId": "41875", "score": 479.0}, {"name": "chr_19_RCC1615", "taxId": "41875", "score": 436.0}, {"name": "chr_19_RCC1615", "taxId": "41875", "score": 431.0}, {"name": "chr_19_RCC1615", "taxId": "41875", "score": 431.0}, {"name": "chr_19_RCC1615", "taxId": "41875", "score": 431.0}, {"name": "chr_19_RCC1615", "taxId": "41875", "score": 425.0}, {"name": "chr_19_RCC1615", "taxId": "41875", "score": 298.0}, {"name": "chr_19_RCC1615", "taxId": "41875", "score": 298.0}, {"name": "chr_19_RCC1615", "taxId": "41875", "score": 281.0}, {"name": "chr_19_RCC1615", "taxId": "41875", "score": 281.0}, {"name": "chr_19_RCC1615", "taxId": "41875", "score": 270.0}, {"name": "chr_19_RCC1615", "taxId": "41875", "score": 265.0}, {"name": "chr_19_RCC1615", "taxId": "41875", "score": 239.0}, {"name": "chr_19_RCC1615", "taxId": "41875", "score": 239.0}, {"name": "chr_19_RCC1615", "taxId": "41875", "score": 213.0}, {"name": "chr_19_RCC1615", "taxId": "41875", "score": 213.0}, {"name": "chr_19_RCC1615", "taxId": "41875", "score": 148.0}, {"name": "chr_19_RCC1615", "taxId": "41875", "score": 148.0}, {"name": "chr_19_RCC1615", "taxId": "41875", "score": 5862.0}, {"name": "chr_19_RCC1615", "taxId": "41875", "score": 5816.0}, {"name": "chr_19_RCC1615", "taxId": "41875", "score": 5096.0}, {"name": "chr_19_RCC1615", "taxId": "41875", "score": 5090.0}, {"name": "chr_19_RCC1615", "taxId": "41875", "score": 3893.0}, {"name": "chr_19_RCC1615", "taxId": "41875", "score": 3888.0}, {"name": "chr_19_RCC1615", "taxId": "41875", "score": 3476.0}, {"name": "chr_19_RCC1615", "taxId": "41875", "score": 3435.0}, {"name": "chr_19_RCC1615", "taxId": "41875", "score": 3424.0}, {"name": "chr_19_RCC1615", "taxId": "41875", "score": 3424.0}, {"name": "chr_19_RCC1615", "taxId": "41875", "score": 3386.0}, {"name": "chr_19_RCC1615", "taxId": "41875", "score": 3386.0}, {"name": "chr_19_RCC1615", "taxId": "41875", "score": 3225.0}, {"name": "chr_19_RCC1615", "taxId": "41875", "score": 3225.0}, {"name": "chr_19_RCC1615", "taxId": "41875", "score": 3016.0}, {"name": "chr_19_RCC1615", "taxId": "41875", "score": 3016.0}, {"name": "chr_19_RCC1615", "taxId": "41875", "score": 2839.0}, {"name": "chr_19_RCC1615", "taxId": "41875", "score": 2839.0}, {"name": "chr_19_RCC1615", "taxId": "41875", "score": 2654.0}, {"name": "chr_19_RCC1615", "taxId": "41875", "score": 2606.0}, {"name": "chr_19_RCC1615", "taxId": "41875", "score": 2571.0}, {"name": "chr_19_RCC1615", "taxId": "41875", "score": 2525.0}, {"name": "chr_19_RCC1615", "taxId": "41875", "score": 2433.0}, {"name": "chr_19_RCC1615", "taxId": "41875", "score": 2422.0}, {"name": "chr_19_RCC1615", "taxId": "41875", "score": 2303.0}, {"name": "chr_19_RCC1615", "taxId": "41875", "score": 2298.0}, {"name": "chr_19_RCC1615", "taxId": "41875", "score": 2185.0}, {"name": "chr_19_RCC1615", "taxId": "41875", "score": 2185.0}, {"name": "chr_19_RCC1615", "taxId": "41875", "score": 2041.0}, {"name": "chr_19_RCC1615", "taxId": "41875", "score": 2041.0}, {"name": "chr_19_RCC1615", "taxId": "41875", "score": 1197.0}, {"name": "chr_19_RCC1615", "taxId": "41875", "score": 1197.0}, {"name": "chr_19_RCC1615", "taxId": "41875", "score": 737.0}, {"name": "chr_19_RCC1615", "taxId": "41875", "score": 728.0}, {"name": "chr_19_RCC1615", "taxId": "41875", "score": 652.0}, {"name": "chr_19_RCC1615", "taxId": "41875", "score": 652.0}, {"name": "chr_19_RCC1615", "taxId": "41875", "score": 481.0}, {"name": "chr_19_RCC1615", "taxId": "41875", "score": 475.0}, {"name": "chr_19_RCC1615", "taxId": "41875", "score": 459.0}, {"name": "chr_19_RCC1615", "taxId": "41875", "score": 453.0}, {"name": "chr_19_RCC1615", "taxId": "41875", "score": 418.0}, {"name": "chr_19_RCC1615", "taxId": "41875", "score": 418.0}, {"name": "chr_19_RCC1615", "taxId": "41875", "score": 403.0}, {"name": "chr_19_RCC1615", "taxId": "41875", "score": 401.0}, {"name": "chr_19_RCC1615", "taxId": "41875", "score": 361.0}, {"name": "chr_19_RCC1615", "taxId": "41875", "score": 357.0}, {"name": "chr_19_RCC1615", "taxId": "41875", "score": 348.0}, {"name": "chr_19_RCC1615", "taxId": "41875", "score": 348.0}, {"name": "chr_19_RCC1615", "taxId": "41875", "score": 344.0}, {"name": "chr_19_RCC1615", "taxId": "41875", "score": 344.0}, {"name": "chr_19_RCC1615", "taxId": "41875", "score": 335.0}, {"name": "chr_19_RCC1615", "taxId": "41875", "score": 331.0}, {"name": "chr_19_RCC1615", "taxId": "41875", "score": 324.0}, {"name": "chr_19_RCC1615", "taxId": "41875", "score": 315.0}, {"name": "chr_19_RCC1615", "taxId": "41875", "score": 313.0}, {"name": "chr_19_RCC1615", "taxId": "41875", "score": 307.0}, {"name": "chr_19_RCC1615", "taxId": "41875", "score": 303.0}, {"name": "chr_19_RCC1615", "taxId": "41875", "score": 300.0}, {"name": "chr_19_RCC1615", "taxId": "41875", "score": 296.0}, {"name": "chr_19_RCC1615", "taxId": "41875", "score": 296.0}, {"name": "chr_19_RCC1615", "taxId": "41875", "score": 296.0}, {"name": "chr_19_RCC1615", "taxId": "41875", "score": 291.0}, {"name": "chr_19_RCC1615", "taxId": "41875", "score": 283.0}, {"name": "chr_19_RCC1615", "taxId": "41875", "score": 283.0}, {"name": "chr_19_RCC1615", "taxId": "41875", "score": 274.0}, {"name": "chr_19_RCC1615", "taxId": "41875", "score": 274.0}, {"name": "chr_19_RCC1615", "taxId": "41875", "score": 255.0}, {"name": "chr_19_RCC1615", "taxId": "41875", "score": 233.0}, {"name": "chr_19_RCC1615", "taxId": "41875", "score": 219.0}, {"name": "chr_19_RCC1615", "taxId": "41875", "score": 169.0}, {"name": "chr_19_RCC1615", "taxId": "41875", "score": 169.0}, {"name": "chr_19_RCC1615", "taxId": "41875", "score": 4625.0}, {"name": "chr_19_RCC1615", "taxId": "41875", "score": 4460.0}, {"name": "chr_19_RCC1615", "taxId": "41875", "score": 3879.0}, {"name": "chr_19_RCC1615", "taxId": "41875", "score": 3395.0}, {"name": "chr_19_RCC1615", "taxId": "41875", "score": 3762.0}, {"name": "chr_19_RCC1615", "taxId": "41875", "score": 3722.0}, {"name": "chr_19_RCC1615", "taxId": "41875", "score": 448.0}, {"name": "chr_19_RCC1615", "taxId": "41875", "score": 433.0}, {"name": "chr_19_RCC1615", "taxId": "41875", "score": 3762.0}, {"name": "chr_19_RCC1615", "taxId": "41875", "score": 3722.0}, {"name": "chr_19_RCC1615", "taxId": "41875", "score": 448.0}, {"name": "chr_19_RCC1615", "taxId": "41875", "score": 433.0}, {"name": "chr_19_RCC1615", "taxId": "41875", "score": 3360.0}, {"name": "chr_19_RCC1615", "taxId": "41875", "score": 3339.0}, {"name": "chr_19_RCC1615", "taxId": "41875", "score": 2497.0}, {"name": "chr_19_RCC1615", "taxId": "41875", "score": 2446.0}, {"name": "chr_19_RCC1615", "taxId": "41875", "score": 2420.0}, {"name": "chr_19_RCC1615", "taxId": "41875", "score": 2278.0}, {"name": "chr_19_RCC1615", "taxId": "41875", "score": 2158.0}, {"name": "chr_19_RCC1615", "taxId": "41875", "score": 2150.0}, {"name": "chr_19_RCC1615", "taxId": "41875", "score": 547.0}, {"name": "chr_19_RCC1615", "taxId": "41875", "score": 2326.0}, {"name": "chr_19_RCC1615", "taxId": "41875", "score": 2290.0}, {"name": "chr_19_RCC1615", "taxId": "41875", "score": 2263.0}, {"name": "chr_19_RCC1615", "taxId": "41875", "score": 2248.0}, {"name": "chr_19_RCC1615", "taxId": "41875", "score": 2122.0}, {"name": "chr_19_RCC1615", "taxId": "41875", "score": 2104.0}, {"name": "chr_19_RCC1615", "taxId": "41875", "score": 1980.0}, {"name": "chr_19_RCC1615", "taxId": "41875", "score": 1304.0}, {"name": "chr_19_RCC1615", "taxId": "41875", "score": 1288.0}, {"name": "chr_19_RCC1615", "taxId": "41875", "score": 1195.0}, {"name": "chr_19_RCC1615", "taxId": "41875", "score": 1175.0}, {"name": "chr_19_RCC1615", "taxId": "41875", "score": 789.0}, {"name": "chr_19_RCC1615", "taxId": "41875", "score": 789.0}, {"name": "chr_19_RCC1615", "taxId": "41875", "score": 732.0}, {"name": "chr_19_RCC1615", "taxId": "41875", "score": 695.0}, {"name": "chr_19_RCC1615", "taxId": "41875", "score": 684.0}, {"name": "chr_19_RCC1615", "taxId": "41875", "score": 603.0}, {"name": "chr_19_RCC1615", "taxId": "41875", "score": 418.0}, {"name": "chr_19_RCC1615", "taxId": "41875", "score": 217.0}, {"name": "chr_19_RCC1615", "taxId": "41875", "score": 182.0}, {"name": "chr_19_RCC1615", "taxId": "41875", "score": 2326.0}, {"name": "chr_19_RCC1615", "taxId": "41875", "score": 2290.0}, {"name": "chr_19_RCC1615", "taxId": "41875", "score": 2263.0}, {"name": "chr_19_RCC1615", "taxId": "41875", "score": 2248.0}, {"name": "chr_19_RCC1615", "taxId": "41875", "score": 2122.0}, {"name": "chr_19_RCC1615", "taxId": "41875", "score": 2104.0}, {"name": "chr_19_RCC1615", "taxId": "41875", "score": 1980.0}, {"name": "chr_19_RCC1615", "taxId": "41875", "score": 1304.0}, {"name": "chr_19_RCC1615", "taxId": "41875", "score": 1288.0}, {"name": "chr_19_RCC1615", "taxId": "41875", "score": 1195.0}, {"name": "chr_19_RCC1615", "taxId": "41875", "score": 1175.0}, {"name": "chr_19_RCC1615", "taxId": "41875", "score": 784.0}, {"name": "chr_19_RCC1615", "taxId": "41875", "score": 784.0}, {"name": "chr_19_RCC1615", "taxId": "41875", "score": 726.0}, {"name": "chr_19_RCC1615", "taxId": "41875", "score": 695.0}, {"name": "chr_19_RCC1615", "taxId": "41875", "score": 678.0}, {"name": "chr_19_RCC1615", "taxId": "41875", "score": 603.0}, {"name": "chr_19_RCC1615", "taxId": "41875", "score": 418.0}, {"name": "chr_19_RCC1615", "taxId": "41875", "score": 211.0}, {"name": "chr_19_RCC1615", "taxId": "41875", "score": 182.0}, {"name": "chr_19_RCC1615", "taxId": "41875", "score": 2049.0}, {"name": "chr_19_RCC1615", "taxId": "41875", "score": 2002.0}, {"name": "chr_19_RCC1615", "taxId": "41875", "score": 1977.0}, {"name": "chr_19_RCC1615", "taxId": "41875", "score": 1884.0}, {"name": "chr_19_RCC1615", "taxId": "41875", "score": 1733.0}, {"name": "chr_19_RCC1615", "taxId": "41875", "score": 1696.0}, {"name": "chr_19_RCC1615", "taxId": "41875", "score": 444.0}, {"name": "chr_19_RCC1615", "taxId": "41875", "score": 261.0}, {"name": "chr_19_RCC1615", "taxId": "41875", "score": 239.0}, {"name": "chr_19_RCC1615", "taxId": "41875", "score": 187.0}, {"name": "chr_19_RCC1615", "taxId": "41875", "score": 2013.0}, {"name": "chr_19_RCC1615", "taxId": "41875", "score": 1962.0}, {"name": "chr_19_RCC1615", "taxId": "41875", "score": 1941.0}, {"name": "chr_19_RCC1615", "taxId": "41875", "score": 1855.0}, {"name": "chr_19_RCC1615", "taxId": "41875", "score": 1711.0}, {"name": "chr_19_RCC1615", "taxId": "41875", "score": 1696.0}, {"name": "chr_19_RCC1615", "taxId": "41875", "score": 414.0}, {"name": "chr_19_RCC1615", "taxId": "41875", "score": 1884.0}, {"name": "chr_19_RCC1615", "taxId": "41875", "score": 1869.0}, {"name": "chr_19_RCC1615", "taxId": "41875", "score": 1840.0}, {"name": "chr_19_RCC1615", "taxId": "41875", "score": 1631.0}, {"name": "chr_19_RCC1615", "taxId": "41875", "score": 856.0}, {"name": "chr_19_RCC1615", "taxId": "41875", "score": 676.0}, {"name": "chr_19_RCC1615", "taxId": "41875", "score": 246.0}, {"name": "chr_19_RCC1615", "taxId": "41875", "score": 244.0}, {"name": "chr_19_RCC1615", "taxId": "41875", "score": 1827.0}, {"name": "chr_19_RCC1615", "taxId": "41875", "score": 1618.0}, {"name": "chr_19_RCC1615", "taxId": "41875", "score": 856.0}, {"name": "chr_19_RCC1615", "taxId": "41875", "score": 676.0}, {"name": "chr_19_RCC1615", "taxId": "41875", "score": 1823.0}, {"name": "chr_19_RCC1615", "taxId": "41875", "score": 1399.0}, {"name": "chr_19_RCC1615", "taxId": "41875", "score": 1387.0}, {"name": "chr_19_RCC1615", "taxId": "41875", "score": 1195.0}, {"name": "chr_19_RCC1615", "taxId": "41875", "score": 527.0}, {"name": "chr_19_RCC1615", "taxId": "41875", "score": 490.0}, {"name": "chr_19_RCC1615", "taxId": "41875", "score": 424.0}, {"name": "chr_19_RCC1615", "taxId": "41875", "score": 370.0}, {"name": "chr_19_RCC1615", "taxId": "41875", "score": 329.0}, {"name": "chr_19_RCC1615", "taxId": "41875", "score": 294.0}, {"name": "chr_19_RCC1615", "taxId": "41875", "score": 261.0}, {"name": "chr_19_RCC1615", "taxId": "41875", "score": 172.0}, {"name": "chr_19_RCC1615", "taxId": "41875", "score": 165.0}, {"name": "chr_19_RCC1615", "taxId": "41875", "score": 1395.0}, {"name": "chr_19_RCC1615", "taxId": "41875", "score": 1384.0}, {"name": "chr_19_RCC1615", "taxId": "41875", "score": 1162.0}, {"name": "chr_19_RCC1615", "taxId": "41875", "score": 1027.0}, {"name": "chr_19_RCC1615", "taxId": "41875", "score": 891.0}, {"name": "chr_19_RCC1615", "taxId": "41875", "score": 163.0}, {"name": "chr_19_RCC1615", "taxId": "41875", "score": 610.0}, {"name": "chr_19_RCC1615", "taxId": "41875", "score": 372.0}, {"name": "chr_19_RCC1615", "taxId": "41875", "score": 344.0}, {"name": "chr_19_RCC1615", "taxId": "41875", "score": 340.0}, {"name": "chr_19_RCC1615", "taxId": "41875", "score": 302.0}, {"name": "chr_19_RCC1615", "taxId": "41875", "score": 289.0}, {"name": "chr_19_RCC1615", "taxId": "41875", "score": 267.0}, {"name": "chr_19_RCC1615", "taxId": "41875", "score": 261.0}, {"name": "chr_19_RCC1615", "taxId": "41875", "score": 187.0}, {"name": "chr_19_RCC1615", "taxId": "41875", "score": 388.0}, {"name": "chr_19_RCC1615", "taxId": "41875", "score": 375.0}, {"name": "chr_19_RCC1615", "taxId": "41875", "score": 350.0}, {"name": "chr_19_RCC1615", "taxId": "41875", "score": 250.0}, {"name": "chr_19_RCC1615", "taxId": "41875", "score": 241.0}, {"name": "chr_19_RCC1615", "taxId": "41875", "score": 333.0}, {"name": "chr_19_RCC1615", "taxId": "41875", "score": 294.0}, {"name": "chr_19_RCC1615", "taxId": "41875", "score": 289.0}, {"name": "chr_19_RCC1615", "taxId": "41875", "score": 283.0}, {"name": "chr_19_RCC1615", "taxId": "41875", "score": 180.0}, {"name": "chr_19_RCC1615", "taxId": "41875", "score": 259.0}, {"name": "chr_19_RCC1615", "taxId": "41875", "score": 254.0}, {"name": "chr_19_RCC1615", "taxId": "41875", "score": 248.0}, {"name": "chr_19_RCC1615", "taxId": "41875", "score": 198.0}, {"name": "chr_19_RCC1615", "taxId": "41875", "score": 198.0}, {"name": "chr_19_RCC1615", "taxId": "41875", "score": 244.0}, {"name": "chr_19_RCC1615", "taxId": "41875", "score": 145.0}]}, "taxonomy": {"bestsum": {"species": {"tax": "Bathycoccus prasinos", "score": 471395.0, "c_index": 0}, "genus": {"tax": "Bathycoccus", "score": 471395.0, "c_index": 0}, "family": {"tax": "Bathycoccaceae", "score": 471395.0, "c_index": 0}, "order": {"tax": "Mamiellales", "score": 471395.0, "c_index": 0}, "phylum": {"tax": "Chlorophyta", "score": 471395.0, "c_index": 0}, "superkingdom": {"tax": "Eukaryota", "score": 471395.0, "c_index": 0}}}}, "chr_18_RCC1615": {"name": "chr_18_RCC1615", "length": 329241, "n_count": 510, "agct_count": 328731, "gc": 0.4672, "covs": {"bam0": 23.0685}, "read_cov": {"bam0": 30481}, "hits": {"tax0": [{"name": "chr_18_RCC1615", "taxId": "41875", "score": 139400.0}, {"name": "chr_18_RCC1615", "taxId": "41875", "score": 72738.0}, {"name": "chr_18_RCC1615", "taxId": "41875", "score": 46490.0}, {"name": "chr_18_RCC1615", "taxId": "41875", "score": 41683.0}, {"name": "chr_18_RCC1615", "taxId": "41875", "score": 34040.0}, {"name": "chr_18_RCC1615", "taxId": "41875", "score": 32206.0}, {"name": "chr_18_RCC1615", "taxId": "41875", "score": 32001.0}, {"name": "chr_18_RCC1615", "taxId": "41875", "score": 27689.0}, {"name": "chr_18_RCC1615", "taxId": "41875", "score": 18497.0}, {"name": "chr_18_RCC1615", "taxId": "41875", "score": 18425.0}, {"name": "chr_18_RCC1615", "taxId": "41875", "score": 15900.0}, {"name": "chr_18_RCC1615", "taxId": "41875", "score": 14068.0}, {"name": "chr_18_RCC1615", "taxId": "41875", "score": 12499.0}, {"name": "chr_18_RCC1615", "taxId": "41875", "score": 7572.0}, {"name": "chr_18_RCC1615", "taxId": "41875", "score": 5978.0}, {"name": "chr_18_RCC1615", "taxId": "41875", "score": 2226.0}, {"name": "chr_18_RCC1615", "taxId": "41875", "score": 1838.0}, {"name": "chr_18_RCC1615", "taxId": "41875", "score": 813.0}, {"name": "chr_18_RCC1615", "taxId": "41875", "score": 782.0}, {"name": "chr_18_RCC1615", "taxId": "41875", "score": 758.0}, {"name": "chr_18_RCC1615", "taxId": "41875", "score": 12864.0}, {"name": "chr_18_RCC1615", "taxId": "41875", "score": 357.0}, {"name": "chr_18_RCC1615", "taxId": "41875", "score": 8196.0}, {"name": "chr_18_RCC1615", "taxId": "41875", "score": 7417.0}, {"name": "chr_18_RCC1615", "taxId": "41875", "score": 7249.0}, {"name": "chr_18_RCC1615", "taxId": "41875", "score": 6883.0}, {"name": "chr_18_RCC1615", "taxId": "41875", "score": 6846.0}, {"name": "chr_18_RCC1615", "taxId": "41875", "score": 1301.0}, {"name": "chr_18_RCC1615", "taxId": "41875", "score": 1127.0}, {"name": "chr_18_RCC1615", "taxId": "41875", "score": 6604.0}, {"name": "chr_18_RCC1615", "taxId": "41875", "score": 6521.0}, {"name": "chr_18_RCC1615", "taxId": "41875", "score": 6492.0}, {"name": "chr_18_RCC1615", "taxId": "41875", "score": 392.0}, {"name": "chr_18_RCC1615", "taxId": "41875", "score": 6126.0}, {"name": "chr_18_RCC1615", "taxId": "41875", "score": 6019.0}, {"name": "chr_18_RCC1615", "taxId": "41875", "score": 315.0}, {"name": "chr_18_RCC1615", "taxId": "41875", "score": 5903.0}, {"name": "chr_18_RCC1615", "taxId": "41875", "score": 5832.0}, {"name": "chr_18_RCC1615", "taxId": "41875", "score": 5810.0}, {"name": "chr_18_RCC1615", "taxId": "41875", "score": 5688.0}, {"name": "chr_18_RCC1615", "taxId": "41875", "score": 5513.0}, {"name": "chr_18_RCC1615", "taxId": "41875", "score": 5493.0}, {"name": "chr_18_RCC1615", "taxId": "41875", "score": 5474.0}, {"name": "chr_18_RCC1615", "taxId": "41875", "score": 5452.0}, {"name": "chr_18_RCC1615", "taxId": "41875", "score": 5214.0}, {"name": "chr_18_RCC1615", "taxId": "41875", "score": 5435.0}, {"name": "chr_18_RCC1615", "taxId": "41875", "score": 5369.0}, {"name": "chr_18_RCC1615", "taxId": "41875", "score": 5175.0}, {"name": "chr_18_RCC1615", "taxId": "41875", "score": 5072.0}, {"name": "chr_18_RCC1615", "taxId": "41875", "score": 5036.0}, {"name": "chr_18_RCC1615", "taxId": "41875", "score": 5016.0}, {"name": "chr_18_RCC1615", "taxId": "41875", "score": 5009.0}, {"name": "chr_18_RCC1615", "taxId": "41875", "score": 4892.0}, {"name": "chr_18_RCC1615", "taxId": "41875", "score": 4863.0}, {"name": "chr_18_RCC1615", "taxId": "41875", "score": 4844.0}, {"name": "chr_18_RCC1615", "taxId": "41875", "score": 4741.0}, {"name": "chr_18_RCC1615", "taxId": "41875", "score": 409.0}, {"name": "chr_18_RCC1615", "taxId": "41875", "score": 4477.0}, {"name": "chr_18_RCC1615", "taxId": "41875", "score": 4455.0}, {"name": "chr_18_RCC1615", "taxId": "41875", "score": 4368.0}, {"name": "chr_18_RCC1615", "taxId": "41875", "score": 4229.0}, {"name": "chr_18_RCC1615", "taxId": "41875", "score": 4163.0}, {"name": "chr_18_RCC1615", "taxId": "41875", "score": 4067.0}, {"name": "chr_18_RCC1615", "taxId": "41875", "score": 3890.0}, {"name": "chr_18_RCC1615", "taxId": "41875", "score": 3879.0}, {"name": "chr_18_RCC1615", "taxId": "41875", "score": 3814.0}, {"name": "chr_18_RCC1615", "taxId": "41875", "score": 3773.0}, {"name": "chr_18_RCC1615", "taxId": "41875", "score": 3602.0}, {"name": "chr_18_RCC1615", "taxId": "70448", "score": 3591.0}, {"name": "chr_18_RCC1615", "taxId": "41875", "score": 3554.0}, {"name": "chr_18_RCC1615", "taxId": "41875", "score": 3535.0}, {"name": "chr_18_RCC1615", "taxId": "41875", "score": 3469.0}, {"name": "chr_18_RCC1615", "taxId": "41875", "score": 3459.0}, {"name": "chr_18_RCC1615", "taxId": "41875", "score": 3437.0}, {"name": "chr_18_RCC1615", "taxId": "41875", "score": 3376.0}, {"name": "chr_18_RCC1615", "taxId": "41875", "score": 3269.0}, {"name": "chr_18_RCC1615", "taxId": "41875", "score": 3269.0}, {"name": "chr_18_RCC1615", "taxId": "41875", "score": 3138.0}, {"name": "chr_18_RCC1615", "taxId": "41875", "score": 3099.0}, {"name": "chr_18_RCC1615", "taxId": "41875", "score": 3066.0}, {"name": "chr_18_RCC1615", "taxId": "41875", "score": 3014.0}, {"name": "chr_18_RCC1615", "taxId": "41875", "score": 2904.0}, {"name": "chr_18_RCC1615", "taxId": "41875", "score": 2837.0}, {"name": "chr_18_RCC1615", "taxId": "41875", "score": 2815.0}, {"name": "chr_18_RCC1615", "taxId": "41875", "score": 2809.0}, {"name": "chr_18_RCC1615", "taxId": "41875", "score": 2798.0}, {"name": "chr_18_RCC1615", "taxId": "41875", "score": 2789.0}, {"name": "chr_18_RCC1615", "taxId": "41875", "score": 2771.0}, {"name": "chr_18_RCC1615", "taxId": "41875", "score": 2593.0}, {"name": "chr_18_RCC1615", "taxId": "41875", "score": 2547.0}, {"name": "chr_18_RCC1615", "taxId": "41875", "score": 2499.0}, {"name": "chr_18_RCC1615", "taxId": "41875", "score": 2495.0}, {"name": "chr_18_RCC1615", "taxId": "41875", "score": 2486.0}, {"name": "chr_18_RCC1615", "taxId": "41875", "score": 2475.0}, {"name": "chr_18_RCC1615", "taxId": "41875", "score": 2471.0}, {"name": "chr_18_RCC1615", "taxId": "41875", "score": 2466.0}, {"name": "chr_18_RCC1615", "taxId": "41875", "score": 2460.0}, {"name": "chr_18_RCC1615", "taxId": "41875", "score": 972.0}, {"name": "chr_18_RCC1615", "taxId": "41875", "score": 2364.0}, {"name": "chr_18_RCC1615", "taxId": "41875", "score": 2355.0}, {"name": "chr_18_RCC1615", "taxId": "41875", "score": 2294.0}, {"name": "chr_18_RCC1615", "taxId": "41875", "score": 344.0}, {"name": "chr_18_RCC1615", "taxId": "41875", "score": 2261.0}, {"name": "chr_18_RCC1615", "taxId": "41875", "score": 2239.0}, {"name": "chr_18_RCC1615", "taxId": "41875", "score": 2196.0}, {"name": "chr_18_RCC1615", "taxId": "41875", "score": 532.0}, {"name": "chr_18_RCC1615", "taxId": "41875", "score": 372.0}, {"name": "chr_18_RCC1615", "taxId": "41875", "score": 287.0}, {"name": "chr_18_RCC1615", "taxId": "41875", "score": 255.0}, {"name": "chr_18_RCC1615", "taxId": "41875", "score": 145.0}, {"name": "chr_18_RCC1615", "taxId": "41875", "score": 2196.0}, {"name": "chr_18_RCC1615", "taxId": "41875", "score": 848.0}, {"name": "chr_18_RCC1615", "taxId": "41875", "score": 835.0}, {"name": "chr_18_RCC1615", "taxId": "41875", "score": 819.0}, {"name": "chr_18_RCC1615", "taxId": "41875", "score": 813.0}, {"name": "chr_18_RCC1615", "taxId": "41875", "score": 806.0}, {"name": "chr_18_RCC1615", "taxId": "41875", "score": 763.0}, {"name": "chr_18_RCC1615", "taxId": "41875", "score": 761.0}, {"name": "chr_18_RCC1615", "taxId": "41875", "score": 532.0}, {"name": "chr_18_RCC1615", "taxId": "41875", "score": 372.0}, {"name": "chr_18_RCC1615", "taxId": "41875", "score": 287.0}, {"name": "chr_18_RCC1615", "taxId": "41875", "score": 255.0}, {"name": "chr_18_RCC1615", "taxId": "41875", "score": 145.0}, {"name": "chr_18_RCC1615", "taxId": "41875", "score": 2176.0}, {"name": "chr_18_RCC1615", "taxId": "41875", "score": 673.0}, {"name": "chr_18_RCC1615", "taxId": "41875", "score": 2158.0}, {"name": "chr_18_RCC1615", "taxId": "41875", "score": 2117.0}, {"name": "chr_18_RCC1615", "taxId": "41875", "score": 2085.0}, {"name": "chr_18_RCC1615", "taxId": "41875", "score": 156.0}, {"name": "chr_18_RCC1615", "taxId": "41875", "score": 2084.0}, {"name": "chr_18_RCC1615", "taxId": "41875", "score": 2078.0}, {"name": "chr_18_RCC1615", "taxId": "41875", "score": 2052.0}, {"name": "chr_18_RCC1615", "taxId": "41875", "score": 2036.0}, {"name": "chr_18_RCC1615", "taxId": "41875", "score": 2021.0}, {"name": "chr_18_RCC1615", "taxId": "41875", "score": 2008.0}, {"name": "chr_18_RCC1615", "taxId": "41875", "score": 1999.0}, {"name": "chr_18_RCC1615", "taxId": "41875", "score": 531.0}, {"name": "chr_18_RCC1615", "taxId": "7160", "score": 1993.0}, {"name": "chr_18_RCC1615", "taxId": "88036", "score": 1986.0}, {"name": "chr_18_RCC1615", "taxId": "41875", "score": 1978.0}, {"name": "chr_18_RCC1615", "taxId": "41875", "score": 1840.0}, {"name": "chr_18_RCC1615", "taxId": "41875", "score": 1838.0}, {"name": "chr_18_RCC1615", "taxId": "41875", "score": 1816.0}, {"name": "chr_18_RCC1615", "taxId": "41875", "score": 791.0}, {"name": "chr_18_RCC1615", "taxId": "41875", "score": 599.0}, {"name": "chr_18_RCC1615", "taxId": "41875", "score": 496.0}, {"name": "chr_18_RCC1615", "taxId": "41875", "score": 479.0}, {"name": "chr_18_RCC1615", "taxId": "41875", "score": 267.0}, {"name": "chr_18_RCC1615", "taxId": "41875", "score": 267.0}, {"name": "chr_18_RCC1615", "taxId": "41875", "score": 1808.0}, {"name": "chr_18_RCC1615", "taxId": "41875", "score": 1807.0}, {"name": "chr_18_RCC1615", "taxId": "41875", "score": 1807.0}, {"name": "chr_18_RCC1615", "taxId": "41875", "score": 791.0}, {"name": "chr_18_RCC1615", "taxId": "41875", "score": 1760.0}, {"name": "chr_18_RCC1615", "taxId": "41875", "score": 1751.0}, {"name": "chr_18_RCC1615", "taxId": "41875", "score": 1740.0}, {"name": "chr_18_RCC1615", "taxId": "41875", "score": 1735.0}, {"name": "chr_18_RCC1615", "taxId": "41875", "score": 409.0}, {"name": "chr_18_RCC1615", "taxId": "41875", "score": 189.0}, {"name": "chr_18_RCC1615", "taxId": "41875", "score": 165.0}, {"name": "chr_18_RCC1615", "taxId": "41875", "score": 1640.0}, {"name": "chr_18_RCC1615", "taxId": "41875", "score": 1602.0}, {"name": "chr_18_RCC1615", "taxId": "41875", "score": 1580.0}, {"name": "chr_18_RCC1615", "taxId": "41875", "score": 505.0}, {"name": "chr_18_RCC1615", "taxId": "41875", "score": 1548.0}, {"name": "chr_18_RCC1615", "taxId": "41875", "score": 1546.0}, {"name": "chr_18_RCC1615", "taxId": "41875", "score": 1530.0}, {"name": "chr_18_RCC1615", "taxId": "41875", "score": 1522.0}, {"name": "chr_18_RCC1615", "taxId": "41875", "score": 1485.0}, {"name": "chr_18_RCC1615", "taxId": "41875", "score": 1443.0}, {"name": "chr_18_RCC1615", "taxId": "41875", "score": 1424.0}, {"name": "chr_18_RCC1615", "taxId": "41875", "score": 1424.0}, {"name": "chr_18_RCC1615", "taxId": "41875", "score": 1402.0}, {"name": "chr_18_RCC1615", "taxId": "41875", "score": 1386.0}, {"name": "chr_18_RCC1615", "taxId": "41875", "score": 174.0}, {"name": "chr_18_RCC1615", "taxId": "41875", "score": 1369.0}, {"name": "chr_18_RCC1615", "taxId": "41875", "score": 1365.0}, {"name": "chr_18_RCC1615", "taxId": "41875", "score": 1297.0}, {"name": "chr_18_RCC1615", "taxId": "41875", "score": 1267.0}, {"name": "chr_18_RCC1615", "taxId": "41875", "score": 1264.0}, {"name": "chr_18_RCC1615", "taxId": "41875", "score": 813.0}, {"name": "chr_18_RCC1615", "taxId": "41875", "score": 1227.0}, {"name": "chr_18_RCC1615", "taxId": "41875", "score": 442.0}, {"name": "chr_18_RCC1615", "taxId": "41875", "score": 1205.0}, {"name": "chr_18_RCC1615", "taxId": "41875", "score": 1181.0}, {"name": "chr_18_RCC1615", "taxId": "41875", "score": 1181.0}, {"name": "chr_18_RCC1615", "taxId": "41875", "score": 771.0}, {"name": "chr_18_RCC1615", "taxId": "41875", "score": 686.0}, {"name": "chr_18_RCC1615", "taxId": "41875", "score": 455.0}, {"name": "chr_18_RCC1615", "taxId": "41875", "score": 455.0}, {"name": "chr_18_RCC1615", "taxId": "41875", "score": 435.0}, {"name": "chr_18_RCC1615", "taxId": "41875", "score": 1162.0}, {"name": "chr_18_RCC1615", "taxId": "41875", "score": 281.0}, {"name": "chr_18_RCC1615", "taxId": "41875", "score": 1158.0}, {"name": "chr_18_RCC1615", "taxId": "41875", "score": 1020.0}, {"name": "chr_18_RCC1615", "taxId": "41875", "score": 793.0}, {"name": "chr_18_RCC1615", "taxId": "41875", "score": 784.0}, {"name": "chr_18_RCC1615", "taxId": "41875", "score": 383.0}, {"name": "chr_18_RCC1615", "taxId": "41875", "score": 315.0}, {"name": "chr_18_RCC1615", "taxId": "41875", "score": 171.0}, {"name": "chr_18_RCC1615", "taxId": "41875", "score": 1142.0}, {"name": "chr_18_RCC1615", "taxId": "41875", "score": 1125.0}, {"name": "chr_18_RCC1615", "taxId": "41875", "score": 1112.0}, {"name": "chr_18_RCC1615", "taxId": "41875", "score": 422.0}, {"name": "chr_18_RCC1615", "taxId": "41875", "score": 1081.0}, {"name": "chr_18_RCC1615", "taxId": "41875", "score": 1053.0}, {"name": "chr_18_RCC1615", "taxId": "41875", "score": 1033.0}, {"name": "chr_18_RCC1615", "taxId": "41875", "score": 1031.0}, {"name": "chr_18_RCC1615", "taxId": "41875", "score": 970.0}, {"name": "chr_18_RCC1615", "taxId": "41875", "score": 950.0}, {"name": "chr_18_RCC1615", "taxId": "41875", "score": 939.0}, {"name": "chr_18_RCC1615", "taxId": "41875", "score": 761.0}, {"name": "chr_18_RCC1615", "taxId": "41875", "score": 542.0}, {"name": "chr_18_RCC1615", "taxId": "41875", "score": 935.0}, {"name": "chr_18_RCC1615", "taxId": "41875", "score": 928.0}, {"name": "chr_18_RCC1615", "taxId": "41875", "score": 586.0}, {"name": "chr_18_RCC1615", "taxId": "41875", "score": 926.0}, {"name": "chr_18_RCC1615", "taxId": "41875", "score": 926.0}, {"name": "chr_18_RCC1615", "taxId": "41875", "score": 924.0}, {"name": "chr_18_RCC1615", "taxId": "41875", "score": 922.0}, {"name": "chr_18_RCC1615", "taxId": "41875", "score": 510.0}, {"name": "chr_18_RCC1615", "taxId": "41875", "score": 896.0}, {"name": "chr_18_RCC1615", "taxId": "41875", "score": 893.0}, {"name": "chr_18_RCC1615", "taxId": "41875", "score": 891.0}, {"name": "chr_18_RCC1615", "taxId": "41875", "score": 804.0}, {"name": "chr_18_RCC1615", "taxId": "41875", "score": 538.0}, {"name": "chr_18_RCC1615", "taxId": "41875", "score": 501.0}, {"name": "chr_18_RCC1615", "taxId": "41875", "score": 396.0}, {"name": "chr_18_RCC1615", "taxId": "41875", "score": 396.0}, {"name": "chr_18_RCC1615", "taxId": "41875", "score": 387.0}, {"name": "chr_18_RCC1615", "taxId": "41875", "score": 387.0}, {"name": "chr_18_RCC1615", "taxId": "41875", "score": 333.0}, {"name": "chr_18_RCC1615", "taxId": "41875", "score": 300.0}, {"name": "chr_18_RCC1615", "taxId": "41875", "score": 887.0}, {"name": "chr_18_RCC1615", "taxId": "41875", "score": 872.0}, {"name": "chr_18_RCC1615", "taxId": "41875", "score": 850.0}, {"name": "chr_18_RCC1615", "taxId": "41875", "score": 307.0}, {"name": "chr_18_RCC1615", "taxId": "41875", "score": 848.0}, {"name": "chr_18_RCC1615", "taxId": "41875", "score": 819.0}, {"name": "chr_18_RCC1615", "taxId": "41875", "score": 797.0}, {"name": "chr_18_RCC1615", "taxId": "41875", "score": 815.0}, {"name": "chr_18_RCC1615", "taxId": "41875", "score": 809.0}, {"name": "chr_18_RCC1615", "taxId": "41875", "score": 806.0}, {"name": "chr_18_RCC1615", "taxId": "41875", "score": 804.0}, {"name": "chr_18_RCC1615", "taxId": "41875", "score": 798.0}, {"name": "chr_18_RCC1615", "taxId": "41875", "score": 798.0}, {"name": "chr_18_RCC1615", "taxId": "41875", "score": 787.0}, {"name": "chr_18_RCC1615", "taxId": "41875", "score": 784.0}, {"name": "chr_18_RCC1615", "taxId": "41875", "score": 761.0}, {"name": "chr_18_RCC1615", "taxId": "41875", "score": 761.0}, {"name": "chr_18_RCC1615", "taxId": "41875", "score": 760.0}, {"name": "chr_18_RCC1615", "taxId": "41875", "score": 758.0}, {"name": "chr_18_RCC1615", "taxId": "564608", "score": 721.0}, {"name": "chr_18_RCC1615", "taxId": "564608", "score": 169.0}, {"name": "chr_18_RCC1615", "taxId": "41875", "score": 713.0}, {"name": "chr_18_RCC1615", "taxId": "41875", "score": 676.0}, {"name": "chr_18_RCC1615", "taxId": "41875", "score": 649.0}, {"name": "chr_18_RCC1615", "taxId": "41875", "score": 649.0}, {"name": "chr_18_RCC1615", "taxId": "41875", "score": 381.0}, {"name": "chr_18_RCC1615", "taxId": "41875", "score": 599.0}, {"name": "chr_18_RCC1615", "taxId": "41875", "score": 599.0}, {"name": "chr_18_RCC1615", "taxId": "41875", "score": 593.0}, {"name": "chr_18_RCC1615", "taxId": "41875", "score": 571.0}, {"name": "chr_18_RCC1615", "taxId": "41875", "score": 549.0}, {"name": "chr_18_RCC1615", "taxId": "41875", "score": 542.0}, {"name": "chr_18_RCC1615", "taxId": "41875", "score": 518.0}, {"name": "chr_18_RCC1615", "taxId": "41875", "score": 508.0}, {"name": "chr_18_RCC1615", "taxId": "41875", "score": 501.0}, {"name": "chr_18_RCC1615", "taxId": "41875", "score": 436.0}, {"name": "chr_18_RCC1615", "taxId": "41875", "score": 436.0}, {"name": "chr_18_RCC1615", "taxId": "41875", "score": 202.0}, {"name": "chr_18_RCC1615", "taxId": "41875", "score": 435.0}, {"name": "chr_18_RCC1615", "taxId": "41875", "score": 416.0}, {"name": "chr_18_RCC1615", "taxId": "41875", "score": 383.0}, {"name": "chr_18_RCC1615", "taxId": "41875", "score": 381.0}, {"name": "chr_18_RCC1615", "taxId": "41875", "score": 377.0}, {"name": "chr_18_RCC1615", "taxId": "41875", "score": 375.0}, {"name": "chr_18_RCC1615", "taxId": "41875", "score": 375.0}, {"name": "chr_18_RCC1615", "taxId": "41875", "score": 353.0}, {"name": "chr_18_RCC1615", "taxId": "41875", "score": 353.0}, {"name": "chr_18_RCC1615", "taxId": "70448", "score": 348.0}, {"name": "chr_18_RCC1615", "taxId": "41875", "score": 326.0}, {"name": "chr_18_RCC1615", "taxId": "41875", "score": 315.0}, {"name": "chr_18_RCC1615", "taxId": "145388", "score": 300.0}, {"name": "chr_18_RCC1615", "taxId": "41875", "score": 287.0}, {"name": "chr_18_RCC1615", "taxId": "41875", "score": 250.0}, {"name": "chr_18_RCC1615", "taxId": "41875", "score": 250.0}, {"name": "chr_18_RCC1615", "taxId": "70448", "score": 248.0}, {"name": "chr_18_RCC1615", "taxId": "5480", "score": 191.0}, {"name": "chr_18_RCC1615", "taxId": "4686", "score": 147.0}, {"name": "chr_18_RCC1615", "taxId": "656061", "score": 145.0}, {"name": "chr_18_RCC1615", "taxId": "280463", "score": 143.0}, {"name": "chr_18_RCC1615", "taxId": "41875", "score": 143.0}]}, "taxonomy": {"bestsum": {"species": {"tax": "Bathycoccus prasinos", "score": 1013917.0, "c_index": 9}, "genus": {"tax": "Bathycoccus", "score": 1013917.0, "c_index": 9}, "family": {"tax": "Bathycoccaceae", "score": 1018104.0, "c_index": 8}, "order": {"tax": "Mamiellales", "score": 1018994.0, "c_index": 7}, "phylum": {"tax": "Chlorophyta", "score": 1019294.0, "c_index": 4}, "superkingdom": {"tax": "Eukaryota", "score": 1023899.0, "c_index": 0}}}}, "chr_17_RCC1615": {"name": "chr_17_RCC1615", "length": 443152, "n_count": 0, "agct_count": 443152, "gc": 0.4757, "covs": {"bam0": 22.9503}, "read_cov": {"bam0": 40880}, "hits": {"tax0": [{"name": "chr_17_RCC1615", "taxId": "41875", "score": 122500.0}, {"name": "chr_17_RCC1615", "taxId": "41875", "score": 98440.0}, {"name": "chr_17_RCC1615", "taxId": "41875", "score": 85886.0}, {"name": "chr_17_RCC1615", "taxId": "41875", "score": 52168.0}, {"name": "chr_17_RCC1615", "taxId": "41875", "score": 42845.0}, {"name": "chr_17_RCC1615", "taxId": "41875", "score": 36330.0}, {"name": "chr_17_RCC1615", "taxId": "41875", "score": 35791.0}, {"name": "chr_17_RCC1615", "taxId": "41875", "score": 31052.0}, {"name": "chr_17_RCC1615", "taxId": "41875", "score": 26302.0}, {"name": "chr_17_RCC1615", "taxId": "41875", "score": 25414.0}, {"name": "chr_17_RCC1615", "taxId": "41875", "score": 20772.0}, {"name": "chr_17_RCC1615", "taxId": "41875", "score": 19352.0}, {"name": "chr_17_RCC1615", "taxId": "41875", "score": 18567.0}, {"name": "chr_17_RCC1615", "taxId": "41875", "score": 14826.0}, {"name": "chr_17_RCC1615", "taxId": "41875", "score": 13610.0}, {"name": "chr_17_RCC1615", "taxId": "41875", "score": 10059.0}, {"name": "chr_17_RCC1615", "taxId": "41875", "score": 9188.0}, {"name": "chr_17_RCC1615", "taxId": "41875", "score": 9136.0}, {"name": "chr_17_RCC1615", "taxId": "41875", "score": 8517.0}, {"name": "chr_17_RCC1615", "taxId": "41875", "score": 8364.0}, {"name": "chr_17_RCC1615", "taxId": "41875", "score": 4968.0}, {"name": "chr_17_RCC1615", "taxId": "41875", "score": 4815.0}, {"name": "chr_17_RCC1615", "taxId": "41875", "score": 4403.0}, {"name": "chr_17_RCC1615", "taxId": "41875", "score": 4021.0}, {"name": "chr_17_RCC1615", "taxId": "41875", "score": 3262.0}, {"name": "chr_17_RCC1615", "taxId": "41875", "score": 1334.0}, {"name": "chr_17_RCC1615", "taxId": "41875", "score": 966.0}, {"name": "chr_17_RCC1615", "taxId": "41875", "score": 867.0}, {"name": "chr_17_RCC1615", "taxId": "41875", "score": 850.0}, {"name": "chr_17_RCC1615", "taxId": "41875", "score": 845.0}, {"name": "chr_17_RCC1615", "taxId": "41875", "score": 532.0}, {"name": "chr_17_RCC1615", "taxId": "41875", "score": 436.0}, {"name": "chr_17_RCC1615", "taxId": "41875", "score": 320.0}, {"name": "chr_17_RCC1615", "taxId": "41875", "score": 302.0}, {"name": "chr_17_RCC1615", "taxId": "41875", "score": 278.0}, {"name": "chr_17_RCC1615", "taxId": "41875", "score": 211.0}, {"name": "chr_17_RCC1615", "taxId": "41875", "score": 211.0}, {"name": "chr_17_RCC1615", "taxId": "41875", "score": 195.0}, {"name": "chr_17_RCC1615", "taxId": "41875", "score": 154.0}, {"name": "chr_17_RCC1615", "taxId": "41875", "score": 154.0}, {"name": "chr_17_RCC1615", "taxId": "41875", "score": 148.0}, {"name": "chr_17_RCC1615", "taxId": "41875", "score": 148.0}, {"name": "chr_17_RCC1615", "taxId": "41875", "score": 13622.0}, {"name": "chr_17_RCC1615", "taxId": "41875", "score": 10600.0}, {"name": "chr_17_RCC1615", "taxId": "41875", "score": 9865.0}, {"name": "chr_17_RCC1615", "taxId": "41875", "score": 8113.0}, {"name": "chr_17_RCC1615", "taxId": "41875", "score": 7978.0}, {"name": "chr_17_RCC1615", "taxId": "41875", "score": 7657.0}, {"name": "chr_17_RCC1615", "taxId": "41875", "score": 7114.0}, {"name": "chr_17_RCC1615", "taxId": "41875", "score": 7005.0}, {"name": "chr_17_RCC1615", "taxId": "41875", "score": 6881.0}, {"name": "chr_17_RCC1615", "taxId": "41875", "score": 6721.0}, {"name": "chr_17_RCC1615", "taxId": "41875", "score": 6510.0}, {"name": "chr_17_RCC1615", "taxId": "41875", "score": 6410.0}, {"name": "chr_17_RCC1615", "taxId": "41875", "score": 211.0}, {"name": "chr_17_RCC1615", "taxId": "41875", "score": 211.0}, {"name": "chr_17_RCC1615", "taxId": "41875", "score": 148.0}, {"name": "chr_17_RCC1615", "taxId": "41875", "score": 6144.0}, {"name": "chr_17_RCC1615", "taxId": "41875", "score": 436.0}, {"name": "chr_17_RCC1615", "taxId": "41875", "score": 5685.0}, {"name": "chr_17_RCC1615", "taxId": "41875", "score": 5646.0}, {"name": "chr_17_RCC1615", "taxId": "41875", "score": 5513.0}, {"name": "chr_17_RCC1615", "taxId": "41875", "score": 5487.0}, {"name": "chr_17_RCC1615", "taxId": "41875", "score": 285.0}, {"name": "chr_17_RCC1615", "taxId": "41875", "score": 5480.0}, {"name": "chr_17_RCC1615", "taxId": "41875", "score": 5446.0}, {"name": "chr_17_RCC1615", "taxId": "41875", "score": 741.0}, {"name": "chr_17_RCC1615", "taxId": "41875", "score": 5376.0}, {"name": "chr_17_RCC1615", "taxId": "41875", "score": 5321.0}, {"name": "chr_17_RCC1615", "taxId": "41875", "score": 5315.0}, {"name": "chr_17_RCC1615", "taxId": "41875", "score": 5108.0}, {"name": "chr_17_RCC1615", "taxId": "41875", "score": 5035.0}, {"name": "chr_17_RCC1615", "taxId": "41875", "score": 4979.0}, {"name": "chr_17_RCC1615", "taxId": "41875", "score": 4879.0}, {"name": "chr_17_RCC1615", "taxId": "41875", "score": 4732.0}, {"name": "chr_17_RCC1615", "taxId": "41875", "score": 4691.0}, {"name": "chr_17_RCC1615", "taxId": "41875", "score": 320.0}, {"name": "chr_17_RCC1615", "taxId": "41875", "score": 4590.0}, {"name": "chr_17_RCC1615", "taxId": "41875", "score": 4578.0}, {"name": "chr_17_RCC1615", "taxId": "41875", "score": 4554.0}, {"name": "chr_17_RCC1615", "taxId": "41875", "score": 4471.0}, {"name": "chr_17_RCC1615", "taxId": "41875", "score": 4340.0}, {"name": "chr_17_RCC1615", "taxId": "41875", "score": 4338.0}, {"name": "chr_17_RCC1615", "taxId": "41875", "score": 4314.0}, {"name": "chr_17_RCC1615", "taxId": "41875", "score": 4229.0}, {"name": "chr_17_RCC1615", "taxId": "41875", "score": 4117.0}, {"name": "chr_17_RCC1615", "taxId": "41875", "score": 4085.0}, {"name": "chr_17_RCC1615", "taxId": "41875", "score": 219.0}, {"name": "chr_17_RCC1615", "taxId": "41875", "score": 4067.0}, {"name": "chr_17_RCC1615", "taxId": "41875", "score": 4002.0}, {"name": "chr_17_RCC1615", "taxId": "41875", "score": 3936.0}, {"name": "chr_17_RCC1615", "taxId": "41875", "score": 3892.0}, {"name": "chr_17_RCC1615", "taxId": "41875", "score": 3879.0}, {"name": "chr_17_RCC1615", "taxId": "41875", "score": 3851.0}, {"name": "chr_17_RCC1615", "taxId": "41875", "score": 3762.0}, {"name": "chr_17_RCC1615", "taxId": "41875", "score": 3722.0}, {"name": "chr_17_RCC1615", "taxId": "41875", "score": 3679.0}, {"name": "chr_17_RCC1615", "taxId": "41875", "score": 209.0}, {"name": "chr_17_RCC1615", "taxId": "41875", "score": 167.0}, {"name": "chr_17_RCC1615", "taxId": "41875", "score": 3631.0}, {"name": "chr_17_RCC1615", "taxId": "41875", "score": 3591.0}, {"name": "chr_17_RCC1615", "taxId": "41875", "score": 3518.0}, {"name": "chr_17_RCC1615", "taxId": "41875", "score": 3456.0}, {"name": "chr_17_RCC1615", "taxId": "41875", "score": 3452.0}, {"name": "chr_17_RCC1615", "taxId": "41875", "score": 3419.0}, {"name": "chr_17_RCC1615", "taxId": "41875", "score": 3402.0}, {"name": "chr_17_RCC1615", "taxId": "41875", "score": 230.0}, {"name": "chr_17_RCC1615", "taxId": "41875", "score": 3398.0}, {"name": "chr_17_RCC1615", "taxId": "41875", "score": 3391.0}, {"name": "chr_17_RCC1615", "taxId": "41875", "score": 3363.0}, {"name": "chr_17_RCC1615", "taxId": "41875", "score": 3358.0}, {"name": "chr_17_RCC1615", "taxId": "41875", "score": 3343.0}, {"name": "chr_17_RCC1615", "taxId": "41875", "score": 3312.0}, {"name": "chr_17_RCC1615", "taxId": "41875", "score": 3302.0}, {"name": "chr_17_RCC1615", "taxId": "41875", "score": 3275.0}, {"name": "chr_17_RCC1615", "taxId": "41875", "score": 3253.0}, {"name": "chr_17_RCC1615", "taxId": "41875", "score": 3238.0}, {"name": "chr_17_RCC1615", "taxId": "41875", "score": 3155.0}, {"name": "chr_17_RCC1615", "taxId": "41875", "score": 3149.0}, {"name": "chr_17_RCC1615", "taxId": "41875", "score": 3127.0}, {"name": "chr_17_RCC1615", "taxId": "41875", "score": 3121.0}, {"name": "chr_17_RCC1615", "taxId": "41875", "score": 3103.0}, {"name": "chr_17_RCC1615", "taxId": "41875", "score": 3092.0}, {"name": "chr_17_RCC1615", "taxId": "41875", "score": 3086.0}, {"name": "chr_17_RCC1615", "taxId": "41875", "score": 3049.0}, {"name": "chr_17_RCC1615", "taxId": "41875", "score": 3011.0}, {"name": "chr_17_RCC1615", "taxId": "41875", "score": 3009.0}, {"name": "chr_17_RCC1615", "taxId": "41875", "score": 270.0}, {"name": "chr_17_RCC1615", "taxId": "41875", "score": 3000.0}, {"name": "chr_17_RCC1615", "taxId": "41875", "score": 2987.0}, {"name": "chr_17_RCC1615", "taxId": "41875", "score": 2966.0}, {"name": "chr_17_RCC1615", "taxId": "41875", "score": 411.0}, {"name": "chr_17_RCC1615", "taxId": "41875", "score": 2964.0}, {"name": "chr_17_RCC1615", "taxId": "41875", "score": 2887.0}, {"name": "chr_17_RCC1615", "taxId": "41875", "score": 2865.0}, {"name": "chr_17_RCC1615", "taxId": "41875", "score": 881.0}, {"name": "chr_17_RCC1615", "taxId": "41875", "score": 874.0}, {"name": "chr_17_RCC1615", "taxId": "41875", "score": 852.0}, {"name": "chr_17_RCC1615", "taxId": "41875", "score": 833.0}, {"name": "chr_17_RCC1615", "taxId": "41875", "score": 782.0}, {"name": "chr_17_RCC1615", "taxId": "41875", "score": 2850.0}, {"name": "chr_17_RCC1615", "taxId": "41875", "score": 2841.0}, {"name": "chr_17_RCC1615", "taxId": "41875", "score": 2839.0}, {"name": "chr_17_RCC1615", "taxId": "41875", "score": 2706.0}, {"name": "chr_17_RCC1615", "taxId": "41875", "score": 2700.0}, {"name": "chr_17_RCC1615", "taxId": "41875", "score": 2673.0}, {"name": "chr_17_RCC1615", "taxId": "41875", "score": 2651.0}, {"name": "chr_17_RCC1615", "taxId": "41875", "score": 689.0}, {"name": "chr_17_RCC1615", "taxId": "41875", "score": 2649.0}, {"name": "chr_17_RCC1615", "taxId": "41875", "score": 2615.0}, {"name": "chr_17_RCC1615", "taxId": "41875", "score": 2612.0}, {"name": "chr_17_RCC1615", "taxId": "41875", "score": 2606.0}, {"name": "chr_17_RCC1615", "taxId": "41875", "score": 2599.0}, {"name": "chr_17_RCC1615", "taxId": "41875", "score": 2590.0}, {"name": "chr_17_RCC1615", "taxId": "41875", "score": 2573.0}, {"name": "chr_17_RCC1615", "taxId": "41875", "score": 2534.0}, {"name": "chr_17_RCC1615", "taxId": "41875", "score": 2510.0}, {"name": "chr_17_RCC1615", "taxId": "41875", "score": 2471.0}, {"name": "chr_17_RCC1615", "taxId": "41875", "score": 2442.0}, {"name": "chr_17_RCC1615", "taxId": "41875", "score": 387.0}, {"name": "chr_17_RCC1615", "taxId": "41875", "score": 2438.0}, {"name": "chr_17_RCC1615", "taxId": "41875", "score": 2427.0}, {"name": "chr_17_RCC1615", "taxId": "41875", "score": 2425.0}, {"name": "chr_17_RCC1615", "taxId": "41875", "score": 2423.0}, {"name": "chr_17_RCC1615", "taxId": "41875", "score": 2423.0}, {"name": "chr_17_RCC1615", "taxId": "41875", "score": 2420.0}, {"name": "chr_17_RCC1615", "taxId": "41875", "score": 508.0}, {"name": "chr_17_RCC1615", "taxId": "41875", "score": 2418.0}, {"name": "chr_17_RCC1615", "taxId": "41875", "score": 2412.0}, {"name": "chr_17_RCC1615", "taxId": "41875", "score": 455.0}, {"name": "chr_17_RCC1615", "taxId": "41875", "score": 2410.0}, {"name": "chr_17_RCC1615", "taxId": "41875", "score": 2388.0}, {"name": "chr_17_RCC1615", "taxId": "41875", "score": 2375.0}, {"name": "chr_17_RCC1615", "taxId": "41875", "score": 1760.0}, {"name": "chr_17_RCC1615", "taxId": "41875", "score": 2364.0}, {"name": "chr_17_RCC1615", "taxId": "41875", "score": 2338.0}, {"name": "chr_17_RCC1615", "taxId": "41875", "score": 2329.0}, {"name": "chr_17_RCC1615", "taxId": "41875", "score": 2318.0}, {"name": "chr_17_RCC1615", "taxId": "41875", "score": 2294.0}, {"name": "chr_17_RCC1615", "taxId": "41875", "score": 2294.0}, {"name": "chr_17_RCC1615", "taxId": "41875", "score": 2272.0}, {"name": "chr_17_RCC1615", "taxId": "41875", "score": 2266.0}, {"name": "chr_17_RCC1615", "taxId": "41875", "score": 2244.0}, {"name": "chr_17_RCC1615", "taxId": "41875", "score": 2180.0}, {"name": "chr_17_RCC1615", "taxId": "41875", "score": 2172.0}, {"name": "chr_17_RCC1615", "taxId": "41875", "score": 2165.0}, {"name": "chr_17_RCC1615", "taxId": "41875", "score": 2163.0}, {"name": "chr_17_RCC1615", "taxId": "41875", "score": 2145.0}, {"name": "chr_17_RCC1615", "taxId": "41875", "score": 2145.0}, {"name": "chr_17_RCC1615", "taxId": "41875", "score": 2139.0}, {"name": "chr_17_RCC1615", "taxId": "41875", "score": 2134.0}, {"name": "chr_17_RCC1615", "taxId": "41875", "score": 2134.0}, {"name": "chr_17_RCC1615", "taxId": "41875", "score": 2128.0}, {"name": "chr_17_RCC1615", "taxId": "41875", "score": 2128.0}, {"name": "chr_17_RCC1615", "taxId": "41875", "score": 2111.0}, {"name": "chr_17_RCC1615", "taxId": "41875", "score": 2084.0}, {"name": "chr_17_RCC1615", "taxId": "41875", "score": 2060.0}, {"name": "chr_17_RCC1615", "taxId": "41875", "score": 2050.0}, {"name": "chr_17_RCC1615", "taxId": "41875", "score": 2045.0}, {"name": "chr_17_RCC1615", "taxId": "41875", "score": 2026.0}, {"name": "chr_17_RCC1615", "taxId": "41875", "score": 2001.0}, {"name": "chr_17_RCC1615", "taxId": "41875", "score": 1975.0}, {"name": "chr_17_RCC1615", "taxId": "41875", "score": 268.0}, {"name": "chr_17_RCC1615", "taxId": "41875", "score": 1947.0}, {"name": "chr_17_RCC1615", "taxId": "41875", "score": 1940.0}, {"name": "chr_17_RCC1615", "taxId": "41875", "score": 1923.0}, {"name": "chr_17_RCC1615", "taxId": "41875", "score": 1901.0}, {"name": "chr_17_RCC1615", "taxId": "41875", "score": 1892.0}, {"name": "chr_17_RCC1615", "taxId": "41875", "score": 1886.0}, {"name": "chr_17_RCC1615", "taxId": "41875", "score": 1847.0}, {"name": "chr_17_RCC1615", "taxId": "41875", "score": 1845.0}, {"name": "chr_17_RCC1615", "taxId": "41875", "score": 1807.0}, {"name": "chr_17_RCC1615", "taxId": "41875", "score": 1801.0}, {"name": "chr_17_RCC1615", "taxId": "41875", "score": 1784.0}, {"name": "chr_17_RCC1615", "taxId": "41875", "score": 1770.0}, {"name": "chr_17_RCC1615", "taxId": "41875", "score": 405.0}, {"name": "chr_17_RCC1615", "taxId": "41875", "score": 1709.0}, {"name": "chr_17_RCC1615", "taxId": "41875", "score": 1700.0}, {"name": "chr_17_RCC1615", "taxId": "41875", "score": 1696.0}, {"name": "chr_17_RCC1615", "taxId": "41875", "score": 1692.0}, {"name": "chr_17_RCC1615", "taxId": "41875", "score": 147.0}, {"name": "chr_17_RCC1615", "taxId": "41875", "score": 1683.0}, {"name": "chr_17_RCC1615", "taxId": "41875", "score": 1663.0}, {"name": "chr_17_RCC1615", "taxId": "41875", "score": 963.0}, {"name": "chr_17_RCC1615", "taxId": "41875", "score": 839.0}, {"name": "chr_17_RCC1615", "taxId": "41875", "score": 1637.0}, {"name": "chr_17_RCC1615", "taxId": "41875", "score": 1605.0}, {"name": "chr_17_RCC1615", "taxId": "41875", "score": 1602.0}, {"name": "chr_17_RCC1615", "taxId": "41875", "score": 1587.0}, {"name": "chr_17_RCC1615", "taxId": "41875", "score": 1568.0}, {"name": "chr_17_RCC1615", "taxId": "41875", "score": 1568.0}, {"name": "chr_17_RCC1615", "taxId": "41875", "score": 1568.0}, {"name": "chr_17_RCC1615", "taxId": "41875", "score": 1557.0}, {"name": "chr_17_RCC1615", "taxId": "41875", "score": 1548.0}, {"name": "chr_17_RCC1615", "taxId": "41875", "score": 1524.0}, {"name": "chr_17_RCC1615", "taxId": "41875", "score": 1496.0}, {"name": "chr_17_RCC1615", "taxId": "41875", "score": 1491.0}, {"name": "chr_17_RCC1615", "taxId": "41875", "score": 545.0}, {"name": "chr_17_RCC1615", "taxId": "41875", "score": 1474.0}, {"name": "chr_17_RCC1615", "taxId": "41875", "score": 1452.0}, {"name": "chr_17_RCC1615", "taxId": "41875", "score": 1430.0}, {"name": "chr_17_RCC1615", "taxId": "41875", "score": 1417.0}, {"name": "chr_17_RCC1615", "taxId": "41875", "score": 1413.0}, {"name": "chr_17_RCC1615", "taxId": "41875", "score": 1406.0}, {"name": "chr_17_RCC1615", "taxId": "41875", "score": 1393.0}, {"name": "chr_17_RCC1615", "taxId": "41875", "score": 1391.0}, {"name": "chr_17_RCC1615", "taxId": "41875", "score": 1380.0}, {"name": "chr_17_RCC1615", "taxId": "41875", "score": 1358.0}, {"name": "chr_17_RCC1615", "taxId": "41875", "score": 1351.0}, {"name": "chr_17_RCC1615", "taxId": "41875", "score": 1321.0}, {"name": "chr_17_RCC1615", "taxId": "41875", "score": 1308.0}, {"name": "chr_17_RCC1615", "taxId": "41875", "score": 1280.0}, {"name": "chr_17_RCC1615", "taxId": "41875", "score": 1236.0}, {"name": "chr_17_RCC1615", "taxId": "41875", "score": 1197.0}, {"name": "chr_17_RCC1615", "taxId": "41875", "score": 1147.0}, {"name": "chr_17_RCC1615", "taxId": "41875", "score": 215.0}, {"name": "chr_17_RCC1615", "taxId": "41875", "score": 1109.0}, {"name": "chr_17_RCC1615", "taxId": "41875", "score": 1099.0}, {"name": "chr_17_RCC1615", "taxId": "41875", "score": 1092.0}, {"name": "chr_17_RCC1615", "taxId": "436017", "score": 1086.0}, {"name": "chr_17_RCC1615", "taxId": "436017", "score": 918.0}, {"name": "chr_17_RCC1615", "taxId": "436017", "score": 660.0}, {"name": "chr_17_RCC1615", "taxId": "41875", "score": 1083.0}, {"name": "chr_17_RCC1615", "taxId": "436017", "score": 1062.0}, {"name": "chr_17_RCC1615", "taxId": "436017", "score": 1048.0}, {"name": "chr_17_RCC1615", "taxId": "70448", "score": 1020.0}, {"name": "chr_17_RCC1615", "taxId": "41875", "score": 994.0}, {"name": "chr_17_RCC1615", "taxId": "41875", "score": 992.0}, {"name": "chr_17_RCC1615", "taxId": "41875", "score": 987.0}, {"name": "chr_17_RCC1615", "taxId": "41875", "score": 976.0}, {"name": "chr_17_RCC1615", "taxId": "41875", "score": 172.0}, {"name": "chr_17_RCC1615", "taxId": "41875", "score": 953.0}, {"name": "chr_17_RCC1615", "taxId": "41875", "score": 187.0}, {"name": "chr_17_RCC1615", "taxId": "41875", "score": 937.0}, {"name": "chr_17_RCC1615", "taxId": "41875", "score": 887.0}, {"name": "chr_17_RCC1615", "taxId": "41875", "score": 538.0}, {"name": "chr_17_RCC1615", "taxId": "41875", "score": 538.0}, {"name": "chr_17_RCC1615", "taxId": "41875", "score": 394.0}, {"name": "chr_17_RCC1615", "taxId": "41875", "score": 394.0}, {"name": "chr_17_RCC1615", "taxId": "41875", "score": 881.0}, {"name": "chr_17_RCC1615", "taxId": "41875", "score": 872.0}, {"name": "chr_17_RCC1615", "taxId": "41875", "score": 867.0}, {"name": "chr_17_RCC1615", "taxId": "41875", "score": 867.0}, {"name": "chr_17_RCC1615", "taxId": "41875", "score": 867.0}, {"name": "chr_17_RCC1615", "taxId": "41875", "score": 761.0}, {"name": "chr_17_RCC1615", "taxId": "41875", "score": 357.0}, {"name": "chr_17_RCC1615", "taxId": "41875", "score": 161.0}, {"name": "chr_17_RCC1615", "taxId": "41875", "score": 865.0}, {"name": "chr_17_RCC1615", "taxId": "41875", "score": 859.0}, {"name": "chr_17_RCC1615", "taxId": "41875", "score": 837.0}, {"name": "chr_17_RCC1615", "taxId": "41875", "score": 185.0}, {"name": "chr_17_RCC1615", "taxId": "41875", "score": 183.0}, {"name": "chr_17_RCC1615", "taxId": "41875", "score": 852.0}, {"name": "chr_17_RCC1615", "taxId": "41875", "score": 850.0}, {"name": "chr_17_RCC1615", "taxId": "41875", "score": 845.0}, {"name": "chr_17_RCC1615", "taxId": "41875", "score": 750.0}, {"name": "chr_17_RCC1615", "taxId": "41875", "score": 837.0}, {"name": "chr_17_RCC1615", "taxId": "41875", "score": 830.0}, {"name": "chr_17_RCC1615", "taxId": "41875", "score": 822.0}, {"name": "chr_17_RCC1615", "taxId": "41875", "score": 815.0}, {"name": "chr_17_RCC1615", "taxId": "41875", "score": 798.0}, {"name": "chr_17_RCC1615", "taxId": "41875", "score": 187.0}, {"name": "chr_17_RCC1615", "taxId": "41875", "score": 782.0}, {"name": "chr_17_RCC1615", "taxId": "41875", "score": 776.0}, {"name": "chr_17_RCC1615", "taxId": "41875", "score": 754.0}, {"name": "chr_17_RCC1615", "taxId": "41875", "score": 752.0}, {"name": "chr_17_RCC1615", "taxId": "41875", "score": 745.0}, {"name": "chr_17_RCC1615", "taxId": "41875", "score": 706.0}, {"name": "chr_17_RCC1615", "taxId": "41875", "score": 701.0}, {"name": "chr_17_RCC1615", "taxId": "41875", "score": 689.0}, {"name": "chr_17_RCC1615", "taxId": "41875", "score": 688.0}, {"name": "chr_17_RCC1615", "taxId": "436017", "score": 675.0}, {"name": "chr_17_RCC1615", "taxId": "41875", "score": 664.0}, {"name": "chr_17_RCC1615", "taxId": "41875", "score": 664.0}, {"name": "chr_17_RCC1615", "taxId": "41875", "score": 187.0}, {"name": "chr_17_RCC1615", "taxId": "41875", "score": 652.0}, {"name": "chr_17_RCC1615", "taxId": "41875", "score": 643.0}, {"name": "chr_17_RCC1615", "taxId": "41875", "score": 638.0}, {"name": "chr_17_RCC1615", "taxId": "436017", "score": 636.0}, {"name": "chr_17_RCC1615", "taxId": "436017", "score": 636.0}, {"name": "chr_17_RCC1615", "taxId": "436017", "score": 623.0}, {"name": "chr_17_RCC1615", "taxId": "436017", "score": 636.0}, {"name": "chr_17_RCC1615", "taxId": "436017", "score": 623.0}, {"name": "chr_17_RCC1615", "taxId": "436017", "score": 512.0}, {"name": "chr_17_RCC1615", "taxId": "436017", "score": 621.0}, {"name": "chr_17_RCC1615", "taxId": "41875", "score": 606.0}, {"name": "chr_17_RCC1615", "taxId": "41875", "score": 593.0}, {"name": "chr_17_RCC1615", "taxId": "41875", "score": 353.0}, {"name": "chr_17_RCC1615", "taxId": "70448", "score": 582.0}, {"name": "chr_17_RCC1615", "taxId": "41875", "score": 579.0}, {"name": "chr_17_RCC1615", "taxId": "41875", "score": 569.0}, {"name": "chr_17_RCC1615", "taxId": "41875", "score": 544.0}, {"name": "chr_17_RCC1615", "taxId": "41875", "score": 512.0}, {"name": "chr_17_RCC1615", "taxId": "436017", "score": 510.0}, {"name": "chr_17_RCC1615", "taxId": "41875", "score": 494.0}, {"name": "chr_17_RCC1615", "taxId": "41875", "score": 473.0}, {"name": "chr_17_RCC1615", "taxId": "41875", "score": 394.0}, {"name": "chr_17_RCC1615", "taxId": "41875", "score": 473.0}, {"name": "chr_17_RCC1615", "taxId": "41875", "score": 394.0}, {"name": "chr_17_RCC1615", "taxId": "41875", "score": 416.0}, {"name": "chr_17_RCC1615", "taxId": "41875", "score": 379.0}, {"name": "chr_17_RCC1615", "taxId": "41875", "score": 379.0}, {"name": "chr_17_RCC1615", "taxId": "41875", "score": 353.0}, {"name": "chr_17_RCC1615", "taxId": "41875", "score": 355.0}, {"name": "chr_17_RCC1615", "taxId": "41875", "score": 355.0}, {"name": "chr_17_RCC1615", "taxId": "41875", "score": 202.0}, {"name": "chr_17_RCC1615", "taxId": "41875", "score": 346.0}, {"name": "chr_17_RCC1615", "taxId": "41875", "score": 267.0}, {"name": "chr_17_RCC1615", "taxId": "41875", "score": 344.0}, {"name": "chr_17_RCC1615", "taxId": "41875", "score": 268.0}, {"name": "chr_17_RCC1615", "taxId": "41875", "score": 340.0}, {"name": "chr_17_RCC1615", "taxId": "41875", "score": 340.0}, {"name": "chr_17_RCC1615", "taxId": "3218", "score": 257.0}, {"name": "chr_17_RCC1615", "taxId": "41875", "score": 246.0}, {"name": "chr_17_RCC1615", "taxId": "564608", "score": 233.0}, {"name": "chr_17_RCC1615", "taxId": "702113", "score": 219.0}, {"name": "chr_17_RCC1615", "taxId": "41875", "score": 217.0}, {"name": "chr_17_RCC1615", "taxId": "41875", "score": 202.0}, {"name": "chr_17_RCC1615", "taxId": "41875", "score": 202.0}, {"name": "chr_17_RCC1615", "taxId": "41875", "score": 169.0}, {"name": "chr_17_RCC1615", "taxId": "7274", "score": 185.0}, {"name": "chr_17_RCC1615", "taxId": "436017", "score": 141.0}]}, "taxonomy": {"bestsum": {"species": {"tax": "Bathycoccus prasinos", "score": 1361592.0, "c_index": 6}, "genus": {"tax": "Bathycoccus", "score": 1361592.0, "c_index": 5}, "family": {"tax": "Bathycoccaceae", "score": 1373581.0, "c_index": 4}, "order": {"tax": "Mamiellales", "score": 1373814.0, "c_index": 3}, "phylum": {"tax": "Chlorophyta", "score": 1373814.0, "c_index": 3}, "superkingdom": {"tax": "Eukaryota", "score": 1374256.0, "c_index": 1}}}}, "chr_16_RCC1615": {"name": "chr_16_RCC1615", "length": 647879, "n_count": 7486, "agct_count": 640393, "gc": 0.4537, "covs": {"bam0": 17.7168}, "read_cov": {"bam0": 45604}, "hits": {"tax0": [{"name": "chr_16_RCC1615", "taxId": "41875", "score": 194100.0}, {"name": "chr_16_RCC1615", "taxId": "41875", "score": 92486.0}, {"name": "chr_16_RCC1615", "taxId": "41875", "score": 79427.0}, {"name": "chr_16_RCC1615", "taxId": "41875", "score": 77477.0}, {"name": "chr_16_RCC1615", "taxId": "41875", "score": 60052.0}, {"name": "chr_16_RCC1615", "taxId": "41875", "score": 58689.0}, {"name": "chr_16_RCC1615", "taxId": "41875", "score": 51397.0}, {"name": "chr_16_RCC1615", "taxId": "41875", "score": 41545.0}, {"name": "chr_16_RCC1615", "taxId": "41875", "score": 36706.0}, {"name": "chr_16_RCC1615", "taxId": "41875", "score": 24066.0}, {"name": "chr_16_RCC1615", "taxId": "41875", "score": 22652.0}, {"name": "chr_16_RCC1615", "taxId": "41875", "score": 18604.0}, {"name": "chr_16_RCC1615", "taxId": "41875", "score": 12443.0}, {"name": "chr_16_RCC1615", "taxId": "41875", "score": 10423.0}, {"name": "chr_16_RCC1615", "taxId": "41875", "score": 8942.0}, {"name": "chr_16_RCC1615", "taxId": "41875", "score": 8246.0}, {"name": "chr_16_RCC1615", "taxId": "41875", "score": 6288.0}, {"name": "chr_16_RCC1615", "taxId": "41875", "score": 6139.0}, {"name": "chr_16_RCC1615", "taxId": "41875", "score": 4892.0}, {"name": "chr_16_RCC1615", "taxId": "41875", "score": 3267.0}, {"name": "chr_16_RCC1615", "taxId": "41875", "score": 1332.0}, {"name": "chr_16_RCC1615", "taxId": "41875", "score": 972.0}, {"name": "chr_16_RCC1615", "taxId": "41875", "score": 965.0}, {"name": "chr_16_RCC1615", "taxId": "41875", "score": 769.0}, {"name": "chr_16_RCC1615", "taxId": "41875", "score": 267.0}, {"name": "chr_16_RCC1615", "taxId": "41875", "score": 171.0}, {"name": "chr_16_RCC1615", "taxId": "41875", "score": 158.0}, {"name": "chr_16_RCC1615", "taxId": "41875", "score": 12011.0}, {"name": "chr_16_RCC1615", "taxId": "41875", "score": 9321.0}, {"name": "chr_16_RCC1615", "taxId": "41875", "score": 451.0}, {"name": "chr_16_RCC1615", "taxId": "41875", "score": 206.0}, {"name": "chr_16_RCC1615", "taxId": "41875", "score": 8058.0}, {"name": "chr_16_RCC1615", "taxId": "41875", "score": 7993.0}, {"name": "chr_16_RCC1615", "taxId": "41875", "score": 7348.0}, {"name": "chr_16_RCC1615", "taxId": "41875", "score": 7164.0}, {"name": "chr_16_RCC1615", "taxId": "41875", "score": 7158.0}, {"name": "chr_16_RCC1615", "taxId": "41875", "score": 339.0}, {"name": "chr_16_RCC1615", "taxId": "41875", "score": 7121.0}, {"name": "chr_16_RCC1615", "taxId": "41875", "score": 7118.0}, {"name": "chr_16_RCC1615", "taxId": "41875", "score": 7009.0}, {"name": "chr_16_RCC1615", "taxId": "41875", "score": 6911.0}, {"name": "chr_16_RCC1615", "taxId": "41875", "score": 6637.0}, {"name": "chr_16_RCC1615", "taxId": "41875", "score": 6501.0}, {"name": "chr_16_RCC1615", "taxId": "41875", "score": 6449.0}, {"name": "chr_16_RCC1615", "taxId": "41875", "score": 6396.0}, {"name": "chr_16_RCC1615", "taxId": "41875", "score": 6178.0}, {"name": "chr_16_RCC1615", "taxId": "41875", "score": 5834.0}, {"name": "chr_16_RCC1615", "taxId": "41875", "score": 5751.0}, {"name": "chr_16_RCC1615", "taxId": "41875", "score": 5679.0}, {"name": "chr_16_RCC1615", "taxId": "41875", "score": 324.0}, {"name": "chr_16_RCC1615", "taxId": "41875", "score": 5585.0}, {"name": "chr_16_RCC1615", "taxId": "41875", "score": 5546.0}, {"name": "chr_16_RCC1615", "taxId": "41875", "score": 5352.0}, {"name": "chr_16_RCC1615", "taxId": "41875", "score": 5171.0}, {"name": "chr_16_RCC1615", "taxId": "41875", "score": 5155.0}, {"name": "chr_16_RCC1615", "taxId": "41875", "score": 5022.0}, {"name": "chr_16_RCC1615", "taxId": "41875", "score": 4896.0}, {"name": "chr_16_RCC1615", "taxId": "41875", "score": 4865.0}, {"name": "chr_16_RCC1615", "taxId": "41875", "score": 4802.0}, {"name": "chr_16_RCC1615", "taxId": "41875", "score": 4778.0}, {"name": "chr_16_RCC1615", "taxId": "41875", "score": 793.0}, {"name": "chr_16_RCC1615", "taxId": "41875", "score": 4704.0}, {"name": "chr_16_RCC1615", "taxId": "41875", "score": 4643.0}, {"name": "chr_16_RCC1615", "taxId": "41875", "score": 4584.0}, {"name": "chr_16_RCC1615", "taxId": "41875", "score": 4527.0}, {"name": "chr_16_RCC1615", "taxId": "41875", "score": 4451.0}, {"name": "chr_16_RCC1615", "taxId": "41875", "score": 4407.0}, {"name": "chr_16_RCC1615", "taxId": "41875", "score": 327.0}, {"name": "chr_16_RCC1615", "taxId": "41875", "score": 243.0}, {"name": "chr_16_RCC1615", "taxId": "41875", "score": 4405.0}, {"name": "chr_16_RCC1615", "taxId": "41875", "score": 4333.0}, {"name": "chr_16_RCC1615", "taxId": "41875", "score": 4289.0}, {"name": "chr_16_RCC1615", "taxId": "41875", "score": 4222.0}, {"name": "chr_16_RCC1615", "taxId": "41875", "score": 4220.0}, {"name": "chr_16_RCC1615", "taxId": "41875", "score": 4211.0}, {"name": "chr_16_RCC1615", "taxId": "41875", "score": 4180.0}, {"name": "chr_16_RCC1615", "taxId": "41875", "score": 4157.0}, {"name": "chr_16_RCC1615", "taxId": "41875", "score": 4145.0}, {"name": "chr_16_RCC1615", "taxId": "41875", "score": 4141.0}, {"name": "chr_16_RCC1615", "taxId": "41875", "score": 4102.0}, {"name": "chr_16_RCC1615", "taxId": "41875", "score": 4058.0}, {"name": "chr_16_RCC1615", "taxId": "41875", "score": 3984.0}, {"name": "chr_16_RCC1615", "taxId": "41875", "score": 3823.0}, {"name": "chr_16_RCC1615", "taxId": "41875", "score": 3821.0}, {"name": "chr_16_RCC1615", "taxId": "41875", "score": 3747.0}, {"name": "chr_16_RCC1615", "taxId": "41875", "score": 3735.0}, {"name": "chr_16_RCC1615", "taxId": "41875", "score": 3705.0}, {"name": "chr_16_RCC1615", "taxId": "41875", "score": 3683.0}, {"name": "chr_16_RCC1615", "taxId": "41875", "score": 3679.0}, {"name": "chr_16_RCC1615", "taxId": "41875", "score": 3666.0}, {"name": "chr_16_RCC1615", "taxId": "41875", "score": 3655.0}, {"name": "chr_16_RCC1615", "taxId": "41875", "score": 3626.0}, {"name": "chr_16_RCC1615", "taxId": "41875", "score": 3607.0}, {"name": "chr_16_RCC1615", "taxId": "41875", "score": 3565.0}, {"name": "chr_16_RCC1615", "taxId": "41875", "score": 3522.0}, {"name": "chr_16_RCC1615", "taxId": "41875", "score": 3469.0}, {"name": "chr_16_RCC1615", "taxId": "41875", "score": 246.0}, {"name": "chr_16_RCC1615", "taxId": "41875", "score": 3469.0}, {"name": "chr_16_RCC1615", "taxId": "41875", "score": 1855.0}, {"name": "chr_16_RCC1615", "taxId": "41875", "score": 3463.0}, {"name": "chr_16_RCC1615", "taxId": "41875", "score": 3452.0}, {"name": "chr_16_RCC1615", "taxId": "41875", "score": 3397.0}, {"name": "chr_16_RCC1615", "taxId": "41875", "score": 3395.0}, {"name": "chr_16_RCC1615", "taxId": "41875", "score": 3387.0}, {"name": "chr_16_RCC1615", "taxId": "41875", "score": 361.0}, {"name": "chr_16_RCC1615", "taxId": "41875", "score": 3369.0}, {"name": "chr_16_RCC1615", "taxId": "41875", "score": 3339.0}, {"name": "chr_16_RCC1615", "taxId": "41875", "score": 3336.0}, {"name": "chr_16_RCC1615", "taxId": "41875", "score": 3254.0}, {"name": "chr_16_RCC1615", "taxId": "41875", "score": 3241.0}, {"name": "chr_16_RCC1615", "taxId": "41875", "score": 3225.0}, {"name": "chr_16_RCC1615", "taxId": "41875", "score": 3205.0}, {"name": "chr_16_RCC1615", "taxId": "41875", "score": 3192.0}, {"name": "chr_16_RCC1615", "taxId": "41875", "score": 3186.0}, {"name": "chr_16_RCC1615", "taxId": "41875", "score": 3179.0}, {"name": "chr_16_RCC1615", "taxId": "41875", "score": 150.0}, {"name": "chr_16_RCC1615", "taxId": "41875", "score": 3177.0}, {"name": "chr_16_RCC1615", "taxId": "41875", "score": 255.0}, {"name": "chr_16_RCC1615", "taxId": "41875", "score": 3147.0}, {"name": "chr_16_RCC1615", "taxId": "41875", "score": 804.0}, {"name": "chr_16_RCC1615", "taxId": "41875", "score": 3142.0}, {"name": "chr_16_RCC1615", "taxId": "41875", "score": 3136.0}, {"name": "chr_16_RCC1615", "taxId": "41875", "score": 3109.0}, {"name": "chr_16_RCC1615", "taxId": "41875", "score": 3101.0}, {"name": "chr_16_RCC1615", "taxId": "41875", "score": 911.0}, {"name": "chr_16_RCC1615", "taxId": "41875", "score": 3099.0}, {"name": "chr_16_RCC1615", "taxId": "41875", "score": 3096.0}, {"name": "chr_16_RCC1615", "taxId": "41875", "score": 3094.0}, {"name": "chr_16_RCC1615", "taxId": "41875", "score": 3061.0}, {"name": "chr_16_RCC1615", "taxId": "41875", "score": 3042.0}, {"name": "chr_16_RCC1615", "taxId": "41875", "score": 3033.0}, {"name": "chr_16_RCC1615", "taxId": "41875", "score": 3009.0}, {"name": "chr_16_RCC1615", "taxId": "41875", "score": 381.0}, {"name": "chr_16_RCC1615", "taxId": "41875", "score": 3005.0}, {"name": "chr_16_RCC1615", "taxId": "41875", "score": 3000.0}, {"name": "chr_16_RCC1615", "taxId": "41875", "score": 2964.0}, {"name": "chr_16_RCC1615", "taxId": "41875", "score": 2953.0}, {"name": "chr_16_RCC1615", "taxId": "41875", "score": 2948.0}, {"name": "chr_16_RCC1615", "taxId": "41875", "score": 2948.0}, {"name": "chr_16_RCC1615", "taxId": "41875", "score": 2920.0}, {"name": "chr_16_RCC1615", "taxId": "41875", "score": 2916.0}, {"name": "chr_16_RCC1615", "taxId": "41875", "score": 2905.0}, {"name": "chr_16_RCC1615", "taxId": "41875", "score": 435.0}, {"name": "chr_16_RCC1615", "taxId": "41875", "score": 2902.0}, {"name": "chr_16_RCC1615", "taxId": "41875", "score": 2898.0}, {"name": "chr_16_RCC1615", "taxId": "41875", "score": 2854.0}, {"name": "chr_16_RCC1615", "taxId": "41875", "score": 2854.0}, {"name": "chr_16_RCC1615", "taxId": "41875", "score": 2832.0}, {"name": "chr_16_RCC1615", "taxId": "41875", "score": 2760.0}, {"name": "chr_16_RCC1615", "taxId": "41875", "score": 2732.0}, {"name": "chr_16_RCC1615", "taxId": "41875", "score": 2713.0}, {"name": "chr_16_RCC1615", "taxId": "41875", "score": 2706.0}, {"name": "chr_16_RCC1615", "taxId": "41875", "score": 2704.0}, {"name": "chr_16_RCC1615", "taxId": "41875", "score": 2675.0}, {"name": "chr_16_RCC1615", "taxId": "41875", "score": 2621.0}, {"name": "chr_16_RCC1615", "taxId": "41875", "score": 2615.0}, {"name": "chr_16_RCC1615", "taxId": "41875", "score": 2597.0}, {"name": "chr_16_RCC1615", "taxId": "41875", "score": 2591.0}, {"name": "chr_16_RCC1615", "taxId": "41875", "score": 2580.0}, {"name": "chr_16_RCC1615", "taxId": "41875", "score": 2536.0}, {"name": "chr_16_RCC1615", "taxId": "41875", "score": 1452.0}, {"name": "chr_16_RCC1615", "taxId": "41875", "score": 2516.0}, {"name": "chr_16_RCC1615", "taxId": "41875", "score": 2479.0}, {"name": "chr_16_RCC1615", "taxId": "41875", "score": 215.0}, {"name": "chr_16_RCC1615", "taxId": "41875", "score": 2438.0}, {"name": "chr_16_RCC1615", "taxId": "41875", "score": 2427.0}, {"name": "chr_16_RCC1615", "taxId": "41875", "score": 2385.0}, {"name": "chr_16_RCC1615", "taxId": "41875", "score": 2383.0}, {"name": "chr_16_RCC1615", "taxId": "41875", "score": 2355.0}, {"name": "chr_16_RCC1615", "taxId": "41875", "score": 2351.0}, {"name": "chr_16_RCC1615", "taxId": "41875", "score": 2348.0}, {"name": "chr_16_RCC1615", "taxId": "41875", "score": 699.0}, {"name": "chr_16_RCC1615", "taxId": "41875", "score": 2340.0}, {"name": "chr_16_RCC1615", "taxId": "41875", "score": 2322.0}, {"name": "chr_16_RCC1615", "taxId": "41875", "score": 2279.0}, {"name": "chr_16_RCC1615", "taxId": "41875", "score": 2266.0}, {"name": "chr_16_RCC1615", "taxId": "41875", "score": 2263.0}, {"name": "chr_16_RCC1615", "taxId": "41875", "score": 2252.0}, {"name": "chr_16_RCC1615", "taxId": "41875", "score": 2230.0}, {"name": "chr_16_RCC1615", "taxId": "41875", "score": 2220.0}, {"name": "chr_16_RCC1615", "taxId": "41875", "score": 2220.0}, {"name": "chr_16_RCC1615", "taxId": "41875", "score": 2217.0}, {"name": "chr_16_RCC1615", "taxId": "41875", "score": 2187.0}, {"name": "chr_16_RCC1615", "taxId": "41875", "score": 2178.0}, {"name": "chr_16_RCC1615", "taxId": "41875", "score": 2135.0}, {"name": "chr_16_RCC1615", "taxId": "41875", "score": 2073.0}, {"name": "chr_16_RCC1615", "taxId": "41875", "score": 2073.0}, {"name": "chr_16_RCC1615", "taxId": "41875", "score": 2063.0}, {"name": "chr_16_RCC1615", "taxId": "41875", "score": 2056.0}, {"name": "chr_16_RCC1615", "taxId": "41875", "score": 2050.0}, {"name": "chr_16_RCC1615", "taxId": "41875", "score": 2043.0}, {"name": "chr_16_RCC1615", "taxId": "41875", "score": 2039.0}, {"name": "chr_16_RCC1615", "taxId": "41875", "score": 2021.0}, {"name": "chr_16_RCC1615", "taxId": "41875", "score": 2017.0}, {"name": "chr_16_RCC1615", "taxId": "41875", "score": 2015.0}, {"name": "chr_16_RCC1615", "taxId": "41875", "score": 2006.0}, {"name": "chr_16_RCC1615", "taxId": "41875", "score": 1995.0}, {"name": "chr_16_RCC1615", "taxId": "41875", "score": 159.0}, {"name": "chr_16_RCC1615", "taxId": "41875", "score": 1989.0}, {"name": "chr_16_RCC1615", "taxId": "41875", "score": 1986.0}, {"name": "chr_16_RCC1615", "taxId": "41875", "score": 1958.0}, {"name": "chr_16_RCC1615", "taxId": "41875", "score": 1954.0}, {"name": "chr_16_RCC1615", "taxId": "41875", "score": 1934.0}, {"name": "chr_16_RCC1615", "taxId": "41875", "score": 1929.0}, {"name": "chr_16_RCC1615", "taxId": "41875", "score": 1906.0}, {"name": "chr_16_RCC1615", "taxId": "41875", "score": 1890.0}, {"name": "chr_16_RCC1615", "taxId": "41875", "score": 1869.0}, {"name": "chr_16_RCC1615", "taxId": "41875", "score": 1853.0}, {"name": "chr_16_RCC1615", "taxId": "41875", "score": 1845.0}, {"name": "chr_16_RCC1615", "taxId": "41875", "score": 1840.0}, {"name": "chr_16_RCC1615", "taxId": "41875", "score": 1836.0}, {"name": "chr_16_RCC1615", "taxId": "41875", "score": 1823.0}, {"name": "chr_16_RCC1615", "taxId": "41875", "score": 1803.0}, {"name": "chr_16_RCC1615", "taxId": "41875", "score": 1784.0}, {"name": "chr_16_RCC1615", "taxId": "41875", "score": 1779.0}, {"name": "chr_16_RCC1615", "taxId": "41875", "score": 1759.0}, {"name": "chr_16_RCC1615", "taxId": "41875", "score": 1753.0}, {"name": "chr_16_RCC1615", "taxId": "41875", "score": 843.0}, {"name": "chr_16_RCC1615", "taxId": "41875", "score": 217.0}, {"name": "chr_16_RCC1615", "taxId": "41875", "score": 1714.0}, {"name": "chr_16_RCC1615", "taxId": "41875", "score": 1690.0}, {"name": "chr_16_RCC1615", "taxId": "41875", "score": 1681.0}, {"name": "chr_16_RCC1615", "taxId": "41875", "score": 303.0}, {"name": "chr_16_RCC1615", "taxId": "41875", "score": 1679.0}, {"name": "chr_16_RCC1615", "taxId": "41875", "score": 1670.0}, {"name": "chr_16_RCC1615", "taxId": "41875", "score": 163.0}, {"name": "chr_16_RCC1615", "taxId": "41875", "score": 1663.0}, {"name": "chr_16_RCC1615", "taxId": "41875", "score": 1644.0}, {"name": "chr_16_RCC1615", "taxId": "41875", "score": 1635.0}, {"name": "chr_16_RCC1615", "taxId": "41875", "score": 1635.0}, {"name": "chr_16_RCC1615", "taxId": "41875", "score": 1629.0}, {"name": "chr_16_RCC1615", "taxId": "41875", "score": 1624.0}, {"name": "chr_16_RCC1615", "taxId": "41875", "score": 1613.0}, {"name": "chr_16_RCC1615", "taxId": "41875", "score": 1605.0}, {"name": "chr_16_RCC1615", "taxId": "41875", "score": 1602.0}, {"name": "chr_16_RCC1615", "taxId": "41875", "score": 1596.0}, {"name": "chr_16_RCC1615", "taxId": "41875", "score": 1589.0}, {"name": "chr_16_RCC1615", "taxId": "41875", "score": 1585.0}, {"name": "chr_16_RCC1615", "taxId": "41875", "score": 1576.0}, {"name": "chr_16_RCC1615", "taxId": "41875", "score": 1550.0}, {"name": "chr_16_RCC1615", "taxId": "41875", "score": 1513.0}, {"name": "chr_16_RCC1615", "taxId": "41875", "score": 1513.0}, {"name": "chr_16_RCC1615", "taxId": "41875", "score": 1502.0}, {"name": "chr_16_RCC1615", "taxId": "41875", "score": 1458.0}, {"name": "chr_16_RCC1615", "taxId": "41875", "score": 1452.0}, {"name": "chr_16_RCC1615", "taxId": "41875", "score": 1439.0}, {"name": "chr_16_RCC1615", "taxId": "41875", "score": 739.0}, {"name": "chr_16_RCC1615", "taxId": "41875", "score": 1389.0}, {"name": "chr_16_RCC1615", "taxId": "41875", "score": 152.0}, {"name": "chr_16_RCC1615", "taxId": "41875", "score": 1387.0}, {"name": "chr_16_RCC1615", "taxId": "41875", "score": 1360.0}, {"name": "chr_16_RCC1615", "taxId": "41875", "score": 1325.0}, {"name": "chr_16_RCC1615", "taxId": "41875", "score": 1286.0}, {"name": "chr_16_RCC1615", "taxId": "41875", "score": 1280.0}, {"name": "chr_16_RCC1615", "taxId": "41875", "score": 1262.0}, {"name": "chr_16_RCC1615", "taxId": "41875", "score": 1236.0}, {"name": "chr_16_RCC1615", "taxId": "41875", "score": 1223.0}, {"name": "chr_16_RCC1615", "taxId": "41875", "score": 333.0}, {"name": "chr_16_RCC1615", "taxId": "41875", "score": 1219.0}, {"name": "chr_16_RCC1615", "taxId": "41875", "score": 1218.0}, {"name": "chr_16_RCC1615", "taxId": "41875", "score": 761.0}, {"name": "chr_16_RCC1615", "taxId": "41875", "score": 1205.0}, {"name": "chr_16_RCC1615", "taxId": "41875", "score": 1147.0}, {"name": "chr_16_RCC1615", "taxId": "41875", "score": 1144.0}, {"name": "chr_16_RCC1615", "taxId": "41875", "score": 1136.0}, {"name": "chr_16_RCC1615", "taxId": "41875", "score": 1122.0}, {"name": "chr_16_RCC1615", "taxId": "41875", "score": 1122.0}, {"name": "chr_16_RCC1615", "taxId": "41875", "score": 460.0}, {"name": "chr_16_RCC1615", "taxId": "41875", "score": 1120.0}, {"name": "chr_16_RCC1615", "taxId": "41875", "score": 1103.0}, {"name": "chr_16_RCC1615", "taxId": "41875", "score": 1092.0}, {"name": "chr_16_RCC1615", "taxId": "41875", "score": 1070.0}, {"name": "chr_16_RCC1615", "taxId": "41875", "score": 876.0}, {"name": "chr_16_RCC1615", "taxId": "41875", "score": 839.0}, {"name": "chr_16_RCC1615", "taxId": "41875", "score": 1022.0}, {"name": "chr_16_RCC1615", "taxId": "41875", "score": 1000.0}, {"name": "chr_16_RCC1615", "taxId": "41875", "score": 976.0}, {"name": "chr_16_RCC1615", "taxId": "41875", "score": 972.0}, {"name": "chr_16_RCC1615", "taxId": "41875", "score": 261.0}, {"name": "chr_16_RCC1615", "taxId": "41875", "score": 959.0}, {"name": "chr_16_RCC1615", "taxId": "41875", "score": 898.0}, {"name": "chr_16_RCC1615", "taxId": "41875", "score": 898.0}, {"name": "chr_16_RCC1615", "taxId": "41875", "score": 896.0}, {"name": "chr_16_RCC1615", "taxId": "41875", "score": 887.0}, {"name": "chr_16_RCC1615", "taxId": "41875", "score": 872.0}, {"name": "chr_16_RCC1615", "taxId": "41875", "score": 856.0}, {"name": "chr_16_RCC1615", "taxId": "41875", "score": 856.0}, {"name": "chr_16_RCC1615", "taxId": "41875", "score": 830.0}, {"name": "chr_16_RCC1615", "taxId": "41875", "score": 804.0}, {"name": "chr_16_RCC1615", "taxId": "41875", "score": 793.0}, {"name": "chr_16_RCC1615", "taxId": "41875", "score": 158.0}, {"name": "chr_16_RCC1615", "taxId": "41875", "score": 785.0}, {"name": "chr_16_RCC1615", "taxId": "41875", "score": 267.0}, {"name": "chr_16_RCC1615", "taxId": "41875", "score": 750.0}, {"name": "chr_16_RCC1615", "taxId": "41875", "score": 255.0}, {"name": "chr_16_RCC1615", "taxId": "70448", "score": 736.0}, {"name": "chr_16_RCC1615", "taxId": "41875", "score": 726.0}, {"name": "chr_16_RCC1615", "taxId": "41875", "score": 723.0}, {"name": "chr_16_RCC1615", "taxId": "41875", "score": 717.0}, {"name": "chr_16_RCC1615", "taxId": "41875", "score": 712.0}, {"name": "chr_16_RCC1615", "taxId": "41875", "score": 555.0}, {"name": "chr_16_RCC1615", "taxId": "41875", "score": 688.0}, {"name": "chr_16_RCC1615", "taxId": "41875", "score": 686.0}, {"name": "chr_16_RCC1615", "taxId": "41875", "score": 233.0}, {"name": "chr_16_RCC1615", "taxId": "41875", "score": 211.0}, {"name": "chr_16_RCC1615", "taxId": "41875", "score": 686.0}, {"name": "chr_16_RCC1615", "taxId": "41875", "score": 472.0}, {"name": "chr_16_RCC1615", "taxId": "41875", "score": 671.0}, {"name": "chr_16_RCC1615", "taxId": "41875", "score": 647.0}, {"name": "chr_16_RCC1615", "taxId": "41875", "score": 621.0}, {"name": "chr_16_RCC1615", "taxId": "41875", "score": 616.0}, {"name": "chr_16_RCC1615", "taxId": "436017", "score": 608.0}, {"name": "chr_16_RCC1615", "taxId": "436017", "score": 420.0}, {"name": "chr_16_RCC1615", "taxId": "436017", "score": 246.0}, {"name": "chr_16_RCC1615", "taxId": "41875", "score": 599.0}, {"name": "chr_16_RCC1615", "taxId": "41875", "score": 599.0}, {"name": "chr_16_RCC1615", "taxId": "41875", "score": 597.0}, {"name": "chr_16_RCC1615", "taxId": "41875", "score": 590.0}, {"name": "chr_16_RCC1615", "taxId": "41875", "score": 588.0}, {"name": "chr_16_RCC1615", "taxId": "41875", "score": 588.0}, {"name": "chr_16_RCC1615", "taxId": "41875", "score": 579.0}, {"name": "chr_16_RCC1615", "taxId": "41875", "score": 390.0}, {"name": "chr_16_RCC1615", "taxId": "41875", "score": 577.0}, {"name": "chr_16_RCC1615", "taxId": "41875", "score": 375.0}, {"name": "chr_16_RCC1615", "taxId": "41875", "score": 145.0}, {"name": "chr_16_RCC1615", "taxId": "41875", "score": 555.0}, {"name": "chr_16_RCC1615", "taxId": "41875", "score": 171.0}, {"name": "chr_16_RCC1615", "taxId": "41875", "score": 547.0}, {"name": "chr_16_RCC1615", "taxId": "41875", "score": 531.0}, {"name": "chr_16_RCC1615", "taxId": "41875", "score": 296.0}, {"name": "chr_16_RCC1615", "taxId": "41875", "score": 490.0}, {"name": "chr_16_RCC1615", "taxId": "41875", "score": 422.0}, {"name": "chr_16_RCC1615", "taxId": "41875", "score": 477.0}, {"name": "chr_16_RCC1615", "taxId": "41875", "score": 455.0}, {"name": "chr_16_RCC1615", "taxId": "41875", "score": 444.0}, {"name": "chr_16_RCC1615", "taxId": "41875", "score": 442.0}, {"name": "chr_16_RCC1615", "taxId": "41875", "score": 438.0}, {"name": "chr_16_RCC1615", "taxId": "41875", "score": 425.0}, {"name": "chr_16_RCC1615", "taxId": "41875", "score": 145.0}, {"name": "chr_16_RCC1615", "taxId": "564608", "score": 416.0}, {"name": "chr_16_RCC1615", "taxId": "436017", "score": 416.0}, {"name": "chr_16_RCC1615", "taxId": "41875", "score": 390.0}, {"name": "chr_16_RCC1615", "taxId": "41875", "score": 315.0}, {"name": "chr_16_RCC1615", "taxId": "41875", "score": 377.0}, {"name": "chr_16_RCC1615", "taxId": "41875", "score": 375.0}, {"name": "chr_16_RCC1615", "taxId": "41875", "score": 350.0}, {"name": "chr_16_RCC1615", "taxId": "41875", "score": 340.0}, {"name": "chr_16_RCC1615", "taxId": "41875", "score": 333.0}, {"name": "chr_16_RCC1615", "taxId": "41875", "score": 307.0}, {"name": "chr_16_RCC1615", "taxId": "41875", "score": 239.0}, {"name": "chr_16_RCC1615", "taxId": "3562", "score": 237.0}, {"name": "chr_16_RCC1615", "taxId": "564608", "score": 237.0}, {"name": "chr_16_RCC1615", "taxId": "669041", "score": 230.0}, {"name": "chr_16_RCC1615", "taxId": "41875", "score": 226.0}, {"name": "chr_16_RCC1615", "taxId": "41875", "score": 217.0}, {"name": "chr_16_RCC1615", "taxId": "33033", "score": 213.0}, {"name": "chr_16_RCC1615", "taxId": "33033", "score": 213.0}, {"name": "chr_16_RCC1615", "taxId": "33033", "score": 211.0}, {"name": "chr_16_RCC1615", "taxId": "558152", "score": 202.0}, {"name": "chr_16_RCC1615", "taxId": "2500547", "score": 185.0}, {"name": "chr_16_RCC1615", "taxId": "2485824", "score": 178.0}, {"name": "chr_16_RCC1615", "taxId": "1789224", "score": 172.0}, {"name": "chr_16_RCC1615", "taxId": "41875", "score": 159.0}, {"name": "chr_16_RCC1615", "taxId": "436017", "score": 148.0}, {"name": "chr_16_RCC1615", "taxId": "41875", "score": 145.0}]}, "taxonomy": {"bestsum": {"species": {"tax": "Bathycoccus prasinos", "score": 1541938.0, "c_index": 10}, "genus": {"tax": "Bathycoccus", "score": 1541938.0, "c_index": 9}, "family": {"tax": "Bathycoccaceae", "score": 1544512.0, "c_index": 7}, "order": {"tax": "Mamiellales", "score": 1545165.0, "c_index": 5}, "phylum": {"tax": "Chlorophyta", "score": 1545165.0, "c_index": 5}, "superkingdom": {"tax": "Eukaryota", "score": 1545580.0, "c_index": 1}}}}, "chr_15_RCC1615": {"name": "chr_15_RCC1615", "length": 588400, "n_count": 0, "agct_count": 588400, "gc": 0.4759, "covs": {"bam0": 22.3888}, "read_cov": {"bam0": 52951}, "hits": {"tax0": [{"name": "chr_15_RCC1615", "taxId": "41875", "score": 139800.0}, {"name": "chr_15_RCC1615", "taxId": "41875", "score": 85484.0}, {"name": "chr_15_RCC1615", "taxId": "41875", "score": 83870.0}, {"name": "chr_15_RCC1615", "taxId": "41875", "score": 68633.0}, {"name": "chr_15_RCC1615", "taxId": "41875", "score": 65802.0}, {"name": "chr_15_RCC1615", "taxId": "41875", "score": 56419.0}, {"name": "chr_15_RCC1615", "taxId": "41875", "score": 51275.0}, {"name": "chr_15_RCC1615", "taxId": "41875", "score": 50250.0}, {"name": "chr_15_RCC1615", "taxId": "41875", "score": 46427.0}, {"name": "chr_15_RCC1615", "taxId": "41875", "score": 26934.0}, {"name": "chr_15_RCC1615", "taxId": "41875", "score": 26079.0}, {"name": "chr_15_RCC1615", "taxId": "41875", "score": 24376.0}, {"name": "chr_15_RCC1615", "taxId": "41875", "score": 22369.0}, {"name": "chr_15_RCC1615", "taxId": "41875", "score": 18247.0}, {"name": "chr_15_RCC1615", "taxId": "41875", "score": 16595.0}, {"name": "chr_15_RCC1615", "taxId": "41875", "score": 13647.0}, {"name": "chr_15_RCC1615", "taxId": "41875", "score": 13598.0}, {"name": "chr_15_RCC1615", "taxId": "41875", "score": 12024.0}, {"name": "chr_15_RCC1615", "taxId": "41875", "score": 12011.0}, {"name": "chr_15_RCC1615", "taxId": "41875", "score": 11646.0}, {"name": "chr_15_RCC1615", "taxId": "41875", "score": 9810.0}, {"name": "chr_15_RCC1615", "taxId": "41875", "score": 9003.0}, {"name": "chr_15_RCC1615", "taxId": "41875", "score": 6464.0}, {"name": "chr_15_RCC1615", "taxId": "41875", "score": 3908.0}, {"name": "chr_15_RCC1615", "taxId": "41875", "score": 3808.0}, {"name": "chr_15_RCC1615", "taxId": "41875", "score": 3736.0}, {"name": "chr_15_RCC1615", "taxId": "41875", "score": 3362.0}, {"name": "chr_15_RCC1615", "taxId": "41875", "score": 2601.0}, {"name": "chr_15_RCC1615", "taxId": "41875", "score": 2259.0}, {"name": "chr_15_RCC1615", "taxId": "41875", "score": 1182.0}, {"name": "chr_15_RCC1615", "taxId": "41875", "score": 1173.0}, {"name": "chr_15_RCC1615", "taxId": "41875", "score": 824.0}, {"name": "chr_15_RCC1615", "taxId": "41875", "score": 761.0}, {"name": "chr_15_RCC1615", "taxId": "41875", "score": 728.0}, {"name": "chr_15_RCC1615", "taxId": "41875", "score": 652.0}, {"name": "chr_15_RCC1615", "taxId": "41875", "score": 464.0}, {"name": "chr_15_RCC1615", "taxId": "41875", "score": 215.0}, {"name": "chr_15_RCC1615", "taxId": "41875", "score": 178.0}, {"name": "chr_15_RCC1615", "taxId": "41875", "score": 178.0}, {"name": "chr_15_RCC1615", "taxId": "41875", "score": 147.0}, {"name": "chr_15_RCC1615", "taxId": "41875", "score": 145.0}, {"name": "chr_15_RCC1615", "taxId": "41875", "score": 19533.0}, {"name": "chr_15_RCC1615", "taxId": "41875", "score": 12297.0}, {"name": "chr_15_RCC1615", "taxId": "41875", "score": 178.0}, {"name": "chr_15_RCC1615", "taxId": "41875", "score": 11420.0}, {"name": "chr_15_RCC1615", "taxId": "41875", "score": 10621.0}, {"name": "chr_15_RCC1615", "taxId": "41875", "score": 9479.0}, {"name": "chr_15_RCC1615", "taxId": "41875", "score": 9461.0}, {"name": "chr_15_RCC1615", "taxId": "41875", "score": 9138.0}, {"name": "chr_15_RCC1615", "taxId": "41875", "score": 8866.0}, {"name": "chr_15_RCC1615", "taxId": "41875", "score": 8761.0}, {"name": "chr_15_RCC1615", "taxId": "41875", "score": 7564.0}, {"name": "chr_15_RCC1615", "taxId": "41875", "score": 7513.0}, {"name": "chr_15_RCC1615", "taxId": "41875", "score": 7256.0}, {"name": "chr_15_RCC1615", "taxId": "41875", "score": 7105.0}, {"name": "chr_15_RCC1615", "taxId": "41875", "score": 1301.0}, {"name": "chr_15_RCC1615", "taxId": "41875", "score": 6983.0}, {"name": "chr_15_RCC1615", "taxId": "41875", "score": 6946.0}, {"name": "chr_15_RCC1615", "taxId": "41875", "score": 6612.0}, {"name": "chr_15_RCC1615", "taxId": "41875", "score": 6532.0}, {"name": "chr_15_RCC1615", "taxId": "41875", "score": 331.0}, {"name": "chr_15_RCC1615", "taxId": "41875", "score": 6433.0}, {"name": "chr_15_RCC1615", "taxId": "41875", "score": 6085.0}, {"name": "chr_15_RCC1615", "taxId": "41875", "score": 6013.0}, {"name": "chr_15_RCC1615", "taxId": "41875", "score": 5962.0}, {"name": "chr_15_RCC1615", "taxId": "41875", "score": 5596.0}, {"name": "chr_15_RCC1615", "taxId": "41875", "score": 5548.0}, {"name": "chr_15_RCC1615", "taxId": "41875", "score": 5476.0}, {"name": "chr_15_RCC1615", "taxId": "41875", "score": 473.0}, {"name": "chr_15_RCC1615", "taxId": "41875", "score": 5343.0}, {"name": "chr_15_RCC1615", "taxId": "41875", "score": 5140.0}, {"name": "chr_15_RCC1615", "taxId": "41875", "score": 5131.0}, {"name": "chr_15_RCC1615", "taxId": "41875", "score": 5123.0}, {"name": "chr_15_RCC1615", "taxId": "41875", "score": 5038.0}, {"name": "chr_15_RCC1615", "taxId": "41875", "score": 5011.0}, {"name": "chr_15_RCC1615", "taxId": "41875", "score": 4804.0}, {"name": "chr_15_RCC1615", "taxId": "41875", "score": 4776.0}, {"name": "chr_15_RCC1615", "taxId": "41875", "score": 4715.0}, {"name": "chr_15_RCC1615", "taxId": "41875", "score": 4643.0}, {"name": "chr_15_RCC1615", "taxId": "41875", "score": 4344.0}, {"name": "chr_15_RCC1615", "taxId": "41875", "score": 4325.0}, {"name": "chr_15_RCC1615", "taxId": "41875", "score": 4300.0}, {"name": "chr_15_RCC1615", "taxId": "41875", "score": 1175.0}, {"name": "chr_15_RCC1615", "taxId": "41875", "score": 926.0}, {"name": "chr_15_RCC1615", "taxId": "41875", "score": 821.0}, {"name": "chr_15_RCC1615", "taxId": "41875", "score": 496.0}, {"name": "chr_15_RCC1615", "taxId": "41875", "score": 425.0}, {"name": "chr_15_RCC1615", "taxId": "41875", "score": 302.0}, {"name": "chr_15_RCC1615", "taxId": "41875", "score": 209.0}, {"name": "chr_15_RCC1615", "taxId": "41875", "score": 4283.0}, {"name": "chr_15_RCC1615", "taxId": "41875", "score": 3736.0}, {"name": "chr_15_RCC1615", "taxId": "41875", "score": 4255.0}, {"name": "chr_15_RCC1615", "taxId": "41875", "score": 4252.0}, {"name": "chr_15_RCC1615", "taxId": "41875", "score": 614.0}, {"name": "chr_15_RCC1615", "taxId": "41875", "score": 4233.0}, {"name": "chr_15_RCC1615", "taxId": "41875", "score": 4193.0}, {"name": "chr_15_RCC1615", "taxId": "41875", "score": 4191.0}, {"name": "chr_15_RCC1615", "taxId": "41875", "score": 4165.0}, {"name": "chr_15_RCC1615", "taxId": "41875", "score": 4128.0}, {"name": "chr_15_RCC1615", "taxId": "41875", "score": 4128.0}, {"name": "chr_15_RCC1615", "taxId": "41875", "score": 4034.0}, {"name": "chr_15_RCC1615", "taxId": "41875", "score": 4028.0}, {"name": "chr_15_RCC1615", "taxId": "41875", "score": 3973.0}, {"name": "chr_15_RCC1615", "taxId": "41875", "score": 3851.0}, {"name": "chr_15_RCC1615", "taxId": "41875", "score": 3831.0}, {"name": "chr_15_RCC1615", "taxId": "41875", "score": 3771.0}, {"name": "chr_15_RCC1615", "taxId": "41875", "score": 3770.0}, {"name": "chr_15_RCC1615", "taxId": "41875", "score": 3768.0}, {"name": "chr_15_RCC1615", "taxId": "41875", "score": 265.0}, {"name": "chr_15_RCC1615", "taxId": "41875", "score": 3747.0}, {"name": "chr_15_RCC1615", "taxId": "41875", "score": 3723.0}, {"name": "chr_15_RCC1615", "taxId": "41875", "score": 3670.0}, {"name": "chr_15_RCC1615", "taxId": "41875", "score": 3607.0}, {"name": "chr_15_RCC1615", "taxId": "41875", "score": 3589.0}, {"name": "chr_15_RCC1615", "taxId": "41875", "score": 822.0}, {"name": "chr_15_RCC1615", "taxId": "41875", "score": 3537.0}, {"name": "chr_15_RCC1615", "taxId": "41875", "score": 3535.0}, {"name": "chr_15_RCC1615", "taxId": "41875", "score": 3528.0}, {"name": "chr_15_RCC1615", "taxId": "41875", "score": 3506.0}, {"name": "chr_15_RCC1615", "taxId": "41875", "score": 3470.0}, {"name": "chr_15_RCC1615", "taxId": "41875", "score": 3380.0}, {"name": "chr_15_RCC1615", "taxId": "41875", "score": 3369.0}, {"name": "chr_15_RCC1615", "taxId": "41875", "score": 3356.0}, {"name": "chr_15_RCC1615", "taxId": "41875", "score": 191.0}, {"name": "chr_15_RCC1615", "taxId": "41875", "score": 3330.0}, {"name": "chr_15_RCC1615", "taxId": "41875", "score": 3314.0}, {"name": "chr_15_RCC1615", "taxId": "41875", "score": 3286.0}, {"name": "chr_15_RCC1615", "taxId": "41875", "score": 3243.0}, {"name": "chr_15_RCC1615", "taxId": "41875", "score": 3230.0}, {"name": "chr_15_RCC1615", "taxId": "41875", "score": 3227.0}, {"name": "chr_15_RCC1615", "taxId": "41875", "score": 3225.0}, {"name": "chr_15_RCC1615", "taxId": "41875", "score": 3186.0}, {"name": "chr_15_RCC1615", "taxId": "41875", "score": 3157.0}, {"name": "chr_15_RCC1615", "taxId": "41875", "score": 3131.0}, {"name": "chr_15_RCC1615", "taxId": "41875", "score": 3120.0}, {"name": "chr_15_RCC1615", "taxId": "41875", "score": 3118.0}, {"name": "chr_15_RCC1615", "taxId": "41875", "score": 3112.0}, {"name": "chr_15_RCC1615", "taxId": "41875", "score": 3112.0}, {"name": "chr_15_RCC1615", "taxId": "41875", "score": 3042.0}, {"name": "chr_15_RCC1615", "taxId": "41875", "score": 3001.0}, {"name": "chr_15_RCC1615", "taxId": "41875", "score": 2990.0}, {"name": "chr_15_RCC1615", "taxId": "41875", "score": 2974.0}, {"name": "chr_15_RCC1615", "taxId": "41875", "score": 2955.0}, {"name": "chr_15_RCC1615", "taxId": "41875", "score": 2928.0}, {"name": "chr_15_RCC1615", "taxId": "41875", "score": 2907.0}, {"name": "chr_15_RCC1615", "taxId": "41875", "score": 2870.0}, {"name": "chr_15_RCC1615", "taxId": "41875", "score": 2789.0}, {"name": "chr_15_RCC1615", "taxId": "41875", "score": 2782.0}, {"name": "chr_15_RCC1615", "taxId": "41875", "score": 2771.0}, {"name": "chr_15_RCC1615", "taxId": "41875", "score": 2765.0}, {"name": "chr_15_RCC1615", "taxId": "41875", "score": 2761.0}, {"name": "chr_15_RCC1615", "taxId": "41875", "score": 2748.0}, {"name": "chr_15_RCC1615", "taxId": "41875", "score": 2743.0}, {"name": "chr_15_RCC1615", "taxId": "41875", "score": 2741.0}, {"name": "chr_15_RCC1615", "taxId": "41875", "score": 141.0}, {"name": "chr_15_RCC1615", "taxId": "41875", "score": 2726.0}, {"name": "chr_15_RCC1615", "taxId": "41875", "score": 2723.0}, {"name": "chr_15_RCC1615", "taxId": "41875", "score": 2717.0}, {"name": "chr_15_RCC1615", "taxId": "41875", "score": 172.0}, {"name": "chr_15_RCC1615", "taxId": "41875", "score": 2699.0}, {"name": "chr_15_RCC1615", "taxId": "41875", "score": 2632.0}, {"name": "chr_15_RCC1615", "taxId": "41875", "score": 2632.0}, {"name": "chr_15_RCC1615", "taxId": "41875", "score": 2612.0}, {"name": "chr_15_RCC1615", "taxId": "41875", "score": 2599.0}, {"name": "chr_15_RCC1615", "taxId": "41875", "score": 2593.0}, {"name": "chr_15_RCC1615", "taxId": "41875", "score": 2569.0}, {"name": "chr_15_RCC1615", "taxId": "41875", "score": 348.0}, {"name": "chr_15_RCC1615", "taxId": "41875", "score": 2543.0}, {"name": "chr_15_RCC1615", "taxId": "41875", "score": 2542.0}, {"name": "chr_15_RCC1615", "taxId": "41875", "score": 2508.0}, {"name": "chr_15_RCC1615", "taxId": "41875", "score": 592.0}, {"name": "chr_15_RCC1615", "taxId": "41875", "score": 2494.0}, {"name": "chr_15_RCC1615", "taxId": "41875", "score": 2481.0}, {"name": "chr_15_RCC1615", "taxId": "41875", "score": 2460.0}, {"name": "chr_15_RCC1615", "taxId": "41875", "score": 1929.0}, {"name": "chr_15_RCC1615", "taxId": "41875", "score": 719.0}, {"name": "chr_15_RCC1615", "taxId": "41875", "score": 228.0}, {"name": "chr_15_RCC1615", "taxId": "41875", "score": 215.0}, {"name": "chr_15_RCC1615", "taxId": "41875", "score": 2457.0}, {"name": "chr_15_RCC1615", "taxId": "41875", "score": 2449.0}, {"name": "chr_15_RCC1615", "taxId": "41875", "score": 2449.0}, {"name": "chr_15_RCC1615", "taxId": "41875", "score": 2438.0}, {"name": "chr_15_RCC1615", "taxId": "41875", "score": 2436.0}, {"name": "chr_15_RCC1615", "taxId": "41875", "score": 2431.0}, {"name": "chr_15_RCC1615", "taxId": "41875", "score": 200.0}, {"name": "chr_15_RCC1615", "taxId": "41875", "score": 2427.0}, {"name": "chr_15_RCC1615", "taxId": "41875", "score": 575.0}, {"name": "chr_15_RCC1615", "taxId": "41875", "score": 2399.0}, {"name": "chr_15_RCC1615", "taxId": "41875", "score": 2388.0}, {"name": "chr_15_RCC1615", "taxId": "41875", "score": 252.0}, {"name": "chr_15_RCC1615", "taxId": "41875", "score": 2388.0}, {"name": "chr_15_RCC1615", "taxId": "41875", "score": 2377.0}, {"name": "chr_15_RCC1615", "taxId": "41875", "score": 2361.0}, {"name": "chr_15_RCC1615", "taxId": "41875", "score": 2338.0}, {"name": "chr_15_RCC1615", "taxId": "41875", "score": 2314.0}, {"name": "chr_15_RCC1615", "taxId": "41875", "score": 2313.0}, {"name": "chr_15_RCC1615", "taxId": "41875", "score": 2290.0}, {"name": "chr_15_RCC1615", "taxId": "41875", "score": 2283.0}, {"name": "chr_15_RCC1615", "taxId": "41875", "score": 2272.0}, {"name": "chr_15_RCC1615", "taxId": "41875", "score": 401.0}, {"name": "chr_15_RCC1615", "taxId": "41875", "score": 2266.0}, {"name": "chr_15_RCC1615", "taxId": "41875", "score": 2263.0}, {"name": "chr_15_RCC1615", "taxId": "41875", "score": 2252.0}, {"name": "chr_15_RCC1615", "taxId": "41875", "score": 2252.0}, {"name": "chr_15_RCC1615", "taxId": "41875", "score": 2052.0}, {"name": "chr_15_RCC1615", "taxId": "41875", "score": 649.0}, {"name": "chr_15_RCC1615", "taxId": "41875", "score": 643.0}, {"name": "chr_15_RCC1615", "taxId": "41875", "score": 442.0}, {"name": "chr_15_RCC1615", "taxId": "41875", "score": 215.0}, {"name": "chr_15_RCC1615", "taxId": "41875", "score": 182.0}, {"name": "chr_15_RCC1615", "taxId": "41875", "score": 172.0}, {"name": "chr_15_RCC1615", "taxId": "41875", "score": 165.0}, {"name": "chr_15_RCC1615", "taxId": "41875", "score": 2246.0}, {"name": "chr_15_RCC1615", "taxId": "41875", "score": 2244.0}, {"name": "chr_15_RCC1615", "taxId": "41875", "score": 2244.0}, {"name": "chr_15_RCC1615", "taxId": "41875", "score": 2235.0}, {"name": "chr_15_RCC1615", "taxId": "41875", "score": 2209.0}, {"name": "chr_15_RCC1615", "taxId": "41875", "score": 819.0}, {"name": "chr_15_RCC1615", "taxId": "41875", "score": 811.0}, {"name": "chr_15_RCC1615", "taxId": "41875", "score": 556.0}, {"name": "chr_15_RCC1615", "taxId": "41875", "score": 538.0}, {"name": "chr_15_RCC1615", "taxId": "41875", "score": 462.0}, {"name": "chr_15_RCC1615", "taxId": "41875", "score": 2191.0}, {"name": "chr_15_RCC1615", "taxId": "41875", "score": 2189.0}, {"name": "chr_15_RCC1615", "taxId": "41875", "score": 2187.0}, {"name": "chr_15_RCC1615", "taxId": "41875", "score": 2150.0}, {"name": "chr_15_RCC1615", "taxId": "41875", "score": 2145.0}, {"name": "chr_15_RCC1615", "taxId": "41875", "score": 1611.0}, {"name": "chr_15_RCC1615", "taxId": "41875", "score": 2139.0}, {"name": "chr_15_RCC1615", "taxId": "41875", "score": 2135.0}, {"name": "chr_15_RCC1615", "taxId": "41875", "score": 2115.0}, {"name": "chr_15_RCC1615", "taxId": "41875", "score": 492.0}, {"name": "chr_15_RCC1615", "taxId": "41875", "score": 2095.0}, {"name": "chr_15_RCC1615", "taxId": "41875", "score": 2076.0}, {"name": "chr_15_RCC1615", "taxId": "41875", "score": 2061.0}, {"name": "chr_15_RCC1615", "taxId": "41875", "score": 2056.0}, {"name": "chr_15_RCC1615", "taxId": "41875", "score": 2050.0}, {"name": "chr_15_RCC1615", "taxId": "41875", "score": 2043.0}, {"name": "chr_15_RCC1615", "taxId": "41875", "score": 2039.0}, {"name": "chr_15_RCC1615", "taxId": "41875", "score": 2039.0}, {"name": "chr_15_RCC1615", "taxId": "41875", "score": 2021.0}, {"name": "chr_15_RCC1615", "taxId": "41875", "score": 147.0}, {"name": "chr_15_RCC1615", "taxId": "41875", "score": 2001.0}, {"name": "chr_15_RCC1615", "taxId": "41875", "score": 1943.0}, {"name": "chr_15_RCC1615", "taxId": "41875", "score": 1929.0}, {"name": "chr_15_RCC1615", "taxId": "41875", "score": 1718.0}, {"name": "chr_15_RCC1615", "taxId": "41875", "score": 1929.0}, {"name": "chr_15_RCC1615", "taxId": "41875", "score": 1923.0}, {"name": "chr_15_RCC1615", "taxId": "41875", "score": 1923.0}, {"name": "chr_15_RCC1615", "taxId": "41875", "score": 1921.0}, {"name": "chr_15_RCC1615", "taxId": "41875", "score": 1919.0}, {"name": "chr_15_RCC1615", "taxId": "41875", "score": 1906.0}, {"name": "chr_15_RCC1615", "taxId": "41875", "score": 1899.0}, {"name": "chr_15_RCC1615", "taxId": "41875", "score": 1816.0}, {"name": "chr_15_RCC1615", "taxId": "41875", "score": 483.0}, {"name": "chr_15_RCC1615", "taxId": "41875", "score": 1877.0}, {"name": "chr_15_RCC1615", "taxId": "41875", "score": 148.0}, {"name": "chr_15_RCC1615", "taxId": "41875", "score": 1851.0}, {"name": "chr_15_RCC1615", "taxId": "41875", "score": 1842.0}, {"name": "chr_15_RCC1615", "taxId": "41875", "score": 1840.0}, {"name": "chr_15_RCC1615", "taxId": "41875", "score": 1834.0}, {"name": "chr_15_RCC1615", "taxId": "41875", "score": 1829.0}, {"name": "chr_15_RCC1615", "taxId": "41875", "score": 1818.0}, {"name": "chr_15_RCC1615", "taxId": "41875", "score": 1812.0}, {"name": "chr_15_RCC1615", "taxId": "41875", "score": 1772.0}, {"name": "chr_15_RCC1615", "taxId": "41875", "score": 1755.0}, {"name": "chr_15_RCC1615", "taxId": "41875", "score": 1718.0}, {"name": "chr_15_RCC1615", "taxId": "41875", "score": 1711.0}, {"name": "chr_15_RCC1615", "taxId": "41875", "score": 1705.0}, {"name": "chr_15_RCC1615", "taxId": "41875", "score": 1701.0}, {"name": "chr_15_RCC1615", "taxId": "41875", "score": 1701.0}, {"name": "chr_15_RCC1615", "taxId": "41875", "score": 1701.0}, {"name": "chr_15_RCC1615", "taxId": "41875", "score": 1677.0}, {"name": "chr_15_RCC1615", "taxId": "41875", "score": 1668.0}, {"name": "chr_15_RCC1615", "taxId": "41875", "score": 1051.0}, {"name": "chr_15_RCC1615", "taxId": "41875", "score": 1663.0}, {"name": "chr_15_RCC1615", "taxId": "41875", "score": 1339.0}, {"name": "chr_15_RCC1615", "taxId": "41875", "score": 207.0}, {"name": "chr_15_RCC1615", "taxId": "41875", "score": 1661.0}, {"name": "chr_15_RCC1615", "taxId": "41875", "score": 1644.0}, {"name": "chr_15_RCC1615", "taxId": "41875", "score": 1635.0}, {"name": "chr_15_RCC1615", "taxId": "41875", "score": 1051.0}, {"name": "chr_15_RCC1615", "taxId": "41875", "score": 1633.0}, {"name": "chr_15_RCC1615", "taxId": "41875", "score": 1626.0}, {"name": "chr_15_RCC1615", "taxId": "41875", "score": 1618.0}, {"name": "chr_15_RCC1615", "taxId": "41875", "score": 1609.0}, {"name": "chr_15_RCC1615", "taxId": "41875", "score": 1602.0}, {"name": "chr_15_RCC1615", "taxId": "41875", "score": 1589.0}, {"name": "chr_15_RCC1615", "taxId": "41875", "score": 1574.0}, {"name": "chr_15_RCC1615", "taxId": "41875", "score": 1574.0}, {"name": "chr_15_RCC1615", "taxId": "41875", "score": 1559.0}, {"name": "chr_15_RCC1615", "taxId": "41875", "score": 1555.0}, {"name": "chr_15_RCC1615", "taxId": "41875", "score": 1535.0}, {"name": "chr_15_RCC1615", "taxId": "41875", "score": 1533.0}, {"name": "chr_15_RCC1615", "taxId": "41875", "score": 898.0}, {"name": "chr_15_RCC1615", "taxId": "41875", "score": 1524.0}, {"name": "chr_15_RCC1615", "taxId": "41875", "score": 1519.0}, {"name": "chr_15_RCC1615", "taxId": "41875", "score": 444.0}, {"name": "chr_15_RCC1615", "taxId": "41875", "score": 1513.0}, {"name": "chr_15_RCC1615", "taxId": "41875", "score": 1507.0}, {"name": "chr_15_RCC1615", "taxId": "41875", "score": 1489.0}, {"name": "chr_15_RCC1615", "taxId": "41875", "score": 1485.0}, {"name": "chr_15_RCC1615", "taxId": "41875", "score": 1474.0}, {"name": "chr_15_RCC1615", "taxId": "41875", "score": 1447.0}, {"name": "chr_15_RCC1615", "taxId": "41875", "score": 1430.0}, {"name": "chr_15_RCC1615", "taxId": "41875", "score": 1423.0}, {"name": "chr_15_RCC1615", "taxId": "41875", "score": 935.0}, {"name": "chr_15_RCC1615", "taxId": "41875", "score": 1421.0}, {"name": "chr_15_RCC1615", "taxId": "41875", "score": 1419.0}, {"name": "chr_15_RCC1615", "taxId": "41875", "score": 1408.0}, {"name": "chr_15_RCC1615", "taxId": "41875", "score": 1375.0}, {"name": "chr_15_RCC1615", "taxId": "41875", "score": 1375.0}, {"name": "chr_15_RCC1615", "taxId": "41875", "score": 1369.0}, {"name": "chr_15_RCC1615", "taxId": "41875", "score": 1358.0}, {"name": "chr_15_RCC1615", "taxId": "41875", "score": 1319.0}, {"name": "chr_15_RCC1615", "taxId": "41875", "score": 154.0}, {"name": "chr_15_RCC1615", "taxId": "41875", "score": 1315.0}, {"name": "chr_15_RCC1615", "taxId": "41875", "score": 1306.0}, {"name": "chr_15_RCC1615", "taxId": "41875", "score": 728.0}, {"name": "chr_15_RCC1615", "taxId": "41875", "score": 647.0}, {"name": "chr_15_RCC1615", "taxId": "41875", "score": 1290.0}, {"name": "chr_15_RCC1615", "taxId": "41875", "score": 1279.0}, {"name": "chr_15_RCC1615", "taxId": "41875", "score": 560.0}, {"name": "chr_15_RCC1615", "taxId": "41875", "score": 1275.0}, {"name": "chr_15_RCC1615", "taxId": "41875", "score": 824.0}, {"name": "chr_15_RCC1615", "taxId": "41875", "score": 1262.0}, {"name": "chr_15_RCC1615", "taxId": "41875", "score": 1247.0}, {"name": "chr_15_RCC1615", "taxId": "41875", "score": 1240.0}, {"name": "chr_15_RCC1615", "taxId": "41875", "score": 1225.0}, {"name": "chr_15_RCC1615", "taxId": "41875", "score": 1208.0}, {"name": "chr_15_RCC1615", "taxId": "41875", "score": 1199.0}, {"name": "chr_15_RCC1615", "taxId": "41875", "score": 1194.0}, {"name": "chr_15_RCC1615", "taxId": "41875", "score": 1160.0}, {"name": "chr_15_RCC1615", "taxId": "41875", "score": 1099.0}, {"name": "chr_15_RCC1615", "taxId": "41875", "score": 1086.0}, {"name": "chr_15_RCC1615", "taxId": "41875", "score": 1074.0}, {"name": "chr_15_RCC1615", "taxId": "41875", "score": 538.0}, {"name": "chr_15_RCC1615", "taxId": "41875", "score": 1059.0}, {"name": "chr_15_RCC1615", "taxId": "41875", "score": 1050.0}, {"name": "chr_15_RCC1615", "taxId": "41875", "score": 1048.0}, {"name": "chr_15_RCC1615", "taxId": "41875", "score": 1042.0}, {"name": "chr_15_RCC1615", "taxId": "41875", "score": 1040.0}, {"name": "chr_15_RCC1615", "taxId": "41875", "score": 1037.0}, {"name": "chr_15_RCC1615", "taxId": "41875", "score": 1029.0}, {"name": "chr_15_RCC1615", "taxId": "41875", "score": 1024.0}, {"name": "chr_15_RCC1615", "taxId": "41875", "score": 1011.0}, {"name": "chr_15_RCC1615", "taxId": "41875", "score": 1002.0}, {"name": "chr_15_RCC1615", "taxId": "41875", "score": 985.0}, {"name": "chr_15_RCC1615", "taxId": "41875", "score": 963.0}, {"name": "chr_15_RCC1615", "taxId": "41875", "score": 904.0}, {"name": "chr_15_RCC1615", "taxId": "41875", "score": 213.0}, {"name": "chr_15_RCC1615", "taxId": "41875", "score": 961.0}, {"name": "chr_15_RCC1615", "taxId": "41875", "score": 941.0}, {"name": "chr_15_RCC1615", "taxId": "41875", "score": 937.0}, {"name": "chr_15_RCC1615", "taxId": "41875", "score": 228.0}, {"name": "chr_15_RCC1615", "taxId": "41875", "score": 937.0}, {"name": "chr_15_RCC1615", "taxId": "41875", "score": 741.0}, {"name": "chr_15_RCC1615", "taxId": "41875", "score": 741.0}, {"name": "chr_15_RCC1615", "taxId": "41875", "score": 656.0}, {"name": "chr_15_RCC1615", "taxId": "41875", "score": 614.0}, {"name": "chr_15_RCC1615", "taxId": "41875", "score": 592.0}, {"name": "chr_15_RCC1615", "taxId": "41875", "score": 588.0}, {"name": "chr_15_RCC1615", "taxId": "41875", "score": 322.0}, {"name": "chr_15_RCC1615", "taxId": "41875", "score": 313.0}, {"name": "chr_15_RCC1615", "taxId": "41875", "score": 305.0}, {"name": "chr_15_RCC1615", "taxId": "41875", "score": 303.0}, {"name": "chr_15_RCC1615", "taxId": "41875", "score": 285.0}, {"name": "chr_15_RCC1615", "taxId": "41875", "score": 268.0}, {"name": "chr_15_RCC1615", "taxId": "41875", "score": 147.0}, {"name": "chr_15_RCC1615", "taxId": "41875", "score": 926.0}, {"name": "chr_15_RCC1615", "taxId": "41875", "score": 917.0}, {"name": "chr_15_RCC1615", "taxId": "41875", "score": 905.0}, {"name": "chr_15_RCC1615", "taxId": "41875", "score": 898.0}, {"name": "chr_15_RCC1615", "taxId": "41875", "score": 446.0}, {"name": "chr_15_RCC1615", "taxId": "41875", "score": 896.0}, {"name": "chr_15_RCC1615", "taxId": "41875", "score": 885.0}, {"name": "chr_15_RCC1615", "taxId": "41875", "score": 267.0}, {"name": "chr_15_RCC1615", "taxId": "41875", "score": 848.0}, {"name": "chr_15_RCC1615", "taxId": "41875", "score": 822.0}, {"name": "chr_15_RCC1615", "taxId": "41875", "score": 689.0}, {"name": "chr_15_RCC1615", "taxId": "41875", "score": 821.0}, {"name": "chr_15_RCC1615", "taxId": "41875", "score": 272.0}, {"name": "chr_15_RCC1615", "taxId": "41875", "score": 811.0}, {"name": "chr_15_RCC1615", "taxId": "41875", "score": 809.0}, {"name": "chr_15_RCC1615", "taxId": "41875", "score": 809.0}, {"name": "chr_15_RCC1615", "taxId": "41875", "score": 191.0}, {"name": "chr_15_RCC1615", "taxId": "41875", "score": 804.0}, {"name": "chr_15_RCC1615", "taxId": "41875", "score": 795.0}, {"name": "chr_15_RCC1615", "taxId": "41875", "score": 785.0}, {"name": "chr_15_RCC1615", "taxId": "41875", "score": 736.0}, {"name": "chr_15_RCC1615", "taxId": "41875", "score": 658.0}, {"name": "chr_15_RCC1615", "taxId": "41875", "score": 785.0}, {"name": "chr_15_RCC1615", "taxId": "41875", "score": 741.0}, {"name": "chr_15_RCC1615", "taxId": "41875", "score": 736.0}, {"name": "chr_15_RCC1615", "taxId": "41875", "score": 713.0}, {"name": "chr_15_RCC1615", "taxId": "41875", "score": 665.0}, {"name": "chr_15_RCC1615", "taxId": "41875", "score": 329.0}, {"name": "chr_15_RCC1615", "taxId": "41875", "score": 311.0}, {"name": "chr_15_RCC1615", "taxId": "41875", "score": 771.0}, {"name": "chr_15_RCC1615", "taxId": "41875", "score": 765.0}, {"name": "chr_15_RCC1615", "taxId": "41875", "score": 741.0}, {"name": "chr_15_RCC1615", "taxId": "41875", "score": 739.0}, {"name": "chr_15_RCC1615", "taxId": "41875", "score": 736.0}, {"name": "chr_15_RCC1615", "taxId": "41875", "score": 643.0}, {"name": "chr_15_RCC1615", "taxId": "41875", "score": 726.0}, {"name": "chr_15_RCC1615", "taxId": "41875", "score": 721.0}, {"name": "chr_15_RCC1615", "taxId": "41875", "score": 712.0}, {"name": "chr_15_RCC1615", "taxId": "41875", "score": 555.0}, {"name": "chr_15_RCC1615", "taxId": "41875", "score": 701.0}, {"name": "chr_15_RCC1615", "taxId": "41875", "score": 680.0}, {"name": "chr_15_RCC1615", "taxId": "41875", "score": 658.0}, {"name": "chr_15_RCC1615", "taxId": "41875", "score": 592.0}, {"name": "chr_15_RCC1615", "taxId": "41875", "score": 501.0}, {"name": "chr_15_RCC1615", "taxId": "41875", "score": 656.0}, {"name": "chr_15_RCC1615", "taxId": "41875", "score": 329.0}, {"name": "chr_15_RCC1615", "taxId": "41875", "score": 651.0}, {"name": "chr_15_RCC1615", "taxId": "41875", "score": 647.0}, {"name": "chr_15_RCC1615", "taxId": "41875", "score": 621.0}, {"name": "chr_15_RCC1615", "taxId": "41875", "score": 621.0}, {"name": "chr_15_RCC1615", "taxId": "41875", "score": 588.0}, {"name": "chr_15_RCC1615", "taxId": "41875", "score": 556.0}, {"name": "chr_15_RCC1615", "taxId": "41875", "score": 556.0}, {"name": "chr_15_RCC1615", "taxId": "41875", "score": 294.0}, {"name": "chr_15_RCC1615", "taxId": "41875", "score": 549.0}, {"name": "chr_15_RCC1615", "taxId": "41875", "score": 547.0}, {"name": "chr_15_RCC1615", "taxId": "41875", "score": 527.0}, {"name": "chr_15_RCC1615", "taxId": "41875", "score": 518.0}, {"name": "chr_15_RCC1615", "taxId": "41875", "score": 302.0}, {"name": "chr_15_RCC1615", "taxId": "41875", "score": 206.0}, {"name": "chr_15_RCC1615", "taxId": "41875", "score": 503.0}, {"name": "chr_15_RCC1615", "taxId": "41875", "score": 501.0}, {"name": "chr_15_RCC1615", "taxId": "41875", "score": 472.0}, {"name": "chr_15_RCC1615", "taxId": "41875", "score": 470.0}, {"name": "chr_15_RCC1615", "taxId": "41875", "score": 425.0}, {"name": "chr_15_RCC1615", "taxId": "41875", "score": 385.0}, {"name": "chr_15_RCC1615", "taxId": "436017", "score": 464.0}, {"name": "chr_15_RCC1615", "taxId": "41875", "score": 455.0}, {"name": "chr_15_RCC1615", "taxId": "41875", "score": 444.0}, {"name": "chr_15_RCC1615", "taxId": "41875", "score": 420.0}, {"name": "chr_15_RCC1615", "taxId": "436017", "score": 412.0}, {"name": "chr_15_RCC1615", "taxId": "41875", "score": 405.0}, {"name": "chr_15_RCC1615", "taxId": "41875", "score": 388.0}, {"name": "chr_15_RCC1615", "taxId": "41875", "score": 239.0}, {"name": "chr_15_RCC1615", "taxId": "41875", "score": 383.0}, {"name": "chr_15_RCC1615", "taxId": "41875", "score": 355.0}, {"name": "chr_15_RCC1615", "taxId": "41875", "score": 331.0}, {"name": "chr_15_RCC1615", "taxId": "41875", "score": 202.0}, {"name": "chr_15_RCC1615", "taxId": "41875", "score": 305.0}, {"name": "chr_15_RCC1615", "taxId": "436017", "score": 276.0}, {"name": "chr_15_RCC1615", "taxId": "436017", "score": 276.0}, {"name": "chr_15_RCC1615", "taxId": "41875", "score": 274.0}, {"name": "chr_15_RCC1615", "taxId": "41875", "score": 248.0}, {"name": "chr_15_RCC1615", "taxId": "564608", "score": 248.0}, {"name": "chr_15_RCC1615", "taxId": "41875", "score": 228.0}, {"name": "chr_15_RCC1615", "taxId": "41875", "score": 220.0}, {"name": "chr_15_RCC1615", "taxId": "41875", "score": 213.0}, {"name": "chr_15_RCC1615", "taxId": "41875", "score": 211.0}, {"name": "chr_15_RCC1615", "taxId": "41875", "score": 209.0}]}, "taxonomy": {"bestsum": {"species": {"tax": "Bathycoccus prasinos", "score": 1736502.0, "c_index": 2}, "genus": {"tax": "Bathycoccus", "score": 1736502.0, "c_index": 2}, "family": {"tax": "Bathycoccaceae", "score": 1737930.0, "c_index": 1}, "order": {"tax": "Mamiellales", "score": 1738178.0, "c_index": 0}, "phylum": {"tax": "Chlorophyta", "score": 1738178.0, "c_index": 0}, "superkingdom": {"tax": "Eukaryota", "score": 1738178.0, "c_index": 0}}}}, "chr_14_RCC1615": {"name": "chr_14_RCC1615", "length": 666013, "n_count": 0, "agct_count": 666013, "gc": 0.4223, "covs": {"bam0": 16.9782}, "read_cov": {"bam0": 45451}, "hits": {"tax0": [{"name": "chr_14_RCC1615", "taxId": "41875", "score": 195700.0}, {"name": "chr_14_RCC1615", "taxId": "41875", "score": 151600.0}, {"name": "chr_14_RCC1615", "taxId": "41875", "score": 122500.0}, {"name": "chr_14_RCC1615", "taxId": "41875", "score": 102100.0}, {"name": "chr_14_RCC1615", "taxId": "41875", "score": 72537.0}, {"name": "chr_14_RCC1615", "taxId": "41875", "score": 58109.0}, {"name": "chr_14_RCC1615", "taxId": "41875", "score": 42821.0}, {"name": "chr_14_RCC1615", "taxId": "41875", "score": 40939.0}, {"name": "chr_14_RCC1615", "taxId": "41875", "score": 35632.0}, {"name": "chr_14_RCC1615", "taxId": "41875", "score": 25562.0}, {"name": "chr_14_RCC1615", "taxId": "41875", "score": 22690.0}, {"name": "chr_14_RCC1615", "taxId": "41875", "score": 21883.0}, {"name": "chr_14_RCC1615", "taxId": "41875", "score": 20654.0}, {"name": "chr_14_RCC1615", "taxId": "41875", "score": 19043.0}, {"name": "chr_14_RCC1615", "taxId": "41875", "score": 16454.0}, {"name": "chr_14_RCC1615", "taxId": "41875", "score": 16379.0}, {"name": "chr_14_RCC1615", "taxId": "41875", "score": 11287.0}, {"name": "chr_14_RCC1615", "taxId": "41875", "score": 11140.0}, {"name": "chr_14_RCC1615", "taxId": "41875", "score": 10643.0}, {"name": "chr_14_RCC1615", "taxId": "41875", "score": 9871.0}, {"name": "chr_14_RCC1615", "taxId": "41875", "score": 9607.0}, {"name": "chr_14_RCC1615", "taxId": "41875", "score": 9149.0}, {"name": "chr_14_RCC1615", "taxId": "41875", "score": 8255.0}, {"name": "chr_14_RCC1615", "taxId": "41875", "score": 7566.0}, {"name": "chr_14_RCC1615", "taxId": "41875", "score": 7003.0}, {"name": "chr_14_RCC1615", "taxId": "41875", "score": 6637.0}, {"name": "chr_14_RCC1615", "taxId": "41875", "score": 6532.0}, {"name": "chr_14_RCC1615", "taxId": "41875", "score": 6525.0}, {"name": "chr_14_RCC1615", "taxId": "41875", "score": 6418.0}, {"name": "chr_14_RCC1615", "taxId": "41875", "score": 6226.0}, {"name": "chr_14_RCC1615", "taxId": "41875", "score": 5631.0}, {"name": "chr_14_RCC1615", "taxId": "41875", "score": 3912.0}, {"name": "chr_14_RCC1615", "taxId": "41875", "score": 2614.0}, {"name": "chr_14_RCC1615", "taxId": "41875", "score": 1589.0}, {"name": "chr_14_RCC1615", "taxId": "41875", "score": 1578.0}, {"name": "chr_14_RCC1615", "taxId": "41875", "score": 957.0}, {"name": "chr_14_RCC1615", "taxId": "41875", "score": 891.0}, {"name": "chr_14_RCC1615", "taxId": "41875", "score": 854.0}, {"name": "chr_14_RCC1615", "taxId": "41875", "score": 822.0}, {"name": "chr_14_RCC1615", "taxId": "41875", "score": 809.0}, {"name": "chr_14_RCC1615", "taxId": "41875", "score": 797.0}, {"name": "chr_14_RCC1615", "taxId": "41875", "score": 774.0}, {"name": "chr_14_RCC1615", "taxId": "41875", "score": 769.0}, {"name": "chr_14_RCC1615", "taxId": "41875", "score": 699.0}, {"name": "chr_14_RCC1615", "taxId": "41875", "score": 448.0}, {"name": "chr_14_RCC1615", "taxId": "41875", "score": 316.0}, {"name": "chr_14_RCC1615", "taxId": "41875", "score": 307.0}, {"name": "chr_14_RCC1615", "taxId": "41875", "score": 298.0}, {"name": "chr_14_RCC1615", "taxId": "41875", "score": 259.0}, {"name": "chr_14_RCC1615", "taxId": "41875", "score": 200.0}, {"name": "chr_14_RCC1615", "taxId": "41875", "score": 143.0}, {"name": "chr_14_RCC1615", "taxId": "41875", "score": 13825.0}, {"name": "chr_14_RCC1615", "taxId": "41875", "score": 11097.0}, {"name": "chr_14_RCC1615", "taxId": "41875", "score": 8255.0}, {"name": "chr_14_RCC1615", "taxId": "41875", "score": 699.0}, {"name": "chr_14_RCC1615", "taxId": "41875", "score": 503.0}, {"name": "chr_14_RCC1615", "taxId": "41875", "score": 259.0}, {"name": "chr_14_RCC1615", "taxId": "41875", "score": 7895.0}, {"name": "chr_14_RCC1615", "taxId": "41875", "score": 7869.0}, {"name": "chr_14_RCC1615", "taxId": "41875", "score": 7745.0}, {"name": "chr_14_RCC1615", "taxId": "41875", "score": 7729.0}, {"name": "chr_14_RCC1615", "taxId": "41875", "score": 7097.0}, {"name": "chr_14_RCC1615", "taxId": "41875", "score": 6798.0}, {"name": "chr_14_RCC1615", "taxId": "41875", "score": 6754.0}, {"name": "chr_14_RCC1615", "taxId": "41875", "score": 6562.0}, {"name": "chr_14_RCC1615", "taxId": "41875", "score": 948.0}, {"name": "chr_14_RCC1615", "taxId": "41875", "score": 902.0}, {"name": "chr_14_RCC1615", "taxId": "41875", "score": 813.0}, {"name": "chr_14_RCC1615", "taxId": "41875", "score": 767.0}, {"name": "chr_14_RCC1615", "taxId": "41875", "score": 6431.0}, {"name": "chr_14_RCC1615", "taxId": "41875", "score": 6349.0}, {"name": "chr_14_RCC1615", "taxId": "41875", "score": 6290.0}, {"name": "chr_14_RCC1615", "taxId": "41875", "score": 6233.0}, {"name": "chr_14_RCC1615", "taxId": "41875", "score": 300.0}, {"name": "chr_14_RCC1615", "taxId": "41875", "score": 5952.0}, {"name": "chr_14_RCC1615", "taxId": "41875", "score": 5840.0}, {"name": "chr_14_RCC1615", "taxId": "41875", "score": 5417.0}, {"name": "chr_14_RCC1615", "taxId": "41875", "score": 1511.0}, {"name": "chr_14_RCC1615", "taxId": "41875", "score": 5251.0}, {"name": "chr_14_RCC1615", "taxId": "41875", "score": 5204.0}, {"name": "chr_14_RCC1615", "taxId": "41875", "score": 5204.0}, {"name": "chr_14_RCC1615", "taxId": "41875", "score": 316.0}, {"name": "chr_14_RCC1615", "taxId": "41875", "score": 211.0}, {"name": "chr_14_RCC1615", "taxId": "41875", "score": 198.0}, {"name": "chr_14_RCC1615", "taxId": "41875", "score": 150.0}, {"name": "chr_14_RCC1615", "taxId": "41875", "score": 143.0}, {"name": "chr_14_RCC1615", "taxId": "41875", "score": 5147.0}, {"name": "chr_14_RCC1615", "taxId": "41875", "score": 5136.0}, {"name": "chr_14_RCC1615", "taxId": "41875", "score": 5079.0}, {"name": "chr_14_RCC1615", "taxId": "41875", "score": 4975.0}, {"name": "chr_14_RCC1615", "taxId": "41875", "score": 4915.0}, {"name": "chr_14_RCC1615", "taxId": "41875", "score": 420.0}, {"name": "chr_14_RCC1615", "taxId": "41875", "score": 370.0}, {"name": "chr_14_RCC1615", "taxId": "41875", "score": 4870.0}, {"name": "chr_14_RCC1615", "taxId": "41875", "score": 4833.0}, {"name": "chr_14_RCC1615", "taxId": "41875", "score": 4711.0}, {"name": "chr_14_RCC1615", "taxId": "41875", "score": 4451.0}, {"name": "chr_14_RCC1615", "taxId": "41875", "score": 4425.0}, {"name": "chr_14_RCC1615", "taxId": "41875", "score": 4344.0}, {"name": "chr_14_RCC1615", "taxId": "41875", "score": 4218.0}, {"name": "chr_14_RCC1615", "taxId": "41875", "score": 4170.0}, {"name": "chr_14_RCC1615", "taxId": "41875", "score": 4122.0}, {"name": "chr_14_RCC1615", "taxId": "41875", "score": 4039.0}, {"name": "chr_14_RCC1615", "taxId": "41875", "score": 4023.0}, {"name": "chr_14_RCC1615", "taxId": "41875", "score": 4004.0}, {"name": "chr_14_RCC1615", "taxId": "41875", "score": 3938.0}, {"name": "chr_14_RCC1615", "taxId": "41875", "score": 3912.0}, {"name": "chr_14_RCC1615", "taxId": "41875", "score": 3853.0}, {"name": "chr_14_RCC1615", "taxId": "41875", "score": 3832.0}, {"name": "chr_14_RCC1615", "taxId": "41875", "score": 3790.0}, {"name": "chr_14_RCC1615", "taxId": "41875", "score": 3759.0}, {"name": "chr_14_RCC1615", "taxId": "41875", "score": 3720.0}, {"name": "chr_14_RCC1615", "taxId": "41875", "score": 3712.0}, {"name": "chr_14_RCC1615", "taxId": "41875", "score": 3699.0}, {"name": "chr_14_RCC1615", "taxId": "41875", "score": 3690.0}, {"name": "chr_14_RCC1615", "taxId": "41875", "score": 3687.0}, {"name": "chr_14_RCC1615", "taxId": "41875", "score": 3674.0}, {"name": "chr_14_RCC1615", "taxId": "41875", "score": 3596.0}, {"name": "chr_14_RCC1615", "taxId": "41875", "score": 3591.0}, {"name": "chr_14_RCC1615", "taxId": "41875", "score": 3496.0}, {"name": "chr_14_RCC1615", "taxId": "41875", "score": 3491.0}, {"name": "chr_14_RCC1615", "taxId": "41875", "score": 3395.0}, {"name": "chr_14_RCC1615", "taxId": "41875", "score": 680.0}, {"name": "chr_14_RCC1615", "taxId": "41875", "score": 399.0}, {"name": "chr_14_RCC1615", "taxId": "41875", "score": 3328.0}, {"name": "chr_14_RCC1615", "taxId": "41875", "score": 3301.0}, {"name": "chr_14_RCC1615", "taxId": "41875", "score": 2021.0}, {"name": "chr_14_RCC1615", "taxId": "41875", "score": 3297.0}, {"name": "chr_14_RCC1615", "taxId": "41875", "score": 3278.0}, {"name": "chr_14_RCC1615", "taxId": "41875", "score": 3273.0}, {"name": "chr_14_RCC1615", "taxId": "41875", "score": 1131.0}, {"name": "chr_14_RCC1615", "taxId": "41875", "score": 3256.0}, {"name": "chr_14_RCC1615", "taxId": "41875", "score": 3217.0}, {"name": "chr_14_RCC1615", "taxId": "41875", "score": 798.0}, {"name": "chr_14_RCC1615", "taxId": "41875", "score": 3214.0}, {"name": "chr_14_RCC1615", "taxId": "41875", "score": 3206.0}, {"name": "chr_14_RCC1615", "taxId": "41875", "score": 3181.0}, {"name": "chr_14_RCC1615", "taxId": "41875", "score": 3169.0}, {"name": "chr_14_RCC1615", "taxId": "41875", "score": 3038.0}, {"name": "chr_14_RCC1615", "taxId": "41875", "score": 3037.0}, {"name": "chr_14_RCC1615", "taxId": "41875", "score": 3020.0}, {"name": "chr_14_RCC1615", "taxId": "41875", "score": 2998.0}, {"name": "chr_14_RCC1615", "taxId": "41875", "score": 2987.0}, {"name": "chr_14_RCC1615", "taxId": "41875", "score": 2981.0}, {"name": "chr_14_RCC1615", "taxId": "41875", "score": 2924.0}, {"name": "chr_14_RCC1615", "taxId": "41875", "score": 2920.0}, {"name": "chr_14_RCC1615", "taxId": "41875", "score": 2920.0}, {"name": "chr_14_RCC1615", "taxId": "41875", "score": 2872.0}, {"name": "chr_14_RCC1615", "taxId": "41875", "score": 2854.0}, {"name": "chr_14_RCC1615", "taxId": "41875", "score": 2850.0}, {"name": "chr_14_RCC1615", "taxId": "41875", "score": 2839.0}, {"name": "chr_14_RCC1615", "taxId": "41875", "score": 514.0}, {"name": "chr_14_RCC1615", "taxId": "41875", "score": 464.0}, {"name": "chr_14_RCC1615", "taxId": "41875", "score": 2835.0}, {"name": "chr_14_RCC1615", "taxId": "41875", "score": 2796.0}, {"name": "chr_14_RCC1615", "taxId": "41875", "score": 431.0}, {"name": "chr_14_RCC1615", "taxId": "41875", "score": 2784.0}, {"name": "chr_14_RCC1615", "taxId": "41875", "score": 2784.0}, {"name": "chr_14_RCC1615", "taxId": "41875", "score": 2772.0}, {"name": "chr_14_RCC1615", "taxId": "41875", "score": 623.0}, {"name": "chr_14_RCC1615", "taxId": "41875", "score": 2771.0}, {"name": "chr_14_RCC1615", "taxId": "41875", "score": 2765.0}, {"name": "chr_14_RCC1615", "taxId": "41875", "score": 2760.0}, {"name": "chr_14_RCC1615", "taxId": "41875", "score": 2736.0}, {"name": "chr_14_RCC1615", "taxId": "41875", "score": 2699.0}, {"name": "chr_14_RCC1615", "taxId": "41875", "score": 2673.0}, {"name": "chr_14_RCC1615", "taxId": "41875", "score": 2669.0}, {"name": "chr_14_RCC1615", "taxId": "41875", "score": 2660.0}, {"name": "chr_14_RCC1615", "taxId": "41875", "score": 411.0}, {"name": "chr_14_RCC1615", "taxId": "41875", "score": 2660.0}, {"name": "chr_14_RCC1615", "taxId": "41875", "score": 2643.0}, {"name": "chr_14_RCC1615", "taxId": "41875", "score": 2606.0}, {"name": "chr_14_RCC1615", "taxId": "41875", "score": 2586.0}, {"name": "chr_14_RCC1615", "taxId": "41875", "score": 619.0}, {"name": "chr_14_RCC1615", "taxId": "41875", "score": 2582.0}, {"name": "chr_14_RCC1615", "taxId": "41875", "score": 2582.0}, {"name": "chr_14_RCC1615", "taxId": "41875", "score": 2573.0}, {"name": "chr_14_RCC1615", "taxId": "41875", "score": 2571.0}, {"name": "chr_14_RCC1615", "taxId": "41875", "score": 2562.0}, {"name": "chr_14_RCC1615", "taxId": "41875", "score": 2012.0}, {"name": "chr_14_RCC1615", "taxId": "41875", "score": 645.0}, {"name": "chr_14_RCC1615", "taxId": "41875", "score": 621.0}, {"name": "chr_14_RCC1615", "taxId": "41875", "score": 617.0}, {"name": "chr_14_RCC1615", "taxId": "41875", "score": 411.0}, {"name": "chr_14_RCC1615", "taxId": "41875", "score": 182.0}, {"name": "chr_14_RCC1615", "taxId": "41875", "score": 2512.0}, {"name": "chr_14_RCC1615", "taxId": "41875", "score": 2510.0}, {"name": "chr_14_RCC1615", "taxId": "41875", "score": 2507.0}, {"name": "chr_14_RCC1615", "taxId": "41875", "score": 2503.0}, {"name": "chr_14_RCC1615", "taxId": "41875", "score": 2497.0}, {"name": "chr_14_RCC1615", "taxId": "41875", "score": 163.0}, {"name": "chr_14_RCC1615", "taxId": "41875", "score": 2495.0}, {"name": "chr_14_RCC1615", "taxId": "41875", "score": 2423.0}, {"name": "chr_14_RCC1615", "taxId": "41875", "score": 2398.0}, {"name": "chr_14_RCC1615", "taxId": "41875", "score": 2386.0}, {"name": "chr_14_RCC1615", "taxId": "41875", "score": 2374.0}, {"name": "chr_14_RCC1615", "taxId": "41875", "score": 2355.0}, {"name": "chr_14_RCC1615", "taxId": "41875", "score": 2355.0}, {"name": "chr_14_RCC1615", "taxId": "41875", "score": 440.0}, {"name": "chr_14_RCC1615", "taxId": "41875", "score": 2350.0}, {"name": "chr_14_RCC1615", "taxId": "41875", "score": 2344.0}, {"name": "chr_14_RCC1615", "taxId": "41875", "score": 2324.0}, {"name": "chr_14_RCC1615", "taxId": "41875", "score": 2322.0}, {"name": "chr_14_RCC1615", "taxId": "41875", "score": 2322.0}, {"name": "chr_14_RCC1615", "taxId": "41875", "score": 758.0}, {"name": "chr_14_RCC1615", "taxId": "41875", "score": 2322.0}, {"name": "chr_14_RCC1615", "taxId": "41875", "score": 2316.0}, {"name": "chr_14_RCC1615", "taxId": "41875", "score": 2305.0}, {"name": "chr_14_RCC1615", "taxId": "41875", "score": 2298.0}, {"name": "chr_14_RCC1615", "taxId": "41875", "score": 2289.0}, {"name": "chr_14_RCC1615", "taxId": "41875", "score": 2285.0}, {"name": "chr_14_RCC1615", "taxId": "41875", "score": 2257.0}, {"name": "chr_14_RCC1615", "taxId": "41875", "score": 152.0}, {"name": "chr_14_RCC1615", "taxId": "41875", "score": 2255.0}, {"name": "chr_14_RCC1615", "taxId": "41875", "score": 2228.0}, {"name": "chr_14_RCC1615", "taxId": "41875", "score": 2178.0}, {"name": "chr_14_RCC1615", "taxId": "41875", "score": 2172.0}, {"name": "chr_14_RCC1615", "taxId": "41875", "score": 2172.0}, {"name": "chr_14_RCC1615", "taxId": "41875", "score": 2158.0}, {"name": "chr_14_RCC1615", "taxId": "41875", "score": 2139.0}, {"name": "chr_14_RCC1615", "taxId": "41875", "score": 2139.0}, {"name": "chr_14_RCC1615", "taxId": "41875", "score": 2134.0}, {"name": "chr_14_RCC1615", "taxId": "41875", "score": 2122.0}, {"name": "chr_14_RCC1615", "taxId": "41875", "score": 2106.0}, {"name": "chr_14_RCC1615", "taxId": "41875", "score": 586.0}, {"name": "chr_14_RCC1615", "taxId": "41875", "score": 566.0}, {"name": "chr_14_RCC1615", "taxId": "41875", "score": 398.0}, {"name": "chr_14_RCC1615", "taxId": "41875", "score": 375.0}, {"name": "chr_14_RCC1615", "taxId": "41875", "score": 318.0}, {"name": "chr_14_RCC1615", "taxId": "41875", "score": 213.0}, {"name": "chr_14_RCC1615", "taxId": "41875", "score": 204.0}, {"name": "chr_14_RCC1615", "taxId": "41875", "score": 187.0}, {"name": "chr_14_RCC1615", "taxId": "41875", "score": 2095.0}, {"name": "chr_14_RCC1615", "taxId": "41875", "score": 2089.0}, {"name": "chr_14_RCC1615", "taxId": "41875", "score": 2073.0}, {"name": "chr_14_RCC1615", "taxId": "41875", "score": 176.0}, {"name": "chr_14_RCC1615", "taxId": "41875", "score": 2069.0}, {"name": "chr_14_RCC1615", "taxId": "41875", "score": 255.0}, {"name": "chr_14_RCC1615", "taxId": "41875", "score": 2052.0}, {"name": "chr_14_RCC1615", "taxId": "41875", "score": 2045.0}, {"name": "chr_14_RCC1615", "taxId": "41875", "score": 2041.0}, {"name": "chr_14_RCC1615", "taxId": "41875", "score": 2039.0}, {"name": "chr_14_RCC1615", "taxId": "41875", "score": 2037.0}, {"name": "chr_14_RCC1615", "taxId": "41875", "score": 496.0}, {"name": "chr_14_RCC1615", "taxId": "41875", "score": 2034.0}, {"name": "chr_14_RCC1615", "taxId": "41875", "score": 2028.0}, {"name": "chr_14_RCC1615", "taxId": "41875", "score": 2010.0}, {"name": "chr_14_RCC1615", "taxId": "41875", "score": 307.0}, {"name": "chr_14_RCC1615", "taxId": "41875", "score": 161.0}, {"name": "chr_14_RCC1615", "taxId": "41875", "score": 2006.0}, {"name": "chr_14_RCC1615", "taxId": "41875", "score": 1973.0}, {"name": "chr_14_RCC1615", "taxId": "41875", "score": 1973.0}, {"name": "chr_14_RCC1615", "taxId": "41875", "score": 1967.0}, {"name": "chr_14_RCC1615", "taxId": "41875", "score": 1953.0}, {"name": "chr_14_RCC1615", "taxId": "41875", "score": 913.0}, {"name": "chr_14_RCC1615", "taxId": "41875", "score": 449.0}, {"name": "chr_14_RCC1615", "taxId": "41875", "score": 1947.0}, {"name": "chr_14_RCC1615", "taxId": "41875", "score": 1945.0}, {"name": "chr_14_RCC1615", "taxId": "41875", "score": 1945.0}, {"name": "chr_14_RCC1615", "taxId": "41875", "score": 1166.0}, {"name": "chr_14_RCC1615", "taxId": "41875", "score": 1943.0}, {"name": "chr_14_RCC1615", "taxId": "41875", "score": 1936.0}, {"name": "chr_14_RCC1615", "taxId": "41875", "score": 1914.0}, {"name": "chr_14_RCC1615", "taxId": "41875", "score": 291.0}, {"name": "chr_14_RCC1615", "taxId": "41875", "score": 1912.0}, {"name": "chr_14_RCC1615", "taxId": "41875", "score": 1895.0}, {"name": "chr_14_RCC1615", "taxId": "41875", "score": 1884.0}, {"name": "chr_14_RCC1615", "taxId": "41875", "score": 1881.0}, {"name": "chr_14_RCC1615", "taxId": "41875", "score": 1834.0}, {"name": "chr_14_RCC1615", "taxId": "41875", "score": 691.0}, {"name": "chr_14_RCC1615", "taxId": "41875", "score": 1834.0}, {"name": "chr_14_RCC1615", "taxId": "41875", "score": 1796.0}, {"name": "chr_14_RCC1615", "taxId": "41875", "score": 1772.0}, {"name": "chr_14_RCC1615", "taxId": "41875", "score": 311.0}, {"name": "chr_14_RCC1615", "taxId": "41875", "score": 1762.0}, {"name": "chr_14_RCC1615", "taxId": "41875", "score": 1755.0}, {"name": "chr_14_RCC1615", "taxId": "41875", "score": 1753.0}, {"name": "chr_14_RCC1615", "taxId": "41875", "score": 1454.0}, {"name": "chr_14_RCC1615", "taxId": "41875", "score": 1746.0}, {"name": "chr_14_RCC1615", "taxId": "41875", "score": 1740.0}, {"name": "chr_14_RCC1615", "taxId": "41875", "score": 1707.0}, {"name": "chr_14_RCC1615", "taxId": "41875", "score": 1696.0}, {"name": "chr_14_RCC1615", "taxId": "41875", "score": 1687.0}, {"name": "chr_14_RCC1615", "taxId": "41875", "score": 1685.0}, {"name": "chr_14_RCC1615", "taxId": "41875", "score": 721.0}, {"name": "chr_14_RCC1615", "taxId": "41875", "score": 228.0}, {"name": "chr_14_RCC1615", "taxId": "41875", "score": 172.0}, {"name": "chr_14_RCC1615", "taxId": "41875", "score": 145.0}, {"name": "chr_14_RCC1615", "taxId": "41875", "score": 1639.0}, {"name": "chr_14_RCC1615", "taxId": "41875", "score": 1633.0}, {"name": "chr_14_RCC1615", "taxId": "41875", "score": 1629.0}, {"name": "chr_14_RCC1615", "taxId": "41875", "score": 1618.0}, {"name": "chr_14_RCC1615", "taxId": "41875", "score": 1613.0}, {"name": "chr_14_RCC1615", "taxId": "41875", "score": 204.0}, {"name": "chr_14_RCC1615", "taxId": "41875", "score": 1609.0}, {"name": "chr_14_RCC1615", "taxId": "41875", "score": 1596.0}, {"name": "chr_14_RCC1615", "taxId": "41875", "score": 1574.0}, {"name": "chr_14_RCC1615", "taxId": "41875", "score": 1555.0}, {"name": "chr_14_RCC1615", "taxId": "41875", "score": 1546.0}, {"name": "chr_14_RCC1615", "taxId": "41875", "score": 1544.0}, {"name": "chr_14_RCC1615", "taxId": "41875", "score": 180.0}, {"name": "chr_14_RCC1615", "taxId": "41875", "score": 1543.0}, {"name": "chr_14_RCC1615", "taxId": "41875", "score": 285.0}, {"name": "chr_14_RCC1615", "taxId": "41875", "score": 1541.0}, {"name": "chr_14_RCC1615", "taxId": "41875", "score": 196.0}, {"name": "chr_14_RCC1615", "taxId": "41875", "score": 1533.0}, {"name": "chr_14_RCC1615", "taxId": "41875", "score": 359.0}, {"name": "chr_14_RCC1615", "taxId": "41875", "score": 1519.0}, {"name": "chr_14_RCC1615", "taxId": "41875", "score": 839.0}, {"name": "chr_14_RCC1615", "taxId": "41875", "score": 1519.0}, {"name": "chr_14_RCC1615", "taxId": "41875", "score": 185.0}, {"name": "chr_14_RCC1615", "taxId": "41875", "score": 1513.0}, {"name": "chr_14_RCC1615", "taxId": "41875", "score": 425.0}, {"name": "chr_14_RCC1615", "taxId": "41875", "score": 1513.0}, {"name": "chr_14_RCC1615", "taxId": "41875", "score": 1506.0}, {"name": "chr_14_RCC1615", "taxId": "41875", "score": 878.0}, {"name": "chr_14_RCC1615", "taxId": "41875", "score": 259.0}, {"name": "chr_14_RCC1615", "taxId": "41875", "score": 1502.0}, {"name": "chr_14_RCC1615", "taxId": "41875", "score": 1491.0}, {"name": "chr_14_RCC1615", "taxId": "41875", "score": 1476.0}, {"name": "chr_14_RCC1615", "taxId": "41875", "score": 1476.0}, {"name": "chr_14_RCC1615", "taxId": "41875", "score": 1474.0}, {"name": "chr_14_RCC1615", "taxId": "41875", "score": 1424.0}, {"name": "chr_14_RCC1615", "taxId": "41875", "score": 1402.0}, {"name": "chr_14_RCC1615", "taxId": "41875", "score": 1391.0}, {"name": "chr_14_RCC1615", "taxId": "41875", "score": 1384.0}, {"name": "chr_14_RCC1615", "taxId": "41875", "score": 957.0}, {"name": "chr_14_RCC1615", "taxId": "41875", "score": 1375.0}, {"name": "chr_14_RCC1615", "taxId": "41875", "score": 1358.0}, {"name": "chr_14_RCC1615", "taxId": "41875", "score": 1347.0}, {"name": "chr_14_RCC1615", "taxId": "41875", "score": 1345.0}, {"name": "chr_14_RCC1615", "taxId": "41875", "score": 1330.0}, {"name": "chr_14_RCC1615", "taxId": "41875", "score": 1327.0}, {"name": "chr_14_RCC1615", "taxId": "41875", "score": 1317.0}, {"name": "chr_14_RCC1615", "taxId": "41875", "score": 353.0}, {"name": "chr_14_RCC1615", "taxId": "41875", "score": 302.0}, {"name": "chr_14_RCC1615", "taxId": "41875", "score": 296.0}, {"name": "chr_14_RCC1615", "taxId": "41875", "score": 292.0}, {"name": "chr_14_RCC1615", "taxId": "41875", "score": 292.0}, {"name": "chr_14_RCC1615", "taxId": "41875", "score": 1279.0}, {"name": "chr_14_RCC1615", "taxId": "41875", "score": 1275.0}, {"name": "chr_14_RCC1615", "taxId": "41875", "score": 1271.0}, {"name": "chr_14_RCC1615", "taxId": "41875", "score": 248.0}, {"name": "chr_14_RCC1615", "taxId": "41875", "score": 1269.0}, {"name": "chr_14_RCC1615", "taxId": "41875", "score": 1267.0}, {"name": "chr_14_RCC1615", "taxId": "41875", "score": 1264.0}, {"name": "chr_14_RCC1615", "taxId": "41875", "score": 1264.0}, {"name": "chr_14_RCC1615", "taxId": "41875", "score": 569.0}, {"name": "chr_14_RCC1615", "taxId": "41875", "score": 1242.0}, {"name": "chr_14_RCC1615", "taxId": "41875", "score": 1242.0}, {"name": "chr_14_RCC1615", "taxId": "41875", "score": 1238.0}, {"name": "chr_14_RCC1615", "taxId": "41875", "score": 769.0}, {"name": "chr_14_RCC1615", "taxId": "41875", "score": 1225.0}, {"name": "chr_14_RCC1615", "taxId": "41875", "score": 1197.0}, {"name": "chr_14_RCC1615", "taxId": "41875", "score": 1175.0}, {"name": "chr_14_RCC1615", "taxId": "41875", "score": 749.0}, {"name": "chr_14_RCC1615", "taxId": "41875", "score": 1142.0}, {"name": "chr_14_RCC1615", "taxId": "41875", "score": 1131.0}, {"name": "chr_14_RCC1615", "taxId": "41875", "score": 1127.0}, {"name": "chr_14_RCC1615", "taxId": "41875", "score": 1114.0}, {"name": "chr_14_RCC1615", "taxId": "41875", "score": 1107.0}, {"name": "chr_14_RCC1615", "taxId": "41875", "score": 1103.0}, {"name": "chr_14_RCC1615", "taxId": "41875", "score": 1103.0}, {"name": "chr_14_RCC1615", "taxId": "41875", "score": 734.0}, {"name": "chr_14_RCC1615", "taxId": "41875", "score": 383.0}, {"name": "chr_14_RCC1615", "taxId": "41875", "score": 324.0}, {"name": "chr_14_RCC1615", "taxId": "41875", "score": 305.0}, {"name": "chr_14_RCC1615", "taxId": "41875", "score": 206.0}, {"name": "chr_14_RCC1615", "taxId": "41875", "score": 180.0}, {"name": "chr_14_RCC1615", "taxId": "41875", "score": 174.0}, {"name": "chr_14_RCC1615", "taxId": "41875", "score": 1088.0}, {"name": "chr_14_RCC1615", "taxId": "41875", "score": 285.0}, {"name": "chr_14_RCC1615", "taxId": "41875", "score": 237.0}, {"name": "chr_14_RCC1615", "taxId": "41875", "score": 1083.0}, {"name": "chr_14_RCC1615", "taxId": "41875", "score": 955.0}, {"name": "chr_14_RCC1615", "taxId": "41875", "score": 929.0}, {"name": "chr_14_RCC1615", "taxId": "41875", "score": 909.0}, {"name": "chr_14_RCC1615", "taxId": "41875", "score": 745.0}, {"name": "chr_14_RCC1615", "taxId": "41875", "score": 1081.0}, {"name": "chr_14_RCC1615", "taxId": "41875", "score": 1075.0}, {"name": "chr_14_RCC1615", "taxId": "41875", "score": 1075.0}, {"name": "chr_14_RCC1615", "taxId": "41875", "score": 876.0}, {"name": "chr_14_RCC1615", "taxId": "41875", "score": 850.0}, {"name": "chr_14_RCC1615", "taxId": "41875", "score": 771.0}, {"name": "chr_14_RCC1615", "taxId": "41875", "score": 723.0}, {"name": "chr_14_RCC1615", "taxId": "41875", "score": 507.0}, {"name": "chr_14_RCC1615", "taxId": "41875", "score": 143.0}, {"name": "chr_14_RCC1615", "taxId": "41875", "score": 1070.0}, {"name": "chr_14_RCC1615", "taxId": "41875", "score": 1070.0}, {"name": "chr_14_RCC1615", "taxId": "41875", "score": 468.0}, {"name": "chr_14_RCC1615", "taxId": "41875", "score": 228.0}, {"name": "chr_14_RCC1615", "taxId": "41875", "score": 1066.0}, {"name": "chr_14_RCC1615", "taxId": "41875", "score": 891.0}, {"name": "chr_14_RCC1615", "taxId": "41875", "score": 1064.0}, {"name": "chr_14_RCC1615", "taxId": "41875", "score": 1042.0}, {"name": "chr_14_RCC1615", "taxId": "41875", "score": 248.0}, {"name": "chr_14_RCC1615", "taxId": "41875", "score": 1037.0}, {"name": "chr_14_RCC1615", "taxId": "41875", "score": 1033.0}, {"name": "chr_14_RCC1615", "taxId": "41875", "score": 1027.0}, {"name": "chr_14_RCC1615", "taxId": "41875", "score": 1026.0}, {"name": "chr_14_RCC1615", "taxId": "41875", "score": 1020.0}, {"name": "chr_14_RCC1615", "taxId": "41875", "score": 1013.0}, {"name": "chr_14_RCC1615", "taxId": "41875", "score": 994.0}, {"name": "chr_14_RCC1615", "taxId": "41875", "score": 979.0}, {"name": "chr_14_RCC1615", "taxId": "41875", "score": 970.0}, {"name": "chr_14_RCC1615", "taxId": "41875", "score": 966.0}, {"name": "chr_14_RCC1615", "taxId": "41875", "score": 935.0}, {"name": "chr_14_RCC1615", "taxId": "41875", "score": 966.0}, {"name": "chr_14_RCC1615", "taxId": "41875", "score": 966.0}, {"name": "chr_14_RCC1615", "taxId": "41875", "score": 937.0}, {"name": "chr_14_RCC1615", "taxId": "41875", "score": 928.0}, {"name": "chr_14_RCC1615", "taxId": "41875", "score": 909.0}, {"name": "chr_14_RCC1615", "taxId": "41875", "score": 845.0}, {"name": "chr_14_RCC1615", "taxId": "41875", "score": 826.0}, {"name": "chr_14_RCC1615", "taxId": "41875", "score": 785.0}, {"name": "chr_14_RCC1615", "taxId": "41875", "score": 776.0}, {"name": "chr_14_RCC1615", "taxId": "41875", "score": 472.0}, {"name": "chr_14_RCC1615", "taxId": "41875", "score": 424.0}, {"name": "chr_14_RCC1615", "taxId": "41875", "score": 357.0}, {"name": "chr_14_RCC1615", "taxId": "41875", "score": 955.0}, {"name": "chr_14_RCC1615", "taxId": "41875", "score": 953.0}, {"name": "chr_14_RCC1615", "taxId": "41875", "score": 937.0}, {"name": "chr_14_RCC1615", "taxId": "41875", "score": 931.0}, {"name": "chr_14_RCC1615", "taxId": "41875", "score": 929.0}, {"name": "chr_14_RCC1615", "taxId": "41875", "score": 161.0}, {"name": "chr_14_RCC1615", "taxId": "41875", "score": 928.0}, {"name": "chr_14_RCC1615", "taxId": "41875", "score": 928.0}, {"name": "chr_14_RCC1615", "taxId": "41875", "score": 813.0}, {"name": "chr_14_RCC1615", "taxId": "41875", "score": 926.0}, {"name": "chr_14_RCC1615", "taxId": "41875", "score": 917.0}, {"name": "chr_14_RCC1615", "taxId": "41875", "score": 292.0}, {"name": "chr_14_RCC1615", "taxId": "41875", "score": 905.0}, {"name": "chr_14_RCC1615", "taxId": "41875", "score": 905.0}, {"name": "chr_14_RCC1615", "taxId": "41875", "score": 883.0}, {"name": "chr_14_RCC1615", "taxId": "41875", "score": 381.0}, {"name": "chr_14_RCC1615", "taxId": "41875", "score": 904.0}, {"name": "chr_14_RCC1615", "taxId": "41875", "score": 889.0}, {"name": "chr_14_RCC1615", "taxId": "41875", "score": 316.0}, {"name": "chr_14_RCC1615", "taxId": "41875", "score": 889.0}, {"name": "chr_14_RCC1615", "taxId": "41875", "score": 305.0}, {"name": "chr_14_RCC1615", "taxId": "41875", "score": 219.0}, {"name": "chr_14_RCC1615", "taxId": "41875", "score": 182.0}, {"name": "chr_14_RCC1615", "taxId": "41875", "score": 887.0}, {"name": "chr_14_RCC1615", "taxId": "41875", "score": 883.0}, {"name": "chr_14_RCC1615", "taxId": "41875", "score": 880.0}, {"name": "chr_14_RCC1615", "taxId": "41875", "score": 876.0}, {"name": "chr_14_RCC1615", "taxId": "41875", "score": 874.0}, {"name": "chr_14_RCC1615", "taxId": "41875", "score": 850.0}, {"name": "chr_14_RCC1615", "taxId": "41875", "score": 867.0}, {"name": "chr_14_RCC1615", "taxId": "41875", "score": 865.0}, {"name": "chr_14_RCC1615", "taxId": "41875", "score": 863.0}, {"name": "chr_14_RCC1615", "taxId": "41875", "score": 861.0}, {"name": "chr_14_RCC1615", "taxId": "41875", "score": 854.0}, {"name": "chr_14_RCC1615", "taxId": "41875", "score": 832.0}, {"name": "chr_14_RCC1615", "taxId": "41875", "score": 822.0}, {"name": "chr_14_RCC1615", "taxId": "41875", "score": 797.0}, {"name": "chr_14_RCC1615", "taxId": "41875", "score": 780.0}, {"name": "chr_14_RCC1615", "taxId": "41875", "score": 329.0}, {"name": "chr_14_RCC1615", "taxId": "41875", "score": 857.0}, {"name": "chr_14_RCC1615", "taxId": "41875", "score": 809.0}, {"name": "chr_14_RCC1615", "taxId": "41875", "score": 854.0}, {"name": "chr_14_RCC1615", "taxId": "41875", "score": 710.0}, {"name": "chr_14_RCC1615", "taxId": "41875", "score": 544.0}, {"name": "chr_14_RCC1615", "taxId": "41875", "score": 451.0}, {"name": "chr_14_RCC1615", "taxId": "41875", "score": 401.0}, {"name": "chr_14_RCC1615", "taxId": "41875", "score": 377.0}, {"name": "chr_14_RCC1615", "taxId": "41875", "score": 361.0}, {"name": "chr_14_RCC1615", "taxId": "41875", "score": 324.0}, {"name": "chr_14_RCC1615", "taxId": "41875", "score": 298.0}, {"name": "chr_14_RCC1615", "taxId": "41875", "score": 285.0}, {"name": "chr_14_RCC1615", "taxId": "41875", "score": 279.0}, {"name": "chr_14_RCC1615", "taxId": "41875", "score": 276.0}, {"name": "chr_14_RCC1615", "taxId": "41875", "score": 250.0}, {"name": "chr_14_RCC1615", "taxId": "41875", "score": 224.0}, {"name": "chr_14_RCC1615", "taxId": "41875", "score": 837.0}, {"name": "chr_14_RCC1615", "taxId": "41875", "score": 817.0}, {"name": "chr_14_RCC1615", "taxId": "41875", "score": 833.0}, {"name": "chr_14_RCC1615", "taxId": "41875", "score": 206.0}, {"name": "chr_14_RCC1615", "taxId": "41875", "score": 832.0}, {"name": "chr_14_RCC1615", "taxId": "41875", "score": 826.0}, {"name": "chr_14_RCC1615", "taxId": "41875", "score": 822.0}, {"name": "chr_14_RCC1615", "taxId": "41875", "score": 178.0}, {"name": "chr_14_RCC1615", "taxId": "41875", "score": 817.0}, {"name": "chr_14_RCC1615", "taxId": "41875", "score": 412.0}, {"name": "chr_14_RCC1615", "taxId": "41875", "score": 815.0}, {"name": "chr_14_RCC1615", "taxId": "41875", "score": 813.0}, {"name": "chr_14_RCC1615", "taxId": "41875", "score": 566.0}, {"name": "chr_14_RCC1615", "taxId": "41875", "score": 206.0}, {"name": "chr_14_RCC1615", "taxId": "41875", "score": 798.0}, {"name": "chr_14_RCC1615", "taxId": "41875", "score": 797.0}, {"name": "chr_14_RCC1615", "taxId": "41875", "score": 787.0}, {"name": "chr_14_RCC1615", "taxId": "41875", "score": 787.0}, {"name": "chr_14_RCC1615", "taxId": "41875", "score": 782.0}, {"name": "chr_14_RCC1615", "taxId": "41875", "score": 499.0}, {"name": "chr_14_RCC1615", "taxId": "41875", "score": 449.0}, {"name": "chr_14_RCC1615", "taxId": "41875", "score": 305.0}, {"name": "chr_14_RCC1615", "taxId": "41875", "score": 252.0}, {"name": "chr_14_RCC1615", "taxId": "41875", "score": 241.0}, {"name": "chr_14_RCC1615", "taxId": "41875", "score": 154.0}, {"name": "chr_14_RCC1615", "taxId": "41875", "score": 150.0}, {"name": "chr_14_RCC1615", "taxId": "41875", "score": 145.0}, {"name": "chr_14_RCC1615", "taxId": "41875", "score": 782.0}, {"name": "chr_14_RCC1615", "taxId": "41875", "score": 780.0}, {"name": "chr_14_RCC1615", "taxId": "41875", "score": 776.0}, {"name": "chr_14_RCC1615", "taxId": "41875", "score": 771.0}, {"name": "chr_14_RCC1615", "taxId": "41875", "score": 767.0}, {"name": "chr_14_RCC1615", "taxId": "41875", "score": 676.0}, {"name": "chr_14_RCC1615", "taxId": "41875", "score": 767.0}, {"name": "chr_14_RCC1615", "taxId": "41875", "score": 693.0}, {"name": "chr_14_RCC1615", "taxId": "41875", "score": 525.0}, {"name": "chr_14_RCC1615", "taxId": "41875", "score": 765.0}, {"name": "chr_14_RCC1615", "taxId": "564608", "score": 758.0}, {"name": "chr_14_RCC1615", "taxId": "41875", "score": 754.0}, {"name": "chr_14_RCC1615", "taxId": "41875", "score": 754.0}, {"name": "chr_14_RCC1615", "taxId": "41875", "score": 708.0}, {"name": "chr_14_RCC1615", "taxId": "41875", "score": 385.0}, {"name": "chr_14_RCC1615", "taxId": "41875", "score": 752.0}, {"name": "chr_14_RCC1615", "taxId": "41875", "score": 752.0}, {"name": "chr_14_RCC1615", "taxId": "41875", "score": 486.0}, {"name": "chr_14_RCC1615", "taxId": "41875", "score": 385.0}, {"name": "chr_14_RCC1615", "taxId": "41875", "score": 150.0}, {"name": "chr_14_RCC1615", "taxId": "41875", "score": 743.0}, {"name": "chr_14_RCC1615", "taxId": "41875", "score": 734.0}, {"name": "chr_14_RCC1615", "taxId": "41875", "score": 728.0}, {"name": "chr_14_RCC1615", "taxId": "41875", "score": 207.0}, {"name": "chr_14_RCC1615", "taxId": "41875", "score": 715.0}, {"name": "chr_14_RCC1615", "taxId": "41875", "score": 710.0}, {"name": "chr_14_RCC1615", "taxId": "41875", "score": 708.0}, {"name": "chr_14_RCC1615", "taxId": "41875", "score": 699.0}, {"name": "chr_14_RCC1615", "taxId": "41875", "score": 693.0}, {"name": "chr_14_RCC1615", "taxId": "41875", "score": 693.0}, {"name": "chr_14_RCC1615", "taxId": "41875", "score": 682.0}, {"name": "chr_14_RCC1615", "taxId": "41875", "score": 383.0}, {"name": "chr_14_RCC1615", "taxId": "41875", "score": 364.0}, {"name": "chr_14_RCC1615", "taxId": "41875", "score": 176.0}, {"name": "chr_14_RCC1615", "taxId": "296587", "score": 676.0}, {"name": "chr_14_RCC1615", "taxId": "41875", "score": 662.0}, {"name": "chr_14_RCC1615", "taxId": "41875", "score": 656.0}, {"name": "chr_14_RCC1615", "taxId": "296587", "score": 651.0}, {"name": "chr_14_RCC1615", "taxId": "296587", "score": 651.0}, {"name": "chr_14_RCC1615", "taxId": "296587", "score": 486.0}, {"name": "chr_14_RCC1615", "taxId": "41875", "score": 641.0}, {"name": "chr_14_RCC1615", "taxId": "41875", "score": 427.0}, {"name": "chr_14_RCC1615", "taxId": "41875", "score": 405.0}, {"name": "chr_14_RCC1615", "taxId": "41875", "score": 303.0}, {"name": "chr_14_RCC1615", "taxId": "41875", "score": 298.0}, {"name": "chr_14_RCC1615", "taxId": "41875", "score": 261.0}, {"name": "chr_14_RCC1615", "taxId": "41875", "score": 183.0}, {"name": "chr_14_RCC1615", "taxId": "41875", "score": 178.0}, {"name": "chr_14_RCC1615", "taxId": "41875", "score": 169.0}, {"name": "chr_14_RCC1615", "taxId": "41875", "score": 154.0}, {"name": "chr_14_RCC1615", "taxId": "41875", "score": 150.0}, {"name": "chr_14_RCC1615", "taxId": "41875", "score": 619.0}, {"name": "chr_14_RCC1615", "taxId": "41875", "score": 564.0}, {"name": "chr_14_RCC1615", "taxId": "41875", "score": 440.0}, {"name": "chr_14_RCC1615", "taxId": "41875", "score": 165.0}, {"name": "chr_14_RCC1615", "taxId": "41875", "score": 599.0}, {"name": "chr_14_RCC1615", "taxId": "41875", "score": 291.0}, {"name": "chr_14_RCC1615", "taxId": "41875", "score": 263.0}, {"name": "chr_14_RCC1615", "taxId": "41875", "score": 582.0}, {"name": "chr_14_RCC1615", "taxId": "41875", "score": 577.0}, {"name": "chr_14_RCC1615", "taxId": "41875", "score": 451.0}, {"name": "chr_14_RCC1615", "taxId": "41875", "score": 344.0}, {"name": "chr_14_RCC1615", "taxId": "41875", "score": 276.0}, {"name": "chr_14_RCC1615", "taxId": "41875", "score": 573.0}, {"name": "chr_14_RCC1615", "taxId": "41875", "score": 542.0}, {"name": "chr_14_RCC1615", "taxId": "41875", "score": 573.0}, {"name": "chr_14_RCC1615", "taxId": "41875", "score": 322.0}, {"name": "chr_14_RCC1615", "taxId": "41875", "score": 217.0}, {"name": "chr_14_RCC1615", "taxId": "41875", "score": 211.0}, {"name": "chr_14_RCC1615", "taxId": "41875", "score": 195.0}, {"name": "chr_14_RCC1615", "taxId": "41875", "score": 143.0}, {"name": "chr_14_RCC1615", "taxId": "41875", "score": 560.0}, {"name": "chr_14_RCC1615", "taxId": "41875", "score": 558.0}, {"name": "chr_14_RCC1615", "taxId": "41875", "score": 516.0}, {"name": "chr_14_RCC1615", "taxId": "41875", "score": 398.0}, {"name": "chr_14_RCC1615", "taxId": "41875", "score": 553.0}, {"name": "chr_14_RCC1615", "taxId": "41875", "score": 401.0}, {"name": "chr_14_RCC1615", "taxId": "41875", "score": 327.0}, {"name": "chr_14_RCC1615", "taxId": "41875", "score": 252.0}, {"name": "chr_14_RCC1615", "taxId": "41875", "score": 209.0}, {"name": "chr_14_RCC1615", "taxId": "41875", "score": 189.0}, {"name": "chr_14_RCC1615", "taxId": "41875", "score": 156.0}, {"name": "chr_14_RCC1615", "taxId": "41875", "score": 551.0}, {"name": "chr_14_RCC1615", "taxId": "41875", "score": 377.0}, {"name": "chr_14_RCC1615", "taxId": "41875", "score": 337.0}, {"name": "chr_14_RCC1615", "taxId": "41875", "score": 239.0}, {"name": "chr_14_RCC1615", "taxId": "41875", "score": 211.0}, {"name": "chr_14_RCC1615", "taxId": "41875", "score": 158.0}, {"name": "chr_14_RCC1615", "taxId": "41875", "score": 156.0}, {"name": "chr_14_RCC1615", "taxId": "41875", "score": 549.0}, {"name": "chr_14_RCC1615", "taxId": "41875", "score": 544.0}, {"name": "chr_14_RCC1615", "taxId": "41875", "score": 534.0}, {"name": "chr_14_RCC1615", "taxId": "41875", "score": 488.0}, {"name": "chr_14_RCC1615", "taxId": "41875", "score": 350.0}, {"name": "chr_14_RCC1615", "taxId": "41875", "score": 298.0}, {"name": "chr_14_RCC1615", "taxId": "41875", "score": 252.0}, {"name": "chr_14_RCC1615", "taxId": "41875", "score": 200.0}, {"name": "chr_14_RCC1615", "taxId": "41875", "score": 525.0}, {"name": "chr_14_RCC1615", "taxId": "41875", "score": 516.0}, {"name": "chr_14_RCC1615", "taxId": "41875", "score": 505.0}, {"name": "chr_14_RCC1615", "taxId": "41875", "score": 479.0}, {"name": "chr_14_RCC1615", "taxId": "41875", "score": 161.0}, {"name": "chr_14_RCC1615", "taxId": "41875", "score": 503.0}, {"name": "chr_14_RCC1615", "taxId": "41875", "score": 189.0}, {"name": "chr_14_RCC1615", "taxId": "41875", "score": 171.0}, {"name": "chr_14_RCC1615", "taxId": "41875", "score": 497.0}, {"name": "chr_14_RCC1615", "taxId": "41875", "score": 399.0}, {"name": "chr_14_RCC1615", "taxId": "41875", "score": 486.0}, {"name": "chr_14_RCC1615", "taxId": "41875", "score": 150.0}, {"name": "chr_14_RCC1615", "taxId": "296587", "score": 486.0}, {"name": "chr_14_RCC1615", "taxId": "41875", "score": 481.0}, {"name": "chr_14_RCC1615", "taxId": "41875", "score": 468.0}, {"name": "chr_14_RCC1615", "taxId": "41875", "score": 359.0}, {"name": "chr_14_RCC1615", "taxId": "41875", "score": 311.0}, {"name": "chr_14_RCC1615", "taxId": "41875", "score": 481.0}, {"name": "chr_14_RCC1615", "taxId": "41875", "score": 472.0}, {"name": "chr_14_RCC1615", "taxId": "41875", "score": 267.0}, {"name": "chr_14_RCC1615", "taxId": "41875", "score": 220.0}, {"name": "chr_14_RCC1615", "taxId": "41875", "score": 470.0}, {"name": "chr_14_RCC1615", "taxId": "41875", "score": 274.0}, {"name": "chr_14_RCC1615", "taxId": "41875", "score": 204.0}, {"name": "chr_14_RCC1615", "taxId": "41875", "score": 167.0}, {"name": "chr_14_RCC1615", "taxId": "41875", "score": 459.0}, {"name": "chr_14_RCC1615", "taxId": "41875", "score": 331.0}, {"name": "chr_14_RCC1615", "taxId": "41875", "score": 294.0}, {"name": "chr_14_RCC1615", "taxId": "41875", "score": 294.0}, {"name": "chr_14_RCC1615", "taxId": "41875", "score": 200.0}, {"name": "chr_14_RCC1615", "taxId": "41875", "score": 195.0}, {"name": "chr_14_RCC1615", "taxId": "41875", "score": 459.0}, {"name": "chr_14_RCC1615", "taxId": "41875", "score": 427.0}, {"name": "chr_14_RCC1615", "taxId": "41875", "score": 377.0}, {"name": "chr_14_RCC1615", "taxId": "41875", "score": 326.0}, {"name": "chr_14_RCC1615", "taxId": "41875", "score": 307.0}, {"name": "chr_14_RCC1615", "taxId": "41875", "score": 219.0}, {"name": "chr_14_RCC1615", "taxId": "41875", "score": 189.0}, {"name": "chr_14_RCC1615", "taxId": "41875", "score": 189.0}, {"name": "chr_14_RCC1615", "taxId": "41875", "score": 185.0}, {"name": "chr_14_RCC1615", "taxId": "41875", "score": 161.0}, {"name": "chr_14_RCC1615", "taxId": "41875", "score": 455.0}, {"name": "chr_14_RCC1615", "taxId": "41875", "score": 455.0}, {"name": "chr_14_RCC1615", "taxId": "41875", "score": 342.0}, {"name": "chr_14_RCC1615", "taxId": "41875", "score": 233.0}, {"name": "chr_14_RCC1615", "taxId": "41875", "score": 224.0}, {"name": "chr_14_RCC1615", "taxId": "41875", "score": 215.0}, {"name": "chr_14_RCC1615", "taxId": "41875", "score": 206.0}, {"name": "chr_14_RCC1615", "taxId": "41875", "score": 448.0}, {"name": "chr_14_RCC1615", "taxId": "41875", "score": 292.0}, {"name": "chr_14_RCC1615", "taxId": "41875", "score": 444.0}, {"name": "chr_14_RCC1615", "taxId": "41875", "score": 150.0}, {"name": "chr_14_RCC1615", "taxId": "41875", "score": 444.0}, {"name": "chr_14_RCC1615", "taxId": "41875", "score": 440.0}, {"name": "chr_14_RCC1615", "taxId": "41875", "score": 237.0}, {"name": "chr_14_RCC1615", "taxId": "41875", "score": 156.0}, {"name": "chr_14_RCC1615", "taxId": "41875", "score": 435.0}, {"name": "chr_14_RCC1615", "taxId": "41875", "score": 252.0}, {"name": "chr_14_RCC1615", "taxId": "41875", "score": 235.0}, {"name": "chr_14_RCC1615", "taxId": "41875", "score": 431.0}, {"name": "chr_14_RCC1615", "taxId": "41875", "score": 431.0}, {"name": "chr_14_RCC1615", "taxId": "41875", "score": 427.0}, {"name": "chr_14_RCC1615", "taxId": "41875", "score": 320.0}, {"name": "chr_14_RCC1615", "taxId": "41875", "score": 217.0}, {"name": "chr_14_RCC1615", "taxId": "41875", "score": 422.0}, {"name": "chr_14_RCC1615", "taxId": "41875", "score": 422.0}, {"name": "chr_14_RCC1615", "taxId": "296587", "score": 416.0}, {"name": "chr_14_RCC1615", "taxId": "42229", "score": 409.0}, {"name": "chr_14_RCC1615", "taxId": "41875", "score": 405.0}, {"name": "chr_14_RCC1615", "taxId": "41875", "score": 279.0}, {"name": "chr_14_RCC1615", "taxId": "41875", "score": 261.0}, {"name": "chr_14_RCC1615", "taxId": "41875", "score": 244.0}, {"name": "chr_14_RCC1615", "taxId": "41875", "score": 243.0}, {"name": "chr_14_RCC1615", "taxId": "41875", "score": 228.0}, {"name": "chr_14_RCC1615", "taxId": "41875", "score": 180.0}, {"name": "chr_14_RCC1615", "taxId": "41875", "score": 152.0}, {"name": "chr_14_RCC1615", "taxId": "41875", "score": 147.0}, {"name": "chr_14_RCC1615", "taxId": "41875", "score": 405.0}, {"name": "chr_14_RCC1615", "taxId": "41875", "score": 394.0}, {"name": "chr_14_RCC1615", "taxId": "41875", "score": 394.0}, {"name": "chr_14_RCC1615", "taxId": "41875", "score": 385.0}, {"name": "chr_14_RCC1615", "taxId": "41875", "score": 383.0}, {"name": "chr_14_RCC1615", "taxId": "41875", "score": 383.0}, {"name": "chr_14_RCC1615", "taxId": "436017", "score": 383.0}, {"name": "chr_14_RCC1615", "taxId": "436017", "score": 383.0}, {"name": "chr_14_RCC1615", "taxId": "102107", "score": 381.0}, {"name": "chr_14_RCC1615", "taxId": "41875", "score": 381.0}, {"name": "chr_14_RCC1615", "taxId": "41875", "score": 372.0}, {"name": "chr_14_RCC1615", "taxId": "41875", "score": 372.0}, {"name": "chr_14_RCC1615", "taxId": "41875", "score": 370.0}, {"name": "chr_14_RCC1615", "taxId": "41875", "score": 366.0}, {"name": "chr_14_RCC1615", "taxId": "41875", "score": 267.0}, {"name": "chr_14_RCC1615", "taxId": "41875", "score": 263.0}, {"name": "chr_14_RCC1615", "taxId": "41875", "score": 364.0}, {"name": "chr_14_RCC1615", "taxId": "41875", "score": 267.0}, {"name": "chr_14_RCC1615", "taxId": "41875", "score": 257.0}, {"name": "chr_14_RCC1615", "taxId": "41875", "score": 233.0}, {"name": "chr_14_RCC1615", "taxId": "41875", "score": 220.0}, {"name": "chr_14_RCC1615", "taxId": "41875", "score": 351.0}, {"name": "chr_14_RCC1615", "taxId": "41875", "score": 233.0}, {"name": "chr_14_RCC1615", "taxId": "41875", "score": 220.0}, {"name": "chr_14_RCC1615", "taxId": "41875", "score": 213.0}, {"name": "chr_14_RCC1615", "taxId": "41875", "score": 187.0}, {"name": "chr_14_RCC1615", "taxId": "41875", "score": 185.0}, {"name": "chr_14_RCC1615", "taxId": "41875", "score": 178.0}, {"name": "chr_14_RCC1615", "taxId": "41875", "score": 167.0}, {"name": "chr_14_RCC1615", "taxId": "41875", "score": 143.0}, {"name": "chr_14_RCC1615", "taxId": "41875", "score": 342.0}, {"name": "chr_14_RCC1615", "taxId": "41875", "score": 337.0}, {"name": "chr_14_RCC1615", "taxId": "114398", "score": 318.0}, {"name": "chr_14_RCC1615", "taxId": "41875", "score": 313.0}, {"name": "chr_14_RCC1615", "taxId": "41875", "score": 313.0}, {"name": "chr_14_RCC1615", "taxId": "41875", "score": 276.0}, {"name": "chr_14_RCC1615", "taxId": "41875", "score": 265.0}, {"name": "chr_14_RCC1615", "taxId": "41875", "score": 255.0}, {"name": "chr_14_RCC1615", "taxId": "41875", "score": 217.0}, {"name": "chr_14_RCC1615", "taxId": "41875", "score": 207.0}, {"name": "chr_14_RCC1615", "taxId": "41875", "score": 207.0}, {"name": "chr_14_RCC1615", "taxId": "41875", "score": 195.0}, {"name": "chr_14_RCC1615", "taxId": "41875", "score": 150.0}, {"name": "chr_14_RCC1615", "taxId": "41875", "score": 311.0}, {"name": "chr_14_RCC1615", "taxId": "41875", "score": 305.0}, {"name": "chr_14_RCC1615", "taxId": "41875", "score": 300.0}, {"name": "chr_14_RCC1615", "taxId": "41875", "score": 167.0}, {"name": "chr_14_RCC1615", "taxId": "41875", "score": 300.0}, {"name": "chr_14_RCC1615", "taxId": "41875", "score": 283.0}, {"name": "chr_14_RCC1615", "taxId": "41875", "score": 300.0}, {"name": "chr_14_RCC1615", "taxId": "41875", "score": 294.0}, {"name": "chr_14_RCC1615", "taxId": "41875", "score": 209.0}, {"name": "chr_14_RCC1615", "taxId": "41875", "score": 294.0}, {"name": "chr_14_RCC1615", "taxId": "43146", "score": 289.0}, {"name": "chr_14_RCC1615", "taxId": "41875", "score": 283.0}, {"name": "chr_14_RCC1615", "taxId": "41875", "score": 143.0}, {"name": "chr_14_RCC1615", "taxId": "41875", "score": 283.0}, {"name": "chr_14_RCC1615", "taxId": "41875", "score": 239.0}, {"name": "chr_14_RCC1615", "taxId": "41875", "score": 176.0}, {"name": "chr_14_RCC1615", "taxId": "41875", "score": 279.0}, {"name": "chr_14_RCC1615", "taxId": "41875", "score": 237.0}, {"name": "chr_14_RCC1615", "taxId": "41875", "score": 200.0}, {"name": "chr_14_RCC1615", "taxId": "41875", "score": 187.0}, {"name": "chr_14_RCC1615", "taxId": "41875", "score": 178.0}, {"name": "chr_14_RCC1615", "taxId": "41875", "score": 178.0}, {"name": "chr_14_RCC1615", "taxId": "41875", "score": 158.0}, {"name": "chr_14_RCC1615", "taxId": "41875", "score": 158.0}, {"name": "chr_14_RCC1615", "taxId": "41875", "score": 150.0}, {"name": "chr_14_RCC1615", "taxId": "41875", "score": 261.0}, {"name": "chr_14_RCC1615", "taxId": "41875", "score": 252.0}, {"name": "chr_14_RCC1615", "taxId": "41875", "score": 202.0}, {"name": "chr_14_RCC1615", "taxId": "41875", "score": 259.0}, {"name": "chr_14_RCC1615", "taxId": "41875", "score": 259.0}, {"name": "chr_14_RCC1615", "taxId": "41875", "score": 209.0}, {"name": "chr_14_RCC1615", "taxId": "41875", "score": 165.0}, {"name": "chr_14_RCC1615", "taxId": "41875", "score": 161.0}, {"name": "chr_14_RCC1615", "taxId": "41875", "score": 252.0}, {"name": "chr_14_RCC1615", "taxId": "41875", "score": 161.0}, {"name": "chr_14_RCC1615", "taxId": "41875", "score": 154.0}, {"name": "chr_14_RCC1615", "taxId": "41875", "score": 252.0}, {"name": "chr_14_RCC1615", "taxId": "41875", "score": 235.0}, {"name": "chr_14_RCC1615", "taxId": "41875", "score": 220.0}, {"name": "chr_14_RCC1615", "taxId": "41875", "score": 209.0}, {"name": "chr_14_RCC1615", "taxId": "41875", "score": 165.0}, {"name": "chr_14_RCC1615", "taxId": "564608", "score": 248.0}, {"name": "chr_14_RCC1615", "taxId": "13443", "score": 246.0}, {"name": "chr_14_RCC1615", "taxId": "41875", "score": 239.0}, {"name": "chr_14_RCC1615", "taxId": "41875", "score": 239.0}, {"name": "chr_14_RCC1615", "taxId": "3711", "score": 237.0}, {"name": "chr_14_RCC1615", "taxId": "3649", "score": 237.0}, {"name": "chr_14_RCC1615", "taxId": "9646", "score": 235.0}, {"name": "chr_14_RCC1615", "taxId": "1294385", "score": 233.0}, {"name": "chr_14_RCC1615", "taxId": "3708", "score": 231.0}, {"name": "chr_14_RCC1615", "taxId": "109376", "score": 231.0}, {"name": "chr_14_RCC1615", "taxId": "41875", "score": 231.0}, {"name": "chr_14_RCC1615", "taxId": "41875", "score": 231.0}, {"name": "chr_14_RCC1615", "taxId": "559305", "score": 228.0}, {"name": "chr_14_RCC1615", "taxId": "118797", "score": 222.0}, {"name": "chr_14_RCC1615", "taxId": "663331", "score": 217.0}, {"name": "chr_14_RCC1615", "taxId": "38626", "score": 204.0}, {"name": "chr_14_RCC1615", "taxId": "41875", "score": 195.0}, {"name": "chr_14_RCC1615", "taxId": "128390", "score": 191.0}, {"name": "chr_14_RCC1615", "taxId": "188344", "score": 187.0}, {"name": "chr_14_RCC1615", "taxId": "206008", "score": 182.0}, {"name": "chr_14_RCC1615", "taxId": "1808001", "score": 176.0}, {"name": "chr_14_RCC1615", "taxId": "13146", "score": 176.0}, {"name": "chr_14_RCC1615", "taxId": "41875", "score": 174.0}, {"name": "chr_14_RCC1615", "taxId": "41875", "score": 163.0}, {"name": "chr_14_RCC1615", "taxId": "41875", "score": 141.0}, {"name": "chr_14_RCC1615", "taxId": "79200", "score": 172.0}, {"name": "chr_14_RCC1615", "taxId": "4558", "score": 171.0}, {"name": "chr_14_RCC1615", "taxId": "4555", "score": 167.0}, {"name": "chr_14_RCC1615", "taxId": "41875", "score": 167.0}, {"name": "chr_14_RCC1615", "taxId": "41875", "score": 167.0}, {"name": "chr_14_RCC1615", "taxId": "41875", "score": 165.0}, {"name": "chr_14_RCC1615", "taxId": "41875", "score": 163.0}, {"name": "chr_14_RCC1615", "taxId": "41875", "score": 145.0}, {"name": "chr_14_RCC1615", "taxId": "41875", "score": 167.0}, {"name": "chr_14_RCC1615", "taxId": "70448", "score": 167.0}, {"name": "chr_14_RCC1615", "taxId": "70448", "score": 167.0}, {"name": "chr_14_RCC1615", "taxId": "28090", "score": 159.0}, {"name": "chr_14_RCC1615", "taxId": "41875", "score": 156.0}, {"name": "chr_14_RCC1615", "taxId": "41875", "score": 150.0}, {"name": "chr_14_RCC1615", "taxId": "50452", "score": 148.0}, {"name": "chr_14_RCC1615", "taxId": "8364", "score": 145.0}, {"name": "chr_14_RCC1615", "taxId": "49451", "score": 143.0}, {"name": "chr_14_RCC1615", "taxId": "41875", "score": 143.0}]}, "taxonomy": {"bestsum": {"species": {"tax": "Bathycoccus prasinos", "score": 1989139.0, "c_index": 31}, "genus": {"tax": "Bathycoccus", "score": 1989139.0, "c_index": 24}, "family": {"tax": "Bathycoccaceae", "score": 1990239.0, "c_index": 20}, "order": {"tax": "Mamiellales", "score": 1994611.0, "c_index": 18}, "phylum": {"tax": "Chlorophyta", "score": 1994611.0, "c_index": 5}, "superkingdom": {"tax": "Eukaryota", "score": 2000211.0, "c_index": 1}}}}, "chr_13_RCC1615": {"name": "chr_13_RCC1615", "length": 729759, "n_count": 200, "agct_count": 729559, "gc": 0.4869, "covs": {"bam0": 22.5174}, "read_cov": {"bam0": 66031}, "hits": {"tax0": [{"name": "chr_13_RCC1615", "taxId": "41875", "score": 194700.0}, {"name": "chr_13_RCC1615", "taxId": "41875", "score": 193900.0}, {"name": "chr_13_RCC1615", "taxId": "41875", "score": 65363.0}, {"name": "chr_13_RCC1615", "taxId": "41875", "score": 60264.0}, {"name": "chr_13_RCC1615", "taxId": "41875", "score": 57854.0}, {"name": "chr_13_RCC1615", "taxId": "41875", "score": 51337.0}, {"name": "chr_13_RCC1615", "taxId": "41875", "score": 40599.0}, {"name": "chr_13_RCC1615", "taxId": "41875", "score": 39037.0}, {"name": "chr_13_RCC1615", "taxId": "41875", "score": 38771.0}, {"name": "chr_13_RCC1615", "taxId": "41875", "score": 36681.0}, {"name": "chr_13_RCC1615", "taxId": "41875", "score": 35582.0}, {"name": "chr_13_RCC1615", "taxId": "41875", "score": 33185.0}, {"name": "chr_13_RCC1615", "taxId": "41875", "score": 32904.0}, {"name": "chr_13_RCC1615", "taxId": "41875", "score": 27791.0}, {"name": "chr_13_RCC1615", "taxId": "41875", "score": 25006.0}, {"name": "chr_13_RCC1615", "taxId": "41875", "score": 23699.0}, {"name": "chr_13_RCC1615", "taxId": "41875", "score": 23684.0}, {"name": "chr_13_RCC1615", "taxId": "41875", "score": 22546.0}, {"name": "chr_13_RCC1615", "taxId": "41875", "score": 22437.0}, {"name": "chr_13_RCC1615", "taxId": "41875", "score": 21341.0}, {"name": "chr_13_RCC1615", "taxId": "41875", "score": 20883.0}, {"name": "chr_13_RCC1615", "taxId": "41875", "score": 20004.0}, {"name": "chr_13_RCC1615", "taxId": "41875", "score": 14421.0}, {"name": "chr_13_RCC1615", "taxId": "41875", "score": 14251.0}, {"name": "chr_13_RCC1615", "taxId": "41875", "score": 14151.0}, {"name": "chr_13_RCC1615", "taxId": "41875", "score": 13860.0}, {"name": "chr_13_RCC1615", "taxId": "41875", "score": 12665.0}, {"name": "chr_13_RCC1615", "taxId": "41875", "score": 12643.0}, {"name": "chr_13_RCC1615", "taxId": "41875", "score": 12584.0}, {"name": "chr_13_RCC1615", "taxId": "41875", "score": 12227.0}, {"name": "chr_13_RCC1615", "taxId": "41875", "score": 11681.0}, {"name": "chr_13_RCC1615", "taxId": "41875", "score": 10805.0}, {"name": "chr_13_RCC1615", "taxId": "41875", "score": 10696.0}, {"name": "chr_13_RCC1615", "taxId": "41875", "score": 8704.0}, {"name": "chr_13_RCC1615", "taxId": "41875", "score": 8355.0}, {"name": "chr_13_RCC1615", "taxId": "41875", "score": 8022.0}, {"name": "chr_13_RCC1615", "taxId": "41875", "score": 7236.0}, {"name": "chr_13_RCC1615", "taxId": "41875", "score": 7147.0}, {"name": "chr_13_RCC1615", "taxId": "41875", "score": 6935.0}, {"name": "chr_13_RCC1615", "taxId": "41875", "score": 6577.0}, {"name": "chr_13_RCC1615", "taxId": "41875", "score": 6117.0}, {"name": "chr_13_RCC1615", "taxId": "41875", "score": 5949.0}, {"name": "chr_13_RCC1615", "taxId": "41875", "score": 4924.0}, {"name": "chr_13_RCC1615", "taxId": "41875", "score": 4702.0}, {"name": "chr_13_RCC1615", "taxId": "41875", "score": 4652.0}, {"name": "chr_13_RCC1615", "taxId": "41875", "score": 4495.0}, {"name": "chr_13_RCC1615", "taxId": "41875", "score": 4268.0}, {"name": "chr_13_RCC1615", "taxId": "41875", "score": 4194.0}, {"name": "chr_13_RCC1615", "taxId": "41875", "score": 3984.0}, {"name": "chr_13_RCC1615", "taxId": "41875", "score": 3657.0}, {"name": "chr_13_RCC1615", "taxId": "41875", "score": 3336.0}, {"name": "chr_13_RCC1615", "taxId": "41875", "score": 3282.0}, {"name": "chr_13_RCC1615", "taxId": "41875", "score": 3251.0}, {"name": "chr_13_RCC1615", "taxId": "41875", "score": 3164.0}, {"name": "chr_13_RCC1615", "taxId": "41875", "score": 2673.0}, {"name": "chr_13_RCC1615", "taxId": "41875", "score": 1712.0}, {"name": "chr_13_RCC1615", "taxId": "41875", "score": 1650.0}, {"name": "chr_13_RCC1615", "taxId": "41875", "score": 1504.0}, {"name": "chr_13_RCC1615", "taxId": "41875", "score": 1376.0}, {"name": "chr_13_RCC1615", "taxId": "41875", "score": 1295.0}, {"name": "chr_13_RCC1615", "taxId": "41875", "score": 1214.0}, {"name": "chr_13_RCC1615", "taxId": "41875", "score": 1205.0}, {"name": "chr_13_RCC1615", "taxId": "41875", "score": 1055.0}, {"name": "chr_13_RCC1615", "taxId": "41875", "score": 1051.0}, {"name": "chr_13_RCC1615", "taxId": "41875", "score": 1029.0}, {"name": "chr_13_RCC1615", "taxId": "41875", "score": 994.0}, {"name": "chr_13_RCC1615", "taxId": "41875", "score": 924.0}, {"name": "chr_13_RCC1615", "taxId": "41875", "score": 852.0}, {"name": "chr_13_RCC1615", "taxId": "41875", "score": 850.0}, {"name": "chr_13_RCC1615", "taxId": "41875", "score": 822.0}, {"name": "chr_13_RCC1615", "taxId": "41875", "score": 769.0}, {"name": "chr_13_RCC1615", "taxId": "41875", "score": 767.0}, {"name": "chr_13_RCC1615", "taxId": "41875", "score": 749.0}, {"name": "chr_13_RCC1615", "taxId": "41875", "score": 743.0}, {"name": "chr_13_RCC1615", "taxId": "41875", "score": 732.0}, {"name": "chr_13_RCC1615", "taxId": "41875", "score": 725.0}, {"name": "chr_13_RCC1615", "taxId": "41875", "score": 695.0}, {"name": "chr_13_RCC1615", "taxId": "41875", "score": 691.0}, {"name": "chr_13_RCC1615", "taxId": "41875", "score": 658.0}, {"name": "chr_13_RCC1615", "taxId": "41875", "score": 652.0}, {"name": "chr_13_RCC1615", "taxId": "41875", "score": 641.0}, {"name": "chr_13_RCC1615", "taxId": "41875", "score": 641.0}, {"name": "chr_13_RCC1615", "taxId": "41875", "score": 632.0}, {"name": "chr_13_RCC1615", "taxId": "41875", "score": 614.0}, {"name": "chr_13_RCC1615", "taxId": "41875", "score": 603.0}, {"name": "chr_13_RCC1615", "taxId": "41875", "score": 582.0}, {"name": "chr_13_RCC1615", "taxId": "41875", "score": 573.0}, {"name": "chr_13_RCC1615", "taxId": "41875", "score": 518.0}, {"name": "chr_13_RCC1615", "taxId": "41875", "score": 508.0}, {"name": "chr_13_RCC1615", "taxId": "41875", "score": 472.0}, {"name": "chr_13_RCC1615", "taxId": "41875", "score": 459.0}, {"name": "chr_13_RCC1615", "taxId": "41875", "score": 451.0}, {"name": "chr_13_RCC1615", "taxId": "41875", "score": 451.0}, {"name": "chr_13_RCC1615", "taxId": "41875", "score": 440.0}, {"name": "chr_13_RCC1615", "taxId": "41875", "score": 440.0}, {"name": "chr_13_RCC1615", "taxId": "41875", "score": 425.0}, {"name": "chr_13_RCC1615", "taxId": "41875", "score": 398.0}, {"name": "chr_13_RCC1615", "taxId": "41875", "score": 396.0}, {"name": "chr_13_RCC1615", "taxId": "41875", "score": 387.0}, {"name": "chr_13_RCC1615", "taxId": "41875", "score": 363.0}, {"name": "chr_13_RCC1615", "taxId": "41875", "score": 320.0}, {"name": "chr_13_RCC1615", "taxId": "41875", "score": 318.0}, {"name": "chr_13_RCC1615", "taxId": "41875", "score": 313.0}, {"name": "chr_13_RCC1615", "taxId": "41875", "score": 298.0}, {"name": "chr_13_RCC1615", "taxId": "41875", "score": 268.0}, {"name": "chr_13_RCC1615", "taxId": "41875", "score": 248.0}, {"name": "chr_13_RCC1615", "taxId": "41875", "score": 241.0}, {"name": "chr_13_RCC1615", "taxId": "41875", "score": 237.0}, {"name": "chr_13_RCC1615", "taxId": "41875", "score": 231.0}, {"name": "chr_13_RCC1615", "taxId": "41875", "score": 228.0}, {"name": "chr_13_RCC1615", "taxId": "41875", "score": 200.0}, {"name": "chr_13_RCC1615", "taxId": "41875", "score": 196.0}, {"name": "chr_13_RCC1615", "taxId": "41875", "score": 196.0}, {"name": "chr_13_RCC1615", "taxId": "41875", "score": 191.0}, {"name": "chr_13_RCC1615", "taxId": "41875", "score": 176.0}, {"name": "chr_13_RCC1615", "taxId": "41875", "score": 40599.0}, {"name": "chr_13_RCC1615", "taxId": "41875", "score": 14151.0}, {"name": "chr_13_RCC1615", "taxId": "41875", "score": 13860.0}, {"name": "chr_13_RCC1615", "taxId": "41875", "score": 12584.0}, {"name": "chr_13_RCC1615", "taxId": "41875", "score": 12351.0}, {"name": "chr_13_RCC1615", "taxId": "41875", "score": 8704.0}, {"name": "chr_13_RCC1615", "taxId": "41875", "score": 8355.0}, {"name": "chr_13_RCC1615", "taxId": "41875", "score": 6577.0}, {"name": "chr_13_RCC1615", "taxId": "41875", "score": 5005.0}, {"name": "chr_13_RCC1615", "taxId": "41875", "score": 4519.0}, {"name": "chr_13_RCC1615", "taxId": "41875", "score": 3984.0}, {"name": "chr_13_RCC1615", "taxId": "41875", "score": 3336.0}, {"name": "chr_13_RCC1615", "taxId": "41875", "score": 3282.0}, {"name": "chr_13_RCC1615", "taxId": "41875", "score": 3251.0}, {"name": "chr_13_RCC1615", "taxId": "41875", "score": 1376.0}, {"name": "chr_13_RCC1615", "taxId": "41875", "score": 1295.0}, {"name": "chr_13_RCC1615", "taxId": "41875", "score": 1290.0}, {"name": "chr_13_RCC1615", "taxId": "41875", "score": 769.0}, {"name": "chr_13_RCC1615", "taxId": "41875", "score": 767.0}, {"name": "chr_13_RCC1615", "taxId": "41875", "score": 660.0}, {"name": "chr_13_RCC1615", "taxId": "41875", "score": 658.0}, {"name": "chr_13_RCC1615", "taxId": "41875", "score": 652.0}, {"name": "chr_13_RCC1615", "taxId": "41875", "score": 641.0}, {"name": "chr_13_RCC1615", "taxId": "41875", "score": 641.0}, {"name": "chr_13_RCC1615", "taxId": "41875", "score": 582.0}, {"name": "chr_13_RCC1615", "taxId": "41875", "score": 573.0}, {"name": "chr_13_RCC1615", "taxId": "41875", "score": 527.0}, {"name": "chr_13_RCC1615", "taxId": "41875", "score": 520.0}, {"name": "chr_13_RCC1615", "taxId": "41875", "score": 518.0}, {"name": "chr_13_RCC1615", "taxId": "41875", "score": 514.0}, {"name": "chr_13_RCC1615", "taxId": "41875", "score": 459.0}, {"name": "chr_13_RCC1615", "taxId": "41875", "score": 457.0}, {"name": "chr_13_RCC1615", "taxId": "41875", "score": 440.0}, {"name": "chr_13_RCC1615", "taxId": "41875", "score": 440.0}, {"name": "chr_13_RCC1615", "taxId": "41875", "score": 298.0}, {"name": "chr_13_RCC1615", "taxId": "41875", "score": 241.0}, {"name": "chr_13_RCC1615", "taxId": "41875", "score": 176.0}, {"name": "chr_13_RCC1615", "taxId": "41875", "score": 21732.0}, {"name": "chr_13_RCC1615", "taxId": "41875", "score": 651.0}, {"name": "chr_13_RCC1615", "taxId": "41875", "score": 21341.0}, {"name": "chr_13_RCC1615", "taxId": "41875", "score": 5077.0}, {"name": "chr_13_RCC1615", "taxId": "41875", "score": 3498.0}, {"name": "chr_13_RCC1615", "taxId": "41875", "score": 749.0}, {"name": "chr_13_RCC1615", "taxId": "41875", "score": 178.0}, {"name": "chr_13_RCC1615", "taxId": "41875", "score": 18897.0}, {"name": "chr_13_RCC1615", "taxId": "41875", "score": 1074.0}, {"name": "chr_13_RCC1615", "taxId": "41875", "score": 822.0}, {"name": "chr_13_RCC1615", "taxId": "41875", "score": 13138.0}, {"name": "chr_13_RCC1615", "taxId": "41875", "score": 905.0}, {"name": "chr_13_RCC1615", "taxId": "41875", "score": 12371.0}, {"name": "chr_13_RCC1615", "taxId": "41875", "score": 10959.0}, {"name": "chr_13_RCC1615", "taxId": "41875", "score": 10591.0}, {"name": "chr_13_RCC1615", "taxId": "41875", "score": 6687.0}, {"name": "chr_13_RCC1615", "taxId": "41875", "score": 9395.0}, {"name": "chr_13_RCC1615", "taxId": "41875", "score": 9025.0}, {"name": "chr_13_RCC1615", "taxId": "41875", "score": 8078.0}, {"name": "chr_13_RCC1615", "taxId": "41875", "score": 7915.0}, {"name": "chr_13_RCC1615", "taxId": "41875", "score": 7803.0}, {"name": "chr_13_RCC1615", "taxId": "41875", "score": 6909.0}, {"name": "chr_13_RCC1615", "taxId": "41875", "score": 6833.0}, {"name": "chr_13_RCC1615", "taxId": "41875", "score": 6588.0}, {"name": "chr_13_RCC1615", "taxId": "41875", "score": 6416.0}, {"name": "chr_13_RCC1615", "taxId": "41875", "score": 6239.0}, {"name": "chr_13_RCC1615", "taxId": "41875", "score": 6102.0}, {"name": "chr_13_RCC1615", "taxId": "41875", "score": 5886.0}, {"name": "chr_13_RCC1615", "taxId": "41875", "score": 5832.0}, {"name": "chr_13_RCC1615", "taxId": "41875", "score": 5740.0}, {"name": "chr_13_RCC1615", "taxId": "41875", "score": 5502.0}, {"name": "chr_13_RCC1615", "taxId": "41875", "score": 5424.0}, {"name": "chr_13_RCC1615", "taxId": "41875", "score": 5219.0}, {"name": "chr_13_RCC1615", "taxId": "41875", "score": 5201.0}, {"name": "chr_13_RCC1615", "taxId": "41875", "score": 5110.0}, {"name": "chr_13_RCC1615", "taxId": "41875", "score": 5083.0}, {"name": "chr_13_RCC1615", "taxId": "41875", "score": 5072.0}, {"name": "chr_13_RCC1615", "taxId": "41875", "score": 5064.0}, {"name": "chr_13_RCC1615", "taxId": "41875", "score": 5036.0}, {"name": "chr_13_RCC1615", "taxId": "41875", "score": 5029.0}, {"name": "chr_13_RCC1615", "taxId": "41875", "score": 5029.0}, {"name": "chr_13_RCC1615", "taxId": "41875", "score": 4953.0}, {"name": "chr_13_RCC1615", "taxId": "41875", "score": 4892.0}, {"name": "chr_13_RCC1615", "taxId": "41875", "score": 4811.0}, {"name": "chr_13_RCC1615", "taxId": "41875", "score": 4783.0}, {"name": "chr_13_RCC1615", "taxId": "41875", "score": 4710.0}, {"name": "chr_13_RCC1615", "taxId": "41875", "score": 4652.0}, {"name": "chr_13_RCC1615", "taxId": "41875", "score": 1653.0}, {"name": "chr_13_RCC1615", "taxId": "41875", "score": 695.0}, {"name": "chr_13_RCC1615", "taxId": "41875", "score": 4575.0}, {"name": "chr_13_RCC1615", "taxId": "41875", "score": 508.0}, {"name": "chr_13_RCC1615", "taxId": "41875", "score": 4519.0}, {"name": "chr_13_RCC1615", "taxId": "41875", "score": 4495.0}, {"name": "chr_13_RCC1615", "taxId": "41875", "score": 1664.0}, {"name": "chr_13_RCC1615", "taxId": "41875", "score": 1650.0}, {"name": "chr_13_RCC1615", "taxId": "41875", "score": 1214.0}, {"name": "chr_13_RCC1615", "taxId": "41875", "score": 924.0}, {"name": "chr_13_RCC1615", "taxId": "41875", "score": 852.0}, {"name": "chr_13_RCC1615", "taxId": "41875", "score": 743.0}, {"name": "chr_13_RCC1615", "taxId": "41875", "score": 691.0}, {"name": "chr_13_RCC1615", "taxId": "41875", "score": 614.0}, {"name": "chr_13_RCC1615", "taxId": "41875", "score": 396.0}, {"name": "chr_13_RCC1615", "taxId": "41875", "score": 318.0}, {"name": "chr_13_RCC1615", "taxId": "41875", "score": 4453.0}, {"name": "chr_13_RCC1615", "taxId": "41875", "score": 4449.0}, {"name": "chr_13_RCC1615", "taxId": "41875", "score": 4427.0}, {"name": "chr_13_RCC1615", "taxId": "41875", "score": 4355.0}, {"name": "chr_13_RCC1615", "taxId": "41875", "score": 2134.0}, {"name": "chr_13_RCC1615", "taxId": "41875", "score": 4274.0}, {"name": "chr_13_RCC1615", "taxId": "41875", "score": 4270.0}, {"name": "chr_13_RCC1615", "taxId": "41875", "score": 1408.0}, {"name": "chr_13_RCC1615", "taxId": "41875", "score": 4224.0}, {"name": "chr_13_RCC1615", "taxId": "41875", "score": 4095.0}, {"name": "chr_13_RCC1615", "taxId": "41875", "score": 4041.0}, {"name": "chr_13_RCC1615", "taxId": "41875", "score": 4034.0}, {"name": "chr_13_RCC1615", "taxId": "41875", "score": 3989.0}, {"name": "chr_13_RCC1615", "taxId": "41875", "score": 3984.0}, {"name": "chr_13_RCC1615", "taxId": "41875", "score": 3967.0}, {"name": "chr_13_RCC1615", "taxId": "41875", "score": 3965.0}, {"name": "chr_13_RCC1615", "taxId": "41875", "score": 3914.0}, {"name": "chr_13_RCC1615", "taxId": "41875", "score": 636.0}, {"name": "chr_13_RCC1615", "taxId": "41875", "score": 3840.0}, {"name": "chr_13_RCC1615", "taxId": "41875", "score": 3825.0}, {"name": "chr_13_RCC1615", "taxId": "41875", "score": 3816.0}, {"name": "chr_13_RCC1615", "taxId": "41875", "score": 3803.0}, {"name": "chr_13_RCC1615", "taxId": "41875", "score": 3751.0}, {"name": "chr_13_RCC1615", "taxId": "41875", "score": 3742.0}, {"name": "chr_13_RCC1615", "taxId": "41875", "score": 3729.0}, {"name": "chr_13_RCC1615", "taxId": "41875", "score": 416.0}, {"name": "chr_13_RCC1615", "taxId": "41875", "score": 3742.0}, {"name": "chr_13_RCC1615", "taxId": "41875", "score": 3729.0}, {"name": "chr_13_RCC1615", "taxId": "41875", "score": 573.0}, {"name": "chr_13_RCC1615", "taxId": "41875", "score": 562.0}, {"name": "chr_13_RCC1615", "taxId": "41875", "score": 416.0}, {"name": "chr_13_RCC1615", "taxId": "41875", "score": 403.0}, {"name": "chr_13_RCC1615", "taxId": "41875", "score": 351.0}, {"name": "chr_13_RCC1615", "taxId": "41875", "score": 335.0}, {"name": "chr_13_RCC1615", "taxId": "41875", "score": 255.0}, {"name": "chr_13_RCC1615", "taxId": "41875", "score": 3738.0}, {"name": "chr_13_RCC1615", "taxId": "41875", "score": 3723.0}, {"name": "chr_13_RCC1615", "taxId": "41875", "score": 3679.0}, {"name": "chr_13_RCC1615", "taxId": "41875", "score": 3664.0}, {"name": "chr_13_RCC1615", "taxId": "41875", "score": 3640.0}, {"name": "chr_13_RCC1615", "taxId": "41875", "score": 3591.0}, {"name": "chr_13_RCC1615", "taxId": "41875", "score": 3557.0}, {"name": "chr_13_RCC1615", "taxId": "41875", "score": 3515.0}, {"name": "chr_13_RCC1615", "taxId": "41875", "score": 3452.0}, {"name": "chr_13_RCC1615", "taxId": "41875", "score": 3434.0}, {"name": "chr_13_RCC1615", "taxId": "41875", "score": 3426.0}, {"name": "chr_13_RCC1615", "taxId": "41875", "score": 3411.0}, {"name": "chr_13_RCC1615", "taxId": "41875", "score": 3382.0}, {"name": "chr_13_RCC1615", "taxId": "41875", "score": 3380.0}, {"name": "chr_13_RCC1615", "taxId": "41875", "score": 3365.0}, {"name": "chr_13_RCC1615", "taxId": "41875", "score": 3365.0}, {"name": "chr_13_RCC1615", "taxId": "41875", "score": 628.0}, {"name": "chr_13_RCC1615", "taxId": "41875", "score": 3365.0}, {"name": "chr_13_RCC1615", "taxId": "41875", "score": 3363.0}, {"name": "chr_13_RCC1615", "taxId": "41875", "score": 3321.0}, {"name": "chr_13_RCC1615", "taxId": "41875", "score": 3314.0}, {"name": "chr_13_RCC1615", "taxId": "41875", "score": 3288.0}, {"name": "chr_13_RCC1615", "taxId": "41875", "score": 616.0}, {"name": "chr_13_RCC1615", "taxId": "41875", "score": 3282.0}, {"name": "chr_13_RCC1615", "taxId": "41875", "score": 183.0}, {"name": "chr_13_RCC1615", "taxId": "41875", "score": 3278.0}, {"name": "chr_13_RCC1615", "taxId": "41875", "score": 3277.0}, {"name": "chr_13_RCC1615", "taxId": "41875", "score": 3275.0}, {"name": "chr_13_RCC1615", "taxId": "41875", "score": 3260.0}, {"name": "chr_13_RCC1615", "taxId": "41875", "score": 3232.0}, {"name": "chr_13_RCC1615", "taxId": "41875", "score": 3225.0}, {"name": "chr_13_RCC1615", "taxId": "41875", "score": 575.0}, {"name": "chr_13_RCC1615", "taxId": "41875", "score": 3208.0}, {"name": "chr_13_RCC1615", "taxId": "41875", "score": 3192.0}, {"name": "chr_13_RCC1615", "taxId": "41875", "score": 3175.0}, {"name": "chr_13_RCC1615", "taxId": "41875", "score": 3169.0}, {"name": "chr_13_RCC1615", "taxId": "41875", "score": 3164.0}, {"name": "chr_13_RCC1615", "taxId": "41875", "score": 3129.0}, {"name": "chr_13_RCC1615", "taxId": "41875", "score": 3107.0}, {"name": "chr_13_RCC1615", "taxId": "41875", "score": 3103.0}, {"name": "chr_13_RCC1615", "taxId": "41875", "score": 3103.0}, {"name": "chr_13_RCC1615", "taxId": "41875", "score": 941.0}, {"name": "chr_13_RCC1615", "taxId": "41875", "score": 551.0}, {"name": "chr_13_RCC1615", "taxId": "41875", "score": 545.0}, {"name": "chr_13_RCC1615", "taxId": "41875", "score": 339.0}, {"name": "chr_13_RCC1615", "taxId": "41875", "score": 279.0}, {"name": "chr_13_RCC1615", "taxId": "41875", "score": 195.0}, {"name": "chr_13_RCC1615", "taxId": "41875", "score": 3099.0}, {"name": "chr_13_RCC1615", "taxId": "41875", "score": 3097.0}, {"name": "chr_13_RCC1615", "taxId": "41875", "score": 3086.0}, {"name": "chr_13_RCC1615", "taxId": "41875", "score": 3083.0}, {"name": "chr_13_RCC1615", "taxId": "41875", "score": 3061.0}, {"name": "chr_13_RCC1615", "taxId": "41875", "score": 3055.0}, {"name": "chr_13_RCC1615", "taxId": "41875", "score": 3031.0}, {"name": "chr_13_RCC1615", "taxId": "41875", "score": 3025.0}, {"name": "chr_13_RCC1615", "taxId": "41875", "score": 2998.0}, {"name": "chr_13_RCC1615", "taxId": "41875", "score": 2979.0}, {"name": "chr_13_RCC1615", "taxId": "41875", "score": 2964.0}, {"name": "chr_13_RCC1615", "taxId": "41875", "score": 2950.0}, {"name": "chr_13_RCC1615", "taxId": "41875", "score": 2907.0}, {"name": "chr_13_RCC1615", "taxId": "41875", "score": 2883.0}, {"name": "chr_13_RCC1615", "taxId": "41875", "score": 2861.0}, {"name": "chr_13_RCC1615", "taxId": "41875", "score": 2859.0}, {"name": "chr_13_RCC1615", "taxId": "41875", "score": 2808.0}, {"name": "chr_13_RCC1615", "taxId": "41875", "score": 2776.0}, {"name": "chr_13_RCC1615", "taxId": "41875", "score": 2772.0}, {"name": "chr_13_RCC1615", "taxId": "41875", "score": 2772.0}, {"name": "chr_13_RCC1615", "taxId": "41875", "score": 2771.0}, {"name": "chr_13_RCC1615", "taxId": "41875", "score": 2765.0}, {"name": "chr_13_RCC1615", "taxId": "41875", "score": 2734.0}, {"name": "chr_13_RCC1615", "taxId": "41875", "score": 2723.0}, {"name": "chr_13_RCC1615", "taxId": "41875", "score": 2721.0}, {"name": "chr_13_RCC1615", "taxId": "41875", "score": 2717.0}, {"name": "chr_13_RCC1615", "taxId": "41875", "score": 2689.0}, {"name": "chr_13_RCC1615", "taxId": "41875", "score": 2652.0}, {"name": "chr_13_RCC1615", "taxId": "41875", "score": 2643.0}, {"name": "chr_13_RCC1615", "taxId": "41875", "score": 2639.0}, {"name": "chr_13_RCC1615", "taxId": "41875", "score": 2634.0}, {"name": "chr_13_RCC1615", "taxId": "41875", "score": 2608.0}, {"name": "chr_13_RCC1615", "taxId": "41875", "score": 922.0}, {"name": "chr_13_RCC1615", "taxId": "41875", "score": 2579.0}, {"name": "chr_13_RCC1615", "taxId": "41875", "score": 2573.0}, {"name": "chr_13_RCC1615", "taxId": "41875", "score": 2555.0}, {"name": "chr_13_RCC1615", "taxId": "41875", "score": 2555.0}, {"name": "chr_13_RCC1615", "taxId": "41875", "score": 540.0}, {"name": "chr_13_RCC1615", "taxId": "41875", "score": 2534.0}, {"name": "chr_13_RCC1615", "taxId": "41875", "score": 2507.0}, {"name": "chr_13_RCC1615", "taxId": "41875", "score": 2495.0}, {"name": "chr_13_RCC1615", "taxId": "41875", "score": 283.0}, {"name": "chr_13_RCC1615", "taxId": "41875", "score": 2483.0}, {"name": "chr_13_RCC1615", "taxId": "41875", "score": 2449.0}, {"name": "chr_13_RCC1615", "taxId": "41875", "score": 2416.0}, {"name": "chr_13_RCC1615", "taxId": "41875", "score": 2396.0}, {"name": "chr_13_RCC1615", "taxId": "41875", "score": 2377.0}, {"name": "chr_13_RCC1615", "taxId": "41875", "score": 1356.0}, {"name": "chr_13_RCC1615", "taxId": "41875", "score": 2372.0}, {"name": "chr_13_RCC1615", "taxId": "41875", "score": 2368.0}, {"name": "chr_13_RCC1615", "taxId": "41875", "score": 2335.0}, {"name": "chr_13_RCC1615", "taxId": "41875", "score": 2333.0}, {"name": "chr_13_RCC1615", "taxId": "41875", "score": 2324.0}, {"name": "chr_13_RCC1615", "taxId": "41875", "score": 2290.0}, {"name": "chr_13_RCC1615", "taxId": "41875", "score": 2289.0}, {"name": "chr_13_RCC1615", "taxId": "41875", "score": 2278.0}, {"name": "chr_13_RCC1615", "taxId": "41875", "score": 2261.0}, {"name": "chr_13_RCC1615", "taxId": "41875", "score": 2255.0}, {"name": "chr_13_RCC1615", "taxId": "41875", "score": 2244.0}, {"name": "chr_13_RCC1615", "taxId": "41875", "score": 2233.0}, {"name": "chr_13_RCC1615", "taxId": "41875", "score": 2230.0}, {"name": "chr_13_RCC1615", "taxId": "41875", "score": 2228.0}, {"name": "chr_13_RCC1615", "taxId": "41875", "score": 2211.0}, {"name": "chr_13_RCC1615", "taxId": "41875", "score": 2209.0}, {"name": "chr_13_RCC1615", "taxId": "41875", "score": 558.0}, {"name": "chr_13_RCC1615", "taxId": "41875", "score": 196.0}, {"name": "chr_13_RCC1615", "taxId": "41875", "score": 2202.0}, {"name": "chr_13_RCC1615", "taxId": "41875", "score": 2198.0}, {"name": "chr_13_RCC1615", "taxId": "41875", "score": 647.0}, {"name": "chr_13_RCC1615", "taxId": "41875", "score": 2167.0}, {"name": "chr_13_RCC1615", "taxId": "41875", "score": 2150.0}, {"name": "chr_13_RCC1615", "taxId": "41875", "score": 2145.0}, {"name": "chr_13_RCC1615", "taxId": "41875", "score": 2113.0}, {"name": "chr_13_RCC1615", "taxId": "41875", "score": 1838.0}, {"name": "chr_13_RCC1615", "taxId": "41875", "score": 2111.0}, {"name": "chr_13_RCC1615", "taxId": "41875", "score": 2111.0}, {"name": "chr_13_RCC1615", "taxId": "41875", "score": 2102.0}, {"name": "chr_13_RCC1615", "taxId": "41875", "score": 2098.0}, {"name": "chr_13_RCC1615", "taxId": "41875", "score": 2097.0}, {"name": "chr_13_RCC1615", "taxId": "41875", "score": 2087.0}, {"name": "chr_13_RCC1615", "taxId": "41875", "score": 2045.0}, {"name": "chr_13_RCC1615", "taxId": "41875", "score": 2036.0}, {"name": "chr_13_RCC1615", "taxId": "41875", "score": 876.0}, {"name": "chr_13_RCC1615", "taxId": "41875", "score": 726.0}, {"name": "chr_13_RCC1615", "taxId": "41875", "score": 708.0}, {"name": "chr_13_RCC1615", "taxId": "41875", "score": 691.0}, {"name": "chr_13_RCC1615", "taxId": "41875", "score": 592.0}, {"name": "chr_13_RCC1615", "taxId": "41875", "score": 556.0}, {"name": "chr_13_RCC1615", "taxId": "41875", "score": 529.0}, {"name": "chr_13_RCC1615", "taxId": "41875", "score": 507.0}, {"name": "chr_13_RCC1615", "taxId": "41875", "score": 496.0}, {"name": "chr_13_RCC1615", "taxId": "41875", "score": 444.0}, {"name": "chr_13_RCC1615", "taxId": "41875", "score": 368.0}, {"name": "chr_13_RCC1615", "taxId": "41875", "score": 268.0}, {"name": "chr_13_RCC1615", "taxId": "41875", "score": 2030.0}, {"name": "chr_13_RCC1615", "taxId": "41875", "score": 1977.0}, {"name": "chr_13_RCC1615", "taxId": "41875", "score": 1973.0}, {"name": "chr_13_RCC1615", "taxId": "41875", "score": 1842.0}, {"name": "chr_13_RCC1615", "taxId": "41875", "score": 1192.0}, {"name": "chr_13_RCC1615", "taxId": "41875", "score": 630.0}, {"name": "chr_13_RCC1615", "taxId": "41875", "score": 1969.0}, {"name": "chr_13_RCC1615", "taxId": "41875", "score": 1962.0}, {"name": "chr_13_RCC1615", "taxId": "41875", "score": 1958.0}, {"name": "chr_13_RCC1615", "taxId": "41875", "score": 1927.0}, {"name": "chr_13_RCC1615", "taxId": "41875", "score": 972.0}, {"name": "chr_13_RCC1615", "taxId": "41875", "score": 1917.0}, {"name": "chr_13_RCC1615", "taxId": "41875", "score": 1912.0}, {"name": "chr_13_RCC1615", "taxId": "41875", "score": 1890.0}, {"name": "chr_13_RCC1615", "taxId": "41875", "score": 1864.0}, {"name": "chr_13_RCC1615", "taxId": "41875", "score": 1864.0}, {"name": "chr_13_RCC1615", "taxId": "41875", "score": 1842.0}, {"name": "chr_13_RCC1615", "taxId": "41875", "score": 1192.0}, {"name": "chr_13_RCC1615", "taxId": "41875", "score": 1842.0}, {"name": "chr_13_RCC1615", "taxId": "41875", "score": 1829.0}, {"name": "chr_13_RCC1615", "taxId": "41875", "score": 1829.0}, {"name": "chr_13_RCC1615", "taxId": "41875", "score": 1810.0}, {"name": "chr_13_RCC1615", "taxId": "41875", "score": 1807.0}, {"name": "chr_13_RCC1615", "taxId": "41875", "score": 1797.0}, {"name": "chr_13_RCC1615", "taxId": "41875", "score": 1792.0}, {"name": "chr_13_RCC1615", "taxId": "41875", "score": 1790.0}, {"name": "chr_13_RCC1615", "taxId": "41875", "score": 1783.0}, {"name": "chr_13_RCC1615", "taxId": "41875", "score": 237.0}, {"name": "chr_13_RCC1615", "taxId": "41875", "score": 1773.0}, {"name": "chr_13_RCC1615", "taxId": "41875", "score": 1768.0}, {"name": "chr_13_RCC1615", "taxId": "41875", "score": 1731.0}, {"name": "chr_13_RCC1615", "taxId": "41875", "score": 350.0}, {"name": "chr_13_RCC1615", "taxId": "41875", "score": 1724.0}, {"name": "chr_13_RCC1615", "taxId": "41875", "score": 333.0}, {"name": "chr_13_RCC1615", "taxId": "41875", "score": 215.0}, {"name": "chr_13_RCC1615", "taxId": "41875", "score": 1714.0}, {"name": "chr_13_RCC1615", "taxId": "41875", "score": 1711.0}, {"name": "chr_13_RCC1615", "taxId": "41875", "score": 1698.0}, {"name": "chr_13_RCC1615", "taxId": "41875", "score": 1696.0}, {"name": "chr_13_RCC1615", "taxId": "41875", "score": 1674.0}, {"name": "chr_13_RCC1615", "taxId": "41875", "score": 1661.0}, {"name": "chr_13_RCC1615", "taxId": "41875", "score": 1652.0}, {"name": "chr_13_RCC1615", "taxId": "41875", "score": 1648.0}, {"name": "chr_13_RCC1615", "taxId": "41875", "score": 1629.0}, {"name": "chr_13_RCC1615", "taxId": "41875", "score": 1624.0}, {"name": "chr_13_RCC1615", "taxId": "41875", "score": 1585.0}, {"name": "chr_13_RCC1615", "taxId": "41875", "score": 1554.0}, {"name": "chr_13_RCC1615", "taxId": "41875", "score": 1552.0}, {"name": "chr_13_RCC1615", "taxId": "41875", "score": 1537.0}, {"name": "chr_13_RCC1615", "taxId": "41875", "score": 1496.0}, {"name": "chr_13_RCC1615", "taxId": "41875", "score": 1218.0}, {"name": "chr_13_RCC1615", "taxId": "41875", "score": 785.0}, {"name": "chr_13_RCC1615", "taxId": "41875", "score": 470.0}, {"name": "chr_13_RCC1615", "taxId": "41875", "score": 392.0}, {"name": "chr_13_RCC1615", "taxId": "41875", "score": 388.0}, {"name": "chr_13_RCC1615", "taxId": "41875", "score": 387.0}, {"name": "chr_13_RCC1615", "taxId": "41875", "score": 329.0}, {"name": "chr_13_RCC1615", "taxId": "41875", "score": 327.0}, {"name": "chr_13_RCC1615", "taxId": "41875", "score": 206.0}, {"name": "chr_13_RCC1615", "taxId": "41875", "score": 1535.0}, {"name": "chr_13_RCC1615", "taxId": "41875", "score": 1524.0}, {"name": "chr_13_RCC1615", "taxId": "41875", "score": 1520.0}, {"name": "chr_13_RCC1615", "taxId": "41875", "score": 1515.0}, {"name": "chr_13_RCC1615", "taxId": "41875", "score": 1511.0}, {"name": "chr_13_RCC1615", "taxId": "41875", "score": 1506.0}, {"name": "chr_13_RCC1615", "taxId": "41875", "score": 830.0}, {"name": "chr_13_RCC1615", "taxId": "41875", "score": 1504.0}, {"name": "chr_13_RCC1615", "taxId": "41875", "score": 1205.0}, {"name": "chr_13_RCC1615", "taxId": "41875", "score": 1029.0}, {"name": "chr_13_RCC1615", "taxId": "41875", "score": 196.0}, {"name": "chr_13_RCC1615", "taxId": "41875", "score": 185.0}, {"name": "chr_13_RCC1615", "taxId": "41875", "score": 182.0}, {"name": "chr_13_RCC1615", "taxId": "41875", "score": 169.0}, {"name": "chr_13_RCC1615", "taxId": "41875", "score": 148.0}, {"name": "chr_13_RCC1615", "taxId": "41875", "score": 1504.0}, {"name": "chr_13_RCC1615", "taxId": "41875", "score": 1496.0}, {"name": "chr_13_RCC1615", "taxId": "41875", "score": 1327.0}, {"name": "chr_13_RCC1615", "taxId": "41875", "score": 979.0}, {"name": "chr_13_RCC1615", "taxId": "41875", "score": 1493.0}, {"name": "chr_13_RCC1615", "taxId": "41875", "score": 1487.0}, {"name": "chr_13_RCC1615", "taxId": "41875", "score": 1295.0}, {"name": "chr_13_RCC1615", "taxId": "41875", "score": 736.0}, {"name": "chr_13_RCC1615", "taxId": "41875", "score": 641.0}, {"name": "chr_13_RCC1615", "taxId": "41875", "score": 617.0}, {"name": "chr_13_RCC1615", "taxId": "41875", "score": 484.0}, {"name": "chr_13_RCC1615", "taxId": "41875", "score": 444.0}, {"name": "chr_13_RCC1615", "taxId": "41875", "score": 163.0}, {"name": "chr_13_RCC1615", "taxId": "41875", "score": 1480.0}, {"name": "chr_13_RCC1615", "taxId": "41875", "score": 1456.0}, {"name": "chr_13_RCC1615", "taxId": "41875", "score": 307.0}, {"name": "chr_13_RCC1615", "taxId": "41875", "score": 1456.0}, {"name": "chr_13_RCC1615", "taxId": "41875", "score": 1441.0}, {"name": "chr_13_RCC1615", "taxId": "41875", "score": 191.0}, {"name": "chr_13_RCC1615", "taxId": "41875", "score": 1397.0}, {"name": "chr_13_RCC1615", "taxId": "41875", "score": 1391.0}, {"name": "chr_13_RCC1615", "taxId": "41875", "score": 1380.0}, {"name": "chr_13_RCC1615", "taxId": "41875", "score": 1369.0}, {"name": "chr_13_RCC1615", "taxId": "41875", "score": 1352.0}, {"name": "chr_13_RCC1615", "taxId": "41875", "score": 1349.0}, {"name": "chr_13_RCC1615", "taxId": "41875", "score": 1341.0}, {"name": "chr_13_RCC1615", "taxId": "41875", "score": 1330.0}, {"name": "chr_13_RCC1615", "taxId": "41875", "score": 1327.0}, {"name": "chr_13_RCC1615", "taxId": "41875", "score": 1319.0}, {"name": "chr_13_RCC1615", "taxId": "41875", "score": 1096.0}, {"name": "chr_13_RCC1615", "taxId": "41875", "score": 228.0}, {"name": "chr_13_RCC1615", "taxId": "41875", "score": 1319.0}, {"name": "chr_13_RCC1615", "taxId": "41875", "score": 579.0}, {"name": "chr_13_RCC1615", "taxId": "41875", "score": 503.0}, {"name": "chr_13_RCC1615", "taxId": "41875", "score": 1314.0}, {"name": "chr_13_RCC1615", "taxId": "41875", "score": 1308.0}, {"name": "chr_13_RCC1615", "taxId": "41875", "score": 1295.0}, {"name": "chr_13_RCC1615", "taxId": "41875", "score": 270.0}, {"name": "chr_13_RCC1615", "taxId": "41875", "score": 1269.0}, {"name": "chr_13_RCC1615", "taxId": "41875", "score": 1266.0}, {"name": "chr_13_RCC1615", "taxId": "41875", "score": 1247.0}, {"name": "chr_13_RCC1615", "taxId": "41875", "score": 640.0}, {"name": "chr_13_RCC1615", "taxId": "41875", "score": 1243.0}, {"name": "chr_13_RCC1615", "taxId": "41875", "score": 1216.0}, {"name": "chr_13_RCC1615", "taxId": "41875", "score": 1205.0}, {"name": "chr_13_RCC1615", "taxId": "41875", "score": 1192.0}, {"name": "chr_13_RCC1615", "taxId": "41875", "score": 1173.0}, {"name": "chr_13_RCC1615", "taxId": "41875", "score": 630.0}, {"name": "chr_13_RCC1615", "taxId": "41875", "score": 1116.0}, {"name": "chr_13_RCC1615", "taxId": "41875", "score": 1107.0}, {"name": "chr_13_RCC1615", "taxId": "41875", "score": 1070.0}, {"name": "chr_13_RCC1615", "taxId": "41875", "score": 1057.0}, {"name": "chr_13_RCC1615", "taxId": "41875", "score": 1031.0}, {"name": "chr_13_RCC1615", "taxId": "41875", "score": 1009.0}, {"name": "chr_13_RCC1615", "taxId": "41875", "score": 1009.0}, {"name": "chr_13_RCC1615", "taxId": "41875", "score": 955.0}, {"name": "chr_13_RCC1615", "taxId": "41875", "score": 953.0}, {"name": "chr_13_RCC1615", "taxId": "41875", "score": 948.0}, {"name": "chr_13_RCC1615", "taxId": "41875", "score": 941.0}, {"name": "chr_13_RCC1615", "taxId": "41875", "score": 937.0}, {"name": "chr_13_RCC1615", "taxId": "41875", "score": 933.0}, {"name": "chr_13_RCC1615", "taxId": "41875", "score": 922.0}, {"name": "chr_13_RCC1615", "taxId": "41875", "score": 894.0}, {"name": "chr_13_RCC1615", "taxId": "41875", "score": 894.0}, {"name": "chr_13_RCC1615", "taxId": "41875", "score": 894.0}, {"name": "chr_13_RCC1615", "taxId": "41875", "score": 721.0}, {"name": "chr_13_RCC1615", "taxId": "41875", "score": 684.0}, {"name": "chr_13_RCC1615", "taxId": "41875", "score": 641.0}, {"name": "chr_13_RCC1615", "taxId": "41875", "score": 616.0}, {"name": "chr_13_RCC1615", "taxId": "41875", "score": 593.0}, {"name": "chr_13_RCC1615", "taxId": "41875", "score": 211.0}, {"name": "chr_13_RCC1615", "taxId": "41875", "score": 143.0}, {"name": "chr_13_RCC1615", "taxId": "436017", "score": 887.0}, {"name": "chr_13_RCC1615", "taxId": "436017", "score": 887.0}, {"name": "chr_13_RCC1615", "taxId": "436017", "score": 708.0}, {"name": "chr_13_RCC1615", "taxId": "436017", "score": 686.0}, {"name": "chr_13_RCC1615", "taxId": "436017", "score": 344.0}, {"name": "chr_13_RCC1615", "taxId": "436017", "score": 154.0}, {"name": "chr_13_RCC1615", "taxId": "41875", "score": 876.0}, {"name": "chr_13_RCC1615", "taxId": "41875", "score": 592.0}, {"name": "chr_13_RCC1615", "taxId": "41875", "score": 507.0}, {"name": "chr_13_RCC1615", "taxId": "41875", "score": 499.0}, {"name": "chr_13_RCC1615", "taxId": "41875", "score": 496.0}, {"name": "chr_13_RCC1615", "taxId": "41875", "score": 425.0}, {"name": "chr_13_RCC1615", "taxId": "41875", "score": 368.0}, {"name": "chr_13_RCC1615", "taxId": "41875", "score": 357.0}, {"name": "chr_13_RCC1615", "taxId": "41875", "score": 351.0}, {"name": "chr_13_RCC1615", "taxId": "41875", "score": 867.0}, {"name": "chr_13_RCC1615", "taxId": "41875", "score": 749.0}, {"name": "chr_13_RCC1615", "taxId": "41875", "score": 405.0}, {"name": "chr_13_RCC1615", "taxId": "41875", "score": 850.0}, {"name": "chr_13_RCC1615", "taxId": "41875", "score": 843.0}, {"name": "chr_13_RCC1615", "taxId": "41875", "score": 817.0}, {"name": "chr_13_RCC1615", "taxId": "41875", "score": 499.0}, {"name": "chr_13_RCC1615", "taxId": "41875", "score": 809.0}, {"name": "chr_13_RCC1615", "taxId": "41875", "score": 808.0}, {"name": "chr_13_RCC1615", "taxId": "41875", "score": 797.0}, {"name": "chr_13_RCC1615", "taxId": "41875", "score": 778.0}, {"name": "chr_13_RCC1615", "taxId": "41875", "score": 765.0}, {"name": "chr_13_RCC1615", "taxId": "41875", "score": 793.0}, {"name": "chr_13_RCC1615", "taxId": "41875", "score": 789.0}, {"name": "chr_13_RCC1615", "taxId": "41875", "score": 780.0}, {"name": "chr_13_RCC1615", "taxId": "41875", "score": 774.0}, {"name": "chr_13_RCC1615", "taxId": "41875", "score": 761.0}, {"name": "chr_13_RCC1615", "taxId": "41875", "score": 750.0}, {"name": "chr_13_RCC1615", "taxId": "41875", "score": 717.0}, {"name": "chr_13_RCC1615", "taxId": "41875", "score": 743.0}, {"name": "chr_13_RCC1615", "taxId": "41875", "score": 577.0}, {"name": "chr_13_RCC1615", "taxId": "41875", "score": 739.0}, {"name": "chr_13_RCC1615", "taxId": "41875", "score": 575.0}, {"name": "chr_13_RCC1615", "taxId": "41875", "score": 736.0}, {"name": "chr_13_RCC1615", "taxId": "41875", "score": 303.0}, {"name": "chr_13_RCC1615", "taxId": "41875", "score": 710.0}, {"name": "chr_13_RCC1615", "taxId": "41875", "score": 710.0}, {"name": "chr_13_RCC1615", "taxId": "436017", "score": 708.0}, {"name": "chr_13_RCC1615", "taxId": "41875", "score": 704.0}, {"name": "chr_13_RCC1615", "taxId": "41875", "score": 701.0}, {"name": "chr_13_RCC1615", "taxId": "41875", "score": 688.0}, {"name": "chr_13_RCC1615", "taxId": "436017", "score": 686.0}, {"name": "chr_13_RCC1615", "taxId": "41875", "score": 684.0}, {"name": "chr_13_RCC1615", "taxId": "41875", "score": 682.0}, {"name": "chr_13_RCC1615", "taxId": "41875", "score": 638.0}, {"name": "chr_13_RCC1615", "taxId": "41875", "score": 682.0}, {"name": "chr_13_RCC1615", "taxId": "41875", "score": 680.0}, {"name": "chr_13_RCC1615", "taxId": "41875", "score": 676.0}, {"name": "chr_13_RCC1615", "taxId": "41875", "score": 667.0}, {"name": "chr_13_RCC1615", "taxId": "41875", "score": 665.0}, {"name": "chr_13_RCC1615", "taxId": "41875", "score": 664.0}, {"name": "chr_13_RCC1615", "taxId": "41875", "score": 161.0}, {"name": "chr_13_RCC1615", "taxId": "41875", "score": 641.0}, {"name": "chr_13_RCC1615", "taxId": "41875", "score": 641.0}, {"name": "chr_13_RCC1615", "taxId": "41875", "score": 634.0}, {"name": "chr_13_RCC1615", "taxId": "41875", "score": 505.0}, {"name": "chr_13_RCC1615", "taxId": "41875", "score": 499.0}, {"name": "chr_13_RCC1615", "taxId": "41875", "score": 494.0}, {"name": "chr_13_RCC1615", "taxId": "41875", "score": 324.0}, {"name": "chr_13_RCC1615", "taxId": "41875", "score": 616.0}, {"name": "chr_13_RCC1615", "taxId": "41875", "score": 211.0}, {"name": "chr_13_RCC1615", "taxId": "41875", "score": 588.0}, {"name": "chr_13_RCC1615", "taxId": "41875", "score": 582.0}, {"name": "chr_13_RCC1615", "taxId": "41875", "score": 577.0}, {"name": "chr_13_RCC1615", "taxId": "41875", "score": 577.0}, {"name": "chr_13_RCC1615", "taxId": "41875", "score": 571.0}, {"name": "chr_13_RCC1615", "taxId": "41875", "score": 560.0}, {"name": "chr_13_RCC1615", "taxId": "41875", "score": 555.0}, {"name": "chr_13_RCC1615", "taxId": "41875", "score": 551.0}, {"name": "chr_13_RCC1615", "taxId": "41875", "score": 150.0}, {"name": "chr_13_RCC1615", "taxId": "41875", "score": 547.0}, {"name": "chr_13_RCC1615", "taxId": "41875", "score": 505.0}, {"name": "chr_13_RCC1615", "taxId": "41875", "score": 499.0}, {"name": "chr_13_RCC1615", "taxId": "41875", "score": 484.0}, {"name": "chr_13_RCC1615", "taxId": "41875", "score": 444.0}, {"name": "chr_13_RCC1615", "taxId": "41875", "score": 315.0}, {"name": "chr_13_RCC1615", "taxId": "41875", "score": 283.0}, {"name": "chr_13_RCC1615", "taxId": "41875", "score": 172.0}, {"name": "chr_13_RCC1615", "taxId": "41875", "score": 163.0}, {"name": "chr_13_RCC1615", "taxId": "41875", "score": 440.0}, {"name": "chr_13_RCC1615", "taxId": "41875", "score": 438.0}, {"name": "chr_13_RCC1615", "taxId": "41875", "score": 427.0}, {"name": "chr_13_RCC1615", "taxId": "41875", "score": 418.0}, {"name": "chr_13_RCC1615", "taxId": "41875", "score": 405.0}, {"name": "chr_13_RCC1615", "taxId": "70448", "score": 394.0}, {"name": "chr_13_RCC1615", "taxId": "41875", "score": 377.0}, {"name": "chr_13_RCC1615", "taxId": "436017", "score": 344.0}, {"name": "chr_13_RCC1615", "taxId": "41875", "score": 324.0}, {"name": "chr_13_RCC1615", "taxId": "41875", "score": 320.0}, {"name": "chr_13_RCC1615", "taxId": "41875", "score": 294.0}, {"name": "chr_13_RCC1615", "taxId": "41875", "score": 281.0}, {"name": "chr_13_RCC1615", "taxId": "41875", "score": 281.0}, {"name": "chr_13_RCC1615", "taxId": "564608", "score": 279.0}, {"name": "chr_13_RCC1615", "taxId": "41875", "score": 255.0}, {"name": "chr_13_RCC1615", "taxId": "70448", "score": 255.0}, {"name": "chr_13_RCC1615", "taxId": "41875", "score": 224.0}, {"name": "chr_13_RCC1615", "taxId": "41875", "score": 204.0}, {"name": "chr_13_RCC1615", "taxId": "41875", "score": 222.0}, {"name": "chr_13_RCC1615", "taxId": "41875", "score": 222.0}, {"name": "chr_13_RCC1615", "taxId": "70448", "score": 206.0}, {"name": "chr_13_RCC1615", "taxId": "41875", "score": 198.0}, {"name": "chr_13_RCC1615", "taxId": "41875", "score": 195.0}, {"name": "chr_13_RCC1615", "taxId": "41875", "score": 193.0}, {"name": "chr_13_RCC1615", "taxId": "34126", "score": 178.0}, {"name": "chr_13_RCC1615", "taxId": "70448", "score": 158.0}, {"name": "chr_13_RCC1615", "taxId": "436017", "score": 154.0}, {"name": "chr_13_RCC1615", "taxId": "39947", "score": 152.0}, {"name": "chr_13_RCC1615", "taxId": "39947", "score": 152.0}, {"name": "chr_13_RCC1615", "taxId": "41875", "score": 150.0}, {"name": "chr_13_RCC1615", "taxId": "63459", "score": 143.0}, {"name": "chr_13_RCC1615", "taxId": "41875", "score": 143.0}]}, "taxonomy": {"bestsum": {"species": {"tax": "Bathycoccus prasinos", "score": 2530069.0, "c_index": 6}, "genus": {"tax": "Bathycoccus", "score": 2530069.0, "c_index": 5}, "family": {"tax": "Bathycoccaceae", "score": 2536640.0, "c_index": 4}, "order": {"tax": "Mamiellales", "score": 2536919.0, "c_index": 3}, "phylum": {"tax": "Chlorophyta", "score": 2537097.0, "c_index": 1}, "superkingdom": {"tax": "Eukaryota", "score": 2537544.0, "c_index": 0}}}}, "chr_12_RCC1615": {"name": "chr_12_RCC1615", "length": 712812, "n_count": 0, "agct_count": 712812, "gc": 0.4827, "covs": {"bam0": 22.3002}, "read_cov": {"bam0": 63893}, "hits": {"tax0": [{"name": "chr_12_RCC1615", "taxId": "41875", "score": 177500.0}, {"name": "chr_12_RCC1615", "taxId": "41875", "score": 141200.0}, {"name": "chr_12_RCC1615", "taxId": "41875", "score": 109100.0}, {"name": "chr_12_RCC1615", "taxId": "41875", "score": 100600.0}, {"name": "chr_12_RCC1615", "taxId": "41875", "score": 86791.0}, {"name": "chr_12_RCC1615", "taxId": "41875", "score": 75276.0}, {"name": "chr_12_RCC1615", "taxId": "41875", "score": 66801.0}, {"name": "chr_12_RCC1615", "taxId": "41875", "score": 56811.0}, {"name": "chr_12_RCC1615", "taxId": "41875", "score": 52874.0}, {"name": "chr_12_RCC1615", "taxId": "41875", "score": 51810.0}, {"name": "chr_12_RCC1615", "taxId": "41875", "score": 49568.0}, {"name": "chr_12_RCC1615", "taxId": "41875", "score": 45552.0}, {"name": "chr_12_RCC1615", "taxId": "41875", "score": 39765.0}, {"name": "chr_12_RCC1615", "taxId": "41875", "score": 34407.0}, {"name": "chr_12_RCC1615", "taxId": "41875", "score": 29687.0}, {"name": "chr_12_RCC1615", "taxId": "41875", "score": 29602.0}, {"name": "chr_12_RCC1615", "taxId": "41875", "score": 24144.0}, {"name": "chr_12_RCC1615", "taxId": "41875", "score": 14818.0}, {"name": "chr_12_RCC1615", "taxId": "41875", "score": 12892.0}, {"name": "chr_12_RCC1615", "taxId": "41875", "score": 9753.0}, {"name": "chr_12_RCC1615", "taxId": "41875", "score": 9243.0}, {"name": "chr_12_RCC1615", "taxId": "41875", "score": 8643.0}, {"name": "chr_12_RCC1615", "taxId": "41875", "score": 6709.0}, {"name": "chr_12_RCC1615", "taxId": "41875", "score": 6516.0}, {"name": "chr_12_RCC1615", "taxId": "41875", "score": 4446.0}, {"name": "chr_12_RCC1615", "taxId": "41875", "score": 1943.0}, {"name": "chr_12_RCC1615", "taxId": "41875", "score": 1127.0}, {"name": "chr_12_RCC1615", "taxId": "41875", "score": 1068.0}, {"name": "chr_12_RCC1615", "taxId": "41875", "score": 573.0}, {"name": "chr_12_RCC1615", "taxId": "41875", "score": 409.0}, {"name": "chr_12_RCC1615", "taxId": "41875", "score": 213.0}, {"name": "chr_12_RCC1615", "taxId": "743611", "score": 19581.0}, {"name": "chr_12_RCC1615", "taxId": "743611", "score": 6822.0}, {"name": "chr_12_RCC1615", "taxId": "41875", "score": 12815.0}, {"name": "chr_12_RCC1615", "taxId": "41875", "score": 11984.0}, {"name": "chr_12_RCC1615", "taxId": "41875", "score": 10949.0}, {"name": "chr_12_RCC1615", "taxId": "41875", "score": 10695.0}, {"name": "chr_12_RCC1615", "taxId": "41875", "score": 10288.0}, {"name": "chr_12_RCC1615", "taxId": "41875", "score": 10152.0}, {"name": "chr_12_RCC1615", "taxId": "41875", "score": 8994.0}, {"name": "chr_12_RCC1615", "taxId": "41875", "score": 8517.0}, {"name": "chr_12_RCC1615", "taxId": "41875", "score": 8091.0}, {"name": "chr_12_RCC1615", "taxId": "41875", "score": 8082.0}, {"name": "chr_12_RCC1615", "taxId": "41875", "score": 7659.0}, {"name": "chr_12_RCC1615", "taxId": "41875", "score": 7520.0}, {"name": "chr_12_RCC1615", "taxId": "41875", "score": 7480.0}, {"name": "chr_12_RCC1615", "taxId": "41875", "score": 7313.0}, {"name": "chr_12_RCC1615", "taxId": "41875", "score": 7166.0}, {"name": "chr_12_RCC1615", "taxId": "41875", "score": 6916.0}, {"name": "chr_12_RCC1615", "taxId": "41875", "score": 6610.0}, {"name": "chr_12_RCC1615", "taxId": "41875", "score": 6477.0}, {"name": "chr_12_RCC1615", "taxId": "41875", "score": 6462.0}, {"name": "chr_12_RCC1615", "taxId": "41875", "score": 6438.0}, {"name": "chr_12_RCC1615", "taxId": "41875", "score": 6288.0}, {"name": "chr_12_RCC1615", "taxId": "41875", "score": 6078.0}, {"name": "chr_12_RCC1615", "taxId": "41875", "score": 5997.0}, {"name": "chr_12_RCC1615", "taxId": "41875", "score": 5901.0}, {"name": "chr_12_RCC1615", "taxId": "41875", "score": 5723.0}, {"name": "chr_12_RCC1615", "taxId": "41875", "score": 5664.0}, {"name": "chr_12_RCC1615", "taxId": "41875", "score": 5574.0}, {"name": "chr_12_RCC1615", "taxId": "41875", "score": 5568.0}, {"name": "chr_12_RCC1615", "taxId": "41875", "score": 5568.0}, {"name": "chr_12_RCC1615", "taxId": "41875", "score": 5509.0}, {"name": "chr_12_RCC1615", "taxId": "41875", "score": 5474.0}, {"name": "chr_12_RCC1615", "taxId": "41875", "score": 1127.0}, {"name": "chr_12_RCC1615", "taxId": "41875", "score": 425.0}, {"name": "chr_12_RCC1615", "taxId": "41875", "score": 409.0}, {"name": "chr_12_RCC1615", "taxId": "41875", "score": 5472.0}, {"name": "chr_12_RCC1615", "taxId": "41875", "score": 283.0}, {"name": "chr_12_RCC1615", "taxId": "41875", "score": 5448.0}, {"name": "chr_12_RCC1615", "taxId": "41875", "score": 5352.0}, {"name": "chr_12_RCC1615", "taxId": "41875", "score": 5286.0}, {"name": "chr_12_RCC1615", "taxId": "41875", "score": 5265.0}, {"name": "chr_12_RCC1615", "taxId": "41875", "score": 5260.0}, {"name": "chr_12_RCC1615", "taxId": "41875", "score": 5184.0}, {"name": "chr_12_RCC1615", "taxId": "41875", "score": 5164.0}, {"name": "chr_12_RCC1615", "taxId": "41875", "score": 5153.0}, {"name": "chr_12_RCC1615", "taxId": "41875", "score": 5103.0}, {"name": "chr_12_RCC1615", "taxId": "41875", "score": 5092.0}, {"name": "chr_12_RCC1615", "taxId": "41875", "score": 5035.0}, {"name": "chr_12_RCC1615", "taxId": "41875", "score": 424.0}, {"name": "chr_12_RCC1615", "taxId": "41875", "score": 5009.0}, {"name": "chr_12_RCC1615", "taxId": "41875", "score": 4998.0}, {"name": "chr_12_RCC1615", "taxId": "41875", "score": 4918.0}, {"name": "chr_12_RCC1615", "taxId": "41875", "score": 4909.0}, {"name": "chr_12_RCC1615", "taxId": "41875", "score": 4831.0}, {"name": "chr_12_RCC1615", "taxId": "41875", "score": 4650.0}, {"name": "chr_12_RCC1615", "taxId": "41875", "score": 4636.0}, {"name": "chr_12_RCC1615", "taxId": "41875", "score": 4571.0}, {"name": "chr_12_RCC1615", "taxId": "41875", "score": 4571.0}, {"name": "chr_12_RCC1615", "taxId": "41875", "score": 4505.0}, {"name": "chr_12_RCC1615", "taxId": "41875", "score": 4497.0}, {"name": "chr_12_RCC1615", "taxId": "41875", "score": 4477.0}, {"name": "chr_12_RCC1615", "taxId": "41875", "score": 4449.0}, {"name": "chr_12_RCC1615", "taxId": "41875", "score": 4416.0}, {"name": "chr_12_RCC1615", "taxId": "41875", "score": 4405.0}, {"name": "chr_12_RCC1615", "taxId": "41875", "score": 4401.0}, {"name": "chr_12_RCC1615", "taxId": "41875", "score": 4379.0}, {"name": "chr_12_RCC1615", "taxId": "41875", "score": 4333.0}, {"name": "chr_12_RCC1615", "taxId": "41875", "score": 4322.0}, {"name": "chr_12_RCC1615", "taxId": "41875", "score": 4318.0}, {"name": "chr_12_RCC1615", "taxId": "41875", "score": 4183.0}, {"name": "chr_12_RCC1615", "taxId": "41875", "score": 4174.0}, {"name": "chr_12_RCC1615", "taxId": "41875", "score": 4145.0}, {"name": "chr_12_RCC1615", "taxId": "41875", "score": 4133.0}, {"name": "chr_12_RCC1615", "taxId": "41875", "score": 4122.0}, {"name": "chr_12_RCC1615", "taxId": "41875", "score": 4119.0}, {"name": "chr_12_RCC1615", "taxId": "41875", "score": 4117.0}, {"name": "chr_12_RCC1615", "taxId": "41875", "score": 4078.0}, {"name": "chr_12_RCC1615", "taxId": "41875", "score": 3962.0}, {"name": "chr_12_RCC1615", "taxId": "41875", "score": 3923.0}, {"name": "chr_12_RCC1615", "taxId": "41875", "score": 3879.0}, {"name": "chr_12_RCC1615", "taxId": "41875", "score": 3818.0}, {"name": "chr_12_RCC1615", "taxId": "41875", "score": 165.0}, {"name": "chr_12_RCC1615", "taxId": "41875", "score": 3801.0}, {"name": "chr_12_RCC1615", "taxId": "41875", "score": 3759.0}, {"name": "chr_12_RCC1615", "taxId": "41875", "score": 3729.0}, {"name": "chr_12_RCC1615", "taxId": "41875", "score": 3712.0}, {"name": "chr_12_RCC1615", "taxId": "41875", "score": 3707.0}, {"name": "chr_12_RCC1615", "taxId": "41875", "score": 3690.0}, {"name": "chr_12_RCC1615", "taxId": "41875", "score": 3681.0}, {"name": "chr_12_RCC1615", "taxId": "41875", "score": 3681.0}, {"name": "chr_12_RCC1615", "taxId": "41875", "score": 3674.0}, {"name": "chr_12_RCC1615", "taxId": "41875", "score": 3653.0}, {"name": "chr_12_RCC1615", "taxId": "41875", "score": 3644.0}, {"name": "chr_12_RCC1615", "taxId": "41875", "score": 3635.0}, {"name": "chr_12_RCC1615", "taxId": "41875", "score": 3607.0}, {"name": "chr_12_RCC1615", "taxId": "41875", "score": 3592.0}, {"name": "chr_12_RCC1615", "taxId": "41875", "score": 3557.0}, {"name": "chr_12_RCC1615", "taxId": "41875", "score": 3535.0}, {"name": "chr_12_RCC1615", "taxId": "41875", "score": 3531.0}, {"name": "chr_12_RCC1615", "taxId": "41875", "score": 3456.0}, {"name": "chr_12_RCC1615", "taxId": "41875", "score": 2813.0}, {"name": "chr_12_RCC1615", "taxId": "41875", "score": 228.0}, {"name": "chr_12_RCC1615", "taxId": "41875", "score": 3446.0}, {"name": "chr_12_RCC1615", "taxId": "41875", "score": 3446.0}, {"name": "chr_12_RCC1615", "taxId": "41875", "score": 3424.0}, {"name": "chr_12_RCC1615", "taxId": "41875", "score": 3406.0}, {"name": "chr_12_RCC1615", "taxId": "41875", "score": 3374.0}, {"name": "chr_12_RCC1615", "taxId": "41875", "score": 3369.0}, {"name": "chr_12_RCC1615", "taxId": "41875", "score": 3363.0}, {"name": "chr_12_RCC1615", "taxId": "41875", "score": 3360.0}, {"name": "chr_12_RCC1615", "taxId": "41875", "score": 3302.0}, {"name": "chr_12_RCC1615", "taxId": "41875", "score": 3288.0}, {"name": "chr_12_RCC1615", "taxId": "41875", "score": 3286.0}, {"name": "chr_12_RCC1615", "taxId": "41875", "score": 3275.0}, {"name": "chr_12_RCC1615", "taxId": "41875", "score": 3253.0}, {"name": "chr_12_RCC1615", "taxId": "41875", "score": 3241.0}, {"name": "chr_12_RCC1615", "taxId": "41875", "score": 3219.0}, {"name": "chr_12_RCC1615", "taxId": "41875", "score": 3212.0}, {"name": "chr_12_RCC1615", "taxId": "41875", "score": 3210.0}, {"name": "chr_12_RCC1615", "taxId": "41875", "score": 3181.0}, {"name": "chr_12_RCC1615", "taxId": "41875", "score": 3181.0}, {"name": "chr_12_RCC1615", "taxId": "41875", "score": 3175.0}, {"name": "chr_12_RCC1615", "taxId": "41875", "score": 3166.0}, {"name": "chr_12_RCC1615", "taxId": "41875", "score": 3164.0}, {"name": "chr_12_RCC1615", "taxId": "41875", "score": 3164.0}, {"name": "chr_12_RCC1615", "taxId": "41875", "score": 3158.0}, {"name": "chr_12_RCC1615", "taxId": "41875", "score": 3092.0}, {"name": "chr_12_RCC1615", "taxId": "41875", "score": 3083.0}, {"name": "chr_12_RCC1615", "taxId": "41875", "score": 3064.0}, {"name": "chr_12_RCC1615", "taxId": "41875", "score": 3051.0}, {"name": "chr_12_RCC1615", "taxId": "41875", "score": 340.0}, {"name": "chr_12_RCC1615", "taxId": "41875", "score": 3048.0}, {"name": "chr_12_RCC1615", "taxId": "41875", "score": 3044.0}, {"name": "chr_12_RCC1615", "taxId": "41875", "score": 3040.0}, {"name": "chr_12_RCC1615", "taxId": "41875", "score": 409.0}, {"name": "chr_12_RCC1615", "taxId": "41875", "score": 3025.0}, {"name": "chr_12_RCC1615", "taxId": "41875", "score": 3020.0}, {"name": "chr_12_RCC1615", "taxId": "41875", "score": 3011.0}, {"name": "chr_12_RCC1615", "taxId": "41875", "score": 2988.0}, {"name": "chr_12_RCC1615", "taxId": "41875", "score": 150.0}, {"name": "chr_12_RCC1615", "taxId": "41875", "score": 2979.0}, {"name": "chr_12_RCC1615", "taxId": "41875", "score": 2976.0}, {"name": "chr_12_RCC1615", "taxId": "41875", "score": 1267.0}, {"name": "chr_12_RCC1615", "taxId": "41875", "score": 2966.0}, {"name": "chr_12_RCC1615", "taxId": "41875", "score": 2940.0}, {"name": "chr_12_RCC1615", "taxId": "41875", "score": 2933.0}, {"name": "chr_12_RCC1615", "taxId": "41875", "score": 2904.0}, {"name": "chr_12_RCC1615", "taxId": "41875", "score": 2904.0}, {"name": "chr_12_RCC1615", "taxId": "41875", "score": 2892.0}, {"name": "chr_12_RCC1615", "taxId": "41875", "score": 2887.0}, {"name": "chr_12_RCC1615", "taxId": "41875", "score": 2854.0}, {"name": "chr_12_RCC1615", "taxId": "41875", "score": 2804.0}, {"name": "chr_12_RCC1615", "taxId": "41875", "score": 1485.0}, {"name": "chr_12_RCC1615", "taxId": "41875", "score": 2771.0}, {"name": "chr_12_RCC1615", "taxId": "41875", "score": 2765.0}, {"name": "chr_12_RCC1615", "taxId": "41875", "score": 2761.0}, {"name": "chr_12_RCC1615", "taxId": "41875", "score": 2721.0}, {"name": "chr_12_RCC1615", "taxId": "41875", "score": 2699.0}, {"name": "chr_12_RCC1615", "taxId": "41875", "score": 2687.0}, {"name": "chr_12_RCC1615", "taxId": "41875", "score": 2686.0}, {"name": "chr_12_RCC1615", "taxId": "41875", "score": 200.0}, {"name": "chr_12_RCC1615", "taxId": "41875", "score": 2686.0}, {"name": "chr_12_RCC1615", "taxId": "41875", "score": 392.0}, {"name": "chr_12_RCC1615", "taxId": "41875", "score": 2678.0}, {"name": "chr_12_RCC1615", "taxId": "41875", "score": 2638.0}, {"name": "chr_12_RCC1615", "taxId": "41875", "score": 2593.0}, {"name": "chr_12_RCC1615", "taxId": "41875", "score": 2590.0}, {"name": "chr_12_RCC1615", "taxId": "41875", "score": 2567.0}, {"name": "chr_12_RCC1615", "taxId": "41875", "score": 2562.0}, {"name": "chr_12_RCC1615", "taxId": "41875", "score": 2512.0}, {"name": "chr_12_RCC1615", "taxId": "41875", "score": 2510.0}, {"name": "chr_12_RCC1615", "taxId": "41875", "score": 2508.0}, {"name": "chr_12_RCC1615", "taxId": "41875", "score": 285.0}, {"name": "chr_12_RCC1615", "taxId": "41875", "score": 2483.0}, {"name": "chr_12_RCC1615", "taxId": "41875", "score": 2479.0}, {"name": "chr_12_RCC1615", "taxId": "41875", "score": 2468.0}, {"name": "chr_12_RCC1615", "taxId": "41875", "score": 551.0}, {"name": "chr_12_RCC1615", "taxId": "41875", "score": 2453.0}, {"name": "chr_12_RCC1615", "taxId": "41875", "score": 2444.0}, {"name": "chr_12_RCC1615", "taxId": "41875", "score": 2427.0}, {"name": "chr_12_RCC1615", "taxId": "41875", "score": 2425.0}, {"name": "chr_12_RCC1615", "taxId": "41875", "score": 1923.0}, {"name": "chr_12_RCC1615", "taxId": "41875", "score": 2409.0}, {"name": "chr_12_RCC1615", "taxId": "41875", "score": 2399.0}, {"name": "chr_12_RCC1615", "taxId": "41875", "score": 2385.0}, {"name": "chr_12_RCC1615", "taxId": "41875", "score": 2381.0}, {"name": "chr_12_RCC1615", "taxId": "41875", "score": 2381.0}, {"name": "chr_12_RCC1615", "taxId": "41875", "score": 2366.0}, {"name": "chr_12_RCC1615", "taxId": "41875", "score": 2364.0}, {"name": "chr_12_RCC1615", "taxId": "41875", "score": 202.0}, {"name": "chr_12_RCC1615", "taxId": "41875", "score": 2337.0}, {"name": "chr_12_RCC1615", "taxId": "41875", "score": 2337.0}, {"name": "chr_12_RCC1615", "taxId": "41875", "score": 2326.0}, {"name": "chr_12_RCC1615", "taxId": "41875", "score": 562.0}, {"name": "chr_12_RCC1615", "taxId": "41875", "score": 2300.0}, {"name": "chr_12_RCC1615", "taxId": "41875", "score": 2294.0}, {"name": "chr_12_RCC1615", "taxId": "41875", "score": 2285.0}, {"name": "chr_12_RCC1615", "taxId": "41875", "score": 2283.0}, {"name": "chr_12_RCC1615", "taxId": "41875", "score": 2278.0}, {"name": "chr_12_RCC1615", "taxId": "41875", "score": 2266.0}, {"name": "chr_12_RCC1615", "taxId": "41875", "score": 2263.0}, {"name": "chr_12_RCC1615", "taxId": "41875", "score": 2224.0}, {"name": "chr_12_RCC1615", "taxId": "41875", "score": 2215.0}, {"name": "chr_12_RCC1615", "taxId": "41875", "score": 2206.0}, {"name": "chr_12_RCC1615", "taxId": "41875", "score": 2202.0}, {"name": "chr_12_RCC1615", "taxId": "41875", "score": 2196.0}, {"name": "chr_12_RCC1615", "taxId": "41875", "score": 2194.0}, {"name": "chr_12_RCC1615", "taxId": "41875", "score": 2189.0}, {"name": "chr_12_RCC1615", "taxId": "41875", "score": 2183.0}, {"name": "chr_12_RCC1615", "taxId": "41875", "score": 2178.0}, {"name": "chr_12_RCC1615", "taxId": "41875", "score": 2169.0}, {"name": "chr_12_RCC1615", "taxId": "41875", "score": 2167.0}, {"name": "chr_12_RCC1615", "taxId": "41875", "score": 2167.0}, {"name": "chr_12_RCC1615", "taxId": "41875", "score": 2167.0}, {"name": "chr_12_RCC1615", "taxId": "41875", "score": 2159.0}, {"name": "chr_12_RCC1615", "taxId": "41875", "score": 2122.0}, {"name": "chr_12_RCC1615", "taxId": "41875", "score": 2121.0}, {"name": "chr_12_RCC1615", "taxId": "41875", "score": 2111.0}, {"name": "chr_12_RCC1615", "taxId": "41875", "score": 2108.0}, {"name": "chr_12_RCC1615", "taxId": "41875", "score": 2106.0}, {"name": "chr_12_RCC1615", "taxId": "41875", "score": 2100.0}, {"name": "chr_12_RCC1615", "taxId": "41875", "score": 2098.0}, {"name": "chr_12_RCC1615", "taxId": "41875", "score": 2097.0}, {"name": "chr_12_RCC1615", "taxId": "41875", "score": 2095.0}, {"name": "chr_12_RCC1615", "taxId": "41875", "score": 2095.0}, {"name": "chr_12_RCC1615", "taxId": "41875", "score": 2093.0}, {"name": "chr_12_RCC1615", "taxId": "41875", "score": 907.0}, {"name": "chr_12_RCC1615", "taxId": "41875", "score": 174.0}, {"name": "chr_12_RCC1615", "taxId": "41875", "score": 2089.0}, {"name": "chr_12_RCC1615", "taxId": "41875", "score": 2084.0}, {"name": "chr_12_RCC1615", "taxId": "41875", "score": 2073.0}, {"name": "chr_12_RCC1615", "taxId": "41875", "score": 2061.0}, {"name": "chr_12_RCC1615", "taxId": "41875", "score": 2058.0}, {"name": "chr_12_RCC1615", "taxId": "41875", "score": 2045.0}, {"name": "chr_12_RCC1615", "taxId": "41875", "score": 2039.0}, {"name": "chr_12_RCC1615", "taxId": "41875", "score": 2034.0}, {"name": "chr_12_RCC1615", "taxId": "41875", "score": 2028.0}, {"name": "chr_12_RCC1615", "taxId": "41875", "score": 2023.0}, {"name": "chr_12_RCC1615", "taxId": "41875", "score": 2023.0}, {"name": "chr_12_RCC1615", "taxId": "41875", "score": 2017.0}, {"name": "chr_12_RCC1615", "taxId": "41875", "score": 2017.0}, {"name": "chr_12_RCC1615", "taxId": "41875", "score": 2008.0}, {"name": "chr_12_RCC1615", "taxId": "41875", "score": 2006.0}, {"name": "chr_12_RCC1615", "taxId": "41875", "score": 1999.0}, {"name": "chr_12_RCC1615", "taxId": "41875", "score": 1989.0}, {"name": "chr_12_RCC1615", "taxId": "41875", "score": 1988.0}, {"name": "chr_12_RCC1615", "taxId": "41875", "score": 878.0}, {"name": "chr_12_RCC1615", "taxId": "41875", "score": 414.0}, {"name": "chr_12_RCC1615", "taxId": "41875", "score": 206.0}, {"name": "chr_12_RCC1615", "taxId": "41875", "score": 1986.0}, {"name": "chr_12_RCC1615", "taxId": "41875", "score": 1978.0}, {"name": "chr_12_RCC1615", "taxId": "41875", "score": 1978.0}, {"name": "chr_12_RCC1615", "taxId": "41875", "score": 169.0}, {"name": "chr_12_RCC1615", "taxId": "41875", "score": 1934.0}, {"name": "chr_12_RCC1615", "taxId": "41875", "score": 1934.0}, {"name": "chr_12_RCC1615", "taxId": "436017", "score": 1923.0}, {"name": "chr_12_RCC1615", "taxId": "436017", "score": 446.0}, {"name": "chr_12_RCC1615", "taxId": "436017", "score": 392.0}, {"name": "chr_12_RCC1615", "taxId": "436017", "score": 388.0}, {"name": "chr_12_RCC1615", "taxId": "436017", "score": 279.0}, {"name": "chr_12_RCC1615", "taxId": "436017", "score": 244.0}, {"name": "chr_12_RCC1615", "taxId": "436017", "score": 176.0}, {"name": "chr_12_RCC1615", "taxId": "436017", "score": 1919.0}, {"name": "chr_12_RCC1615", "taxId": "41875", "score": 1906.0}, {"name": "chr_12_RCC1615", "taxId": "41875", "score": 1905.0}, {"name": "chr_12_RCC1615", "taxId": "41875", "score": 390.0}, {"name": "chr_12_RCC1615", "taxId": "41875", "score": 1901.0}, {"name": "chr_12_RCC1615", "taxId": "41875", "score": 1893.0}, {"name": "chr_12_RCC1615", "taxId": "41875", "score": 1892.0}, {"name": "chr_12_RCC1615", "taxId": "41875", "score": 1879.0}, {"name": "chr_12_RCC1615", "taxId": "41875", "score": 1879.0}, {"name": "chr_12_RCC1615", "taxId": "41875", "score": 1873.0}, {"name": "chr_12_RCC1615", "taxId": "41875", "score": 1868.0}, {"name": "chr_12_RCC1615", "taxId": "41875", "score": 1864.0}, {"name": "chr_12_RCC1615", "taxId": "41875", "score": 1858.0}, {"name": "chr_12_RCC1615", "taxId": "41875", "score": 1851.0}, {"name": "chr_12_RCC1615", "taxId": "41875", "score": 1851.0}, {"name": "chr_12_RCC1615", "taxId": "41875", "score": 1845.0}, {"name": "chr_12_RCC1615", "taxId": "41875", "score": 1840.0}, {"name": "chr_12_RCC1615", "taxId": "41875", "score": 1829.0}, {"name": "chr_12_RCC1615", "taxId": "41875", "score": 1825.0}, {"name": "chr_12_RCC1615", "taxId": "41875", "score": 1792.0}, {"name": "chr_12_RCC1615", "taxId": "41875", "score": 1792.0}, {"name": "chr_12_RCC1615", "taxId": "41875", "score": 1788.0}, {"name": "chr_12_RCC1615", "taxId": "41875", "score": 1775.0}, {"name": "chr_12_RCC1615", "taxId": "41875", "score": 1757.0}, {"name": "chr_12_RCC1615", "taxId": "41875", "score": 171.0}, {"name": "chr_12_RCC1615", "taxId": "41875", "score": 1757.0}, {"name": "chr_12_RCC1615", "taxId": "41875", "score": 1755.0}, {"name": "chr_12_RCC1615", "taxId": "70448", "score": 1753.0}, {"name": "chr_12_RCC1615", "taxId": "41875", "score": 1735.0}, {"name": "chr_12_RCC1615", "taxId": "41875", "score": 1701.0}, {"name": "chr_12_RCC1615", "taxId": "41875", "score": 202.0}, {"name": "chr_12_RCC1615", "taxId": "41875", "score": 1701.0}, {"name": "chr_12_RCC1615", "taxId": "41875", "score": 1692.0}, {"name": "chr_12_RCC1615", "taxId": "41875", "score": 1681.0}, {"name": "chr_12_RCC1615", "taxId": "41875", "score": 1681.0}, {"name": "chr_12_RCC1615", "taxId": "41875", "score": 1679.0}, {"name": "chr_12_RCC1615", "taxId": "41875", "score": 1655.0}, {"name": "chr_12_RCC1615", "taxId": "41875", "score": 1642.0}, {"name": "chr_12_RCC1615", "taxId": "41875", "score": 1629.0}, {"name": "chr_12_RCC1615", "taxId": "41875", "score": 1618.0}, {"name": "chr_12_RCC1615", "taxId": "41875", "score": 525.0}, {"name": "chr_12_RCC1615", "taxId": "41875", "score": 1615.0}, {"name": "chr_12_RCC1615", "taxId": "41875", "score": 1615.0}, {"name": "chr_12_RCC1615", "taxId": "41875", "score": 1600.0}, {"name": "chr_12_RCC1615", "taxId": "41875", "score": 1592.0}, {"name": "chr_12_RCC1615", "taxId": "41875", "score": 185.0}, {"name": "chr_12_RCC1615", "taxId": "41875", "score": 1585.0}, {"name": "chr_12_RCC1615", "taxId": "41875", "score": 1557.0}, {"name": "chr_12_RCC1615", "taxId": "41875", "score": 516.0}, {"name": "chr_12_RCC1615", "taxId": "41875", "score": 1552.0}, {"name": "chr_12_RCC1615", "taxId": "41875", "score": 1386.0}, {"name": "chr_12_RCC1615", "taxId": "41875", "score": 857.0}, {"name": "chr_12_RCC1615", "taxId": "41875", "score": 789.0}, {"name": "chr_12_RCC1615", "taxId": "41875", "score": 680.0}, {"name": "chr_12_RCC1615", "taxId": "41875", "score": 1530.0}, {"name": "chr_12_RCC1615", "taxId": "41875", "score": 1530.0}, {"name": "chr_12_RCC1615", "taxId": "41875", "score": 1524.0}, {"name": "chr_12_RCC1615", "taxId": "41875", "score": 1522.0}, {"name": "chr_12_RCC1615", "taxId": "41875", "score": 1513.0}, {"name": "chr_12_RCC1615", "taxId": "41875", "score": 1513.0}, {"name": "chr_12_RCC1615", "taxId": "41875", "score": 1513.0}, {"name": "chr_12_RCC1615", "taxId": "41875", "score": 1507.0}, {"name": "chr_12_RCC1615", "taxId": "41875", "score": 1507.0}, {"name": "chr_12_RCC1615", "taxId": "41875", "score": 1498.0}, {"name": "chr_12_RCC1615", "taxId": "41875", "score": 1496.0}, {"name": "chr_12_RCC1615", "taxId": "41875", "score": 1491.0}, {"name": "chr_12_RCC1615", "taxId": "41875", "score": 1482.0}, {"name": "chr_12_RCC1615", "taxId": "41875", "score": 1273.0}, {"name": "chr_12_RCC1615", "taxId": "41875", "score": 1480.0}, {"name": "chr_12_RCC1615", "taxId": "41875", "score": 1458.0}, {"name": "chr_12_RCC1615", "taxId": "41875", "score": 1452.0}, {"name": "chr_12_RCC1615", "taxId": "41875", "score": 1441.0}, {"name": "chr_12_RCC1615", "taxId": "41875", "score": 1437.0}, {"name": "chr_12_RCC1615", "taxId": "41875", "score": 1432.0}, {"name": "chr_12_RCC1615", "taxId": "41875", "score": 1430.0}, {"name": "chr_12_RCC1615", "taxId": "41875", "score": 1428.0}, {"name": "chr_12_RCC1615", "taxId": "41875", "score": 152.0}, {"name": "chr_12_RCC1615", "taxId": "41875", "score": 1428.0}, {"name": "chr_12_RCC1615", "taxId": "41875", "score": 1426.0}, {"name": "chr_12_RCC1615", "taxId": "41875", "score": 1419.0}, {"name": "chr_12_RCC1615", "taxId": "41875", "score": 1413.0}, {"name": "chr_12_RCC1615", "taxId": "41875", "score": 1402.0}, {"name": "chr_12_RCC1615", "taxId": "41875", "score": 1386.0}, {"name": "chr_12_RCC1615", "taxId": "41875", "score": 1384.0}, {"name": "chr_12_RCC1615", "taxId": "41875", "score": 1375.0}, {"name": "chr_12_RCC1615", "taxId": "41875", "score": 1365.0}, {"name": "chr_12_RCC1615", "taxId": "41875", "score": 385.0}, {"name": "chr_12_RCC1615", "taxId": "41875", "score": 1363.0}, {"name": "chr_12_RCC1615", "taxId": "41875", "score": 1356.0}, {"name": "chr_12_RCC1615", "taxId": "41875", "score": 1319.0}, {"name": "chr_12_RCC1615", "taxId": "41875", "score": 1317.0}, {"name": "chr_12_RCC1615", "taxId": "41875", "score": 1308.0}, {"name": "chr_12_RCC1615", "taxId": "41875", "score": 401.0}, {"name": "chr_12_RCC1615", "taxId": "41875", "score": 1308.0}, {"name": "chr_12_RCC1615", "taxId": "41875", "score": 1295.0}, {"name": "chr_12_RCC1615", "taxId": "41875", "score": 1291.0}, {"name": "chr_12_RCC1615", "taxId": "41875", "score": 1288.0}, {"name": "chr_12_RCC1615", "taxId": "41875", "score": 1280.0}, {"name": "chr_12_RCC1615", "taxId": "41875", "score": 1277.0}, {"name": "chr_12_RCC1615", "taxId": "41875", "score": 1277.0}, {"name": "chr_12_RCC1615", "taxId": "41875", "score": 1258.0}, {"name": "chr_12_RCC1615", "taxId": "41875", "score": 1245.0}, {"name": "chr_12_RCC1615", "taxId": "41875", "score": 267.0}, {"name": "chr_12_RCC1615", "taxId": "41875", "score": 1242.0}, {"name": "chr_12_RCC1615", "taxId": "41875", "score": 1236.0}, {"name": "chr_12_RCC1615", "taxId": "41875", "score": 231.0}, {"name": "chr_12_RCC1615", "taxId": "41875", "score": 1230.0}, {"name": "chr_12_RCC1615", "taxId": "41875", "score": 1225.0}, {"name": "chr_12_RCC1615", "taxId": "41875", "score": 1225.0}, {"name": "chr_12_RCC1615", "taxId": "41875", "score": 1214.0}, {"name": "chr_12_RCC1615", "taxId": "41875", "score": 1214.0}, {"name": "chr_12_RCC1615", "taxId": "41875", "score": 1197.0}, {"name": "chr_12_RCC1615", "taxId": "41875", "score": 1194.0}, {"name": "chr_12_RCC1615", "taxId": "41875", "score": 1188.0}, {"name": "chr_12_RCC1615", "taxId": "41875", "score": 1181.0}, {"name": "chr_12_RCC1615", "taxId": "41875", "score": 1181.0}, {"name": "chr_12_RCC1615", "taxId": "41875", "score": 1170.0}, {"name": "chr_12_RCC1615", "taxId": "41875", "score": 1166.0}, {"name": "chr_12_RCC1615", "taxId": "41875", "score": 1153.0}, {"name": "chr_12_RCC1615", "taxId": "41875", "score": 1151.0}, {"name": "chr_12_RCC1615", "taxId": "41875", "score": 1149.0}, {"name": "chr_12_RCC1615", "taxId": "41875", "score": 1136.0}, {"name": "chr_12_RCC1615", "taxId": "41875", "score": 1131.0}, {"name": "chr_12_RCC1615", "taxId": "41875", "score": 1125.0}, {"name": "chr_12_RCC1615", "taxId": "41875", "score": 1120.0}, {"name": "chr_12_RCC1615", "taxId": "41875", "score": 143.0}, {"name": "chr_12_RCC1615", "taxId": "41875", "score": 1120.0}, {"name": "chr_12_RCC1615", "taxId": "41875", "score": 1114.0}, {"name": "chr_12_RCC1615", "taxId": "41875", "score": 1094.0}, {"name": "chr_12_RCC1615", "taxId": "41875", "score": 313.0}, {"name": "chr_12_RCC1615", "taxId": "41875", "score": 1090.0}, {"name": "chr_12_RCC1615", "taxId": "41875", "score": 1086.0}, {"name": "chr_12_RCC1615", "taxId": "41875", "score": 1085.0}, {"name": "chr_12_RCC1615", "taxId": "41875", "score": 1048.0}, {"name": "chr_12_RCC1615", "taxId": "41875", "score": 1022.0}, {"name": "chr_12_RCC1615", "taxId": "41875", "score": 1009.0}, {"name": "chr_12_RCC1615", "taxId": "41875", "score": 603.0}, {"name": "chr_12_RCC1615", "taxId": "41875", "score": 1007.0}, {"name": "chr_12_RCC1615", "taxId": "41875", "score": 532.0}, {"name": "chr_12_RCC1615", "taxId": "41875", "score": 516.0}, {"name": "chr_12_RCC1615", "taxId": "41875", "score": 996.0}, {"name": "chr_12_RCC1615", "taxId": "41875", "score": 972.0}, {"name": "chr_12_RCC1615", "taxId": "41875", "score": 970.0}, {"name": "chr_12_RCC1615", "taxId": "41875", "score": 959.0}, {"name": "chr_12_RCC1615", "taxId": "41875", "score": 937.0}, {"name": "chr_12_RCC1615", "taxId": "41875", "score": 926.0}, {"name": "chr_12_RCC1615", "taxId": "41875", "score": 198.0}, {"name": "chr_12_RCC1615", "taxId": "41875", "score": 920.0}, {"name": "chr_12_RCC1615", "taxId": "41875", "score": 915.0}, {"name": "chr_12_RCC1615", "taxId": "41875", "score": 915.0}, {"name": "chr_12_RCC1615", "taxId": "41875", "score": 909.0}, {"name": "chr_12_RCC1615", "taxId": "41875", "score": 211.0}, {"name": "chr_12_RCC1615", "taxId": "41875", "score": 904.0}, {"name": "chr_12_RCC1615", "taxId": "41875", "score": 889.0}, {"name": "chr_12_RCC1615", "taxId": "41875", "score": 887.0}, {"name": "chr_12_RCC1615", "taxId": "41875", "score": 881.0}, {"name": "chr_12_RCC1615", "taxId": "41875", "score": 881.0}, {"name": "chr_12_RCC1615", "taxId": "41875", "score": 649.0}, {"name": "chr_12_RCC1615", "taxId": "564608", "score": 880.0}, {"name": "chr_12_RCC1615", "taxId": "41875", "score": 878.0}, {"name": "chr_12_RCC1615", "taxId": "41875", "score": 870.0}, {"name": "chr_12_RCC1615", "taxId": "41875", "score": 859.0}, {"name": "chr_12_RCC1615", "taxId": "41875", "score": 387.0}, {"name": "chr_12_RCC1615", "taxId": "41875", "score": 859.0}, {"name": "chr_12_RCC1615", "taxId": "41875", "score": 527.0}, {"name": "chr_12_RCC1615", "taxId": "41875", "score": 856.0}, {"name": "chr_12_RCC1615", "taxId": "41875", "score": 843.0}, {"name": "chr_12_RCC1615", "taxId": "41875", "score": 826.0}, {"name": "chr_12_RCC1615", "taxId": "41875", "score": 817.0}, {"name": "chr_12_RCC1615", "taxId": "41875", "score": 798.0}, {"name": "chr_12_RCC1615", "taxId": "41875", "score": 226.0}, {"name": "chr_12_RCC1615", "taxId": "41875", "score": 787.0}, {"name": "chr_12_RCC1615", "taxId": "41875", "score": 778.0}, {"name": "chr_12_RCC1615", "taxId": "41875", "score": 726.0}, {"name": "chr_12_RCC1615", "taxId": "41875", "score": 719.0}, {"name": "chr_12_RCC1615", "taxId": "41875", "score": 680.0}, {"name": "chr_12_RCC1615", "taxId": "41875", "score": 715.0}, {"name": "chr_12_RCC1615", "taxId": "41875", "score": 708.0}, {"name": "chr_12_RCC1615", "taxId": "41875", "score": 182.0}, {"name": "chr_12_RCC1615", "taxId": "41875", "score": 676.0}, {"name": "chr_12_RCC1615", "taxId": "41875", "score": 665.0}, {"name": "chr_12_RCC1615", "taxId": "41875", "score": 662.0}, {"name": "chr_12_RCC1615", "taxId": "41875", "score": 448.0}, {"name": "chr_12_RCC1615", "taxId": "41875", "score": 643.0}, {"name": "chr_12_RCC1615", "taxId": "41875", "score": 640.0}, {"name": "chr_12_RCC1615", "taxId": "41875", "score": 640.0}, {"name": "chr_12_RCC1615", "taxId": "41875", "score": 193.0}, {"name": "chr_12_RCC1615", "taxId": "41875", "score": 632.0}, {"name": "chr_12_RCC1615", "taxId": "41875", "score": 632.0}, {"name": "chr_12_RCC1615", "taxId": "41875", "score": 621.0}, {"name": "chr_12_RCC1615", "taxId": "41875", "score": 619.0}, {"name": "chr_12_RCC1615", "taxId": "41875", "score": 174.0}, {"name": "chr_12_RCC1615", "taxId": "41875", "score": 597.0}, {"name": "chr_12_RCC1615", "taxId": "41875", "score": 492.0}, {"name": "chr_12_RCC1615", "taxId": "41875", "score": 593.0}, {"name": "chr_12_RCC1615", "taxId": "41875", "score": 577.0}, {"name": "chr_12_RCC1615", "taxId": "41875", "score": 566.0}, {"name": "chr_12_RCC1615", "taxId": "41875", "score": 532.0}, {"name": "chr_12_RCC1615", "taxId": "41875", "score": 241.0}, {"name": "chr_12_RCC1615", "taxId": "70448", "score": 564.0}, {"name": "chr_12_RCC1615", "taxId": "41875", "score": 560.0}, {"name": "chr_12_RCC1615", "taxId": "41875", "score": 527.0}, {"name": "chr_12_RCC1615", "taxId": "41875", "score": 154.0}, {"name": "chr_12_RCC1615", "taxId": "436017", "score": 520.0}, {"name": "chr_12_RCC1615", "taxId": "564608", "score": 512.0}, {"name": "chr_12_RCC1615", "taxId": "41875", "score": 510.0}, {"name": "chr_12_RCC1615", "taxId": "41875", "score": 494.0}, {"name": "chr_12_RCC1615", "taxId": "436017", "score": 494.0}, {"name": "chr_12_RCC1615", "taxId": "41875", "score": 472.0}, {"name": "chr_12_RCC1615", "taxId": "41875", "score": 448.0}, {"name": "chr_12_RCC1615", "taxId": "436017", "score": 446.0}, {"name": "chr_12_RCC1615", "taxId": "41875", "score": 433.0}, {"name": "chr_12_RCC1615", "taxId": "564608", "score": 422.0}, {"name": "chr_12_RCC1615", "taxId": "41875", "score": 414.0}, {"name": "chr_12_RCC1615", "taxId": "41875", "score": 226.0}, {"name": "chr_12_RCC1615", "taxId": "436017", "score": 388.0}, {"name": "chr_12_RCC1615", "taxId": "436017", "score": 387.0}, {"name": "chr_12_RCC1615", "taxId": "41875", "score": 375.0}, {"name": "chr_12_RCC1615", "taxId": "41875", "score": 159.0}, {"name": "chr_12_RCC1615", "taxId": "41875", "score": 364.0}, {"name": "chr_12_RCC1615", "taxId": "41875", "score": 191.0}, {"name": "chr_12_RCC1615", "taxId": "41875", "score": 361.0}, {"name": "chr_12_RCC1615", "taxId": "41875", "score": 339.0}, {"name": "chr_12_RCC1615", "taxId": "436017", "score": 303.0}, {"name": "chr_12_RCC1615", "taxId": "41875", "score": 300.0}, {"name": "chr_12_RCC1615", "taxId": "436017", "score": 279.0}, {"name": "chr_12_RCC1615", "taxId": "41875", "score": 257.0}, {"name": "chr_12_RCC1615", "taxId": "436017", "score": 244.0}, {"name": "chr_12_RCC1615", "taxId": "179408", "score": 233.0}, {"name": "chr_12_RCC1615", "taxId": "110193", "score": 217.0}, {"name": "chr_12_RCC1615", "taxId": "70448", "score": 198.0}, {"name": "chr_12_RCC1615", "taxId": "564608", "score": 195.0}, {"name": "chr_12_RCC1615", "taxId": "41875", "score": 183.0}, {"name": "chr_12_RCC1615", "taxId": "41875", "score": 183.0}, {"name": "chr_12_RCC1615", "taxId": "564608", "score": 176.0}, {"name": "chr_12_RCC1615", "taxId": "436017", "score": 176.0}, {"name": "chr_12_RCC1615", "taxId": "42026", "score": 145.0}, {"name": "chr_12_RCC1615", "taxId": "42026", "score": 145.0}, {"name": "chr_12_RCC1615", "taxId": "1173027", "score": 145.0}]}, "taxonomy": {"bestsum": {"species": {"tax": "Bathycoccus prasinos", "score": 2343417.0, "c_index": 8}, "genus": {"tax": "Bathycoccus", "score": 2343417.0, "c_index": 7}, "family": {"tax": "Bathycoccaceae", "score": 2354936.0, "c_index": 6}, "order": {"tax": "Mamiellales", "score": 2357121.0, "c_index": 4}, "phylum": {"tax": "Chlorophyta", "score": 2357121.0, "c_index": 3}, "superkingdom": {"tax": "Eukaryota", "score": 2357628.0, "c_index": 2}}}}, "chr_11_RCC1615": {"name": "chr_11_RCC1615", "length": 785066, "n_count": 12858, "agct_count": 772208, "gc": 0.4849, "covs": {"bam0": 22.4139}, "read_cov": {"bam0": 69570}, "hits": {"tax0": [{"name": "chr_11_RCC1615", "taxId": "41875", "score": 185300.0}, {"name": "chr_11_RCC1615", "taxId": "41875", "score": 125700.0}, {"name": "chr_11_RCC1615", "taxId": "41875", "score": 105900.0}, {"name": "chr_11_RCC1615", "taxId": "41875", "score": 91426.0}, {"name": "chr_11_RCC1615", "taxId": "41875", "score": 80468.0}, {"name": "chr_11_RCC1615", "taxId": "41875", "score": 62057.0}, {"name": "chr_11_RCC1615", "taxId": "41875", "score": 60936.0}, {"name": "chr_11_RCC1615", "taxId": "41875", "score": 58695.0}, {"name": "chr_11_RCC1615", "taxId": "41875", "score": 49661.0}, {"name": "chr_11_RCC1615", "taxId": "41875", "score": 40948.0}, {"name": "chr_11_RCC1615", "taxId": "41875", "score": 38367.0}, {"name": "chr_11_RCC1615", "taxId": "41875", "score": 30262.0}, {"name": "chr_11_RCC1615", "taxId": "41875", "score": 29615.0}, {"name": "chr_11_RCC1615", "taxId": "41875", "score": 27567.0}, {"name": "chr_11_RCC1615", "taxId": "41875", "score": 27475.0}, {"name": "chr_11_RCC1615", "taxId": "41875", "score": 26716.0}, {"name": "chr_11_RCC1615", "taxId": "41875", "score": 26142.0}, {"name": "chr_11_RCC1615", "taxId": "41875", "score": 22679.0}, {"name": "chr_11_RCC1615", "taxId": "41875", "score": 18048.0}, {"name": "chr_11_RCC1615", "taxId": "41875", "score": 17974.0}, {"name": "chr_11_RCC1615", "taxId": "41875", "score": 17697.0}, {"name": "chr_11_RCC1615", "taxId": "41875", "score": 17156.0}, {"name": "chr_11_RCC1615", "taxId": "41875", "score": 14981.0}, {"name": "chr_11_RCC1615", "taxId": "41875", "score": 14211.0}, {"name": "chr_11_RCC1615", "taxId": "41875", "score": 12898.0}, {"name": "chr_11_RCC1615", "taxId": "41875", "score": 12815.0}, {"name": "chr_11_RCC1615", "taxId": "41875", "score": 12473.0}, {"name": "chr_11_RCC1615", "taxId": "41875", "score": 12447.0}, {"name": "chr_11_RCC1615", "taxId": "41875", "score": 11900.0}, {"name": "chr_11_RCC1615", "taxId": "41875", "score": 10334.0}, {"name": "chr_11_RCC1615", "taxId": "41875", "score": 6447.0}, {"name": "chr_11_RCC1615", "taxId": "41875", "score": 6216.0}, {"name": "chr_11_RCC1615", "taxId": "41875", "score": 4342.0}, {"name": "chr_11_RCC1615", "taxId": "41875", "score": 3838.0}, {"name": "chr_11_RCC1615", "taxId": "41875", "score": 3742.0}, {"name": "chr_11_RCC1615", "taxId": "41875", "score": 3339.0}, {"name": "chr_11_RCC1615", "taxId": "41875", "score": 2972.0}, {"name": "chr_11_RCC1615", "taxId": "41875", "score": 2518.0}, {"name": "chr_11_RCC1615", "taxId": "41875", "score": 2459.0}, {"name": "chr_11_RCC1615", "taxId": "41875", "score": 2451.0}, {"name": "chr_11_RCC1615", "taxId": "41875", "score": 2026.0}, {"name": "chr_11_RCC1615", "taxId": "41875", "score": 1984.0}, {"name": "chr_11_RCC1615", "taxId": "41875", "score": 1616.0}, {"name": "chr_11_RCC1615", "taxId": "41875", "score": 1541.0}, {"name": "chr_11_RCC1615", "taxId": "41875", "score": 1142.0}, {"name": "chr_11_RCC1615", "taxId": "41875", "score": 1029.0}, {"name": "chr_11_RCC1615", "taxId": "41875", "score": 974.0}, {"name": "chr_11_RCC1615", "taxId": "41875", "score": 974.0}, {"name": "chr_11_RCC1615", "taxId": "41875", "score": 941.0}, {"name": "chr_11_RCC1615", "taxId": "41875", "score": 784.0}, {"name": "chr_11_RCC1615", "taxId": "41875", "score": 725.0}, {"name": "chr_11_RCC1615", "taxId": "41875", "score": 617.0}, {"name": "chr_11_RCC1615", "taxId": "41875", "score": 431.0}, {"name": "chr_11_RCC1615", "taxId": "41875", "score": 346.0}, {"name": "chr_11_RCC1615", "taxId": "41875", "score": 191.0}, {"name": "chr_11_RCC1615", "taxId": "41875", "score": 191.0}, {"name": "chr_11_RCC1615", "taxId": "41875", "score": 29678.0}, {"name": "chr_11_RCC1615", "taxId": "41875", "score": 11815.0}, {"name": "chr_11_RCC1615", "taxId": "41875", "score": 152.0}, {"name": "chr_11_RCC1615", "taxId": "41875", "score": 11293.0}, {"name": "chr_11_RCC1615", "taxId": "41875", "score": 2542.0}, {"name": "chr_11_RCC1615", "taxId": "41875", "score": 1397.0}, {"name": "chr_11_RCC1615", "taxId": "41875", "score": 736.0}, {"name": "chr_11_RCC1615", "taxId": "41875", "score": 588.0}, {"name": "chr_11_RCC1615", "taxId": "41875", "score": 11225.0}, {"name": "chr_11_RCC1615", "taxId": "41875", "score": 10669.0}, {"name": "chr_11_RCC1615", "taxId": "41875", "score": 10510.0}, {"name": "chr_11_RCC1615", "taxId": "41875", "score": 9191.0}, {"name": "chr_11_RCC1615", "taxId": "41875", "score": 346.0}, {"name": "chr_11_RCC1615", "taxId": "41875", "score": 335.0}, {"name": "chr_11_RCC1615", "taxId": "41875", "score": 8831.0}, {"name": "chr_11_RCC1615", "taxId": "41875", "score": 8711.0}, {"name": "chr_11_RCC1615", "taxId": "41875", "score": 7984.0}, {"name": "chr_11_RCC1615", "taxId": "41875", "score": 7784.0}, {"name": "chr_11_RCC1615", "taxId": "41875", "score": 7352.0}, {"name": "chr_11_RCC1615", "taxId": "41875", "score": 6983.0}, {"name": "chr_11_RCC1615", "taxId": "41875", "score": 6905.0}, {"name": "chr_11_RCC1615", "taxId": "41875", "score": 6743.0}, {"name": "chr_11_RCC1615", "taxId": "41875", "score": 6713.0}, {"name": "chr_11_RCC1615", "taxId": "41875", "score": 6660.0}, {"name": "chr_11_RCC1615", "taxId": "41875", "score": 5337.0}, {"name": "chr_11_RCC1615", "taxId": "41875", "score": 6538.0}, {"name": "chr_11_RCC1615", "taxId": "41875", "score": 6444.0}, {"name": "chr_11_RCC1615", "taxId": "41875", "score": 6416.0}, {"name": "chr_11_RCC1615", "taxId": "41875", "score": 6372.0}, {"name": "chr_11_RCC1615", "taxId": "41875", "score": 6270.0}, {"name": "chr_11_RCC1615", "taxId": "41875", "score": 6039.0}, {"name": "chr_11_RCC1615", "taxId": "41875", "score": 5928.0}, {"name": "chr_11_RCC1615", "taxId": "41875", "score": 5854.0}, {"name": "chr_11_RCC1615", "taxId": "41875", "score": 5840.0}, {"name": "chr_11_RCC1615", "taxId": "41875", "score": 5775.0}, {"name": "chr_11_RCC1615", "taxId": "41875", "score": 5768.0}, {"name": "chr_11_RCC1615", "taxId": "41875", "score": 5740.0}, {"name": "chr_11_RCC1615", "taxId": "41875", "score": 5692.0}, {"name": "chr_11_RCC1615", "taxId": "41875", "score": 5526.0}, {"name": "chr_11_RCC1615", "taxId": "41875", "score": 5505.0}, {"name": "chr_11_RCC1615", "taxId": "157820", "score": 5445.0}, {"name": "chr_11_RCC1615", "taxId": "157820", "score": 5422.0}, {"name": "chr_11_RCC1615", "taxId": "41875", "score": 5443.0}, {"name": "chr_11_RCC1615", "taxId": "41875", "score": 5313.0}, {"name": "chr_11_RCC1615", "taxId": "41875", "score": 241.0}, {"name": "chr_11_RCC1615", "taxId": "41875", "score": 5304.0}, {"name": "chr_11_RCC1615", "taxId": "41875", "score": 233.0}, {"name": "chr_11_RCC1615", "taxId": "41875", "score": 5282.0}, {"name": "chr_11_RCC1615", "taxId": "41875", "score": 5230.0}, {"name": "chr_11_RCC1615", "taxId": "41875", "score": 5206.0}, {"name": "chr_11_RCC1615", "taxId": "41875", "score": 5230.0}, {"name": "chr_11_RCC1615", "taxId": "41875", "score": 5206.0}, {"name": "chr_11_RCC1615", "taxId": "41875", "score": 5195.0}, {"name": "chr_11_RCC1615", "taxId": "41875", "score": 1578.0}, {"name": "chr_11_RCC1615", "taxId": "41875", "score": 5182.0}, {"name": "chr_11_RCC1615", "taxId": "41875", "score": 5070.0}, {"name": "chr_11_RCC1615", "taxId": "41875", "score": 5025.0}, {"name": "chr_11_RCC1615", "taxId": "41875", "score": 5025.0}, {"name": "chr_11_RCC1615", "taxId": "41875", "score": 4924.0}, {"name": "chr_11_RCC1615", "taxId": "41875", "score": 4920.0}, {"name": "chr_11_RCC1615", "taxId": "41875", "score": 4883.0}, {"name": "chr_11_RCC1615", "taxId": "41875", "score": 4881.0}, {"name": "chr_11_RCC1615", "taxId": "41875", "score": 4855.0}, {"name": "chr_11_RCC1615", "taxId": "41875", "score": 4815.0}, {"name": "chr_11_RCC1615", "taxId": "41875", "score": 4809.0}, {"name": "chr_11_RCC1615", "taxId": "41875", "score": 4721.0}, {"name": "chr_11_RCC1615", "taxId": "41875", "score": 4700.0}, {"name": "chr_11_RCC1615", "taxId": "41875", "score": 4649.0}, {"name": "chr_11_RCC1615", "taxId": "41875", "score": 4623.0}, {"name": "chr_11_RCC1615", "taxId": "41875", "score": 4614.0}, {"name": "chr_11_RCC1615", "taxId": "41875", "score": 298.0}, {"name": "chr_11_RCC1615", "taxId": "41875", "score": 4608.0}, {"name": "chr_11_RCC1615", "taxId": "41875", "score": 4554.0}, {"name": "chr_11_RCC1615", "taxId": "41875", "score": 4482.0}, {"name": "chr_11_RCC1615", "taxId": "41875", "score": 4449.0}, {"name": "chr_11_RCC1615", "taxId": "41875", "score": 3033.0}, {"name": "chr_11_RCC1615", "taxId": "41875", "score": 4447.0}, {"name": "chr_11_RCC1615", "taxId": "41875", "score": 4442.0}, {"name": "chr_11_RCC1615", "taxId": "41875", "score": 4333.0}, {"name": "chr_11_RCC1615", "taxId": "41875", "score": 4253.0}, {"name": "chr_11_RCC1615", "taxId": "41875", "score": 4268.0}, {"name": "chr_11_RCC1615", "taxId": "41875", "score": 4226.0}, {"name": "chr_11_RCC1615", "taxId": "41875", "score": 2043.0}, {"name": "chr_11_RCC1615", "taxId": "41875", "score": 2026.0}, {"name": "chr_11_RCC1615", "taxId": "41875", "score": 974.0}, {"name": "chr_11_RCC1615", "taxId": "41875", "score": 974.0}, {"name": "chr_11_RCC1615", "taxId": "41875", "score": 4180.0}, {"name": "chr_11_RCC1615", "taxId": "41875", "score": 4161.0}, {"name": "chr_11_RCC1615", "taxId": "41875", "score": 4148.0}, {"name": "chr_11_RCC1615", "taxId": "41875", "score": 4139.0}, {"name": "chr_11_RCC1615", "taxId": "41875", "score": 4122.0}, {"name": "chr_11_RCC1615", "taxId": "41875", "score": 4002.0}, {"name": "chr_11_RCC1615", "taxId": "41875", "score": 898.0}, {"name": "chr_11_RCC1615", "taxId": "41875", "score": 3976.0}, {"name": "chr_11_RCC1615", "taxId": "41875", "score": 3976.0}, {"name": "chr_11_RCC1615", "taxId": "41875", "score": 2383.0}, {"name": "chr_11_RCC1615", "taxId": "41875", "score": 3967.0}, {"name": "chr_11_RCC1615", "taxId": "41875", "score": 3912.0}, {"name": "chr_11_RCC1615", "taxId": "41875", "score": 507.0}, {"name": "chr_11_RCC1615", "taxId": "41875", "score": 3884.0}, {"name": "chr_11_RCC1615", "taxId": "41875", "score": 3864.0}, {"name": "chr_11_RCC1615", "taxId": "41875", "score": 3851.0}, {"name": "chr_11_RCC1615", "taxId": "41875", "score": 411.0}, {"name": "chr_11_RCC1615", "taxId": "41875", "score": 3851.0}, {"name": "chr_11_RCC1615", "taxId": "41875", "score": 1219.0}, {"name": "chr_11_RCC1615", "taxId": "41875", "score": 845.0}, {"name": "chr_11_RCC1615", "taxId": "41875", "score": 420.0}, {"name": "chr_11_RCC1615", "taxId": "41875", "score": 416.0}, {"name": "chr_11_RCC1615", "taxId": "41875", "score": 411.0}, {"name": "chr_11_RCC1615", "taxId": "41875", "score": 255.0}, {"name": "chr_11_RCC1615", "taxId": "41875", "score": 250.0}, {"name": "chr_11_RCC1615", "taxId": "171245", "score": 3832.0}, {"name": "chr_11_RCC1615", "taxId": "171245", "score": 3795.0}, {"name": "chr_11_RCC1615", "taxId": "41875", "score": 3825.0}, {"name": "chr_11_RCC1615", "taxId": "171245", "score": 3814.0}, {"name": "chr_11_RCC1615", "taxId": "171245", "score": 3777.0}, {"name": "chr_11_RCC1615", "taxId": "41875", "score": 3779.0}, {"name": "chr_11_RCC1615", "taxId": "41875", "score": 3753.0}, {"name": "chr_11_RCC1615", "taxId": "41875", "score": 3751.0}, {"name": "chr_11_RCC1615", "taxId": "41875", "score": 3707.0}, {"name": "chr_11_RCC1615", "taxId": "41875", "score": 3696.0}, {"name": "chr_11_RCC1615", "taxId": "41875", "score": 3674.0}, {"name": "chr_11_RCC1615", "taxId": "41875", "score": 3668.0}, {"name": "chr_11_RCC1615", "taxId": "41875", "score": 3640.0}, {"name": "chr_11_RCC1615", "taxId": "41875", "score": 3627.0}, {"name": "chr_11_RCC1615", "taxId": "41875", "score": 3618.0}, {"name": "chr_11_RCC1615", "taxId": "41875", "score": 3603.0}, {"name": "chr_11_RCC1615", "taxId": "41875", "score": 3591.0}, {"name": "chr_11_RCC1615", "taxId": "41875", "score": 3579.0}, {"name": "chr_11_RCC1615", "taxId": "41875", "score": 3574.0}, {"name": "chr_11_RCC1615", "taxId": "41875", "score": 3546.0}, {"name": "chr_11_RCC1615", "taxId": "41875", "score": 3513.0}, {"name": "chr_11_RCC1615", "taxId": "41875", "score": 3511.0}, {"name": "chr_11_RCC1615", "taxId": "41875", "score": 3507.0}, {"name": "chr_11_RCC1615", "taxId": "41875", "score": 3465.0}, {"name": "chr_11_RCC1615", "taxId": "41875", "score": 3452.0}, {"name": "chr_11_RCC1615", "taxId": "41875", "score": 2353.0}, {"name": "chr_11_RCC1615", "taxId": "41875", "score": 1362.0}, {"name": "chr_11_RCC1615", "taxId": "41875", "score": 1352.0}, {"name": "chr_11_RCC1615", "taxId": "41875", "score": 822.0}, {"name": "chr_11_RCC1615", "taxId": "41875", "score": 817.0}, {"name": "chr_11_RCC1615", "taxId": "41875", "score": 636.0}, {"name": "chr_11_RCC1615", "taxId": "41875", "score": 599.0}, {"name": "chr_11_RCC1615", "taxId": "41875", "score": 457.0}, {"name": "chr_11_RCC1615", "taxId": "41875", "score": 451.0}, {"name": "chr_11_RCC1615", "taxId": "41875", "score": 442.0}, {"name": "chr_11_RCC1615", "taxId": "41875", "score": 420.0}, {"name": "chr_11_RCC1615", "taxId": "41875", "score": 233.0}, {"name": "chr_11_RCC1615", "taxId": "41875", "score": 233.0}, {"name": "chr_11_RCC1615", "taxId": "41875", "score": 3456.0}, {"name": "chr_11_RCC1615", "taxId": "41875", "score": 3439.0}, {"name": "chr_11_RCC1615", "taxId": "41875", "score": 3435.0}, {"name": "chr_11_RCC1615", "taxId": "41875", "score": 3432.0}, {"name": "chr_11_RCC1615", "taxId": "41875", "score": 403.0}, {"name": "chr_11_RCC1615", "taxId": "41875", "score": 375.0}, {"name": "chr_11_RCC1615", "taxId": "41875", "score": 3406.0}, {"name": "chr_11_RCC1615", "taxId": "41875", "score": 3402.0}, {"name": "chr_11_RCC1615", "taxId": "41875", "score": 3386.0}, {"name": "chr_11_RCC1615", "taxId": "41875", "score": 3373.0}, {"name": "chr_11_RCC1615", "taxId": "41875", "score": 3365.0}, {"name": "chr_11_RCC1615", "taxId": "41875", "score": 3363.0}, {"name": "chr_11_RCC1615", "taxId": "41875", "score": 3347.0}, {"name": "chr_11_RCC1615", "taxId": "41875", "score": 3343.0}, {"name": "chr_11_RCC1615", "taxId": "41875", "score": 3326.0}, {"name": "chr_11_RCC1615", "taxId": "41875", "score": 3286.0}, {"name": "chr_11_RCC1615", "taxId": "41875", "score": 3277.0}, {"name": "chr_11_RCC1615", "taxId": "41875", "score": 3260.0}, {"name": "chr_11_RCC1615", "taxId": "41875", "score": 3253.0}, {"name": "chr_11_RCC1615", "taxId": "41875", "score": 3243.0}, {"name": "chr_11_RCC1615", "taxId": "41875", "score": 3223.0}, {"name": "chr_11_RCC1615", "taxId": "41875", "score": 3184.0}, {"name": "chr_11_RCC1615", "taxId": "41875", "score": 3175.0}, {"name": "chr_11_RCC1615", "taxId": "41875", "score": 3157.0}, {"name": "chr_11_RCC1615", "taxId": "41875", "score": 3131.0}, {"name": "chr_11_RCC1615", "taxId": "41875", "score": 3094.0}, {"name": "chr_11_RCC1615", "taxId": "41875", "score": 344.0}, {"name": "chr_11_RCC1615", "taxId": "41875", "score": 3081.0}, {"name": "chr_11_RCC1615", "taxId": "41875", "score": 3077.0}, {"name": "chr_11_RCC1615", "taxId": "41875", "score": 3061.0}, {"name": "chr_11_RCC1615", "taxId": "41875", "score": 3048.0}, {"name": "chr_11_RCC1615", "taxId": "41875", "score": 3037.0}, {"name": "chr_11_RCC1615", "taxId": "41875", "score": 3031.0}, {"name": "chr_11_RCC1615", "taxId": "41875", "score": 3020.0}, {"name": "chr_11_RCC1615", "taxId": "41875", "score": 3018.0}, {"name": "chr_11_RCC1615", "taxId": "41875", "score": 3003.0}, {"name": "chr_11_RCC1615", "taxId": "41875", "score": 2987.0}, {"name": "chr_11_RCC1615", "taxId": "41875", "score": 904.0}, {"name": "chr_11_RCC1615", "taxId": "41875", "score": 2976.0}, {"name": "chr_11_RCC1615", "taxId": "41875", "score": 2933.0}, {"name": "chr_11_RCC1615", "taxId": "41875", "score": 2926.0}, {"name": "chr_11_RCC1615", "taxId": "41875", "score": 2904.0}, {"name": "chr_11_RCC1615", "taxId": "41875", "score": 2892.0}, {"name": "chr_11_RCC1615", "taxId": "41875", "score": 2887.0}, {"name": "chr_11_RCC1615", "taxId": "41875", "score": 2876.0}, {"name": "chr_11_RCC1615", "taxId": "41875", "score": 2850.0}, {"name": "chr_11_RCC1615", "taxId": "41875", "score": 2843.0}, {"name": "chr_11_RCC1615", "taxId": "41875", "score": 2839.0}, {"name": "chr_11_RCC1615", "taxId": "41875", "score": 2835.0}, {"name": "chr_11_RCC1615", "taxId": "41875", "score": 2826.0}, {"name": "chr_11_RCC1615", "taxId": "41875", "score": 1483.0}, {"name": "chr_11_RCC1615", "taxId": "41875", "score": 2826.0}, {"name": "chr_11_RCC1615", "taxId": "41875", "score": 2826.0}, {"name": "chr_11_RCC1615", "taxId": "41875", "score": 2824.0}, {"name": "chr_11_RCC1615", "taxId": "41875", "score": 147.0}, {"name": "chr_11_RCC1615", "taxId": "41875", "score": 2819.0}, {"name": "chr_11_RCC1615", "taxId": "41875", "score": 2793.0}, {"name": "chr_11_RCC1615", "taxId": "41875", "score": 2787.0}, {"name": "chr_11_RCC1615", "taxId": "41875", "score": 2760.0}, {"name": "chr_11_RCC1615", "taxId": "41875", "score": 2748.0}, {"name": "chr_11_RCC1615", "taxId": "41875", "score": 2730.0}, {"name": "chr_11_RCC1615", "taxId": "41875", "score": 2723.0}, {"name": "chr_11_RCC1615", "taxId": "41875", "score": 2704.0}, {"name": "chr_11_RCC1615", "taxId": "41875", "score": 2651.0}, {"name": "chr_11_RCC1615", "taxId": "41875", "score": 2627.0}, {"name": "chr_11_RCC1615", "taxId": "41875", "score": 318.0}, {"name": "chr_11_RCC1615", "taxId": "41875", "score": 2593.0}, {"name": "chr_11_RCC1615", "taxId": "41875", "score": 2560.0}, {"name": "chr_11_RCC1615", "taxId": "41875", "score": 2560.0}, {"name": "chr_11_RCC1615", "taxId": "41875", "score": 2560.0}, {"name": "chr_11_RCC1615", "taxId": "41875", "score": 2542.0}, {"name": "chr_11_RCC1615", "taxId": "41875", "score": 2532.0}, {"name": "chr_11_RCC1615", "taxId": "41875", "score": 2519.0}, {"name": "chr_11_RCC1615", "taxId": "41875", "score": 1984.0}, {"name": "chr_11_RCC1615", "taxId": "41875", "score": 1075.0}, {"name": "chr_11_RCC1615", "taxId": "41875", "score": 2512.0}, {"name": "chr_11_RCC1615", "taxId": "41875", "score": 2495.0}, {"name": "chr_11_RCC1615", "taxId": "41875", "score": 2483.0}, {"name": "chr_11_RCC1615", "taxId": "41875", "score": 2481.0}, {"name": "chr_11_RCC1615", "taxId": "41875", "score": 2451.0}, {"name": "chr_11_RCC1615", "taxId": "41875", "score": 2446.0}, {"name": "chr_11_RCC1615", "taxId": "41875", "score": 2433.0}, {"name": "chr_11_RCC1615", "taxId": "41875", "score": 2427.0}, {"name": "chr_11_RCC1615", "taxId": "41875", "score": 2427.0}, {"name": "chr_11_RCC1615", "taxId": "41875", "score": 2422.0}, {"name": "chr_11_RCC1615", "taxId": "41875", "score": 2416.0}, {"name": "chr_11_RCC1615", "taxId": "41875", "score": 2414.0}, {"name": "chr_11_RCC1615", "taxId": "41875", "score": 2394.0}, {"name": "chr_11_RCC1615", "taxId": "41875", "score": 2394.0}, {"name": "chr_11_RCC1615", "taxId": "41875", "score": 2386.0}, {"name": "chr_11_RCC1615", "taxId": "41875", "score": 2372.0}, {"name": "chr_11_RCC1615", "taxId": "41875", "score": 2355.0}, {"name": "chr_11_RCC1615", "taxId": "41875", "score": 2355.0}, {"name": "chr_11_RCC1615", "taxId": "41875", "score": 2344.0}, {"name": "chr_11_RCC1615", "taxId": "41875", "score": 2303.0}, {"name": "chr_11_RCC1615", "taxId": "41875", "score": 2294.0}, {"name": "chr_11_RCC1615", "taxId": "41875", "score": 2285.0}, {"name": "chr_11_RCC1615", "taxId": "41875", "score": 2278.0}, {"name": "chr_11_RCC1615", "taxId": "41875", "score": 2272.0}, {"name": "chr_11_RCC1615", "taxId": "41875", "score": 2272.0}, {"name": "chr_11_RCC1615", "taxId": "41875", "score": 2266.0}, {"name": "chr_11_RCC1615", "taxId": "41875", "score": 2255.0}, {"name": "chr_11_RCC1615", "taxId": "41875", "score": 2246.0}, {"name": "chr_11_RCC1615", "taxId": "41875", "score": 2239.0}, {"name": "chr_11_RCC1615", "taxId": "41875", "score": 2230.0}, {"name": "chr_11_RCC1615", "taxId": "41875", "score": 2228.0}, {"name": "chr_11_RCC1615", "taxId": "41875", "score": 2228.0}, {"name": "chr_11_RCC1615", "taxId": "41875", "score": 2222.0}, {"name": "chr_11_RCC1615", "taxId": "41875", "score": 2211.0}, {"name": "chr_11_RCC1615", "taxId": "41875", "score": 2211.0}, {"name": "chr_11_RCC1615", "taxId": "41875", "score": 2161.0}, {"name": "chr_11_RCC1615", "taxId": "41875", "score": 2146.0}, {"name": "chr_11_RCC1615", "taxId": "41875", "score": 2145.0}, {"name": "chr_11_RCC1615", "taxId": "41875", "score": 2145.0}, {"name": "chr_11_RCC1615", "taxId": "41875", "score": 2141.0}, {"name": "chr_11_RCC1615", "taxId": "41875", "score": 2137.0}, {"name": "chr_11_RCC1615", "taxId": "41875", "score": 2135.0}, {"name": "chr_11_RCC1615", "taxId": "41875", "score": 2128.0}, {"name": "chr_11_RCC1615", "taxId": "41875", "score": 2122.0}, {"name": "chr_11_RCC1615", "taxId": "41875", "score": 2122.0}, {"name": "chr_11_RCC1615", "taxId": "41875", "score": 2111.0}, {"name": "chr_11_RCC1615", "taxId": "41875", "score": 2108.0}, {"name": "chr_11_RCC1615", "taxId": "41875", "score": 2106.0}, {"name": "chr_11_RCC1615", "taxId": "41875", "score": 2091.0}, {"name": "chr_11_RCC1615", "taxId": "41875", "score": 2084.0}, {"name": "chr_11_RCC1615", "taxId": "41875", "score": 2084.0}, {"name": "chr_11_RCC1615", "taxId": "41875", "score": 2078.0}, {"name": "chr_11_RCC1615", "taxId": "41875", "score": 2069.0}, {"name": "chr_11_RCC1615", "taxId": "41875", "score": 2067.0}, {"name": "chr_11_RCC1615", "taxId": "41875", "score": 2056.0}, {"name": "chr_11_RCC1615", "taxId": "41875", "score": 2043.0}, {"name": "chr_11_RCC1615", "taxId": "41875", "score": 2036.0}, {"name": "chr_11_RCC1615", "taxId": "41875", "score": 1127.0}, {"name": "chr_11_RCC1615", "taxId": "41875", "score": 159.0}, {"name": "chr_11_RCC1615", "taxId": "41875", "score": 2034.0}, {"name": "chr_11_RCC1615", "taxId": "41875", "score": 2032.0}, {"name": "chr_11_RCC1615", "taxId": "41875", "score": 599.0}, {"name": "chr_11_RCC1615", "taxId": "41875", "score": 2013.0}, {"name": "chr_11_RCC1615", "taxId": "41875", "score": 2010.0}, {"name": "chr_11_RCC1615", "taxId": "41875", "score": 1973.0}, {"name": "chr_11_RCC1615", "taxId": "41875", "score": 1962.0}, {"name": "chr_11_RCC1615", "taxId": "41875", "score": 1943.0}, {"name": "chr_11_RCC1615", "taxId": "41875", "score": 1940.0}, {"name": "chr_11_RCC1615", "taxId": "41875", "score": 1934.0}, {"name": "chr_11_RCC1615", "taxId": "41875", "score": 1934.0}, {"name": "chr_11_RCC1615", "taxId": "41875", "score": 1917.0}, {"name": "chr_11_RCC1615", "taxId": "41875", "score": 1917.0}, {"name": "chr_11_RCC1615", "taxId": "41875", "score": 1914.0}, {"name": "chr_11_RCC1615", "taxId": "41875", "score": 1914.0}, {"name": "chr_11_RCC1615", "taxId": "41875", "score": 1912.0}, {"name": "chr_11_RCC1615", "taxId": "41875", "score": 1912.0}, {"name": "chr_11_RCC1615", "taxId": "41875", "score": 1908.0}, {"name": "chr_11_RCC1615", "taxId": "41875", "score": 1605.0}, {"name": "chr_11_RCC1615", "taxId": "41875", "score": 717.0}, {"name": "chr_11_RCC1615", "taxId": "41875", "score": 499.0}, {"name": "chr_11_RCC1615", "taxId": "41875", "score": 401.0}, {"name": "chr_11_RCC1615", "taxId": "41875", "score": 1906.0}, {"name": "chr_11_RCC1615", "taxId": "41875", "score": 1905.0}, {"name": "chr_11_RCC1615", "taxId": "41875", "score": 1072.0}, {"name": "chr_11_RCC1615", "taxId": "41875", "score": 760.0}, {"name": "chr_11_RCC1615", "taxId": "41875", "score": 1899.0}, {"name": "chr_11_RCC1615", "taxId": "41875", "score": 1895.0}, {"name": "chr_11_RCC1615", "taxId": "41875", "score": 1890.0}, {"name": "chr_11_RCC1615", "taxId": "41875", "score": 1884.0}, {"name": "chr_11_RCC1615", "taxId": "41875", "score": 1871.0}, {"name": "chr_11_RCC1615", "taxId": "41875", "score": 1871.0}, {"name": "chr_11_RCC1615", "taxId": "41875", "score": 1864.0}, {"name": "chr_11_RCC1615", "taxId": "41875", "score": 1731.0}, {"name": "chr_11_RCC1615", "taxId": "41875", "score": 1860.0}, {"name": "chr_11_RCC1615", "taxId": "41875", "score": 1847.0}, {"name": "chr_11_RCC1615", "taxId": "41875", "score": 1845.0}, {"name": "chr_11_RCC1615", "taxId": "41875", "score": 1845.0}, {"name": "chr_11_RCC1615", "taxId": "41875", "score": 1836.0}, {"name": "chr_11_RCC1615", "taxId": "41875", "score": 1808.0}, {"name": "chr_11_RCC1615", "taxId": "41875", "score": 1805.0}, {"name": "chr_11_RCC1615", "taxId": "41875", "score": 1801.0}, {"name": "chr_11_RCC1615", "taxId": "41875", "score": 1796.0}, {"name": "chr_11_RCC1615", "taxId": "41875", "score": 1794.0}, {"name": "chr_11_RCC1615", "taxId": "41875", "score": 1790.0}, {"name": "chr_11_RCC1615", "taxId": "41875", "score": 1783.0}, {"name": "chr_11_RCC1615", "taxId": "41875", "score": 1781.0}, {"name": "chr_11_RCC1615", "taxId": "41875", "score": 904.0}, {"name": "chr_11_RCC1615", "taxId": "41875", "score": 1770.0}, {"name": "chr_11_RCC1615", "taxId": "41875", "score": 1762.0}, {"name": "chr_11_RCC1615", "taxId": "41875", "score": 1757.0}, {"name": "chr_11_RCC1615", "taxId": "41875", "score": 272.0}, {"name": "chr_11_RCC1615", "taxId": "41875", "score": 1751.0}, {"name": "chr_11_RCC1615", "taxId": "41875", "score": 1740.0}, {"name": "chr_11_RCC1615", "taxId": "41875", "score": 1724.0}, {"name": "chr_11_RCC1615", "taxId": "41875", "score": 1718.0}, {"name": "chr_11_RCC1615", "taxId": "41875", "score": 1701.0}, {"name": "chr_11_RCC1615", "taxId": "41875", "score": 1681.0}, {"name": "chr_11_RCC1615", "taxId": "41875", "score": 1657.0}, {"name": "chr_11_RCC1615", "taxId": "41875", "score": 1537.0}, {"name": "chr_11_RCC1615", "taxId": "41875", "score": 1657.0}, {"name": "chr_11_RCC1615", "taxId": "41875", "score": 1648.0}, {"name": "chr_11_RCC1615", "taxId": "41875", "score": 1646.0}, {"name": "chr_11_RCC1615", "taxId": "41875", "score": 1646.0}, {"name": "chr_11_RCC1615", "taxId": "41875", "score": 1644.0}, {"name": "chr_11_RCC1615", "taxId": "41875", "score": 676.0}, {"name": "chr_11_RCC1615", "taxId": "41875", "score": 1618.0}, {"name": "chr_11_RCC1615", "taxId": "41875", "score": 612.0}, {"name": "chr_11_RCC1615", "taxId": "41875", "score": 1613.0}, {"name": "chr_11_RCC1615", "taxId": "41875", "score": 1609.0}, {"name": "chr_11_RCC1615", "taxId": "41875", "score": 1605.0}, {"name": "chr_11_RCC1615", "taxId": "41875", "score": 1596.0}, {"name": "chr_11_RCC1615", "taxId": "41875", "score": 1596.0}, {"name": "chr_11_RCC1615", "taxId": "41875", "score": 1592.0}, {"name": "chr_11_RCC1615", "taxId": "41875", "score": 246.0}, {"name": "chr_11_RCC1615", "taxId": "41875", "score": 1592.0}, {"name": "chr_11_RCC1615", "taxId": "41875", "score": 1591.0}, {"name": "chr_11_RCC1615", "taxId": "41875", "score": 1580.0}, {"name": "chr_11_RCC1615", "taxId": "41875", "score": 1574.0}, {"name": "chr_11_RCC1615", "taxId": "41875", "score": 1559.0}, {"name": "chr_11_RCC1615", "taxId": "41875", "score": 1552.0}, {"name": "chr_11_RCC1615", "taxId": "41875", "score": 1520.0}, {"name": "chr_11_RCC1615", "taxId": "41875", "score": 922.0}, {"name": "chr_11_RCC1615", "taxId": "41875", "score": 1504.0}, {"name": "chr_11_RCC1615", "taxId": "41875", "score": 1496.0}, {"name": "chr_11_RCC1615", "taxId": "41875", "score": 472.0}, {"name": "chr_11_RCC1615", "taxId": "41875", "score": 1493.0}, {"name": "chr_11_RCC1615", "taxId": "41875", "score": 416.0}, {"name": "chr_11_RCC1615", "taxId": "41875", "score": 1491.0}, {"name": "chr_11_RCC1615", "taxId": "41875", "score": 1491.0}, {"name": "chr_11_RCC1615", "taxId": "41875", "score": 1485.0}, {"name": "chr_11_RCC1615", "taxId": "41875", "score": 1482.0}, {"name": "chr_11_RCC1615", "taxId": "41875", "score": 1465.0}, {"name": "chr_11_RCC1615", "taxId": "41875", "score": 1454.0}, {"name": "chr_11_RCC1615", "taxId": "41875", "score": 230.0}, {"name": "chr_11_RCC1615", "taxId": "528323", "score": 1448.0}, {"name": "chr_11_RCC1615", "taxId": "41875", "score": 1447.0}, {"name": "chr_11_RCC1615", "taxId": "41875", "score": 1441.0}, {"name": "chr_11_RCC1615", "taxId": "41875", "score": 1441.0}, {"name": "chr_11_RCC1615", "taxId": "41875", "score": 1437.0}, {"name": "chr_11_RCC1615", "taxId": "41875", "score": 1430.0}, {"name": "chr_11_RCC1615", "taxId": "41875", "score": 1424.0}, {"name": "chr_11_RCC1615", "taxId": "41875", "score": 1413.0}, {"name": "chr_11_RCC1615", "taxId": "41875", "score": 1397.0}, {"name": "chr_11_RCC1615", "taxId": "41875", "score": 1389.0}, {"name": "chr_11_RCC1615", "taxId": "41875", "score": 1227.0}, {"name": "chr_11_RCC1615", "taxId": "41875", "score": 1386.0}, {"name": "chr_11_RCC1615", "taxId": "41875", "score": 1380.0}, {"name": "chr_11_RCC1615", "taxId": "41875", "score": 1376.0}, {"name": "chr_11_RCC1615", "taxId": "41875", "score": 1376.0}, {"name": "chr_11_RCC1615", "taxId": "436017", "score": 1371.0}, {"name": "chr_11_RCC1615", "taxId": "436017", "score": 1321.0}, {"name": "chr_11_RCC1615", "taxId": "436017", "score": 857.0}, {"name": "chr_11_RCC1615", "taxId": "436017", "score": 736.0}, {"name": "chr_11_RCC1615", "taxId": "436017", "score": 647.0}, {"name": "chr_11_RCC1615", "taxId": "436017", "score": 555.0}, {"name": "chr_11_RCC1615", "taxId": "436017", "score": 538.0}, {"name": "chr_11_RCC1615", "taxId": "436017", "score": 344.0}, {"name": "chr_11_RCC1615", "taxId": "436017", "score": 161.0}, {"name": "chr_11_RCC1615", "taxId": "436017", "score": 152.0}, {"name": "chr_11_RCC1615", "taxId": "41875", "score": 1367.0}, {"name": "chr_11_RCC1615", "taxId": "436017", "score": 1367.0}, {"name": "chr_11_RCC1615", "taxId": "41875", "score": 1358.0}, {"name": "chr_11_RCC1615", "taxId": "41875", "score": 1341.0}, {"name": "chr_11_RCC1615", "taxId": "436017", "score": 1321.0}, {"name": "chr_11_RCC1615", "taxId": "41875", "score": 1301.0}, {"name": "chr_11_RCC1615", "taxId": "41875", "score": 195.0}, {"name": "chr_11_RCC1615", "taxId": "41875", "score": 1279.0}, {"name": "chr_11_RCC1615", "taxId": "41875", "score": 651.0}, {"name": "chr_11_RCC1615", "taxId": "41875", "score": 1275.0}, {"name": "chr_11_RCC1615", "taxId": "41875", "score": 165.0}, {"name": "chr_11_RCC1615", "taxId": "41875", "score": 1264.0}, {"name": "chr_11_RCC1615", "taxId": "41875", "score": 1254.0}, {"name": "chr_11_RCC1615", "taxId": "41875", "score": 771.0}, {"name": "chr_11_RCC1615", "taxId": "41875", "score": 455.0}, {"name": "chr_11_RCC1615", "taxId": "41875", "score": 281.0}, {"name": "chr_11_RCC1615", "taxId": "41875", "score": 1254.0}, {"name": "chr_11_RCC1615", "taxId": "41875", "score": 765.0}, {"name": "chr_11_RCC1615", "taxId": "41875", "score": 455.0}, {"name": "chr_11_RCC1615", "taxId": "41875", "score": 281.0}, {"name": "chr_11_RCC1615", "taxId": "564608", "score": 1253.0}, {"name": "chr_11_RCC1615", "taxId": "41875", "score": 1238.0}, {"name": "chr_11_RCC1615", "taxId": "41875", "score": 1236.0}, {"name": "chr_11_RCC1615", "taxId": "41875", "score": 1236.0}, {"name": "chr_11_RCC1615", "taxId": "41875", "score": 1230.0}, {"name": "chr_11_RCC1615", "taxId": "41875", "score": 1230.0}, {"name": "chr_11_RCC1615", "taxId": "41875", "score": 1218.0}, {"name": "chr_11_RCC1615", "taxId": "41875", "score": 1214.0}, {"name": "chr_11_RCC1615", "taxId": "41875", "score": 1197.0}, {"name": "chr_11_RCC1615", "taxId": "41875", "score": 1194.0}, {"name": "chr_11_RCC1615", "taxId": "41875", "score": 592.0}, {"name": "chr_11_RCC1615", "taxId": "41875", "score": 1188.0}, {"name": "chr_11_RCC1615", "taxId": "41875", "score": 1186.0}, {"name": "chr_11_RCC1615", "taxId": "41875", "score": 1177.0}, {"name": "chr_11_RCC1615", "taxId": "41875", "score": 1175.0}, {"name": "chr_11_RCC1615", "taxId": "41875", "score": 1170.0}, {"name": "chr_11_RCC1615", "taxId": "41875", "score": 1166.0}, {"name": "chr_11_RCC1615", "taxId": "41875", "score": 1158.0}, {"name": "chr_11_RCC1615", "taxId": "41875", "score": 1158.0}, {"name": "chr_11_RCC1615", "taxId": "41875", "score": 1157.0}, {"name": "chr_11_RCC1615", "taxId": "41875", "score": 460.0}, {"name": "chr_11_RCC1615", "taxId": "41875", "score": 1149.0}, {"name": "chr_11_RCC1615", "taxId": "41875", "score": 1147.0}, {"name": "chr_11_RCC1615", "taxId": "41875", "score": 1144.0}, {"name": "chr_11_RCC1615", "taxId": "41875", "score": 1114.0}, {"name": "chr_11_RCC1615", "taxId": "296587", "score": 1105.0}, {"name": "chr_11_RCC1615", "taxId": "41875", "score": 1103.0}, {"name": "chr_11_RCC1615", "taxId": "41875", "score": 1064.0}, {"name": "chr_11_RCC1615", "taxId": "41875", "score": 497.0}, {"name": "chr_11_RCC1615", "taxId": "41875", "score": 1050.0}, {"name": "chr_11_RCC1615", "taxId": "100272", "score": 1016.0}, {"name": "chr_11_RCC1615", "taxId": "41875", "score": 987.0}, {"name": "chr_11_RCC1615", "taxId": "41875", "score": 741.0}, {"name": "chr_11_RCC1615", "taxId": "41875", "score": 987.0}, {"name": "chr_11_RCC1615", "taxId": "41875", "score": 983.0}, {"name": "chr_11_RCC1615", "taxId": "41875", "score": 983.0}, {"name": "chr_11_RCC1615", "taxId": "41875", "score": 981.0}, {"name": "chr_11_RCC1615", "taxId": "41875", "score": 963.0}, {"name": "chr_11_RCC1615", "taxId": "41875", "score": 963.0}, {"name": "chr_11_RCC1615", "taxId": "41875", "score": 420.0}, {"name": "chr_11_RCC1615", "taxId": "41875", "score": 959.0}, {"name": "chr_11_RCC1615", "taxId": "41875", "score": 948.0}, {"name": "chr_11_RCC1615", "taxId": "41875", "score": 944.0}, {"name": "chr_11_RCC1615", "taxId": "41875", "score": 929.0}, {"name": "chr_11_RCC1615", "taxId": "41875", "score": 926.0}, {"name": "chr_11_RCC1615", "taxId": "41875", "score": 920.0}, {"name": "chr_11_RCC1615", "taxId": "41875", "score": 920.0}, {"name": "chr_11_RCC1615", "taxId": "41875", "score": 918.0}, {"name": "chr_11_RCC1615", "taxId": "41875", "score": 902.0}, {"name": "chr_11_RCC1615", "taxId": "41875", "score": 804.0}, {"name": "chr_11_RCC1615", "taxId": "41875", "score": 614.0}, {"name": "chr_11_RCC1615", "taxId": "41875", "score": 316.0}, {"name": "chr_11_RCC1615", "taxId": "41875", "score": 900.0}, {"name": "chr_11_RCC1615", "taxId": "41875", "score": 804.0}, {"name": "chr_11_RCC1615", "taxId": "41875", "score": 885.0}, {"name": "chr_11_RCC1615", "taxId": "41875", "score": 431.0}, {"name": "chr_11_RCC1615", "taxId": "41875", "score": 876.0}, {"name": "chr_11_RCC1615", "taxId": "70448", "score": 874.0}, {"name": "chr_11_RCC1615", "taxId": "242159", "score": 857.0}, {"name": "chr_11_RCC1615", "taxId": "436017", "score": 857.0}, {"name": "chr_11_RCC1615", "taxId": "41875", "score": 854.0}, {"name": "chr_11_RCC1615", "taxId": "41875", "score": 850.0}, {"name": "chr_11_RCC1615", "taxId": "41875", "score": 625.0}, {"name": "chr_11_RCC1615", "taxId": "41875", "score": 850.0}, {"name": "chr_11_RCC1615", "taxId": "41875", "score": 846.0}, {"name": "chr_11_RCC1615", "taxId": "41875", "score": 846.0}, {"name": "chr_11_RCC1615", "taxId": "41875", "score": 760.0}, {"name": "chr_11_RCC1615", "taxId": "41875", "score": 586.0}, {"name": "chr_11_RCC1615", "taxId": "41875", "score": 846.0}, {"name": "chr_11_RCC1615", "taxId": "41875", "score": 265.0}, {"name": "chr_11_RCC1615", "taxId": "41875", "score": 215.0}, {"name": "chr_11_RCC1615", "taxId": "41875", "score": 832.0}, {"name": "chr_11_RCC1615", "taxId": "41875", "score": 832.0}, {"name": "chr_11_RCC1615", "taxId": "41875", "score": 826.0}, {"name": "chr_11_RCC1615", "taxId": "41875", "score": 806.0}, {"name": "chr_11_RCC1615", "taxId": "41875", "score": 804.0}, {"name": "chr_11_RCC1615", "taxId": "41875", "score": 798.0}, {"name": "chr_11_RCC1615", "taxId": "41875", "score": 758.0}, {"name": "chr_11_RCC1615", "taxId": "41875", "score": 756.0}, {"name": "chr_11_RCC1615", "taxId": "41875", "score": 263.0}, {"name": "chr_11_RCC1615", "taxId": "41875", "score": 756.0}, {"name": "chr_11_RCC1615", "taxId": "41875", "score": 263.0}, {"name": "chr_11_RCC1615", "taxId": "41875", "score": 741.0}, {"name": "chr_11_RCC1615", "taxId": "41875", "score": 693.0}, {"name": "chr_11_RCC1615", "taxId": "41875", "score": 536.0}, {"name": "chr_11_RCC1615", "taxId": "41875", "score": 516.0}, {"name": "chr_11_RCC1615", "taxId": "436017", "score": 736.0}, {"name": "chr_11_RCC1615", "taxId": "41875", "score": 723.0}, {"name": "chr_11_RCC1615", "taxId": "41875", "score": 721.0}, {"name": "chr_11_RCC1615", "taxId": "41875", "score": 715.0}, {"name": "chr_11_RCC1615", "taxId": "41875", "score": 708.0}, {"name": "chr_11_RCC1615", "taxId": "41875", "score": 699.0}, {"name": "chr_11_RCC1615", "taxId": "41875", "score": 682.0}, {"name": "chr_11_RCC1615", "taxId": "41875", "score": 676.0}, {"name": "chr_11_RCC1615", "taxId": "41875", "score": 671.0}, {"name": "chr_11_RCC1615", "taxId": "41875", "score": 206.0}, {"name": "chr_11_RCC1615", "taxId": "41875", "score": 660.0}, {"name": "chr_11_RCC1615", "taxId": "41875", "score": 649.0}, {"name": "chr_11_RCC1615", "taxId": "41875", "score": 640.0}, {"name": "chr_11_RCC1615", "taxId": "41875", "score": 627.0}, {"name": "chr_11_RCC1615", "taxId": "41875", "score": 606.0}, {"name": "chr_11_RCC1615", "taxId": "70448", "score": 601.0}, {"name": "chr_11_RCC1615", "taxId": "41875", "score": 599.0}, {"name": "chr_11_RCC1615", "taxId": "564608", "score": 597.0}, {"name": "chr_11_RCC1615", "taxId": "41875", "score": 595.0}, {"name": "chr_11_RCC1615", "taxId": "436017", "score": 592.0}, {"name": "chr_11_RCC1615", "taxId": "41875", "score": 588.0}, {"name": "chr_11_RCC1615", "taxId": "41875", "score": 588.0}, {"name": "chr_11_RCC1615", "taxId": "41875", "score": 588.0}, {"name": "chr_11_RCC1615", "taxId": "41875", "score": 588.0}, {"name": "chr_11_RCC1615", "taxId": "41875", "score": 182.0}, {"name": "chr_11_RCC1615", "taxId": "41875", "score": 586.0}, {"name": "chr_11_RCC1615", "taxId": "41875", "score": 584.0}, {"name": "chr_11_RCC1615", "taxId": "41875", "score": 584.0}, {"name": "chr_11_RCC1615", "taxId": "41875", "score": 379.0}, {"name": "chr_11_RCC1615", "taxId": "41875", "score": 165.0}, {"name": "chr_11_RCC1615", "taxId": "41875", "score": 579.0}, {"name": "chr_11_RCC1615", "taxId": "41875", "score": 560.0}, {"name": "chr_11_RCC1615", "taxId": "41875", "score": 560.0}, {"name": "chr_11_RCC1615", "taxId": "41875", "score": 479.0}, {"name": "chr_11_RCC1615", "taxId": "41875", "score": 555.0}, {"name": "chr_11_RCC1615", "taxId": "41875", "score": 187.0}, {"name": "chr_11_RCC1615", "taxId": "436017", "score": 555.0}, {"name": "chr_11_RCC1615", "taxId": "41875", "score": 549.0}, {"name": "chr_11_RCC1615", "taxId": "41875", "score": 544.0}, {"name": "chr_11_RCC1615", "taxId": "41875", "score": 512.0}, {"name": "chr_11_RCC1615", "taxId": "41875", "score": 226.0}, {"name": "chr_11_RCC1615", "taxId": "41875", "score": 499.0}, {"name": "chr_11_RCC1615", "taxId": "41875", "score": 401.0}, {"name": "chr_11_RCC1615", "taxId": "41875", "score": 479.0}, {"name": "chr_11_RCC1615", "taxId": "41875", "score": 182.0}, {"name": "chr_11_RCC1615", "taxId": "41875", "score": 472.0}, {"name": "chr_11_RCC1615", "taxId": "41875", "score": 446.0}, {"name": "chr_11_RCC1615", "taxId": "41875", "score": 189.0}, {"name": "chr_11_RCC1615", "taxId": "41875", "score": 436.0}, {"name": "chr_11_RCC1615", "taxId": "41875", "score": 435.0}, {"name": "chr_11_RCC1615", "taxId": "41875", "score": 433.0}, {"name": "chr_11_RCC1615", "taxId": "41875", "score": 425.0}, {"name": "chr_11_RCC1615", "taxId": "41875", "score": 217.0}, {"name": "chr_11_RCC1615", "taxId": "41875", "score": 414.0}, {"name": "chr_11_RCC1615", "taxId": "41875", "score": 394.0}, {"name": "chr_11_RCC1615", "taxId": "70448", "score": 385.0}, {"name": "chr_11_RCC1615", "taxId": "41875", "score": 385.0}, {"name": "chr_11_RCC1615", "taxId": "41875", "score": 148.0}, {"name": "chr_11_RCC1615", "taxId": "41875", "score": 379.0}, {"name": "chr_11_RCC1615", "taxId": "41875", "score": 370.0}, {"name": "chr_11_RCC1615", "taxId": "436017", "score": 344.0}, {"name": "chr_11_RCC1615", "taxId": "41875", "score": 309.0}, {"name": "chr_11_RCC1615", "taxId": "296587", "score": 287.0}, {"name": "chr_11_RCC1615", "taxId": "41875", "score": 283.0}, {"name": "chr_11_RCC1615", "taxId": "41875", "score": 276.0}, {"name": "chr_11_RCC1615", "taxId": "3711", "score": 267.0}, {"name": "chr_11_RCC1615", "taxId": "41875", "score": 265.0}, {"name": "chr_11_RCC1615", "taxId": "41875", "score": 265.0}, {"name": "chr_11_RCC1615", "taxId": "41875", "score": 189.0}, {"name": "chr_11_RCC1615", "taxId": "8083", "score": 261.0}, {"name": "chr_11_RCC1615", "taxId": "307658", "score": 252.0}, {"name": "chr_11_RCC1615", "taxId": "3711", "score": 244.0}, {"name": "chr_11_RCC1615", "taxId": "41875", "score": 244.0}, {"name": "chr_11_RCC1615", "taxId": "41875", "score": 235.0}, {"name": "chr_11_RCC1615", "taxId": "41875", "score": 211.0}, {"name": "chr_11_RCC1615", "taxId": "41875", "score": 159.0}, {"name": "chr_11_RCC1615", "taxId": "32473", "score": 233.0}, {"name": "chr_11_RCC1615", "taxId": "41875", "score": 233.0}, {"name": "chr_11_RCC1615", "taxId": "59895", "score": 215.0}, {"name": "chr_11_RCC1615", "taxId": "41875", "score": 215.0}, {"name": "chr_11_RCC1615", "taxId": "574566", "score": 209.0}, {"name": "chr_11_RCC1615", "taxId": "41875", "score": 198.0}, {"name": "chr_11_RCC1615", "taxId": "41875", "score": 182.0}, {"name": "chr_11_RCC1615", "taxId": "2021234", "score": 178.0}, {"name": "chr_11_RCC1615", "taxId": "3726", "score": 171.0}, {"name": "chr_11_RCC1615", "taxId": "3726", "score": 171.0}, {"name": "chr_11_RCC1615", "taxId": "112090", "score": 171.0}, {"name": "chr_11_RCC1615", "taxId": "112090", "score": 171.0}, {"name": "chr_11_RCC1615", "taxId": "2055892", "score": 165.0}, {"name": "chr_11_RCC1615", "taxId": "41875", "score": 165.0}, {"name": "chr_11_RCC1615", "taxId": "436017", "score": 161.0}, {"name": "chr_11_RCC1615", "taxId": "41875", "score": 159.0}, {"name": "chr_11_RCC1615", "taxId": "253288", "score": 159.0}, {"name": "chr_11_RCC1615", "taxId": "436017", "score": 152.0}, {"name": "chr_11_RCC1615", "taxId": "4442", "score": 150.0}, {"name": "chr_11_RCC1615", "taxId": "41875", "score": 143.0}]}, "taxonomy": {"bestsum": {"species": {"tax": "Bathycoccus prasinos", "score": 2536935.0, "c_index": 20}, "genus": {"tax": "Bathycoccus", "score": 2536935.0, "c_index": 16}, "family": {"tax": "Bathycoccaceae", "score": 2552419.0, "c_index": 13}, "order": {"tax": "Mamiellales", "score": 2557109.0, "c_index": 11}, "phylum": {"tax": "Chlorophyta", "score": 2583403.0, "c_index": 6}, "superkingdom": {"tax": "Eukaryota", "score": 2586884.0, "c_index": 1}}}}, "chr_10_RCC1615": {"name": "chr_10_RCC1615", "length": 778859, "n_count": 0, "agct_count": 778859, "gc": 0.4843, "covs": {"bam0": 22.5295}, "read_cov": {"bam0": 70531}, "hits": {"tax0": [{"name": "chr_10_RCC1615", "taxId": "41875", "score": 200200.0}, {"name": "chr_10_RCC1615", "taxId": "41875", "score": 180800.0}, {"name": "chr_10_RCC1615", "taxId": "41875", "score": 57548.0}, {"name": "chr_10_RCC1615", "taxId": "41875", "score": 55793.0}, {"name": "chr_10_RCC1615", "taxId": "41875", "score": 55400.0}, {"name": "chr_10_RCC1615", "taxId": "41875", "score": 53531.0}, {"name": "chr_10_RCC1615", "taxId": "41875", "score": 50994.0}, {"name": "chr_10_RCC1615", "taxId": "41875", "score": 46313.0}, {"name": "chr_10_RCC1615", "taxId": "41875", "score": 46215.0}, {"name": "chr_10_RCC1615", "taxId": "41875", "score": 44365.0}, {"name": "chr_10_RCC1615", "taxId": "41875", "score": 42843.0}, {"name": "chr_10_RCC1615", "taxId": "41875", "score": 40728.0}, {"name": "chr_10_RCC1615", "taxId": "41875", "score": 40632.0}, {"name": "chr_10_RCC1615", "taxId": "41875", "score": 39931.0}, {"name": "chr_10_RCC1615", "taxId": "41875", "score": 38793.0}, {"name": "chr_10_RCC1615", "taxId": "41875", "score": 31589.0}, {"name": "chr_10_RCC1615", "taxId": "41875", "score": 30877.0}, {"name": "chr_10_RCC1615", "taxId": "41875", "score": 30474.0}, {"name": "chr_10_RCC1615", "taxId": "41875", "score": 28561.0}, {"name": "chr_10_RCC1615", "taxId": "41875", "score": 26803.0}, {"name": "chr_10_RCC1615", "taxId": "41875", "score": 25630.0}, {"name": "chr_10_RCC1615", "taxId": "41875", "score": 23422.0}, {"name": "chr_10_RCC1615", "taxId": "41875", "score": 21846.0}, {"name": "chr_10_RCC1615", "taxId": "41875", "score": 21346.0}, {"name": "chr_10_RCC1615", "taxId": "41875", "score": 19906.0}, {"name": "chr_10_RCC1615", "taxId": "41875", "score": 19841.0}, {"name": "chr_10_RCC1615", "taxId": "41875", "score": 18041.0}, {"name": "chr_10_RCC1615", "taxId": "41875", "score": 16822.0}, {"name": "chr_10_RCC1615", "taxId": "41875", "score": 11919.0}, {"name": "chr_10_RCC1615", "taxId": "41875", "score": 11472.0}, {"name": "chr_10_RCC1615", "taxId": "41875", "score": 11191.0}, {"name": "chr_10_RCC1615", "taxId": "41875", "score": 10455.0}, {"name": "chr_10_RCC1615", "taxId": "41875", "score": 9828.0}, {"name": "chr_10_RCC1615", "taxId": "41875", "score": 8115.0}, {"name": "chr_10_RCC1615", "taxId": "41875", "score": 7219.0}, {"name": "chr_10_RCC1615", "taxId": "41875", "score": 7191.0}, {"name": "chr_10_RCC1615", "taxId": "41875", "score": 5681.0}, {"name": "chr_10_RCC1615", "taxId": "41875", "score": 5105.0}, {"name": "chr_10_RCC1615", "taxId": "41875", "score": 2754.0}, {"name": "chr_10_RCC1615", "taxId": "41875", "score": 2161.0}, {"name": "chr_10_RCC1615", "taxId": "41875", "score": 2091.0}, {"name": "chr_10_RCC1615", "taxId": "41875", "score": 1790.0}, {"name": "chr_10_RCC1615", "taxId": "41875", "score": 1120.0}, {"name": "chr_10_RCC1615", "taxId": "41875", "score": 845.0}, {"name": "chr_10_RCC1615", "taxId": "41875", "score": 14587.0}, {"name": "chr_10_RCC1615", "taxId": "41875", "score": 13226.0}, {"name": "chr_10_RCC1615", "taxId": "41875", "score": 9889.0}, {"name": "chr_10_RCC1615", "taxId": "41875", "score": 9699.0}, {"name": "chr_10_RCC1615", "taxId": "41875", "score": 9579.0}, {"name": "chr_10_RCC1615", "taxId": "41875", "score": 9236.0}, {"name": "chr_10_RCC1615", "taxId": "41875", "score": 8455.0}, {"name": "chr_10_RCC1615", "taxId": "41875", "score": 8303.0}, {"name": "chr_10_RCC1615", "taxId": "41875", "score": 7986.0}, {"name": "chr_10_RCC1615", "taxId": "41875", "score": 7967.0}, {"name": "chr_10_RCC1615", "taxId": "41875", "score": 7838.0}, {"name": "chr_10_RCC1615", "taxId": "41875", "score": 7662.0}, {"name": "chr_10_RCC1615", "taxId": "41875", "score": 7518.0}, {"name": "chr_10_RCC1615", "taxId": "41875", "score": 7110.0}, {"name": "chr_10_RCC1615", "taxId": "41875", "score": 7044.0}, {"name": "chr_10_RCC1615", "taxId": "41875", "score": 7011.0}, {"name": "chr_10_RCC1615", "taxId": "41875", "score": 6970.0}, {"name": "chr_10_RCC1615", "taxId": "41875", "score": 6654.0}, {"name": "chr_10_RCC1615", "taxId": "41875", "score": 6626.0}, {"name": "chr_10_RCC1615", "taxId": "41875", "score": 6096.0}, {"name": "chr_10_RCC1615", "taxId": "41875", "score": 6045.0}, {"name": "chr_10_RCC1615", "taxId": "41875", "score": 5951.0}, {"name": "chr_10_RCC1615", "taxId": "41875", "score": 5934.0}, {"name": "chr_10_RCC1615", "taxId": "41875", "score": 5890.0}, {"name": "chr_10_RCC1615", "taxId": "41875", "score": 5851.0}, {"name": "chr_10_RCC1615", "taxId": "41875", "score": 5851.0}, {"name": "chr_10_RCC1615", "taxId": "41875", "score": 5827.0}, {"name": "chr_10_RCC1615", "taxId": "41875", "score": 5810.0}, {"name": "chr_10_RCC1615", "taxId": "41875", "score": 5782.0}, {"name": "chr_10_RCC1615", "taxId": "41875", "score": 5768.0}, {"name": "chr_10_RCC1615", "taxId": "41875", "score": 5751.0}, {"name": "chr_10_RCC1615", "taxId": "41875", "score": 364.0}, {"name": "chr_10_RCC1615", "taxId": "41875", "score": 5696.0}, {"name": "chr_10_RCC1615", "taxId": "41875", "score": 5672.0}, {"name": "chr_10_RCC1615", "taxId": "41875", "score": 5648.0}, {"name": "chr_10_RCC1615", "taxId": "41875", "score": 5637.0}, {"name": "chr_10_RCC1615", "taxId": "41875", "score": 5487.0}, {"name": "chr_10_RCC1615", "taxId": "41875", "score": 5470.0}, {"name": "chr_10_RCC1615", "taxId": "41875", "score": 5457.0}, {"name": "chr_10_RCC1615", "taxId": "41875", "score": 5448.0}, {"name": "chr_10_RCC1615", "taxId": "41875", "score": 5349.0}, {"name": "chr_10_RCC1615", "taxId": "41875", "score": 5345.0}, {"name": "chr_10_RCC1615", "taxId": "41875", "score": 5343.0}, {"name": "chr_10_RCC1615", "taxId": "41875", "score": 717.0}, {"name": "chr_10_RCC1615", "taxId": "41875", "score": 5059.0}, {"name": "chr_10_RCC1615", "taxId": "41875", "score": 5009.0}, {"name": "chr_10_RCC1615", "taxId": "41875", "score": 4998.0}, {"name": "chr_10_RCC1615", "taxId": "41875", "score": 547.0}, {"name": "chr_10_RCC1615", "taxId": "41875", "score": 4975.0}, {"name": "chr_10_RCC1615", "taxId": "41875", "score": 4902.0}, {"name": "chr_10_RCC1615", "taxId": "41875", "score": 4776.0}, {"name": "chr_10_RCC1615", "taxId": "41875", "score": 4759.0}, {"name": "chr_10_RCC1615", "taxId": "41875", "score": 4743.0}, {"name": "chr_10_RCC1615", "taxId": "41875", "score": 4700.0}, {"name": "chr_10_RCC1615", "taxId": "41875", "score": 4626.0}, {"name": "chr_10_RCC1615", "taxId": "41875", "score": 4562.0}, {"name": "chr_10_RCC1615", "taxId": "41875", "score": 4547.0}, {"name": "chr_10_RCC1615", "taxId": "41875", "score": 453.0}, {"name": "chr_10_RCC1615", "taxId": "41875", "score": 4521.0}, {"name": "chr_10_RCC1615", "taxId": "41875", "score": 4488.0}, {"name": "chr_10_RCC1615", "taxId": "41875", "score": 4484.0}, {"name": "chr_10_RCC1615", "taxId": "41875", "score": 4482.0}, {"name": "chr_10_RCC1615", "taxId": "41875", "score": 4453.0}, {"name": "chr_10_RCC1615", "taxId": "41875", "score": 4427.0}, {"name": "chr_10_RCC1615", "taxId": "41875", "score": 4318.0}, {"name": "chr_10_RCC1615", "taxId": "41875", "score": 4423.0}, {"name": "chr_10_RCC1615", "taxId": "41875", "score": 4335.0}, {"name": "chr_10_RCC1615", "taxId": "41875", "score": 4329.0}, {"name": "chr_10_RCC1615", "taxId": "41875", "score": 4313.0}, {"name": "chr_10_RCC1615", "taxId": "41875", "score": 4259.0}, {"name": "chr_10_RCC1615", "taxId": "41875", "score": 313.0}, {"name": "chr_10_RCC1615", "taxId": "41875", "score": 4241.0}, {"name": "chr_10_RCC1615", "taxId": "41875", "score": 4235.0}, {"name": "chr_10_RCC1615", "taxId": "41875", "score": 4228.0}, {"name": "chr_10_RCC1615", "taxId": "41875", "score": 4187.0}, {"name": "chr_10_RCC1615", "taxId": "41875", "score": 4183.0}, {"name": "chr_10_RCC1615", "taxId": "41875", "score": 1572.0}, {"name": "chr_10_RCC1615", "taxId": "41875", "score": 4150.0}, {"name": "chr_10_RCC1615", "taxId": "41875", "score": 4106.0}, {"name": "chr_10_RCC1615", "taxId": "41875", "score": 4095.0}, {"name": "chr_10_RCC1615", "taxId": "41875", "score": 4067.0}, {"name": "chr_10_RCC1615", "taxId": "41875", "score": 4061.0}, {"name": "chr_10_RCC1615", "taxId": "41875", "score": 4061.0}, {"name": "chr_10_RCC1615", "taxId": "41875", "score": 4058.0}, {"name": "chr_10_RCC1615", "taxId": "41875", "score": 4012.0}, {"name": "chr_10_RCC1615", "taxId": "41875", "score": 4012.0}, {"name": "chr_10_RCC1615", "taxId": "41875", "score": 3978.0}, {"name": "chr_10_RCC1615", "taxId": "41875", "score": 3947.0}, {"name": "chr_10_RCC1615", "taxId": "41875", "score": 3940.0}, {"name": "chr_10_RCC1615", "taxId": "41875", "score": 3936.0}, {"name": "chr_10_RCC1615", "taxId": "41875", "score": 3917.0}, {"name": "chr_10_RCC1615", "taxId": "41875", "score": 3869.0}, {"name": "chr_10_RCC1615", "taxId": "41875", "score": 3866.0}, {"name": "chr_10_RCC1615", "taxId": "41875", "score": 3856.0}, {"name": "chr_10_RCC1615", "taxId": "41875", "score": 3836.0}, {"name": "chr_10_RCC1615", "taxId": "41875", "score": 593.0}, {"name": "chr_10_RCC1615", "taxId": "41875", "score": 3834.0}, {"name": "chr_10_RCC1615", "taxId": "41875", "score": 3808.0}, {"name": "chr_10_RCC1615", "taxId": "41875", "score": 3807.0}, {"name": "chr_10_RCC1615", "taxId": "41875", "score": 3805.0}, {"name": "chr_10_RCC1615", "taxId": "41875", "score": 3768.0}, {"name": "chr_10_RCC1615", "taxId": "41875", "score": 3757.0}, {"name": "chr_10_RCC1615", "taxId": "41875", "score": 200.0}, {"name": "chr_10_RCC1615", "taxId": "41875", "score": 3751.0}, {"name": "chr_10_RCC1615", "taxId": "41875", "score": 3746.0}, {"name": "chr_10_RCC1615", "taxId": "41875", "score": 3668.0}, {"name": "chr_10_RCC1615", "taxId": "41875", "score": 379.0}, {"name": "chr_10_RCC1615", "taxId": "41875", "score": 3664.0}, {"name": "chr_10_RCC1615", "taxId": "41875", "score": 3629.0}, {"name": "chr_10_RCC1615", "taxId": "41875", "score": 3615.0}, {"name": "chr_10_RCC1615", "taxId": "41875", "score": 3615.0}, {"name": "chr_10_RCC1615", "taxId": "41875", "score": 3602.0}, {"name": "chr_10_RCC1615", "taxId": "41875", "score": 3585.0}, {"name": "chr_10_RCC1615", "taxId": "41875", "score": 3557.0}, {"name": "chr_10_RCC1615", "taxId": "41875", "score": 3531.0}, {"name": "chr_10_RCC1615", "taxId": "41875", "score": 3363.0}, {"name": "chr_10_RCC1615", "taxId": "41875", "score": 3352.0}, {"name": "chr_10_RCC1615", "taxId": "41875", "score": 3343.0}, {"name": "chr_10_RCC1615", "taxId": "41875", "score": 3321.0}, {"name": "chr_10_RCC1615", "taxId": "41875", "score": 3297.0}, {"name": "chr_10_RCC1615", "taxId": "41875", "score": 739.0}, {"name": "chr_10_RCC1615", "taxId": "41875", "score": 3280.0}, {"name": "chr_10_RCC1615", "taxId": "41875", "score": 3278.0}, {"name": "chr_10_RCC1615", "taxId": "41875", "score": 3258.0}, {"name": "chr_10_RCC1615", "taxId": "41875", "score": 3249.0}, {"name": "chr_10_RCC1615", "taxId": "41875", "score": 3245.0}, {"name": "chr_10_RCC1615", "taxId": "41875", "score": 3240.0}, {"name": "chr_10_RCC1615", "taxId": "41875", "score": 3234.0}, {"name": "chr_10_RCC1615", "taxId": "41875", "score": 3230.0}, {"name": "chr_10_RCC1615", "taxId": "41875", "score": 316.0}, {"name": "chr_10_RCC1615", "taxId": "41875", "score": 3225.0}, {"name": "chr_10_RCC1615", "taxId": "41875", "score": 3221.0}, {"name": "chr_10_RCC1615", "taxId": "41875", "score": 3199.0}, {"name": "chr_10_RCC1615", "taxId": "41875", "score": 3182.0}, {"name": "chr_10_RCC1615", "taxId": "41875", "score": 3169.0}, {"name": "chr_10_RCC1615", "taxId": "41875", "score": 3169.0}, {"name": "chr_10_RCC1615", "taxId": "41875", "score": 3153.0}, {"name": "chr_10_RCC1615", "taxId": "41875", "score": 327.0}, {"name": "chr_10_RCC1615", "taxId": "41875", "score": 239.0}, {"name": "chr_10_RCC1615", "taxId": "41875", "score": 3147.0}, {"name": "chr_10_RCC1615", "taxId": "41875", "score": 3136.0}, {"name": "chr_10_RCC1615", "taxId": "41875", "score": 3121.0}, {"name": "chr_10_RCC1615", "taxId": "41875", "score": 3109.0}, {"name": "chr_10_RCC1615", "taxId": "41875", "score": 3092.0}, {"name": "chr_10_RCC1615", "taxId": "41875", "score": 3081.0}, {"name": "chr_10_RCC1615", "taxId": "41875", "score": 3070.0}, {"name": "chr_10_RCC1615", "taxId": "41875", "score": 3040.0}, {"name": "chr_10_RCC1615", "taxId": "41875", "score": 3031.0}, {"name": "chr_10_RCC1615", "taxId": "41875", "score": 3016.0}, {"name": "chr_10_RCC1615", "taxId": "41875", "score": 3014.0}, {"name": "chr_10_RCC1615", "taxId": "41875", "score": 3013.0}, {"name": "chr_10_RCC1615", "taxId": "41875", "score": 3007.0}, {"name": "chr_10_RCC1615", "taxId": "41875", "score": 2994.0}, {"name": "chr_10_RCC1615", "taxId": "41875", "score": 2988.0}, {"name": "chr_10_RCC1615", "taxId": "41875", "score": 2987.0}, {"name": "chr_10_RCC1615", "taxId": "41875", "score": 2972.0}, {"name": "chr_10_RCC1615", "taxId": "41875", "score": 2966.0}, {"name": "chr_10_RCC1615", "taxId": "41875", "score": 2931.0}, {"name": "chr_10_RCC1615", "taxId": "41875", "score": 2922.0}, {"name": "chr_10_RCC1615", "taxId": "41875", "score": 2887.0}, {"name": "chr_10_RCC1615", "taxId": "41875", "score": 2833.0}, {"name": "chr_10_RCC1615", "taxId": "41875", "score": 2811.0}, {"name": "chr_10_RCC1615", "taxId": "41875", "score": 313.0}, {"name": "chr_10_RCC1615", "taxId": "41875", "score": 2798.0}, {"name": "chr_10_RCC1615", "taxId": "41875", "score": 2798.0}, {"name": "chr_10_RCC1615", "taxId": "41875", "score": 2795.0}, {"name": "chr_10_RCC1615", "taxId": "41875", "score": 2782.0}, {"name": "chr_10_RCC1615", "taxId": "41875", "score": 2780.0}, {"name": "chr_10_RCC1615", "taxId": "41875", "score": 2769.0}, {"name": "chr_10_RCC1615", "taxId": "41875", "score": 2760.0}, {"name": "chr_10_RCC1615", "taxId": "41875", "score": 2739.0}, {"name": "chr_10_RCC1615", "taxId": "41875", "score": 2723.0}, {"name": "chr_10_RCC1615", "taxId": "41875", "score": 2723.0}, {"name": "chr_10_RCC1615", "taxId": "41875", "score": 2717.0}, {"name": "chr_10_RCC1615", "taxId": "41875", "score": 2702.0}, {"name": "chr_10_RCC1615", "taxId": "41875", "score": 2687.0}, {"name": "chr_10_RCC1615", "taxId": "41875", "score": 2678.0}, {"name": "chr_10_RCC1615", "taxId": "41875", "score": 2678.0}, {"name": "chr_10_RCC1615", "taxId": "41875", "score": 2638.0}, {"name": "chr_10_RCC1615", "taxId": "41875", "score": 2615.0}, {"name": "chr_10_RCC1615", "taxId": "41875", "score": 2608.0}, {"name": "chr_10_RCC1615", "taxId": "41875", "score": 1194.0}, {"name": "chr_10_RCC1615", "taxId": "41875", "score": 2579.0}, {"name": "chr_10_RCC1615", "taxId": "41875", "score": 2577.0}, {"name": "chr_10_RCC1615", "taxId": "41875", "score": 444.0}, {"name": "chr_10_RCC1615", "taxId": "41875", "score": 2555.0}, {"name": "chr_10_RCC1615", "taxId": "41875", "score": 2553.0}, {"name": "chr_10_RCC1615", "taxId": "41875", "score": 455.0}, {"name": "chr_10_RCC1615", "taxId": "41875", "score": 2538.0}, {"name": "chr_10_RCC1615", "taxId": "41875", "score": 2532.0}, {"name": "chr_10_RCC1615", "taxId": "41875", "score": 2527.0}, {"name": "chr_10_RCC1615", "taxId": "41875", "score": 2523.0}, {"name": "chr_10_RCC1615", "taxId": "41875", "score": 2516.0}, {"name": "chr_10_RCC1615", "taxId": "41875", "score": 2510.0}, {"name": "chr_10_RCC1615", "taxId": "41875", "score": 2508.0}, {"name": "chr_10_RCC1615", "taxId": "41875", "score": 2494.0}, {"name": "chr_10_RCC1615", "taxId": "41875", "score": 2492.0}, {"name": "chr_10_RCC1615", "taxId": "41875", "score": 2484.0}, {"name": "chr_10_RCC1615", "taxId": "41875", "score": 2481.0}, {"name": "chr_10_RCC1615", "taxId": "41875", "score": 2471.0}, {"name": "chr_10_RCC1615", "taxId": "41875", "score": 2471.0}, {"name": "chr_10_RCC1615", "taxId": "41875", "score": 2471.0}, {"name": "chr_10_RCC1615", "taxId": "41875", "score": 2470.0}, {"name": "chr_10_RCC1615", "taxId": "41875", "score": 2468.0}, {"name": "chr_10_RCC1615", "taxId": "41875", "score": 2132.0}, {"name": "chr_10_RCC1615", "taxId": "41875", "score": 2466.0}, {"name": "chr_10_RCC1615", "taxId": "41875", "score": 2455.0}, {"name": "chr_10_RCC1615", "taxId": "41875", "score": 2455.0}, {"name": "chr_10_RCC1615", "taxId": "41875", "score": 2423.0}, {"name": "chr_10_RCC1615", "taxId": "41875", "score": 2416.0}, {"name": "chr_10_RCC1615", "taxId": "41875", "score": 2407.0}, {"name": "chr_10_RCC1615", "taxId": "41875", "score": 2405.0}, {"name": "chr_10_RCC1615", "taxId": "41875", "score": 2401.0}, {"name": "chr_10_RCC1615", "taxId": "41875", "score": 2385.0}, {"name": "chr_10_RCC1615", "taxId": "41875", "score": 2379.0}, {"name": "chr_10_RCC1615", "taxId": "41875", "score": 2377.0}, {"name": "chr_10_RCC1615", "taxId": "41875", "score": 2377.0}, {"name": "chr_10_RCC1615", "taxId": "41875", "score": 2361.0}, {"name": "chr_10_RCC1615", "taxId": "41875", "score": 2344.0}, {"name": "chr_10_RCC1615", "taxId": "41875", "score": 2327.0}, {"name": "chr_10_RCC1615", "taxId": "41875", "score": 2326.0}, {"name": "chr_10_RCC1615", "taxId": "41875", "score": 141.0}, {"name": "chr_10_RCC1615", "taxId": "41875", "score": 2311.0}, {"name": "chr_10_RCC1615", "taxId": "41875", "score": 2290.0}, {"name": "chr_10_RCC1615", "taxId": "41875", "score": 2281.0}, {"name": "chr_10_RCC1615", "taxId": "41875", "score": 2274.0}, {"name": "chr_10_RCC1615", "taxId": "41875", "score": 2257.0}, {"name": "chr_10_RCC1615", "taxId": "41875", "score": 2250.0}, {"name": "chr_10_RCC1615", "taxId": "41875", "score": 2246.0}, {"name": "chr_10_RCC1615", "taxId": "41875", "score": 2244.0}, {"name": "chr_10_RCC1615", "taxId": "41875", "score": 2230.0}, {"name": "chr_10_RCC1615", "taxId": "41875", "score": 2230.0}, {"name": "chr_10_RCC1615", "taxId": "41875", "score": 2222.0}, {"name": "chr_10_RCC1615", "taxId": "41875", "score": 2191.0}, {"name": "chr_10_RCC1615", "taxId": "41875", "score": 2148.0}, {"name": "chr_10_RCC1615", "taxId": "41875", "score": 2145.0}, {"name": "chr_10_RCC1615", "taxId": "41875", "score": 2145.0}, {"name": "chr_10_RCC1615", "taxId": "41875", "score": 2139.0}, {"name": "chr_10_RCC1615", "taxId": "41875", "score": 2128.0}, {"name": "chr_10_RCC1615", "taxId": "41875", "score": 2109.0}, {"name": "chr_10_RCC1615", "taxId": "41875", "score": 2108.0}, {"name": "chr_10_RCC1615", "taxId": "41875", "score": 2108.0}, {"name": "chr_10_RCC1615", "taxId": "41875", "score": 2106.0}, {"name": "chr_10_RCC1615", "taxId": "41875", "score": 2100.0}, {"name": "chr_10_RCC1615", "taxId": "41875", "score": 2100.0}, {"name": "chr_10_RCC1615", "taxId": "41875", "score": 2084.0}, {"name": "chr_10_RCC1615", "taxId": "41875", "score": 2084.0}, {"name": "chr_10_RCC1615", "taxId": "41875", "score": 2073.0}, {"name": "chr_10_RCC1615", "taxId": "41875", "score": 2069.0}, {"name": "chr_10_RCC1615", "taxId": "41875", "score": 2061.0}, {"name": "chr_10_RCC1615", "taxId": "41875", "score": 2056.0}, {"name": "chr_10_RCC1615", "taxId": "41875", "score": 2045.0}, {"name": "chr_10_RCC1615", "taxId": "41875", "score": 2043.0}, {"name": "chr_10_RCC1615", "taxId": "41875", "score": 2036.0}, {"name": "chr_10_RCC1615", "taxId": "41875", "score": 2034.0}, {"name": "chr_10_RCC1615", "taxId": "41875", "score": 2028.0}, {"name": "chr_10_RCC1615", "taxId": "41875", "score": 2017.0}, {"name": "chr_10_RCC1615", "taxId": "41875", "score": 2017.0}, {"name": "chr_10_RCC1615", "taxId": "41875", "score": 2008.0}, {"name": "chr_10_RCC1615", "taxId": "41875", "score": 2006.0}, {"name": "chr_10_RCC1615", "taxId": "41875", "score": 1999.0}, {"name": "chr_10_RCC1615", "taxId": "41875", "score": 1993.0}, {"name": "chr_10_RCC1615", "taxId": "41875", "score": 1984.0}, {"name": "chr_10_RCC1615", "taxId": "41875", "score": 1978.0}, {"name": "chr_10_RCC1615", "taxId": "41875", "score": 1967.0}, {"name": "chr_10_RCC1615", "taxId": "41875", "score": 1956.0}, {"name": "chr_10_RCC1615", "taxId": "41875", "score": 1956.0}, {"name": "chr_10_RCC1615", "taxId": "41875", "score": 1956.0}, {"name": "chr_10_RCC1615", "taxId": "41875", "score": 438.0}, {"name": "chr_10_RCC1615", "taxId": "41875", "score": 1953.0}, {"name": "chr_10_RCC1615", "taxId": "41875", "score": 1951.0}, {"name": "chr_10_RCC1615", "taxId": "41875", "score": 1925.0}, {"name": "chr_10_RCC1615", "taxId": "41875", "score": 1919.0}, {"name": "chr_10_RCC1615", "taxId": "41875", "score": 1917.0}, {"name": "chr_10_RCC1615", "taxId": "41875", "score": 1903.0}, {"name": "chr_10_RCC1615", "taxId": "41875", "score": 1901.0}, {"name": "chr_10_RCC1615", "taxId": "41875", "score": 1895.0}, {"name": "chr_10_RCC1615", "taxId": "41875", "score": 1888.0}, {"name": "chr_10_RCC1615", "taxId": "41875", "score": 1884.0}, {"name": "chr_10_RCC1615", "taxId": "41875", "score": 1884.0}, {"name": "chr_10_RCC1615", "taxId": "41875", "score": 1884.0}, {"name": "chr_10_RCC1615", "taxId": "41875", "score": 1882.0}, {"name": "chr_10_RCC1615", "taxId": "41875", "score": 202.0}, {"name": "chr_10_RCC1615", "taxId": "41875", "score": 1879.0}, {"name": "chr_10_RCC1615", "taxId": "41875", "score": 1879.0}, {"name": "chr_10_RCC1615", "taxId": "41875", "score": 1873.0}, {"name": "chr_10_RCC1615", "taxId": "41875", "score": 1871.0}, {"name": "chr_10_RCC1615", "taxId": "41875", "score": 1864.0}, {"name": "chr_10_RCC1615", "taxId": "41875", "score": 1864.0}, {"name": "chr_10_RCC1615", "taxId": "41875", "score": 1864.0}, {"name": "chr_10_RCC1615", "taxId": "41875", "score": 401.0}, {"name": "chr_10_RCC1615", "taxId": "41875", "score": 1857.0}, {"name": "chr_10_RCC1615", "taxId": "41875", "score": 1847.0}, {"name": "chr_10_RCC1615", "taxId": "41875", "score": 1842.0}, {"name": "chr_10_RCC1615", "taxId": "41875", "score": 1823.0}, {"name": "chr_10_RCC1615", "taxId": "41875", "score": 1818.0}, {"name": "chr_10_RCC1615", "taxId": "41875", "score": 1818.0}, {"name": "chr_10_RCC1615", "taxId": "41875", "score": 161.0}, {"name": "chr_10_RCC1615", "taxId": "41875", "score": 1807.0}, {"name": "chr_10_RCC1615", "taxId": "41875", "score": 1792.0}, {"name": "chr_10_RCC1615", "taxId": "41875", "score": 1790.0}, {"name": "chr_10_RCC1615", "taxId": "41875", "score": 1779.0}, {"name": "chr_10_RCC1615", "taxId": "41875", "score": 1770.0}, {"name": "chr_10_RCC1615", "taxId": "41875", "score": 1766.0}, {"name": "chr_10_RCC1615", "taxId": "41875", "score": 1746.0}, {"name": "chr_10_RCC1615", "taxId": "41875", "score": 1740.0}, {"name": "chr_10_RCC1615", "taxId": "41875", "score": 1736.0}, {"name": "chr_10_RCC1615", "taxId": "41875", "score": 1735.0}, {"name": "chr_10_RCC1615", "taxId": "41875", "score": 1733.0}, {"name": "chr_10_RCC1615", "taxId": "41875", "score": 444.0}, {"name": "chr_10_RCC1615", "taxId": "41875", "score": 1729.0}, {"name": "chr_10_RCC1615", "taxId": "41875", "score": 1724.0}, {"name": "chr_10_RCC1615", "taxId": "41875", "score": 1707.0}, {"name": "chr_10_RCC1615", "taxId": "41875", "score": 1701.0}, {"name": "chr_10_RCC1615", "taxId": "41875", "score": 1698.0}, {"name": "chr_10_RCC1615", "taxId": "41875", "score": 1679.0}, {"name": "chr_10_RCC1615", "taxId": "41875", "score": 1674.0}, {"name": "chr_10_RCC1615", "taxId": "41875", "score": 1657.0}, {"name": "chr_10_RCC1615", "taxId": "41875", "score": 1657.0}, {"name": "chr_10_RCC1615", "taxId": "41875", "score": 431.0}, {"name": "chr_10_RCC1615", "taxId": "41875", "score": 1613.0}, {"name": "chr_10_RCC1615", "taxId": "41875", "score": 1580.0}, {"name": "chr_10_RCC1615", "taxId": "41875", "score": 1574.0}, {"name": "chr_10_RCC1615", "taxId": "41875", "score": 1572.0}, {"name": "chr_10_RCC1615", "taxId": "41875", "score": 1563.0}, {"name": "chr_10_RCC1615", "taxId": "41875", "score": 1554.0}, {"name": "chr_10_RCC1615", "taxId": "41875", "score": 1554.0}, {"name": "chr_10_RCC1615", "taxId": "41875", "score": 1552.0}, {"name": "chr_10_RCC1615", "taxId": "41875", "score": 1546.0}, {"name": "chr_10_RCC1615", "taxId": "41875", "score": 1543.0}, {"name": "chr_10_RCC1615", "taxId": "41875", "score": 217.0}, {"name": "chr_10_RCC1615", "taxId": "41875", "score": 1541.0}, {"name": "chr_10_RCC1615", "taxId": "41875", "score": 1524.0}, {"name": "chr_10_RCC1615", "taxId": "41875", "score": 1515.0}, {"name": "chr_10_RCC1615", "taxId": "41875", "score": 1513.0}, {"name": "chr_10_RCC1615", "taxId": "41875", "score": 1504.0}, {"name": "chr_10_RCC1615", "taxId": "41875", "score": 1485.0}, {"name": "chr_10_RCC1615", "taxId": "41875", "score": 1480.0}, {"name": "chr_10_RCC1615", "taxId": "41875", "score": 1476.0}, {"name": "chr_10_RCC1615", "taxId": "41875", "score": 1459.0}, {"name": "chr_10_RCC1615", "taxId": "41875", "score": 1452.0}, {"name": "chr_10_RCC1615", "taxId": "41875", "score": 1452.0}, {"name": "chr_10_RCC1615", "taxId": "41875", "score": 1452.0}, {"name": "chr_10_RCC1615", "taxId": "41875", "score": 1447.0}, {"name": "chr_10_RCC1615", "taxId": "41875", "score": 158.0}, {"name": "chr_10_RCC1615", "taxId": "41875", "score": 1399.0}, {"name": "chr_10_RCC1615", "taxId": "41875", "score": 1397.0}, {"name": "chr_10_RCC1615", "taxId": "41875", "score": 1380.0}, {"name": "chr_10_RCC1615", "taxId": "41875", "score": 1375.0}, {"name": "chr_10_RCC1615", "taxId": "41875", "score": 1375.0}, {"name": "chr_10_RCC1615", "taxId": "41875", "score": 1375.0}, {"name": "chr_10_RCC1615", "taxId": "41875", "score": 1373.0}, {"name": "chr_10_RCC1615", "taxId": "41875", "score": 1367.0}, {"name": "chr_10_RCC1615", "taxId": "41875", "score": 1363.0}, {"name": "chr_10_RCC1615", "taxId": "41875", "score": 1354.0}, {"name": "chr_10_RCC1615", "taxId": "41875", "score": 1351.0}, {"name": "chr_10_RCC1615", "taxId": "41875", "score": 1336.0}, {"name": "chr_10_RCC1615", "taxId": "41875", "score": 1330.0}, {"name": "chr_10_RCC1615", "taxId": "41875", "score": 141.0}, {"name": "chr_10_RCC1615", "taxId": "41875", "score": 1325.0}, {"name": "chr_10_RCC1615", "taxId": "41875", "score": 1317.0}, {"name": "chr_10_RCC1615", "taxId": "41875", "score": 1315.0}, {"name": "chr_10_RCC1615", "taxId": "41875", "score": 1304.0}, {"name": "chr_10_RCC1615", "taxId": "41875", "score": 1301.0}, {"name": "chr_10_RCC1615", "taxId": "41875", "score": 1299.0}, {"name": "chr_10_RCC1615", "taxId": "41875", "score": 1295.0}, {"name": "chr_10_RCC1615", "taxId": "41875", "score": 1273.0}, {"name": "chr_10_RCC1615", "taxId": "41875", "score": 1242.0}, {"name": "chr_10_RCC1615", "taxId": "41875", "score": 1238.0}, {"name": "chr_10_RCC1615", "taxId": "41875", "score": 1232.0}, {"name": "chr_10_RCC1615", "taxId": "41875", "score": 1225.0}, {"name": "chr_10_RCC1615", "taxId": "41875", "score": 1225.0}, {"name": "chr_10_RCC1615", "taxId": "41875", "score": 1201.0}, {"name": "chr_10_RCC1615", "taxId": "41875", "score": 243.0}, {"name": "chr_10_RCC1615", "taxId": "41875", "score": 156.0}, {"name": "chr_10_RCC1615", "taxId": "41875", "score": 1192.0}, {"name": "chr_10_RCC1615", "taxId": "436017", "score": 1192.0}, {"name": "chr_10_RCC1615", "taxId": "41875", "score": 1186.0}, {"name": "chr_10_RCC1615", "taxId": "41875", "score": 1182.0}, {"name": "chr_10_RCC1615", "taxId": "41875", "score": 1175.0}, {"name": "chr_10_RCC1615", "taxId": "41875", "score": 1164.0}, {"name": "chr_10_RCC1615", "taxId": "41875", "score": 1158.0}, {"name": "chr_10_RCC1615", "taxId": "41875", "score": 1158.0}, {"name": "chr_10_RCC1615", "taxId": "41875", "score": 1153.0}, {"name": "chr_10_RCC1615", "taxId": "436017", "score": 1151.0}, {"name": "chr_10_RCC1615", "taxId": "436017", "score": 1099.0}, {"name": "chr_10_RCC1615", "taxId": "436017", "score": 392.0}, {"name": "chr_10_RCC1615", "taxId": "436017", "score": 313.0}, {"name": "chr_10_RCC1615", "taxId": "436017", "score": 270.0}, {"name": "chr_10_RCC1615", "taxId": "41875", "score": 1149.0}, {"name": "chr_10_RCC1615", "taxId": "41875", "score": 1147.0}, {"name": "chr_10_RCC1615", "taxId": "41875", "score": 1142.0}, {"name": "chr_10_RCC1615", "taxId": "41875", "score": 1131.0}, {"name": "chr_10_RCC1615", "taxId": "41875", "score": 1125.0}, {"name": "chr_10_RCC1615", "taxId": "41875", "score": 1118.0}, {"name": "chr_10_RCC1615", "taxId": "41875", "score": 1116.0}, {"name": "chr_10_RCC1615", "taxId": "41875", "score": 1110.0}, {"name": "chr_10_RCC1615", "taxId": "41875", "score": 1107.0}, {"name": "chr_10_RCC1615", "taxId": "41875", "score": 1105.0}, {"name": "chr_10_RCC1615", "taxId": "436017", "score": 1099.0}, {"name": "chr_10_RCC1615", "taxId": "41875", "score": 1086.0}, {"name": "chr_10_RCC1615", "taxId": "41875", "score": 1053.0}, {"name": "chr_10_RCC1615", "taxId": "41875", "score": 1053.0}, {"name": "chr_10_RCC1615", "taxId": "41875", "score": 1048.0}, {"name": "chr_10_RCC1615", "taxId": "41875", "score": 1042.0}, {"name": "chr_10_RCC1615", "taxId": "41875", "score": 1042.0}, {"name": "chr_10_RCC1615", "taxId": "41875", "score": 1027.0}, {"name": "chr_10_RCC1615", "taxId": "41875", "score": 1026.0}, {"name": "chr_10_RCC1615", "taxId": "41875", "score": 324.0}, {"name": "chr_10_RCC1615", "taxId": "41875", "score": 1026.0}, {"name": "chr_10_RCC1615", "taxId": "41875", "score": 1024.0}, {"name": "chr_10_RCC1615", "taxId": "41875", "score": 305.0}, {"name": "chr_10_RCC1615", "taxId": "41875", "score": 1022.0}, {"name": "chr_10_RCC1615", "taxId": "41875", "score": 1020.0}, {"name": "chr_10_RCC1615", "taxId": "41875", "score": 156.0}, {"name": "chr_10_RCC1615", "taxId": "41875", "score": 998.0}, {"name": "chr_10_RCC1615", "taxId": "41875", "score": 992.0}, {"name": "chr_10_RCC1615", "taxId": "41875", "score": 989.0}, {"name": "chr_10_RCC1615", "taxId": "41875", "score": 977.0}, {"name": "chr_10_RCC1615", "taxId": "41875", "score": 974.0}, {"name": "chr_10_RCC1615", "taxId": "41875", "score": 965.0}, {"name": "chr_10_RCC1615", "taxId": "41875", "score": 955.0}, {"name": "chr_10_RCC1615", "taxId": "41875", "score": 953.0}, {"name": "chr_10_RCC1615", "taxId": "41875", "score": 472.0}, {"name": "chr_10_RCC1615", "taxId": "41875", "score": 924.0}, {"name": "chr_10_RCC1615", "taxId": "41875", "score": 917.0}, {"name": "chr_10_RCC1615", "taxId": "41875", "score": 211.0}, {"name": "chr_10_RCC1615", "taxId": "41875", "score": 911.0}, {"name": "chr_10_RCC1615", "taxId": "41875", "score": 909.0}, {"name": "chr_10_RCC1615", "taxId": "41875", "score": 904.0}, {"name": "chr_10_RCC1615", "taxId": "41875", "score": 887.0}, {"name": "chr_10_RCC1615", "taxId": "41875", "score": 774.0}, {"name": "chr_10_RCC1615", "taxId": "41875", "score": 887.0}, {"name": "chr_10_RCC1615", "taxId": "41875", "score": 870.0}, {"name": "chr_10_RCC1615", "taxId": "41875", "score": 438.0}, {"name": "chr_10_RCC1615", "taxId": "564608", "score": 850.0}, {"name": "chr_10_RCC1615", "taxId": "41875", "score": 826.0}, {"name": "chr_10_RCC1615", "taxId": "41875", "score": 824.0}, {"name": "chr_10_RCC1615", "taxId": "41875", "score": 824.0}, {"name": "chr_10_RCC1615", "taxId": "41875", "score": 822.0}, {"name": "chr_10_RCC1615", "taxId": "41875", "score": 819.0}, {"name": "chr_10_RCC1615", "taxId": "41875", "score": 815.0}, {"name": "chr_10_RCC1615", "taxId": "41875", "score": 809.0}, {"name": "chr_10_RCC1615", "taxId": "296587", "score": 797.0}, {"name": "chr_10_RCC1615", "taxId": "41875", "score": 776.0}, {"name": "chr_10_RCC1615", "taxId": "41875", "score": 776.0}, {"name": "chr_10_RCC1615", "taxId": "41875", "score": 773.0}, {"name": "chr_10_RCC1615", "taxId": "41875", "score": 368.0}, {"name": "chr_10_RCC1615", "taxId": "41875", "score": 191.0}, {"name": "chr_10_RCC1615", "taxId": "41875", "score": 760.0}, {"name": "chr_10_RCC1615", "taxId": "41875", "score": 758.0}, {"name": "chr_10_RCC1615", "taxId": "41875", "score": 187.0}, {"name": "chr_10_RCC1615", "taxId": "41875", "score": 743.0}, {"name": "chr_10_RCC1615", "taxId": "41875", "score": 725.0}, {"name": "chr_10_RCC1615", "taxId": "41875", "score": 399.0}, {"name": "chr_10_RCC1615", "taxId": "41875", "score": 721.0}, {"name": "chr_10_RCC1615", "taxId": "41875", "score": 721.0}, {"name": "chr_10_RCC1615", "taxId": "41875", "score": 693.0}, {"name": "chr_10_RCC1615", "taxId": "41875", "score": 676.0}, {"name": "chr_10_RCC1615", "taxId": "41875", "score": 662.0}, {"name": "chr_10_RCC1615", "taxId": "41875", "score": 662.0}, {"name": "chr_10_RCC1615", "taxId": "41875", "score": 662.0}, {"name": "chr_10_RCC1615", "taxId": "41875", "score": 580.0}, {"name": "chr_10_RCC1615", "taxId": "41875", "score": 654.0}, {"name": "chr_10_RCC1615", "taxId": "41875", "score": 652.0}, {"name": "chr_10_RCC1615", "taxId": "41875", "score": 649.0}, {"name": "chr_10_RCC1615", "taxId": "41875", "score": 630.0}, {"name": "chr_10_RCC1615", "taxId": "41875", "score": 180.0}, {"name": "chr_10_RCC1615", "taxId": "41875", "score": 625.0}, {"name": "chr_10_RCC1615", "taxId": "41875", "score": 616.0}, {"name": "chr_10_RCC1615", "taxId": "41875", "score": 610.0}, {"name": "chr_10_RCC1615", "taxId": "41875", "score": 429.0}, {"name": "chr_10_RCC1615", "taxId": "41875", "score": 610.0}, {"name": "chr_10_RCC1615", "taxId": "41875", "score": 601.0}, {"name": "chr_10_RCC1615", "taxId": "41875", "score": 159.0}, {"name": "chr_10_RCC1615", "taxId": "41875", "score": 599.0}, {"name": "chr_10_RCC1615", "taxId": "41875", "score": 351.0}, {"name": "chr_10_RCC1615", "taxId": "41875", "score": 588.0}, {"name": "chr_10_RCC1615", "taxId": "41875", "score": 588.0}, {"name": "chr_10_RCC1615", "taxId": "41875", "score": 586.0}, {"name": "chr_10_RCC1615", "taxId": "41875", "score": 571.0}, {"name": "chr_10_RCC1615", "taxId": "41875", "score": 396.0}, {"name": "chr_10_RCC1615", "taxId": "41875", "score": 368.0}, {"name": "chr_10_RCC1615", "taxId": "41875", "score": 569.0}, {"name": "chr_10_RCC1615", "taxId": "41875", "score": 568.0}, {"name": "chr_10_RCC1615", "taxId": "41875", "score": 281.0}, {"name": "chr_10_RCC1615", "taxId": "41875", "score": 566.0}, {"name": "chr_10_RCC1615", "taxId": "41875", "score": 558.0}, {"name": "chr_10_RCC1615", "taxId": "41875", "score": 549.0}, {"name": "chr_10_RCC1615", "taxId": "41875", "score": 516.0}, {"name": "chr_10_RCC1615", "taxId": "41875", "score": 477.0}, {"name": "chr_10_RCC1615", "taxId": "41875", "score": 455.0}, {"name": "chr_10_RCC1615", "taxId": "41875", "score": 442.0}, {"name": "chr_10_RCC1615", "taxId": "41875", "score": 442.0}, {"name": "chr_10_RCC1615", "taxId": "41875", "score": 411.0}, {"name": "chr_10_RCC1615", "taxId": "41875", "score": 431.0}, {"name": "chr_10_RCC1615", "taxId": "41875", "score": 422.0}, {"name": "chr_10_RCC1615", "taxId": "41875", "score": 411.0}, {"name": "chr_10_RCC1615", "taxId": "41875", "score": 396.0}, {"name": "chr_10_RCC1615", "taxId": "41875", "score": 394.0}, {"name": "chr_10_RCC1615", "taxId": "436017", "score": 392.0}, {"name": "chr_10_RCC1615", "taxId": "564608", "score": 348.0}, {"name": "chr_10_RCC1615", "taxId": "41875", "score": 339.0}, {"name": "chr_10_RCC1615", "taxId": "436017", "score": 316.0}, {"name": "chr_10_RCC1615", "taxId": "436017", "score": 313.0}, {"name": "chr_10_RCC1615", "taxId": "41875", "score": 274.0}, {"name": "chr_10_RCC1615", "taxId": "41875", "score": 272.0}, {"name": "chr_10_RCC1615", "taxId": "70448", "score": 270.0}, {"name": "chr_10_RCC1615", "taxId": "41875", "score": 215.0}, {"name": "chr_10_RCC1615", "taxId": "41875", "score": 213.0}, {"name": "chr_10_RCC1615", "taxId": "70448", "score": 209.0}, {"name": "chr_10_RCC1615", "taxId": "296587", "score": 206.0}, {"name": "chr_10_RCC1615", "taxId": "296587", "score": 206.0}, {"name": "chr_10_RCC1615", "taxId": "41875", "score": 202.0}, {"name": "chr_10_RCC1615", "taxId": "41875", "score": 167.0}, {"name": "chr_10_RCC1615", "taxId": "564608", "score": 143.0}]}, "taxonomy": {"bestsum": {"species": {"tax": "Bathycoccus prasinos", "score": 2594058.0, "c_index": 4}, "genus": {"tax": "Bathycoccus", "score": 2594058.0, "c_index": 2}, "family": {"tax": "Bathycoccaceae", "score": 2601074.0, "c_index": 1}, "order": {"tax": "Mamiellales", "score": 2603624.0, "c_index": 0}, "phylum": {"tax": "Chlorophyta", "score": 2603624.0, "c_index": 0}, "superkingdom": {"tax": "Eukaryota", "score": 2603624.0, "c_index": 0}}}}, "chr_9_RCC1615": {"name": "chr_9_RCC1615", "length": 901748, "n_count": 100, "agct_count": 901648, "gc": 0.485, "covs": {"bam0": 22.0633}, "read_cov": {"bam0": 79961}, "hits": {"tax0": [{"name": "chr_9_RCC1615", "taxId": "41875", "score": 183100.0}, {"name": "chr_9_RCC1615", "taxId": "41875", "score": 119700.0}, {"name": "chr_9_RCC1615", "taxId": "41875", "score": 105000.0}, {"name": "chr_9_RCC1615", "taxId": "41875", "score": 85715.0}, {"name": "chr_9_RCC1615", "taxId": "41875", "score": 80422.0}, {"name": "chr_9_RCC1615", "taxId": "41875", "score": 68118.0}, {"name": "chr_9_RCC1615", "taxId": "41875", "score": 63080.0}, {"name": "chr_9_RCC1615", "taxId": "41875", "score": 52168.0}, {"name": "chr_9_RCC1615", "taxId": "41875", "score": 47188.0}, {"name": "chr_9_RCC1615", "taxId": "41875", "score": 45026.0}, {"name": "chr_9_RCC1615", "taxId": "41875", "score": 42217.0}, {"name": "chr_9_RCC1615", "taxId": "41875", "score": 40837.0}, {"name": "chr_9_RCC1615", "taxId": "41875", "score": 39801.0}, {"name": "chr_9_RCC1615", "taxId": "41875", "score": 38224.0}, {"name": "chr_9_RCC1615", "taxId": "41875", "score": 36945.0}, {"name": "chr_9_RCC1615", "taxId": "41875", "score": 36206.0}, {"name": "chr_9_RCC1615", "taxId": "41875", "score": 33717.0}, {"name": "chr_9_RCC1615", "taxId": "41875", "score": 30853.0}, {"name": "chr_9_RCC1615", "taxId": "41875", "score": 27486.0}, {"name": "chr_9_RCC1615", "taxId": "41875", "score": 25531.0}, {"name": "chr_9_RCC1615", "taxId": "41875", "score": 25065.0}, {"name": "chr_9_RCC1615", "taxId": "41875", "score": 24301.0}, {"name": "chr_9_RCC1615", "taxId": "41875", "score": 23302.0}, {"name": "chr_9_RCC1615", "taxId": "41875", "score": 23176.0}, {"name": "chr_9_RCC1615", "taxId": "41875", "score": 22986.0}, {"name": "chr_9_RCC1615", "taxId": "41875", "score": 21461.0}, {"name": "chr_9_RCC1615", "taxId": "41875", "score": 20770.0}, {"name": "chr_9_RCC1615", "taxId": "41875", "score": 18774.0}, {"name": "chr_9_RCC1615", "taxId": "41875", "score": 16968.0}, {"name": "chr_9_RCC1615", "taxId": "41875", "score": 16622.0}, {"name": "chr_9_RCC1615", "taxId": "41875", "score": 15623.0}, {"name": "chr_9_RCC1615", "taxId": "41875", "score": 15415.0}, {"name": "chr_9_RCC1615", "taxId": "41875", "score": 14100.0}, {"name": "chr_9_RCC1615", "taxId": "41875", "score": 13945.0}, {"name": "chr_9_RCC1615", "taxId": "41875", "score": 9280.0}, {"name": "chr_9_RCC1615", "taxId": "41875", "score": 9016.0}, {"name": "chr_9_RCC1615", "taxId": "41875", "score": 8233.0}, {"name": "chr_9_RCC1615", "taxId": "41875", "score": 7943.0}, {"name": "chr_9_RCC1615", "taxId": "41875", "score": 7843.0}, {"name": "chr_9_RCC1615", "taxId": "41875", "score": 6255.0}, {"name": "chr_9_RCC1615", "taxId": "41875", "score": 6216.0}, {"name": "chr_9_RCC1615", "taxId": "41875", "score": 6024.0}, {"name": "chr_9_RCC1615", "taxId": "41875", "score": 5967.0}, {"name": "chr_9_RCC1615", "taxId": "41875", "score": 5886.0}, {"name": "chr_9_RCC1615", "taxId": "41875", "score": 5378.0}, {"name": "chr_9_RCC1615", "taxId": "41875", "score": 5260.0}, {"name": "chr_9_RCC1615", "taxId": "41875", "score": 3672.0}, {"name": "chr_9_RCC1615", "taxId": "41875", "score": 3367.0}, {"name": "chr_9_RCC1615", "taxId": "41875", "score": 3308.0}, {"name": "chr_9_RCC1615", "taxId": "41875", "score": 2012.0}, {"name": "chr_9_RCC1615", "taxId": "41875", "score": 1144.0}, {"name": "chr_9_RCC1615", "taxId": "41875", "score": 832.0}, {"name": "chr_9_RCC1615", "taxId": "41875", "score": 832.0}, {"name": "chr_9_RCC1615", "taxId": "41875", "score": 821.0}, {"name": "chr_9_RCC1615", "taxId": "41875", "score": 795.0}, {"name": "chr_9_RCC1615", "taxId": "41875", "score": 789.0}, {"name": "chr_9_RCC1615", "taxId": "41875", "score": 789.0}, {"name": "chr_9_RCC1615", "taxId": "41875", "score": 784.0}, {"name": "chr_9_RCC1615", "taxId": "41875", "score": 761.0}, {"name": "chr_9_RCC1615", "taxId": "41875", "score": 662.0}, {"name": "chr_9_RCC1615", "taxId": "41875", "score": 614.0}, {"name": "chr_9_RCC1615", "taxId": "41875", "score": 569.0}, {"name": "chr_9_RCC1615", "taxId": "41875", "score": 466.0}, {"name": "chr_9_RCC1615", "taxId": "41875", "score": 449.0}, {"name": "chr_9_RCC1615", "taxId": "41875", "score": 276.0}, {"name": "chr_9_RCC1615", "taxId": "41875", "score": 239.0}, {"name": "chr_9_RCC1615", "taxId": "41875", "score": 235.0}, {"name": "chr_9_RCC1615", "taxId": "41875", "score": 235.0}, {"name": "chr_9_RCC1615", "taxId": "41875", "score": 235.0}, {"name": "chr_9_RCC1615", "taxId": "41875", "score": 233.0}, {"name": "chr_9_RCC1615", "taxId": "41875", "score": 231.0}, {"name": "chr_9_RCC1615", "taxId": "41875", "score": 230.0}, {"name": "chr_9_RCC1615", "taxId": "41875", "score": 209.0}, {"name": "chr_9_RCC1615", "taxId": "41875", "score": 165.0}, {"name": "chr_9_RCC1615", "taxId": "41875", "score": 28367.0}, {"name": "chr_9_RCC1615", "taxId": "41875", "score": 6464.0}, {"name": "chr_9_RCC1615", "taxId": "41875", "score": 13191.0}, {"name": "chr_9_RCC1615", "taxId": "41875", "score": 12659.0}, {"name": "chr_9_RCC1615", "taxId": "41875", "score": 3731.0}, {"name": "chr_9_RCC1615", "taxId": "41875", "score": 449.0}, {"name": "chr_9_RCC1615", "taxId": "41875", "score": 165.0}, {"name": "chr_9_RCC1615", "taxId": "41875", "score": 11764.0}, {"name": "chr_9_RCC1615", "taxId": "41875", "score": 10647.0}, {"name": "chr_9_RCC1615", "taxId": "41875", "score": 9973.0}, {"name": "chr_9_RCC1615", "taxId": "41875", "score": 9293.0}, {"name": "chr_9_RCC1615", "taxId": "41875", "score": 9142.0}, {"name": "chr_9_RCC1615", "taxId": "41875", "score": 9047.0}, {"name": "chr_9_RCC1615", "taxId": "41875", "score": 8772.0}, {"name": "chr_9_RCC1615", "taxId": "41875", "score": 8551.0}, {"name": "chr_9_RCC1615", "taxId": "41875", "score": 8545.0}, {"name": "chr_9_RCC1615", "taxId": "41875", "score": 7871.0}, {"name": "chr_9_RCC1615", "taxId": "41875", "score": 7697.0}, {"name": "chr_9_RCC1615", "taxId": "41875", "score": 7537.0}, {"name": "chr_9_RCC1615", "taxId": "41875", "score": 3367.0}, {"name": "chr_9_RCC1615", "taxId": "41875", "score": 2012.0}, {"name": "chr_9_RCC1615", "taxId": "41875", "score": 7448.0}, {"name": "chr_9_RCC1615", "taxId": "41875", "score": 353.0}, {"name": "chr_9_RCC1615", "taxId": "41875", "score": 7408.0}, {"name": "chr_9_RCC1615", "taxId": "41875", "score": 7276.0}, {"name": "chr_9_RCC1615", "taxId": "41875", "score": 3240.0}, {"name": "chr_9_RCC1615", "taxId": "41875", "score": 1626.0}, {"name": "chr_9_RCC1615", "taxId": "41875", "score": 1310.0}, {"name": "chr_9_RCC1615", "taxId": "41875", "score": 708.0}, {"name": "chr_9_RCC1615", "taxId": "41875", "score": 7199.0}, {"name": "chr_9_RCC1615", "taxId": "41875", "score": 2562.0}, {"name": "chr_9_RCC1615", "taxId": "41875", "score": 7132.0}, {"name": "chr_9_RCC1615", "taxId": "41875", "score": 7123.0}, {"name": "chr_9_RCC1615", "taxId": "41875", "score": 7094.0}, {"name": "chr_9_RCC1615", "taxId": "41875", "score": 6809.0}, {"name": "chr_9_RCC1615", "taxId": "41875", "score": 6438.0}, {"name": "chr_9_RCC1615", "taxId": "41875", "score": 6261.0}, {"name": "chr_9_RCC1615", "taxId": "41875", "score": 6102.0}, {"name": "chr_9_RCC1615", "taxId": "41875", "score": 6098.0}, {"name": "chr_9_RCC1615", "taxId": "41875", "score": 1356.0}, {"name": "chr_9_RCC1615", "taxId": "41875", "score": 209.0}, {"name": "chr_9_RCC1615", "taxId": "41875", "score": 6061.0}, {"name": "chr_9_RCC1615", "taxId": "41875", "score": 5965.0}, {"name": "chr_9_RCC1615", "taxId": "41875", "score": 5958.0}, {"name": "chr_9_RCC1615", "taxId": "41875", "score": 5895.0}, {"name": "chr_9_RCC1615", "taxId": "41875", "score": 5867.0}, {"name": "chr_9_RCC1615", "taxId": "41875", "score": 5856.0}, {"name": "chr_9_RCC1615", "taxId": "41875", "score": 5851.0}, {"name": "chr_9_RCC1615", "taxId": "41875", "score": 5812.0}, {"name": "chr_9_RCC1615", "taxId": "41875", "score": 5690.0}, {"name": "chr_9_RCC1615", "taxId": "41875", "score": 5683.0}, {"name": "chr_9_RCC1615", "taxId": "41875", "score": 5679.0}, {"name": "chr_9_RCC1615", "taxId": "41875", "score": 5524.0}, {"name": "chr_9_RCC1615", "taxId": "41875", "score": 5413.0}, {"name": "chr_9_RCC1615", "taxId": "41875", "score": 5356.0}, {"name": "chr_9_RCC1615", "taxId": "41875", "score": 5345.0}, {"name": "chr_9_RCC1615", "taxId": "41875", "score": 968.0}, {"name": "chr_9_RCC1615", "taxId": "41875", "score": 5254.0}, {"name": "chr_9_RCC1615", "taxId": "41875", "score": 5217.0}, {"name": "chr_9_RCC1615", "taxId": "41875", "score": 5153.0}, {"name": "chr_9_RCC1615", "taxId": "41875", "score": 854.0}, {"name": "chr_9_RCC1615", "taxId": "41875", "score": 5121.0}, {"name": "chr_9_RCC1615", "taxId": "41875", "score": 5057.0}, {"n
[truncated: 629,660 more chars]
