# Supplementary material for: Biological and genomic resources for the cosmopolitan phytoplankton Bathycoccus: insights into genetic diversity and function of outlier chromosomes
Source: Plant J. 2026 Jun 7;126(5):e70982. doi: 10.1111/tpj.70982 (PMC13242883; doi:10.1111/tpj.70982)
Supplement: Supplementary file 2 — Data S2. Taxonomic partitioning of assembled contigs. [file TPJ-126-0-s002.zip › blobtoolsRCC1615/BLOBTOOLS.blobDB.json.bestsum.phylum.p8.span.100.blobplot.stats.txt]

## 1.1.1
## bam0=/media/francois/Data/Bathycoccus/MixGenomes/FinalMix/blobtoolsRCC1615/RCC1615.complete.ilmnaMapped.SORTED.bam
# name	colour	count_visible	count_visible_perc	span_visible	span_visible_perc	n50	gc_mean	gc_std	bam0_mean	bam0_std	bam0_read_map	bam0_read_map_p
all	None	34	100.0%	18,734,235	100.0%	964,497	0.47	0.058	16.8	11.3	1,421,261	91.8%
Chlorophyta	#1f77b4	24	100.0%	15,428,167	100.0%	917,895	0.47	0.029	22.7	7.9	1,369,683	88.5%
Bacteroidetes	#ff7f0e	4	100.0%	3,142,212	100.0%	2,480,023	0.36	0.019	2.4	1.3	50,251	3.2%
no-hit	#d3d3d3	5	100.0%	84,522	100.0%	46,286	0.53	0.065	3.0	1.3	683	0.0%
Proteobacteria	#d62728	1	100.0%	79,334	100.0%	79,334	0.58	0.0	2.0	0.0	644	0.0%
