# Supplementary material for: Biological and genomic resources for the cosmopolitan phytoplankton Bathycoccus: insights into genetic diversity and function of outlier chromosomes
Source: Plant J. 2026 Jun 7;126(5):e70982. doi: 10.1111/tpj.70982 (PMC13242883; doi:10.1111/tpj.70982)
Supplement: Supplementary file 2 — Data S2. Taxonomic partitioning of assembled contigs. [file TPJ-126-0-s002.zip › blobtoolsRCC1615/BLOBTOOLS.blobDB.table.txt]

## 1.1.1
## assembly	: /media/francois/Data/Bathycoccus/MixGenomes/FinalMix/RCC1615.complete.fasta
## coverage	 bam0 - /media/francois/Data/Bathycoccus/MixGenomes/FinalMix/blobtoolsRCC1615/RCC1615.complete.ilmnaMapped.SORTED.bam
## taxonomy	 tax0 - /media/francois/Data/Bathycoccus/MixGenomes/FinalMix/blobtoolsRCC1615/RCC1615.complete.bln.tsv
## nodesDB	: None
## taxrule	: bestsum
## min_score	: 0.0
## min_diff	: 0.0
## tax_collision_random	: False
##
# name	length	GC	N	bam0	phylum.t.6%s	phylum.s.7%s	phylum.c.8
chr_Mito_RCC1615	33865	0.393	0	17.9401	Chlorophyta	96703.0	6
chr_Chlo_RCC1615	67959	0.4122	0	42.7259	Chlorophyta	228415.0	5
chr_19_RCC1615	232968	0.4189	100	15.4432	Chlorophyta	471395.0	0
chr_18_RCC1615	329241	0.4672	510	23.0685	Chlorophyta	1019294.0	4
chr_17_RCC1615	443152	0.4757	0	22.9503	Chlorophyta	1373814.0	3
chr_16_RCC1615	647879	0.4537	7486	17.7168	Chlorophyta	1545165.0	5
chr_15_RCC1615	588400	0.4759	0	22.3888	Chlorophyta	1738178.0	0
chr_14_RCC1615	666013	0.4223	0	16.9782	Chlorophyta	1994611.0	5
chr_13_RCC1615	729759	0.4869	200	22.5174	Chlorophyta	2537097.0	1
chr_12_RCC1615	712812	0.4827	0	22.3002	Chlorophyta	2357121.0	3
chr_11_RCC1615	785066	0.4849	12858	22.4139	Chlorophyta	2583403.0	6
chr_10_RCC1615	778859	0.4843	0	22.5295	Chlorophyta	2603624.0	0
chr_9_RCC1615	901748	0.485	100	22.0633	Chlorophyta	2979586.0	0
chr_8_RCC1615	917895	0.4855	0	21.9916	Chlorophyta	2961086.0	0
chr_7_RCC1615	971212	0.4846	0	22.1004	Chlorophyta	3257842.0	1
chr_6_RCC1615	964497	0.4838	398	21.8689	Chlorophyta	3151218.0	1
chr_5_RCC1615	1010103	0.4843	2370	22.2596	Chlorophyta	3317172.0	0
chr_4_RCC1615	1014591	0.4848	459	27.5126	Chlorophyta	3412942.0	0
chr_3_RCC1615	1082997	0.4867	100	21.9217	Chlorophyta	3473162.0	0
chr_2_RCC1615	1146277	0.4852	4814	22.017	Chlorophyta	3541663.0	0
chr_1_RCC1615	1380033	0.4888	4425	22.1138	Chlorophyta	4219364.0	0
1615_bacterial_contigs_Contig1	79334	0.5787	0	2.0196	Proteobacteria	470363.0	0
1615_bacterial_contigs_Contig2	2480023	0.3303	0	4.5949	Bacteroidetes	4442272.0	5
1615_bacterial_contigs_Contig3	7711	0.46	0	17.2613	Chlorophyta	5765.0	0
1615_bacterial_contigs_Contig4	72733	0.3735	0	1.5085	Bacteroidetes	4523.0	0
1615_bacterial_contigs_Contig5	165379	0.3706	0	1.6804	Bacteroidetes	3072.0	0
1615_bacterial_contigs_Contig6	9439	0.4111	0	4.349	no-hit	0.0	0
1615_bacterial_contigs_Contig7	46286	0.5124	0	1.247	no-hit	0.0	0
1615_bacterial_contigs_Contig8	4052	0.5812	0	4.2365	no-hit	0.0	0
1615_bacterial_contigs_Contig9	18305	0.5303	0	1.6989	no-hit	0.0	0
1615_bacterial_contigs_Contig10	424077	0.3778	0	1.6949	Bacteroidetes	9569.0	1
1615_bacterial_contigs_Contig11	5407	0.4955	0	6.9479	Chlorophyta	14777.0	0
1615_bacterial_contigs_Contig12	9723	0.4282	0	48.5909	Chlorophyta	47068.0	2
1615_bacterial_contigs_Contig13	6440	0.5924	0	3.5541	no-hit	0.0	0
