# Supplementary material for: Biological and genomic resources for the cosmopolitan phytoplankton Bathycoccus: insights into genetic diversity and function of outlier chromosomes
Source: Plant J. 2026 Jun 7;126(5):e70982. doi: 10.1111/tpj.70982 (PMC13242883; doi:10.1111/tpj.70982)
Supplement: Supplementary file 2 — Data S2. Taxonomic partitioning of assembled contigs. [file TPJ-126-0-s002.zip › blobtoolsRCC1868/BLOBTOOLS.blobDB.json]

{"title": "BLOBTOOLS.blobDB.json", "assembly_f": "/media/francois/Data/Bathycoccus/MixGenomes/FinalMix/RCC1868.complete.fasta", "lineages": {"204992": {"species": "Golenkinia longispicula", "genus": "Golenkinia", "family": "Golenkiniaceae", "order": "Chlamydomonadales", "phylum": "Chlorophyta", "superkingdom": "Eukaryota"}, "5480": {"species": "Candida parapsilosis", "genus": "Candida", "family": "Debaryomycetaceae", "order": "Saccharomycetales", "phylum": "Ascomycota", "superkingdom": "Eukaryota"}, "42026": {"species": "Drosophila bipectinata", "genus": "Drosophila", "family": "Drosophilidae", "order": "Diptera", "phylum": "Arthropoda", "superkingdom": "Eukaryota"}, "763406": {"species": "Pichia membranifaciens", "genus": "Pichia", "family": "Pichiaceae", "order": "Saccharomycetales", "phylum": "Ascomycota", "superkingdom": "Eukaryota"}, "1117645": {"species": "Elizabethkingia anophelis", "genus": "Elizabethkingia", "family": "Weeksellaceae", "order": "Flavobacteriales", "phylum": "Bacteroidetes", "superkingdom": "Bacteria"}, "2183896": {"species": "Flavobacterium crocinum", "genus": "Flavobacterium", "family": "Flavobacteriaceae", "order": "Flavobacteriales", "phylum": "Bacteroidetes", "superkingdom": "Bacteria"}, "1774273": {"species": "Polaribacter vadi", "genus": "Polaribacter", "family": "Flavobacteriaceae", "order": "Flavobacteriales", "phylum": "Bacteroidetes", "superkingdom": "Bacteria"}, "29546": {"species": "Lawsonia intracellularis", "genus": "Lawsonia", "family": "Desulfovibrionaceae", "order": "Desulfovibrionales", "phylum": "Proteobacteria", "superkingdom": "Bacteria"}, "2305508": {"species": "Mucilaginibacter sp. HYN0043", "genus": "Mucilaginibacter", "family": "Sphingobacteriaceae", "order": "Sphingobacteriales", "phylum": "Bacteroidetes", "superkingdom": "Bacteria"}, "983545": {"species": "Glaciecola sp. 4H-3-7+YE-5", "genus": "Glaciecola", "family": "Alteromonadaceae", "order": "Alteromonadales", "phylum": "Proteobacteria", "superkingdom": "Bacteria"}, "643867": {"species": "Marivirga tractuosa", "genus": "Marivirga", "family": "Marivirgaceae", "order": "Cytophagales", "phylum": "Bacteroidetes", "superkingdom": "Bacteria"}, "1348584": {"species": "Cellulophaga baltica", "genus": "Cellulophaga", "family": "Flavobacteriaceae", "order": "Flavobacteriales", "phylum": "Bacteroidetes", "superkingdom": "Bacteria"}, "2478552": {"species": "Flavobacterium sp. 140616W15", "genus": "Flavobacterium", "family": "Flavobacteriaceae", "order": "Flavobacteriales", "phylum": "Bacteroidetes", "superkingdom": "Bacteria"}, "645991": {"species": "Syntrophobotulus glycolicus", "genus": "Syntrophobotulus", "family": "Peptococcaceae", "order": "Clostridiales", "phylum": "Firmicutes", "superkingdom": "Bacteria"}, "1076588": {"species": "Thiolapillus brandeum", "genus": "Thiolapillus", "family": "Proteobacteria-undef", "order": "Proteobacteria-undef", "phylum": "Proteobacteria", "superkingdom": "Bacteria"}, "979": {"species": "Cellulophaga lytica", "genus": "Cellulophaga", "family": "Flavobacteriaceae", "order": "Flavobacteriales", "phylum": "Bacteroidetes", "superkingdom": "Bacteria"}, "312309": {"species": "Aliivibrio fischeri", "genus": "Aliivibrio", "family": "Vibrionaceae", "order": "Vibrionales", "phylum": "Proteobacteria", "superkingdom": "Bacteria"}, "2057808": {"species": "Lacinutrix sp. Bg11-31", "genus": "Lacinutrix", "family": "Flavobacteriaceae", "order": "Flavobacteriales", "phylum": "Bacteroidetes", "superkingdom": "Bacteria"}, "1850246": {"species": "Urechidicola croceus", "genus": "Urechidicola", "family": "Flavobacteriaceae", "order": "Flavobacteriales", "phylum": "Bacteroidetes", "superkingdom": "Bacteria"}, "28087": {"species": "Legionella sainthelensi", "genus": "Legionella", "family": "Legionellaceae", "order": "Legionellales", "phylum": "Proteobacteria", "superkingdom": "Bacteria"}, "1913577": {"species": "Gramella salexigens", "genus": "Gramella", "family": "Flavobacteriaceae", "order": "Flavobacteriales", "phylum": "Bacteroidetes", "superkingdom": "Bacteria"}, "867900": {"species": "Cellulophaga lytica", "genus": "Cellulophaga", "family": "Flavobacteriaceae", "order": "Flavobacteriales", "phylum": "Bacteroidetes", "superkingdom": "Bacteria"}, "1010": {"species": "Sphingobacterium mizutaii", "genus": "Sphingobacterium", "family": "Sphingobacteriaceae", "order": "Sphingobacteriales", "phylum": "Bacteroidetes", "superkingdom": "Bacteria"}, "413404": {"species": "Candidatus Ruthia magnifica", "genus": "Candidatus Ruthia", "family": "Proteobacteria-undef", "order": "Proteobacteria-undef", "phylum": "Proteobacteria", "superkingdom": "Bacteria"}, "2007176": {"species": "Dipterocladia arabiensis", "genus": "Dipterocladia", "family": "Dasyaceae", "order": "Ceramiales", "phylum": "Rhodophyta", "superkingdom": "Eukaryota"}, "1571": {"species": "Sporosarcina ureae", "genus": "Sporosarcina", "family": "Planococcaceae", "order": "Bacillales", "phylum": "Firmicutes", "superkingdom": "Bacteria"}, "49451": {"species": "Nicotiana attenuata", "genus": "Nicotiana", "family": "Solanaceae", "order": "Solanales", "phylum": "Streptophyta", "superkingdom": "Eukaryota"}, "1622118": {"species": "Lutibacter profundi", "genus": "Lutibacter", "family": "Flavobacteriaceae", "order": "Flavobacteriales", "phylum": "Bacteroidetes", "superkingdom": "Bacteria"}, "485917": {"species": "Pedobacter heparinus", "genus": "Pedobacter", "family": "Sphingobacteriaceae", "order": "Sphingobacteriales", "phylum": "Bacteroidetes", "superkingdom": "Bacteria"}, "145388": {"species": "Monoraphidium neglectum", "genus": "Monoraphidium", "family": "Selenastraceae", "order": "Sphaeropleales", "phylum": "Chlorophyta", "superkingdom": "Eukaryota"}, "74091": {"species": "Sargassum confusum", "genus": "Sargassum", "family": "Sargassaceae", "order": "Fucales", "phylum": "Eukaryota-undef", "superkingdom": "Eukaryota"}, "1855336": {"species": "Polaribacter sp. KT25b", "genus": "Polaribacter", "family": "Flavobacteriaceae", "order": "Flavobacteriales", "phylum": "Bacteroidetes", "superkingdom": "Bacteria"}, "1454201": {"species": "Nonlabens marinus", "genus": "Nonlabens", "family": "Flavobacteriaceae", "order": "Flavobacteriales", "phylum": "Bacteroidetes", "superkingdom": "Bacteria"}, "63186": {"species": "Zobellia galactanivorans", "genus": "Zobellia", "family": "Flavobacteriaceae", "order": "Flavobacteriales", "phylum": "Bacteroidetes", "superkingdom": "Bacteria"}, "542480": {"species": "uncultured bacterium HF0010_31F02", "genus": "Bacteria-undef", "family": "Bacteria-undef", "order": "Bacteria-undef", "phylum": "Bacteria-undef", "superkingdom": "Bacteria"}, "542413": {"species": "uncultured bacterium ARCTIC24_F_09", "genus": "Bacteria-undef", "family": "Bacteria-undef", "order": "Bacteria-undef", "phylum": "Bacteria-undef", "superkingdom": "Bacteria"}, "215447": {"species": "undef", "genus": "undef", "family": "undef", "order": "undef", "phylum": "undef", "superkingdom": "undef"}, "4555": {"species": "Setaria italica", "genus": "Setaria", "family": "Poaceae", "order": "Poales", "phylum": "Streptophyta", "superkingdom": "Eukaryota"}, "880160": {"species": "Bathycoccus sp. RCC1105 virus BpV", "genus": "Prasinovirus", "family": "Phycodnaviridae", "order": "Algavirales", "phylum": "Nucleocytoviricota", "superkingdom": "Viruses"}, "1176587": {"species": "Niabella ginsenosidivorans", "genus": "Niabella", "family": "Chitinophagaceae", "order": "Chitinophagales", "phylum": "Bacteroidetes", "superkingdom": "Bacteria"}, "3074": {"species": "Parachlorella kessleri", "genus": "Parachlorella", "family": "Chlorellaceae", "order": "Chlorellales", "phylum": "Chlorophyta", "superkingdom": "Eukaryota"}, "1006155": {"species": "Listeria weihenstephanensis", "genus": "Listeria", "family": "Listeriaceae", "order": "Bacillales", "phylum": "Firmicutes", "superkingdom": "Bacteria"}, "118797": {"species": "Lipotes vexillifer", "genus": "Lipotes", "family": "Lipotidae", "order": "Artiodactyla", "phylum": "Chordata", "superkingdom": "Eukaryota"}, "2055892": {"species": "Idiomarina sp. X4", "genus": "Idiomarina", "family": "Idiomarinaceae", "order": "Alteromonadales", "phylum": "Proteobacteria", "superkingdom": "Bacteria"}, "55468": {"species": "Lagarosiphon major", "genus": "Lagarosiphon", "family": "Hydrocharitaceae", "order": "Alismatales", "phylum": "Streptophyta", "superkingdom": "Eukaryota"}, "1486034": {"species": "Lacinutrix venerupis", "genus": "Lacinutrix", "family": "Flavobacteriaceae", "order": "Flavobacteriales", "phylum": "Bacteroidetes", "superkingdom": "Bacteria"}, "313603": {"species": "Maribacter sp. HTCC2170", "genus": "Maribacter", "family": "Flavobacteriaceae", "order": "Flavobacteriales", "phylum": "Bacteroidetes", "superkingdom": "Bacteria"}, "38626": {"species": "Phascolarctos cinereus", "genus": "Phascolarctos", "family": "Phascolarctidae", "order": "Diprotodontia", "phylum": "Chordata", "superkingdom": "Eukaryota"}, "555950": {"species": "uncultured Balneola sp.", "genus": "Balneola", "family": "Balneolaceae", "order": "Balneolales", "phylum": "Balneolaeota", "superkingdom": "Bacteria"}, "181804": {"species": "Nitella hyalina", "genus": "Nitella", "family": "Characeae", "order": "Charales", "phylum": "Streptophyta", "superkingdom": "Eukaryota"}, "2487072": {"species": "Epilithonimonas vandammei", "genus": "Epilithonimonas", "family": "Weeksellaceae", "order": "Flavobacteriales", "phylum": "Bacteroidetes", "superkingdom": "Bacteria"}, "554055": {"species": "Micractinium conductrix", "genus": "Micractinium", "family": "Chlorellaceae", "order": "Chlorellales", "phylum": "Chlorophyta", "superkingdom": "Eukaryota"}, "669": {"species": "Vibrio harveyi", "genus": "Vibrio", "family": "Vibrionaceae", "order": "Vibrionales", "phylum": "Proteobacteria", "superkingdom": "Bacteria"}, "1784714": {"species": "Arcticibacterium luteifluviistationis", "genus": "Arcticibacterium", "family": "Cytophagaceae", "order": "Cytophagales", "phylum": "Bacteroidetes", "superkingdom": "Bacteria"}, "762570": {"species": "Rhodothermus marinus", "genus": "Rhodothermus", "family": "Rhodothermaceae", "order": "Bacteroidetes Order II. Incertae sedis", "phylum": "Bacteroidetes", "superkingdom": "Bacteria"}, "996": {"species": "Flavobacterium columnare", "genus": "Flavobacterium", "family": "Flavobacteriaceae", "order": "Flavobacteriales", "phylum": "Bacteroidetes", "superkingdom": "Bacteria"}, "574566": {"species": "Coccomyxa subellipsoidea", "genus": "Coccomyxa", "family": "Chlorophyta-undef", "order": "Chlorophyta-undef", "phylum": "Chlorophyta", "superkingdom": "Eukaryota"}, "9646": {"species": "Ailuropoda melanoleuca", "genus": "Ailuropoda", "family": "Ursidae", "order": "Carnivora", "phylum": "Chordata", "superkingdom": "Eukaryota"}, "73025": {"species": "Eutreptiella gymnastica", "genus": "Eutreptiella", "family": "Eutreptiales-undef", "order": "Eutreptiales", "phylum": "Euglenozoa", "superkingdom": "Eukaryota"}, "669041": {"species": "Tenacibaculum dicentrarchi", "genus": "Tenacibaculum", "family": "Flavobacteriaceae", "order": "Flavobacteriales", "phylum": "Bacteroidetes", "superkingdom": "Bacteria"}, "754397": {"species": "Polaribacter sp. SA4-10", "genus": "Polaribacter", "family": "Flavobacteriaceae", "order": "Flavobacteriales", "phylum": "Bacteroidetes", "superkingdom": "Bacteria"}, "754417": {"species": "Winogradskyella sp. PC-19", "genus": "Winogradskyella", "family": "Flavobacteriaceae", "order": "Flavobacteriales", "phylum": "Bacteroidetes", "superkingdom": "Bacteria"}, "157820": {"species": "uncultured prasinophyte", "genus": "Chlorophyta-undef", "family": "Chlorophyta-undef", "order": "Chlorophyta-undef", "phylum": "Chlorophyta", "superkingdom": "Eukaryota"}, "3218": {"species": "Physcomitrium patens", "genus": "Physcomitrium", "family": "Funariaceae", "order": "Funariales", "phylum": "Streptophyta", "superkingdom": "Eukaryota"}, "866536": {"species": "Belliella baltica", "genus": "Belliella", "family": "Cyclobacteriaceae", "order": "Cytophagales", "phylum": "Bacteroidetes", "superkingdom": "Bacteria"}, "1808001": {"species": "Acinetobacter sp. LoGeW2-3", "genus": "Acinetobacter", "family": "Moraxellaceae", "order": "Pseudomonadales", "phylum": "Proteobacteria", "superkingdom": "Bacteria"}, "238": {"species": "Elizabethkingia meningoseptica", "genus": "Elizabethkingia", "family": "Weeksellaceae", "order": "Flavobacteriales", "phylum": "Bacteroidetes", "superkingdom": "Bacteria"}, "8083": {"species": "Xiphophorus maculatus", "genus": "Xiphophorus", "family": "Poeciliidae", "order": "Cyprinodontiformes", "phylum": "Chordata", "superkingdom": "Eukaryota"}, "29466": {"species": "Veillonella parvula", "genus": "Veillonella", "family": "Veillonellaceae", "order": "Veillonellales", "phylum": "Firmicutes", "superkingdom": "Bacteria"}, "926562": {"species": "Owenweeksia hongkongensis", "genus": "Owenweeksia", "family": "Schleiferiaceae", "order": "Flavobacteriales", "phylum": "Bacteroidetes", "superkingdom": "Bacteria"}, "1714860": {"species": "Aquimarina sp. BL5", "genus": "Aquimarina", "family": "Flavobacteriaceae", "order": "Flavobacteriales", "phylum": "Bacteroidetes", "superkingdom": "Bacteria"}, "179408": {"species": "Oscillatoria nigro-viridis", "genus": "Oscillatoria", "family": "Oscillatoriaceae", "order": "Oscillatoriales", "phylum": "Cyanobacteria", "superkingdom": "Bacteria"}, "2019568": {"species": "Citrobacter sp. 92", "genus": "Citrobacter", "family": "Enterobacteriaceae", "order": "Enterobacterales", "phylum": "Proteobacteria", "superkingdom": "Bacteria"}, "160064": {"species": "Pedinomonas tuberculata", "genus": "Pedinomonas", "family": "Pedinomonadaceae", "order": "Pedinomonadales", "phylum": "Chlorophyta", "superkingdom": "Eukaryota"}, "63459": {"species": "Chenopodium quinoa", "genus": "Chenopodium", "family": "Chenopodiaceae", "order": "Caryophyllales", "phylum": "Streptophyta", "superkingdom": "Eukaryota"}, "77133": {"species": "uncultured bacterium", "genus": "Bacteria-undef", "family": "Bacteria-undef", "order": "Bacteria-undef", "phylum": "Bacteria-undef", "superkingdom": "Bacteria"}, "1660074": {"species": "Campylobacter sp. RM8964", "genus": "Campylobacter", "family": "Campylobacteraceae", "order": "Campylobacterales", "phylum": "Proteobacteria", "superkingdom": "Bacteria"}, "42229": {"species": "Prunus avium", "genus": "Prunus", "family": "Rosaceae", "order": "Rosales", "phylum": "Streptophyta", "superkingdom": "Eukaryota"}, "96345": {"species": "Flavobacterium psychrophilum", "genus": "Flavobacterium", "family": "Flavobacteriaceae", "order": "Flavobacteriales", "phylum": "Bacteroidetes", "superkingdom": "Bacteria"}, "913848": {"species": "Lactobacillus coryniformis", "genus": "Loigolactobacillus", "family": "Lactobacillaceae", "order": "Lactobacillales", "phylum": "Firmicutes", "superkingdom": "Bacteria"}, "1249933": {"species": "Winogradskyella sp. RHA_55", "genus": "Winogradskyella", "family": "Flavobacteriaceae", "order": "Flavobacteriales", "phylum": "Bacteroidetes", "superkingdom": "Bacteria"}, "663331": {"species": "Trichophyton benhamiae", "genus": "Trichophyton", "family": "Arthrodermataceae", "order": "Onygenales", "phylum": "Ascomycota", "superkingdom": "Eukaryota"}, "1423721": {"species": "Amylolactobacillus amylophilus", "genus": "Amylolactobacillus", "family": "Lactobacillaceae", "order": "Lactobacillales", "phylum": "Firmicutes", "superkingdom": "Bacteria"}, "1798225": {"species": "Formosa sp. Hel1_31_208", "genus": "Formosa", "family": "Flavobacteriaceae", "order": "Flavobacteriales", "phylum": "Bacteroidetes", "superkingdom": "Bacteria"}, "1790137": {"species": "Wenyingzhuangia fucanilytica", "genus": "Wenyingzhuangia", "family": "Flavobacteriaceae", "order": "Flavobacteriales", "phylum": "Bacteroidetes", "superkingdom": "Bacteria"}, "2494373": {"species": "Flammeovirga pectinis", "genus": "Flammeovirga", "family": "Flammeovirgaceae", "order": "Cytophagales", "phylum": "Bacteroidetes", "superkingdom": "Bacteria"}, "1973480": {"species": "Sphaerospermopsis kisseleviana", "genus": "Sphaerospermopsis", "family": "Aphanizomenonaceae", "order": "Nostocales", "phylum": "Cyanobacteria", "superkingdom": "Bacteria"}, "929556": {"species": "Solitalea canadensis", "genus": "Solitalea", "family": "Sphingobacteriaceae", "order": "Sphingobacteriales", "phylum": "Bacteroidetes", "superkingdom": "Bacteria"}, "71743": {"species": "Chlorogonium capillatum", "genus": "Chlorogonium", "family": "Haematococcaceae", "order": "Chlamydomonadales", "phylum": "Chlorophyta", "superkingdom": "Eukaryota"}, "1416941": {"species": "Closterium baillyanum", "genus": "Closterium", "family": "Closteriaceae", "order": "Desmidiales", "phylum": "Streptophyta", "superkingdom": "Eukaryota"}, "1453352": {"species": "Sediminicola sp. YIK13", "genus": "Sediminicola", "family": "Flavobacteriaceae", "order": "Flavobacteriales", "phylum": "Bacteroidetes", "superkingdom": "Bacteria"}, "3914": {"species": "Vigna angularis", "genus": "Vigna", "family": "Fabaceae", "order": "Fabales", "phylum": "Streptophyta", "superkingdom": "Eukaryota"}, "858337": {"species": "uncultured Choricystis", "genus": "Chlorophyta-undef", "family": "Chlorophyta-undef", "order": "Chlorophyta-undef", "phylum": "Chlorophyta", "superkingdom": "Eukaryota"}, "1234841": {"species": "Mucilaginibacter xinganensis", "genus": "Mucilaginibacter", "family": "Sphingobacteriaceae", "order": "Sphingobacteriales", "phylum": "Bacteroidetes", "superkingdom": "Bacteria"}, "3664": {"species": "Cucurbita pepo", "genus": "Cucurbita", "family": "Cucurbitaceae", "order": "Cucurbitales", "phylum": "Streptophyta", "superkingdom": "Eukaryota"}, "50452": {"species": "Arabis alpina", "genus": "Arabis", "family": "Brassicaceae", "order": "Brassicales", "phylum": "Streptophyta", "superkingdom": "Eukaryota"}, "3916": {"species": "Vigna radiata", "genus": "Vigna", "family": "Fabaceae", "order": "Fabales", "phylum": "Streptophyta", "superkingdom": "Eukaryota"}, "3649": {"species": "Carica papaya", "genus": "Carica", "family": "Caricaceae", "order": "Brassicales", "phylum": "Streptophyta", "superkingdom": "Eukaryota"}, "152297": {"species": "Pseudoalteromonas issachenkonii", "genus": "Pseudoalteromonas", "family": "Pseudoalteromonadaceae", "order": "Alteromonadales", "phylum": "Proteobacteria", "superkingdom": "Bacteria"}, "1141622": {"species": "uncultured picoeukaryote", "genus": "Eukaryota-undef", "family": "Eukaryota-undef", "order": "Eukaryota-undef", "phylum": "Eukaryota-undef", "superkingdom": "Eukaryota"}, "411154": {"species": "Gramella forsetii", "genus": "Gramella", "family": "Flavobacteriaceae", "order": "Flavobacteriales", "phylum": "Bacteroidetes", "superkingdom": "Bacteria"}, "515363": {"species": "uncultured marine picoeukaryote", "genus": "Eukaryota-undef", "family": "Eukaryota-undef", "order": "Eukaryota-undef", "phylum": "Eukaryota-undef", "superkingdom": "Eukaryota"}, "1936080": {"species": "Winogradskyella sp. J14-2", "genus": "Winogradskyella", "family": "Flavobacteriaceae", "order": "Flavobacteriales", "phylum": "Bacteroidetes", "superkingdom": "Bacteria"}, "4232": {"species": "Helianthus annuus", "genus": "Helianthus", "family": "Asteraceae", "order": "Asterales", "phylum": "Streptophyta", "superkingdom": "Eukaryota"}, "32473": {"species": "Xiphophorus couchianus", "genus": "Xiphophorus", "family": "Poeciliidae", "order": "Cyprinodontiformes", "phylum": "Chordata", "superkingdom": "Eukaryota"}, "1756149": {"species": "Elizabethkingia bruuniana", "genus": "Elizabethkingia", "family": "Weeksellaceae", "order": "Flavobacteriales", "phylum": "Bacteroidetes", "superkingdom": "Bacteria"}, "1416915": {"species": "Aeromonas hydrophila", "genus": "Aeromonas", "family": "Aeromonadaceae", "order": "Aeromonadales", "phylum": "Proteobacteria", "superkingdom": "Bacteria"}, "528323": {"species": "uncultured Bathycoccus", "genus": "Mamiellales-undef", "family": "Mamiellales-undef", "order": "Mamiellales", "phylum": "Chlorophyta", "superkingdom": "Eukaryota"}, "610380": {"species": "Harpegnathos saltator", "genus": "Harpegnathos", "family": "Formicidae", "order": "Hymenoptera", "phylum": "Arthropoda", "superkingdom": "Eukaryota"}, "1423822": {"species": "Lactobacillus coryniformis", "genus": "Loigolactobacillus", "family": "Lactobacillaceae", "order": "Lactobacillales", "phylum": "Firmicutes", "superkingdom": "Bacteria"}, "55564": {"species": "Chara vulgaris", "genus": "Chara", "family": "Characeae", "order": "Charales", "phylum": "Streptophyta", "superkingdom": "Eukaryota"}, "52555": {"species": "Synura petersenii", "genus": "Synura", "family": "Mallomonadaceae", "order": "Synurales", "phylum": "Eukaryota-undef", "superkingdom": "Eukaryota"}, "34085": {"species": "Riemerella anatipestifer", "genus": "Riemerella", "family": "Weeksellaceae", "order": "Flavobacteriales", "phylum": "Bacteroidetes", "superkingdom": "Bacteria"}, "110193": {"species": "Nicrophorus vespilloides", "genus": "Nicrophorus", "family": "Silphidae", "order": "Coleoptera", "phylum": "Arthropoda", "superkingdom": "Eukaryota"}, "1931241": {"species": "Pseudomonas sp. S-6-2", "genus": "Pseudomonas", "family": "Pseudomonadaceae", "order": "Pseudomonadales", "phylum": "Proteobacteria", "superkingdom": "Bacteria"}, "178035": {"species": "Dufourea novaeangliae", "genus": "Dufourea", "family": "Halictidae", "order": "Hymenoptera", "phylum": "Arthropoda", "superkingdom": "Eukaryota"}, "2003121": {"species": "Sphingobacterium sp. G1-14", "genus": "Sphingobacterium", "family": "Sphingobacteriaceae", "order": "Sphingobacteriales", "phylum": "Bacteroidetes", "superkingdom": "Bacteria"}, "59895": {"species": "Cynara cardunculus", "genus": "Cynara", "family": "Asteraceae", "order": "Asterales", "phylum": "Streptophyta", "superkingdom": "Eukaryota"}, "280463": {"species": "Emiliania huxleyi", "genus": "Emiliania", "family": "Noelaerhabdaceae", "order": "Isochrysidales", "phylum": "Haptista", "superkingdom": "Eukaryota"}, "1294385": {"species": "Saccharomyces cerevisiae", "genus": "Saccharomyces", "family": "Saccharomycetaceae", "order": "Saccharomycetales", "phylum": "Ascomycota", "superkingdom": "Eukaryota"}, "1124835": {"species": "Chryseobacterium carnipullorum", "genus": "Chryseobacterium", "family": "Weeksellaceae", "order": "Flavobacteriales", "phylum": "Bacteroidetes", "superkingdom": "Bacteria"}, "4577": {"species": "Zea mays", "genus": "Zea", "family": "Poaceae", "order": "Poales", "phylum": "Streptophyta", "superkingdom": "Eukaryota"}, "35703": {"species": "Citrobacter amalonaticus", "genus": "Citrobacter", "family": "Enterobacteriaceae", "order": "Enterobacterales", "phylum": "Proteobacteria", "superkingdom": "Bacteria"}, "2487063": {"species": "Chryseobacterium sp. G0162", "genus": "Chryseobacterium", "family": "Weeksellaceae", "order": "Flavobacteriales", "phylum": "Bacteroidetes", "superkingdom": "Bacteria"}, "28090": {"species": "Acinetobacter lwoffii", "genus": "Acinetobacter", "family": "Moraxellaceae", "order": "Pseudomonadales", "phylum": "Proteobacteria", "superkingdom": "Bacteria"}, "195": {"species": "Campylobacter coli", "genus": "Campylobacter", "family": "Campylobacteraceae", "order": "Campylobacterales", "phylum": "Proteobacteria", "superkingdom": "Bacteria"}, "837": {"species": "Porphyromonas gingivalis", "genus": "Porphyromonas", "family": "Porphyromonadaceae", "order": "Bacteroidales", "phylum": "Bacteroidetes", "superkingdom": "Bacteria"}, "886377": {"species": "Muricauda ruestringensis", "genus": "Muricauda", "family": "Flavobacteriaceae", "order": "Flavobacteriales", "phylum": "Bacteroidetes", "superkingdom": "Bacteria"}, "1173027": {"species": "Microcoleus sp. PCC 7113", "genus": "Microcoleus", "family": "Microcoleaceae", "order": "Oscillatoriales", "phylum": "Cyanobacteria", "superkingdom": "Bacteria"}, "2490635": {"species": "Pseudoalteromonas sp. Xi13", "genus": "Pseudoalteromonas", "family": "Pseudoalteromonadaceae", "order": "Alteromonadales", "phylum": "Proteobacteria", "superkingdom": "Bacteria"}, "2058134": {"species": "Nonlabens sp. MB-3u-79", "genus": "Nonlabens", "family": "Flavobacteriaceae", "order": "Flavobacteriales", "phylum": "Bacteroidetes", "superkingdom": "Bacteria"}, "77931": {"species": "Teleaulax amphioxeia", "genus": "Teleaulax", "family": "Geminigeraceae", "order": "Pyrenomonadales", "phylum": "Eukaryota-undef", "superkingdom": "Eukaryota"}, "96477": {"species": "Chaetosphaeridium globosum", "genus": "Chaetosphaeridium", "family": "Chaetosphaeridiaceae", "order": "Coleochaetales", "phylum": "Streptophyta", "superkingdom": "Eukaryota"}, "2496865": {"species": "Maribacter sp. MJ134", "genus": "Maribacter", "family": "Flavobacteriaceae", "order": "Flavobacteriales", "phylum": "Bacteroidetes", "superkingdom": "Bacteria"}, "1945892": {"species": "Cytophagales bacterium TFI 002", "genus": "Cytophagales-undef", "family": "Cytophagales-undef", "order": "Cytophagales", "phylum": "Bacteroidetes", "superkingdom": "Bacteria"}, "69401": {"species": "Carteria cerasiformis", "genus": "Carteria", "family": "Chlamydomonadaceae", "order": "Chlamydomonadales", "phylum": "Chlorophyta", "superkingdom": "Eukaryota"}, "1714848": {"species": "Aquimarina sp. AD1", "genus": "Aquimarina", "family": "Flavobacteriaceae", "order": "Flavobacteriales", "phylum": "Bacteroidetes", "superkingdom": "Bacteria"}, "2269374": {"species": "Lactobacillus terrae", "genus": "Lactobacillus", "family": "Lactobacillaceae", "order": "Lactobacillales", "phylum": "Firmicutes", "superkingdom": "Bacteria"}, "656061": {"species": "Tuber melanosporum", "genus": "Tuber", "family": "Tuberaceae", "order": "Pezizales", "phylum": "Ascomycota", "superkingdom": "Eukaryota"}, "313595": {"species": "Psychroflexus torquis", "genus": "Psychroflexus", "family": "Flavobacteriaceae", "order": "Flavobacteriales", "phylum": "Bacteroidetes", "superkingdom": "Bacteria"}, "52035": {"species": "Lobochlamys segnis", "genus": "Lobochlamys", "family": "Chlamydomonadaceae", "order": "Chlamydomonadales", "phylum": "Chlorophyta", "superkingdom": "Eukaryota"}, "1419584": {"species": "Aeromonas hydrophila", "genus": "Aeromonas", "family": "Aeromonadaceae", "order": "Aeromonadales", "phylum": "Proteobacteria", "superkingdom": "Bacteria"}, "797277": {"species": "Pseudomonas litoralis", "genus": "Pseudomonas", "family": "Pseudomonadaceae", "order": "Pseudomonadales", "phylum": "Proteobacteria", "superkingdom": "Bacteria"}, "1727164": {"species": "Pedobacter sp. PACM 27299", "genus": "Pedobacter", "family": "Sphingobacteriaceae", "order": "Sphingobacteriales", "phylum": "Bacteroidetes", "superkingdom": "Bacteria"}, "376686": {"species": "Flavobacterium johnsoniae", "genus": "Flavobacterium", "family": "Flavobacteriaceae", "order": "Flavobacteriales", "phylum": "Bacteroidetes", "superkingdom": "Bacteria"}, "96773": {"species": "Thauera chlorobenzoica", "genus": "Thauera", "family": "Zoogloeaceae", "order": "Rhodocyclales", "phylum": "Proteobacteria", "superkingdom": "Bacteria"}, "13146": {"species": "Melopsittacus undulatus", "genus": "Melopsittacus", "family": "Psittaculidae", "order": "Psittaciformes", "phylum": "Chordata", "superkingdom": "Eukaryota"}, "1779382": {"species": "Rhodothermaceae bacterium RA", "genus": "Rhodothermaceae-undef", "family": "Rhodothermaceae", "order": "Bacteroidetes Order II. Incertae sedis", "phylum": "Bacteroidetes", "superkingdom": "Bacteria"}, "1644130": {"species": "Maribacter sp. 1_2014MBL_MicDiv", "genus": "Maribacter", "family": "Flavobacteriaceae", "order": "Flavobacteriales", "phylum": "Bacteroidetes", "superkingdom": "Bacteria"}, "1250153": {"species": "Maribacter sp. MAR_2009_60", "genus": "Maribacter", "family": "Flavobacteriaceae", "order": "Flavobacteriales", "phylum": "Bacteroidetes", "superkingdom": "Bacteria"}, "128390": {"species": "Nipponia nippon", "genus": "Nipponia", "family": "Threskiornithidae", "order": "Pelecaniformes", "phylum": "Chordata", "superkingdom": "Eukaryota"}, "28188": {"species": "Capnocytophaga canimorsus", "genus": "Capnocytophaga", "family": "Flavobacteriaceae", "order": "Flavobacteriales", "phylum": "Bacteroidetes", "superkingdom": "Bacteria"}, "880071": {"species": "Bernardetia litoralis", "genus": "Bernardetia", "family": "Bernardetiaceae", "order": "Cytophagales", "phylum": "Bacteroidetes", "superkingdom": "Bacteria"}, "880070": {"species": "Cyclobacterium marinum", "genus": "Cyclobacterium", "family": "Cyclobacteriaceae", "order": "Cytophagales", "phylum": "Bacteroidetes", "superkingdom": "Bacteria"}, "172045": {"species": "Elizabethkingia miricola", "genus": "Elizabethkingia", "family": "Weeksellaceae", "order": "Flavobacteriales", "phylum": "Bacteroidetes", "superkingdom": "Bacteria"}, "13443": {"species": "Coffea arabica", "genus": "Coffea", "family": "Rubiaceae", "order": "Gentianales", "phylum": "Streptophyta", "superkingdom": "Eukaryota"}, "188344": {"species": "Leptosomus discolor", "genus": "Leptosomus", "family": "Leptosomidae", "order": "Coraciiformes", "phylum": "Chordata", "superkingdom": "Eukaryota"}, "114398": {"species": "Parasteatoda tepidariorum", "genus": "Parasteatoda", "family": "Theridiidae", "order": "Araneae", "phylum": "Arthropoda", "superkingdom": "Eukaryota"}, "1202541": {"species": "Botryococcus braunii", "genus": "Botryococcus", "family": "Chlorophyta-undef", "order": "Chlorophyta-undef", "phylum": "Chlorophyta", "superkingdom": "Eukaryota"}, "1306519": {"species": "Flavobacterium commune", "genus": "Flavobacterium", "family": "Flavobacteriaceae", "order": "Flavobacteriales", "phylum": "Bacteroidetes", "superkingdom": "Bacteria"}, "315405": {"species": "Streptococcus gallolyticus", "genus": "Streptococcus", "family": "Streptococcaceae", "order": "Lactobacillales", "phylum": "Firmicutes", "superkingdom": "Bacteria"}, "1250231": {"species": "Gramella sp. MAR_2010_102", "genus": "Gramella", "family": "Flavobacteriaceae", "order": "Flavobacteriales", "phylum": "Bacteroidetes", "superkingdom": "Bacteria"}, "1826607": {"species": "Silicimonas algicola", "genus": "Silicimonas", "family": "Rhodobacteraceae", "order": "Rhodobacterales", "phylum": "Proteobacteria", "superkingdom": "Bacteria"}, "1352940": {"species": "Elizabethkingia anophelis", "genus": "Elizabethkingia", "family": "Weeksellaceae", "order": "Flavobacteriales", "phylum": "Bacteroidetes", "superkingdom": "Bacteria"}, "36894": {"species": "Pyramimonas parkeae", "genus": "Pyramimonas", "family": "Pyramimonadaceae", "order": "Pyramimonadales", "phylum": "Chlorophyta", "superkingdom": "Eukaryota"}, "1920110": {"species": "Citrobacter sp. CFNIH10", "genus": "Citrobacter", "family": "Enterobacteriaceae", "order": "Enterobacterales", "phylum": "Proteobacteria", "superkingdom": "Bacteria"}, "1717717": {"species": "Labilibaculum antarcticum", "genus": "Labilibaculum", "family": "Marinifilaceae", "order": "Marinilabiliales", "phylum": "Bacteroidetes", "superkingdom": "Bacteria"}, "459349": {"species": "Candidatus Cloacimonas acidaminovorans", "genus": "Candidatus Cloacimonas", "family": "Candidatus Cloacimonetes-undef", "order": "Candidatus Cloacimonetes-undef", "phylum": "Candidatus Cloacimonetes", "superkingdom": "Bacteria"}, "100272": {"species": "uncultured eukaryote", "genus": "Eukaryota-undef", "family": "Eukaryota-undef", "order": "Eukaryota-undef", "phylum": "Eukaryota-undef", "superkingdom": "Eukaryota"}, "1314869": {"species": "Pseudoalteromonas espejiana", "genus": "Pseudoalteromonas", "family": "Pseudoalteromonadaceae", "order": "Alteromonadales", "phylum": "Proteobacteria", "superkingdom": "Bacteria"}, "8364": {"species": "Xenopus tropicalis", "genus": "Xenopus", "family": "Pipidae", "order": "Anura", "phylum": "Chordata", "superkingdom": "Eukaryota"}, "507626": {"species": "Halomonas chromatireducens", "genus": "Halomonas", "family": "Halomonadaceae", "order": "Oceanospirillales", "phylum": "Proteobacteria", "superkingdom": "Bacteria"}, "746697": {"species": "Aequorivita sublithincola", "genus": "Aequorivita", "family": "Flavobacteriaceae", "order": "Flavobacteriales", "phylum": "Bacteroidetes", "superkingdom": "Bacteria"}, "18101": {"species": "Gerbera hybrid cultivar", "genus": "Gerbera", "family": "Asteraceae", "order": "Asterales", "phylum": "Streptophyta", "superkingdom": "Eukaryota"}, "743611": {"species": "uncultured organism MedDCM-OCT-S04-C161", "genus": "undef", "family": "undef", "order": "undef", "phylum": "undef", "superkingdom": "undef"}, "1250295": {"species": "Flavobacteriaceae bacterium MAR_2010_188", "genus": "Flavobacteriaceae-undef", "family": "Flavobacteriaceae", "order": "Flavobacteriales", "phylum": "Bacteroidetes", "superkingdom": "Bacteria"}, "4558": {"species": "Sorghum bicolor", "genus": "Sorghum", "family": "Poaceae", "order": "Poales", "phylum": "Streptophyta", "superkingdom": "Eukaryota"}, "28200": {"species": "Arcobacter skirrowii", "genus": "Arcobacter", "family": "Campylobacteraceae", "order": "Campylobacterales", "phylum": "Proteobacteria", "superkingdom": "Bacteria"}, "3711": {"species": "Brassica rapa", "genus": "Brassica", "family": "Brassicaceae", "order": "Brassicales", "phylum": "Streptophyta", "superkingdom": "Eukaryota"}, "2487064": {"species": "Chryseobacterium sp. G0186", "genus": "Chryseobacterium", "family": "Weeksellaceae", "order": "Flavobacteriales", "phylum": "Bacteroidetes", "superkingdom": "Bacteria"}, "1986952": {"species": "Sphingobacteriaceae bacterium GW460-11-11-14-LB5", "genus": "Sphingobacteriaceae-undef", "family": "Sphingobacteriaceae", "order": "Sphingobacteriales", "phylum": "Bacteroidetes", "superkingdom": "Bacteria"}, "79200": {"species": "Daucus carota", "genus": "Daucus", "family": "Apiaceae", "order": "Apiales", "phylum": "Streptophyta", "superkingdom": "Eukaryota"}, "996801": {"species": "Polaribacter reichenbachii", "genus": "Polaribacter", "family": "Flavobacteriaceae", "order": "Flavobacteriales", "phylum": "Bacteroidetes", "superkingdom": "Bacteria"}, "1338011": {"species": "Elizabethkingia anophelis", "genus": "Elizabethkingia", "family": "Weeksellaceae", "order": "Flavobacteriales", "phylum": "Bacteroidetes", "superkingdom": "Bacteria"}, "1288394": {"species": "Aeromonas hydrophila", "genus": "Aeromonas", "family": "Aeromonadaceae", "order": "Aeromonadales", "phylum": "Proteobacteria", "superkingdom": "Bacteria"}, "47678": {"species": "Bacteroides caccae", "genus": "Bacteroides", "family": "Bacteroidaceae", "order": "Bacteroidales", "phylum": "Bacteroidetes", "superkingdom": "Bacteria"}, "518766": {"species": "Rhodothermus marinus", "genus": "Rhodothermus", "family": "Rhodothermaceae", "order": "Bacteroidetes Order II. Incertae sedis", "phylum": "Bacteroidetes", "superkingdom": "Bacteria"}, "3726": {"species": "Raphanus sativus", "genus": "Raphanus", "family": "Brassicaceae", "order": "Brassicales", "phylum": "Streptophyta", "superkingdom": "Eukaryota"}, "34126": {"species": "Cladophora albida", "genus": "Cladophora", "family": "Cladophoraceae", "order": "Cladophorales", "phylum": "Chlorophyta", "superkingdom": "Eukaryota"}, "2282170": {"species": "Kordia sp. SMS9", "genus": "Kordia", "family": "Flavobacteriaceae", "order": "Flavobacteriales", "phylum": "Bacteroidetes", "superkingdom": "Bacteria"}, "480520": {"species": "Myroides profundi", "genus": "Myroides", "family": "Flavobacteriaceae", "order": "Flavobacteriales", "phylum": "Bacteroidetes", "superkingdom": "Bacteria"}, "2013114": {"species": "Citrobacter sp. 86", "genus": "Citrobacter", "family": "Enterobacteriaceae", "order": "Enterobacterales", "phylum": "Proteobacteria", "superkingdom": "Bacteria"}, "4182": {"species": "Sesamum indicum", "genus": "Sesamum", "family": "Pedaliaceae", "order": "Lamiales", "phylum": "Streptophyta", "superkingdom": "Eukaryota"}, "253": {"species": "Chryseobacterium indologenes", "genus": "Chryseobacterium", "family": "Weeksellaceae", "order": "Flavobacteriales", "phylum": "Bacteroidetes", "superkingdom": "Bacteria"}, "3708": {"species": "Brassica napus", "genus": "Brassica", "family": "Brassicaceae", "order": "Brassicales", "phylum": "Streptophyta", "superkingdom": "Eukaryota"}, "3105": {"species": "Pediastrum duplex", "genus": "Pediastrum", "family": "Hydrodictyaceae", "order": "Sphaeropleales", "phylum": "Chlorophyta", "superkingdom": "Eukaryota"}, "88036": {"species": "Selaginella moellendorffii", "genus": "Selaginella", "family": "Selaginellaceae", "order": "Selaginellales", "phylum": "Streptophyta", "superkingdom": "Eukaryota"}, "2163016": {"species": "Vibrio sp. dhg", "genus": "Vibrio", "family": "Vibrionaceae", "order": "Vibrionales", "phylum": "Proteobacteria", "superkingdom": "Bacteria"}, "40215": {"species": "Acinetobacter junii", "genus": "Acinetobacter", "family": "Moraxellaceae", "order": "Pseudomonadales", "phylum": "Proteobacteria", "superkingdom": "Bacteria"}, "1457365": {"species": "Candidatus Cyclonatronum proteinivorum", "genus": "Candidatus Cyclonatronum", "family": "Balneolaeota-undef", "order": "Balneolaeota-undef", "phylum": "Balneolaeota", "superkingdom": "Bacteria"}, "688270": {"species": "Cellulophaga algicola", "genus": "Cellulophaga", "family": "Flavobacteriaceae", "order": "Flavobacteriales", "phylum": "Bacteroidetes", "superkingdom": "Bacteria"}, "2058137": {"species": "Polaribacter sp. ALD11", "genus": "Polaribacter", "family": "Flavobacteriaceae", "order": "Flavobacteriales", "phylum": "Bacteroidetes", "superkingdom": "Bacteria"}, "2021234": {"species": "Ahniella affigens", "genus": "Ahniella", "family": "Rhodanobacteraceae", "order": "Xanthomonadales", "phylum": "Proteobacteria", "superkingdom": "Bacteria"}, "880159": {"species": "Bathycoccus sp. RCC1105 virus BpV", "genus": "Prasinovirus", "family": "Phycodnaviridae", "order": "Algavirales", "phylum": "Nucleocytoviricota", "superkingdom": "Viruses"}, "1219067": {"species": "Vibrio natriegens", "genus": "Vibrio", "family": "Vibrionaceae", "order": "Vibrionales", "phylum": "Proteobacteria", "superkingdom": "Bacteria"}, "363253": {"species": "Lawsonia intracellularis", "genus": "Lawsonia", "family": "Desulfovibrionaceae", "order": "Desulfovibrionales", "phylum": "Proteobacteria", "superkingdom": "Bacteria"}, "1492737": {"species": "Flavobacterium gilvum", "genus": "Flavobacterium", "family": "Flavobacteriaceae", "order": "Flavobacteriales", "phylum": "Bacteroidetes", "superkingdom": "Bacteria"}, "652787": {"species": "Mucilaginibacter mallensis", "genus": "Mucilaginibacter", "family": "Sphingobacteriaceae", "order": "Sphingobacteriales", "phylum": "Bacteroidetes", "superkingdom": "Bacteria"}, "412965": {"species": "Candidatus Vesicomyosocius okutanii", "genus": "Candidatus Vesicomyosocius", "family": "Proteobacteria-undef", "order": "Proteobacteria-undef", "phylum": "Proteobacteria", "superkingdom": "Bacteria"}, "104268": {"species": "Tenacibaculum mesophilum", "genus": "Tenacibaculum", "family": "Flavobacteriaceae", "order": "Flavobacteriales", "phylum": "Bacteroidetes", "superkingdom": "Bacteria"}, "39947": {"species": "Oryza sativa", "genus": "Oryza", "family": "Poaceae", "order": "Poales", "phylum": "Streptophyta", "superkingdom": "Eukaryota"}, "579405": {"species": "Dickeya paradisiaca", "genus": "Dickeya", "family": "Pectobacteriaceae", "order": "Enterobacterales", "phylum": "Proteobacteria", "superkingdom": "Bacteria"}, "1312072": {"species": "Polaribacter sp. SA4-12", "genus": "Polaribacter", "family": "Flavobacteriaceae", "order": "Flavobacteriales", "phylum": "Bacteroidetes", "superkingdom": "Bacteria"}, "461633": {"species": "Stephania japonica", "genus": "Stephania", "family": "Menispermaceae", "order": "Ranunculales", "phylum": "Streptophyta", "superkingdom": "Eukaryota"}, "4686": {"species": "Asparagus officinalis", "genus": "Asparagus", "family": "Asparagaceae", "order": "Asparagales", "phylum": "Streptophyta", "superkingdom": "Eukaryota"}, "1418107": {"species": "Aeromonas hydrophila", "genus": "Aeromonas", "family": "Aeromonadaceae", "order": "Aeromonadales", "phylum": "Proteobacteria", "superkingdom": "Bacteria"}, "1138822": {"species": "Lactobacillus curieae", "genus": "Lentilactobacillus", "family": "Lactobacillaceae", "order": "Lactobacillales", "phylum": "Firmicutes", "superkingdom": "Bacteria"}, "76761": {"species": "Pseudomonas veronii", "genus": "Pseudomonas", "family": "Pseudomonadaceae", "order": "Pseudomonadales", "phylum": "Proteobacteria", "superkingdom": "Bacteria"}, "69332": {"species": "Chara braunii", "genus": "Chara", "family": "Characeae", "order": "Charales", "phylum": "Streptophyta", "superkingdom": "Eukaryota"}, "1336806": {"species": "Reinekea forsetii", "genus": "Reinekea", "family": "Saccharospirillaceae", "order": "Oceanospirillales", "phylum": "Proteobacteria", "superkingdom": "Bacteria"}, "1385663": {"species": "Hymenobacter sp. DG25A", "genus": "Hymenobacter", "family": "Hymenobacteraceae", "order": "Cytophagales", "phylum": "Bacteroidetes", "superkingdom": "Bacteria"}, "592029": {"species": "Nonlabens dokdonensis", "genus": "Nonlabens", "family": "Flavobacteriaceae", "order": "Flavobacteriales", "phylum": "Bacteroidetes", "superkingdom": "Bacteria"}, "380021": {"species": "Pseudomonas protegens", "genus": "Pseudomonas", "family": "Pseudomonadaceae", "order": "Pseudomonadales", "phylum": "Proteobacteria", "superkingdom": "Bacteria"}, "587753": {"species": "Pseudomonas chlororaphis", "genus": "Pseudomonas", "family": "Pseudomonadaceae", "order": "Pseudomonadales", "phylum": "Proteobacteria", "superkingdom": "Bacteria"}, "237258": {"species": "Cloacibacterium normanense", "genus": "Cloacibacterium", "family": "Weeksellaceae", "order": "Flavobacteriales", "phylum": "Bacteroidetes", "superkingdom": "Bacteria"}, "1116231": {"species": "Streptococcus macedonicus", "genus": "Streptococcus", "family": "Streptococcaceae", "order": "Lactobacillales", "phylum": "Firmicutes", "superkingdom": "Bacteria"}, "83485": {"species": "Linepithema humile", "genus": "Linepithema", "family": "Formicidae", "order": "Hymenoptera", "phylum": "Arthropoda", "superkingdom": "Eukaryota"}, "1241981": {"species": "Chryseobacterium lactis", "genus": "Epilithonimonas", "family": "Weeksellaceae", "order": "Flavobacteriales", "phylum": "Bacteroidetes", "superkingdom": "Bacteria"}, "70448": {"species": "Ostreococcus tauri", "genus": "Ostreococcus", "family": "Bathycoccaceae", "order": "Mamiellales", "phylum": "Chlorophyta", "superkingdom": "Eukaryota"}, "353": {"species": "Azotobacter chroococcum", "genus": "Azotobacter", "family": "Pseudomonadaceae", "order": "Pseudomonadales", "phylum": "Proteobacteria", "superkingdom": "Bacteria"}, "584609": {"species": "Tenacibaculum jejuense", "genus": "Tenacibaculum", "family": "Flavobacteriaceae", "order": "Flavobacteriales", "phylum": "Bacteroidetes", "superkingdom": "Bacteria"}, "1307839": {"species": "Salinivirga cyanobacteriivorans", "genus": "Salinivirga", "family": "Salinivirgaceae", "order": "Marinilabiliales", "phylum": "Bacteroidetes", "superkingdom": "Bacteria"}, "28202": {"species": "Peredibacter starrii", "genus": "Peredibacter", "family": "Bacteriovoracaceae", "order": "Bacteriovoracales", "phylum": "Proteobacteria", "superkingdom": "Bacteria"}, "1550579": {"species": "Mucilaginibacter gotjawali", "genus": "Mucilaginibacter", "family": "Sphingobacteriaceae", "order": "Sphingobacteriales", "phylum": "Bacteroidetes", "superkingdom": "Bacteria"}, "74468": {"species": "Sargassum muticum", "genus": "Sargassum", "family": "Sargassaceae", "order": "Fucales", "phylum": "Eukaryota-undef", "superkingdom": "Eukaryota"}, "1250205": {"species": "Gramella sp. MAR_2010_147", "genus": "Gramella", "family": "Flavobacteriaceae", "order": "Flavobacteriales", "phylum": "Bacteroidetes", "superkingdom": "Bacteria"}, "754409": {"species": "Winogradskyella sp. PG-2", "genus": "Winogradskyella", "family": "Flavobacteriaceae", "order": "Flavobacteriales", "phylum": "Bacteroidetes", "superkingdom": "Bacteria"}, "296587": {"species": "Micromonas commoda", "genus": "Micromonas", "family": "Mamiellaceae", "order": "Mamiellales", "phylum": "Chlorophyta", "superkingdom": "Eukaryota"}, "1229726": {"species": "Gramella flava", "genus": "Gramella", "family": "Flavobacteriaceae", "order": "Flavobacteriales", "phylum": "Bacteroidetes", "superkingdom": "Bacteria"}, "4442": {"species": "Camellia sinensis", "genus": "Camellia", "family": "Theaceae", "order": "Ericales", "phylum": "Streptophyta", "superkingdom": "Eukaryota"}, "1604141": {"species": "Antrophyum semicostatum", "genus": "Antrophyum", "family": "Pteridaceae", "order": "Polypodiales", "phylum": "Streptophyta", "superkingdom": "Eukaryota"}, "392300": {"species": "Histiona aroides", "genus": "Histiona", "family": "Histionidae", "order": "Jakobida", "phylum": "Eukaryota-undef", "superkingdom": "Eukaryota"}, "1714849": {"species": "Aquimarina sp. AD10", "genus": "Aquimarina", "family": "Flavobacteriaceae", "order": "Flavobacteriales", "phylum": "Bacteroidetes", "superkingdom": "Bacteria"}, "52965": {"species": "Phacotus lenticularis", "genus": "Phacotus", "family": "Phacotaceae", "order": "Chlamydomonadales", "phylum": "Chlorophyta", "superkingdom": "Eukaryota"}, "2161747": {"species": "Saccharospirillum mangrovi", "genus": "Saccharospirillum", "family": "Saccharospirillaceae", "order": "Oceanospirillales", "phylum": "Proteobacteria", "superkingdom": "Bacteria"}, "216938": {"species": "Spiroplasma helicoides", "genus": "Spiroplasma", "family": "Spiroplasmataceae", "order": "Entomoplasmatales", "phylum": "Tenericutes", "superkingdom": "Bacteria"}, "43146": {"species": "Rhopalosiphum maidis", "genus": "Rhopalosiphum", "family": "Aphididae", "order": "Hemiptera", "phylum": "Arthropoda", "superkingdom": "Eukaryota"}, "31312": {"species": "Nephroselmis olivacea", "genus": "Nephroselmis", "family": "Nephroselmidaceae", "order": "Nephroselmidales", "phylum": "Chlorophyta", "superkingdom": "Eukaryota"}, "564608": {"species": "Micromonas pusilla", "genus": "Micromonas", "family": "Mamiellaceae", "order": "Mamiellales", "phylum": "Chlorophyta", "superkingdom": "Eukaryota"}, "1418110": {"species": "Aeromonas hydrophila", "genus": "Aeromonas", "family": "Aeromonadaceae", "order": "Aeromonadales", "phylum": "Proteobacteria", "superkingdom": "Bacteria"}, "234831": {"species": "Pseudoalteromonas sp. SM9913", "genus": "Pseudoalteromonas", "family": "Pseudoalteromonadaceae", "order": "Alteromonadales", "phylum": "Proteobacteria", "superkingdom": "Bacteria"}, "1505": {"species": "Paeniclostridium sordellii", "genus": "Paeniclostridium", "family": "Peptostreptococcaceae", "order": "Clostridiales", "phylum": "Firmicutes", "superkingdom": "Bacteria"}, "559305": {"species": "Trichophyton rubrum", "genus": "Trichophyton", "family": "Arthrodermataceae", "order": "Onygenales", "phylum": "Ascomycota", "superkingdom": "Eukaryota"}, "2026787": {"species": "Rhodothermaceae bacterium", "genus": "Rhodothermaceae-undef", "family": "Rhodothermaceae", "order": "Bacteroidetes Order II. Incertae sedis", "phylum": "Bacteroidetes", "superkingdom": "Bacteria"}, "1803846": {"species": "Flavivirga eckloniae", "genus": "Flavivirga", "family": "Flavobacteriaceae", "order": "Flavobacteriales", "phylum": "Bacteroidetes", "superkingdom": "Bacteria"}, "400092": {"species": "Pontibacter korlensis", "genus": "Pontibacter", "family": "Hymenobacteraceae", "order": "Cytophagales", "phylum": "Bacteroidetes", "superkingdom": "Bacteria"}, "412627": {"species": "Zalieutes elater", "genus": "Zalieutes", "family": "Ogcocephalidae", "order": "Lophiiformes", "phylum": "Chordata", "superkingdom": "Eukaryota"}, "41875": {"species": "Bathycoccus prasinos", "genus": "Bathycoccus", "family": "Bathycoccaceae", "order": "Mamiellales", "phylum": "Chlorophyta", "superkingdom": "Eukaryota"}, "133788": {"species": "uncultured prasinophyte clone OM5", "genus": "Chlorophyta-undef", "family": "Chlorophyta-undef", "order": "Chlorophyta-undef", "phylum": "Chlorophyta", "superkingdom": "Eukaryota"}, "250": {"species": "Chryseobacterium gleum", "genus": "Chryseobacterium", "family": "Weeksellaceae", "order": "Flavobacteriales", "phylum": "Bacteroidetes", "superkingdom": "Bacteria"}, "206008": {"species": "Panicum hallii", "genus": "Panicum", "family": "Poaceae", "order": "Poales", "phylum": "Streptophyta", "superkingdom": "Eukaryota"}, "143223": {"species": "Salegentibacter salegens", "genus": "Salegentibacter", "family": "Flavobacteriaceae", "order": "Flavobacteriales", "phylum": "Bacteroidetes", "superkingdom": "Bacteria"}, "242159": {"species": "Ostreococcus sp. 'lucimarinus'", "genus": "Ostreococcus", "family": "Bathycoccaceae", "order": "Mamiellales", "phylum": "Chlorophyta", "superkingdom": "Eukaryota"}, "190893": {"species": "Vibrio coralliilyticus", "genus": "Vibrio", "family": "Vibrionaceae", "order": "Vibrionales", "phylum": "Proteobacteria", "superkingdom": "Bacteria"}, "1191523": {"species": "Melioribacter roseus", "genus": "Melioribacter", "family": "Melioribacteraceae", "order": "Ignavibacteriales", "phylum": "Ignavibacteriae", "superkingdom": "Bacteria"}, "542402": {"species": "uncultured bacterium ARCTIC13_E_12", "genus": "Bacteria-undef", "family": "Bacteria-undef", "order": "Bacteria-undef", "phylum": "Bacteria-undef", "superkingdom": "Bacteria"}, "102107": {"species": "Prunus mume", "genus": "Prunus", "family": "Rosaceae", "order": "Rosales", "phylum": "Streptophyta", "superkingdom": "Eukaryota"}, "56765": {"species": "uncultured marine bacterium", "genus": "Bacteria-undef", "family": "Bacteria-undef", "order": "Bacteria-undef", "phylum": "Bacteria-undef", "superkingdom": "Bacteria"}, "1816218": {"species": "Colwellia sp. PAMC 20917", "genus": "Colwellia", "family": "Colwelliaceae", "order": "Alteromonadales", "phylum": "Proteobacteria", "superkingdom": "Bacteria"}, "1611770": {"species": "Pseudomonas sp. MRSN12121", "genus": "Pseudomonas", "family": "Pseudomonadaceae", "order": "Pseudomonadales", "phylum": "Proteobacteria", "superkingdom": "Bacteria"}, "109376": {"species": "Brassica oleracea", "genus": "Brassica", "family": "Brassicaceae", "order": "Brassicales", "phylum": "Streptophyta", "superkingdom": "Eukaryota"}, "985043": {"species": "Polaribacter sejongensis", "genus": "Polaribacter", "family": "Flavobacteriaceae", "order": "Flavobacteriales", "phylum": "Bacteroidetes", "superkingdom": "Bacteria"}, "2787": {"species": "Porphyra purpurea", "genus": "Porphyra", "family": "Bangiaceae", "order": "Bangiales", "phylum": "Rhodophyta", "superkingdom": "Eukaryota"}, "702113": {"species": "Novosphingobium sp. PP1Y", "genus": "Novosphingobium", "family": "Sphingomonadaceae", "order": "Sphingomonadales", "phylum": "Proteobacteria", "superkingdom": "Bacteria"}, "3662": {"species": "Cucurbita moschata", "genus": "Cucurbita", "family": "Cucurbitaceae", "order": "Cucurbitales", "phylum": "Streptophyta", "superkingdom": "Eukaryota"}, "1032745": {"species": "Trachydiscus minutus", "genus": "Trachydiscus", "family": "Goniochloridales-undef", "order": "Goniochloridales", "phylum": "Eukaryota-undef", "superkingdom": "Eukaryota"}, "479436": {"species": "Veillonella parvula", "genus": "Veillonella", "family": "Veillonellaceae", "order": "Veillonellales", "phylum": "Firmicutes", "superkingdom": "Bacteria"}, "1424294": {"species": "Geosporobacter ferrireducens", "genus": "Geosporobacter", "family": "Clostridiaceae", "order": "Clostridiales", "phylum": "Firmicutes", "superkingdom": "Bacteria"}, "246787": {"species": "Bacteroides cellulosilyticus", "genus": "Bacteroides", "family": "Bacteroidaceae", "order": "Bacteroidales", "phylum": "Bacteroidetes", "superkingdom": "Bacteria"}, "1898684": {"species": "Pseudomonas sp. LPH1", "genus": "Pseudomonas", "family": "Pseudomonadaceae", "order": "Pseudomonadales", "phylum": "Proteobacteria", "superkingdom": "Bacteria"}, "2487071": {"species": "Chryseobacterium sp. F5649", "genus": "Chryseobacterium", "family": "Weeksellaceae", "order": "Flavobacteriales", "phylum": "Bacteroidetes", "superkingdom": "Bacteria"}, "171245": {"species": "uncultured Chlorophyta", "genus": "Chlorophyta-undef", "family": "Chlorophyta-undef", "order": "Chlorophyta-undef", "phylum": "Chlorophyta", "superkingdom": "Eukaryota"}, "658630": {"species": "Pseudomonas sp. CMR5c", "genus": "Pseudomonas", "family": "Pseudomonadaceae", "order": "Pseudomonadales", "phylum": "Proteobacteria", "superkingdom": "Bacteria"}, "357804": {"species": "Psychromonas ingrahamii", "genus": "Psychromonas", "family": "Psychromonadaceae", "order": "Alteromonadales", "phylum": "Proteobacteria", "superkingdom": "Bacteria"}, "197": {"species": "Campylobacter jejuni", "genus": "Campylobacter", "family": "Campylobacteraceae", "order": "Campylobacterales", "phylum": "Proteobacteria", "superkingdom": "Bacteria"}, "436017": {"species": "Ostreococcus sp. 'lucimarinus'", "genus": "Ostreococcus", "family": "Bathycoccaceae", "order": "Mamiellales", "phylum": "Chlorophyta", "superkingdom": "Eukaryota"}, "3661": {"species": "Cucurbita maxima", "genus": "Cucurbita", "family": "Cucurbitaceae", "order": "Cucurbitales", "phylum": "Streptophyta", "superkingdom": "Eukaryota"}, "860228": {"species": "Capnocytophaga canimorsus", "genus": "Capnocytophaga", "family": "Flavobacteriaceae", "order": "Flavobacteriales", "phylum": "Bacteroidetes", "superkingdom": "Bacteria"}, "1945512": {"species": "Cellvibrio sp. PSBB023", "genus": "Cellvibrio", "family": "Cellvibrionaceae", "order": "Cellvibrionales", "phylum": "Proteobacteria", "superkingdom": "Bacteria"}, "1871037": {"species": "Flavobacteriaceae bacterium", "genus": "Flavobacteriaceae-undef", "family": "Flavobacteriaceae", "order": "Flavobacteriales", "phylum": "Bacteroidetes", "superkingdom": "Bacteria"}, "1245526": {"species": "Pseudomonas guangdongensis", "genus": "Pseudomonas", "family": "Pseudomonadaceae", "order": "Pseudomonadales", "phylum": "Proteobacteria", "superkingdom": "Bacteria"}}, "order_of_blobs": ["chr_Mito_RCC1868", "chr_Chlo_RCC1868", "chr_19_RCC1868", "chr_18_RCC1868", "chr_17_RCC1868", "chr_16_RCC1868", "chr_15_RCC1868", "chr_14_RCC1868", "chr_13_RCC1868", "chr_12_RCC1868", "chr_11_RCC1868", "chr_10_RCC1868", "chr_9_RCC1868", "chr_8_RCC1868", "chr_7_RCC1868", "chr_6_RCC1868", "chr_5_RCC1868", "chr_4_RCC1868", "chr_3_RCC1868", "chr_2_RCC1868", "chr_1_RCC1868", "1868_bacterial_contigs_Contig1", "1868_bacterial_contigs_Contig2", "1868_bacterial_contigs_Contig3", "1868_bacterial_contigs_Contig4", "1868_bacterial_contigs_Contig5", "1868_bacterial_contigs_Contig6", "1868_bacterial_contigs_Contig7", "1868_bacterial_contigs_Contig8", "1868_bacterial_contigs_Contig9", "1868_bacterial_contigs_Contig10", "1868_bacterial_contigs_Contig11", "1868_bacterial_contigs_Contig12", "1868_bacterial_contigs_Contig13", "1868_bacterial_contigs_Contig14", "1868_bacterial_contigs_Contig15"], "dict_of_blobs": {"chr_Mito_RCC1868": {"name": "chr_Mito_RCC1868", "length": 33820, "n_count": 0, "agct_count": 33820, "gc": 0.3936, "covs": {"bam0": 24.5872}, "read_cov": {"bam0": 3341}, "hits": {"tax0": [{"name": "chr_Mito_RCC1868", "taxId": "41875", "score": 60881.0}, {"name": "chr_Mito_RCC1868", "taxId": "41875", "score": 16569.0}, {"name": "chr_Mito_RCC1868", "taxId": "70448", "score": 2015.0}, {"name": "chr_Mito_RCC1868", "taxId": "70448", "score": 673.0}, {"name": "chr_Mito_RCC1868", "taxId": "70448", "score": 294.0}, {"name": "chr_Mito_RCC1868", "taxId": "70448", "score": 257.0}, {"name": "chr_Mito_RCC1868", "taxId": "70448", "score": 2015.0}, {"name": "chr_Mito_RCC1868", "taxId": "70448", "score": 2015.0}, {"name": "chr_Mito_RCC1868", "taxId": "70448", "score": 719.0}, {"name": "chr_Mito_RCC1868", "taxId": "70448", "score": 673.0}, {"name": "chr_Mito_RCC1868", "taxId": "70448", "score": 294.0}, {"name": "chr_Mito_RCC1868", "taxId": "70448", "score": 257.0}, {"name": "chr_Mito_RCC1868", "taxId": "1141622", "score": 1077.0}, {"name": "chr_Mito_RCC1868", "taxId": "1141622", "score": 1077.0}, {"name": "chr_Mito_RCC1868", "taxId": "1141622", "score": 1077.0}, {"name": "chr_Mito_RCC1868", "taxId": "296587", "score": 959.0}, {"name": "chr_Mito_RCC1868", "taxId": "296587", "score": 881.0}, {"name": "chr_Mito_RCC1868", "taxId": "296587", "score": 881.0}, {"name": "chr_Mito_RCC1868", "taxId": "296587", "score": 339.0}, {"name": "chr_Mito_RCC1868", "taxId": "70448", "score": 902.0}, {"name": "chr_Mito_RCC1868", "taxId": "70448", "score": 902.0}, {"name": "chr_Mito_RCC1868", "taxId": "70448", "score": 902.0}, {"name": "chr_Mito_RCC1868", "taxId": "70448", "score": 725.0}, {"name": "chr_Mito_RCC1868", "taxId": "70448", "score": 725.0}, {"name": "chr_Mito_RCC1868", "taxId": "554055", "score": 634.0}, {"name": "chr_Mito_RCC1868", "taxId": "554055", "score": 191.0}, {"name": "chr_Mito_RCC1868", "taxId": "96477", "score": 531.0}, {"name": "chr_Mito_RCC1868", "taxId": "1032745", "score": 392.0}, {"name": "chr_Mito_RCC1868", "taxId": "74091", "score": 320.0}, {"name": "chr_Mito_RCC1868", "taxId": "392300", "score": 303.0}, {"name": "chr_Mito_RCC1868", "taxId": "70448", "score": 300.0}, {"name": "chr_Mito_RCC1868", "taxId": "70448", "score": 171.0}, {"name": "chr_Mito_RCC1868", "taxId": "70448", "score": 294.0}, {"name": "chr_Mito_RCC1868", "taxId": "70448", "score": 257.0}, {"name": "chr_Mito_RCC1868", "taxId": "74468", "score": 292.0}, {"name": "chr_Mito_RCC1868", "taxId": "28087", "score": 270.0}, {"name": "chr_Mito_RCC1868", "taxId": "28087", "score": 265.0}, {"name": "chr_Mito_RCC1868", "taxId": "70448", "score": 257.0}, {"name": "chr_Mito_RCC1868", "taxId": "70448", "score": 171.0}, {"name": "chr_Mito_RCC1868", "taxId": "412965", "score": 231.0}, {"name": "chr_Mito_RCC1868", "taxId": "2787", "score": 228.0}, {"name": "chr_Mito_RCC1868", "taxId": "413404", "score": 217.0}, {"name": "chr_Mito_RCC1868", "taxId": "31312", "score": 187.0}, {"name": "chr_Mito_RCC1868", "taxId": "70448", "score": 171.0}, {"name": "chr_Mito_RCC1868", "taxId": "70448", "score": 171.0}, {"name": "chr_Mito_RCC1868", "taxId": "55468", "score": 165.0}, {"name": "chr_Mito_RCC1868", "taxId": "215447", "score": 163.0}, {"name": "chr_Mito_RCC1868", "taxId": "412627", "score": 152.0}, {"name": "chr_Mito_RCC1868", "taxId": "69332", "score": 141.0}, {"name": "chr_Mito_RCC1868", "taxId": "1416941", "score": 141.0}, {"name": "chr_Mito_RCC1868", "taxId": "181804", "score": 141.0}, {"name": "chr_Mito_RCC1868", "taxId": "55564", "score": 141.0}]}, "taxonomy": {"bestsum": {"species": {"tax": "Bathycoccus prasinos", "score": 77450.0, "c_index": 21}, "genus": {"tax": "Bathycoccus", "score": 77450.0, "c_index": 19}, "family": {"tax": "Bathycoccaceae", "score": 92610.0, "c_index": 16}, "order": {"tax": "Mamiellales", "score": 95670.0, "c_index": 15}, "phylum": {"tax": "Chlorophyta", "score": 96682.0, "c_index": 6}, "superkingdom": {"tax": "Eukaryota", "score": 102860.0, "c_index": 2}}}}, "chr_Chlo_RCC1868": {"name": "chr_Chlo_RCC1868", "length": 431628, "n_count": 0, "agct_count": 431628, "gc": 0.3775, "covs": {"bam0": 1.859}, "read_cov": {"bam0": 3224}, "hits": {"tax0": [{"name": "chr_Chlo_RCC1868", "taxId": "77133", "score": 2723.0}, {"name": "chr_Chlo_RCC1868", "taxId": "555950", "score": 2608.0}, {"name": "chr_Chlo_RCC1868", "taxId": "555950", "score": 2606.0}, {"name": "chr_Chlo_RCC1868", "taxId": "555950", "score": 2603.0}, {"name": "chr_Chlo_RCC1868", "taxId": "555950", "score": 2603.0}, {"name": "chr_Chlo_RCC1868", "taxId": "1457365", "score": 2549.0}, {"name": "chr_Chlo_RCC1868", "taxId": "1457365", "score": 2549.0}, {"name": "chr_Chlo_RCC1868", "taxId": "1457365", "score": 2549.0}, {"name": "chr_Chlo_RCC1868", "taxId": "1457365", "score": 499.0}, {"name": "chr_Chlo_RCC1868", "taxId": "1457365", "score": 143.0}, {"name": "chr_Chlo_RCC1868", "taxId": "2026787", "score": 2106.0}, {"name": "chr_Chlo_RCC1868", "taxId": "1717717", "score": 1951.0}, {"name": "chr_Chlo_RCC1868", "taxId": "983545", "score": 508.0}, {"name": "chr_Chlo_RCC1868", "taxId": "983545", "score": 505.0}, {"name": "chr_Chlo_RCC1868", "taxId": "1250231", "score": 507.0}, {"name": "chr_Chlo_RCC1868", "taxId": "1314869", "score": 481.0}, {"name": "chr_Chlo_RCC1868", "taxId": "1314869", "score": 473.0}, {"name": "chr_Chlo_RCC1868", "taxId": "2490635", "score": 473.0}, {"name": "chr_Chlo_RCC1868", "taxId": "400092", "score": 420.0}, {"name": "chr_Chlo_RCC1868", "taxId": "400092", "score": 147.0}, {"name": "chr_Chlo_RCC1868", "taxId": "688270", "score": 398.0}, {"name": "chr_Chlo_RCC1868", "taxId": "1117645", "score": 383.0}, {"name": "chr_Chlo_RCC1868", "taxId": "1306519", "score": 361.0}, {"name": "chr_Chlo_RCC1868", "taxId": "996801", "score": 300.0}, {"name": "chr_Chlo_RCC1868", "taxId": "996801", "score": 300.0}, {"name": "chr_Chlo_RCC1868", "taxId": "1936080", "score": 289.0}, {"name": "chr_Chlo_RCC1868", "taxId": "313603", "score": 287.0}, {"name": "chr_Chlo_RCC1868", "taxId": "1660074", "score": 274.0}, {"name": "chr_Chlo_RCC1868", "taxId": "1803846", "score": 263.0}, {"name": "chr_Chlo_RCC1868", "taxId": "1803846", "score": 143.0}, {"name": "chr_Chlo_RCC1868", "taxId": "29466", "score": 222.0}, {"name": "chr_Chlo_RCC1868", "taxId": "479436", "score": 222.0}, {"name": "chr_Chlo_RCC1868", "taxId": "1176587", "score": 219.0}, {"name": "chr_Chlo_RCC1868", "taxId": "29466", "score": 217.0}, {"name": "chr_Chlo_RCC1868", "taxId": "1855336", "score": 215.0}, {"name": "chr_Chlo_RCC1868", "taxId": "1486034", "score": 209.0}, {"name": "chr_Chlo_RCC1868", "taxId": "96345", "score": 207.0}, {"name": "chr_Chlo_RCC1868", "taxId": "96345", "score": 207.0}, {"name": "chr_Chlo_RCC1868", "taxId": "172045", "score": 193.0}, {"name": "chr_Chlo_RCC1868", "taxId": "238", "score": 191.0}, {"name": "chr_Chlo_RCC1868", "taxId": "1756149", "score": 187.0}, {"name": "chr_Chlo_RCC1868", "taxId": "926562", "score": 178.0}, {"name": "chr_Chlo_RCC1868", "taxId": "1423721", "score": 171.0}, {"name": "chr_Chlo_RCC1868", "taxId": "363253", "score": 169.0}, {"name": "chr_Chlo_RCC1868", "taxId": "29546", "score": 169.0}, {"name": "chr_Chlo_RCC1868", "taxId": "2058134", "score": 167.0}, {"name": "chr_Chlo_RCC1868", "taxId": "1219067", "score": 165.0}, {"name": "chr_Chlo_RCC1868", "taxId": "1219067", "score": 165.0}, {"name": "chr_Chlo_RCC1868", "taxId": "2163016", "score": 159.0}, {"name": "chr_Chlo_RCC1868", "taxId": "71743", "score": 159.0}, {"name": "chr_Chlo_RCC1868", "taxId": "913848", "score": 156.0}, {"name": "chr_Chlo_RCC1868", "taxId": "1423822", "score": 156.0}, {"name": "chr_Chlo_RCC1868", "taxId": "645991", "score": 156.0}, {"name": "chr_Chlo_RCC1868", "taxId": "645991", "score": 156.0}, {"name": "chr_Chlo_RCC1868", "taxId": "1826607", "score": 152.0}, {"name": "chr_Chlo_RCC1868", "taxId": "1779382", "score": 152.0}, {"name": "chr_Chlo_RCC1868", "taxId": "77133", "score": 152.0}, {"name": "chr_Chlo_RCC1868", "taxId": "669", "score": 148.0}, {"name": "chr_Chlo_RCC1868", "taxId": "669", "score": 148.0}, {"name": "chr_Chlo_RCC1868", "taxId": "669", "score": 148.0}, {"name": "chr_Chlo_RCC1868", "taxId": "190893", "score": 148.0}, {"name": "chr_Chlo_RCC1868", "taxId": "669", "score": 148.0}]}, "taxonomy": {"bestsum": {"species": {"tax": "uncultured Balneola sp.", "score": 10420.0, "c_index": 38}, "genus": {"tax": "Balneola", "score": 10420.0, "c_index": 28}, "family": {"tax": "Balneolaceae", "score": 10420.0, "c_index": 19}, "order": {"tax": "Balneolales", "score": 10420.0, "c_index": 16}, "phylum": {"tax": "Balneolaeota", "score": 18709.0, "c_index": 5}, "superkingdom": {"tax": "Bacteria", "score": 37453.0, "c_index": 1}}}}, "chr_19_RCC1868": {"name": "chr_19_RCC1868", "length": 191708, "n_count": 0, "agct_count": 191708, "gc": 0.4106, "covs": {"bam0": 16.1076}, "read_cov": {"bam0": 12407}, "hits": {"tax0": [{"name": "chr_19_RCC1868", "taxId": "41875", "score": 32581.0}, {"name": "chr_19_RCC1868", "taxId": "41875", "score": 12713.0}, {"name": "chr_19_RCC1868", "taxId": "41875", "score": 11766.0}, {"name": "chr_19_RCC1868", "taxId": "41875", "score": 11411.0}, {"name": "chr_19_RCC1868", "taxId": "41875", "score": 3360.0}, {"name": "chr_19_RCC1868", "taxId": "41875", "score": 2754.0}, {"name": "chr_19_RCC1868", "taxId": "41875", "score": 2233.0}, {"name": "chr_19_RCC1868", "taxId": "41875", "score": 2230.0}, {"name": "chr_19_RCC1868", "taxId": "41875", "score": 2161.0}, {"name": "chr_19_RCC1868", "taxId": "41875", "score": 1751.0}, {"name": "chr_19_RCC1868", "taxId": "41875", "score": 1735.0}, {"name": "chr_19_RCC1868", "taxId": "41875", "score": 1463.0}, {"name": "chr_19_RCC1868", "taxId": "41875", "score": 1434.0}, {"name": "chr_19_RCC1868", "taxId": "41875", "score": 1314.0}, {"name": "chr_19_RCC1868", "taxId": "41875", "score": 1147.0}, {"name": "chr_19_RCC1868", "taxId": "41875", "score": 1147.0}, {"name": "chr_19_RCC1868", "taxId": "41875", "score": 1079.0}, {"name": "chr_19_RCC1868", "taxId": "41875", "score": 1000.0}, {"name": "chr_19_RCC1868", "taxId": "41875", "score": 992.0}, {"name": "chr_19_RCC1868", "taxId": "41875", "score": 987.0}, {"name": "chr_19_RCC1868", "taxId": "41875", "score": 915.0}, {"name": "chr_19_RCC1868", "taxId": "41875", "score": 883.0}, {"name": "chr_19_RCC1868", "taxId": "41875", "score": 865.0}, {"name": "chr_19_RCC1868", "taxId": "41875", "score": 852.0}, {"name": "chr_19_RCC1868", "taxId": "41875", "score": 850.0}, {"name": "chr_19_RCC1868", "taxId": "41875", "score": 828.0}, {"name": "chr_19_RCC1868", "taxId": "41875", "score": 802.0}, {"name": "chr_19_RCC1868", "taxId": "41875", "score": 784.0}, {"name": "chr_19_RCC1868", "taxId": "41875", "score": 754.0}, {"name": "chr_19_RCC1868", "taxId": "41875", "score": 717.0}, {"name": "chr_19_RCC1868", "taxId": "41875", "score": 712.0}, {"name": "chr_19_RCC1868", "taxId": "41875", "score": 640.0}, {"name": "chr_19_RCC1868", "taxId": "41875", "score": 638.0}, {"name": "chr_19_RCC1868", "taxId": "41875", "score": 612.0}, {"name": "chr_19_RCC1868", "taxId": "41875", "score": 608.0}, {"name": "chr_19_RCC1868", "taxId": "41875", "score": 588.0}, {"name": "chr_19_RCC1868", "taxId": "41875", "score": 586.0}, {"name": "chr_19_RCC1868", "taxId": "41875", "score": 562.0}, {"name": "chr_19_RCC1868", "taxId": "41875", "score": 553.0}, {"name": "chr_19_RCC1868", "taxId": "41875", "score": 553.0}, {"name": "chr_19_RCC1868", "taxId": "41875", "score": 538.0}, {"name": "chr_19_RCC1868", "taxId": "41875", "score": 518.0}, {"name": "chr_19_RCC1868", "taxId": "41875", "score": 497.0}, {"name": "chr_19_RCC1868", "taxId": "41875", "score": 497.0}, {"name": "chr_19_RCC1868", "taxId": "41875", "score": 497.0}, {"name": "chr_19_RCC1868", "taxId": "41875", "score": 497.0}, {"name": "chr_19_RCC1868", "taxId": "41875", "score": 497.0}, {"name": "chr_19_RCC1868", "taxId": "41875", "score": 486.0}, {"name": "chr_19_RCC1868", "taxId": "41875", "score": 484.0}, {"name": "chr_19_RCC1868", "taxId": "41875", "score": 481.0}, {"name": "chr_19_RCC1868", "taxId": "41875", "score": 477.0}, {"name": "chr_19_RCC1868", "taxId": "41875", "score": 473.0}, {"name": "chr_19_RCC1868", "taxId": "41875", "score": 472.0}, {"name": "chr_19_RCC1868", "taxId": "41875", "score": 468.0}, {"name": "chr_19_RCC1868", "taxId": "41875", "score": 455.0}, {"name": "chr_19_RCC1868", "taxId": "41875", "score": 451.0}, {"name": "chr_19_RCC1868", "taxId": "41875", "score": 446.0}, {"name": "chr_19_RCC1868", "taxId": "41875", "score": 438.0}, {"name": "chr_19_RCC1868", "taxId": "41875", "score": 436.0}, {"name": "chr_19_RCC1868", "taxId": "41875", "score": 433.0}, {"name": "chr_19_RCC1868", "taxId": "41875", "score": 425.0}, {"name": "chr_19_RCC1868", "taxId": "41875", "score": 420.0}, {"name": "chr_19_RCC1868", "taxId": "41875", "score": 420.0}, {"name": "chr_19_RCC1868", "taxId": "41875", "score": 398.0}, {"name": "chr_19_RCC1868", "taxId": "41875", "score": 396.0}, {"name": "chr_19_RCC1868", "taxId": "41875", "score": 396.0}, {"name": "chr_19_RCC1868", "taxId": "41875", "score": 381.0}, {"name": "chr_19_RCC1868", "taxId": "41875", "score": 363.0}, {"name": "chr_19_RCC1868", "taxId": "41875", "score": 355.0}, {"name": "chr_19_RCC1868", "taxId": "41875", "score": 355.0}, {"name": "chr_19_RCC1868", "taxId": "41875", "score": 351.0}, {"name": "chr_19_RCC1868", "taxId": "41875", "score": 350.0}, {"name": "chr_19_RCC1868", "taxId": "41875", "score": 350.0}, {"name": "chr_19_RCC1868", "taxId": "41875", "score": 344.0}, {"name": "chr_19_RCC1868", "taxId": "41875", "score": 339.0}, {"name": "chr_19_RCC1868", "taxId": "41875", "score": 327.0}, {"name": "chr_19_RCC1868", "taxId": "41875", "score": 318.0}, {"name": "chr_19_RCC1868", "taxId": "41875", "score": 318.0}, {"name": "chr_19_RCC1868", "taxId": "41875", "score": 318.0}, {"name": "chr_19_RCC1868", "taxId": "41875", "score": 318.0}, {"name": "chr_19_RCC1868", "taxId": "41875", "score": 318.0}, {"name": "chr_19_RCC1868", "taxId": "41875", "score": 318.0}, {"name": "chr_19_RCC1868", "taxId": "41875", "score": 318.0}, {"name": "chr_19_RCC1868", "taxId": "41875", "score": 318.0}, {"name": "chr_19_RCC1868", "taxId": "41875", "score": 313.0}, {"name": "chr_19_RCC1868", "taxId": "41875", "score": 313.0}, {"name": "chr_19_RCC1868", "taxId": "41875", "score": 313.0}, {"name": "chr_19_RCC1868", "taxId": "41875", "score": 307.0}, {"name": "chr_19_RCC1868", "taxId": "41875", "score": 303.0}, {"name": "chr_19_RCC1868", "taxId": "41875", "score": 303.0}, {"name": "chr_19_RCC1868", "taxId": "41875", "score": 302.0}, {"name": "chr_19_RCC1868", "taxId": "41875", "score": 294.0}, {"name": "chr_19_RCC1868", "taxId": "41875", "score": 291.0}, {"name": "chr_19_RCC1868", "taxId": "41875", "score": 287.0}, {"name": "chr_19_RCC1868", "taxId": "41875", "score": 287.0}, {"name": "chr_19_RCC1868", "taxId": "41875", "score": 287.0}, {"name": "chr_19_RCC1868", "taxId": "41875", "score": 285.0}, {"name": "chr_19_RCC1868", "taxId": "41875", "score": 285.0}, {"name": "chr_19_RCC1868", "taxId": "41875", "score": 285.0}, {"name": "chr_19_RCC1868", "taxId": "41875", "score": 283.0}, {"name": "chr_19_RCC1868", "taxId": "41875", "score": 283.0}, {"name": "chr_19_RCC1868", "taxId": "41875", "score": 281.0}, {"name": "chr_19_RCC1868", "taxId": "41875", "score": 281.0}, {"name": "chr_19_RCC1868", "taxId": "41875", "score": 278.0}, {"name": "chr_19_RCC1868", "taxId": "41875", "score": 270.0}, {"name": "chr_19_RCC1868", "taxId": "41875", "score": 268.0}, {"name": "chr_19_RCC1868", "taxId": "41875", "score": 265.0}, {"name": "chr_19_RCC1868", "taxId": "41875", "score": 265.0}, {"name": "chr_19_RCC1868", "taxId": "41875", "score": 261.0}, {"name": "chr_19_RCC1868", "taxId": "41875", "score": 259.0}, {"name": "chr_19_RCC1868", "taxId": "41875", "score": 257.0}, {"name": "chr_19_RCC1868", "taxId": "41875", "score": 255.0}, {"name": "chr_19_RCC1868", "taxId": "41875", "score": 252.0}, {"name": "chr_19_RCC1868", "taxId": "41875", "score": 252.0}, {"name": "chr_19_RCC1868", "taxId": "41875", "score": 250.0}, {"name": "chr_19_RCC1868", "taxId": "41875", "score": 250.0}, {"name": "chr_19_RCC1868", "taxId": "41875", "score": 248.0}, {"name": "chr_19_RCC1868", "taxId": "41875", "score": 248.0}, {"name": "chr_19_RCC1868", "taxId": "41875", "score": 246.0}, {"name": "chr_19_RCC1868", "taxId": "41875", "score": 246.0}, {"name": "chr_19_RCC1868", "taxId": "41875", "score": 243.0}, {"name": "chr_19_RCC1868", "taxId": "41875", "score": 243.0}, {"name": "chr_19_RCC1868", "taxId": "41875", "score": 235.0}, {"name": "chr_19_RCC1868", "taxId": "41875", "score": 228.0}, {"name": "chr_19_RCC1868", "taxId": "41875", "score": 228.0}, {"name": "chr_19_RCC1868", "taxId": "41875", "score": 226.0}, {"name": "chr_19_RCC1868", "taxId": "41875", "score": 226.0}, {"name": "chr_19_RCC1868", "taxId": "41875", "score": 222.0}, {"name": "chr_19_RCC1868", "taxId": "41875", "score": 222.0}, {"name": "chr_19_RCC1868", "taxId": "41875", "score": 220.0}, {"name": "chr_19_RCC1868", "taxId": "41875", "score": 220.0}, {"name": "chr_19_RCC1868", "taxId": "41875", "score": 220.0}, {"name": "chr_19_RCC1868", "taxId": "41875", "score": 217.0}, {"name": "chr_19_RCC1868", "taxId": "41875", "score": 215.0}, {"name": "chr_19_RCC1868", "taxId": "41875", "score": 202.0}, {"name": "chr_19_RCC1868", "taxId": "41875", "score": 200.0}, {"name": "chr_19_RCC1868", "taxId": "41875", "score": 193.0}, {"name": "chr_19_RCC1868", "taxId": "41875", "score": 189.0}, {"name": "chr_19_RCC1868", "taxId": "41875", "score": 185.0}, {"name": "chr_19_RCC1868", "taxId": "41875", "score": 185.0}, {"name": "chr_19_RCC1868", "taxId": "41875", "score": 185.0}, {"name": "chr_19_RCC1868", "taxId": "41875", "score": 185.0}, {"name": "chr_19_RCC1868", "taxId": "41875", "score": 183.0}, {"name": "chr_19_RCC1868", "taxId": "41875", "score": 183.0}, {"name": "chr_19_RCC1868", "taxId": "41875", "score": 182.0}, {"name": "chr_19_RCC1868", "taxId": "41875", "score": 174.0}, {"name": "chr_19_RCC1868", "taxId": "41875", "score": 174.0}, {"name": "chr_19_RCC1868", "taxId": "41875", "score": 174.0}, {"name": "chr_19_RCC1868", "taxId": "41875", "score": 174.0}, {"name": "chr_19_RCC1868", "taxId": "41875", "score": 165.0}, {"name": "chr_19_RCC1868", "taxId": "41875", "score": 165.0}, {"name": "chr_19_RCC1868", "taxId": "41875", "score": 161.0}, {"name": "chr_19_RCC1868", "taxId": "41875", "score": 159.0}, {"name": "chr_19_RCC1868", "taxId": "41875", "score": 158.0}, {"name": "chr_19_RCC1868", "taxId": "41875", "score": 158.0}, {"name": "chr_19_RCC1868", "taxId": "41875", "score": 150.0}, {"name": "chr_19_RCC1868", "taxId": "41875", "score": 147.0}, {"name": "chr_19_RCC1868", "taxId": "41875", "score": 145.0}, {"name": "chr_19_RCC1868", "taxId": "41875", "score": 145.0}, {"name": "chr_19_RCC1868", "taxId": "41875", "score": 145.0}, {"name": "chr_19_RCC1868", "taxId": "41875", "score": 145.0}, {"name": "chr_19_RCC1868", "taxId": "41875", "score": 145.0}, {"name": "chr_19_RCC1868", "taxId": "41875", "score": 143.0}, {"name": "chr_19_RCC1868", "taxId": "41875", "score": 143.0}, {"name": "chr_19_RCC1868", "taxId": "41875", "score": 141.0}, {"name": "chr_19_RCC1868", "taxId": "41875", "score": 12565.0}, {"name": "chr_19_RCC1868", "taxId": "41875", "score": 3627.0}, {"name": "chr_19_RCC1868", "taxId": "41875", "score": 2161.0}, {"name": "chr_19_RCC1868", "taxId": "41875", "score": 1463.0}, {"name": "chr_19_RCC1868", "taxId": "41875", "score": 1314.0}, {"name": "chr_19_RCC1868", "taxId": "41875", "score": 1147.0}, {"name": "chr_19_RCC1868", "taxId": "41875", "score": 1075.0}, {"name": "chr_19_RCC1868", "taxId": "41875", "score": 1000.0}, {"name": "chr_19_RCC1868", "taxId": "41875", "score": 992.0}, {"name": "chr_19_RCC1868", "taxId": "41875", "score": 987.0}, {"name": "chr_19_RCC1868", "taxId": "41875", "score": 865.0}, {"name": "chr_19_RCC1868", "taxId": "41875", "score": 828.0}, {"name": "chr_19_RCC1868", "taxId": "41875", "score": 784.0}, {"name": "chr_19_RCC1868", "taxId": "41875", "score": 673.0}, {"name": "chr_19_RCC1868", "taxId": "41875", "score": 538.0}, {"name": "chr_19_RCC1868", "taxId": "41875", "score": 501.0}, {"name": "chr_19_RCC1868", "taxId": "41875", "score": 436.0}, {"name": "chr_19_RCC1868", "taxId": "41875", "score": 420.0}, {"name": "chr_19_RCC1868", "taxId": "41875", "score": 207.0}, {"name": "chr_19_RCC1868", "taxId": "41875", "score": 148.0}, {"name": "chr_19_RCC1868", "taxId": "41875", "score": 148.0}, {"name": "chr_19_RCC1868", "taxId": "41875", "score": 143.0}, {"name": "chr_19_RCC1868", "taxId": "41875", "score": 4601.0}, {"name": "chr_19_RCC1868", "taxId": "41875", "score": 4453.0}, {"name": "chr_19_RCC1868", "taxId": "41875", "score": 1079.0}, {"name": "chr_19_RCC1868", "taxId": "41875", "score": 363.0}, {"name": "chr_19_RCC1868", "taxId": "41875", "score": 3923.0}, {"name": "chr_19_RCC1868", "taxId": "41875", "score": 3753.0}, {"name": "chr_19_RCC1868", "taxId": "41875", "score": 448.0}, {"name": "chr_19_RCC1868", "taxId": "41875", "score": 446.0}, {"name": "chr_19_RCC1868", "taxId": "41875", "score": 296.0}, {"name": "chr_19_RCC1868", "taxId": "41875", "score": 3751.0}, {"name": "chr_19_RCC1868", "taxId": "41875", "score": 448.0}, {"name": "chr_19_RCC1868", "taxId": "41875", "score": 3701.0}, {"name": "chr_19_RCC1868", "taxId": "41875", "score": 3513.0}, {"name": "chr_19_RCC1868", "taxId": "41875", "score": 183.0}, {"name": "chr_19_RCC1868", "taxId": "41875", "score": 3354.0}, {"name": "chr_19_RCC1868", "taxId": "41875", "score": 2782.0}, {"name": "chr_19_RCC1868", "taxId": "41875", "score": 544.0}, {"name": "chr_19_RCC1868", "taxId": "41875", "score": 359.0}, {"name": "chr_19_RCC1868", "taxId": "41875", "score": 337.0}, {"name": "chr_19_RCC1868", "taxId": "41875", "score": 337.0}, {"name": "chr_19_RCC1868", "taxId": "41875", "score": 331.0}, {"name": "chr_19_RCC1868", "taxId": "41875", "score": 313.0}, {"name": "chr_19_RCC1868", "taxId": "41875", "score": 307.0}, {"name": "chr_19_RCC1868", "taxId": "41875", "score": 289.0}, {"name": "chr_19_RCC1868", "taxId": "41875", "score": 250.0}, {"name": "chr_19_RCC1868", "taxId": "41875", "score": 250.0}, {"name": "chr_19_RCC1868", "taxId": "41875", "score": 211.0}, {"name": "chr_19_RCC1868", "taxId": "41875", "score": 183.0}, {"name": "chr_19_RCC1868", "taxId": "41875", "score": 2780.0}, {"name": "chr_19_RCC1868", "taxId": "41875", "score": 2283.0}, {"name": "chr_19_RCC1868", "taxId": "41875", "score": 2233.0}, {"name": "chr_19_RCC1868", "taxId": "41875", "score": 2198.0}, {"name": "chr_19_RCC1868", "taxId": "41875", "score": 2150.0}, {"name": "chr_19_RCC1868", "taxId": "41875", "score": 2050.0}, {"name": "chr_19_RCC1868", "taxId": "41875", "score": 2050.0}, {"name": "chr_19_RCC1868", "taxId": "41875", "score": 944.0}, {"name": "chr_19_RCC1868", "taxId": "41875", "score": 944.0}, {"name": "chr_19_RCC1868", "taxId": "41875", "score": 865.0}, {"name": "chr_19_RCC1868", "taxId": "41875", "score": 841.0}, {"name": "chr_19_RCC1868", "taxId": "41875", "score": 475.0}, {"name": "chr_19_RCC1868", "taxId": "41875", "score": 429.0}, {"name": "chr_19_RCC1868", "taxId": "41875", "score": 420.0}, {"name": "chr_19_RCC1868", "taxId": "41875", "score": 412.0}, {"name": "chr_19_RCC1868", "taxId": "41875", "score": 412.0}, {"name": "chr_19_RCC1868", "taxId": "41875", "score": 403.0}, {"name": "chr_19_RCC1868", "taxId": "41875", "score": 396.0}, {"name": "chr_19_RCC1868", "taxId": "41875", "score": 303.0}, {"name": "chr_19_RCC1868", "taxId": "41875", "score": 296.0}, {"name": "chr_19_RCC1868", "taxId": "41875", "score": 291.0}, {"name": "chr_19_RCC1868", "taxId": "41875", "score": 278.0}, {"name": "chr_19_RCC1868", "taxId": "41875", "score": 265.0}, {"name": "chr_19_RCC1868", "taxId": "41875", "score": 243.0}, {"name": "chr_19_RCC1868", "taxId": "41875", "score": 209.0}, {"name": "chr_19_RCC1868", "taxId": "41875", "score": 209.0}, {"name": "chr_19_RCC1868", "taxId": "41875", "score": 139.0}, {"name": "chr_19_RCC1868", "taxId": "41875", "score": 139.0}, {"name": "chr_19_RCC1868", "taxId": "41875", "score": 1884.0}, {"name": "chr_19_RCC1868", "taxId": "41875", "score": 1829.0}, {"name": "chr_19_RCC1868", "taxId": "41875", "score": 856.0}, {"name": "chr_19_RCC1868", "taxId": "41875", "score": 327.0}, {"name": "chr_19_RCC1868", "taxId": "41875", "score": 327.0}, {"name": "chr_19_RCC1868", "taxId": "41875", "score": 244.0}, {"name": "chr_19_RCC1868", "taxId": "41875", "score": 1816.0}, {"name": "chr_19_RCC1868", "taxId": "41875", "score": 856.0}, {"name": "chr_19_RCC1868", "taxId": "41875", "score": 1561.0}, {"name": "chr_19_RCC1868", "taxId": "41875", "score": 1485.0}, {"name": "chr_19_RCC1868", "taxId": "41875", "score": 1325.0}, {"name": "chr_19_RCC1868", "taxId": "41875", "score": 1269.0}, {"name": "chr_19_RCC1868", "taxId": "41875", "score": 1236.0}, {"name": "chr_19_RCC1868", "taxId": "41875", "score": 630.0}, {"name": "chr_19_RCC1868", "taxId": "41875", "score": 558.0}, {"name": "chr_19_RCC1868", "taxId": "41875", "score": 1236.0}, {"name": "chr_19_RCC1868", "taxId": "41875", "score": 630.0}, {"name": "chr_19_RCC1868", "taxId": "41875", "score": 558.0}, {"name": "chr_19_RCC1868", "taxId": "41875", "score": 1050.0}, {"name": "chr_19_RCC1868", "taxId": "41875", "score": 1044.0}, {"name": "chr_19_RCC1868", "taxId": "41875", "score": 944.0}, {"name": "chr_19_RCC1868", "taxId": "41875", "score": 944.0}, {"name": "chr_19_RCC1868", "taxId": "41875", "score": 562.0}, {"name": "chr_19_RCC1868", "taxId": "41875", "score": 652.0}, {"name": "chr_19_RCC1868", "taxId": "41875", "score": 652.0}, {"name": "chr_19_RCC1868", "taxId": "41875", "score": 466.0}, {"name": "chr_19_RCC1868", "taxId": "41875", "score": 466.0}, {"name": "chr_19_RCC1868", "taxId": "41875", "score": 462.0}, {"name": "chr_19_RCC1868", "taxId": "41875", "score": 460.0}, {"name": "chr_19_RCC1868", "taxId": "41875", "score": 457.0}, {"name": "chr_19_RCC1868", "taxId": "41875", "score": 401.0}, {"name": "chr_19_RCC1868", "taxId": "41875", "score": 318.0}, {"name": "chr_19_RCC1868", "taxId": "41875", "score": 250.0}, {"name": "chr_19_RCC1868", "taxId": "41875", "score": 244.0}, {"name": "chr_19_RCC1868", "taxId": "41875", "score": 244.0}, {"name": "chr_19_RCC1868", "taxId": "41875", "score": 195.0}, {"name": "chr_19_RCC1868", "taxId": "41875", "score": 641.0}, {"name": "chr_19_RCC1868", "taxId": "41875", "score": 401.0}, {"name": "chr_19_RCC1868", "taxId": "41875", "score": 544.0}, {"name": "chr_19_RCC1868", "taxId": "41875", "score": 351.0}, {"name": "chr_19_RCC1868", "taxId": "41875", "score": 276.0}, {"name": "chr_19_RCC1868", "taxId": "41875", "score": 536.0}, {"name": "chr_19_RCC1868", "taxId": "41875", "score": 451.0}, {"name": "chr_19_RCC1868", "taxId": "41875", "score": 403.0}, {"name": "chr_19_RCC1868", "taxId": "41875", "score": 302.0}, {"name": "chr_19_RCC1868", "taxId": "41875", "score": 193.0}, {"name": "chr_19_RCC1868", "taxId": "41875", "score": 407.0}, {"name": "chr_19_RCC1868", "taxId": "41875", "score": 383.0}, {"name": "chr_19_RCC1868", "taxId": "41875", "score": 143.0}, {"name": "chr_19_RCC1868", "taxId": "41875", "score": 383.0}, {"name": "chr_19_RCC1868", "taxId": "41875", "score": 174.0}, {"name": "chr_19_RCC1868", "taxId": "41875", "score": 375.0}, {"name": "chr_19_RCC1868", "taxId": "880159", "score": 366.0}, {"name": "chr_19_RCC1868", "taxId": "880159", "score": 263.0}, {"name": "chr_19_RCC1868", "taxId": "880160", "score": 344.0}, {"name": "chr_19_RCC1868", "taxId": "880160", "score": 274.0}, {"name": "chr_19_RCC1868", "taxId": "41875", "score": 340.0}, {"name": "chr_19_RCC1868", "taxId": "41875", "score": 340.0}, {"name": "chr_19_RCC1868", "taxId": "41875", "score": 337.0}, {"name": "chr_19_RCC1868", "taxId": "41875", "score": 329.0}, {"name": "chr_19_RCC1868", "taxId": "41875", "score": 318.0}, {"name": "chr_19_RCC1868", "taxId": "41875", "score": 255.0}, {"name": "chr_19_RCC1868", "taxId": "41875", "score": 322.0}, {"name": "chr_19_RCC1868", "taxId": "41875", "score": 322.0}, {"name": "chr_19_RCC1868", "taxId": "41875", "score": 303.0}, {"name": "chr_19_RCC1868", "taxId": "41875", "score": 303.0}, {"name": "chr_19_RCC1868", "taxId": "41875", "score": 303.0}, {"name": "chr_19_RCC1868", "taxId": "41875", "score": 211.0}, {"name": "chr_19_RCC1868", "taxId": "41875", "score": 185.0}, {"name": "chr_19_RCC1868", "taxId": "41875", "score": 185.0}]}, "taxonomy": {"bestsum": {"species": {"tax": "Bathycoccus prasinos", "score": 281854.0, "c_index": 1}, "genus": {"tax": "Bathycoccus", "score": 281854.0, "c_index": 1}, "family": {"tax": "Bathycoccaceae", "score": 281854.0, "c_index": 1}, "order": {"tax": "Mamiellales", "score": 281854.0, "c_index": 1}, "phylum": {"tax": "Chlorophyta", "score": 281854.0, "c_index": 1}, "superkingdom": {"tax": "Eukaryota", "score": 281854.0, "c_index": 1}}}}, "chr_18_RCC1868": {"name": "chr_18_RCC1868", "length": 319846, "n_count": 0, "agct_count": 319846, "gc": 0.4702, "covs": {"bam0": 24.1219}, "read_cov": {"bam0": 30999}, "hits": {"tax0": [{"name": "chr_18_RCC1868", "taxId": "41875", "score": 122700.0}, {"name": "chr_18_RCC1868", "taxId": "41875", "score": 105300.0}, {"name": "chr_18_RCC1868", "taxId": "41875", "score": 71944.0}, {"name": "chr_18_RCC1868", "taxId": "41875", "score": 32127.0}, {"name": "chr_18_RCC1868", "taxId": "41875", "score": 31381.0}, {"name": "chr_18_RCC1868", "taxId": "41875", "score": 27460.0}, {"name": "chr_18_RCC1868", "taxId": "41875", "score": 24461.0}, {"name": "chr_18_RCC1868", "taxId": "41875", "score": 23152.0}, {"name": "chr_18_RCC1868", "taxId": "41875", "score": 21619.0}, {"name": "chr_18_RCC1868", "taxId": "41875", "score": 19492.0}, {"name": "chr_18_RCC1868", "taxId": "41875", "score": 18460.0}, {"name": "chr_18_RCC1868", "taxId": "41875", "score": 15289.0}, {"name": "chr_18_RCC1868", "taxId": "41875", "score": 10924.0}, {"name": "chr_18_RCC1868", "taxId": "41875", "score": 7118.0}, {"name": "chr_18_RCC1868", "taxId": "41875", "score": 4953.0}, {"name": "chr_18_RCC1868", "taxId": "41875", "score": 1753.0}, {"name": "chr_18_RCC1868", "taxId": "41875", "score": 808.0}, {"name": "chr_18_RCC1868", "taxId": "41875", "score": 756.0}, {"name": "chr_18_RCC1868", "taxId": "41875", "score": 734.0}, {"name": "chr_18_RCC1868", "taxId": "41875", "score": 671.0}, {"name": "chr_18_RCC1868", "taxId": "41875", "score": 12861.0}, {"name": "chr_18_RCC1868", "taxId": "41875", "score": 446.0}, {"name": "chr_18_RCC1868", "taxId": "41875", "score": 9099.0}, {"name": "chr_18_RCC1868", "taxId": "41875", "score": 1184.0}, {"name": "chr_18_RCC1868", "taxId": "41875", "score": 8226.0}, {"name": "chr_18_RCC1868", "taxId": "41875", "score": 7784.0}, {"name": "chr_18_RCC1868", "taxId": "41875", "score": 7443.0}, {"name": "chr_18_RCC1868", "taxId": "41875", "score": 7166.0}, {"name": "chr_18_RCC1868", "taxId": "41875", "score": 6844.0}, {"name": "chr_18_RCC1868", "taxId": "41875", "score": 6604.0}, {"name": "chr_18_RCC1868", "taxId": "41875", "score": 6508.0}, {"name": "chr_18_RCC1868", "taxId": "41875", "score": 425.0}, {"name": "chr_18_RCC1868", "taxId": "41875", "score": 6353.0}, {"name": "chr_18_RCC1868", "taxId": "41875", "score": 315.0}, {"name": "chr_18_RCC1868", "taxId": "41875", "score": 6224.0}, {"name": "chr_18_RCC1868", "taxId": "41875", "score": 6144.0}, {"name": "chr_18_RCC1868", "taxId": "41875", "score": 6050.0}, {"name": "chr_18_RCC1868", "taxId": "41875", "score": 5856.0}, {"name": "chr_18_RCC1868", "taxId": "41875", "score": 5777.0}, {"name": "chr_18_RCC1868", "taxId": "41875", "score": 5736.0}, {"name": "chr_18_RCC1868", "taxId": "41875", "score": 5640.0}, {"name": "chr_18_RCC1868", "taxId": "41875", "score": 5618.0}, {"name": "chr_18_RCC1868", "taxId": "41875", "score": 5572.0}, {"name": "chr_18_RCC1868", "taxId": "41875", "score": 5461.0}, {"name": "chr_18_RCC1868", "taxId": "41875", "score": 5496.0}, {"name": "chr_18_RCC1868", "taxId": "41875", "score": 5480.0}, {"name": "chr_18_RCC1868", "taxId": "41875", "score": 5441.0}, {"name": "chr_18_RCC1868", "taxId": "41875", "score": 5269.0}, {"name": "chr_18_RCC1868", "taxId": "41875", "score": 5203.0}, {"name": "chr_18_RCC1868", "taxId": "41875", "score": 5025.0}, {"name": "chr_18_RCC1868", "taxId": "41875", "score": 4981.0}, {"name": "chr_18_RCC1868", "taxId": "41875", "score": 4903.0}, {"name": "chr_18_RCC1868", "taxId": "41875", "score": 4896.0}, {"name": "chr_18_RCC1868", "taxId": "41875", "score": 4876.0}, {"name": "chr_18_RCC1868", "taxId": "41875", "score": 4741.0}, {"name": "chr_18_RCC1868", "taxId": "41875", "score": 409.0}, {"name": "chr_18_RCC1868", "taxId": "41875", "score": 4723.0}, {"name": "chr_18_RCC1868", "taxId": "41875", "score": 4392.0}, {"name": "chr_18_RCC1868", "taxId": "41875", "score": 4385.0}, {"name": "chr_18_RCC1868", "taxId": "41875", "score": 4263.0}, {"name": "chr_18_RCC1868", "taxId": "41875", "score": 4161.0}, {"name": "chr_18_RCC1868", "taxId": "41875", "score": 4084.0}, {"name": "chr_18_RCC1868", "taxId": "41875", "score": 3952.0}, {"name": "chr_18_RCC1868", "taxId": "41875", "score": 3934.0}, {"name": "chr_18_RCC1868", "taxId": "41875", "score": 3901.0}, {"name": "chr_18_RCC1868", "taxId": "41875", "score": 3875.0}, {"name": "chr_18_RCC1868", "taxId": "41875", "score": 3807.0}, {"name": "chr_18_RCC1868", "taxId": "41875", "score": 3696.0}, {"name": "chr_18_RCC1868", "taxId": "70448", "score": 3589.0}, {"name": "chr_18_RCC1868", "taxId": "41875", "score": 3502.0}, {"name": "chr_18_RCC1868", "taxId": "41875", "score": 3487.0}, {"name": "chr_18_RCC1868", "taxId": "41875", "score": 3480.0}, {"name": "chr_18_RCC1868", "taxId": "41875", "score": 3474.0}, {"name": "chr_18_RCC1868", "taxId": "41875", "score": 3469.0}, {"name": "chr_18_RCC1868", "taxId": "41875", "score": 3452.0}, {"name": "chr_18_RCC1868", "taxId": "41875", "score": 3299.0}, {"name": "chr_18_RCC1868", "taxId": "41875", "score": 3280.0}, {"name": "chr_18_RCC1868", "taxId": "41875", "score": 3125.0}, {"name": "chr_18_RCC1868", "taxId": "41875", "score": 3083.0}, {"name": "chr_18_RCC1868", "taxId": "41875", "score": 3066.0}, {"name": "chr_18_RCC1868", "taxId": "41875", "score": 3037.0}, {"name": "chr_18_RCC1868", "taxId": "41875", "score": 2957.0}, {"name": "chr_18_RCC1868", "taxId": "41875", "score": 2861.0}, {"name": "chr_18_RCC1868", "taxId": "41875", "score": 2822.0}, {"name": "chr_18_RCC1868", "taxId": "41875", "score": 2820.0}, {"name": "chr_18_RCC1868", "taxId": "41875", "score": 2804.0}, {"name": "chr_18_RCC1868", "taxId": "41875", "score": 2772.0}, {"name": "chr_18_RCC1868", "taxId": "41875", "score": 2695.0}, {"name": "chr_18_RCC1868", "taxId": "41875", "score": 2641.0}, {"name": "chr_18_RCC1868", "taxId": "41875", "score": 2599.0}, {"name": "chr_18_RCC1868", "taxId": "41875", "score": 2577.0}, {"name": "chr_18_RCC1868", "taxId": "41875", "score": 2571.0}, {"name": "chr_18_RCC1868", "taxId": "41875", "score": 2521.0}, {"name": "chr_18_RCC1868", "taxId": "41875", "score": 2518.0}, {"name": "chr_18_RCC1868", "taxId": "41875", "score": 2494.0}, {"name": "chr_18_RCC1868", "taxId": "41875", "score": 2462.0}, {"name": "chr_18_RCC1868", "taxId": "41875", "score": 2370.0}, {"name": "chr_18_RCC1868", "taxId": "41875", "score": 2355.0}, {"name": "chr_18_RCC1868", "taxId": "41875", "score": 2314.0}, {"name": "chr_18_RCC1868", "taxId": "41875", "score": 438.0}, {"name": "chr_18_RCC1868", "taxId": "41875", "score": 2228.0}, {"name": "chr_18_RCC1868", "taxId": "41875", "score": 2213.0}, {"name": "chr_18_RCC1868", "taxId": "41875", "score": 2200.0}, {"name": "chr_18_RCC1868", "taxId": "41875", "score": 2167.0}, {"name": "chr_18_RCC1868", "taxId": "41875", "score": 678.0}, {"name": "chr_18_RCC1868", "taxId": "41875", "score": 2167.0}, {"name": "chr_18_RCC1868", "taxId": "41875", "score": 2139.0}, {"name": "chr_18_RCC1868", "taxId": "41875", "score": 243.0}, {"name": "chr_18_RCC1868", "taxId": "41875", "score": 2135.0}, {"name": "chr_18_RCC1868", "taxId": "41875", "score": 2128.0}, {"name": "chr_18_RCC1868", "taxId": "41875", "score": 2078.0}, {"name": "chr_18_RCC1868", "taxId": "41875", "score": 2061.0}, {"name": "chr_18_RCC1868", "taxId": "88036", "score": 2019.0}, {"name": "chr_18_RCC1868", "taxId": "41875", "score": 2019.0}, {"name": "chr_18_RCC1868", "taxId": "41875", "score": 2012.0}, {"name": "chr_18_RCC1868", "taxId": "41875", "score": 2001.0}, {"name": "chr_18_RCC1868", "taxId": "41875", "score": 1993.0}, {"name": "chr_18_RCC1868", "taxId": "41875", "score": 508.0}, {"name": "chr_18_RCC1868", "taxId": "41875", "score": 1958.0}, {"name": "chr_18_RCC1868", "taxId": "41875", "score": 1927.0}, {"name": "chr_18_RCC1868", "taxId": "41875", "score": 161.0}, {"name": "chr_18_RCC1868", "taxId": "41875", "score": 1868.0}, {"name": "chr_18_RCC1868", "taxId": "41875", "score": 1829.0}, {"name": "chr_18_RCC1868", "taxId": "41875", "score": 1812.0}, {"name": "chr_18_RCC1868", "taxId": "41875", "score": 1812.0}, {"name": "chr_18_RCC1868", "taxId": "41875", "score": 835.0}, {"name": "chr_18_RCC1868", "taxId": "41875", "score": 682.0}, {"name": "chr_18_RCC1868", "taxId": "41875", "score": 309.0}, {"name": "chr_18_RCC1868", "taxId": "178035", "score": 1805.0}, {"name": "chr_18_RCC1868", "taxId": "41875", "score": 1805.0}, {"name": "chr_18_RCC1868", "taxId": "41875", "score": 835.0}, {"name": "chr_18_RCC1868", "taxId": "41875", "score": 1768.0}, {"name": "chr_18_RCC1868", "taxId": "41875", "score": 414.0}, {"name": "chr_18_RCC1868", "taxId": "41875", "score": 206.0}, {"name": "chr_18_RCC1868", "taxId": "41875", "score": 165.0}, {"name": "chr_18_RCC1868", "taxId": "41875", "score": 1724.0}, {"name": "chr_18_RCC1868", "taxId": "41875", "score": 1657.0}, {"name": "chr_18_RCC1868", "taxId": "41875", "score": 1626.0}, {"name": "chr_18_RCC1868", "taxId": "41875", "score": 1615.0}, {"name": "chr_18_RCC1868", "taxId": "41875", "score": 1596.0}, {"name": "chr_18_RCC1868", "taxId": "41875", "score": 1585.0}, {"name": "chr_18_RCC1868", "taxId": "41875", "score": 1557.0}, {"name": "chr_18_RCC1868", "taxId": "41875", "score": 667.0}, {"name": "chr_18_RCC1868", "taxId": "41875", "score": 1557.0}, {"name": "chr_18_RCC1868", "taxId": "41875", "score": 381.0}, {"name": "chr_18_RCC1868", "taxId": "41875", "score": 1552.0}, {"name": "chr_18_RCC1868", "taxId": "41875", "score": 1546.0}, {"name": "chr_18_RCC1868", "taxId": "41875", "score": 1526.0}, {"name": "chr_18_RCC1868", "taxId": "41875", "score": 433.0}, {"name": "chr_18_RCC1868", "taxId": "41875", "score": 1507.0}, {"name": "chr_18_RCC1868", "taxId": "41875", "score": 1496.0}, {"name": "chr_18_RCC1868", "taxId": "41875", "score": 1474.0}, {"name": "chr_18_RCC1868", "taxId": "41875", "score": 1435.0}, {"name": "chr_18_RCC1868", "taxId": "41875", "score": 1430.0}, {"name": "chr_18_RCC1868", "taxId": "41875", "score": 1408.0}, {"name": "chr_18_RCC1868", "taxId": "41875", "score": 1391.0}, {"name": "chr_18_RCC1868", "taxId": "41875", "score": 1375.0}, {"name": "chr_18_RCC1868", "taxId": "41875", "score": 174.0}, {"name": "chr_18_RCC1868", "taxId": "41875", "score": 1319.0}, {"name": "chr_18_RCC1868", "taxId": "41875", "score": 171.0}, {"name": "chr_18_RCC1868", "taxId": "41875", "score": 1297.0}, {"name": "chr_18_RCC1868", "taxId": "41875", "score": 453.0}, {"name": "chr_18_RCC1868", "taxId": "41875", "score": 1297.0}, {"name": "chr_18_RCC1868", "taxId": "41875", "score": 1260.0}, {"name": "chr_18_RCC1868", "taxId": "41875", "score": 992.0}, {"name": "chr_18_RCC1868", "taxId": "41875", "score": 856.0}, {"name": "chr_18_RCC1868", "taxId": "41875", "score": 791.0}, {"name": "chr_18_RCC1868", "taxId": "41875", "score": 721.0}, {"name": "chr_18_RCC1868", "taxId": "41875", "score": 669.0}, {"name": "chr_18_RCC1868", "taxId": "41875", "score": 593.0}, {"name": "chr_18_RCC1868", "taxId": "41875", "score": 165.0}, {"name": "chr_18_RCC1868", "taxId": "41875", "score": 1214.0}, {"name": "chr_18_RCC1868", "taxId": "41875", "score": 1186.0}, {"name": "chr_18_RCC1868", "taxId": "41875", "score": 1168.0}, {"name": "chr_18_RCC1868", "taxId": "41875", "score": 281.0}, {"name": "chr_18_RCC1868", "taxId": "41875", "score": 1153.0}, {"name": "chr_18_RCC1868", "taxId": "41875", "score": 1125.0}, {"name": "chr_18_RCC1868", "taxId": "41875", "score": 1118.0}, {"name": "chr_18_RCC1868", "taxId": "41875", "score": 462.0}, {"name": "chr_18_RCC1868", "taxId": "41875", "score": 1083.0}, {"name": "chr_18_RCC1868", "taxId": "41875", "score": 771.0}, {"name": "chr_18_RCC1868", "taxId": "41875", "score": 1062.0}, {"name": "chr_18_RCC1868", "taxId": "41875", "score": 1053.0}, {"name": "chr_18_RCC1868", "taxId": "41875", "score": 1027.0}, {"name": "chr_18_RCC1868", "taxId": "41875", "score": 808.0}, {"name": "chr_18_RCC1868", "taxId": "41875", "score": 1000.0}, {"name": "chr_18_RCC1868", "taxId": "41875", "score": 981.0}, {"name": "chr_18_RCC1868", "taxId": "41875", "score": 523.0}, {"name": "chr_18_RCC1868", "taxId": "41875", "score": 948.0}, {"name": "chr_18_RCC1868", "taxId": "41875", "score": 926.0}, {"name": "chr_18_RCC1868", "taxId": "41875", "score": 922.0}, {"name": "chr_18_RCC1868", "taxId": "41875", "score": 843.0}, {"name": "chr_18_RCC1868", "taxId": "41875", "score": 725.0}, {"name": "chr_18_RCC1868", "taxId": "41875", "score": 721.0}, {"name": "chr_18_RCC1868", "taxId": "41875", "score": 579.0}, {"name": "chr_18_RCC1868", "taxId": "41875", "score": 544.0}, {"name": "chr_18_RCC1868", "taxId": "41875", "score": 909.0}, {"name": "chr_18_RCC1868", "taxId": "41875", "score": 761.0}, {"name": "chr_18_RCC1868", "taxId": "41875", "score": 322.0}, {"name": "chr_18_RCC1868", "taxId": "41875", "score": 907.0}, {"name": "chr_18_RCC1868", "taxId": "41875", "score": 730.0}, {"name": "chr_18_RCC1868", "taxId": "41875", "score": 904.0}, {"name": "chr_18_RCC1868", "taxId": "41875", "score": 893.0}, {"name": "chr_18_RCC1868", "taxId": "41875", "score": 881.0}, {"name": "chr_18_RCC1868", "taxId": "41875", "score": 863.0}, {"name": "chr_18_RCC1868", "taxId": "41875", "score": 843.0}, {"name": "chr_18_RCC1868", "taxId": "41875", "score": 826.0}, {"name": "chr_18_RCC1868", "taxId": "41875", "score": 811.0}, {"name": "chr_18_RCC1868", "taxId": "41875", "score": 752.0}, {"name": "chr_18_RCC1868", "taxId": "41875", "score": 734.0}, {"name": "chr_18_RCC1868", "taxId": "41875", "score": 734.0}, {"name": "chr_18_RCC1868", "taxId": "41875", "score": 658.0}, {"name": "chr_18_RCC1868", "taxId": "41875", "score": 320.0}, {"name": "chr_18_RCC1868", "taxId": "41875", "score": 856.0}, {"name": "chr_18_RCC1868", "taxId": "41875", "score": 850.0}, {"name": "chr_18_RCC1868", "taxId": "41875", "score": 845.0}, {"name": "chr_18_RCC1868", "taxId": "41875", "score": 318.0}, {"name": "chr_18_RCC1868", "taxId": "41875", "score": 843.0}, {"name": "chr_18_RCC1868", "taxId": "41875", "score": 725.0}, {"name": "chr_18_RCC1868", "taxId": "41875", "score": 579.0}, {"name": "chr_18_RCC1868", "taxId": "41875", "score": 833.0}, {"name": "chr_18_RCC1868", "taxId": "41875", "score": 381.0}, {"name": "chr_18_RCC1868", "taxId": "41875", "score": 832.0}, {"name": "chr_18_RCC1868", "taxId": "41875", "score": 832.0}, {"name": "chr_18_RCC1868", "taxId": "41875", "score": 826.0}, {"name": "chr_18_RCC1868", "taxId": "41875", "score": 815.0}, {"name": "chr_18_RCC1868", "taxId": "41875", "score": 811.0}, {"name": "chr_18_RCC1868", "taxId": "41875", "score": 752.0}, {"name": "chr_18_RCC1868", "taxId": "41875", "score": 806.0}, {"name": "chr_18_RCC1868", "taxId": "41875", "score": 804.0}, {"name": "chr_18_RCC1868", "taxId": "41875", "score": 804.0}, {"name": "chr_18_RCC1868", "taxId": "41875", "score": 785.0}, {"name": "chr_18_RCC1868", "taxId": "41875", "score": 538.0}, {"name": "chr_18_RCC1868", "taxId": "41875", "score": 798.0}, {"name": "chr_18_RCC1868", "taxId": "41875", "score": 798.0}, {"name": "chr_18_RCC1868", "taxId": "41875", "score": 743.0}, {"name": "chr_18_RCC1868", "taxId": "41875", "score": 739.0}, {"name": "chr_18_RCC1868", "taxId": "41875", "score": 785.0}, {"name": "chr_18_RCC1868", "taxId": "41875", "score": 780.0}, {"name": "chr_18_RCC1868", "taxId": "41875", "score": 771.0}, {"name": "chr_18_RCC1868", "taxId": "41875", "score": 771.0}, {"name": "chr_18_RCC1868", "taxId": "41875", "score": 702.0}, {"name": "chr_18_RCC1868", "taxId": "41875", "score": 754.0}, {"name": "chr_18_RCC1868", "taxId": "41875", "score": 752.0}, {"name": "chr_18_RCC1868", "taxId": "41875", "score": 739.0}, {"name": "chr_18_RCC1868", "taxId": "41875", "score": 736.0}, {"name": "chr_18_RCC1868", "taxId": "41875", "score": 730.0}, {"name": "chr_18_RCC1868", "taxId": "564608", "score": 704.0}, {"name": "chr_18_RCC1868", "taxId": "564608", "score": 163.0}, {"name": "chr_18_RCC1868", "taxId": "41875", "score": 699.0}, {"name": "chr_18_RCC1868", "taxId": "41875", "score": 654.0}, {"name": "chr_18_RCC1868", "taxId": "41875", "score": 645.0}, {"name": "chr_18_RCC1868", "taxId": "41875", "score": 604.0}, {"name": "chr_18_RCC1868", "taxId": "41875", "score": 590.0}, {"name": "chr_18_RCC1868", "taxId": "41875", "score": 315.0}, {"name": "chr_18_RCC1868", "taxId": "41875", "score": 571.0}, {"name": "chr_18_RCC1868", "taxId": "41875", "score": 566.0}, {"name": "chr_18_RCC1868", "taxId": "41875", "score": 556.0}, {"name": "chr_18_RCC1868", "taxId": "41875", "score": 549.0}, {"name": "chr_18_RCC1868", "taxId": "41875", "score": 520.0}, {"name": "chr_18_RCC1868", "taxId": "41875", "score": 470.0}, {"name": "chr_18_RCC1868", "taxId": "41875", "score": 460.0}, {"name": "chr_18_RCC1868", "taxId": "41875", "score": 442.0}, {"name": "chr_18_RCC1868", "taxId": "41875", "score": 202.0}, {"name": "chr_18_RCC1868", "taxId": "41875", "score": 388.0}, {"name": "chr_18_RCC1868", "taxId": "41875", "score": 381.0}, {"name": "chr_18_RCC1868", "taxId": "41875", "score": 377.0}, {"name": "chr_18_RCC1868", "taxId": "41875", "score": 366.0}, {"name": "chr_18_RCC1868", "taxId": "70448", "score": 348.0}, {"name": "chr_18_RCC1868", "taxId": "41875", "score": 327.0}, {"name": "chr_18_RCC1868", "taxId": "41875", "score": 322.0}, {"name": "chr_18_RCC1868", "taxId": "41875", "score": 309.0}, {"name": "chr_18_RCC1868", "taxId": "145388", "score": 296.0}, {"name": "chr_18_RCC1868", "taxId": "41875", "score": 291.0}, {"name": "chr_18_RCC1868", "taxId": "70448", "score": 254.0}, {"name": "chr_18_RCC1868", "taxId": "41875", "score": 244.0}, {"name": "chr_18_RCC1868", "taxId": "41875", "score": 244.0}, {"name": "chr_18_RCC1868", "taxId": "41875", "score": 196.0}, {"name": "chr_18_RCC1868", "taxId": "41875", "score": 196.0}, {"name": "chr_18_RCC1868", "taxId": "5480", "score": 191.0}, {"name": "chr_18_RCC1868", "taxId": "280463", "score": 148.0}, {"name": "chr_18_RCC1868", "taxId": "4686", "score": 147.0}, {"name": "chr_18_RCC1868", "taxId": "656061", "score": 145.0}]}, "taxonomy": {"bestsum": {"species": {"tax": "Bathycoccus prasinos", "score": 1036316.0, "c_index": 9}, "genus": {"tax": "Bathycoccus", "score": 1036316.0, "c_index": 9}, "family": {"tax": "Bathycoccaceae", "score": 1040507.0, "c_index": 8}, "order": {"tax": "Mamiellales", "score": 1041374.0, "c_index": 7}, "phylum": {"tax": "Chlorophyta", "score": 1041670.0, "c_index": 4}, "superkingdom": {"tax": "Eukaryota", "score": 1046125.0, "c_index": 0}}}}, "chr_17_RCC1868": {"name": "chr_17_RCC1868", "length": 451519, "n_count": 0, "agct_count": 451519, "gc": 0.4776, "covs": {"bam0": 20.3066}, "read_cov": {"bam0": 36839}, "hits": {"tax0": [{"name": "chr_17_RCC1868", "taxId": "41875", "score": 110200.0}, {"name": "chr_17_RCC1868", "taxId": "41875", "score": 102100.0}, {"name": "chr_17_RCC1868", "taxId": "41875", "score": 76053.0}, {"name": "chr_17_RCC1868", "taxId": "41875", "score": 58371.0}, {"name": "chr_17_RCC1868", "taxId": "41875", "score": 53646.0}, {"name": "chr_17_RCC1868", "taxId": "41875", "score": 48710.0}, {"name": "chr_17_RCC1868", "taxId": "41875", "score": 45940.0}, {"name": "chr_17_RCC1868", "taxId": "41875", "score": 42586.0}, {"name": "chr_17_RCC1868", "taxId": "41875", "score": 31006.0}, {"name": "chr_17_RCC1868", "taxId": "41875", "score": 28003.0}, {"name": "chr_17_RCC1868", "taxId": "41875", "score": 23076.0}, {"name": "chr_17_RCC1868", "taxId": "41875", "score": 21215.0}, {"name": "chr_17_RCC1868", "taxId": "41875", "score": 16229.0}, {"name": "chr_17_RCC1868", "taxId": "41875", "score": 13790.0}, {"name": "chr_17_RCC1868", "taxId": "41875", "score": 13732.0}, {"name": "chr_17_RCC1868", "taxId": "41875", "score": 9371.0}, {"name": "chr_17_RCC1868", "taxId": "41875", "score": 7365.0}, {"name": "chr_17_RCC1868", "taxId": "41875", "score": 7018.0}, {"name": "chr_17_RCC1868", "taxId": "41875", "score": 6573.0}, {"name": "chr_17_RCC1868", "taxId": "41875", "score": 4795.0}, {"name": "chr_17_RCC1868", "taxId": "41875", "score": 4355.0}, {"name": "chr_17_RCC1868", "taxId": "41875", "score": 3989.0}, {"name": "chr_17_RCC1868", "taxId": "41875", "score": 3755.0}, {"name": "chr_17_RCC1868", "taxId": "41875", "score": 3413.0}, {"name": "chr_17_RCC1868", "taxId": "41875", "score": 2717.0}, {"name": "chr_17_RCC1868", "taxId": "41875", "score": 2296.0}, {"name": "chr_17_RCC1868", "taxId": "41875", "score": 1738.0}, {"name": "chr_17_RCC1868", "taxId": "41875", "score": 1304.0}, {"name": "chr_17_RCC1868", "taxId": "41875", "score": 1297.0}, {"name": "chr_17_RCC1868", "taxId": "41875", "score": 1192.0}, {"name": "chr_17_RCC1868", "taxId": "41875", "score": 1046.0}, {"name": "chr_17_RCC1868", "taxId": "41875", "score": 856.0}, {"name": "chr_17_RCC1868", "taxId": "41875", "score": 854.0}, {"name": "chr_17_RCC1868", "taxId": "41875", "score": 848.0}, {"name": "chr_17_RCC1868", "taxId": "41875", "score": 843.0}, {"name": "chr_17_RCC1868", "taxId": "41875", "score": 569.0}, {"name": "chr_17_RCC1868", "taxId": "41875", "score": 562.0}, {"name": "chr_17_RCC1868", "taxId": "41875", "score": 520.0}, {"name": "chr_17_RCC1868", "taxId": "41875", "score": 488.0}, {"name": "chr_17_RCC1868", "taxId": "41875", "score": 462.0}, {"name": "chr_17_RCC1868", "taxId": "41875", "score": 377.0}, {"name": "chr_17_RCC1868", "taxId": "41875", "score": 346.0}, {"name": "chr_17_RCC1868", "taxId": "41875", "score": 305.0}, {"name": "chr_17_RCC1868", "taxId": "41875", "score": 268.0}, {"name": "chr_17_RCC1868", "taxId": "41875", "score": 257.0}, {"name": "chr_17_RCC1868", "taxId": "41875", "score": 211.0}, {"name": "chr_17_RCC1868", "taxId": "41875", "score": 211.0}, {"name": "chr_17_RCC1868", "taxId": "41875", "score": 200.0}, {"name": "chr_17_RCC1868", "taxId": "41875", "score": 183.0}, {"name": "chr_17_RCC1868", "taxId": "41875", "score": 171.0}, {"name": "chr_17_RCC1868", "taxId": "41875", "score": 167.0}, {"name": "chr_17_RCC1868", "taxId": "41875", "score": 154.0}, {"name": "chr_17_RCC1868", "taxId": "41875", "score": 154.0}, {"name": "chr_17_RCC1868", "taxId": "41875", "score": 154.0}, {"name": "chr_17_RCC1868", "taxId": "41875", "score": 154.0}, {"name": "chr_17_RCC1868", "taxId": "41875", "score": 147.0}, {"name": "chr_17_RCC1868", "taxId": "41875", "score": 13784.0}, {"name": "chr_17_RCC1868", "taxId": "41875", "score": 10021.0}, {"name": "chr_17_RCC1868", "taxId": "41875", "score": 9888.0}, {"name": "chr_17_RCC1868", "taxId": "41875", "score": 8455.0}, {"name": "chr_17_RCC1868", "taxId": "41875", "score": 8131.0}, {"name": "chr_17_RCC1868", "taxId": "41875", "score": 7939.0}, {"name": "chr_17_RCC1868", "taxId": "41875", "score": 183.0}, {"name": "chr_17_RCC1868", "taxId": "41875", "score": 7175.0}, {"name": "chr_17_RCC1868", "taxId": "41875", "score": 7047.0}, {"name": "chr_17_RCC1868", "taxId": "41875", "score": 6898.0}, {"name": "chr_17_RCC1868", "taxId": "41875", "score": 6820.0}, {"name": "chr_17_RCC1868", "taxId": "41875", "score": 6621.0}, {"name": "chr_17_RCC1868", "taxId": "41875", "score": 6482.0}, {"name": "chr_17_RCC1868", "taxId": "41875", "score": 211.0}, {"name": "chr_17_RCC1868", "taxId": "41875", "score": 211.0}, {"name": "chr_17_RCC1868", "taxId": "41875", "score": 154.0}, {"name": "chr_17_RCC1868", "taxId": "41875", "score": 5705.0}, {"name": "chr_17_RCC1868", "taxId": "41875", "score": 377.0}, {"name": "chr_17_RCC1868", "taxId": "41875", "score": 5674.0}, {"name": "chr_17_RCC1868", "taxId": "41875", "score": 5655.0}, {"name": "chr_17_RCC1868", "taxId": "41875", "score": 141.0}, {"name": "chr_17_RCC1868", "taxId": "41875", "score": 5640.0}, {"name": "chr_17_RCC1868", "taxId": "41875", "score": 5494.0}, {"name": "chr_17_RCC1868", "taxId": "41875", "score": 291.0}, {"name": "chr_17_RCC1868", "taxId": "41875", "score": 5469.0}, {"name": "chr_17_RCC1868", "taxId": "41875", "score": 5415.0}, {"name": "chr_17_RCC1868", "taxId": "41875", "score": 739.0}, {"name": "chr_17_RCC1868", "taxId": "41875", "score": 5409.0}, {"name": "chr_17_RCC1868", "taxId": "41875", "score": 5310.0}, {"name": "chr_17_RCC1868", "taxId": "41875", "score": 5308.0}, {"name": "chr_17_RCC1868", "taxId": "41875", "score": 5247.0}, {"name": "chr_17_RCC1868", "taxId": "41875", "score": 4983.0}, {"name": "chr_17_RCC1868", "taxId": "41875", "score": 4979.0}, {"name": "chr_17_RCC1868", "taxId": "41875", "score": 4933.0}, {"name": "chr_17_RCC1868", "taxId": "41875", "score": 4804.0}, {"name": "chr_17_RCC1868", "taxId": "41875", "score": 4717.0}, {"name": "chr_17_RCC1868", "taxId": "41875", "score": 4711.0}, {"name": "chr_17_RCC1868", "taxId": "41875", "score": 4704.0}, {"name": "chr_17_RCC1868", "taxId": "41875", "score": 4578.0}, {"name": "chr_17_RCC1868", "taxId": "41875", "score": 4460.0}, {"name": "chr_17_RCC1868", "taxId": "41875", "score": 4425.0}, {"name": "chr_17_RCC1868", "taxId": "41875", "score": 4407.0}, {"name": "chr_17_RCC1868", "taxId": "41875", "score": 4351.0}, {"name": "chr_17_RCC1868", "taxId": "41875", "score": 4244.0}, {"name": "chr_17_RCC1868", "taxId": "41875", "score": 4180.0}, {"name": "chr_17_RCC1868", "taxId": "41875", "score": 4102.0}, {"name": "chr_17_RCC1868", "taxId": "41875", "score": 4013.0}, {"name": "chr_17_RCC1868", "taxId": "41875", "score": 3962.0}, {"name": "chr_17_RCC1868", "taxId": "41875", "score": 3941.0}, {"name": "chr_17_RCC1868", "taxId": "41875", "score": 3934.0}, {"name": "chr_17_RCC1868", "taxId": "41875", "score": 3901.0}, {"name": "chr_17_RCC1868", "taxId": "41875", "score": 3823.0}, {"name": "chr_17_RCC1868", "taxId": "41875", "score": 3685.0}, {"name": "chr_17_RCC1868", "taxId": "41875", "score": 209.0}, {"name": "chr_17_RCC1868", "taxId": "41875", "score": 161.0}, {"name": "chr_17_RCC1868", "taxId": "41875", "score": 3659.0}, {"name": "chr_17_RCC1868", "taxId": "41875", "score": 3651.0}, {"name": "chr_17_RCC1868", "taxId": "41875", "score": 3646.0}, {"name": "chr_17_RCC1868", "taxId": "41875", "score": 3635.0}, {"name": "chr_17_RCC1868", "taxId": "41875", "score": 219.0}, {"name": "chr_17_RCC1868", "taxId": "41875", "score": 3624.0}, {"name": "chr_17_RCC1868", "taxId": "41875", "score": 3563.0}, {"name": "chr_17_RCC1868", "taxId": "41875", "score": 3559.0}, {"name": "chr_17_RCC1868", "taxId": "41875", "score": 3493.0}, {"name": "chr_17_RCC1868", "taxId": "41875", "score": 3469.0}, {"name": "chr_17_RCC1868", "taxId": "41875", "score": 3463.0}, {"name": "chr_17_RCC1868", "taxId": "41875", "score": 3435.0}, {"name": "chr_17_RCC1868", "taxId": "41875", "score": 3430.0}, {"name": "chr_17_RCC1868", "taxId": "41875", "score": 3408.0}, {"name": "chr_17_RCC1868", "taxId": "41875", "score": 230.0}, {"name": "chr_17_RCC1868", "taxId": "41875", "score": 3358.0}, {"name": "chr_17_RCC1868", "taxId": "41875", "score": 3336.0}, {"name": "chr_17_RCC1868", "taxId": "41875", "score": 3325.0}, {"name": "chr_17_RCC1868", "taxId": "41875", "score": 3260.0}, {"name": "chr_17_RCC1868", "taxId": "41875", "score": 3247.0}, {"name": "chr_17_RCC1868", "taxId": "41875", "score": 3236.0}, {"name": "chr_17_RCC1868", "taxId": "41875", "score": 3212.0}, {"name": "chr_17_RCC1868", "taxId": "41875", "score": 3153.0}, {"name": "chr_17_RCC1868", "taxId": "41875", "score": 3144.0}, {"name": "chr_17_RCC1868", "taxId": "41875", "score": 3125.0}, {"name": "chr_17_RCC1868", "taxId": "41875", "score": 3103.0}, {"name": "chr_17_RCC1868", "taxId": "41875", "score": 3099.0}, {"name": "chr_17_RCC1868", "taxId": "41875", "score": 3092.0}, {"name": "chr_17_RCC1868", "taxId": "41875", "score": 3077.0}, {"name": "chr_17_RCC1868", "taxId": "41875", "score": 3053.0}, {"name": "chr_17_RCC1868", "taxId": "41875", "score": 3005.0}, {"name": "chr_17_RCC1868", "taxId": "41875", "score": 287.0}, {"name": "chr_17_RCC1868", "taxId": "41875", "score": 3000.0}, {"name": "chr_17_RCC1868", "taxId": "41875", "score": 2977.0}, {"name": "chr_17_RCC1868", "taxId": "41875", "score": 416.0}, {"name": "chr_17_RCC1868", "taxId": "41875", "score": 2970.0}, {"name": "chr_17_RCC1868", "taxId": "41875", "score": 2957.0}, {"name": "chr_17_RCC1868", "taxId": "41875", "score": 2948.0}, {"name": "chr_17_RCC1868", "taxId": "41875", "score": 2933.0}, {"name": "chr_17_RCC1868", "taxId": "41875", "score": 1873.0}, {"name": "chr_17_RCC1868", "taxId": "41875", "score": 219.0}, {"name": "chr_17_RCC1868", "taxId": "41875", "score": 2926.0}, {"name": "chr_17_RCC1868", "taxId": "41875", "score": 2878.0}, {"name": "chr_17_RCC1868", "taxId": "41875", "score": 891.0}, {"name": "chr_17_RCC1868", "taxId": "41875", "score": 885.0}, {"name": "chr_17_RCC1868", "taxId": "41875", "score": 2876.0}, {"name": "chr_17_RCC1868", "taxId": "41875", "score": 2870.0}, {"name": "chr_17_RCC1868", "taxId": "41875", "score": 2778.0}, {"name": "chr_17_RCC1868", "taxId": "41875", "score": 2760.0}, {"name": "chr_17_RCC1868", "taxId": "41875", "score": 2724.0}, {"name": "chr_17_RCC1868", "taxId": "41875", "score": 2712.0}, {"name": "chr_17_RCC1868", "taxId": "41875", "score": 2708.0}, {"name": "chr_17_RCC1868", "taxId": "41875", "score": 2676.0}, {"name": "chr_17_RCC1868", "taxId": "41875", "score": 2660.0}, {"name": "chr_17_RCC1868", "taxId": "41875", "score": 346.0}, {"name": "chr_17_RCC1868", "taxId": "41875", "score": 2639.0}, {"name": "chr_17_RCC1868", "taxId": "41875", "score": 2615.0}, {"name": "chr_17_RCC1868", "taxId": "41875", "score": 527.0}, {"name": "chr_17_RCC1868", "taxId": "41875", "score": 2612.0}, {"name": "chr_17_RCC1868", "taxId": "41875", "score": 2606.0}, {"name": "chr_17_RCC1868", "taxId": "41875", "score": 2603.0}, {"name": "chr_17_RCC1868", "taxId": "41875", "score": 2593.0}, {"name": "chr_17_RCC1868", "taxId": "41875", "score": 2564.0}, {"name": "chr_17_RCC1868", "taxId": "41875", "score": 2538.0}, {"name": "chr_17_RCC1868", "taxId": "41875", "score": 2521.0}, {"name": "chr_17_RCC1868", "taxId": "41875", "score": 2521.0}, {"name": "chr_17_RCC1868", "taxId": "41875", "score": 2488.0}, {"name": "chr_17_RCC1868", "taxId": "41875", "score": 2455.0}, {"name": "chr_17_RCC1868", "taxId": "41875", "score": 460.0}, {"name": "chr_17_RCC1868", "taxId": "41875", "score": 2449.0}, {"name": "chr_17_RCC1868", "taxId": "41875", "score": 2422.0}, {"name": "chr_17_RCC1868", "taxId": "41875", "score": 1938.0}, {"name": "chr_17_RCC1868", "taxId": "41875", "score": 2420.0}, {"name": "chr_17_RCC1868", "taxId": "41875", "score": 641.0}, {"name": "chr_17_RCC1868", "taxId": "41875", "score": 2403.0}, {"name": "chr_17_RCC1868", "taxId": "41875", "score": 2374.0}, {"name": "chr_17_RCC1868", "taxId": "41875", "score": 2368.0}, {"name": "chr_17_RCC1868", "taxId": "41875", "score": 2366.0}, {"name": "chr_17_RCC1868", "taxId": "41875", "score": 2355.0}, {"name": "chr_17_RCC1868", "taxId": "41875", "score": 2350.0}, {"name": "chr_17_RCC1868", "taxId": "41875", "score": 2350.0}, {"name": "chr_17_RCC1868", "taxId": "41875", "score": 2344.0}, {"name": "chr_17_RCC1868", "taxId": "41875", "score": 2316.0}, {"name": "chr_17_RCC1868", "taxId": "41875", "score": 2305.0}, {"name": "chr_17_RCC1868", "taxId": "41875", "score": 2305.0}, {"name": "chr_17_RCC1868", "taxId": "41875", "score": 2294.0}, {"name": "chr_17_RCC1868", "taxId": "41875", "score": 2276.0}, {"name": "chr_17_RCC1868", "taxId": "41875", "score": 2255.0}, {"name": "chr_17_RCC1868", "taxId": "41875", "score": 2244.0}, {"name": "chr_17_RCC1868", "taxId": "41875", "score": 2224.0}, {"name": "chr_17_RCC1868", "taxId": "41875", "score": 2156.0}, {"name": "chr_17_RCC1868", "taxId": "41875", "score": 2146.0}, {"name": "chr_17_RCC1868", "taxId": "41875", "score": 2145.0}, {"name": "chr_17_RCC1868", "taxId": "41875", "score": 2134.0}, {"name": "chr_17_RCC1868", "taxId": "41875", "score": 2130.0}, {"name": "chr_17_RCC1868", "taxId": "41875", "score": 2128.0}, {"name": "chr_17_RCC1868", "taxId": "41875", "score": 2117.0}, {"name": "chr_17_RCC1868", "taxId": "41875", "score": 2097.0}, {"name": "chr_17_RCC1868", "taxId": "41875", "score": 2076.0}, {"name": "chr_17_RCC1868", "taxId": "41875", "score": 2073.0}, {"name": "chr_17_RCC1868", "taxId": "41875", "score": 2045.0}, {"name": "chr_17_RCC1868", "taxId": "41875", "score": 2030.0}, {"name": "chr_17_RCC1868", "taxId": "41875", "score": 294.0}, {"name": "chr_17_RCC1868", "taxId": "41875", "score": 2023.0}, {"name": "chr_17_RCC1868", "taxId": "41875", "score": 2017.0}, {"name": "chr_17_RCC1868", "taxId": "41875", "score": 2006.0}, {"name": "chr_17_RCC1868", "taxId": "41875", "score": 2006.0}, {"name": "chr_17_RCC1868", "taxId": "41875", "score": 1986.0}, {"name": "chr_17_RCC1868", "taxId": "41875", "score": 1986.0}, {"name": "chr_17_RCC1868", "taxId": "41875", "score": 1906.0}, {"name": "chr_17_RCC1868", "taxId": "41875", "score": 1903.0}, {"name": "chr_17_RCC1868", "taxId": "41875", "score": 569.0}, {"name": "chr_17_RCC1868", "taxId": "41875", "score": 488.0}, {"name": "chr_17_RCC1868", "taxId": "41875", "score": 462.0}, {"name": "chr_17_RCC1868", "taxId": "41875", "score": 305.0}, {"name": "chr_17_RCC1868", "taxId": "41875", "score": 257.0}, {"name": "chr_17_RCC1868", "taxId": "41875", "score": 171.0}, {"name": "chr_17_RCC1868", "taxId": "41875", "score": 147.0}, {"name": "chr_17_RCC1868", "taxId": "41875", "score": 1890.0}, {"name": "chr_17_RCC1868", "taxId": "41875", "score": 1881.0}, {"name": "chr_17_RCC1868", "taxId": "41875", "score": 1847.0}, {"name": "chr_17_RCC1868", "taxId": "41875", "score": 1845.0}, {"name": "chr_17_RCC1868", "taxId": "41875", "score": 1842.0}, {"name": "chr_17_RCC1868", "taxId": "41875", "score": 1240.0}, {"name": "chr_17_RCC1868", "taxId": "41875", "score": 1818.0}, {"name": "chr_17_RCC1868", "taxId": "41875", "score": 1790.0}, {"name": "chr_17_RCC1868", "taxId": "41875", "score": 1768.0}, {"name": "chr_17_RCC1868", "taxId": "41875", "score": 1768.0}, {"name": "chr_17_RCC1868", "taxId": "41875", "score": 1764.0}, {"name": "chr_17_RCC1868", "taxId": "41875", "score": 843.0}, {"name": "chr_17_RCC1868", "taxId": "41875", "score": 1740.0}, {"name": "chr_17_RCC1868", "taxId": "41875", "score": 843.0}, {"name": "chr_17_RCC1868", "taxId": "41875", "score": 1729.0}, {"name": "chr_17_RCC1868", "taxId": "41875", "score": 1714.0}, {"name": "chr_17_RCC1868", "taxId": "41875", "score": 147.0}, {"name": "chr_17_RCC1868", "taxId": "41875", "score": 1707.0}, {"name": "chr_17_RCC1868", "taxId": "41875", "score": 1705.0}, {"name": "chr_17_RCC1868", "taxId": "41875", "score": 1681.0}, {"name": "chr_17_RCC1868", "taxId": "41875", "score": 1663.0}, {"name": "chr_17_RCC1868", "taxId": "41875", "score": 1652.0}, {"name": "chr_17_RCC1868", "taxId": "41875", "score": 1629.0}, {"name": "chr_17_RCC1868", "taxId": "41875", "score": 1605.0}, {"name": "chr_17_RCC1868", "taxId": "41875", "score": 1580.0}, {"name": "chr_17_RCC1868", "taxId": "41875", "score": 1574.0}, {"name": "chr_17_RCC1868", "taxId": "41875", "score": 1552.0}, {"name": "chr_17_RCC1868", "taxId": "41875", "score": 1541.0}, {"name": "chr_17_RCC1868", "taxId": "41875", "score": 1515.0}, {"name": "chr_17_RCC1868", "taxId": "41875", "score": 1515.0}, {"name": "chr_17_RCC1868", "taxId": "41875", "score": 1496.0}, {"name": "chr_17_RCC1868", "taxId": "41875", "score": 1491.0}, {"name": "chr_17_RCC1868", "taxId": "41875", "score": 1476.0}, {"name": "chr_17_RCC1868", "taxId": "41875", "score": 1465.0}, {"name": "chr_17_RCC1868", "taxId": "41875", "score": 1441.0}, {"name": "chr_17_RCC1868", "taxId": "41875", "score": 1417.0}, {"name": "chr_17_RCC1868", "taxId": "41875", "score": 1408.0}, {"name": "chr_17_RCC1868", "taxId": "41875", "score": 1404.0}, {"name": "chr_17_RCC1868", "taxId": "41875", "score": 1402.0}, {"name": "chr_17_RCC1868", "taxId": "41875", "score": 1375.0}, {"name": "chr_17_RCC1868", "taxId": "41875", "score": 1363.0}, {"name": "chr_17_RCC1868", "taxId": "41875", "score": 1363.0}, {"name": "chr_17_RCC1868", "taxId": "41875", "score": 1358.0}, {"name": "chr_17_RCC1868", "taxId": "41875", "score": 1354.0}, {"name": "chr_17_RCC1868", "taxId": "41875", "score": 1330.0}, {"name": "chr_17_RCC1868", "taxId": "41875", "score": 1315.0}, {"name": "chr_17_RCC1868", "taxId": "41875", "score": 1291.0}, {"name": "chr_17_RCC1868", "taxId": "41875", "score": 1251.0}, {"name": "chr_17_RCC1868", "taxId": "41875", "score": 1136.0}, {"name": "chr_17_RCC1868", "taxId": "41875", "score": 520.0}, {"name": "chr_17_RCC1868", "taxId": "41875", "score": 1243.0}, {"name": "chr_17_RCC1868", "taxId": "41875", "score": 1208.0}, {"name": "chr_17_RCC1868", "taxId": "41875", "score": 1206.0}, {"name": "chr_17_RCC1868", "taxId": "41875", "score": 1197.0}, {"name": "chr_17_RCC1868", "taxId": "41875", "score": 342.0}, {"name": "chr_17_RCC1868", "taxId": "41875", "score": 1188.0}, {"name": "chr_17_RCC1868", "taxId": "41875", "score": 1125.0}, {"name": "chr_17_RCC1868", "taxId": "41875", "score": 1114.0}, {"name": "chr_17_RCC1868", "taxId": "41875", "score": 1099.0}, {"name": "chr_17_RCC1868", "taxId": "436017", "score": 1092.0}, {"name": "chr_17_RCC1868", "taxId": "436017", "score": 924.0}, {"name": "chr_17_RCC1868", "taxId": "436017", "score": 662.0}, {"name": "chr_17_RCC1868", "taxId": "436017", "score": 1068.0}, {"name": "chr_17_RCC1868", "taxId": "436017", "score": 1053.0}, {"name": "chr_17_RCC1868", "taxId": "41875", "score": 1042.0}, {"name": "chr_17_RCC1868", "taxId": "41875", "score": 865.0}, {"name": "chr_17_RCC1868", "taxId": "41875", "score": 865.0}, {"name": "chr_17_RCC1868", "taxId": "41875", "score": 854.0}, {"name": "chr_17_RCC1868", "taxId": "41875", "score": 808.0}, {"name": "chr_17_RCC1868", "taxId": "41875", "score": 806.0}, {"name": "chr_17_RCC1868", "taxId": "41875", "score": 353.0}, {"name": "chr_17_RCC1868", "taxId": "41875", "score": 156.0}, {"name": "chr_17_RCC1868", "taxId": "41875", "score": 1037.0}, {"name": "chr_17_RCC1868", "taxId": "70448", "score": 1026.0}, {"name": "chr_17_RCC1868", "taxId": "41875", "score": 1002.0}, {"name": "chr_17_RCC1868", "taxId": "41875", "score": 200.0}, {"name": "chr_17_RCC1868", "taxId": "41875", "score": 983.0}, {"name": "chr_17_RCC1868", "taxId": "41875", "score": 976.0}, {"name": "chr_17_RCC1868", "taxId": "41875", "score": 189.0}, {"name": "chr_17_RCC1868", "taxId": "41875", "score": 976.0}, {"name": "chr_17_RCC1868", "taxId": "41875", "score": 564.0}, {"name": "chr_17_RCC1868", "taxId": "41875", "score": 970.0}, {"name": "chr_17_RCC1868", "taxId": "41875", "score": 965.0}, {"name": "chr_17_RCC1868", "taxId": "41875", "score": 206.0}, {"name": "chr_17_RCC1868", "taxId": "41875", "score": 948.0}, {"name": "chr_17_RCC1868", "taxId": "41875", "score": 854.0}, {"name": "chr_17_RCC1868", "taxId": "41875", "score": 929.0}, {"name": "chr_17_RCC1868", "taxId": "41875", "score": 889.0}, {"name": "chr_17_RCC1868", "taxId": "41875", "score": 608.0}, {"name": "chr_17_RCC1868", "taxId": "41875", "score": 896.0}, {"name": "chr_17_RCC1868", "taxId": "41875", "score": 802.0}, {"name": "chr_17_RCC1868", "taxId": "41875", "score": 893.0}, {"name": "chr_17_RCC1868", "taxId": "41875", "score": 167.0}, {"name": "chr_17_RCC1868", "taxId": "41875", "score": 889.0}, {"name": "chr_17_RCC1868", "taxId": "41875", "score": 883.0}, {"name": "chr_17_RCC1868", "taxId": "41875", "score": 872.0}, {"name": "chr_17_RCC1868", "taxId": "41875", "score": 857.0}, {"name": "chr_17_RCC1868", "taxId": "41875", "score": 854.0}, {"name": "chr_17_RCC1868", "taxId": "41875", "score": 854.0}, {"name": "chr_17_RCC1868", "taxId": "41875", "score": 854.0}, {"name": "chr_17_RCC1868", "taxId": "41875", "score": 848.0}, {"name": "chr_17_RCC1868", "taxId": "41875", "score": 845.0}, {"name": "chr_17_RCC1868", "taxId": "41875", "score": 436.0}, {"name": "chr_17_RCC1868", "taxId": "41875", "score": 368.0}, {"name": "chr_17_RCC1868", "taxId": "41875", "score": 270.0}, {"name": "chr_17_RCC1868", "taxId": "41875", "score": 267.0}, {"name": "chr_17_RCC1868", "taxId": "41875", "score": 845.0}, {"name": "chr_17_RCC1868", "taxId": "41875", "score": 436.0}, {"name": "chr_17_RCC1868", "taxId": "41875", "score": 368.0}, {"name": "chr_17_RCC1868", "taxId": "41875", "score": 270.0}, {"name": "chr_17_RCC1868", "taxId": "41875", "score": 267.0}, {"name": "chr_17_RCC1868", "taxId": "41875", "score": 217.0}, {"name": "chr_17_RCC1868", "taxId": "41875", "score": 832.0}, {"name": "chr_17_RCC1868", "taxId": "41875", "score": 824.0}, {"name": "chr_17_RCC1868", "taxId": "41875", "score": 322.0}, {"name": "chr_17_RCC1868", "taxId": "41875", "score": 808.0}, {"name": "chr_17_RCC1868", "taxId": "41875", "score": 806.0}, {"name": "chr_17_RCC1868", "taxId": "41875", "score": 806.0}, {"name": "chr_17_RCC1868", "taxId": "41875", "score": 804.0}, {"name": "chr_17_RCC1868", "taxId": "41875", "score": 182.0}, {"name": "chr_17_RCC1868", "taxId": "41875", "score": 776.0}, {"name": "chr_17_RCC1868", "taxId": "41875", "score": 760.0}, {"name": "chr_17_RCC1868", "taxId": "41875", "score": 758.0}, {"name": "chr_17_RCC1868", "taxId": "41875", "score": 756.0}, {"name": "chr_17_RCC1868", "taxId": "41875", "score": 472.0}, {"name": "chr_17_RCC1868", "taxId": "41875", "score": 754.0}, {"name": "chr_17_RCC1868", "taxId": "41875", "score": 743.0}, {"name": "chr_17_RCC1868", "taxId": "41875", "score": 732.0}, {"name": "chr_17_RCC1868", "taxId": "41875", "score": 699.0}, {"name": "chr_17_RCC1868", "taxId": "436017", "score": 676.0}, {"name": "chr_17_RCC1868", "taxId": "41875", "score": 649.0}, {"name": "chr_17_RCC1868", "taxId": "41875", "score": 634.0}, {"name": "chr_17_RCC1868", "taxId": "436017", "score": 628.0}, {"name": "chr_17_RCC1868", "taxId": "436017", "score": 625.0}, {"name": "chr_17_RCC1868", "taxId": "436017", "score": 628.0}, {"name": "chr_17_RCC1868", "taxId": "436017", "score": 625.0}, {"name": "chr_17_RCC1868", "taxId": "436017", "score": 512.0}, {"name": "chr_17_RCC1868", "taxId": "436017", "score": 627.0}, {"name": "chr_17_RCC1868", "taxId": "436017", "score": 625.0}, {"name": "chr_17_RCC1868", "taxId": "41875", "score": 610.0}, {"name": "chr_17_RCC1868", "taxId": "41875", "score": 608.0}, {"name": "chr_17_RCC1868", "taxId": "41875", "score": 608.0}, {"name": "chr_17_RCC1868", "taxId": "41875", "score": 488.0}, {"name": "chr_17_RCC1868", "taxId": "70448", "score": 584.0}, {"name": "chr_17_RCC1868", "taxId": "41875", "score": 584.0}, {"name": "chr_17_RCC1868", "taxId": "41875", "score": 569.0}, {"name": "chr_17_RCC1868", "taxId": "41875", "score": 549.0}, {"name": "chr_17_RCC1868", "taxId": "41875", "score": 549.0}, {"name": "chr_17_RCC1868", "taxId": "436017", "score": 510.0}, {"name": "chr_17_RCC1868", "taxId": "41875", "score": 488.0}, {"name": "chr_17_RCC1868", "taxId": "41875", "score": 488.0}, {"name": "chr_17_RCC1868", "taxId": "41875", "score": 394.0}, {"name": "chr_17_RCC1868", "taxId": "41875", "score": 383.0}, {"name": "chr_17_RCC1868", "taxId": "41875", "score": 370.0}, {"name": "chr_17_RCC1868", "taxId": "41875", "score": 261.0}, {"name": "chr_17_RCC1868", "taxId": "41875", "score": 322.0}, {"name": "chr_17_RCC1868", "taxId": "41875", "score": 322.0}, {"name": "chr_17_RCC1868", "taxId": "41875", "score": 289.0}, {"name": "chr_17_RCC1868", "taxId": "41875", "score": 289.0}, {"name": "chr_17_RCC1868", "taxId": "3218", "score": 257.0}, {"name": "chr_17_RCC1868", "taxId": "564608", "score": 228.0}, {"name": "chr_17_RCC1868", "taxId": "702113", "score": 219.0}, {"name": "chr_17_RCC1868", "taxId": "41875", "score": 198.0}, {"name": "chr_17_RCC1868", "taxId": "41875", "score": 182.0}, {"name": "chr_17_RCC1868", "taxId": "436017", "score": 141.0}]}, "taxonomy": {"bestsum": {"species": {"tax": "Bathycoccus prasinos", "score": 1425303.0, "c_index": 5}, "genus": {"tax": "Bathycoccus", "score": 1425303.0, "c_index": 4}, "family": {"tax": "Bathycoccaceae", "score": 1437309.0, "c_index": 3}, "order": {"tax": "Mamiellales", "score": 1437537.0, "c_index": 2}, "phylum": {"tax": "Chlorophyta", "score": 1437537.0, "c_index": 2}, "superkingdom": {"tax": "Eukaryota", "score": 1437794.0, "c_index": 1}}}}, "chr_16_RCC1868": {"name": "chr_16_RCC1868", "length": 513791, "n_count": 0, "agct_count": 513791, "gc": 0.4815, "covs": {"bam0": 20.4806}, "read_cov": {"bam0": 42279}, "hits": {"tax0": [{"name": "chr_16_RCC1868", "taxId": "41875", "score": 229900.0}, {"name": "chr_16_RCC1868", "taxId": "41875", "score": 96760.0}, {"name": "chr_16_RCC1868", "taxId": "41875", "score": 80727.0}, {"name": "chr_16_RCC1868", "taxId": "41875", "score": 64294.0}, {"name": "chr_16_RCC1868", "taxId": "41875", "score": 41198.0}, {"name": "chr_16_RCC1868", "taxId": "41875", "score": 36324.0}, {"name": "chr_16_RCC1868", "taxId": "41875", "score": 32232.0}, {"name": "chr_16_RCC1868", "taxId": "41875", "score": 26544.0}, {"name": "chr_16_RCC1868", "taxId": "41875", "score": 26456.0}, {"name": "chr_16_RCC1868", "taxId": "41875", "score": 25704.0}, {"name": "chr_16_RCC1868", "taxId": "41875", "score": 22550.0}, {"name": "chr_16_RCC1868", "taxId": "41875", "score": 19723.0}, {"name": "chr_16_RCC1868", "taxId": "41875", "score": 19579.0}, {"name": "chr_16_RCC1868", "taxId": "41875", "score": 18975.0}, {"name": "chr_16_RCC1868", "taxId": "41875", "score": 16447.0}, {"name": "chr_16_RCC1868", "taxId": "41875", "score": 13031.0}, {"name": "chr_16_RCC1868", "taxId": "41875", "score": 11731.0}, {"name": "chr_16_RCC1868", "taxId": "41875", "score": 8929.0}, {"name": "chr_16_RCC1868", "taxId": "41875", "score": 8213.0}, {"name": "chr_16_RCC1868", "taxId": "41875", "score": 8172.0}, {"name": "chr_16_RCC1868", "taxId": "41875", "score": 7598.0}, {"name": "chr_16_RCC1868", "taxId": "41875", "score": 6401.0}, {"name": "chr_16_RCC1868", "taxId": "41875", "score": 5886.0}, {"name": "chr_16_RCC1868", "taxId": "41875", "score": 4649.0}, {"name": "chr_16_RCC1868", "taxId": "41875", "score": 4130.0}, {"name": "chr_16_RCC1868", "taxId": "41875", "score": 841.0}, {"name": "chr_16_RCC1868", "taxId": "41875", "score": 747.0}, {"name": "chr_16_RCC1868", "taxId": "41875", "score": 272.0}, {"name": "chr_16_RCC1868", "taxId": "41875", "score": 191.0}, {"name": "chr_16_RCC1868", "taxId": "41875", "score": 171.0}, {"name": "chr_16_RCC1868", "taxId": "41875", "score": 163.0}, {"name": "chr_16_RCC1868", "taxId": "41875", "score": 158.0}, {"name": "chr_16_RCC1868", "taxId": "41875", "score": 12048.0}, {"name": "chr_16_RCC1868", "taxId": "41875", "score": 9383.0}, {"name": "chr_16_RCC1868", "taxId": "41875", "score": 446.0}, {"name": "chr_16_RCC1868", "taxId": "41875", "score": 206.0}, {"name": "chr_16_RCC1868", "taxId": "41875", "score": 8948.0}, {"name": "chr_16_RCC1868", "taxId": "41875", "score": 5958.0}, {"name": "chr_16_RCC1868", "taxId": "41875", "score": 3434.0}, {"name": "chr_16_RCC1868", "taxId": "41875", "score": 885.0}, {"name": "chr_16_RCC1868", "taxId": "41875", "score": 811.0}, {"name": "chr_16_RCC1868", "taxId": "41875", "score": 161.0}, {"name": "chr_16_RCC1868", "taxId": "41875", "score": 8133.0}, {"name": "chr_16_RCC1868", "taxId": "41875", "score": 8050.0}, {"name": "chr_16_RCC1868", "taxId": "41875", "score": 7468.0}, {"name": "chr_16_RCC1868", "taxId": "41875", "score": 7396.0}, {"name": "chr_16_RCC1868", "taxId": "41875", "score": 7199.0}, {"name": "chr_16_RCC1868", "taxId": "41875", "score": 339.0}, {"name": "chr_16_RCC1868", "taxId": "41875", "score": 7169.0}, {"name": "chr_16_RCC1868", "taxId": "41875", "score": 7088.0}, {"name": "chr_16_RCC1868", "taxId": "41875", "score": 7014.0}, {"name": "chr_16_RCC1868", "taxId": "41875", "score": 6898.0}, {"name": "chr_16_RCC1868", "taxId": "41875", "score": 6806.0}, {"name": "chr_16_RCC1868", "taxId": "41875", "score": 6761.0}, {"name": "chr_16_RCC1868", "taxId": "41875", "score": 6560.0}, {"name": "chr_16_RCC1868", "taxId": "41875", "score": 6471.0}, {"name": "chr_16_RCC1868", "taxId": "41875", "score": 6388.0}, {"name": "chr_16_RCC1868", "taxId": "41875", "score": 6161.0}, {"name": "chr_16_RCC1868", "taxId": "41875", "score": 5790.0}, {"name": "chr_16_RCC1868", "taxId": "41875", "score": 5740.0}, {"name": "chr_16_RCC1868", "taxId": "41875", "score": 340.0}, {"name": "chr_16_RCC1868", "taxId": "41875", "score": 5734.0}, {"name": "chr_16_RCC1868", "taxId": "41875", "score": 5480.0}, {"name": "chr_16_RCC1868", "taxId": "41875", "score": 5452.0}, {"name": "chr_16_RCC1868", "taxId": "41875", "score": 5208.0}, {"name": "chr_16_RCC1868", "taxId": "41875", "score": 5197.0}, {"name": "chr_16_RCC1868", "taxId": "41875", "score": 5192.0}, {"name": "chr_16_RCC1868", "taxId": "41875", "score": 5086.0}, {"name": "chr_16_RCC1868", "taxId": "41875", "score": 5048.0}, {"name": "chr_16_RCC1868", "taxId": "41875", "score": 4892.0}, {"name": "chr_16_RCC1868", "taxId": "41875", "score": 4889.0}, {"name": "chr_16_RCC1868", "taxId": "41875", "score": 176.0}, {"name": "chr_16_RCC1868", "taxId": "41875", "score": 4883.0}, {"name": "chr_16_RCC1868", "taxId": "41875", "score": 4883.0}, {"name": "chr_16_RCC1868", "taxId": "41875", "score": 4783.0}, {"name": "chr_16_RCC1868", "taxId": "41875", "score": 789.0}, {"name": "chr_16_RCC1868", "taxId": "41875", "score": 4726.0}, {"name": "chr_16_RCC1868", "taxId": "41875", "score": 4643.0}, {"name": "chr_16_RCC1868", "taxId": "41875", "score": 4643.0}, {"name": "chr_16_RCC1868", "taxId": "41875", "score": 4538.0}, {"name": "chr_16_RCC1868", "taxId": "41875", "score": 4444.0}, {"name": "chr_16_RCC1868", "taxId": "41875", "score": 4434.0}, {"name": "chr_16_RCC1868", "taxId": "41875", "score": 1195.0}, {"name": "chr_16_RCC1868", "taxId": "41875", "score": 4434.0}, {"name": "chr_16_RCC1868", "taxId": "41875", "score": 2483.0}, {"name": "chr_16_RCC1868", "taxId": "41875", "score": 1917.0}, {"name": "chr_16_RCC1868", "taxId": "41875", "score": 1195.0}, {"name": "chr_16_RCC1868", "taxId": "41875", "score": 1133.0}, {"name": "chr_16_RCC1868", "taxId": "41875", "score": 909.0}, {"name": "chr_16_RCC1868", "taxId": "41875", "score": 743.0}, {"name": "chr_16_RCC1868", "taxId": "41875", "score": 623.0}, {"name": "chr_16_RCC1868", "taxId": "41875", "score": 4412.0}, {"name": "chr_16_RCC1868", "taxId": "41875", "score": 374.0}, {"name": "chr_16_RCC1868", "taxId": "41875", "score": 243.0}, {"name": "chr_16_RCC1868", "taxId": "41875", "score": 4353.0}, {"name": "chr_16_RCC1868", "taxId": "41875", "score": 4335.0}, {"name": "chr_16_RCC1868", "taxId": "41875", "score": 4327.0}, {"name": "chr_16_RCC1868", "taxId": "41875", "score": 4252.0}, {"name": "chr_16_RCC1868", "taxId": "41875", "score": 4250.0}, {"name": "chr_16_RCC1868", "taxId": "41875", "score": 4229.0}, {"name": "chr_16_RCC1868", "taxId": "41875", "score": 4205.0}, {"name": "chr_16_RCC1868", "taxId": "41875", "score": 4183.0}, {"name": "chr_16_RCC1868", "taxId": "41875", "score": 4085.0}, {"name": "chr_16_RCC1868", "taxId": "41875", "score": 4067.0}, {"name": "chr_16_RCC1868", "taxId": "41875", "score": 4063.0}, {"name": "chr_16_RCC1868", "taxId": "41875", "score": 4039.0}, {"name": "chr_16_RCC1868", "taxId": "41875", "score": 4015.0}, {"name": "chr_16_RCC1868", "taxId": "41875", "score": 4013.0}, {"name": "chr_16_RCC1868", "taxId": "41875", "score": 3799.0}, {"name": "chr_16_RCC1868", "taxId": "41875", "score": 3792.0}, {"name": "chr_16_RCC1868", "taxId": "41875", "score": 3783.0}, {"name": "chr_16_RCC1868", "taxId": "41875", "score": 3777.0}, {"name": "chr_16_RCC1868", "taxId": "41875", "score": 3770.0}, {"name": "chr_16_RCC1868", "taxId": "41875", "score": 3751.0}, {"name": "chr_16_RCC1868", "taxId": "41875", "score": 3747.0}, {"name": "chr_16_RCC1868", "taxId": "41875", "score": 3714.0}, {"name": "chr_16_RCC1868", "taxId": "41875", "score": 2350.0}, {"name": "chr_16_RCC1868", "taxId": "41875", "score": 1975.0}, {"name": "chr_16_RCC1868", "taxId": "41875", "score": 1917.0}, {"name": "chr_16_RCC1868", "taxId": "41875", "score": 1892.0}, {"name": "chr_16_RCC1868", "taxId": "41875", "score": 3714.0}, {"name": "chr_16_RCC1868", "taxId": "41875", "score": 2350.0}, {"name": "chr_16_RCC1868", "taxId": "41875", "score": 1975.0}, {"name": "chr_16_RCC1868", "taxId": "41875", "score": 1917.0}, {"name": "chr_16_RCC1868", "taxId": "41875", "score": 1892.0}, {"name": "chr_16_RCC1868", "taxId": "41875", "score": 1297.0}, {"name": "chr_16_RCC1868", "taxId": "41875", "score": 1249.0}, {"name": "chr_16_RCC1868", "taxId": "41875", "score": 848.0}, {"name": "chr_16_RCC1868", "taxId": "41875", "score": 3712.0}, {"name": "chr_16_RCC1868", "taxId": "41875", "score": 3707.0}, {"name": "chr_16_RCC1868", "taxId": "41875", "score": 3635.0}, {"name": "chr_16_RCC1868", "taxId": "41875", "score": 3605.0}, {"name": "chr_16_RCC1868", "taxId": "41875", "score": 3542.0}, {"name": "chr_16_RCC1868", "taxId": "41875", "score": 1668.0}, {"name": "chr_16_RCC1868", "taxId": "41875", "score": 3541.0}, {"name": "chr_16_RCC1868", "taxId": "41875", "score": 3524.0}, {"name": "chr_16_RCC1868", "taxId": "41875", "score": 3504.0}, {"name": "chr_16_RCC1868", "taxId": "41875", "score": 3485.0}, {"name": "chr_16_RCC1868", "taxId": "41875", "score": 246.0}, {"name": "chr_16_RCC1868", "taxId": "41875", "score": 3485.0}, {"name": "chr_16_RCC1868", "taxId": "41875", "score": 3480.0}, {"name": "chr_16_RCC1868", "taxId": "41875", "score": 361.0}, {"name": "chr_16_RCC1868", "taxId": "41875", "score": 3446.0}, {"name": "chr_16_RCC1868", "taxId": "41875", "score": 3402.0}, {"name": "chr_16_RCC1868", "taxId": "41875", "score": 3376.0}, {"name": "chr_16_RCC1868", "taxId": "41875", "score": 3376.0}, {"name": "chr_16_RCC1868", "taxId": "41875", "score": 3369.0}, {"name": "chr_16_RCC1868", "taxId": "41875", "score": 3232.0}, {"name": "chr_16_RCC1868", "taxId": "41875", "score": 3221.0}, {"name": "chr_16_RCC1868", "taxId": "41875", "score": 3219.0}, {"name": "chr_16_RCC1868", "taxId": "41875", "score": 3214.0}, {"name": "chr_16_RCC1868", "taxId": "41875", "score": 3210.0}, {"name": "chr_16_RCC1868", "taxId": "41875", "score": 3175.0}, {"name": "chr_16_RCC1868", "taxId": "41875", "score": 3166.0}, {"name": "chr_16_RCC1868", "taxId": "41875", "score": 255.0}, {"name": "chr_16_RCC1868", "taxId": "41875", "score": 3153.0}, {"name": "chr_16_RCC1868", "taxId": "41875", "score": 3151.0}, {"name": "chr_16_RCC1868", "taxId": "41875", "score": 922.0}, {"name": "chr_16_RCC1868", "taxId": "41875", "score": 3116.0}, {"name": "chr_16_RCC1868", "taxId": "41875", "score": 145.0}, {"name": "chr_16_RCC1868", "taxId": "41875", "score": 3109.0}, {"name": "chr_16_RCC1868", "taxId": "41875", "score": 3105.0}, {"name": "chr_16_RCC1868", "taxId": "41875", "score": 3103.0}, {"name": "chr_16_RCC1868", "taxId": "41875", "score": 3086.0}, {"name": "chr_16_RCC1868", "taxId": "41875", "score": 3075.0}, {"name": "chr_16_RCC1868", "taxId": "41875", "score": 3072.0}, {"name": "chr_16_RCC1868", "taxId": "41875", "score": 3064.0}, {"name": "chr_16_RCC1868", "taxId": "41875", "score": 3064.0}, {"name": "chr_16_RCC1868", "taxId": "41875", "score": 3059.0}, {"name": "chr_16_RCC1868", "taxId": "41875", "score": 2981.0}, {"name": "chr_16_RCC1868", "taxId": "41875", "score": 2970.0}, {"name": "chr_16_RCC1868", "taxId": "41875", "score": 2964.0}, {"name": "chr_16_RCC1868", "taxId": "41875", "score": 2961.0}, {"name": "chr_16_RCC1868", "taxId": "41875", "score": 2942.0}, {"name": "chr_16_RCC1868", "taxId": "41875", "score": 2939.0}, {"name": "chr_16_RCC1868", "taxId": "41875", "score": 2939.0}, {"name": "chr_16_RCC1868", "taxId": "41875", "score": 169.0}, {"name": "chr_16_RCC1868", "taxId": "41875", "score": 2909.0}, {"name": "chr_16_RCC1868", "taxId": "41875", "score": 2859.0}, {"name": "chr_16_RCC1868", "taxId": "41875", "score": 2854.0}, {"name": "chr_16_RCC1868", "taxId": "41875", "score": 2854.0}, {"name": "chr_16_RCC1868", "taxId": "41875", "score": 2837.0}, {"name": "chr_16_RCC1868", "taxId": "41875", "score": 2745.0}, {"name": "chr_16_RCC1868", "taxId": "41875", "score": 2737.0}, {"name": "chr_16_RCC1868", "taxId": "41875", "score": 2721.0}, {"name": "chr_16_RCC1868", "taxId": "41875", "score": 2717.0}, {"name": "chr_16_RCC1868", "taxId": "41875", "score": 2710.0}, {"name": "chr_16_RCC1868", "taxId": "41875", "score": 2675.0}, {"name": "chr_16_RCC1868", "taxId": "41875", "score": 2639.0}, {"name": "chr_16_RCC1868", "taxId": "41875", "score": 228.0}, {"name": "chr_16_RCC1868", "taxId": "41875", "score": 2632.0}, {"name": "chr_16_RCC1868", "taxId": "41875", "score": 2617.0}, {"name": "chr_16_RCC1868", "taxId": "41875", "score": 2610.0}, {"name": "chr_16_RCC1868", "taxId": "41875", "score": 2601.0}, {"name": "chr_16_RCC1868", "taxId": "41875", "score": 2579.0}, {"name": "chr_16_RCC1868", "taxId": "41875", "score": 2483.0}, {"name": "chr_16_RCC1868", "taxId": "41875", "score": 2471.0}, {"name": "chr_16_RCC1868", "taxId": "41875", "score": 2466.0}, {"name": "chr_16_RCC1868", "taxId": "41875", "score": 710.0}, {"name": "chr_16_RCC1868", "taxId": "41875", "score": 2422.0}, {"name": "chr_16_RCC1868", "taxId": "41875", "score": 2416.0}, {"name": "chr_16_RCC1868", "taxId": "41875", "score": 2416.0}, {"name": "chr_16_RCC1868", "taxId": "41875", "score": 2412.0}, {"name": "chr_16_RCC1868", "taxId": "41875", "score": 2405.0}, {"name": "chr_16_RCC1868", "taxId": "41875", "score": 2396.0}, {"name": "chr_16_RCC1868", "taxId": "41875", "score": 2394.0}, {"name": "chr_16_RCC1868", "taxId": "41875", "score": 2388.0}, {"name": "chr_16_RCC1868", "taxId": "41875", "score": 852.0}, {"name": "chr_16_RCC1868", "taxId": "41875", "score": 2362.0}, {"name": "chr_16_RCC1868", "taxId": "41875", "score": 2361.0}, {"name": "chr_16_RCC1868", "taxId": "41875", "score": 2329.0}, {"name": "chr_16_RCC1868", "taxId": "41875", "score": 2311.0}, {"name": "chr_16_RCC1868", "taxId": "41875", "score": 2302.0}, {"name": "chr_16_RCC1868", "taxId": "41875", "score": 2289.0}, {"name": "chr_16_RCC1868", "taxId": "41875", "score": 2285.0}, {"name": "chr_16_RCC1868", "taxId": "41875", "score": 2255.0}, {"name": "chr_16_RCC1868", "taxId": "41875", "score": 2250.0}, {"name": "chr_16_RCC1868", "taxId": "41875", "score": 2244.0}, {"name": "chr_16_RCC1868", "taxId": "41875", "score": 1286.0}, {"name": "chr_16_RCC1868", "taxId": "41875", "score": 773.0}, {"name": "chr_16_RCC1868", "taxId": "41875", "score": 2244.0}, {"name": "chr_16_RCC1868", "taxId": "41875", "score": 1286.0}, {"name": "chr_16_RCC1868", "taxId": "41875", "score": 778.0}, {"name": "chr_16_RCC1868", "taxId": "41875", "score": 2213.0}, {"name": "chr_16_RCC1868", "taxId": "41875", "score": 2211.0}, {"name": "chr_16_RCC1868", "taxId": "41875", "score": 2183.0}, {"name": "chr_16_RCC1868", "taxId": "41875", "score": 2180.0}, {"name": "chr_16_RCC1868", "taxId": "41875", "score": 2161.0}, {"name": "chr_16_RCC1868", "taxId": "41875", "score": 2139.0}, {"name": "chr_16_RCC1868", "taxId": "41875", "score": 2106.0}, {"name": "chr_16_RCC1868", "taxId": "41875", "score": 2073.0}, {"name": "chr_16_RCC1868", "taxId": "41875", "score": 2061.0}, {"name": "chr_16_RCC1868", "taxId": "41875", "score": 2058.0}, {"name": "chr_16_RCC1868", "taxId": "41875", "score": 165.0}, {"name": "chr_16_RCC1868", "taxId": "41875", "score": 2050.0}, {"name": "chr_16_RCC1868", "taxId": "41875", "score": 2039.0}, {"name": "chr_16_RCC1868", "taxId": "41875", "score": 2034.0}, {"name": "chr_16_RCC1868", "taxId": "41875", "score": 2034.0}, {"name": "chr_16_RCC1868", "taxId": "41875", "score": 878.0}, {"name": "chr_16_RCC1868", "taxId": "41875", "score": 2032.0}, {"name": "chr_16_RCC1868", "taxId": "41875", "score": 2017.0}, {"name": "chr_16_RCC1868", "taxId": "41875", "score": 2012.0}, {"name": "chr_16_RCC1868", "taxId": "41875", "score": 1993.0}, {"name": "chr_16_RCC1868", "taxId": "41875", "score": 1989.0}, {"name": "chr_16_RCC1868", "taxId": "41875", "score": 1978.0}, {"name": "chr_16_RCC1868", "taxId": "41875", "score": 1962.0}, {"name": "chr_16_RCC1868", "taxId": "41875", "score": 1934.0}, {"name": "chr_16_RCC1868", "taxId": "41875", "score": 1923.0}, {"name": "chr_16_RCC1868", "taxId": "41875", "score": 1917.0}, {"name": "chr_16_RCC1868", "taxId": "41875", "score": 1914.0}, {"name": "chr_16_RCC1868", "taxId": "41875", "score": 1895.0}, {"name": "chr_16_RCC1868", "taxId": "41875", "score": 1884.0}, {"name": "chr_16_RCC1868", "taxId": "41875", "score": 1868.0}, {"name": "chr_16_RCC1868", "taxId": "41875", "score": 1857.0}, {"name": "chr_16_RCC1868", "taxId": "41875", "score": 1591.0}, {"name": "chr_16_RCC1868", "taxId": "41875", "score": 1459.0}, {"name": "chr_16_RCC1868", "taxId": "41875", "score": 1437.0}, {"name": "chr_16_RCC1868", "taxId": "41875", "score": 1845.0}, {"name": "chr_16_RCC1868", "taxId": "41875", "score": 1845.0}, {"name": "chr_16_RCC1868", "taxId": "41875", "score": 1834.0}, {"name": "chr_16_RCC1868", "taxId": "41875", "score": 1801.0}, {"name": "chr_16_RCC1868", "taxId": "41875", "score": 837.0}, {"name": "chr_16_RCC1868", "taxId": "41875", "score": 545.0}, {"name": "chr_16_RCC1868", "taxId": "41875", "score": 211.0}, {"name": "chr_16_RCC1868", "taxId": "41875", "score": 1790.0}, {"name": "chr_16_RCC1868", "taxId": "41875", "score": 1786.0}, {"name": "chr_16_RCC1868", "taxId": "41875", "score": 1781.0}, {"name": "chr_16_RCC1868", "taxId": "41875", "score": 1768.0}, {"name": "chr_16_RCC1868", "taxId": "41875", "score": 1768.0}, {"name": "chr_16_RCC1868", "taxId": "41875", "score": 1748.0}, {"name": "chr_16_RCC1868", "taxId": "41875", "score": 1746.0}, {"name": "chr_16_RCC1868", "taxId": "41875", "score": 1712.0}, {"name": "chr_16_RCC1868", "taxId": "41875", "score": 1707.0}, {"name": "chr_16_RCC1868", "taxId": "41875", "score": 1690.0}, {"name": "chr_16_RCC1868", "taxId": "41875", "score": 1681.0}, {"name": "chr_16_RCC1868", "taxId": "41875", "score": 1672.0}, {"name": "chr_16_RCC1868", "taxId": "41875", "score": 303.0}, {"name": "chr_16_RCC1868", "taxId": "41875", "score": 1663.0}, {"name": "chr_16_RCC1868", "taxId": "41875", "score": 1646.0}, {"name": "chr_16_RCC1868", "taxId": "41875", "score": 1644.0}, {"name": "chr_16_RCC1868", "taxId": "41875", "score": 163.0}, {"name": "chr_16_RCC1868", "taxId": "41875", "score": 1637.0}, {"name": "chr_16_RCC1868", "taxId": "41875", "score": 1629.0}, {"name": "chr_16_RCC1868", "taxId": "41875", "score": 1629.0}, {"name": "chr_16_RCC1868", "taxId": "41875", "score": 1626.0}, {"name": "chr_16_RCC1868", "taxId": "41875", "score": 1615.0}, {"name": "chr_16_RCC1868", "taxId": "41875", "score": 1607.0}, {"name": "chr_16_RCC1868", "taxId": "41875", "score": 1604.0}, {"name": "chr_16_RCC1868", "taxId": "41875", "score": 1596.0}, {"name": "chr_16_RCC1868", "taxId": "41875", "score": 1594.0}, {"name": "chr_16_RCC1868", "taxId": "41875", "score": 1591.0}, {"name": "chr_16_RCC1868", "taxId": "41875", "score": 1459.0}, {"name": "chr_16_RCC1868", "taxId": "41875", "score": 1437.0}, {"name": "chr_16_RCC1868", "taxId": "41875", "score": 1552.0}, {"name": "chr_16_RCC1868", "taxId": "41875", "score": 1498.0}, {"name": "chr_16_RCC1868", "taxId": "41875", "score": 1478.0}, {"name": "chr_16_RCC1868", "taxId": "41875", "score": 739.0}, {"name": "chr_16_RCC1868", "taxId": "41875", "score": 1459.0}, {"name": "chr_16_RCC1868", "taxId": "41875", "score": 1447.0}, {"name": "chr_16_RCC1868", "taxId": "41875", "score": 1391.0}, {"name": "chr_16_RCC1868", "taxId": "41875", "score": 1358.0}, {"name": "chr_16_RCC1868", "taxId": "41875", "score": 1334.0}, {"name": "chr_16_RCC1868", "taxId": "41875", "score": 152.0}, {"name": "chr_16_RCC1868", "taxId": "41875", "score": 1325.0}, {"name": "chr_16_RCC1868", "taxId": "41875", "score": 1319.0}, {"name": "chr_16_RCC1868", "taxId": "41875", "score": 1297.0}, {"name": "chr_16_RCC1868", "taxId": "41875", "score": 1297.0}, {"name": "chr_16_RCC1868", "taxId": "41875", "score": 1280.0}, {"name": "chr_16_RCC1868", "taxId": "41875", "score": 1253.0}, {"name": "chr_16_RCC1868", "taxId": "41875", "score": 1249.0}, {"name": "chr_16_RCC1868", "taxId": "41875", "score": 1242.0}, {"name": "chr_16_RCC1868", "taxId": "41875", "score": 1236.0}, {"name": "chr_16_RCC1868", "taxId": "41875", "score": 1218.0}, {"name": "chr_16_RCC1868", "taxId": "41875", "score": 741.0}, {"name": "chr_16_RCC1868", "taxId": "41875", "score": 1214.0}, {"name": "chr_16_RCC1868", "taxId": "41875", "score": 1164.0}, {"name": "chr_16_RCC1868", "taxId": "41875", "score": 1136.0}, {"name": "chr_16_RCC1868", "taxId": "41875", "score": 455.0}, {"name": "chr_16_RCC1868", "taxId": "41875", "score": 1125.0}, {"name": "chr_16_RCC1868", "taxId": "41875", "score": 1110.0}, {"name": "chr_16_RCC1868", "taxId": "41875", "score": 1110.0}, {"name": "chr_16_RCC1868", "taxId": "41875", "score": 1103.0}, {"name": "chr_16_RCC1868", "taxId": "41875", "score": 1079.0}, {"name": "chr_16_RCC1868", "taxId": "41875", "score": 1018.0}, {"name": "chr_16_RCC1868", "taxId": "41875", "score": 867.0}, {"name": "chr_16_RCC1868", "taxId": "41875", "score": 182.0}, {"name": "chr_16_RCC1868", "taxId": "41875", "score": 150.0}, {"name": "chr_16_RCC1868", "taxId": "41875", "score": 1009.0}, {"name": "chr_16_RCC1868", "taxId": "41875", "score": 981.0}, {"name": "chr_16_RCC1868", "taxId": "41875", "score": 976.0}, {"name": "chr_16_RCC1868", "taxId": "41875", "score": 946.0}, {"name": "chr_16_RCC1868", "taxId": "41875", "score": 913.0}, {"name": "chr_16_RCC1868", "taxId": "41875", "score": 887.0}, {"name": "chr_16_RCC1868", "taxId": "41875", "score": 885.0}, {"name": "chr_16_RCC1868", "taxId": "41875", "score": 811.0}, {"name": "chr_16_RCC1868", "taxId": "41875", "score": 881.0}, {"name": "chr_16_RCC1868", "taxId": "41875", "score": 163.0}, {"name": "chr_16_RCC1868", "taxId": "41875", "score": 872.0}, {"name": "chr_16_RCC1868", "taxId": "41875", "score": 867.0}, {"name": "chr_16_RCC1868", "taxId": "41875", "score": 804.0}, {"name": "chr_16_RCC1868", "taxId": "41875", "score": 798.0}, {"name": "chr_16_RCC1868", "taxId": "41875", "score": 158.0}, {"name": "chr_16_RCC1868", "taxId": "41875", "score": 797.0}, {"name": "chr_16_RCC1868", "taxId": "41875", "score": 797.0}, {"name": "chr_16_RCC1868", "taxId": "41875", "score": 785.0}, {"name": "chr_16_RCC1868", "taxId": "41875", "score": 267.0}, {"name": "chr_16_RCC1868", "taxId": "41875", "score": 780.0}, {"name": "chr_16_RCC1868", "taxId": "41875", "score": 760.0}, {"name": "chr_16_RCC1868", "taxId": "41875", "score": 760.0}, {"name": "chr_16_RCC1868", "taxId": "41875", "score": 756.0}, {"name": "chr_16_RCC1868", "taxId": "41875", "score": 267.0}, {"name": "chr_16_RCC1868", "taxId": "70448", "score": 736.0}, {"name": "chr_16_RCC1868", "taxId": "41875", "score": 726.0}, {"name": "chr_16_RCC1868", "taxId": "41875", "score": 717.0}, {"name": "chr_16_RCC1868", "taxId": "41875", "score": 549.0}, {"name": "chr_16_RCC1868", "taxId": "41875", "score": 712.0}, {"name": "chr_16_RCC1868", "taxId": "41875", "score": 712.0}, {"name": "chr_16_RCC1868", "taxId": "41875", "score": 686.0}, {"name": "chr_16_RCC1868", "taxId": "41875", "score": 592.0}, {"name": "chr_16_RCC1868", "taxId": "41875", "score": 479.0}, {"name": "chr_16_RCC1868", "taxId": "41875", "score": 311.0}, {"name": "chr_16_RCC1868", "taxId": "41875", "score": 712.0}, {"name": "chr_16_RCC1868", "taxId": "41875", "score": 706.0}, {"name": "chr_16_RCC1868", "taxId": "41875", "score": 686.0}, {"name": "chr_16_RCC1868", "taxId": "41875", "score": 686.0}, {"name": "chr_16_RCC1868", "taxId": "41875", "score": 233.0}, {"name": "chr_16_RCC1868", "taxId": "41875", "score": 211.0}, {"name": "chr_16_RCC1868", "taxId": "41875", "score": 684.0}, {"name": "chr_16_RCC1868", "taxId": "41875", "score": 680.0}, {"name": "chr_16_RCC1868", "taxId": "41875", "score": 472.0}, {"name": "chr_16_RCC1868", "taxId": "41875", "score": 654.0}, {"name": "chr_16_RCC1868", "taxId": "41875", "score": 647.0}, {"name": "chr_16_RCC1868", "taxId": "41875", "score": 632.0}, {"name": "chr_16_RCC1868", "taxId": "41875", "score": 614.0}, {"name": "chr_16_RCC1868", "taxId": "41875", "score": 385.0}, {"name": "chr_16_RCC1868", "taxId": "41875", "score": 610.0}, {"name": "chr_16_RCC1868", "taxId": "41875", "score": 610.0}, {"name": "chr_16_RCC1868", "taxId": "436017", "score": 604.0}, {"name": "chr_16_RCC1868", "taxId": "436017", "score": 460.0}, {"name": "chr_16_RCC1868", "taxId": "436017", "score": 246.0}, {"name": "chr_16_RCC1868", "taxId": "41875", "score": 599.0}, {"name": "chr_16_RCC1868", "taxId": "41875", "score": 593.0}, {"name": "chr_16_RCC1868", "taxId": "41875", "score": 588.0}, {"name": "chr_16_RCC1868", "taxId": "41875", "score": 575.0}, {"name": "chr_16_RCC1868", "taxId": "41875", "score": 196.0}, {"name": "chr_16_RCC1868", "taxId": "41875", "score": 573.0}, {"name": "chr_16_RCC1868", "taxId": "41875", "score": 573.0}, {"name": "chr_16_RCC1868", "taxId": "41875", "score": 571.0}, {"name": "chr_16_RCC1868", "taxId": "41875", "score": 549.0}, {"name": "chr_16_RCC1868", "taxId": "41875", "score": 171.0}, {"name": "chr_16_RCC1868", "taxId": "41875", "score": 523.0}, {"name": "chr_16_RCC1868", "taxId": "41875", "score": 490.0}, {"name": "chr_16_RCC1868", "taxId": "41875", "score": 422.0}, {"name": "chr_16_RCC1868", "taxId": "41875", "score": 483.0}, {"name": "chr_16_RCC1868", "taxId": "70448", "score": 479.0}, {"name": "chr_16_RCC1868", "taxId": "41875", "score": 466.0}, {"name": "chr_16_RCC1868", "taxId": "436017", "score": 457.0}, {"name": "chr_16_RCC1868", "taxId": "41875", "score": 455.0}, {"name": "chr_16_RCC1868", "taxId": "564608", "score": 427.0}, {"name": "chr_16_RCC1868", "taxId": "41875", "score": 425.0}, {"name": "chr_16_RCC1868", "taxId": "41875", "score": 145.0}, {"name": "chr_16_RCC1868", "taxId": "41875", "score": 411.0}, {"name": "chr_16_RCC1868", "taxId": "41875", "score": 213.0}, {"name": "chr_16_RCC1868", "taxId": "41875", "score": 405.0}, {"name": "chr_16_RCC1868", "taxId": "41875", "score": 401.0}, {"name": "chr_16_RCC1868", "taxId": "41875", "score": 315.0}, {"name": "chr_16_RCC1868", "taxId": "41875", "score": 377.0}, {"name": "chr_16_RCC1868", "taxId": "41875", "score": 342.0}, {"name": "chr_16_RCC1868", "taxId": "41875", "score": 340.0}, {"name": "chr_16_RCC1868", "taxId": "41875", "score": 339.0}, {"name": "chr_16_RCC1868", "taxId": "41875", "score": 326.0}, {"name": "chr_16_RCC1868", "taxId": "41875", "score": 307.0}, {"name": "chr_16_RCC1868", "taxId": "436017", "score": 307.0}, {"name": "chr_16_RCC1868", "taxId": "436017", "score": 307.0}, {"name": "chr_16_RCC1868", "taxId": "41875", "score": 302.0}, {"name": "chr_16_RCC1868", "taxId": "41875", "score": 292.0}, {"name": "chr_16_RCC1868", "taxId": "41875", "score": 279.0}, {"name": "chr_16_RCC1868", "taxId": "41875", "score": 248.0}, {"name": "chr_16_RCC1868", "taxId": "41875", "score": 244.0}, {"name": "chr_16_RCC1868", "taxId": "564608", "score": 237.0}, {"name": "chr_16_RCC1868", "taxId": "41875", "score": 226.0}, {"name": "chr_16_RCC1868", "taxId": "41875", "score": 211.0}, {"name": "chr_16_RCC1868", "taxId": "41875", "score": 182.0}, {"name": "chr_16_RCC1868", "taxId": "41875", "score": 178.0}, {"name": "chr_16_RCC1868", "taxId": "41875", "score": 178.0}, {"name": "chr_16_RCC1868", "taxId": "41875", "score": 165.0}, {"name": "chr_16_RCC1868", "taxId": "41875", "score": 150.0}, {"name": "chr_16_RCC1868", "taxId": "436017", "score": 148.0}]}, "taxonomy": {"bestsum": {"species": {"tax": "Bathycoccus prasinos", "score": 1673297.0, "c_index": 3}, "genus": {"tax": "Bathycoccus", "score": 1673297.0, "c_index": 2}, "family": {"tax": "Bathycoccaceae", "score": 1677041.0, "c_index": 1}, "order": {"tax": "Mamiellales", "score": 1677705.0, "c_index": 0}, "phylum": {"tax": "Chlorophyta", "score": 1677705.0, "c_index": 0}, "superkingdom": {"tax": "Eukaryota", "score": 1677705.0, "c_index": 0}}}}, "chr_15_RCC1868": {"name": "chr_15_RCC1868", "length": 575062, "n_count": 0, "agct_count": 575062, "gc": 0.4775, "covs": {"bam0": 19.9929}, "read_cov": {"bam0": 46194}, "hits": {"tax0": [{"name": "chr_15_RCC1868", "taxId": "41875", "score": 94171.0}, {"name": "chr_15_RCC1868", "taxId": "41875", "score": 93681.0}, {"name": "chr_15_RCC1868", "taxId": "41875", "score": 83478.0}, {"name": "chr_15_RCC1868", "taxId": "41875", "score": 62068.0}, {"name": "chr_15_RCC1868", "taxId": "41875", "score": 60988.0}, {"name": "chr_15_RCC1868", "taxId": "41875", "score": 60362.0}, {"name": "chr_15_RCC1868", "taxId": "41875", "score": 56185.0}, {"name": "chr_15_RCC1868", "taxId": "41875", "score": 42811.0}, {"name": "chr_15_RCC1868", "taxId": "41875", "score": 34145.0}, {"name": "chr_15_RCC1868", "taxId": "41875", "score": 33826.0}, {"name": "chr_15_RCC1868", "taxId": "41875", "score": 29416.0}, {"name": "chr_15_RCC1868", "taxId": "41875", "score": 28221.0}, {"name": "chr_15_RCC1868", "taxId": "41875", "score": 25525.0}, {"name": "chr_15_RCC1868", "taxId": "41875", "score": 22280.0}, {"name": "chr_15_RCC1868", "taxId": "41875", "score": 19721.0}, {"name": "chr_15_RCC1868", "taxId": "41875", "score": 18500.0}, {"name": "chr_15_RCC1868", "taxId": "41875", "score": 18177.0}, {"name": "chr_15_RCC1868", "taxId": "41875", "score": 16528.0}, {"name": "chr_15_RCC1868", "taxId": "41875", "score": 15871.0}, {"name": "chr_15_RCC1868", "taxId": "41875", "score": 13638.0}, {"name": "chr_15_RCC1868", "taxId": "41875", "score": 12237.0}, {"name": "chr_15_RCC1868", "taxId": "41875", "score": 11904.0}, {"name": "chr_15_RCC1868", "taxId": "41875", "score": 10732.0}, {"name": "chr_15_RCC1868", "taxId": "41875", "score": 9629.0}, {"name": "chr_15_RCC1868", "taxId": "41875", "score": 6303.0}, {"name": "chr_15_RCC1868", "taxId": "41875", "score": 4977.0}, {"name": "chr_15_RCC1868", "taxId": "41875", "score": 4425.0}, {"name": "chr_15_RCC1868", "taxId": "41875", "score": 3528.0}, {"name": "chr_15_RCC1868", "taxId": "41875", "score": 2189.0}, {"name": "chr_15_RCC1868", "taxId": "41875", "score": 2030.0}, {"name": "chr_15_RCC1868", "taxId": "41875", "score": 1991.0}, {"name": "chr_15_RCC1868", "taxId": "41875", "score": 1461.0}, {"name": "chr_15_RCC1868", "taxId": "41875", "score": 1378.0}, {"name": "chr_15_RCC1868", "taxId": "41875", "score": 1014.0}, {"name": "chr_15_RCC1868", "taxId": "41875", "score": 874.0}, {"name": "chr_15_RCC1868", "taxId": "41875", "score": 791.0}, {"name": "chr_15_RCC1868", "taxId": "41875", "score": 739.0}, {"name": "chr_15_RCC1868", "taxId": "41875", "score": 610.0}, {"name": "chr_15_RCC1868", "taxId": "41875", "score": 592.0}, {"name": "chr_15_RCC1868", "taxId": "41875", "score": 440.0}, {"name": "chr_15_RCC1868", "taxId": "41875", "score": 222.0}, {"name": "chr_15_RCC1868", "taxId": "41875", "score": 220.0}, {"name": "chr_15_RCC1868", "taxId": "41875", "score": 191.0}, {"name": "chr_15_RCC1868", "taxId": "41875", "score": 178.0}, {"name": "chr_15_RCC1868", "taxId": "41875", "score": 178.0}, {"name": "chr_15_RCC1868", "taxId": "41875", "score": 141.0}, {"name": "chr_15_RCC1868", "taxId": "41875", "score": 19638.0}, {"name": "chr_15_RCC1868", "taxId": "41875", "score": 12216.0}, {"name": "chr_15_RCC1868", "taxId": "41875", "score": 178.0}, {"name": "chr_15_RCC1868", "taxId": "41875", "score": 11529.0}, {"name": "chr_15_RCC1868", "taxId": "41875", "score": 10543.0}, {"name": "chr_15_RCC1868", "taxId": "41875", "score": 9723.0}, {"name": "chr_15_RCC1868", "taxId": "41875", "score": 9398.0}, {"name": "chr_15_RCC1868", "taxId": "41875", "score": 9254.0}, {"name": "chr_15_RCC1868", "taxId": "41875", "score": 8802.0}, {"name": "chr_15_RCC1868", "taxId": "41875", "score": 8780.0}, {"name": "chr_15_RCC1868", "taxId": "41875", "score": 7596.0}, {"name": "chr_15_RCC1868", "taxId": "41875", "score": 7564.0}, {"name": "chr_15_RCC1868", "taxId": "41875", "score": 7278.0}, {"name": "chr_15_RCC1868", "taxId": "41875", "score": 7131.0}, {"name": "chr_15_RCC1868", "taxId": "41875", "score": 1330.0}, {"name": "chr_15_RCC1868", "taxId": "41875", "score": 7070.0}, {"name": "chr_15_RCC1868", "taxId": "41875", "score": 6981.0}, {"name": "chr_15_RCC1868", "taxId": "41875", "score": 6547.0}, {"name": "chr_15_RCC1868", "taxId": "41875", "score": 6516.0}, {"name": "chr_15_RCC1868", "taxId": "41875", "score": 357.0}, {"name": "chr_15_RCC1868", "taxId": "41875", "score": 6445.0}, {"name": "chr_15_RCC1868", "taxId": "41875", "score": 6133.0}, {"name": "chr_15_RCC1868", "taxId": "41875", "score": 6028.0}, {"name": "chr_15_RCC1868", "taxId": "41875", "score": 5939.0}, {"name": "chr_15_RCC1868", "taxId": "41875", "score": 5670.0}, {"name": "chr_15_RCC1868", "taxId": "41875", "score": 5537.0}, {"name": "chr_15_RCC1868", "taxId": "41875", "score": 5487.0}, {"name": "chr_15_RCC1868", "taxId": "41875", "score": 457.0}, {"name": "chr_15_RCC1868", "taxId": "41875", "score": 5387.0}, {"name": "chr_15_RCC1868", "taxId": "41875", "score": 5169.0}, {"name": "chr_15_RCC1868", "taxId": "41875", "score": 5127.0}, {"name": "chr_15_RCC1868", "taxId": "41875", "score": 5044.0}, {"name": "chr_15_RCC1868", "taxId": "41875", "score": 4927.0}, {"name": "chr_15_RCC1868", "taxId": "41875", "score": 4927.0}, {"name": "chr_15_RCC1868", "taxId": "41875", "score": 1454.0}, {"name": "chr_15_RCC1868", "taxId": "41875", "score": 1358.0}, {"name": "chr_15_RCC1868", "taxId": "41875", "score": 1110.0}, {"name": "chr_15_RCC1868", "taxId": "41875", "score": 915.0}, {"name": "chr_15_RCC1868", "taxId": "41875", "score": 560.0}, {"name": "chr_15_RCC1868", "taxId": "41875", "score": 483.0}, {"name": "chr_15_RCC1868", "taxId": "41875", "score": 483.0}, {"name": "chr_15_RCC1868", "taxId": "41875", "score": 460.0}, {"name": "chr_15_RCC1868", "taxId": "41875", "score": 455.0}, {"name": "chr_15_RCC1868", "taxId": "41875", "score": 449.0}, {"name": "chr_15_RCC1868", "taxId": "41875", "score": 449.0}, {"name": "chr_15_RCC1868", "taxId": "41875", "score": 446.0}, {"name": "chr_15_RCC1868", "taxId": "41875", "score": 444.0}, {"name": "chr_15_RCC1868", "taxId": "41875", "score": 438.0}, {"name": "chr_15_RCC1868", "taxId": "41875", "score": 375.0}, {"name": "chr_15_RCC1868", "taxId": "41875", "score": 368.0}, {"name": "chr_15_RCC1868", "taxId": "41875", "score": 305.0}, {"name": "chr_15_RCC1868", "taxId": "41875", "score": 274.0}, {"name": "chr_15_RCC1868", "taxId": "41875", "score": 274.0}, {"name": "chr_15_RCC1868", "taxId": "41875", "score": 215.0}, {"name": "chr_15_RCC1868", "taxId": "41875", "score": 215.0}, {"name": "chr_15_RCC1868", "taxId": "41875", "score": 191.0}, {"name": "chr_15_RCC1868", "taxId": "41875", "score": 191.0}, {"name": "chr_15_RCC1868", "taxId": "41875", "score": 4852.0}, {"name": "chr_15_RCC1868", "taxId": "41875", "score": 4843.0}, {"name": "chr_15_RCC1868", "taxId": "41875", "score": 4809.0}, {"name": "chr_15_RCC1868", "taxId": "41875", "score": 4804.0}, {"name": "chr_15_RCC1868", "taxId": "41875", "score": 4662.0}, {"name": "chr_15_RCC1868", "taxId": "41875", "score": 4427.0}, {"name": "chr_15_RCC1868", "taxId": "41875", "score": 4333.0}, {"name": "chr_15_RCC1868", "taxId": "41875", "score": 4276.0}, {"name": "chr_15_RCC1868", "taxId": "41875", "score": 4255.0}, {"name": "chr_15_RCC1868", "taxId": "41875", "score": 4252.0}, {"name": "chr_15_RCC1868", "taxId": "41875", "score": 4218.0}, {"name": "chr_15_RCC1868", "taxId": "41875", "score": 647.0}, {"name": "chr_15_RCC1868", "taxId": "41875", "score": 4218.0}, {"name": "chr_15_RCC1868", "taxId": "41875", "score": 4207.0}, {"name": "chr_15_RCC1868", "taxId": "41875", "score": 4191.0}, {"name": "chr_15_RCC1868", "taxId": "41875", "score": 4183.0}, {"name": "chr_15_RCC1868", "taxId": "41875", "score": 4157.0}, {"name": "chr_15_RCC1868", "taxId": "41875", "score": 4133.0}, {"name": "chr_15_RCC1868", "taxId": "41875", "score": 4061.0}, {"name": "chr_15_RCC1868", "taxId": "41875", "score": 4041.0}, {"name": "chr_15_RCC1868", "taxId": "41875", "score": 4017.0}, {"name": "chr_15_RCC1868", "taxId": "41875", "score": 4006.0}, {"name": "chr_15_RCC1868", "taxId": "41875", "score": 3899.0}, {"name": "chr_15_RCC1868", "taxId": "41875", "score": 719.0}, {"name": "chr_15_RCC1868", "taxId": "41875", "score": 719.0}, {"name": "chr_15_RCC1868", "taxId": "41875", "score": 442.0}, {"name": "chr_15_RCC1868", "taxId": "41875", "score": 346.0}, {"name": "chr_15_RCC1868", "taxId": "41875", "score": 3860.0}, {"name": "chr_15_RCC1868", "taxId": "41875", "score": 3812.0}, {"name": "chr_15_RCC1868", "taxId": "41875", "score": 3801.0}, {"name": "chr_15_RCC1868", "taxId": "41875", "score": 3781.0}, {"name": "chr_15_RCC1868", "taxId": "41875", "score": 254.0}, {"name": "chr_15_RCC1868", "taxId": "41875", "score": 3753.0}, {"name": "chr_15_RCC1868", "taxId": "41875", "score": 3729.0}, {"name": "chr_15_RCC1868", "taxId": "41875", "score": 3694.0}, {"name": "chr_15_RCC1868", "taxId": "41875", "score": 3633.0}, {"name": "chr_15_RCC1868", "taxId": "41875", "score": 828.0}, {"name": "chr_15_RCC1868", "taxId": "41875", "score": 3609.0}, {"name": "chr_15_RCC1868", "taxId": "41875", "score": 3591.0}, {"name": "chr_15_RCC1868", "taxId": "41875", "score": 3581.0}, {"name": "chr_15_RCC1868", "taxId": "41875", "score": 3552.0}, {"name": "chr_15_RCC1868", "taxId": "41875", "score": 3507.0}, {"name": "chr_15_RCC1868", "taxId": "41875", "score": 3482.0}, {"name": "chr_15_RCC1868", "taxId": "41875", "score": 2488.0}, {"name": "chr_15_RCC1868", "taxId": "41875", "score": 1092.0}, {"name": "chr_15_RCC1868", "taxId": "41875", "score": 824.0}, {"name": "chr_15_RCC1868", "taxId": "41875", "score": 529.0}, {"name": "chr_15_RCC1868", "taxId": "41875", "score": 527.0}, {"name": "chr_15_RCC1868", "taxId": "41875", "score": 448.0}, {"name": "chr_15_RCC1868", "taxId": "41875", "score": 436.0}, {"name": "chr_15_RCC1868", "taxId": "41875", "score": 433.0}, {"name": "chr_15_RCC1868", "taxId": "41875", "score": 420.0}, {"name": "chr_15_RCC1868", "taxId": "41875", "score": 374.0}, {"name": "chr_15_RCC1868", "taxId": "41875", "score": 337.0}, {"name": "chr_15_RCC1868", "taxId": "41875", "score": 189.0}, {"name": "chr_15_RCC1868", "taxId": "41875", "score": 148.0}, {"name": "chr_15_RCC1868", "taxId": "41875", "score": 3430.0}, {"name": "chr_15_RCC1868", "taxId": "41875", "score": 3419.0}, {"name": "chr_15_RCC1868", "taxId": "41875", "score": 3393.0}, {"name": "chr_15_RCC1868", "taxId": "41875", "score": 3386.0}, {"name": "chr_15_RCC1868", "taxId": "41875", "score": 3362.0}, {"name": "chr_15_RCC1868", "taxId": "41875", "score": 191.0}, {"name": "chr_15_RCC1868", "taxId": "41875", "score": 3336.0}, {"name": "chr_15_RCC1868", "taxId": "41875", "score": 3325.0}, {"name": "chr_15_RCC1868", "taxId": "41875", "score": 3291.0}, {"name": "chr_15_RCC1868", "taxId": "41875", "score": 3282.0}, {"name": "chr_15_RCC1868", "taxId": "41875", "score": 3278.0}, {"name": "chr_15_RCC1868", "taxId": "41875", "score": 3277.0}, {"name": "chr_15_RCC1868", "taxId": "41875", "score": 3262.0}, {"name": "chr_15_RCC1868", "taxId": "41875", "score": 3262.0}, {"name": "chr_15_RCC1868", "taxId": "41875", "score": 3230.0}, {"name": "chr_15_RCC1868", "taxId": "41875", "score": 3142.0}, {"name": "chr_15_RCC1868", "taxId": "41875", "score": 3127.0}, {"name": "chr_15_RCC1868", "taxId": "41875", "score": 3125.0}, {"name": "chr_15_RCC1868", "taxId": "41875", "score": 3103.0}, {"name": "chr_15_RCC1868", "taxId": "41875", "score": 3088.0}, {"name": "chr_15_RCC1868", "taxId": "41875", "score": 3081.0}, {"name": "chr_15_RCC1868", "taxId": "41875", "score": 3059.0}, {"name": "chr_15_RCC1868", "taxId": "41875", "score": 2992.0}, {"name": "chr_15_RCC1868", "taxId": "41875", "score": 2963.0}, {"name": "chr_15_RCC1868", "taxId": "41875", "score": 2963.0}, {"name": "chr_15_RCC1868", "taxId": "41875", "score": 2946.0}, {"name": "chr_15_RCC1868", "taxId": "41875", "score": 2900.0}, {"name": "chr_15_RCC1868", "taxId": "41875", "score": 2889.0}, {"name": "chr_15_RCC1868", "taxId": "41875", "score": 206.0}, {"name": "chr_15_RCC1868", "taxId": "41875", "score": 2887.0}, {"name": "chr_15_RCC1868", "taxId": "41875", "score": 2876.0}, {"name": "chr_15_RCC1868", "taxId": "41875", "score": 2837.0}, {"name": "chr_15_RCC1868", "taxId": "41875", "score": 2793.0}, {"name": "chr_15_RCC1868", "taxId": "41875", "score": 2784.0}, {"name": "chr_15_RCC1868", "taxId": "41875", "score": 2782.0}, {"name": "chr_15_RCC1868", "taxId": "41875", "score": 2760.0}, {"name": "chr_15_RCC1868", "taxId": "41875", "score": 2743.0}, {"name": "chr_15_RCC1868", "taxId": "41875", "score": 2737.0}, {"name": "chr_15_RCC1868", "taxId": "41875", "score": 2734.0}, {"name": "chr_15_RCC1868", "taxId": "41875", "score": 2732.0}, {"name": "chr_15_RCC1868", "taxId": "41875", "score": 2699.0}, {"name": "chr_15_RCC1868", "taxId": "41875", "score": 2667.0}, {"name": "chr_15_RCC1868", "taxId": "41875", "score": 147.0}, {"name": "chr_15_RCC1868", "taxId": "41875", "score": 2654.0}, {"name": "chr_15_RCC1868", "taxId": "41875", "score": 2604.0}, {"name": "chr_15_RCC1868", "taxId": "41875", "score": 2599.0}, {"name": "chr_15_RCC1868", "taxId": "41875", "score": 2597.0}, {"name": "chr_15_RCC1868", "taxId": "41875", "score": 1949.0}, {"name": "chr_15_RCC1868", "taxId": "41875", "score": 2584.0}, {"name": "chr_15_RCC1868", "taxId": "41875", "score": 2582.0}, {"name": "chr_15_RCC1868", "taxId": "41875", "score": 2564.0}, {"name": "chr_15_RCC1868", "taxId": "41875", "score": 636.0}, {"name": "chr_15_RCC1868", "taxId": "41875", "score": 2564.0}, {"name": "chr_15_RCC1868", "taxId": "41875", "score": 346.0}, {"name": "chr_15_RCC1868", "taxId": "41875", "score": 2549.0}, {"name": "chr_15_RCC1868", "taxId": "41875", "score": 2549.0}, {"name": "chr_15_RCC1868", "taxId": "41875", "score": 2547.0}, {"name": "chr_15_RCC1868", "taxId": "41875", "score": 2494.0}, {"name": "chr_15_RCC1868", "taxId": "41875", "score": 2486.0}, {"name": "chr_15_RCC1868", "taxId": "41875", "score": 298.0}, {"name": "chr_15_RCC1868", "taxId": "41875", "score": 2466.0}, {"name": "chr_15_RCC1868", "taxId": "41875", "score": 2460.0}, {"name": "chr_15_RCC1868", "taxId": "41875", "score": 2447.0}, {"name": "chr_15_RCC1868", "taxId": "41875", "score": 200.0}, {"name": "chr_15_RCC1868", "taxId": "41875", "score": 2446.0}, {"name": "chr_15_RCC1868", "taxId": "41875", "score": 544.0}, {"name": "chr_15_RCC1868", "taxId": "41875", "score": 2416.0}, {"name": "chr_15_RCC1868", "taxId": "41875", "score": 2412.0}, {"name": "chr_15_RCC1868", "taxId": "41875", "score": 2399.0}, {"name": "chr_15_RCC1868", "taxId": "41875", "score": 2379.0}, {"name": "chr_15_RCC1868", "taxId": "41875", "score": 2366.0}, {"name": "chr_15_RCC1868", "taxId": "41875", "score": 2327.0}, {"name": "chr_15_RCC1868", "taxId": "41875", "score": 2327.0}, {"name": "chr_15_RCC1868", "taxId": "41875", "score": 2327.0}, {"name": "chr_15_RCC1868", "taxId": "41875", "score": 401.0}, {"name": "chr_15_RCC1868", "taxId": "41875", "score": 2313.0}, {"name": "chr_15_RCC1868", "taxId": "41875", "score": 2311.0}, {"name": "chr_15_RCC1868", "taxId": "41875", "score": 2289.0}, {"name": "chr_15_RCC1868", "taxId": "41875", "score": 2279.0}, {"name": "chr_15_RCC1868", "taxId": "41875", "score": 2274.0}, {"name": "chr_15_RCC1868", "taxId": "41875", "score": 2250.0}, {"name": "chr_15_RCC1868", "taxId": "41875", "score": 2230.0}, {"name": "chr_15_RCC1868", "taxId": "41875", "score": 2228.0}, {"name": "chr_15_RCC1868", "taxId": "41875", "score": 2222.0}, {"name": "chr_15_RCC1868", "taxId": "41875", "score": 2202.0}, {"name": "chr_15_RCC1868", "taxId": "41875", "score": 2189.0}, {"name": "chr_15_RCC1868", "taxId": "41875", "score": 2169.0}, {"name": "chr_15_RCC1868", "taxId": "41875", "score": 2167.0}, {"name": "chr_15_RCC1868", "taxId": "41875", "score": 2167.0}, {"name": "chr_15_RCC1868", "taxId": "41875", "score": 2152.0}, {"name": "chr_15_RCC1868", "taxId": "41875", "score": 2148.0}, {"name": "chr_15_RCC1868", "taxId": "41875", "score": 1600.0}, {"name": "chr_15_RCC1868", "taxId": "41875", "score": 2145.0}, {"name": "chr_15_RCC1868", "taxId": "41875", "score": 2126.0}, {"name": "chr_15_RCC1868", "taxId": "41875", "score": 492.0}, {"name": "chr_15_RCC1868", "taxId": "41875", "score": 2117.0}, {"name": "chr_15_RCC1868", "taxId": "41875", "score": 2111.0}, {"name": "chr_15_RCC1868", "taxId": "41875", "score": 2095.0}, {"name": "chr_15_RCC1868", "taxId": "41875", "score": 2089.0}, {"name": "chr_15_RCC1868", "taxId": "41875", "score": 2073.0}, {"name": "chr_15_RCC1868", "taxId": "41875", "score": 2067.0}, {"name": "chr_15_RCC1868", "taxId": "41875", "score": 2056.0}, {"name": "chr_15_RCC1868", "taxId": "41875", "score": 2050.0}, {"name": "chr_15_RCC1868", "taxId": "41875", "score": 2045.0}, {"name": "chr_15_RCC1868", "taxId": "41875", "score": 2037.0}, {"name": "chr_15_RCC1868", "taxId": "41875", "score": 1454.0}, {"name": "chr_15_RCC1868", "taxId": "41875", "score": 2034.0}, {"name": "chr_15_RCC1868", "taxId": "41875", "score": 2026.0}, {"name": "chr_15_RCC1868", "taxId": "41875", "score": 2021.0}, {"name": "chr_15_RCC1868", "taxId": "41875", "score": 152.0}, {"name": "chr_15_RCC1868", "taxId": "41875", "score": 1984.0}, {"name": "chr_15_RCC1868", "taxId": "41875", "score": 1941.0}, {"name": "chr_15_RCC1868", "taxId": "41875", "score": 1923.0}, {"name": "chr_15_RCC1868", "taxId": "41875", "score": 1919.0}, {"name": "chr_15_RCC1868", "taxId": "41875", "score": 1917.0}, {"name": "chr_15_RCC1868", "taxId": "41875", "score": 1912.0}, {"name": "chr_15_RCC1868", "taxId": "41875", "score": 1905.0}, {"name": "chr_15_RCC1868", "taxId": "41875", "score": 1905.0}, {"name": "chr_15_RCC1868", "taxId": "41875", "score": 1901.0}, {"name": "chr_15_RCC1868", "taxId": "41875", "score": 1884.0}, {"name": "chr_15_RCC1868", "taxId": "41875", "score": 1868.0}, {"name": "chr_15_RCC1868", "taxId": "41875", "score": 1862.0}, {"name": "chr_15_RCC1868", "taxId": "41875", "score": 1847.0}, {"name": "chr_15_RCC1868", "taxId": "41875", "score": 1838.0}, {"name": "chr_15_RCC1868", "taxId": "41875", "score": 1829.0}, {"name": "chr_15_RCC1868", "taxId": "41875", "score": 1818.0}, {"name": "chr_15_RCC1868", "taxId": "41875", "score": 1781.0}, {"name": "chr_15_RCC1868", "taxId": "41875", "score": 1772.0}, {"name": "chr_15_RCC1868", "taxId": "41875", "score": 1735.0}, {"name": "chr_15_RCC1868", "taxId": "41875", "score": 1725.0}, {"name": "chr_15_RCC1868", "taxId": "41875", "score": 1718.0}, {"name": "chr_15_RCC1868", "taxId": "41875", "score": 1707.0}, {"name": "chr_15_RCC1868", "taxId": "41875", "score": 363.0}, {"name": "chr_15_RCC1868", "taxId": "41875", "score": 1701.0}, {"name": "chr_15_RCC1868", "taxId": "41875", "score": 1696.0}, {"name": "chr_15_RCC1868", "taxId": "41875", "score": 1687.0}, {"name": "chr_15_RCC1868", "taxId": "41875", "score": 1668.0}, {"name": "chr_15_RCC1868", "taxId": "41875", "score": 1663.0}, {"name": "chr_15_RCC1868", "taxId": "41875", "score": 1339.0}, {"name": "chr_15_RCC1868", "taxId": "41875", "score": 207.0}, {"name": "chr_15_RCC1868", "taxId": "41875", "score": 1642.0}, {"name": "chr_15_RCC1868", "taxId": "41875", "score": 972.0}, {"name": "chr_15_RCC1868", "taxId": "41875", "score": 603.0}, {"name": "chr_15_RCC1868", "taxId": "41875", "score": 455.0}, {"name": "chr_15_RCC1868", "taxId": "41875", "score": 287.0}, {"name": "chr_15_RCC1868", "taxId": "41875", "score": 1640.0}, {"name": "chr_15_RCC1868", "taxId": "41875", "score": 1637.0}, {"name": "chr_15_RCC1868", "taxId": "41875", "score": 1635.0}, {"name": "chr_15_RCC1868", "taxId": "41875", "score": 1629.0}, {"name": "chr_15_RCC1868", "taxId": "41875", "score": 1607.0}, {"name": "chr_15_RCC1868", "taxId": "41875", "score": 1585.0}, {"name": "chr_15_RCC1868", "taxId": "41875", "score": 1583.0}, {"name": "chr_15_RCC1868", "taxId": "41875", "score": 246.0}, {"name": "chr_15_RCC1868", "taxId": "41875", "score": 1581.0}, {"name": "chr_15_RCC1868", "taxId": "41875", "score": 1574.0}, {"name": "chr_15_RCC1868", "taxId": "41875", "score": 1570.0}, {"name": "chr_15_RCC1868", "taxId": "41875", "score": 412.0}, {"name": "chr_15_RCC1868", "taxId": "41875", "score": 183.0}, {"name": "chr_15_RCC1868", "taxId": "41875", "score": 1559.0}, {"name": "chr_15_RCC1868", "taxId": "41875", "score": 1557.0}, {"name": "chr_15_RCC1868", "taxId": "41875", "score": 1541.0}, {"name": "chr_15_RCC1868", "taxId": "41875", "score": 568.0}, {"name": "chr_15_RCC1868", "taxId": "41875", "score": 1533.0}, {"name": "chr_15_RCC1868", "taxId": "41875", "score": 1524.0}, {"name": "chr_15_RCC1868", "taxId": "41875", "score": 1524.0}, {"name": "chr_15_RCC1868", "taxId": "41875", "score": 1513.0}, {"name": "chr_15_RCC1868", "taxId": "41875", "score": 1502.0}, {"name": "chr_15_RCC1868", "taxId": "41875", "score": 1495.0}, {"name": "chr_15_RCC1868", "taxId": "41875", "score": 486.0}, {"name": "chr_15_RCC1868", "taxId": "41875", "score": 1491.0}, {"name": "chr_15_RCC1868", "taxId": "41875", "score": 1485.0}, {"name": "chr_15_RCC1868", "taxId": "41875", "score": 1476.0}, {"name": "chr_15_RCC1868", "taxId": "41875", "score": 1435.0}, {"name": "chr_15_RCC1868", "taxId": "41875", "score": 1434.0}, {"name": "chr_15_RCC1868", "taxId": "41875", "score": 913.0}, {"name": "chr_15_RCC1868", "taxId": "41875", "score": 1430.0}, {"name": "chr_15_RCC1868", "taxId": "41875", "score": 1402.0}, {"name": "chr_15_RCC1868", "taxId": "41875", "score": 1402.0}, {"name": "chr_15_RCC1868", "taxId": "41875", "score": 1391.0}, {"name": "chr_15_RCC1868", "taxId": "41875", "score": 1375.0}, {"name": "chr_15_RCC1868", "taxId": "41875", "score": 1375.0}, {"name": "chr_15_RCC1868", "taxId": "41875", "score": 1375.0}, {"name": "chr_15_RCC1868", "taxId": "41875", "score": 1358.0}, {"name": "chr_15_RCC1868", "taxId": "41875", "score": 1352.0}, {"name": "chr_15_RCC1868", "taxId": "41875", "score": 1347.0}, {"name": "chr_15_RCC1868", "taxId": "41875", "score": 1332.0}, {"name": "chr_15_RCC1868", "taxId": "41875", "score": 154.0}, {"name": "chr_15_RCC1868", "taxId": "41875", "score": 1319.0}, {"name": "chr_15_RCC1868", "taxId": "41875", "score": 1308.0}, {"name": "chr_15_RCC1868", "taxId": "41875", "score": 571.0}, {"name": "chr_15_RCC1868", "taxId": "41875", "score": 1277.0}, {"name": "chr_15_RCC1868", "taxId": "41875", "score": 1253.0}, {"name": "chr_15_RCC1868", "taxId": "41875", "score": 1247.0}, {"name": "chr_15_RCC1868", "taxId": "41875", "score": 1227.0}, {"name": "chr_15_RCC1868", "taxId": "41875", "score": 1236.0}, {"name": "chr_15_RCC1868", "taxId": "41875", "score": 1236.0}, {"name": "chr_15_RCC1868", "taxId": "41875", "score": 1234.0}, {"name": "chr_15_RCC1868", "taxId": "41875", "score": 1182.0}, {"name": "chr_15_RCC1868", "taxId": "41875", "score": 1160.0}, {"name": "chr_15_RCC1868", "taxId": "41875", "score": 1138.0}, {"name": "chr_15_RCC1868", "taxId": "41875", "score": 950.0}, {"name": "chr_15_RCC1868", "taxId": "41875", "score": 1123.0}, {"name": "chr_15_RCC1868", "taxId": "41875", "score": 874.0}, {"name": "chr_15_RCC1868", "taxId": "41875", "score": 1114.0}, {"name": "chr_15_RCC1868", "taxId": "41875", "score": 604.0}, {"name": "chr_15_RCC1868", "taxId": "41875", "score": 1103.0}, {"name": "chr_15_RCC1868", "taxId": "41875", "score": 1088.0}, {"name": "chr_15_RCC1868", "taxId": "41875", "score": 1083.0}, {"name": "chr_15_RCC1868", "taxId": "41875", "score": 1064.0}, {"name": "chr_15_RCC1868", "taxId": "41875", "score": 1059.0}, {"name": "chr_15_RCC1868", "taxId": "41875", "score": 791.0}, {"name": "chr_15_RCC1868", "taxId": "41875", "score": 1053.0}, {"name": "chr_15_RCC1868", "taxId": "41875", "score": 1048.0}, {"name": "chr_15_RCC1868", "taxId": "41875", "score": 1048.0}, {"name": "chr_15_RCC1868", "taxId": "41875", "score": 1042.0}, {"name": "chr_15_RCC1868", "taxId": "41875", "score": 1042.0}, {"name": "chr_15_RCC1868", "taxId": "41875", "score": 1020.0}, {"name": "chr_15_RCC1868", "taxId": "41875", "score": 992.0}, {"name": "chr_15_RCC1868", "taxId": "41875", "score": 981.0}, {"name": "chr_15_RCC1868", "taxId": "41875", "score": 977.0}, {"name": "chr_15_RCC1868", "taxId": "41875", "score": 972.0}, {"name": "chr_15_RCC1868", "taxId": "41875", "score": 963.0}, {"name": "chr_15_RCC1868", "taxId": "41875", "score": 942.0}, {"name": "chr_15_RCC1868", "taxId": "41875", "score": 941.0}, {"name": "chr_15_RCC1868", "taxId": "41875", "score": 931.0}, {"name": "chr_15_RCC1868", "taxId": "41875", "score": 907.0}, {"name": "chr_15_RCC1868", "taxId": "41875", "score": 846.0}, {"name": "chr_15_RCC1868", "taxId": "41875", "score": 675.0}, {"name": "chr_15_RCC1868", "taxId": "41875", "score": 431.0}, {"name": "chr_15_RCC1868", "taxId": "41875", "score": 171.0}, {"name": "chr_15_RCC1868", "taxId": "41875", "score": 148.0}, {"name": "chr_15_RCC1868", "taxId": "41875", "score": 937.0}, {"name": "chr_15_RCC1868", "taxId": "41875", "score": 228.0}, {"name": "chr_15_RCC1868", "taxId": "41875", "score": 928.0}, {"name": "chr_15_RCC1868", "taxId": "41875", "score": 920.0}, {"name": "chr_15_RCC1868", "taxId": "41875", "score": 881.0}, {"name": "chr_15_RCC1868", "taxId": "41875", "score": 267.0}, {"name": "chr_15_RCC1868", "taxId": "41875", "score": 861.0}, {"name": "chr_15_RCC1868", "taxId": "41875", "score": 826.0}, {"name": "chr_15_RCC1868", "taxId": "41875", "score": 237.0}, {"name": "chr_15_RCC1868", "taxId": "41875", "score": 861.0}, {"name": "chr_15_RCC1868", "taxId": "41875", "score": 826.0}, {"name": "chr_15_RCC1868", "taxId": "41875", "score": 665.0}, {"name": "chr_15_RCC1868", "taxId": "41875", "score": 604.0}, {"name": "chr_15_RCC1868", "taxId": "41875", "score": 604.0}, {"name": "chr_15_RCC1868", "taxId": "41875", "score": 248.0}, {"name": "chr_15_RCC1868", "taxId": "41875", "score": 237.0}, {"name": "chr_15_RCC1868", "taxId": "41875", "score": 235.0}, {"name": "chr_15_RCC1868", "taxId": "41875", "score": 222.0}, {"name": "chr_15_RCC1868", "taxId": "41875", "score": 147.0}, {"name": "chr_15_RCC1868", "taxId": "41875", "score": 859.0}, {"name": "chr_15_RCC1868", "taxId": "41875", "score": 850.0}, {"name": "chr_15_RCC1868", "taxId": "41875", "score": 850.0}, {"name": "chr_15_RCC1868", "taxId": "41875", "score": 713.0}, {"name": "chr_15_RCC1868", "taxId": "41875", "score": 425.0}, {"name": "chr_15_RCC1868", "taxId": "41875", "score": 372.0}, {"name": "chr_15_RCC1868", "taxId": "41875", "score": 339.0}, {"name": "chr_15_RCC1868", "taxId": "41875", "score": 337.0}, {"name": "chr_15_RCC1868", "taxId": "41875", "score": 329.0}, {"name": "chr_15_RCC1868", "taxId": "41875", "score": 318.0}, {"name": "chr_15_RCC1868", "taxId": "41875", "score": 845.0}, {"name": "chr_15_RCC1868", "taxId": "41875", "score": 841.0}, {"name": "chr_15_RCC1868", "taxId": "41875", "score": 833.0}, {"name": "chr_15_RCC1868", "taxId": "41875", "score": 833.0}, {"name": "chr_15_RCC1868", "taxId": "41875", "score": 604.0}, {"name": "chr_15_RCC1868", "taxId": "41875", "score": 355.0}, {"name": "chr_15_RCC1868", "taxId": "41875", "score": 329.0}, {"name": "chr_15_RCC1868", "taxId": "41875", "score": 832.0}, {"name": "chr_15_RCC1868", "taxId": "41875", "score": 824.0}, {"name": "chr_15_RCC1868", "taxId": "41875", "score": 821.0}, {"name": "chr_15_RCC1868", "taxId": "41875", "score": 278.0}, {"name": "chr_15_RCC1868", "taxId": "41875", "score": 821.0}, {"name": "chr_15_RCC1868", "taxId": "41875", "score": 798.0}, {"name": "chr_15_RCC1868", "taxId": "41875", "score": 187.0}, {"name": "chr_15_RCC1868", "taxId": "41875", "score": 809.0}, {"name": "chr_15_RCC1868", "taxId": "41875", "score": 809.0}, {"name": "chr_15_RCC1868", "taxId": "41875", "score": 791.0}, {"name": "chr_15_RCC1868", "taxId": "41875", "score": 782.0}, {"name": "chr_15_RCC1868", "taxId": "41875", "score": 745.0}, {"name": "chr_15_RCC1868", "taxId": "41875", "score": 726.0}, {"name": "chr_15_RCC1868", "taxId": "41875", "score": 726.0}, {"name": "chr_15_RCC1868", "taxId": "41875", "score": 726.0}, {"name": "chr_15_RCC1868", "taxId": "41875", "score": 726.0}, {"name": "chr_15_RCC1868", "taxId": "41875", "score": 329.0}, {"name": "chr_15_RCC1868", "taxId": "41875", "score": 215.0}, {"name": "chr_15_RCC1868", "taxId": "41875", "score": 721.0}, {"name": "chr_15_RCC1868", "taxId": "41875", "score": 719.0}, {"name": "chr_15_RCC1868", "taxId": "41875", "score": 713.0}, {"name": "chr_15_RCC1868", "taxId": "41875", "score": 669.0}, {"name": "chr_15_RCC1868", "taxId": "41875", "score": 665.0}, {"name": "chr_15_RCC1868", "taxId": "41875", "score": 248.0}, {"name": "chr_15_RCC1868", "taxId": "41875", "score": 640.0}, {"name": "chr_15_RCC1868", "taxId": "41875", "score": 604.0}, {"name": "chr_15_RCC1868", "taxId": "41875", "score": 604.0}, {"name": "chr_15_RCC1868", "taxId": "41875", "score": 595.0}, {"name": "chr_15_RCC1868", "taxId": "41875", "score": 595.0}, {"name": "chr_15_RCC1868", "taxId": "41875", "score": 281.0}, {"name": "chr_15_RCC1868", "taxId": "41875", "score": 590.0}, {"name": "chr_15_RCC1868", "taxId": "41875", "score": 588.0}, {"name": "chr_15_RCC1868", "taxId": "41875", "score": 571.0}, {"name": "chr_15_RCC1868", "taxId": "41875", "score": 562.0}, {"name": "chr_15_RCC1868", "taxId": "41875", "score": 305.0}, {"name": "chr_15_RCC1868", "taxId": "41875", "score": 553.0}, {"name": "chr_15_RCC1868", "taxId": "41875", "score": 547.0}, {"name": "chr_15_RCC1868", "taxId": "41875", "score": 544.0}, {"name": "chr_15_RCC1868", "taxId": "41875", "score": 536.0}, {"name": "chr_15_RCC1868", "taxId": "41875", "score": 525.0}, {"name": "chr_15_RCC1868", "taxId": "41875", "score": 520.0}, {"name": "chr_15_RCC1868", "taxId": "41875", "score": 424.0}, {"name": "chr_15_RCC1868", "taxId": "41875", "score": 418.0}, {"name": "chr_15_RCC1868", "taxId": "41875", "score": 326.0}, {"name": "chr_15_RCC1868", "taxId": "41875", "score": 322.0}, {"name": "chr_15_RCC1868", "taxId": "41875", "score": 289.0}, {"name": "chr_15_RCC1868", "taxId": "41875", "score": 283.0}, {"name": "chr_15_RCC1868", "taxId": "41875", "score": 180.0}, {"name": "chr_15_RCC1868", "taxId": "41875", "score": 525.0}, {"name": "chr_15_RCC1868", "taxId": "41875", "score": 521.0}, {"name": "chr_15_RCC1868", "taxId": "41875", "score": 521.0}, {"name": "chr_15_RCC1868", "taxId": "41875", "score": 472.0}, {"name": "chr_15_RCC1868", "taxId": "41875", "score": 472.0}, {"name": "chr_15_RCC1868", "taxId": "436017", "score": 472.0}, {"name": "chr_15_RCC1868", "taxId": "436017", "score": 453.0}, {"name": "chr_15_RCC1868", "taxId": "436017", "score": 453.0}, {"name": "chr_15_RCC1868", "taxId": "41875", "score": 449.0}, {"name": "chr_15_RCC1868", "taxId": "41875", "score": 442.0}, {"name": "chr_15_RCC1868", "taxId": "41875", "score": 340.0}, {"name": "chr_15_RCC1868", "taxId": "41875", "score": 431.0}, {"name": "chr_15_RCC1868", "taxId": "436017", "score": 420.0}, {"name": "chr_15_RCC1868", "taxId": "41875", "score": 411.0}, {"name": "chr_15_RCC1868", "taxId": "41875", "score": 396.0}, {"name": "chr_15_RCC1868", "taxId": "41875", "score": 351.0}, {"name": "chr_15_RCC1868", "taxId": "41875", "score": 351.0}, {"name": "chr_15_RCC1868", "taxId": "41875", "score": 281.0}, {"name": "chr_15_RCC1868", "taxId": "41875", "score": 388.0}, {"name": "chr_15_RCC1868", "taxId": "41875", "score": 383.0}, {"name": "chr_15_RCC1868", "taxId": "41875", "score": 383.0}, {"name": "chr_15_RCC1868", "taxId": "41875", "score": 331.0}, {"name": "chr_15_RCC1868", "taxId": "41875", "score": 377.0}, {"name": "chr_15_RCC1868", "taxId": "41875", "score": 228.0}, {"name": "chr_15_RCC1868", "taxId": "41875", "score": 361.0}, {"name": "chr_15_RCC1868", "taxId": "41875", "score": 351.0}, {"name": "chr_15_RCC1868", "taxId": "436017", "score": 265.0}, {"name": "chr_15_RCC1868", "taxId": "436017", "score": 265.0}, {"name": "chr_15_RCC1868", "taxId": "564608", "score": 248.0}, {"name": "chr_15_RCC1868", "taxId": "41875", "score": 235.0}, {"name": "chr_15_RCC1868", "taxId": "41875", "score": 222.0}, {"name": "chr_15_RCC1868", "taxId": "41875", "score": 220.0}, {"name": "chr_15_RCC1868", "taxId": "41875", "score": 215.0}, {"name": "chr_15_RCC1868", "taxId": "41875", "score": 204.0}, {"name": "chr_15_RCC1868", "taxId": "41875", "score": 195.0}, {"name": "chr_15_RCC1868", "taxId": "41875", "score": 198.0}, {"name": "chr_15_RCC1868", "taxId": "41875", "score": 171.0}]}, "taxonomy": {"bestsum": {"species": {"tax": "Bathycoccus prasinos", "score": 1780829.0, "c_index": 2}, "genus": {"tax": "Bathycoccus", "score": 1780829.0, "c_index": 2}, "family": {"tax": "Bathycoccaceae", "score": 1783157.0, "c_index": 1}, "order": {"tax": "Mamiellales", "score": 1783405.0, "c_index": 0}, "phylum": {"tax": "Chlorophyta", "score": 1783405.0, "c_index": 0}, "superkingdom": {"tax": "Eukaryota", "score": 1783405.0, "c_index": 0}}}}, "chr_14_RCC1868": {"name": "chr_14_RCC1868", "length": 726451, "n_count": 0, "agct_count": 726451, "gc": 0.4241, "covs": {"bam0": 16.4213}, "read_cov": {"bam0": 47930}, "hits": {"tax0": [{"name": "chr_14_RCC1868", "taxId": "41875", "score": 385200.0}, {"name": "chr_14_RCC1868", "taxId": "41875", "score": 231100.0}, {"name": "chr_14_RCC1868", "taxId": "41875", "score": 133200.0}, {"name": "chr_14_RCC1868", "taxId": "41875", "score": 116700.0}, {"name": "chr_14_RCC1868", "taxId": "41875", "score": 75373.0}, {"name": "chr_14_RCC1868", "taxId": "41875", "score": 40856.0}, {"name": "chr_14_RCC1868", "taxId": "41875", "score": 34478.0}, {"name": "chr_14_RCC1868", "taxId": "41875", "score": 30984.0}, {"name": "chr_14_RCC1868", "taxId": "41875", "score": 28262.0}, {"name": "chr_14_RCC1868", "taxId": "41875", "score": 15470.0}, {"name": "chr_14_RCC1868", "taxId": "41875", "score": 14015.0}, {"name": "chr_14_RCC1868", "taxId": "41875", "score": 12772.0}, {"name": "chr_14_RCC1868", "taxId": "41875", "score": 11465.0}, {"name": "chr_14_RCC1868", "taxId": "41875", "score": 9681.0}, {"name": "chr_14_RCC1868", "taxId": "41875", "score": 8894.0}, {"name": "chr_14_RCC1868", "taxId": "41875", "score": 8492.0}, {"name": "chr_14_RCC1868", "taxId": "41875", "score": 8458.0}, {"name": "chr_14_RCC1868", "taxId": "41875", "score": 7666.0}, {"name": "chr_14_RCC1868", "taxId": "41875", "score": 4795.0}, {"name": "chr_14_RCC1868", "taxId": "41875", "score": 3991.0}, {"name": "chr_14_RCC1868", "taxId": "41875", "score": 3681.0}, {"name": "chr_14_RCC1868", "taxId": "41875", "score": 970.0}, {"name": "chr_14_RCC1868", "taxId": "41875", "score": 953.0}, {"name": "chr_14_RCC1868", "taxId": "41875", "score": 870.0}, {"name": "chr_14_RCC1868", "taxId": "41875", "score": 869.0}, {"name": "chr_14_RCC1868", "taxId": "41875", "score": 828.0}, {"name": "chr_14_RCC1868", "taxId": "41875", "score": 813.0}, {"name": "chr_14_RCC1868", "taxId": "41875", "score": 787.0}, {"name": "chr_14_RCC1868", "taxId": "41875", "score": 784.0}, {"name": "chr_14_RCC1868", "taxId": "41875", "score": 704.0}, {"name": "chr_14_RCC1868", "taxId": "41875", "score": 604.0}, {"name": "chr_14_RCC1868", "taxId": "41875", "score": 435.0}, {"name": "chr_14_RCC1868", "taxId": "41875", "score": 388.0}, {"name": "chr_14_RCC1868", "taxId": "41875", "score": 372.0}, {"name": "chr_14_RCC1868", "taxId": "41875", "score": 313.0}, {"name": "chr_14_RCC1868", "taxId": "41875", "score": 224.0}, {"name": "chr_14_RCC1868", "taxId": "41875", "score": 195.0}, {"name": "chr_14_RCC1868", "taxId": "41875", "score": 15470.0}, {"name": "chr_14_RCC1868", "taxId": "41875", "score": 3725.0}, {"name": "chr_14_RCC1868", "taxId": "41875", "score": 3277.0}, {"name": "chr_14_RCC1868", "taxId": "41875", "score": 828.0}, {"name": "chr_14_RCC1868", "taxId": "41875", "score": 388.0}, {"name": "chr_14_RCC1868", "taxId": "41875", "score": 372.0}, {"name": "chr_14_RCC1868", "taxId": "41875", "score": 13900.0}, {"name": "chr_14_RCC1868", "taxId": "41875", "score": 11116.0}, {"name": "chr_14_RCC1868", "taxId": "41875", "score": 8894.0}, {"name": "chr_14_RCC1868", "taxId": "41875", "score": 6364.0}, {"name": "chr_14_RCC1868", "taxId": "41875", "score": 604.0}, {"name": "chr_14_RCC1868", "taxId": "41875", "score": 556.0}, {"name": "chr_14_RCC1868", "taxId": "41875", "score": 313.0}, {"name": "chr_14_RCC1868", "taxId": "41875", "score": 224.0}, {"name": "chr_14_RCC1868", "taxId": "41875", "score": 8405.0}, {"name": "chr_14_RCC1868", "taxId": "41875", "score": 7888.0}, {"name": "chr_14_RCC1868", "taxId": "41875", "score": 7817.0}, {"name": "chr_14_RCC1868", "taxId": "41875", "score": 7757.0}, {"name": "chr_14_RCC1868", "taxId": "41875", "score": 7297.0}, {"name": "chr_14_RCC1868", "taxId": "41875", "score": 7051.0}, {"name": "chr_14_RCC1868", "taxId": "41875", "score": 6972.0}, {"name": "chr_14_RCC1868", "taxId": "41875", "score": 6804.0}, {"name": "chr_14_RCC1868", "taxId": "41875", "score": 6693.0}, {"name": "chr_14_RCC1868", "taxId": "41875", "score": 6442.0}, {"name": "chr_14_RCC1868", "taxId": "41875", "score": 6366.0}, {"name": "chr_14_RCC1868", "taxId": "41875", "score": 6228.0}, {"name": "chr_14_RCC1868", "taxId": "41875", "score": 300.0}, {"name": "chr_14_RCC1868", "taxId": "41875", "score": 6189.0}, {"name": "chr_14_RCC1868", "taxId": "41875", "score": 2639.0}, {"name": "chr_14_RCC1868", "taxId": "41875", "score": 859.0}, {"name": "chr_14_RCC1868", "taxId": "41875", "score": 771.0}, {"name": "chr_14_RCC1868", "taxId": "41875", "score": 702.0}, {"name": "chr_14_RCC1868", "taxId": "41875", "score": 603.0}, {"name": "chr_14_RCC1868", "taxId": "41875", "score": 597.0}, {"name": "chr_14_RCC1868", "taxId": "41875", "score": 586.0}, {"name": "chr_14_RCC1868", "taxId": "41875", "score": 569.0}, {"name": "chr_14_RCC1868", "taxId": "41875", "score": 558.0}, {"name": "chr_14_RCC1868", "taxId": "41875", "score": 549.0}, {"name": "chr_14_RCC1868", "taxId": "41875", "score": 307.0}, {"name": "chr_14_RCC1868", "taxId": "41875", "score": 291.0}, {"name": "chr_14_RCC1868", "taxId": "41875", "score": 241.0}, {"name": "chr_14_RCC1868", "taxId": "41875", "score": 231.0}, {"name": "chr_14_RCC1868", "taxId": "41875", "score": 200.0}, {"name": "chr_14_RCC1868", "taxId": "41875", "score": 165.0}, {"name": "chr_14_RCC1868", "taxId": "41875", "score": 159.0}, {"name": "chr_14_RCC1868", "taxId": "41875", "score": 156.0}, {"name": "chr_14_RCC1868", "taxId": "41875", "score": 6000.0}, {"name": "chr_14_RCC1868", "taxId": "41875", "score": 2639.0}, {"name": "chr_14_RCC1868", "taxId": "41875", "score": 745.0}, {"name": "chr_14_RCC1868", "taxId": "41875", "score": 200.0}, {"name": "chr_14_RCC1868", "taxId": "41875", "score": 159.0}, {"name": "chr_14_RCC1868", "taxId": "41875", "score": 5851.0}, {"name": "chr_14_RCC1868", "taxId": "41875", "score": 5493.0}, {"name": "chr_14_RCC1868", "taxId": "41875", "score": 5216.0}, {"name": "chr_14_RCC1868", "taxId": "41875", "score": 316.0}, {"name": "chr_14_RCC1868", "taxId": "41875", "score": 211.0}, {"name": "chr_14_RCC1868", "taxId": "41875", "score": 204.0}, {"name": "chr_14_RCC1868", "taxId": "41875", "score": 150.0}, {"name": "chr_14_RCC1868", "taxId": "41875", "score": 143.0}, {"name": "chr_14_RCC1868", "taxId": "41875", "score": 5158.0}, {"name": "chr_14_RCC1868", "taxId": "41875", "score": 5153.0}, {"name": "chr_14_RCC1868", "taxId": "41875", "score": 5120.0}, {"name": "chr_14_RCC1868", "taxId": "41875", "score": 5097.0}, {"name": "chr_14_RCC1868", "taxId": "41875", "score": 5025.0}, {"name": "chr_14_RCC1868", "taxId": "41875", "score": 4926.0}, {"name": "chr_14_RCC1868", "taxId": "41875", "score": 4920.0}, {"name": "chr_14_RCC1868", "taxId": "41875", "score": 420.0}, {"name": "chr_14_RCC1868", "taxId": "41875", "score": 370.0}, {"name": "chr_14_RCC1868", "taxId": "41875", "score": 4916.0}, {"name": "chr_14_RCC1868", "taxId": "41875", "score": 4870.0}, {"name": "chr_14_RCC1868", "taxId": "41875", "score": 4488.0}, {"name": "chr_14_RCC1868", "taxId": "41875", "score": 4482.0}, {"name": "chr_14_RCC1868", "taxId": "41875", "score": 4361.0}, {"name": "chr_14_RCC1868", "taxId": "41875", "score": 4316.0}, {"name": "chr_14_RCC1868", "taxId": "41875", "score": 4170.0}, {"name": "chr_14_RCC1868", "taxId": "41875", "score": 4145.0}, {"name": "chr_14_RCC1868", "taxId": "41875", "score": 4050.0}, {"name": "chr_14_RCC1868", "taxId": "41875", "score": 4034.0}, {"name": "chr_14_RCC1868", "taxId": "41875", "score": 4015.0}, {"name": "chr_14_RCC1868", "taxId": "41875", "score": 3949.0}, {"name": "chr_14_RCC1868", "taxId": "41875", "score": 3923.0}, {"name": "chr_14_RCC1868", "taxId": "41875", "score": 3890.0}, {"name": "chr_14_RCC1868", "taxId": "41875", "score": 3873.0}, {"name": "chr_14_RCC1868", "taxId": "41875", "score": 3860.0}, {"name": "chr_14_RCC1868", "taxId": "41875", "score": 3795.0}, {"name": "chr_14_RCC1868", "taxId": "41875", "score": 3795.0}, {"name": "chr_14_RCC1868", "taxId": "41875", "score": 3795.0}, {"name": "chr_14_RCC1868", "taxId": "41875", "score": 2844.0}, {"name": "chr_14_RCC1868", "taxId": "41875", "score": 2793.0}, {"name": "chr_14_RCC1868", "taxId": "41875", "score": 2737.0}, {"name": "chr_14_RCC1868", "taxId": "41875", "score": 3720.0}, {"name": "chr_14_RCC1868", "taxId": "41875", "score": 3712.0}, {"name": "chr_14_RCC1868", "taxId": "41875", "score": 3709.0}, {"name": "chr_14_RCC1868", "taxId": "41875", "score": 3646.0}, {"name": "chr_14_RCC1868", "taxId": "41875", "score": 3626.0}, {"name": "chr_14_RCC1868", "taxId": "41875", "score": 3607.0}, {"name": "chr_14_RCC1868", "taxId": "41875", "score": 3591.0}, {"name": "chr_14_RCC1868", "taxId": "41875", "score": 3585.0}, {"name": "chr_14_RCC1868", "taxId": "41875", "score": 3491.0}, {"name": "chr_14_RCC1868", "taxId": "41875", "score": 3419.0}, {"name": "chr_14_RCC1868", "taxId": "41875", "score": 3389.0}, {"name": "chr_14_RCC1868", "taxId": "41875", "score": 686.0}, {"name": "chr_14_RCC1868", "taxId": "41875", "score": 399.0}, {"name": "chr_14_RCC1868", "taxId": "41875", "score": 3338.0}, {"name": "chr_14_RCC1868", "taxId": "41875", "score": 3297.0}, {"name": "chr_14_RCC1868", "taxId": "41875", "score": 3286.0}, {"name": "chr_14_RCC1868", "taxId": "41875", "score": 3278.0}, {"name": "chr_14_RCC1868", "taxId": "41875", "score": 1131.0}, {"name": "chr_14_RCC1868", "taxId": "41875", "score": 3273.0}, {"name": "chr_14_RCC1868", "taxId": "41875", "score": 2017.0}, {"name": "chr_14_RCC1868", "taxId": "41875", "score": 3264.0}, {"name": "chr_14_RCC1868", "taxId": "41875", "score": 3234.0}, {"name": "chr_14_RCC1868", "taxId": "41875", "score": 798.0}, {"name": "chr_14_RCC1868", "taxId": "41875", "score": 3203.0}, {"name": "chr_14_RCC1868", "taxId": "41875", "score": 3168.0}, {"name": "chr_14_RCC1868", "taxId": "41875", "score": 3127.0}, {"name": "chr_14_RCC1868", "taxId": "41875", "score": 3103.0}, {"name": "chr_14_RCC1868", "taxId": "41875", "score": 3099.0}, {"name": "chr_14_RCC1868", "taxId": "41875", "score": 3075.0}, {"name": "chr_14_RCC1868", "taxId": "41875", "score": 2695.0}, {"name": "chr_14_RCC1868", "taxId": "41875", "score": 2612.0}, {"name": "chr_14_RCC1868", "taxId": "41875", "score": 2590.0}, {"name": "chr_14_RCC1868", "taxId": "41875", "score": 3075.0}, {"name": "chr_14_RCC1868", "taxId": "41875", "score": 3068.0}, {"name": "chr_14_RCC1868", "taxId": "41875", "score": 2087.0}, {"name": "chr_14_RCC1868", "taxId": "41875", "score": 2071.0}, {"name": "chr_14_RCC1868", "taxId": "41875", "score": 780.0}, {"name": "chr_14_RCC1868", "taxId": "41875", "score": 630.0}, {"name": "chr_14_RCC1868", "taxId": "41875", "score": 625.0}, {"name": "chr_14_RCC1868", "taxId": "41875", "score": 342.0}, {"name": "chr_14_RCC1868", "taxId": "41875", "score": 159.0}, {"name": "chr_14_RCC1868", "taxId": "41875", "score": 3068.0}, {"name": "chr_14_RCC1868", "taxId": "41875", "score": 2087.0}, {"name": "chr_14_RCC1868", "taxId": "41875", "score": 2071.0}, {"name": "chr_14_RCC1868", "taxId": "41875", "score": 1290.0}, {"name": "chr_14_RCC1868", "taxId": "41875", "score": 1005.0}, {"name": "chr_14_RCC1868", "taxId": "41875", "score": 861.0}, {"name": "chr_14_RCC1868", "taxId": "41875", "score": 857.0}, {"name": "chr_14_RCC1868", "taxId": "41875", "score": 850.0}, {"name": "chr_14_RCC1868", "taxId": "41875", "score": 780.0}, {"name": "chr_14_RCC1868", "taxId": "41875", "score": 765.0}, {"name": "chr_14_RCC1868", "taxId": "41875", "score": 706.0}, {"name": "chr_14_RCC1868", "taxId": "41875", "score": 630.0}, {"name": "chr_14_RCC1868", "taxId": "41875", "score": 625.0}, {"name": "chr_14_RCC1868", "taxId": "41875", "score": 590.0}, {"name": "chr_14_RCC1868", "taxId": "41875", "score": 549.0}, {"name": "chr_14_RCC1868", "taxId": "41875", "score": 460.0}, {"name": "chr_14_RCC1868", "taxId": "41875", "score": 427.0}, {"name": "chr_14_RCC1868", "taxId": "41875", "score": 416.0}, {"name": "chr_14_RCC1868", "taxId": "41875", "score": 359.0}, {"name": "chr_14_RCC1868", "taxId": "41875", "score": 350.0}, {"name": "chr_14_RCC1868", "taxId": "41875", "score": 350.0}, {"name": "chr_14_RCC1868", "taxId": "41875", "score": 342.0}, {"name": "chr_14_RCC1868", "taxId": "41875", "score": 211.0}, {"name": "chr_14_RCC1868", "taxId": "41875", "score": 211.0}, {"name": "chr_14_RCC1868", "taxId": "41875", "score": 204.0}, {"name": "chr_14_RCC1868", "taxId": "41875", "score": 185.0}, {"name": "chr_14_RCC1868", "taxId": "41875", "score": 159.0}, {"name": "chr_14_RCC1868", "taxId": "41875", "score": 3059.0}, {"name": "chr_14_RCC1868", "taxId": "41875", "score": 3009.0}, {"name": "chr_14_RCC1868", "taxId": "41875", "score": 3005.0}, {"name": "chr_14_RCC1868", "taxId": "41875", "score": 2988.0}, {"name": "chr_14_RCC1868", "taxId": "41875", "score": 656.0}, {"name": "chr_14_RCC1868", "taxId": "41875", "score": 2987.0}, {"name": "chr_14_RCC1868", "taxId": "41875", "score": 2926.0}, {"name": "chr_14_RCC1868", "taxId": "41875", "score": 2918.0}, {"name": "chr_14_RCC1868", "taxId": "41875", "score": 2900.0}, {"name": "chr_14_RCC1868", "taxId": "41875", "score": 2881.0}, {"name": "chr_14_RCC1868", "taxId": "41875", "score": 2852.0}, {"name": "chr_14_RCC1868", "taxId": "41875", "score": 2844.0}, {"name": "chr_14_RCC1868", "taxId": "41875", "score": 514.0}, {"name": "chr_14_RCC1868", "taxId": "41875", "score": 464.0}, {"name": "chr_14_RCC1868", "taxId": "41875", "score": 2843.0}, {"name": "chr_14_RCC1868", "taxId": "41875", "score": 2828.0}, {"name": "chr_14_RCC1868", "taxId": "41875", "score": 2789.0}, {"name": "chr_14_RCC1868", "taxId": "41875", "score": 2778.0}, {"name": "chr_14_RCC1868", "taxId": "41875", "score": 623.0}, {"name": "chr_14_RCC1868", "taxId": "41875", "score": 2776.0}, {"name": "chr_14_RCC1868", "taxId": "41875", "score": 2760.0}, {"name": "chr_14_RCC1868", "taxId": "41875", "score": 2756.0}, {"name": "chr_14_RCC1868", "taxId": "41875", "score": 2723.0}, {"name": "chr_14_RCC1868", "taxId": "41875", "score": 2700.0}, {"name": "chr_14_RCC1868", "taxId": "41875", "score": 2699.0}, {"name": "chr_14_RCC1868", "taxId": "41875", "score": 2695.0}, {"name": "chr_14_RCC1868", "taxId": "41875", "score": 2695.0}, {"name": "chr_14_RCC1868", "taxId": "41875", "score": 2687.0}, {"name": "chr_14_RCC1868", "taxId": "41875", "score": 2665.0}, {"name": "chr_14_RCC1868", "taxId": "41875", "score": 2660.0}, {"name": "chr_14_RCC1868", "taxId": "41875", "score": 2651.0}, {"name": "chr_14_RCC1868", "taxId": "41875", "score": 425.0}, {"name": "chr_14_RCC1868", "taxId": "41875", "score": 2628.0}, {"name": "chr_14_RCC1868", "taxId": "41875", "score": 2597.0}, {"name": "chr_14_RCC1868", "taxId": "41875", "score": 652.0}, {"name": "chr_14_RCC1868", "taxId": "41875", "score": 2582.0}, {"name": "chr_14_RCC1868", "taxId": "41875", "score": 2580.0}, {"name": "chr_14_RCC1868", "taxId": "41875", "score": 2577.0}, {"name": "chr_14_RCC1868", "taxId": "41875", "score": 2573.0}, {"name": "chr_14_RCC1868", "taxId": "41875", "score": 2573.0}, {"name": "chr_14_RCC1868", "taxId": "41875", "score": 2017.0}, {"name": "chr_14_RCC1868", "taxId": "41875", "score": 645.0}, {"name": "chr_14_RCC1868", "taxId": "41875", "score": 625.0}, {"name": "chr_14_RCC1868", "taxId": "41875", "score": 621.0}, {"name": "chr_14_RCC1868", "taxId": "41875", "score": 411.0}, {"name": "chr_14_RCC1868", "taxId": "41875", "score": 182.0}, {"name": "chr_14_RCC1868", "taxId": "41875", "score": 2547.0}, {"name": "chr_14_RCC1868", "taxId": "41875", "score": 163.0}, {"name": "chr_14_RCC1868", "taxId": "41875", "score": 2516.0}, {"name": "chr_14_RCC1868", "taxId": "41875", "score": 2514.0}, {"name": "chr_14_RCC1868", "taxId": "41875", "score": 2495.0}, {"name": "chr_14_RCC1868", "taxId": "41875", "score": 2457.0}, {"name": "chr_14_RCC1868", "taxId": "41875", "score": 2410.0}, {"name": "chr_14_RCC1868", "taxId": "41875", "score": 2399.0}, {"name": "chr_14_RCC1868", "taxId": "41875", "score": 2398.0}, {"name": "chr_14_RCC1868", "taxId": "41875", "score": 2368.0}, {"name": "chr_14_RCC1868", "taxId": "41875", "score": 809.0}, {"name": "chr_14_RCC1868", "taxId": "41875", "score": 2366.0}, {"name": "chr_14_RCC1868", "taxId": "41875", "score": 2361.0}, {"name": "chr_14_RCC1868", "taxId": "41875", "score": 2338.0}, {"name": "chr_14_RCC1868", "taxId": "41875", "score": 2327.0}, {"name": "chr_14_RCC1868", "taxId": "41875", "score": 2327.0}, {"name": "chr_14_RCC1868", "taxId": "41875", "score": 2316.0}, {"name": "chr_14_RCC1868", "taxId": "41875", "score": 2311.0}, {"name": "chr_14_RCC1868", "taxId": "41875", "score": 2311.0}, {"name": "chr_14_RCC1868", "taxId": "41875", "score": 2307.0}, {"name": "chr_14_RCC1868", "taxId": "41875", "score": 2283.0}, {"name": "chr_14_RCC1868", "taxId": "41875", "score": 2272.0}, {"name": "chr_14_RCC1868", "taxId": "41875", "score": 2263.0}, {"name": "chr_14_RCC1868", "taxId": "41875", "score": 158.0}, {"name": "chr_14_RCC1868", "taxId": "41875", "score": 2257.0}, {"name": "chr_14_RCC1868", "taxId": "41875", "score": 2244.0}, {"name": "chr_14_RCC1868", "taxId": "41875", "score": 2239.0}, {"name": "chr_14_RCC1868", "taxId": "41875", "score": 2228.0}, {"name": "chr_14_RCC1868", "taxId": "41875", "score": 2217.0}, {"name": "chr_14_RCC1868", "taxId": "41875", "score": 2191.0}, {"name": "chr_14_RCC1868", "taxId": "41875", "score": 2183.0}, {"name": "chr_14_RCC1868", "taxId": "41875", "score": 2172.0}, {"name": "chr_14_RCC1868", "taxId": "41875", "score": 2139.0}, {"name": "chr_14_RCC1868", "taxId": "41875", "score": 2139.0}, {"name": "chr_14_RCC1868", "taxId": "41875", "score": 2139.0}, {"name": "chr_14_RCC1868", "taxId": "41875", "score": 2106.0}, {"name": "chr_14_RCC1868", "taxId": "41875", "score": 586.0}, {"name": "chr_14_RCC1868", "taxId": "41875", "score": 566.0}, {"name": "chr_14_RCC1868", "taxId": "41875", "score": 398.0}, {"name": "chr_14_RCC1868", "taxId": "41875", "score": 375.0}, {"name": "chr_14_RCC1868", "taxId": "41875", "score": 324.0}, {"name": "chr_14_RCC1868", "taxId": "41875", "score": 219.0}, {"name": "chr_14_RCC1868", "taxId": "41875", "score": 204.0}, {"name": "chr_14_RCC1868", "taxId": "41875", "score": 187.0}, {"name": "chr_14_RCC1868", "taxId": "41875", "score": 2084.0}, {"name": "chr_14_RCC1868", "taxId": "41875", "score": 2080.0}, {"name": "chr_14_RCC1868", "taxId": "41875", "score": 176.0}, {"name": "chr_14_RCC1868", "taxId": "41875", "score": 2074.0}, {"name": "chr_14_RCC1868", "taxId": "41875", "score": 616.0}, {"name": "chr_14_RCC1868", "taxId": "41875", "score": 2074.0}, {"name": "chr_14_RCC1868", "taxId": "41875", "score": 255.0}, {"name": "chr_14_RCC1868", "taxId": "41875", "score": 2063.0}, {"name": "chr_14_RCC1868", "taxId": "41875", "score": 2052.0}, {"name": "chr_14_RCC1868", "taxId": "41875", "score": 2052.0}, {"name": "chr_14_RCC1868", "taxId": "41875", "score": 2050.0}, {"name": "chr_14_RCC1868", "taxId": "41875", "score": 2050.0}, {"name": "chr_14_RCC1868", "taxId": "41875", "score": 2045.0}, {"name": "chr_14_RCC1868", "taxId": "41875", "score": 2045.0}, {"name": "chr_14_RCC1868", "taxId": "41875", "score": 2019.0}, {"name": "chr_14_RCC1868", "taxId": "41875", "score": 2015.0}, {"name": "chr_14_RCC1868", "taxId": "41875", "score": 307.0}, {"name": "chr_14_RCC1868", "taxId": "41875", "score": 161.0}, {"name": "chr_14_RCC1868", "taxId": "41875", "score": 2015.0}, {"name": "chr_14_RCC1868", "taxId": "41875", "score": 1984.0}, {"name": "chr_14_RCC1868", "taxId": "41875", "score": 1973.0}, {"name": "chr_14_RCC1868", "taxId": "41875", "score": 1967.0}, {"name": "chr_14_RCC1868", "taxId": "41875", "score": 1958.0}, {"name": "chr_14_RCC1868", "taxId": "41875", "score": 1956.0}, {"name": "chr_14_RCC1868", "taxId": "41875", "score": 1953.0}, {"name": "chr_14_RCC1868", "taxId": "41875", "score": 279.0}, {"name": "chr_14_RCC1868", "taxId": "41875", "score": 1953.0}, {"name": "chr_14_RCC1868", "taxId": "41875", "score": 1951.0}, {"name": "chr_14_RCC1868", "taxId": "41875", "score": 1951.0}, {"name": "chr_14_RCC1868", "taxId": "41875", "score": 1945.0}, {"name": "chr_14_RCC1868", "taxId": "41875", "score": 1166.0}, {"name": "chr_14_RCC1868", "taxId": "41875", "score": 1923.0}, {"name": "chr_14_RCC1868", "taxId": "41875", "score": 1890.0}, {"name": "chr_14_RCC1868", "taxId": "41875", "score": 1884.0}, {"name": "chr_14_RCC1868", "taxId": "41875", "score": 1862.0}, {"name": "chr_14_RCC1868", "taxId": "41875", "score": 1853.0}, {"name": "chr_14_RCC1868", "taxId": "41875", "score": 1840.0}, {"name": "chr_14_RCC1868", "taxId": "41875", "score": 712.0}, {"name": "chr_14_RCC1868", "taxId": "41875", "score": 1796.0}, {"name": "chr_14_RCC1868", "taxId": "41875", "score": 1786.0}, {"name": "chr_14_RCC1868", "taxId": "41875", "score": 1762.0}, {"name": "chr_14_RCC1868", "taxId": "41875", "score": 305.0}, {"name": "chr_14_RCC1868", "taxId": "41875", "score": 1757.0}, {"name": "chr_14_RCC1868", "taxId": "41875", "score": 1753.0}, {"name": "chr_14_RCC1868", "taxId": "41875", "score": 1458.0}, {"name": "chr_14_RCC1868", "taxId": "41875", "score": 1720.0}, {"name": "chr_14_RCC1868", "taxId": "41875", "score": 1707.0}, {"name": "chr_14_RCC1868", "taxId": "41875", "score": 1701.0}, {"name": "chr_14_RCC1868", "taxId": "41875", "score": 1685.0}, {"name": "chr_14_RCC1868", "taxId": "41875", "score": 721.0}, {"name": "chr_14_RCC1868", "taxId": "41875", "score": 228.0}, {"name": "chr_14_RCC1868", "taxId": "41875", "score": 172.0}, {"name": "chr_14_RCC1868", "taxId": "41875", "score": 145.0}, {"name": "chr_14_RCC1868", "taxId": "41875", "score": 1674.0}, {"name": "chr_14_RCC1868", "taxId": "41875", "score": 1657.0}, {"name": "chr_14_RCC1868", "taxId": "41875", "score": 1635.0}, {"name": "chr_14_RCC1868", "taxId": "41875", "score": 1618.0}, {"name": "chr_14_RCC1868", "taxId": "41875", "score": 1613.0}, {"name": "chr_14_RCC1868", "taxId": "41875", "score": 813.0}, {"name": "chr_14_RCC1868", "taxId": "41875", "score": 1613.0}, {"name": "chr_14_RCC1868", "taxId": "41875", "score": 1607.0}, {"name": "chr_14_RCC1868", "taxId": "41875", "score": 204.0}, {"name": "chr_14_RCC1868", "taxId": "41875", "score": 1596.0}, {"name": "chr_14_RCC1868", "taxId": "41875", "score": 1596.0}, {"name": "chr_14_RCC1868", "taxId": "41875", "score": 1591.0}, {"name": "chr_14_RCC1868", "taxId": "41875", "score": 1574.0}, {"name": "chr_14_RCC1868", "taxId": "41875", "score": 1563.0}, {"name": "chr_14_RCC1868", "taxId": "41875", "score": 1557.0}, {"name": "chr_14_RCC1868", "taxId": "41875", "score": 970.0}, {"name": "chr_14_RCC1868", "taxId": "41875", "score": 1552.0}, {"name": "chr_14_RCC1868", "taxId": "41875", "score": 1544.0}, {"name": "chr_14_RCC1868", "taxId": "41875", "score": 180.0}, {"name": "chr_14_RCC1868", "taxId": "41875", "score": 1543.0}, {"name": "chr_14_RCC1868", "taxId": "41875", "score": 1541.0}, {"name": "chr_14_RCC1868", "taxId": "41875", "score": 196.0}, {"name": "chr_14_RCC1868", "taxId": "41875", "score": 1537.0}, {"name": "chr_14_RCC1868", "taxId": "41875", "score": 285.0}, {"name": "chr_14_RCC1868", "taxId": "41875", "score": 1533.0}, {"name": "chr_14_RCC1868", "taxId": "41875", "score": 366.0}, {"name": "chr_14_RCC1868", "taxId": "41875", "score": 1524.0}, {"name": "chr_14_RCC1868", "taxId": "41875", "score": 839.0}, {"name": "chr_14_RCC1868", "taxId": "41875", "score": 1519.0}, {"name": "chr_14_RCC1868", "taxId": "41875", "score": 1513.0}, {"name": "chr_14_RCC1868", "taxId": "41875", "score": 425.0}, {"name": "chr_14_RCC1868", "taxId": "41875", "score": 1509.0}, {"name": "chr_14_RCC1868", "taxId": "41875", "score": 1507.0}, {"name": "chr_14_RCC1868", "taxId": "41875", "score": 1502.0}, {"name": "chr_14_RCC1868", "taxId": "41875", "score": 1480.0}, {"name": "chr_14_RCC1868", "taxId": "41875", "score": 1471.0}, {"name": "chr_14_RCC1868", "taxId": "41875", "score": 1467.0}, {"name": "chr_14_RCC1868", "taxId": "41875", "score": 878.0}, {"name": "chr_14_RCC1868", "taxId": "41875", "score": 215.0}, {"name": "chr_14_RCC1868", "taxId": "41875", "score": 1402.0}, {"name": "chr_14_RCC1868", "taxId": "41875", "score": 1397.0}, {"name": "chr_14_RCC1868", "taxId": "41875", "score": 1386.0}, {"name": "chr_14_RCC1868", "taxId": "41875", "score": 1384.0}, {"name": "chr_14_RCC1868", "taxId": "41875", "score": 953.0}, {"name": "chr_14_RCC1868", "taxId": "41875", "score": 869.0}, {"name": "chr_14_RCC1868", "taxId": "41875", "score": 1382.0}, {"name": "chr_14_RCC1868", "taxId": "41875", "score": 1343.0}, {"name": "chr_14_RCC1868", "taxId": "41875", "score": 1338.0}, {"name": "chr_14_RCC1868", "taxId": "41875", "score": 185.0}, {"name": "chr_14_RCC1868", "taxId": "41875", "score": 1330.0}, {"name": "chr_14_RCC1868", "taxId": "41875", "score": 1319.0}, {"name": "chr_14_RCC1868", "taxId": "41875", "score": 1312.0}, {"name": "chr_14_RCC1868", "taxId": "41875", "score": 359.0}, {"name": "chr_14_RCC1868", "taxId": "41875", "score": 302.0}, {"name": "chr_14_RCC1868", "taxId": "41875", "score": 292.0}, {"name": "chr_14_RCC1868", "taxId": "41875", "score": 292.0}, {"name": "chr_14_RCC1868", "taxId": "41875", "score": 291.0}, {"name": "chr_14_RCC1868", "taxId": "41875", "score": 1303.0}, {"name": "chr_14_RCC1868", "taxId": "41875", "score": 1297.0}, {"name": "chr_14_RCC1868", "taxId": "41875", "score": 717.0}, {"name": "chr_14_RCC1868", "taxId": "41875", "score": 1291.0}, {"name": "chr_14_RCC1868", "taxId": "41875", "score": 1290.0}, {"name": "chr_14_RCC1868", "taxId": "41875", "score": 590.0}, {"name": "chr_14_RCC1868", "taxId": "41875", "score": 1280.0}, {"name": "chr_14_RCC1868", "taxId": "41875", "score": 1280.0}, {"name": "chr_14_RCC1868", "taxId": "41875", "score": 1277.0}, {"name": "chr_14_RCC1868", "taxId": "41875", "score": 248.0}, {"name": "chr_14_RCC1868", "taxId": "41875", "score": 1273.0}, {"name": "chr_14_RCC1868", "taxId": "41875", "score": 1242.0}, {"name": "chr_14_RCC1868", "taxId": "41875", "score": 1234.0}, {"name": "chr_14_RCC1868", "taxId": "41875", "score": 1229.0}, {"name": "chr_14_RCC1868", "taxId": "41875", "score": 1203.0}, {"name": "chr_14_RCC1868", "taxId": "41875", "score": 1190.0}, {"name": "chr_14_RCC1868", "taxId": "41875", "score": 656.0}, {"name": "chr_14_RCC1868", "taxId": "41875", "score": 1158.0}, {"name": "chr_14_RCC1868", "taxId": "41875", "score": 1149.0}, {"name": "chr_14_RCC1868", "taxId": "41875", "score": 1131.0}, {"name": "chr_14_RCC1868", "taxId": "41875", "score": 1110.0}, {"name": "chr_14_RCC1868", "taxId": "41875", "score": 1109.0}, {"name": "chr_14_RCC1868", "taxId": "41875", "score": 1088.0}, {"name": "chr_14_RCC1868", "taxId": "41875", "score": 279.0}, {"name": "chr_14_RCC1868", "taxId": "41875", "score": 231.0}, {"name": "chr_14_RCC1868", "taxId": "41875", "score": 1083.0}, {"name": "chr_14_RCC1868", "taxId": "41875", "score": 1083.0}, {"name": "chr_14_RCC1868", "taxId": "41875", "score": 870.0}, {"name": "chr_14_RCC1868", "taxId": "41875", "score": 1070.0}, {"name": "chr_14_RCC1868", "taxId": "41875", "score": 1064.0}, {"name": "chr_14_RCC1868", "taxId": "41875", "score": 1064.0}, {"name": "chr_14_RCC1868", "taxId": "41875", "score": 468.0}, {"name": "chr_14_RCC1868", "taxId": "41875", "score": 228.0}, {"name": "chr_14_RCC1868", "taxId": "41875", "score": 1042.0}, {"name": "chr_14_RCC1868", "taxId": "41875", "score": 1037.0}, {"name": "chr_14_RCC1868", "taxId": "41875", "score": 254.0}, {"name": "chr_14_RCC1868", "taxId": "41875", "score": 1026.0}, {"name": "chr_14_RCC1868", "taxId": "41875", "score": 1016.0}, {"name": "chr_14_RCC1868", "taxId": "41875", "score": 704.0}, {"name": "chr_14_RCC1868", "taxId": "41875", "score": 1003.0}, {"name": "chr_14_RCC1868", "taxId": "41875", "score": 839.0}, {"name": "chr_14_RCC1868", "taxId": "41875", "score": 1003.0}, {"name": "chr_14_RCC1868", "taxId": "41875", "score": 854.0}, {"name": "chr_14_RCC1868", "taxId": "41875", "score": 839.0}, {"name": "chr_14_RCC1868", "taxId": "41875", "score": 804.0}, {"name": "chr_14_RCC1868", "taxId": "41875", "score": 798.0}, {"name": "chr_14_RCC1868", "taxId": "41875", "score": 494.0}, {"name": "chr_14_RCC1868", "taxId": "41875", "score": 481.0}, {"name": "chr_14_RCC1868", "taxId": "41875", "score": 459.0}, {"name": "chr_14_RCC1868", "taxId": "41875", "score": 248.0}, {"name": "chr_14_RCC1868", "taxId": "41875", "score": 148.0}, {"name": "chr_14_RCC1868", "taxId": "41875", "score": 977.0}, {"name": "chr_14_RCC1868", "taxId": "41875", "score": 953.0}, {"name": "chr_14_RCC1868", "taxId": "41875", "score": 950.0}, {"name": "chr_14_RCC1868", "taxId": "41875", "score": 950.0}, {"name": "chr_14_RCC1868", "taxId": "41875", "score": 929.0}, {"name": "chr_14_RCC1868", "taxId": "41875", "score": 920.0}, {"name": "chr_14_RCC1868", "taxId": "41875", "score": 867.0}, {"name": "chr_14_RCC1868", "taxId": "41875", "score": 739.0}, {"name": "chr_14_RCC1868", "taxId": "41875", "score": 931.0}, {"name": "chr_14_RCC1868", "taxId": "41875", "score": 929.0}, {"name": "chr_14_RCC1868", "taxId": "41875", "score": 161.0}, {"name": "chr_14_RCC1868", "taxId": "41875", "score": 929.0}, {"name": "chr_14_RCC1868", "taxId": "41875", "score": 909.0}, {"name": "chr_14_RCC1868", "taxId": "41875", "score": 761.0}, {"name": "chr_14_RCC1868", "taxId": "41875", "score": 758.0}, {"name": "chr_14_RCC1868", "taxId": "41875", "score": 734.0}, {"name": "chr_14_RCC1868", "taxId": "41875", "score": 712.0}, {"name": "chr_14_RCC1868", "taxId": "41875", "score": 568.0}, {"name": "chr_14_RCC1868", "taxId": "41875", "score": 246.0}, {"name": "chr_14_RCC1868", "taxId": "41875", "score": 235.0}, {"name": "chr_14_RCC1868", "taxId": "41875", "score": 235.0}, {"name": "chr_14_RCC1868", "taxId": "41875", "score": 198.0}, {"name": "chr_14_RCC1868", "taxId": "41875", "score": 182.0}, {"name": "chr_14_RCC1868", "taxId": "41875", "score": 926.0}, {"name": "chr_14_RCC1868", "taxId": "41875", "score": 926.0}, {"name": "chr_14_RCC1868", "taxId": "41875", "score": 911.0}, {"name": "chr_14_RCC1868", "taxId": "41875", "score": 697.0}, {"name": "chr_14_RCC1868", "taxId": "41875", "score": 917.0}, {"name": "chr_14_RCC1868", "taxId": "41875", "score": 292.0}, {"name": "chr_14_RCC1868", "taxId": "41875", "score": 911.0}, {"name": "chr_14_RCC1868", "taxId": "41875", "score": 909.0}, {"name": "chr_14_RCC1868", "taxId": "41875", "score": 893.0}, {"name": "chr_14_RCC1868", "taxId": "41875", "score": 815.0}, {"name": "chr_14_RCC1868", "taxId": "41875", "score": 909.0}, {"name": "chr_14_RCC1868", "taxId": "41875", "score": 909.0}, {"name": "chr_14_RCC1868", "taxId": "41875", "score": 904.0}, {"name": "chr_14_RCC1868", "taxId": "41875", "score": 904.0}, {"name": "chr_14_RCC1868", "taxId": "41875", "score": 893.0}, {"name": "chr_14_RCC1868", "taxId": "41875", "score": 889.0}, {"name": "chr_14_RCC1868", "taxId": "41875", "score": 322.0}, {"name": "chr_14_RCC1868", "taxId": "41875", "score": 889.0}, {"name": "chr_14_RCC1868", "taxId": "41875", "score": 848.0}, {"name": "chr_14_RCC1868", "taxId": "41875", "score": 821.0}, {"name": "chr_14_RCC1868", "taxId": "41875", "score": 782.0}, {"name": "chr_14_RCC1868", "taxId": "41875", "score": 752.0}, {"name": "chr_14_RCC1868", "taxId": "41875", "score": 327.0}, {"name": "chr_14_RCC1868", "taxId": "41875", "score": 220.0}, {"name": "chr_14_RCC1868", "taxId": "41875", "score": 161.0}, {"name": "chr_14_RCC1868", "taxId": "41875", "score": 880.0}, {"name": "chr_14_RCC1868", "taxId": "41875", "score": 878.0}, {"name": "chr_14_RCC1868", "taxId": "41875", "score": 856.0}, {"name": "chr_14_RCC1868", "taxId": "41875", "score": 832.0}, {"name": "chr_14_RCC1868", "taxId": "41875", "score": 752.0}, {"name": "chr_14_RCC1868", "taxId": "41875", "score": 721.0}, {"name": "chr_14_RCC1868", "taxId": "41875", "score": 719.0}, {"name": "chr_14_RCC1868", "taxId": "41875", "score": 183.0}, {"name": "chr_14_RCC1868", "taxId": "41875", "score": 867.0}, {"name": "chr_14_RCC1868", "taxId": "41875", "score": 848.0}, {"name": "chr_14_RCC1868", "taxId": "41875", "score": 821.0}, {"name": "chr_14_RCC1868", "taxId": "41875", "score": 859.0}, {"name": "chr_14_RCC1868", "taxId": "41875", "score": 702.0}, {"name": "chr_14_RCC1868", "taxId": "41875", "score": 597.0}, {"name": "chr_14_RCC1868", "taxId": "41875", "score": 307.0}, {"name": "chr_14_RCC1868", "taxId": "41875", "score": 241.0}, {"name": "chr_14_RCC1868", "taxId": "41875", "score": 165.0}, {"name": "chr_14_RCC1868", "taxId": "41875", "score": 857.0}, {"name": "chr_14_RCC1868", "taxId": "41875", "score": 850.0}, {"name": "chr_14_RCC1868", "taxId": "41875", "score": 848.0}, {"name": "chr_14_RCC1868", "taxId": "41875", "score": 845.0}, {"name": "chr_14_RCC1868", "taxId": "41875", "score": 211.0}, {"name": "chr_14_RCC1868", "taxId": "41875", "score": 839.0}, {"name": "chr_14_RCC1868", "taxId": "41875", "score": 830.0}, {"name": "chr_14_RCC1868", "taxId": "41875", "score": 614.0}, {"name": "chr_14_RCC1868", "taxId": "41875", "score": 505.0}, {"name": "chr_14_RCC1868", "taxId": "41875", "score": 483.0}, {"name": "chr_14_RCC1868", "taxId": "41875", "score": 398.0}, {"name": "chr_14_RCC1868", "taxId": "41875", "score": 320.0}, {"name": "chr_14_RCC1868", "taxId": "41875", "score": 268.0}, {"name": "chr_14_RCC1868", "taxId": "41875", "score": 143.0}, {"name": "chr_14_RCC1868", "taxId": "41875", "score": 833.0}, {"name": "chr_14_RCC1868", "taxId": "41875", "score": 833.0}, {"name": "chr_14_RCC1868", "taxId": "41875", "score": 832.0}, {"name": "chr_14_RCC1868", "taxId": "41875", "score": 832.0}, {"name": "chr_14_RCC1868", "taxId": "41875", "score": 826.0}, {"name": "chr_14_RCC1868", "taxId": "41875", "score": 822.0}, {"name": "chr_14_RCC1868", "taxId": "41875", "score": 178.0}, {"name": "chr_14_RCC1868", "taxId": "41875", "score": 817.0}, {"name": "chr_14_RCC1868", "taxId": "41875", "score": 817.0}, {"name": "chr_14_RCC1868", "taxId": "41875", "score": 412.0}, {"name": "chr_14_RCC1868", "taxId": "41875", "score": 815.0}, {"name": "chr_14_RCC1868", "taxId": "41875", "score": 813.0}, {"name": "chr_14_RCC1868", "taxId": "41875", "score": 575.0}, {"name": "chr_14_RCC1868", "taxId": "41875", "score": 206.0}, {"name": "chr_14_RCC1868", "taxId": "41875", "score": 793.0}, {"name": "chr_14_RCC1868", "taxId": "41875", "score": 787.0}, {"name": "chr_14_RCC1868", "taxId": "41875", "score": 784.0}, {"name": "chr_14_RCC1868", "taxId": "41875", "score": 427.0}, {"name": "chr_14_RCC1868", "taxId": "41875", "score": 782.0}, {"name": "chr_14_RCC1868", "taxId": "41875", "score": 782.0}, {"name": "chr_14_RCC1868", "taxId": "41875", "score": 782.0}, {"name": "chr_14_RCC1868", "taxId": "41875", "score": 499.0}, {"name": "chr_14_RCC1868", "taxId": "41875", "score": 449.0}, {"name": "chr_14_RCC1868", "taxId": "41875", "score": 305.0}, {"name": "chr_14_RCC1868", "taxId": "41875", "score": 252.0}, {"name": "chr_14_RCC1868", "taxId": "41875", "score": 241.0}, {"name": "chr_14_RCC1868", "taxId": "41875", "score": 154.0}, {"name": "chr_14_RCC1868", "taxId": "41875", "score": 150.0}, {"name": "chr_14_RCC1868", "taxId": "41875", "score": 145.0}, {"name": "chr_14_RCC1868", "taxId": "41875", "score": 782.0}, {"name": "chr_14_RCC1868", "taxId": "41875", "score": 780.0}, {"name": "chr_14_RCC1868", "taxId": "41875", "score": 765.0}, {"name": "chr_14_RCC1868", "taxId": "41875", "score": 460.0}, {"name": "chr_14_RCC1868", "taxId": "41875", "score": 752.0}, {"name": "chr_14_RCC1868", "taxId": "41875", "score": 752.0}, {"name": "chr_14_RCC1868", "taxId": "41875", "score": 743.0}, {"name": "chr_14_RCC1868", "taxId": "41875", "score": 743.0}, {"name": "chr_14_RCC1868", "taxId": "564608", "score": 741.0}, {"name": "chr_14_RCC1868", "taxId": "41875", "score": 739.0}, {"name": "chr_14_RCC1868", "taxId": "41875", "score": 207.0}, {"name": "chr_14_RCC1868", "taxId": "41875", "score": 732.0}, {"name": "chr_14_RCC1868", "taxId": "41875", "score": 726.0}, {"name": "chr_14_RCC1868", "taxId": "41875", "score": 721.0}, {"name": "chr_14_RCC1868", "taxId": "41875", "score": 715.0}, {"name": "chr_14_RCC1868", "taxId": "41875", "score": 715.0}, {"name": "chr_14_RCC1868", "taxId": "41875", "score": 327.0}, {"name": "chr_14_RCC1868", "taxId": "41875", "score": 710.0}, {"name": "chr_14_RCC1868", "taxId": "41875", "score": 710.0}, {"name": "chr_14_RCC1868", "taxId": "41875", "score": 693.0}, {"name": "chr_14_RCC1868", "taxId": "41875", "score": 682.0}, {"name": "chr_14_RCC1868", "taxId": "41875", "score": 388.0}, {"name": "chr_14_RCC1868", "taxId": "41875", "score": 364.0}, {"name": "chr_14_RCC1868", "taxId": "41875", "score": 176.0}, {"name": "chr_14_RCC1868", "taxId": "296587", "score": 676.0}, {"name": "chr_14_RCC1868", "taxId": "41875", "score": 673.0}, {"name": "chr_14_RCC1868", "taxId": "41875", "score": 641.0}, {"name": "chr_14_RCC1868", "taxId": "41875", "score": 427.0}, {"name": "chr_14_RCC1868", "taxId": "41875", "score": 405.0}, {"name": "chr_14_RCC1868", "taxId": "41875", "score": 303.0}, {"name": "chr_14_RCC1868", "taxId": "41875", "score": 298.0}, {"name": "chr_14_RCC1868", "taxId": "41875", "score": 255.0}, {"name": "chr_14_RCC1868", "taxId": "41875", "score": 183.0}, {"name": "chr_14_RCC1868", "taxId": "41875", "score": 178.0}, {"name": "chr_14_RCC1868", "taxId": "41875", "score": 169.0}, {"name": "chr_14_RCC1868", "taxId": "41875", "score": 154.0}, {"name": "chr_14_RCC1868", "taxId": "41875", "score": 150.0}, {"name": "chr_14_RCC1868", "taxId": "296587", "score": 640.0}, {"name": "chr_14_RCC1868", "taxId": "296587", "score": 640.0}, {"name": "chr_14_RCC1868", "taxId": "296587", "score": 486.0}, {"name": "chr_14_RCC1868", "taxId": "41875", "score": 625.0}, {"name": "chr_14_RCC1868", "taxId": "41875", "score": 556.0}, {"name": "chr_14_RCC1868", "taxId": "41875", "score": 440.0}, {"name": "chr_14_RCC1868", "taxId": "41875", "score": 165.0}, {"name": "chr_14_RCC1868", "taxId": "41875", "score": 614.0}, {"name": "chr_14_RCC1868", "taxId": "41875", "score": 505.0}, {"name": "chr_14_RCC1868", "taxId": "41875", "score": 483.0}, {"name": "chr_14_RCC1868", "taxId": "41875", "score": 398.0}, {"name": "chr_14_RCC1868", "taxId": "41875", "score": 268.0}, {"name": "chr_14_RCC1868", "taxId": "41875", "score": 599.0}, {"name": "chr_14_RCC1868", "taxId": "41875", "score": 291.0}, {"name": "chr_14_RCC1868", "taxId": "41875", "score": 263.0}, {"name": "chr_14_RCC1868", "taxId": "41875", "score": 588.0}, {"name": "chr_14_RCC1868", "taxId": "41875", "score": 586.0}, {"name": "chr_14_RCC1868", "taxId": "41875", "score": 470.0}, {"name": "chr_14_RCC1868", "taxId": "41875", "score": 470.0}, {"name": "chr_14_RCC1868", "taxId": "41875", "score": 291.0}, {"name": "chr_14_RCC1868", "taxId": "41875", "score": 582.0}, {"name": "chr_14_RCC1868", "taxId": "41875", "score": 479.0}, {"name": "chr_14_RCC1868", "taxId": "41875", "score": 582.0}, {"name": "chr_14_RCC1868", "taxId": "41875", "score": 451.0}, {"name": "chr_14_RCC1868", "taxId": "41875", "score": 344.0}, {"name": "chr_14_RCC1868", "taxId": "41875", "score": 276.0}, {"name": "chr_14_RCC1868", "taxId": "41875", "score": 582.0}, {"name": "chr_14_RCC1868", "taxId": "41875", "score": 479.0}, {"name": "chr_14_RCC1868", "taxId": "41875", "score": 348.0}, {"name": "chr_14_RCC1868", "taxId": "41875", "score": 219.0}, {"name": "chr_14_RCC1868", "taxId": "41875", "score": 193.0}, {"name": "chr_14_RCC1868", "taxId": "41875", "score": 141.0}, {"name": "chr_14_RCC1868", "taxId": "41875", "score": 579.0}, {"name": "chr_14_RCC1868", "taxId": "41875", "score": 327.0}, {"name": "chr_14_RCC1868", "taxId": "41875", "score": 217.0}, {"name": "chr_14_RCC1868", "taxId": "41875", "score": 211.0}, {"name": "chr_14_RCC1868", "taxId": "41875", "score": 195.0}, {"name": "chr_14_RCC1868", "taxId": "41875", "score": 143.0}, {"name": "chr_14_RCC1868", "taxId": "41875", "score": 573.0}, {"name": "chr_14_RCC1868", "taxId": "41875", "score": 542.0}, {"name": "chr_14_RCC1868", "taxId": "41875", "score": 560.0}, {"name": "chr_14_RCC1868", "taxId": "41875", "score": 560.0}, {"name": "chr_14_RCC1868", "taxId": "41875", "score": 259.0}, {"name": "chr_14_RCC1868", "taxId": "41875", "score": 558.0}, {"name": "chr_14_RCC1868", "taxId": "41875", "score": 283.0}, {"name": "chr_14_RCC1868", "taxId": "41875", "score": 558.0}, {"name": "chr_14_RCC1868", "taxId": "41875", "score": 516.0}, {"name": "chr_14_RCC1868", "taxId": "41875", "score": 398.0}, {"name": "chr_14_RCC1868", "taxId": "41875", "score": 553.0}, {"name": "chr_14_RCC1868", "taxId": "41875", "score": 401.0}, {"name": "chr_14_RCC1868", "taxId": "41875", "score": 333.0}, {"name": "chr_14_RCC1868", "taxId": "41875", "score": 252.0}, {"name": "chr_14_RCC1868", "taxId": "41875", "score": 209.0}, {"name": "chr_14_RCC1868", "taxId": "41875", "score": 189.0}, {"name": "chr_14_RCC1868", "taxId": "41875", "score": 156.0}, {"name": "chr_14_RCC1868", "taxId": "41875", "score": 551.0}, {"name": "chr_14_RCC1868", "taxId": "41875", "score": 377.0}, {"name": "chr_14_RCC1868", "taxId": "41875", "score": 337.0}, {"name": "chr_14_RCC1868", "taxId": "41875", "score": 239.0}, {"name": "chr_14_RCC1868", "taxId": "41875", "score": 211.0}, {"name": "chr_14_RCC1868", "taxId": "41875", "score": 158.0}, {"name": "chr_14_RCC1868", "taxId": "41875", "score": 156.0}, {"name": "chr_14_RCC1868", "taxId": "41875", "score": 549.0}, {"name": "chr_14_RCC1868", "taxId": "41875", "score": 156.0}, {"name": "chr_14_RCC1868", "taxId": "41875", "score": 549.0}, {"name": "chr_14_RCC1868", "taxId": "41875", "score": 544.0}, {"name": "chr_14_RCC1868", "taxId": "41875", "score": 536.0}, {"name": "chr_14_RCC1868", "taxId": "41875", "score": 496.0}, {"name": "chr_14_RCC1868", "taxId": "41875", "score": 429.0}, {"name": "chr_14_RCC1868", "taxId": "41875", "score": 418.0}, {"name": "chr_14_RCC1868", "taxId": "41875", "score": 235.0}, {"name": "chr_14_RCC1868", "taxId": "41875", "score": 534.0}, {"name": "chr_14_RCC1868", "taxId": "41875", "score": 488.0}, {"name": "chr_14_RCC1868", "taxId": "41875", "score": 350.0}, {"name": "chr_14_RCC1868", "taxId": "41875", "score": 298.0}, {"name": "chr_14_RCC1868", "taxId": "41875", "score": 252.0}, {"name": "chr_14_RCC1868", "taxId": "41875", "score": 200.0}, {"name": "chr_14_RCC1868", "taxId": "41875", "score": 516.0}, {"name": "chr_14_RCC1868", "taxId": "41875", "score": 508.0}, {"name": "chr_14_RCC1868", "taxId": "41875", "score": 189.0}, {"name": "chr_14_RCC1868", "taxId": "41875", "score": 171.0}, {"name": "chr_14_RCC1868", "taxId": "41875", "score": 505.0}, {"name": "chr_14_RCC1868", "taxId": "41875", "score": 479.0}, {"name": "chr_14_RCC1868", "taxId": "41875", "score": 161.0}, {"name": "chr_14_RCC1868", "taxId": "41875", "score": 499.0}, {"name": "chr_14_RCC1868", "taxId": "41875", "score": 220.0}, {"name": "chr_14_RCC1868", "taxId": "41875", "score": 492.0}, {"name": "chr_14_RCC1868", "taxId": "41875", "score": 399.0}, {"name": "chr_14_RCC1868", "taxId": "296587", "score": 486.0}, {"name": "chr_14_RCC1868", "taxId": "41875", "score": 481.0}, {"name": "chr_14_RCC1868", "taxId": "41875", "score": 459.0}, {"name": "chr_14_RCC1868", "taxId": "41875", "score": 248.0}, {"name": "chr_14_RCC1868", "taxId": "41875", "score": 481.0}, {"name": "chr_14_RCC1868", "taxId": "41875", "score": 462.0}, {"name": "chr_14_RCC1868", "taxId": "41875", "score": 359.0}, {"name": "chr_14_RCC1868", "taxId": "41875", "score": 311.0}, {"name": "chr_14_RCC1868", "taxId": "41875", "score": 141.0}, {"name": "chr_14_RCC1868", "taxId": "41875", "score": 481.0}, {"name": "chr_14_RCC1868", "taxId": "41875", "score": 472.0}, {"name": "chr_14_RCC1868", "taxId": "41875", "score": 267.0}, {"name": "chr_14_RCC1868", "taxId": "41875", "score": 220.0}, {"name": "chr_14_RCC1868", "taxId": "41875", "score": 470.0}, {"name": "chr_14_RCC1868", "taxId": "41875", "score": 274.0}, {"name": "chr_14_RCC1868", "taxId": "41875", "score": 204.0}, {"name": "chr_14_RCC1868", "taxId": "41875", "score": 167.0}, {"name": "chr_14_RCC1868", "taxId": "41875", "score": 466.0}, {"name": "chr_14_RCC1868", "taxId": "41875", "score": 459.0}, {"name": "chr_14_RCC1868", "taxId": "41875", "score": 292.0}, {"name": "chr_14_RCC1868", "taxId": "41875", "score": 459.0}, {"name": "chr_14_RCC1868", "taxId": "41875", "score": 331.0}, {"name": "chr_14_RCC1868", "taxId": "41875", "score": 294.0}, {"name": "chr_14_RCC1868", "taxId": "41875", "score": 294.0}, {"name": "chr_14_RCC1868", "taxId": "41875", "score": 200.0}, {"name": "chr_14_RCC1868", "taxId": "41875", "score": 195.0}, {"name": "chr_14_RCC1868", "taxId": "41875", "score": 459.0}, {"name": "chr_14_RCC1868", "taxId": "41875", "score": 422.0}, {"name": "chr_14_RCC1868", "taxId": "41875", "score": 377.0}, {"name": "chr_14_RCC1868", "taxId": "41875", "score": 326.0}, {"name": "chr_14_RCC1868", "taxId": "41875", "score": 307.0}, {"name": "chr_14_RCC1868", "taxId": "41875", "score": 219.0}, {"name": "chr_14_RCC1868", "taxId": "41875", "score": 189.0}, {"name": "chr_14_RCC1868", "taxId": "41875", "score": 189.0}, {"name": "chr_14_RCC1868", "taxId": "41875", "score": 185.0}, {"name": "chr_14_RCC1868", "taxId": "41875", "score": 161.0}, {"name": "chr_14_RCC1868", "taxId": "41875", "score": 453.0}, {"name": "chr_14_RCC1868", "taxId": "41875", "score": 200.0}, {"name": "chr_14_RCC1868", "taxId": "41875", "score": 198.0}, {"name": "chr_14_RCC1868", "taxId": "41875", "score": 449.0}, {"name": "chr_14_RCC1868", "taxId": "41875", "score": 342.0}, {"name": "chr_14_RCC1868", "taxId": "41875", "score": 233.0}, {"name": "chr_14_RCC1868", "taxId": "41875", "score": 224.0}, {"name": "chr_14_RCC1868", "taxId": "41875", "score": 215.0}, {"name": "chr_14_RCC1868", "taxId": "41875", "score": 206.0}, {"name": "chr_14_RCC1868", "taxId": "41875", "score": 444.0}, {"name": "chr_14_RCC1868", "taxId": "41875", "score": 150.0}, {"name": "chr_14_RCC1868", "taxId": "41875", "score": 444.0}, {"name": "chr_14_RCC1868", "taxId": "41875", "score": 440.0}, {"name": "chr_14_RCC1868", "taxId": "41875", "score": 237.0}, {"name": "chr_14_RCC1868", "taxId": "41875", "score": 156.0}, {"name": "chr_14_RCC1868", "taxId": "41875", "score": 435.0}, {"name": "chr_14_RCC1868", "taxId": "41875", "score": 246.0}, {"name": "chr_14_RCC1868", "taxId": "41875", "score": 235.0}, {"name": "chr_14_RCC1868", "taxId": "41875", "score": 433.0}, {"name": "chr_14_RCC1868", "taxId": "41875", "score": 431.0}, {"name": "chr_14_RCC1868", "taxId": "41875", "score": 431.0}, {"name": "chr_14_RCC1868", "taxId": "41875", "score": 427.0}, {"name": "chr_14_RCC1868", "taxId": "41875", "score": 320.0}, {"name": "chr_14_RCC1868", "taxId": "41875", "score": 217.0}, {"name": "chr_14_RCC1868", "taxId": "41875", "score": 422.0}, {"name": "chr_14_RCC1868", "taxId": "296587", "score": 416.0}, {"name": "chr_14_RCC1868", "taxId": "41875", "score": 411.0}, {"name": "chr_14_RCC1868", "taxId": "41875", "score": 279.0}, {"name": "chr_14_RCC1868", "taxId": "41875", "score": 261.0}, {"name": "chr_14_RCC1868", "taxId": "41875", "score": 244.0}, {"name": "chr_14_RCC1868", "taxId": "41875", "score": 243.0}, {"name": "chr_14_RCC1868", "taxId": "41875", "score": 228.0}, {"name": "chr_14_RCC1868", "taxId": "41875", "score": 180.0}, {"name": "chr_14_RCC1868", "taxId": "41875", "score": 152.0}, {"name": "chr_14_RCC1868", "taxId": "41875", "score": 147.0}, {"name": "chr_14_RCC1868", "taxId": "42229", "score": 409.0}, {"name": "chr_14_RCC1868", "taxId": "41875", "score": 405.0}, {"name": "chr_14_RCC1868", "taxId": "41875", "score": 399.0}, {"name": "chr_14_RCC1868", "taxId": "41875", "score": 394.0}, {"name": "chr_14_RCC1868", "taxId": "41875", "score": 388.0}, {"name": "chr_14_RCC1868", "taxId": "436017", "score": 385.0}, {"name": "chr_14_RCC1868", "taxId": "436017", "score": 385.0}, {"name": "chr_14_RCC1868", "taxId": "102107", "score": 381.0}, {"name": "chr_14_RCC1868", "taxId": "41875", "score": 377.0}, {"name": "chr_14_RCC1868", "taxId": "41875", "score": 377.0}, {"name": "chr_14_RCC1868", "taxId": "41875", "score": 372.0}, {"name": "chr_14_RCC1868", "taxId": "41875", "score": 366.0}, {"name": "chr_14_RCC1868", "taxId": "41875", "score": 261.0}, {"name": "chr_14_RCC1868", "taxId": "41875", "score": 257.0}, {"name": "chr_14_RCC1868", "taxId": "41875", "score": 359.0}, {"name": "chr_14_RCC1868", "taxId": "41875", "score": 267.0}, {"name": "chr_14_RCC1868", "taxId": "41875", "score": 257.0}, {"name": "chr_14_RCC1868", "taxId": "41875", "score": 233.0}, {"name": "chr_14_RCC1868", "taxId": "41875", "score": 220.0}, {"name": "chr_14_RCC1868", "taxId": "41875", "score": 351.0}, {"name": "chr_14_RCC1868", "taxId": "41875", "score": 233.0}, {"name": "chr_14_RCC1868", "taxId": "41875", "score": 215.0}, {"name": "chr_14_RCC1868", "taxId": "41875", "score": 213.0}, {"name": "chr_14_RCC1868", "taxId": "41875", "score": 187.0}, {"name": "chr_14_RCC1868", "taxId": "41875", "score": 180.0}, {"name": "chr_14_RCC1868", "taxId": "41875", "score": 178.0}, {"name": "chr_14_RCC1868", "taxId": "41875", "score": 167.0}, {"name": "chr_14_RCC1868", "taxId": "41875", "score": 143.0}, {"name": "chr_14_RCC1868", "taxId": "41875", "score": 337.0}, {"name": "chr_14_RCC1868", "taxId": "41875", "score": 327.0}, {"name": "chr_14_RCC1868", "taxId": "114398", "score": 318.0}, {"name": "chr_14_RCC1868", "taxId": "41875", "score": 318.0}, {"name": "chr_14_RCC1868", "taxId": "41875", "score": 313.0}, {"name": "chr_14_RCC1868", "taxId": "41875", "score": 313.0}, {"name": "chr_14_RCC1868", "taxId": "41875", "score": 276.0}, {"name": "chr_14_RCC1868", "taxId": "41875", "score": 270.0}, {"name": "chr_14_RCC1868", "taxId": "41875", "score": 255.0}, {"name": "chr_14_RCC1868", "taxId": "41875", "score": 217.0}, {"name": "chr_14_RCC1868", "taxId": "41875", "score": 207.0}, {"name": "chr_14_RCC1868", "taxId": "41875", "score": 207.0}, {"name": "chr_14_RCC1868", "taxId": "41875", "score": 195.0}, {"name": "chr_14_RCC1868", "taxId": "41875", "score": 150.0}, {"name": "chr_14_RCC1868", "taxId": "41875", "score": 311.0}, {"name": "chr_14_RCC1868", "taxId": "41875", "score": 300.0}, {"name": "chr_14_RCC1868", "taxId": "41875", "score": 283.0}, {"name": "chr_14_RCC1868", "taxId": "41875", "score": 294.0}, {"name": "chr_14_RCC1868", "taxId": "41875", "score": 209.0}, {"name": "chr_14_RCC1868", "taxId": "43146", "score": 289.0}, {"name": "chr_14_RCC1868", "taxId": "41875", "score": 289.0}, {"name": "chr_14_RCC1868", "taxId": "41875", "score": 283.0}, {"name": "chr_14_RCC1868", "taxId": "41875", "score": 143.0}, {"name": "chr_14_RCC1868", "taxId": "41875", "score": 283.0}, {"name": "chr_14_RCC1868", "taxId": "41875", "score": 239.0}, {"name": "chr_14_RCC1868", "taxId": "41875", "score": 176.0}, {"name": "chr_14_RCC1868", "taxId": "41875", "score": 279.0}, {"name": "chr_14_RCC1868", "taxId": "41875", "score": 237.0}, {"name": "chr_14_RCC1868", "taxId": "41875", "score": 200.0}, {"name": "chr_14_RCC1868", "taxId": "41875", "score": 187.0}, {"name": "chr_14_RCC1868", "taxId": "41875", "score": 178.0}, {"name": "chr_14_RCC1868", "taxId": "41875", "score": 178.0}, {"name": "chr_14_RCC1868", "taxId": "41875", "score": 158.0}, {"name": "chr_14_RCC1868", "taxId": "41875", "score": 158.0}, {"name": "chr_14_RCC1868", "taxId": "41875", "score": 150.0}, {"name": "chr_14_RCC1868", "taxId": "41875", "score": 259.0}, {"name": "chr_14_RCC1868", "taxId": "41875", "score": 209.0}, {"name": "chr_14_RCC1868", "taxId": "41875", "score": 165.0}, {"name": "chr_14_RCC1868", "taxId": "41875", "score": 161.0}, {"name": "chr_14_RCC1868", "taxId": "41875", "score": 257.0}, {"name": "chr_14_RCC1868", "taxId": "41875", "score": 235.0}, {"name": "chr_14_RCC1868", "taxId": "41875", "score": 220.0}, {"name": "chr_14_RCC1868", "taxId": "41875", "score": 209.0}, {"name": "chr_14_RCC1868", "taxId": "41875", "score": 165.0}, {"name": "chr_14_RCC1868", "taxId": "41875", "score": 255.0}, {"name": "chr_14_RCC1868", "taxId": "41875", "score": 252.0}, {"name": "chr_14_RCC1868", "taxId": "41875", "score": 213.0}, {"name": "chr_14_RCC1868", "taxId": "564608", "score": 254.0}, {"name": "chr_14_RCC1868", "taxId": "41875", "score": 252.0}, {"name": "chr_14_RCC1868", "taxId": "41875", "score": 161.0}, {"name": "chr_14_RCC1868", "taxId": "41875", "score": 154.0}, {"name": "chr_14_RCC1868", "taxId": "41875", "score": 248.0}, {"name": "chr_14_RCC1868", "taxId": "13443", "score": 246.0}, {"name": "chr_14_RCC1868", "taxId": "41875", "score": 246.0}, {"name": "chr_14_RCC1868", "taxId": "3649", "score": 243.0}, {"name": "chr_14_RCC1868", "taxId": "9646", "score": 241.0}, {"name": "chr_14_RCC1868", "taxId": "3711", "score": 237.0}, {"name": "chr_14_RCC1868", "taxId": "1294385", "score": 233.0}, {"name": "chr_14_RCC1868", "taxId": "559305", "score": 233.0}, {"name": "chr_14_RCC1868", "taxId": "3708", "score": 231.0}, {"name": "chr_14_RCC1868", "taxId": "109376", "score": 231.0}, {"name": "chr_14_RCC1868", "taxId": "41875", "score": 231.0}, {"name": "chr_14_RCC1868", "taxId": "663331", "score": 222.0}, {"name": "chr_14_RCC1868", "taxId": "118797", "score": 217.0}, {"name": "chr_14_RCC1868", "taxId": "38626", "score": 209.0}, {"name": "chr_14_RCC1868", "taxId": "41875", "score": 202.0}, {"name": "chr_14_RCC1868", "taxId": "128390", "score": 191.0}, {"name": "chr_14_RCC1868", "taxId": "188344", "score": 187.0}, {"name": "chr_14_RCC1868", "taxId": "41875", "score": 183.0}, {"name": "chr_14_RCC1868", "taxId": "206008", "score": 182.0}, {"name": "chr_14_RCC1868", "taxId": "41875", "score": 180.0}, {"name": "chr_14_RCC1868", "taxId": "41875", "score": 163.0}, {"name": "chr_14_RCC1868", "taxId": "41875", "score": 141.0}, {"name": "chr_14_RCC1868", "taxId": "1808001", "score": 176.0}, {"name": "chr_14_RCC1868", "taxId": "13146", "score": 176.0}, {"name": "chr_14_RCC1868", "taxId": "41875", "score": 174.0}, {"name": "chr_14_RCC1868", "taxId": "79200", "score": 172.0}, {"name": "chr_14_RCC1868", "taxId": "4558", "score": 171.0}, {"name": "chr_14_RCC1868", "taxId": "41875", "score": 169.0}, {"name": "chr_14_RCC1868", "taxId": "41875", "score": 167.0}, {"name": "chr_14_RCC1868", "taxId": "41875", "score": 165.0}, {"name": "chr_14_RCC1868", "taxId": "41875", "score": 145.0}, {"name": "chr_14_RCC1868", "taxId": "4555", "score": 167.0}, {"name": "chr_14_RCC1868", "taxId": "70448", "score": 167.0}, {"name": "chr_14_RCC1868", "taxId": "70448", "score": 167.0}, {"name": "chr_14_RCC1868", "taxId": "41875", "score": 161.0}, {"name": "chr_14_RCC1868", "taxId": "28090", "score": 159.0}, {"name": "chr_14_RCC1868", "taxId": "41875", "score": 156.0}, {"name": "chr_14_RCC1868", "taxId": "50452", "score": 148.0}, {"name": "chr_14_RCC1868", "taxId": "41875", "score": 148.0}, {"name": "chr_14_RCC1868", "taxId": "8364", "score": 145.0}, {"name": "chr_14_RCC1868", "taxId": "49451", "score": 143.0}]}, "taxonomy": {"bestsum": {"species": {"tax": "Bathycoccus prasinos", "score": 2182330.0, "c_index": 31}, "genus": {"tax": "Bathycoccus", "score": 2182330.0, "c_index": 24}, "family": {"tax": "Bathycoccaceae", "score": 2183434.0, "c_index": 20}, "order": {"tax": "Mamiellales", "score": 2187773.0, "c_index": 18}, "phylum": {"tax": "Chlorophyta", "score": 2187773.0, "c_index": 5}, "superkingdom": {"tax": "Eukaryota", "score": 2193395.0, "c_index": 1}}}}, "chr_13_RCC1868": {"name": "chr_13_RCC1868", "length": 770071, "n_count": 0, "agct_count": 770071, "gc": 0.4862, "covs": {"bam0": 20.2548}, "read_cov": {"bam0": 62669}, "hits": {"tax0": [{"name": "chr_13_RCC1868", "taxId": "41875", "score": 96206.0}, {"name": "chr_13_RCC1868", "taxId": "41875", "score": 89792.0}, {"name": "chr_13_RCC1868", "taxId": "41875", "score": 82330.0}, {"name": "chr_13_RCC1868", "taxId": "41875", "score": 74428.0}, {"name": "chr_13_RCC1868", "taxId": "41875", "score": 70048.0}, {"name": "chr_13_RCC1868", "taxId": "41875", "score": 68020.0}, {"name": "chr_13_RCC1868", "taxId": "41875", "score": 65944.0}, {"name": "chr_13_RCC1868", "taxId": "41875", "score": 58218.0}, {"name": "chr_13_RCC1868", "taxId": "41875", "score": 54311.0}, {"name": "chr_13_RCC1868", "taxId": "41875", "score": 40954.0}, {"name": "chr_13_RCC1868", "taxId": "41875", "score": 40538.0}, {"name": "chr_13_RCC1868", "taxId": "41875", "score": 38348.0}, {"name": "chr_13_RCC1868", "taxId": "41875", "score": 37912.0}, {"name": "chr_13_RCC1868", "taxId": "41875", "score": 35065.0}, {"name": "chr_13_RCC1868", "taxId": "41875", "score": 34978.0}, {"name": "chr_13_RCC1868", "taxId": "41875", "score": 31399.0}, {"name": "chr_13_RCC1868", "taxId": "41875", "score": 27996.0}, {"name": "chr_13_RCC1868", "taxId": "41875", "score": 27610.0}, {"name": "chr_13_RCC1868", "taxId": "41875", "score": 24410.0}, {"name": "chr_13_RCC1868", "taxId": "41875", "score": 22888.0}, {"name": "chr_13_RCC1868", "taxId": "41875", "score": 22205.0}, {"name": "chr_13_RCC1868", "taxId": "41875", "score": 21339.0}, {"name": "chr_13_RCC1868", "taxId": "41875", "score": 20973.0}, {"name": "chr_13_RCC1868", "taxId": "41875", "score": 20233.0}, {"name": "chr_13_RCC1868", "taxId": "41875", "score": 17969.0}, {"name": "chr_13_RCC1868", "taxId": "41875", "score": 14689.0}, {"name": "chr_13_RCC1868", "taxId": "41875", "score": 14200.0}, {"name": "chr_13_RCC1868", "taxId": "41875", "score": 13983.0}, {"name": "chr_13_RCC1868", "taxId": "41875", "score": 12665.0}, {"name": "chr_13_RCC1868", "taxId": "41875", "score": 10488.0}, {"name": "chr_13_RCC1868", "taxId": "41875", "score": 9721.0}, {"name": "chr_13_RCC1868", "taxId": "41875", "score": 8968.0}, {"name": "chr_13_RCC1868", "taxId": "41875", "score": 8469.0}, {"name": "chr_13_RCC1868", "taxId": "41875", "score": 8048.0}, {"name": "chr_13_RCC1868", "taxId": "41875", "score": 6586.0}, {"name": "chr_13_RCC1868", "taxId": "41875", "score": 6152.0}, {"name": "chr_13_RCC1868", "taxId": "41875", "score": 6071.0}, {"name": "chr_13_RCC1868", "taxId": "41875", "score": 5690.0}, {"name": "chr_13_RCC1868", "taxId": "41875", "score": 5369.0}, {"name": "chr_13_RCC1868", "taxId": "41875", "score": 5291.0}, {"name": "chr_13_RCC1868", "taxId": "41875", "score": 5103.0}, {"name": "chr_13_RCC1868", "taxId": "41875", "score": 5099.0}, {"name": "chr_13_RCC1868", "taxId": "41875", "score": 4887.0}, {"name": "chr_13_RCC1868", "taxId": "41875", "score": 4881.0}, {"name": "chr_13_RCC1868", "taxId": "41875", "score": 4662.0}, {"name": "chr_13_RCC1868", "taxId": "41875", "score": 4658.0}, {"name": "chr_13_RCC1868", "taxId": "41875", "score": 4636.0}, {"name": "chr_13_RCC1868", "taxId": "41875", "score": 4510.0}, {"name": "chr_13_RCC1868", "taxId": "41875", "score": 4322.0}, {"name": "chr_13_RCC1868", "taxId": "41875", "score": 3814.0}, {"name": "chr_13_RCC1868", "taxId": "41875", "score": 3417.0}, {"name": "chr_13_RCC1868", "taxId": "41875", "score": 3408.0}, {"name": "chr_13_RCC1868", "taxId": "41875", "score": 3330.0}, {"name": "chr_13_RCC1868", "taxId": "41875", "score": 3308.0}, {"name": "chr_13_RCC1868", "taxId": "41875", "score": 3291.0}, {"name": "chr_13_RCC1868", "taxId": "41875", "score": 3260.0}, {"name": "chr_13_RCC1868", "taxId": "41875", "score": 2850.0}, {"name": "chr_13_RCC1868", "taxId": "41875", "score": 2673.0}, {"name": "chr_13_RCC1868", "taxId": "41875", "score": 2494.0}, {"name": "chr_13_RCC1868", "taxId": "41875", "score": 2492.0}, {"name": "chr_13_RCC1868", "taxId": "41875", "score": 2169.0}, {"name": "chr_13_RCC1868", "taxId": "41875", "score": 2132.0}, {"name": "chr_13_RCC1868", "taxId": "41875", "score": 2128.0}, {"name": "chr_13_RCC1868", "taxId": "41875", "score": 2095.0}, {"name": "chr_13_RCC1868", "taxId": "41875", "score": 2061.0}, {"name": "chr_13_RCC1868", "taxId": "41875", "score": 2041.0}, {"name": "chr_13_RCC1868", "taxId": "41875", "score": 1910.0}, {"name": "chr_13_RCC1868", "taxId": "41875", "score": 1877.0}, {"name": "chr_13_RCC1868", "taxId": "41875", "score": 1807.0}, {"name": "chr_13_RCC1868", "taxId": "41875", "score": 1807.0}, {"name": "chr_13_RCC1868", "taxId": "41875", "score": 1805.0}, {"name": "chr_13_RCC1868", "taxId": "41875", "score": 1664.0}, {"name": "chr_13_RCC1868", "taxId": "41875", "score": 1635.0}, {"name": "chr_13_RCC1868", "taxId": "41875", "score": 1635.0}, {"name": "chr_13_RCC1868", "taxId": "41875", "score": 1620.0}, {"name": "chr_13_RCC1868", "taxId": "41875", "score": 1596.0}, {"name": "chr_13_RCC1868", "taxId": "41875", "score": 1587.0}, {"name": "chr_13_RCC1868", "taxId": "41875", "score": 1513.0}, {"name": "chr_13_RCC1868", "taxId": "41875", "score": 1485.0}, {"name": "chr_13_RCC1868", "taxId": "41875", "score": 1441.0}, {"name": "chr_13_RCC1868", "taxId": "41875", "score": 1441.0}, {"name": "chr_13_RCC1868", "taxId": "41875", "score": 1410.0}, {"name": "chr_13_RCC1868", "taxId": "41875", "score": 1408.0}, {"name": "chr_13_RCC1868", "taxId": "41875", "score": 1408.0}, {"name": "chr_13_RCC1868", "taxId": "41875", "score": 1404.0}, {"name": "chr_13_RCC1868", "taxId": "41875", "score": 1391.0}, {"name": "chr_13_RCC1868", "taxId": "41875", "score": 1351.0}, {"name": "chr_13_RCC1868", "taxId": "41875", "score": 1301.0}, {"name": "chr_13_RCC1868", "taxId": "41875", "score": 1295.0}, {"name": "chr_13_RCC1868", "taxId": "41875", "score": 1245.0}, {"name": "chr_13_RCC1868", "taxId": "41875", "score": 1240.0}, {"name": "chr_13_RCC1868", "taxId": "41875", "score": 1227.0}, {"name": "chr_13_RCC1868", "taxId": "41875", "score": 1182.0}, {"name": "chr_13_RCC1868", "taxId": "41875", "score": 1155.0}, {"name": "chr_13_RCC1868", "taxId": "41875", "score": 1147.0}, {"name": "chr_13_RCC1868", "taxId": "41875", "score": 1138.0}, {"name": "chr_13_RCC1868", "taxId": "41875", "score": 1133.0}, {"name": "chr_13_RCC1868", "taxId": "41875", "score": 1118.0}, {"name": "chr_13_RCC1868", "taxId": "41875", "score": 1116.0}, {"name": "chr_13_RCC1868", "taxId": "41875", "score": 1114.0}, {"name": "chr_13_RCC1868", "taxId": "41875", "score": 1109.0}, {"name": "chr_13_RCC1868", "taxId": "41875", "score": 1070.0}, {"name": "chr_13_RCC1868", "taxId": "41875", "score": 1048.0}, {"name": "chr_13_RCC1868", "taxId": "41875", "score": 1040.0}, {"name": "chr_13_RCC1868", "taxId": "41875", "score": 1016.0}, {"name": "chr_13_RCC1868", "taxId": "41875", "score": 996.0}, {"name": "chr_13_RCC1868", "taxId": "41875", "score": 977.0}, {"name": "chr_13_RCC1868", "taxId": "41875", "score": 974.0}, {"name": "chr_13_RCC1868", "taxId": "41875", "score": 970.0}, {"name": "chr_13_RCC1868", "taxId": "41875", "score": 957.0}, {"name": "chr_13_RCC1868", "taxId": "41875", "score": 952.0}, {"name": "chr_13_RCC1868", "taxId": "41875", "score": 883.0}, {"name": "chr_13_RCC1868", "taxId": "41875", "score": 878.0}, {"name": "chr_13_RCC1868", "taxId": "41875", "score": 869.0}, {"name": "chr_13_RCC1868", "taxId": "41875", "score": 865.0}, {"name": "chr_13_RCC1868", "taxId": "41875", "score": 861.0}, {"name": "chr_13_RCC1868", "taxId": "41875", "score": 857.0}, {"name": "chr_13_RCC1868", "taxId": "41875", "score": 782.0}, {"name": "chr_13_RCC1868", "taxId": "41875", "score": 761.0}, {"name": "chr_13_RCC1868", "taxId": "41875", "score": 760.0}, {"name": "chr_13_RCC1868", "taxId": "41875", "score": 758.0}, {"name": "chr_13_RCC1868", "taxId": "41875", "score": 747.0}, {"name": "chr_13_RCC1868", "taxId": "41875", "score": 747.0}, {"name": "chr_13_RCC1868", "taxId": "41875", "score": 721.0}, {"name": "chr_13_RCC1868", "taxId": "41875", "score": 713.0}, {"name": "chr_13_RCC1868", "taxId": "41875", "score": 712.0}, {"name": "chr_13_RCC1868", "taxId": "41875", "score": 665.0}, {"name": "chr_13_RCC1868", "taxId": "41875", "score": 662.0}, {"name": "chr_13_RCC1868", "taxId": "41875", "score": 652.0}, {"name": "chr_13_RCC1868", "taxId": "41875", "score": 649.0}, {"name": "chr_13_RCC1868", "taxId": "41875", "score": 649.0}, {"name": "chr_13_RCC1868", "taxId": "41875", "score": 647.0}, {"name": "chr_13_RCC1868", "taxId": "41875", "score": 643.0}, {"name": "chr_13_RCC1868", "taxId": "41875", "score": 636.0}, {"name": "chr_13_RCC1868", "taxId": "41875", "score": 623.0}, {"name": "chr_13_RCC1868", "taxId": "41875", "score": 616.0}, {"name": "chr_13_RCC1868", "taxId": "41875", "score": 612.0}, {"name": "chr_13_RCC1868", "taxId": "41875", "score": 610.0}, {"name": "chr_13_RCC1868", "taxId": "41875", "score": 610.0}, {"name": "chr_13_RCC1868", "taxId": "41875", "score": 608.0}, {"name": "chr_13_RCC1868", "taxId": "41875", "score": 603.0}, {"name": "chr_13_RCC1868", "taxId": "41875", "score": 593.0}, {"name": "chr_13_RCC1868", "taxId": "41875", "score": 566.0}, {"name": "chr_13_RCC1868", "taxId": "41875", "score": 512.0}, {"name": "chr_13_RCC1868", "taxId": "41875", "score": 512.0}, {"name": "chr_13_RCC1868", "taxId": "41875", "score": 472.0}, {"name": "chr_13_RCC1868", "taxId": "41875", "score": 464.0}, {"name": "chr_13_RCC1868", "taxId": "41875", "score": 451.0}, {"name": "chr_13_RCC1868", "taxId": "41875", "score": 446.0}, {"name": "chr_13_RCC1868", "taxId": "41875", "score": 446.0}, {"name": "chr_13_RCC1868", "taxId": "41875", "score": 444.0}, {"name": "chr_13_RCC1868", "taxId": "41875", "score": 440.0}, {"name": "chr_13_RCC1868", "taxId": "41875", "score": 440.0}, {"name": "chr_13_RCC1868", "taxId": "41875", "score": 431.0}, {"name": "chr_13_RCC1868", "taxId": "41875", "score": 427.0}, {"name": "chr_13_RCC1868", "taxId": "41875", "score": 398.0}, {"name": "chr_13_RCC1868", "taxId": "41875", "score": 381.0}, {"name": "chr_13_RCC1868", "taxId": "41875", "score": 364.0}, {"name": "chr_13_RCC1868", "taxId": "41875", "score": 361.0}, {"name": "chr_13_RCC1868", "taxId": "41875", "score": 305.0}, {"name": "chr_13_RCC1868", "taxId": "41875", "score": 291.0}, {"name": "chr_13_RCC1868", "taxId": "41875", "score": 243.0}, {"name": "chr_13_RCC1868", "taxId": "41875", "score": 226.0}, {"name": "chr_13_RCC1868", "taxId": "41875", "score": 226.0}, {"name": "chr_13_RCC1868", "taxId": "41875", "score": 217.0}, {"name": "chr_13_RCC1868", "taxId": "41875", "score": 215.0}, {"name": "chr_13_RCC1868", "taxId": "41875", "score": 200.0}, {"name": "chr_13_RCC1868", "taxId": "41875", "score": 196.0}, {"name": "chr_13_RCC1868", "taxId": "41875", "score": 193.0}, {"name": "chr_13_RCC1868", "taxId": "41875", "score": 193.0}, {"name": "chr_13_RCC1868", "taxId": "41875", "score": 193.0}, {"name": "chr_13_RCC1868", "taxId": "41875", "score": 187.0}, {"name": "chr_13_RCC1868", "taxId": "41875", "score": 187.0}, {"name": "chr_13_RCC1868", "taxId": "41875", "score": 187.0}, {"name": "chr_13_RCC1868", "taxId": "41875", "score": 180.0}, {"name": "chr_13_RCC1868", "taxId": "41875", "score": 176.0}, {"name": "chr_13_RCC1868", "taxId": "41875", "score": 145.0}, {"name": "chr_13_RCC1868", "taxId": "41875", "score": 40538.0}, {"name": "chr_13_RCC1868", "taxId": "41875", "score": 14200.0}, {"name": "chr_13_RCC1868", "taxId": "41875", "score": 13983.0}, {"name": "chr_13_RCC1868", "taxId": "41875", "score": 12373.0}, {"name": "chr_13_RCC1868", "taxId": "41875", "score": 8968.0}, {"name": "chr_13_RCC1868", "taxId": "41875", "score": 8820.0}, {"name": "chr_13_RCC1868", "taxId": "41875", "score": 8469.0}, {"name": "chr_13_RCC1868", "taxId": "41875", "score": 6586.0}, {"name": "chr_13_RCC1868", "taxId": "41875", "score": 5175.0}, {"name": "chr_13_RCC1868", "taxId": "41875", "score": 4636.0}, {"name": "chr_13_RCC1868", "taxId": "41875", "score": 4553.0}, {"name": "chr_13_RCC1868", "taxId": "41875", "score": 3330.0}, {"name": "chr_13_RCC1868", "taxId": "41875", "score": 3291.0}, {"name": "chr_13_RCC1868", "taxId": "41875", "score": 3260.0}, {"name": "chr_13_RCC1868", "taxId": "41875", "score": 3216.0}, {"name": "chr_13_RCC1868", "taxId": "41875", "score": 3181.0}, {"name": "chr_13_RCC1868", "taxId": "41875", "score": 1410.0}, {"name": "chr_13_RCC1868", "taxId": "41875", "score": 1301.0}, {"name": "chr_13_RCC1868", "taxId": "41875", "score": 1155.0}, {"name": "chr_13_RCC1868", "taxId": "41875", "score": 1114.0}, {"name": "chr_13_RCC1868", "taxId": "41875", "score": 1079.0}, {"name": "chr_13_RCC1868", "taxId": "41875", "score": 652.0}, {"name": "chr_13_RCC1868", "taxId": "41875", "score": 647.0}, {"name": "chr_13_RCC1868", "taxId": "41875", "score": 636.0}, {"name": "chr_13_RCC1868", "taxId": "41875", "score": 616.0}, {"name": "chr_13_RCC1868", "taxId": "41875", "score": 566.0}, {"name": "chr_13_RCC1868", "taxId": "41875", "score": 532.0}, {"name": "chr_13_RCC1868", "taxId": "41875", "score": 444.0}, {"name": "chr_13_RCC1868", "taxId": "41875", "score": 440.0}, {"name": "chr_13_RCC1868", "taxId": "41875", "score": 440.0}, {"name": "chr_13_RCC1868", "taxId": "41875", "score": 398.0}, {"name": "chr_13_RCC1868", "taxId": "41875", "score": 361.0}, {"name": "chr_13_RCC1868", "taxId": "41875", "score": 344.0}, {"name": "chr_13_RCC1868", "taxId": "41875", "score": 176.0}, {"name": "chr_13_RCC1868", "taxId": "41875", "score": 36405.0}, {"name": "chr_13_RCC1868", "taxId": "41875", "score": 593.0}, {"name": "chr_13_RCC1868", "taxId": "41875", "score": 446.0}, {"name": "chr_13_RCC1868", "taxId": "41875", "score": 178.0}, {"name": "chr_13_RCC1868", "taxId": "41875", "score": 21760.0}, {"name": "chr_13_RCC1868", "taxId": "41875", "score": 651.0}, {"name": "chr_13_RCC1868", "taxId": "41875", "score": 19402.0}, {"name": "chr_13_RCC1868", "taxId": "41875", "score": 17969.0}, {"name": "chr_13_RCC1868", "taxId": "41875", "score": 8772.0}, {"name": "chr_13_RCC1868", "taxId": "41875", "score": 5116.0}, {"name": "chr_13_RCC1868", "taxId": "41875", "score": 5103.0}, {"name": "chr_13_RCC1868", "taxId": "41875", "score": 5099.0}, {"name": "chr_13_RCC1868", "taxId": "41875", "score": 4658.0}, {"name": "chr_13_RCC1868", "taxId": "41875", "score": 4510.0}, {"name": "chr_13_RCC1868", "taxId": "41875", "score": 3417.0}, {"name": "chr_13_RCC1868", "taxId": "41875", "score": 3408.0}, {"name": "chr_13_RCC1868", "taxId": "41875", "score": 3308.0}, {"name": "chr_13_RCC1868", "taxId": "41875", "score": 2850.0}, {"name": "chr_13_RCC1868", "taxId": "41875", "score": 2494.0}, {"name": "chr_13_RCC1868", "taxId": "41875", "score": 2132.0}, {"name": "chr_13_RCC1868", "taxId": "41875", "score": 2128.0}, {"name": "chr_13_RCC1868", "taxId": "41875", "score": 2095.0}, {"name": "chr_13_RCC1868", "taxId": "41875", "score": 1807.0}, {"name": "chr_13_RCC1868", "taxId": "41875", "score": 1805.0}, {"name": "chr_13_RCC1868", "taxId": "41875", "score": 1635.0}, {"name": "chr_13_RCC1868", "taxId": "41875", "score": 1635.0}, {"name": "chr_13_RCC1868", "taxId": "41875", "score": 1620.0}, {"name": "chr_13_RCC1868", "taxId": "41875", "score": 1587.0}, {"name": "chr_13_RCC1868", "taxId": "41875", "score": 1513.0}, {"name": "chr_13_RCC1868", "taxId": "41875", "score": 1408.0}, {"name": "chr_13_RCC1868", "taxId": "41875", "score": 1404.0}, {"name": "chr_13_RCC1868", "taxId": "41875", "score": 1391.0}, {"name": "chr_13_RCC1868", "taxId": "41875", "score": 1240.0}, {"name": "chr_13_RCC1868", "taxId": "41875", "score": 1182.0}, {"name": "chr_13_RCC1868", "taxId": "41875", "score": 1138.0}, {"name": "chr_13_RCC1868", "taxId": "41875", "score": 1133.0}, {"name": "chr_13_RCC1868", "taxId": "41875", "score": 1118.0}, {"name": "chr_13_RCC1868", "taxId": "41875", "score": 1116.0}, {"name": "chr_13_RCC1868", "taxId": "41875", "score": 1016.0}, {"name": "chr_13_RCC1868", "taxId": "41875", "score": 996.0}, {"name": "chr_13_RCC1868", "taxId": "41875", "score": 865.0}, {"name": "chr_13_RCC1868", "taxId": "41875", "score": 761.0}, {"name": "chr_13_RCC1868", "taxId": "41875", "score": 747.0}, {"name": "chr_13_RCC1868", "taxId": "41875", "score": 747.0}, {"name": "chr_13_RCC1868", "taxId": "41875", "score": 712.0}, {"name": "chr_13_RCC1868", "taxId": "41875", "score": 706.0}, {"name": "chr_13_RCC1868", "taxId": "41875", "score": 649.0}, {"name": "chr_13_RCC1868", "taxId": "41875", "score": 649.0}, {"name": "chr_13_RCC1868", "taxId": "41875", "score": 623.0}, {"name": "chr_13_RCC1868", "taxId": "41875", "score": 608.0}, {"name": "chr_13_RCC1868", "taxId": "41875", "score": 462.0}, {"name": "chr_13_RCC1868", "taxId": "41875", "score": 196.0}, {"name": "chr_13_RCC1868", "taxId": "41875", "score": 13152.0}, {"name": "chr_13_RCC1868", "taxId": "41875", "score": 588.0}, {"name": "chr_13_RCC1868", "taxId": "41875", "score": 12565.0}, {"name": "chr_13_RCC1868", "taxId": "41875", "score": 11607.0}, {"name": "chr_13_RCC1868", "taxId": "41875", "score": 5829.0}, {"name": "chr_13_RCC1868", "taxId": "41875", "score": 291.0}, {"name": "chr_13_RCC1868", "taxId": "41875", "score": 11197.0}, {"name": "chr_13_RCC1868", "taxId": "41875", "score": 10765.0}, {"name": "chr_13_RCC1868", "taxId": "41875", "score": 5269.0}, {"name": "chr_13_RCC1868", "taxId": "41875", "score": 3814.0}, {"name": "chr_13_RCC1868", "taxId": "41875", "score": 1596.0}, {"name": "chr_13_RCC1868", "taxId": "41875", "score": 1245.0}, {"name": "chr_13_RCC1868", "taxId": "41875", "score": 957.0}, {"name": "chr_13_RCC1868", "taxId": "41875", "score": 857.0}, {"name": "chr_13_RCC1868", "taxId": "41875", "score": 760.0}, {"name": "chr_13_RCC1868", "taxId": "41875", "score": 758.0}, {"name": "chr_13_RCC1868", "taxId": "41875", "score": 612.0}, {"name": "chr_13_RCC1868", "taxId": "41875", "score": 610.0}, {"name": "chr_13_RCC1868", "taxId": "41875", "score": 610.0}, {"name": "chr_13_RCC1868", "taxId": "41875", "score": 364.0}, {"name": "chr_13_RCC1868", "taxId": "41875", "score": 9487.0}, {"name": "chr_13_RCC1868", "taxId": "41875", "score": 8872.0}, {"name": "chr_13_RCC1868", "taxId": "41875", "score": 8244.0}, {"name": "chr_13_RCC1868", "taxId": "41875", "score": 8122.0}, {"name": "chr_13_RCC1868", "taxId": "41875", "score": 7856.0}, {"name": "chr_13_RCC1868", "taxId": "41875", "score": 7230.0}, {"name": "chr_13_RCC1868", "taxId": "41875", "score": 2492.0}, {"name": "chr_13_RCC1868", "taxId": "41875", "score": 6948.0}, {"name": "chr_13_RCC1868", "taxId": "41875", "score": 6828.0}, {"name": "chr_13_RCC1868", "taxId": "41875", "score": 6826.0}, {"name": "chr_13_RCC1868", "taxId": "41875", "score": 1607.0}, {"name": "chr_13_RCC1868", "taxId": "41875", "score": 1147.0}, {"name": "chr_13_RCC1868", "taxId": "41875", "score": 1005.0}, {"name": "chr_13_RCC1868", "taxId": "41875", "score": 883.0}, {"name": "chr_13_RCC1868", "taxId": "41875", "score": 861.0}, {"name": "chr_13_RCC1868", "taxId": "41875", "score": 217.0}, {"name": "chr_13_RCC1868", "taxId": "41875", "score": 145.0}, {"name": "chr_13_RCC1868", "taxId": "41875", "score": 6676.0}, {"name": "chr_13_RCC1868", "taxId": "41875", "score": 6401.0}, {"name": "chr_13_RCC1868", "taxId": "41875", "score": 6189.0}, {"name": "chr_13_RCC1868", "taxId": "41875", "score": 6045.0}, {"name": "chr_13_RCC1868", "taxId": "41875", "score": 5967.0}, {"name": "chr_13_RCC1868", "taxId": "41875", "score": 5936.0}, {"name": "chr_13_RCC1868", "taxId": "41875", "score": 5849.0}, {"name": "chr_13_RCC1868", "taxId": "41875", "score": 654.0}, {"name": "chr_13_RCC1868", "taxId": "41875", "score": 5585.0}, {"name": "chr_13_RCC1868", "taxId": "41875", "score": 5529.0}, {"name": "chr_13_RCC1868", "taxId": "41875", "score": 5498.0}, {"name": "chr_13_RCC1868", "taxId": "41875", "score": 5481.0}, {"name": "chr_13_RCC1868", "taxId": "41875", "score": 5330.0}, {"name": "chr_13_RCC1868", "taxId": "41875", "score": 5297.0}, {"name": "chr_13_RCC1868", "taxId": "41875", "score": 5241.0}, {"name": "chr_13_RCC1868", "taxId": "41875", "score": 5197.0}, {"name": "chr_13_RCC1868", "taxId": "41875", "score": 5182.0}, {"name": "chr_13_RCC1868", "taxId": "41875", "score": 5155.0}, {"name": "chr_13_RCC1868", "taxId": "41875", "score": 5094.0}, {"name": "chr_13_RCC1868", "taxId": "41875", "score": 5068.0}, {"name": "chr_13_RCC1868", "taxId": "41875", "score": 5020.0}, {"name": "chr_13_RCC1868", "taxId": "41875", "score": 5016.0}, {"name": "chr_13_RCC1868", "taxId": "41875", "score": 4878.0}, {"name": "chr_13_RCC1868", "taxId": "41875", "score": 4828.0}, {"name": "chr_13_RCC1868", "taxId": "41875", "score": 4817.0}, {"name": "chr_13_RCC1868", "taxId": "41875", "score": 4804.0}, {"name": "chr_13_RCC1868", "taxId": "41875", "score": 4754.0}, {"name": "chr_13_RCC1868", "taxId": "41875", "score": 4691.0}, {"name": "chr_13_RCC1868", "taxId": "41875", "score": 4567.0}, {"name": "chr_13_RCC1868", "taxId": "41875", "score": 4460.0}, {"name": "chr_13_RCC1868", "taxId": "41875", "score": 4451.0}, {"name": "chr_13_RCC1868", "taxId": "41875", "score": 4333.0}, {"name": "chr_13_RCC1868", "taxId": "41875", "score": 2159.0}, {"name": "chr_13_RCC1868", "taxId": "41875", "score": 4274.0}, {"name": "chr_13_RCC1868", "taxId": "41875", "score": 4259.0}, {"name": "chr_13_RCC1868", "taxId": "41875", "score": 1402.0}, {"name": "chr_13_RCC1868", "taxId": "41875", "score": 4106.0}, {"name": "chr_13_RCC1868", "taxId": "41875", "score": 4034.0}, {"name": "chr_13_RCC1868", "taxId": "41875", "score": 4028.0}, {"name": "chr_13_RCC1868", "taxId": "41875", "score": 4026.0}, {"name": "chr_13_RCC1868", "taxId": "41875", "score": 326.0}, {"name": "chr_13_RCC1868", "taxId": "41875", "score": 4017.0}, {"name": "chr_13_RCC1868", "taxId": "41875", "score": 3997.0}, {"name": "chr_13_RCC1868", "taxId": "41875", "score": 3989.0}, {"name": "chr_13_RCC1868", "taxId": "41875", "score": 3978.0}, {"name": "chr_13_RCC1868", "taxId": "41875", "score": 3967.0}, {"name": "chr_13_RCC1868", "taxId": "41875", "score": 3945.0}, {"name": "chr_13_RCC1868", "taxId": "41875", "score": 3921.0}, {"name": "chr_13_RCC1868", "taxId": "41875", "score": 636.0}, {"name": "chr_13_RCC1868", "taxId": "41875", "score": 3834.0}, {"name": "chr_13_RCC1868", "taxId": "41875", "score": 3821.0}, {"name": "chr_13_RCC1868", "taxId": "41875", "score": 3779.0}, {"name": "chr_13_RCC1868", "taxId": "41875", "score": 3762.0}, {"name": "chr_13_RCC1868", "taxId": "41875", "score": 1149.0}, {"name": "chr_13_RCC1868", "taxId": "41875", "score": 749.0}, {"name": "chr_13_RCC1868", "taxId": "41875", "score": 448.0}, {"name": "chr_13_RCC1868", "taxId": "41875", "score": 3759.0}, {"name": "chr_13_RCC1868", "taxId": "41875", "score": 3759.0}, {"name": "chr_13_RCC1868", "taxId": "41875", "score": 3243.0}, {"name": "chr_13_RCC1868", "taxId": "41875", "score": 442.0}, {"name": "chr_13_RCC1868", "taxId": "41875", "score": 3759.0}, {"name": "chr_13_RCC1868", "taxId": "41875", "score": 3243.0}, {"name": "chr_13_RCC1868", "taxId": "41875", "score": 791.0}, {"name": "chr_13_RCC1868", "taxId": "41875", "score": 774.0}, {"name": "chr_13_RCC1868", "taxId": "41875", "score": 721.0}, {"name": "chr_13_RCC1868", "taxId": "41875", "score": 446.0}, {"name": "chr_13_RCC1868", "taxId": "41875", "score": 442.0}, {"name": "chr_13_RCC1868", "taxId": "41875", "score": 178.0}, {"name": "chr_13_RCC1868", "taxId": "41875", "score": 3701.0}, {"name": "chr_13_RCC1868", "taxId": "41875", "score": 3668.0}, {"name": "chr_13_RCC1868", "taxId": "41875", "score": 3640.0}, {"name": "chr_13_RCC1868", "taxId": "41875", "score": 3613.0}, {"name": "chr_13_RCC1868", "taxId": "41875", "score": 3576.0}, {"name": "chr_13_RCC1868", "taxId": "41875", "score": 3568.0}, {"name": "chr_13_RCC1868", "taxId": "41875", "score": 3563.0}, {"name": "chr_13_RCC1868", "taxId": "41875", "score": 3524.0}, {"name": "chr_13_RCC1868", "taxId": "41875", "score": 3520.0}, {"name": "chr_13_RCC1868", "taxId": "41875", "score": 3509.0}, {"name": "chr_13_RCC1868", "taxId": "41875", "score": 3507.0}, {"name": "chr_13_RCC1868", "taxId": "41875", "score": 551.0}, {"name": "chr_13_RCC1868", "taxId": "41875", "score": 468.0}, {"name": "chr_13_RCC1868", "taxId": "41875", "score": 418.0}, {"name": "chr_13_RCC1868", "taxId": "41875", "score": 268.0}, {"name": "chr_13_RCC1868", "taxId": "41875", "score": 3504.0}, {"name": "chr_13_RCC1868", "taxId": "41875", "score": 3452.0}, {"name": "chr_13_RCC1868", "taxId": "41875", "score": 3445.0}, {"name": "chr_13_RCC1868", "taxId": "41875", "score": 3415.0}, {"name": "chr_13_RCC1868", "taxId": "41875", "score": 3413.0}, {"name": "chr_13_RCC1868", "taxId": "41875", "score": 3398.0}, {"name": "chr_13_RCC1868", "taxId": "41875", "score": 3393.0}, {"name": "chr_13_RCC1868", "taxId": "41875", "score": 628.0}, {"name": "chr_13_RCC1868", "taxId": "41875", "score": 3387.0}, {"name": "chr_13_RCC1868", "taxId": "41875", "score": 3349.0}, {"name": "chr_13_RCC1868", "taxId": "41875", "score": 3345.0}, {"name": "chr_13_RCC1868", "taxId": "41875", "score": 3314.0}, {"name": "chr_13_RCC1868", "taxId": "41875", "score": 183.0}, {"name": "chr_13_RCC1868", "taxId": "41875", "score": 3308.0}, {"name": "chr_13_RCC1868", "taxId": "41875", "score": 3302.0}, {"name": "chr_13_RCC1868", "taxId": "41875", "score": 3299.0}, {"name": "chr_13_RCC1868", "taxId": "41875", "score": 3299.0}, {"name": "chr_13_RCC1868", "taxId": "41875", "score": 627.0}, {"name": "chr_13_RCC1868", "taxId": "41875", "score": 3286.0}, {"name": "chr_13_RCC1868", "taxId": "41875", "score": 3277.0}, {"name": "chr_13_RCC1868", "taxId": "41875", "score": 3273.0}, {"name": "chr_13_RCC1868", "taxId": "41875", "score": 575.0}, {"name": "chr_13_RCC1868", "taxId": "41875", "score": 3236.0}, {"name": "chr_13_RCC1868", "taxId": "41875", "score": 3232.0}, {"name": "chr_13_RCC1868", "taxId": "41875", "score": 3214.0}, {"name": "chr_13_RCC1868", "taxId": "41875", "score": 3214.0}, {"name": "chr_13_RCC1868", "taxId": "41875", "score": 3203.0}, {"name": "chr_13_RCC1868", "taxId": "41875", "score": 3193.0}, {"name": "chr_13_RCC1868", "taxId": "41875", "score": 3175.0}, {"name": "chr_13_RCC1868", "taxId": "41875", "score": 3171.0}, {"name": "chr_13_RCC1868", "taxId": "41875", "score": 3136.0}, {"name": "chr_13_RCC1868", "taxId": "41875", "score": 3131.0}, {"name": "chr_13_RCC1868", "taxId": "41875", "score": 3129.0}, {"name": "chr_13_RCC1868", "taxId": "41875", "score": 3105.0}, {"name": "chr_13_RCC1868", "taxId": "41875", "score": 2146.0}, {"name": "chr_13_RCC1868", "taxId": "41875", "score": 1746.0}, {"name": "chr_13_RCC1868", "taxId": "41875", "score": 1125.0}, {"name": "chr_13_RCC1868", "taxId": "41875", "score": 577.0}, {"name": "chr_13_RCC1868", "taxId": "41875", "score": 3105.0}, {"name": "chr_13_RCC1868", "taxId": "41875", "score": 2146.0}, {"name": "chr_13_RCC1868", "taxId": "41875", "score": 1746.0}, {"name": "chr_13_RCC1868", "taxId": "41875", "score": 1371.0}, {"name": "chr_13_RCC1868", "taxId": "41875", "score": 1223.0}, {"name": "chr_13_RCC1868", "taxId": "41875", "score": 1125.0}, {"name": "chr_13_RCC1868", "taxId": "41875", "score": 569.0}, {"name": "chr_13_RCC1868", "taxId": "41875", "score": 492.0}, {"name": "chr_13_RCC1868", "taxId": "41875", "score": 479.0}, {"name": "chr_13_RCC1868", "taxId": "41875", "score": 464.0}, {"name": "chr_13_RCC1868", "taxId": "41875", "score": 431.0}, {"name": "chr_13_RCC1868", "taxId": "41875", "score": 414.0}, {"name": "chr_13_RCC1868", "taxId": "41875", "score": 355.0}, {"name": "chr_13_RCC1868", "taxId": "41875", "score": 355.0}, {"name": "chr_13_RCC1868", "taxId": "41875", "score": 285.0}, {"name": "chr_13_RCC1868", "taxId": "41875", "score": 235.0}, {"name": "chr_13_RCC1868", "taxId": "41875", "score": 3103.0}, {"name": "chr_13_RCC1868", "taxId": "41875", "score": 3097.0}, {"name": "chr_13_RCC1868", "taxId": "41875", "score": 3031.0}, {"name": "chr_13_RCC1868", "taxId": "41875", "score": 3009.0}, {"name": "chr_13_RCC1868", "taxId": "41875", "score": 2998.0}, {"name": "chr_13_RCC1868", "taxId": "41875", "score": 2970.0}, {"name": "chr_13_RCC1868", "taxId": "41875", "score": 2970.0}, {"name": "chr_13_RCC1868", "taxId": "41875", "score": 2966.0}, {"name": "chr_13_RCC1868", "taxId": "41875", "score": 2937.0}, {"name": "chr_13_RCC1868", "taxId": "41875", "score": 2926.0}, {"name": "chr_13_RCC1868", "taxId": "41875", "score": 2915.0}, {"name": "chr_13_RCC1868", "taxId": "41875", "score": 2913.0}, {"name": "chr_13_RCC1868", "taxId": "41875", "score": 2904.0}, {"name": "chr_13_RCC1868", "taxId": "41875", "score": 2889.0}, {"name": "chr_13_RCC1868", "taxId": "41875", "score": 2872.0}, {"name": "chr_13_RCC1868", "taxId": "41875", "score": 2806.0}, {"name": "chr_13_RCC1868", "taxId": "41875", "score": 2771.0}, {"name": "chr_13_RCC1868", "taxId": "41875", "score": 2771.0}, {"name": "chr_13_RCC1868", "taxId": "41875", "score": 2765.0}, {"name": "chr_13_RCC1868", "taxId": "41875", "score": 2760.0}, {"name": "chr_13_RCC1868", "taxId": "41875", "score": 2756.0}, {"name": "chr_13_RCC1868", "taxId": "41875", "score": 2717.0}, {"name": "chr_13_RCC1868", "taxId": "41875", "score": 2712.0}, {"name": "chr_13_RCC1868", "taxId": "41875", "score": 2710.0}, {"name": "chr_13_RCC1868", "taxId": "41875", "score": 2687.0}, {"name": "chr_13_RCC1868", "taxId": "41875", "score": 2669.0}, {"name": "chr_13_RCC1868", "taxId": "41875", "score": 2663.0}, {"name": "chr_13_RCC1868", "taxId": "41875", "score": 998.0}, {"name": "chr_13_RCC1868", "taxId": "41875", "score": 2662.0}, {"name": "chr_13_RCC1868", "taxId": "41875", "score": 2654.0}, {"name": "chr_13_RCC1868", "taxId": "41875", "score": 2643.0}, {"name": "chr_13_RCC1868", "taxId": "41875", "score": 2638.0}, {"name": "chr_13_RCC1868", "taxId": "41875", "score": 2634.0}, {"name": "chr_13_RCC1868", "taxId": "41875", "score": 2610.0}, {"name": "chr_13_RCC1868", "taxId": "41875", "score": 2590.0}, {"name": "chr_13_RCC1868", "taxId": "41875", "score": 2580.0}, {"name": "chr_13_RCC1868", "taxId": "41875", "score": 2560.0}, {"name": "chr_13_RCC1868", "taxId": "41875", "score": 2560.0}, {"name": "chr_13_RCC1868", "taxId": "41875", "score": 2558.0}, {"name": "chr_13_RCC1868", "taxId": "41875", "score": 283.0}, {"name": "chr_13_RCC1868", "taxId": "41875", "score": 2543.0}, {"name": "chr_13_RCC1868", "taxId": "41875", "score": 540.0}, {"name": "chr_13_RCC1868", "taxId": "41875", "score": 2540.0}, {"name": "chr_13_RCC1868", "taxId": "41875", "score": 2471.0}, {"name": "chr_13_RCC1868", "taxId": "41875", "score": 1459.0}, {"name": "chr_13_RCC1868", "taxId": "41875", "score": 2436.0}, {"name": "chr_13_RCC1868", "taxId": "41875", "score": 531.0}, {"name": "chr_13_RCC1868", "taxId": "41875", "score": 2427.0}, {"name": "chr_13_RCC1868", "taxId": "41875", "score": 2409.0}, {"name": "chr_13_RCC1868", "taxId": "41875", "score": 2405.0}, {"name": "chr_13_RCC1868", "taxId": "41875", "score": 2399.0}, {"name": "chr_13_RCC1868", "taxId": "41875", "score": 2388.0}, {"name": "chr_13_RCC1868", "taxId": "41875", "score": 2377.0}, {"name": "chr_13_RCC1868", "taxId": "41875", "score": 2372.0}, {"name": "chr_13_RCC1868", "taxId": "41875", "score": 2346.0}, {"name": "chr_13_RCC1868", "taxId": "41875", "score": 2322.0}, {"name": "chr_13_RCC1868", "taxId": "41875", "score": 2311.0}, {"name": "chr_13_RCC1868", "taxId": "41875", "score": 1962.0}, {"name": "chr_13_RCC1868", "taxId": "41875", "score": 2305.0}, {"name": "chr_13_RCC1868", "taxId": "41875", "score": 2279.0}, {"name": "chr_13_RCC1868", "taxId": "41875", "score": 2278.0}, {"name": "chr_13_RCC1868", "taxId": "41875", "score": 2272.0}, {"name": "chr_13_RCC1868", "taxId": "41875", "score": 2268.0}, {"name": "chr_13_RCC1868", "taxId": "41875", "score": 2261.0}, {"name": "chr_13_RCC1868", "taxId": "41875", "score": 2255.0}, {"name": "chr_13_RCC1868", "taxId": "41875", "score": 2244.0}, {"name": "chr_13_RCC1868", "taxId": "41875", "score": 2230.0}, {"name": "chr_13_RCC1868", "taxId": "41875", "score": 2228.0}, {"name": "chr_13_RCC1868", "taxId": "41875", "score": 2206.0}, {"name": "chr_13_RCC1868", "taxId": "41875", "score": 2204.0}, {"name": "chr_13_RCC1868", "taxId": "41875", "score": 889.0}, {"name": "chr_13_RCC1868", "taxId": "41875", "score": 2178.0}, {"name": "chr_13_RCC1868", "taxId": "41875", "score": 1712.0}, {"name": "chr_13_RCC1868", "taxId": "41875", "score": 780.0}, {"name": "chr_13_RCC1868", "taxId": "41875", "score": 717.0}, {"name": "chr_13_RCC1868", "taxId": "41875", "score": 627.0}, {"name": "chr_13_RCC1868", "taxId": "41875", "score": 562.0}, {"name": "chr_13_RCC1868", "taxId": "41875", "score": 2167.0}, {"name": "chr_13_RCC1868", "taxId": "41875", "score": 2145.0}, {"name": "chr_13_RCC1868", "taxId": "41875", "score": 2141.0}, {"name": "chr_13_RCC1868", "taxId": "41875", "score": 497.0}, {"name": "chr_13_RCC1868", "taxId": "41875", "score": 2135.0}, {"name": "chr_13_RCC1868", "taxId": "41875", "score": 2134.0}, {"name": "chr_13_RCC1868", "taxId": "41875", "score": 2128.0}, {"name": "chr_13_RCC1868", "taxId": "41875", "score": 2098.0}, {"name": "chr_13_RCC1868", "taxId": "41875", "score": 1827.0}, {"name": "chr_13_RCC1868", "taxId": "41875", "score": 2095.0}, {"name": "chr_13_RCC1868", "taxId": "41875", "score": 2089.0}, {"name": "chr_13_RCC1868", "taxId": "41875", "score": 2078.0}, {"name": "chr_13_RCC1868", "taxId": "41875", "score": 1131.0}, {"name": "chr_13_RCC1868", "taxId": "41875", "score": 2067.0}, {"name": "chr_13_RCC1868", "taxId": "41875", "score": 2028.0}, {"name": "chr_13_RCC1868", "taxId": "41875", "score": 2025.0}, {"name": "chr_13_RCC1868", "taxId": "41875", "score": 2017.0}, {"name": "chr_13_RCC1868", "taxId": "41875", "score": 2013.0}, {"name": "chr_13_RCC1868", "taxId": "41875", "score": 2012.0}, {"name": "chr_13_RCC1868", "taxId": "41875", "score": 1969.0}, {"name": "chr_13_RCC1868", "taxId": "41875", "score": 1945.0}, {"name": "chr_13_RCC1868", "taxId": "41875", "score": 1940.0}, {"name": "chr_13_RCC1868", "taxId": "41875", "score": 1936.0}, {"name": "chr_13_RCC1868", "taxId": "41875", "score": 1925.0}, {"name": "chr_13_RCC1868", "taxId": "41875", "score": 1912.0}, {"name": "chr_13_RCC1868", "taxId": "41875", "score": 1892.0}, {"name": "chr_13_RCC1868", "taxId": "41875", "score": 1886.0}, {"name": "chr_13_RCC1868", "taxId": "41875", "score": 1879.0}, {"name": "chr_13_RCC1868", "taxId": "41875", "score": 1857.0}, {"name": "chr_13_RCC1868", "taxId": "41875", "score": 1857.0}, {"name": "chr_13_RCC1868", "taxId": "41875", "score": 1853.0}, {"name": "chr_13_RCC1868", "taxId": "41875", "score": 1186.0}, {"name": "chr_13_RCC1868", "taxId": "41875", "score": 1853.0}, {"name": "chr_13_RCC1868", "taxId": "41875", "score": 1186.0}, {"name": "chr_13_RCC1868", "taxId": "41875", "score": 850.0}, {"name": "chr_13_RCC1868", "taxId": "41875", "score": 817.0}, {"name": "chr_13_RCC1868", "taxId": "41875", "score": 652.0}, {"name": "chr_13_RCC1868", "taxId": "41875", "score": 435.0}, {"name": "chr_13_RCC1868", "taxId": "41875", "score": 1829.0}, {"name": "chr_13_RCC1868", "taxId": "41875", "score": 1783.0}, {"name": "chr_13_RCC1868", "taxId": "41875", "score": 237.0}, {"name": "chr_13_RCC1868", "taxId": "41875", "score": 1773.0}, {"name": "chr_13_RCC1868", "taxId": "41875", "score": 1768.0}, {"name": "chr_13_RCC1868", "taxId": "41875", "score": 1757.0}, {"name": "chr_13_RCC1868", "taxId": "41875", "score": 1755.0}, {"name": "chr_13_RCC1868", "taxId": "41875", "score": 350.0}, {"name": "chr_13_RCC1868", "taxId": "41875", "score": 1753.0}, {"name": "chr_13_RCC1868", "taxId": "41875", "score": 1751.0}, {"name": "chr_13_RCC1868", "taxId": "41875", "score": 1749.0}, {"name": "chr_13_RCC1868", "taxId": "41875", "score": 1735.0}, {"name": "chr_13_RCC1868", "taxId": "41875", "score": 1735.0}, {"name": "chr_13_RCC1868", "taxId": "41875", "score": 318.0}, {"name": "chr_13_RCC1868", "taxId": "41875", "score": 215.0}, {"name": "chr_13_RCC1868", "taxId": "41875", "score": 1724.0}, {"name": "chr_13_RCC1868", "taxId": "41875", "score": 1722.0}, {"name": "chr_13_RCC1868", "taxId": "41875", "score": 1718.0}, {"name": "chr_13_RCC1868", "taxId": "41875", "score": 1718.0}, {"name": "chr_13_RCC1868", "taxId": "41875", "score": 1676.0}, {"name": "chr_13_RCC1868", "taxId": "41875", "score": 1663.0}, {"name": "chr_13_RCC1868", "taxId": "41875", "score": 1657.0}, {"name": "chr_13_RCC1868", "taxId": "41875", "score": 1644.0}, {"name": "chr_13_RCC1868", "taxId": "41875", "score": 1640.0}, {"name": "chr_13_RCC1868", "taxId": "41875", "score": 1635.0}, {"name": "chr_13_RCC1868", "taxId": "41875", "score": 1592.0}, {"name": "chr_13_RCC1868", "taxId": "41875", "score": 1585.0}, {"name": "chr_13_RCC1868", "taxId": "41875", "score": 1563.0}, {"name": "chr_13_RCC1868", "taxId": "41875", "score": 1546.0}, {"name": "chr_13_RCC1868", "taxId": "41875", "score": 1546.0}, {"name": "chr_13_RCC1868", "taxId": "41875", "score": 1528.0}, {"name": "chr_13_RCC1868", "taxId": "41875", "score": 1519.0}, {"name": "chr_13_RCC1868", "taxId": "41875", "score": 817.0}, {"name": "chr_13_RCC1868", "taxId": "41875", "score": 1515.0}, {"name": "chr_13_RCC1868", "taxId": "41875", "score": 1498.0}, {"name": "chr_13_RCC1868", "taxId": "41875", "score": 1496.0}, {"name": "chr_13_RCC1868", "taxId": "41875", "score": 1487.0}, {"name": "chr_13_RCC1868", "taxId": "41875", "score": 1474.0}, {"name": "chr_13_RCC1868", "taxId": "41875", "score": 1467.0}, {"name": "chr_13_RCC1868", "taxId": "41875", "score": 874.0}, {"name": "chr_13_RCC1868", "taxId": "41875", "score": 852.0}, {"name": "chr_13_RCC1868", "taxId": "41875", "score": 795.0}, {"name": "chr_13_RCC1868", "taxId": "41875", "score": 1463.0}, {"name": "chr_13_RCC1868", "taxId": "41875", "score": 1441.0}, {"name": "chr_13_RCC1868", "taxId": "41875", "score": 320.0}, {"name": "chr_13_RCC1868", "taxId": "41875", "score": 1393.0}, {"name": "chr_13_RCC1868", "taxId": "41875", "score": 1386.0}, {"name": "chr_13_RCC1868", "taxId": "41875", "score": 1371.0}, {"name": "chr_13_RCC1868", "taxId": "41875", "score": 159.0}, {"name": "chr_13_RCC1868", "taxId": "41875", "score": 1369.0}, {"name": "chr_13_RCC1868", "taxId": "41875", "score": 1360.0}, {"name": "chr_13_RCC1868", "taxId": "41875", "score": 1360.0}, {"name": "chr_13_RCC1868", "taxId": "41875", "score": 1349.0}, {"name": "chr_13_RCC1868", "taxId": "41875", "score": 1336.0}, {"name": "chr_13_RCC1868", "taxId": "41875", "score": 1330.0}, {"name": "chr_13_RCC1868", "taxId": "41875", "score": 1177.0}, {"name": "chr_13_RCC1868", "taxId": "41875", "score": 226.0}, {"name": "chr_13_RCC1868", "taxId": "41875", "score": 1321.0}, {"name": "chr_13_RCC1868", "taxId": "41875", "score": 1319.0}, {"name": "chr_13_RCC1868", "taxId": "41875", "score": 1297.0}, {"name": "chr_13_RCC1868", "taxId": "41875", "score": 1275.0}, {"name": "chr_13_RCC1868", "taxId": "41875", "score": 1271.0}, {"name": "chr_13_RCC1868", "taxId": "41875", "score": 1260.0}, {"name": "chr_13_RCC1868", "taxId": "41875", "score": 1254.0}, {"name": "chr_13_RCC1868", "taxId": "41875", "score": 586.0}, {"name": "chr_13_RCC1868", "taxId": "41875", "score": 1253.0}, {"name": "chr_13_RCC1868", "taxId": "41875", "score": 1232.0}, {"name": "chr_13_RCC1868", "taxId": "41875", "score": 1221.0}, {"name": "chr_13_RCC1868", "taxId": "41875", "score": 1210.0}, {"name": "chr_13_RCC1868", "taxId": "41875", "score": 1203.0}, {"name": "chr_13_RCC1868", "taxId": "41875", "score": 1177.0}, {"name": "chr_13_RCC1868", "taxId": "41875", "score": 1173.0}, {"name": "chr_13_RCC1868", "taxId": "41875", "score": 785.0}, {"name": "chr_13_RCC1868", "taxId": "41875", "score": 1166.0}, {"name": "chr_13_RCC1868", "taxId": "41875", "score": 732.0}, {"name": "chr_13_RCC1868", "taxId": "41875", "score": 710.0}, {"name": "chr_13_RCC1868", "taxId": "41875", "score": 664.0}, {"name": "chr_13_RCC1868", "taxId": "41875", "score": 640.0}, {"name": "chr_13_RCC1868", "taxId": "41875", "score": 632.0}, {"name": "chr_13_RCC1868", "taxId": "41875", "score": 475.0}, {"name": "chr_13_RCC1868", "taxId": "41875", "score": 411.0}, {"name": "chr_13_RCC1868", "taxId": "41875", "score": 320.0}, {"name": "chr_13_RCC1868", "taxId": "41875", "score": 1142.0}, {"name": "chr_13_RCC1868", "taxId": "41875", "score": 1105.0}, {"name": "chr_13_RCC1868", "taxId": "41875", "score": 1086.0}, {"name": "chr_13_RCC1868", "taxId": "41875", "score": 1066.0}, {"name": "chr_13_RCC1868", "taxId": "41875", "score": 1042.0}, {"name": "chr_13_RCC1868", "taxId": "41875", "score": 750.0}, {"name": "chr_13_RCC1868", "taxId": "41875", "score": 621.0}, {"name": "chr_13_RCC1868", "taxId": "41875", "score": 483.0}, {"name": "chr_13_RCC1868", "taxId": "41875", "score": 1020.0}, {"name": "chr_13_RCC1868", "taxId": "41875", "score": 970.0}, {"name": "chr_13_RCC1868", "taxId": "41875", "score": 953.0}, {"name": "chr_13_RCC1868", "taxId": "41875", "score": 931.0}, {"name": "chr_13_RCC1868", "taxId": "41875", "score": 917.0}, {"name": "chr_13_RCC1868", "taxId": "41875", "score": 900.0}, {"name": "chr_13_RCC1868", "taxId": "41875", "score": 900.0}, {"name": "chr_13_RCC1868", "taxId": "41875", "score": 883.0}, {"name": "chr_13_RCC1868", "taxId": "41875", "score": 702.0}, {"name": "chr_13_RCC1868", "taxId": "41875", "score": 652.0}, {"name": "chr_13_RCC1868", "taxId": "41875", "score": 363.0}, {"name": "chr_13_RCC1868", "taxId": "41875", "score": 283.0}, {"name": "chr_13_RCC1868", "taxId": "41875", "score": 281.0}, {"name": "chr_13_RCC1868", "taxId": "41875", "score": 195.0}, {"name": "chr_13_RCC1868", "taxId": "436017", "score": 893.0}, {"name": "chr_13_RCC1868", "taxId": "436017", "score": 893.0}, {"name": "chr_13_RCC1868", "taxId": "436017", "score": 702.0}, {"name": "chr_13_RCC1868", "taxId": "436017", "score": 344.0}, {"name": "chr_13_RCC1868", "taxId": "436017", "score": 154.0}, {"name": "chr_13_RCC1868", "taxId": "41875", "score": 883.0}, {"name": "chr_13_RCC1868", "taxId": "41875", "score": 863.0}, {"name": "chr_13_RCC1868", "taxId": "41875", "score": 701.0}, {"name": "chr_13_RCC1868", "taxId": "41875", "score": 856.0}, {"name": "chr_13_RCC1868", "taxId": "41875", "score": 527.0}, {"name": "chr_13_RCC1868", "taxId": "41875", "score": 843.0}, {"name": "chr_13_RCC1868", "taxId": "41875", "score": 809.0}, {"name": "chr_13_RCC1868", "taxId": "41875", "score": 804.0}, {"name": "chr_13_RCC1868", "taxId": "41875", "score": 802.0}, {"name": "chr_13_RCC1868", "taxId": "41875", "score": 802.0}, {"name": "chr_13_RCC1868", "taxId": "41875", "score": 793.0}, {"name": "chr_13_RCC1868", "taxId": "41875", "score": 800.0}, {"name": "chr_13_RCC1868", "taxId": "41875", "score": 793.0}, {"name": "chr_13_RCC1868", "taxId": "41875", "score": 795.0}, {"name": "chr_13_RCC1868", "taxId": "41875", "score": 795.0}, {"name": "chr_13_RCC1868", "taxId": "41875", "score": 793.0}, {"name": "chr_13_RCC1868", "taxId": "41875", "score": 776.0}, {"name": "chr_13_RCC1868", "taxId": "41875", "score": 773.0}, {"name": "chr_13_RCC1868", "taxId": "41875", "score": 309.0}, {"name": "chr_13_RCC1868", "taxId": "41875", "score": 150.0}, {"name": "chr_13_RCC1868", "taxId": "41875", "score": 760.0}, {"name": "chr_13_RCC1868", "taxId": "41875", "score": 582.0}, {"name": "chr_13_RCC1868", "taxId": "41875", "score": 749.0}, {"name": "chr_13_RCC1868", "taxId": "41875", "score": 739.0}, {"name": "chr_13_RCC1868", "taxId": "41875", "score": 592.0}, {"name": "chr_13_RCC1868", "taxId": "41875", "score": 736.0}, {"name": "chr_13_RCC1868", "taxId": "41875", "score": 732.0}, {"name": "chr_13_RCC1868", "taxId": "41875", "score": 732.0}, {"name": "chr_13_RCC1868", "taxId": "41875", "score": 715.0}, {"name": "chr_13_RCC1868", "taxId": "41875", "score": 710.0}, {"name": "chr_13_RCC1868", "taxId": "41875", "score": 710.0}, {"name": "chr_13_RCC1868", "taxId": "41875", "score": 704.0}, {"name": "chr_13_RCC1868", "taxId": "41875", "score": 702.0}, {"name": "chr_13_RCC1868", "taxId": "436017", "score": 702.0}, {"name": "chr_13_RCC1868", "taxId": "41875", "score": 699.0}, {"name": "chr_13_RCC1868", "taxId": "41875", "score": 688.0}, {"name": "chr_13_RCC1868", "taxId": "41875", "score": 632.0}, {"name": "chr_13_RCC1868", "taxId": "41875", "score": 688.0}, {"name": "chr_13_RCC1868", "taxId": "41875", "score": 682.0}, {"name": "chr_13_RCC1868", "taxId": "41875", "score": 664.0}, {"name": "chr_13_RCC1868", "taxId": "41875", "score": 344.0}, {"name": "chr_13_RCC1868", "taxId": "41875", "score": 285.0}, {"name": "chr_13_RCC1868", "taxId": "41875", "score": 664.0}, {"name": "chr_13_RCC1868", "taxId": "41875", "score": 161.0}, {"name": "chr_13_RCC1868", "taxId": "41875", "score": 652.0}, {"name": "chr_13_RCC1868", "taxId": "41875", "score": 643.0}, {"name": "chr_13_RCC1868", "taxId": "41875", "score": 643.0}, {"name": "chr_13_RCC1868", "taxId": "41875", "score": 348.0}, {"name": "chr_13_RCC1868", "taxId": "41875", "score": 640.0}, {"name": "chr_13_RCC1868", "taxId": "41875", "score": 638.0}, {"name": "chr_13_RCC1868", "taxId": "70448", "score": 614.0}, {"name": "chr_13_RCC1868", "taxId": "41875", "score": 582.0}, {"name": "chr_13_RCC1868", "taxId": "41875", "score": 577.0}, {"name": "chr_13_RCC1868", "taxId": "41875", "score": 577.0}, {"name": "chr_13_RCC1868", "taxId": "41875", "score": 571.0}, {"name": "chr_13_RCC1868", "taxId": "41875", "score": 566.0}, {"name": "chr_13_RCC1868", "taxId": "41875", "score": 560.0}, {"name": "chr_13_RCC1868", "taxId": "41875", "score": 499.0}, {"name": "chr_13_RCC1868", "taxId": "41875", "score": 483.0}, {"name": "chr_13_RCC1868", "taxId": "41875", "score": 483.0}, {"name": "chr_13_RCC1868", "taxId": "41875", "score": 438.0}, {"name": "chr_13_RCC1868", "taxId": "41875", "score": 475.0}, {"name": "chr_13_RCC1868", "taxId": "41875", "score": 440.0}, {"name": "chr_13_RCC1868", "taxId": "41875", "score": 438.0}, {"name": "chr_13_RCC1868", "taxId": "41875", "score": 429.0}, {"name": "chr_13_RCC1868", "taxId": "41875", "score": 427.0}, {"name": "chr_13_RCC1868", "taxId": "41875", "score": 411.0}, {"name": "chr_13_RCC1868", "taxId": "41875", "score": 348.0}, {"name": "chr_13_RCC1868", "taxId": "41875", "score": 320.0}, {"name": "chr_13_RCC1868", "taxId": "41875", "score": 237.0}, {"name": "chr_13_RCC1868", "taxId": "41875", "score": 172.0}, {"name": "chr_13_RCC1868", "taxId": "41875", "score": 405.0}, {"name": "chr_13_RCC1868", "taxId": "70448", "score": 399.0}, {"name": "chr_13_RCC1868", "taxId": "41875", "score": 383.0}, {"name": "chr_13_RCC1868", "taxId": "436017", "score": 344.0}, {"name": "chr_13_RCC1868", "taxId": "41875", "score": 320.0}, {"name": "chr_13_RCC1868", "taxId": "41875", "score": 294.0}, {"name": "chr_13_RCC1868", "taxId": "564608", "score": 272.0}, {"name": "chr_13_RCC1868", "taxId": "70448", "score": 255.0}, {"name": "chr_13_RCC1868", "taxId": "41875", "score": 231.0}, {"name": "chr_13_RCC1868", "taxId": "41875", "score": 228.0}, {"name": "chr_13_RCC1868", "taxId": "70448", "score": 217.0}, {"name": "chr_13_RCC1868", "taxId": "41875", "score": 196.0}, {"name": "chr_13_RCC1868", "taxId": "41875", "score": 195.0}, {"name": "chr_13_RCC1868", "taxId": "41875", "score": 195.0}, {"name": "chr_13_RCC1868", "taxId": "34126", "score": 183.0}, {"name": "chr_13_RCC1868", "taxId": "41875", "score": 182.0}, {"name": "chr_13_RCC1868", "taxId": "70448", "score": 158.0}, {"name": "chr_13_RCC1868", "taxId": "436017", "score": 154.0}, {"name": "chr_13_RCC1868", "taxId": "39947", "score": 152.0}, {"name": "chr_13_RCC1868", "taxId": "41875", "score": 152.0}, {"name": "chr_13_RCC1868", "taxId": "41875", "score": 152.0}, {"name": "chr_13_RCC1868", "taxId": "39947", "score": 152.0}, {"name": "chr_13_RCC1868", "taxId": "41875", "score": 150.0}, {"name": "chr_13_RCC1868", "taxId": "63459", "score": 143.0}]}, "taxonomy": {"bestsum": {"species": {"tax": "Bathycoccus prasinos", "score": 2780561.0, "c_index": 6}, "genus": {"tax": "Bathycoccus", "score": 2780561.0, "c_index": 5}, "family": {"tax": "Bathycoccaceae", "score": 2786390.0, "c_index": 4}, "order": {"tax": "Mamiellales", "score": 2786662.0, "c_index": 3}, "phylum": {"tax": "Chlorophyta", "score": 2786845.0, "c_index": 1}, "superkingdom": {"tax": "Eukaryota", "score": 2787292.0, "c_index": 0}}}}, "chr_12_RCC1868": {"name": "chr_12_RCC1868", "length": 714867, "n_count": 0, "agct_count": 714867, "gc": 0.4825, "covs": {"bam0": 20.5338}, "read_cov": {"bam0": 58978}, "hits": {"tax0": [{"name": "chr_12_RCC1868", "taxId": "41875", "score": 671100.0}, {"name": "chr_12_RCC1868", "taxId": "41875", "score": 151100.0}, {"name": "chr_12_RCC1868", "taxId": "41875", "score": 129200.0}, {"name": "chr_12_RCC1868", "taxId": "41875", "score": 90695.0}, {"name": "chr_12_RCC1868", "taxId": "41875", "score": 87355.0}, {"name": "chr_12_RCC1868", "taxId": "41875", "score": 62591.0}, {"name": "chr_12_RCC1868", "taxId": "41875", "score": 40758.0}, {"name": "chr_12_RCC1868", "taxId": "41875", "score": 24827.0}, {"name": "chr_12_RCC1868", "taxId": "41875", "score": 24646.0}, {"name": "chr_12_RCC1868", "taxId": "41875", "score": 3033.0}, {"name": "chr_12_RCC1868", "taxId": "41875", "score": 1085.0}, {"name": "chr_12_RCC1868", "taxId": "41875", "score": 1085.0}, {"name": "chr_12_RCC1868", "taxId": "41875", "score": 558.0}, {"name": "chr_12_RCC1868", "taxId": "41875", "score": 547.0}, {"name": "chr_12_RCC1868", "taxId": "41875", "score": 436.0}, {"name": "chr_12_RCC1868", "taxId": "743611", "score": 26513.0}, {"name": "chr_12_RCC1868", "taxId": "41875", "score": 13407.0}, {"name": "chr_12_RCC1868", "taxId": "41875", "score": 11961.0}, {"name": "chr_12_RCC1868", "taxId": "41875", "score": 11396.0}, {"name": "chr_12_RCC1868", "taxId": "41875", "score": 10726.0}, {"name": "chr_12_RCC1868", "taxId": "41875", "score": 10410.0}, {"name": "chr_12_RCC1868", "taxId": "41875", "score": 10244.0}, {"name": "chr_12_RCC1868", "taxId": "41875", "score": 9064.0}, {"name": "chr_12_RCC1868", "taxId": "41875", "score": 8519.0}, {"name": "chr_12_RCC1868", "taxId": "41875", "score": 8394.0}, {"name": "chr_12_RCC1868", "taxId": "41875", "score": 8377.0}, {"name": "chr_12_RCC1868", "taxId": "41875", "score": 7679.0}, {"name": "chr_12_RCC1868", "taxId": "41875", "score": 7585.0}, {"name": "chr_12_RCC1868", "taxId": "41875", "score": 7531.0}, {"name": "chr_12_RCC1868", "taxId": "41875", "score": 7347.0}, {"name": "chr_12_RCC1868", "taxId": "41875", "score": 7334.0}, {"name": "chr_12_RCC1868", "taxId": "41875", "score": 7042.0}, {"name": "chr_12_RCC1868", "taxId": "41875", "score": 6634.0}, {"name": "chr_12_RCC1868", "taxId": "41875", "score": 6610.0}, {"name": "chr_12_RCC1868", "taxId": "41875", "score": 6549.0}, {"name": "chr_12_RCC1868", "taxId": "41875", "score": 6466.0}, {"name": "chr_12_RCC1868", "taxId": "41875", "score": 6338.0}, {"name": "chr_12_RCC1868", "taxId": "41875", "score": 6244.0}, {"name": "chr_12_RCC1868", "taxId": "41875", "score": 6023.0}, {"name": "chr_12_RCC1868", "taxId": "41875", "score": 5971.0}, {"name": "chr_12_RCC1868", "taxId": "41875", "score": 5967.0}, {"name": "chr_12_RCC1868", "taxId": "41875", "score": 1085.0}, {"name": "chr_12_RCC1868", "taxId": "41875", "score": 436.0}, {"name": "chr_12_RCC1868", "taxId": "41875", "score": 436.0}, {"name": "chr_12_RCC1868", "taxId": "41875", "score": 5734.0}, {"name": "chr_12_RCC1868", "taxId": "41875", "score": 5712.0}, {"name": "chr_12_RCC1868", "taxId": "41875", "score": 5618.0}, {"name": "chr_12_RCC1868", "taxId": "41875", "score": 5590.0}, {"name": "chr_12_RCC1868", "taxId": "41875", "score": 5559.0}, {"name": "chr_12_RCC1868", "taxId": "41875", "score": 294.0}, {"name": "chr_12_RCC1868", "taxId": "41875", "score": 5526.0}, {"name": "chr_12_RCC1868", "taxId": "41875", "score": 5424.0}, {"name": "chr_12_RCC1868", "taxId": "41875", "score": 5358.0}, {"name": "chr_12_RCC1868", "taxId": "41875", "score": 5347.0}, {"name": "chr_12_RCC1868", "taxId": "41875", "score": 5264.0}, {"name": "chr_12_RCC1868", "taxId": "41875", "score": 5225.0}, {"name": "chr_12_RCC1868", "taxId": "41875", "score": 5204.0}, {"name": "chr_12_RCC1868", "taxId": "41875", "score": 5192.0}, {"name": "chr_12_RCC1868", "taxId": "41875", "score": 5169.0}, {"name": "chr_12_RCC1868", "taxId": "41875", "score": 5164.0}, {"name": "chr_12_RCC1868", "taxId": "41875", "score": 5142.0}, {"name": "chr_12_RCC1868", "taxId": "41875", "score": 5136.0}, {"name": "chr_12_RCC1868", "taxId": "41875", "score": 5075.0}, {"name": "chr_12_RCC1868", "taxId": "41875", "score": 5029.0}, {"name": "chr_12_RCC1868", "taxId": "41875", "score": 424.0}, {"name": "chr_12_RCC1868", "taxId": "41875", "score": 5025.0}, {"name": "chr_12_RCC1868", "taxId": "41875", "score": 4879.0}, {"name": "chr_12_RCC1868", "taxId": "41875", "score": 4684.0}, {"name": "chr_12_RCC1868", "taxId": "41875", "score": 4643.0}, {"name": "chr_12_RCC1868", "taxId": "41875", "score": 4615.0}, {"name": "chr_12_RCC1868", "taxId": "41875", "score": 4604.0}, {"name": "chr_12_RCC1868", "taxId": "41875", "score": 4602.0}, {"name": "chr_12_RCC1868", "taxId": "41875", "score": 4577.0}, {"name": "chr_12_RCC1868", "taxId": "41875", "score": 4521.0}, {"name": "chr_12_RCC1868", "taxId": "41875", "score": 4505.0}, {"name": "chr_12_RCC1868", "taxId": "41875", "score": 4505.0}, {"name": "chr_12_RCC1868", "taxId": "41875", "score": 4488.0}, {"name": "chr_12_RCC1868", "taxId": "41875", "score": 4471.0}, {"name": "chr_12_RCC1868", "taxId": "41875", "score": 4464.0}, {"name": "chr_12_RCC1868", "taxId": "41875", "score": 4433.0}, {"name": "chr_12_RCC1868", "taxId": "41875", "score": 4421.0}, {"name": "chr_12_RCC1868", "taxId": "41875", "score": 4383.0}, {"name": "chr_12_RCC1868", "taxId": "41875", "score": 4333.0}, {"name": "chr_12_RCC1868", "taxId": "41875", "score": 4289.0}, {"name": "chr_12_RCC1868", "taxId": "41875", "score": 4217.0}, {"name": "chr_12_RCC1868", "taxId": "41875", "score": 4205.0}, {"name": "chr_12_RCC1868", "taxId": "41875", "score": 4196.0}, {"name": "chr_12_RCC1868", "taxId": "41875", "score": 4161.0}, {"name": "chr_12_RCC1868", "taxId": "41875", "score": 4126.0}, {"name": "chr_12_RCC1868", "taxId": "41875", "score": 4100.0}, {"name": "chr_12_RCC1868", "taxId": "41875", "score": 4084.0}, {"name": "chr_12_RCC1868", "taxId": "41875", "score": 4072.0}, {"name": "chr_12_RCC1868", "taxId": "41875", "score": 3978.0}, {"name": "chr_12_RCC1868", "taxId": "41875", "score": 3951.0}, {"name": "chr_12_RCC1868", "taxId": "41875", "score": 3906.0}, {"name": "chr_12_RCC1868", "taxId": "41875", "score": 3836.0}, {"name": "chr_12_RCC1868", "taxId": "41875", "score": 165.0}, {"name": "chr_12_RCC1868", "taxId": "41875", "score": 3823.0}, {"name": "chr_12_RCC1868", "taxId": "41875", "score": 3795.0}, {"name": "chr_12_RCC1868", "taxId": "41875", "score": 3784.0}, {"name": "chr_12_RCC1868", "taxId": "41875", "score": 3773.0}, {"name": "chr_12_RCC1868", "taxId": "41875", "score": 3723.0}, {"name": "chr_12_RCC1868", "taxId": "41875", "score": 3723.0}, {"name": "chr_12_RCC1868", "taxId": "41875", "score": 3718.0}, {"name": "chr_12_RCC1868", "taxId": "41875", "score": 3712.0}, {"name": "chr_12_RCC1868", "taxId": "41875", "score": 3696.0}, {"name": "chr_12_RCC1868", "taxId": "41875", "score": 3687.0}, {"name": "chr_12_RCC1868", "taxId": "41875", "score": 3685.0}, {"name": "chr_12_RCC1868", "taxId": "41875", "score": 3644.0}, {"name": "chr_12_RCC1868", "taxId": "41875", "score": 3629.0}, {"name": "chr_12_RCC1868", "taxId": "41875", "score": 3624.0}, {"name": "chr_12_RCC1868", "taxId": "41875", "score": 3565.0}, {"name": "chr_12_RCC1868", "taxId": "41875", "score": 3557.0}, {"name": "chr_12_RCC1868", "taxId": "41875", "score": 3530.0}, {"name": "chr_12_RCC1868", "taxId": "41875", "score": 3513.0}, {"name": "chr_12_RCC1868", "taxId": "41875", "score": 3507.0}, {"name": "chr_12_RCC1868", "taxId": "41875", "score": 3493.0}, {"name": "chr_12_RCC1868", "taxId": "41875", "score": 3487.0}, {"name": "chr_12_RCC1868", "taxId": "41875", "score": 3472.0}, {"name": "chr_12_RCC1868", "taxId": "41875", "score": 2920.0}, {"name": "chr_12_RCC1868", "taxId": "41875", "score": 228.0}, {"name": "chr_12_RCC1868", "taxId": "41875", "score": 3458.0}, {"name": "chr_12_RCC1868", "taxId": "41875", "score": 3441.0}, {"name": "chr_12_RCC1868", "taxId": "41875", "score": 3441.0}, {"name": "chr_12_RCC1868", "taxId": "41875", "score": 3426.0}, {"name": "chr_12_RCC1868", "taxId": "41875", "score": 3419.0}, {"name": "chr_12_RCC1868", "taxId": "41875", "score": 3397.0}, {"name": "chr_12_RCC1868", "taxId": "41875", "score": 3341.0}, {"name": "chr_12_RCC1868", "taxId": "41875", "score": 3325.0}, {"name": "chr_12_RCC1868", "taxId": "41875", "score": 3319.0}, {"name": "chr_12_RCC1868", "taxId": "41875", "score": 3264.0}, {"name": "chr_12_RCC1868", "taxId": "41875", "score": 3258.0}, {"name": "chr_12_RCC1868", "taxId": "41875", "score": 3225.0}, {"name": "chr_12_RCC1868", "taxId": "41875", "score": 3225.0}, {"name": "chr_12_RCC1868", "taxId": "41875", "score": 3225.0}, {"name": "chr_12_RCC1868", "taxId": "41875", "score": 3208.0}, {"name": "chr_12_RCC1868", "taxId": "41875", "score": 3203.0}, {"name": "chr_12_RCC1868", "taxId": "41875", "score": 3192.0}, {"name": "chr_12_RCC1868", "taxId": "41875", "score": 3177.0}, {"name": "chr_12_RCC1868", "taxId": "41875", "score": 3175.0}, {"name": "chr_12_RCC1868", "taxId": "41875", "score": 3175.0}, {"name": "chr_12_RCC1868", "taxId": "41875", "score": 3171.0}, {"name": "chr_12_RCC1868", "taxId": "41875", "score": 3169.0}, {"name": "chr_12_RCC1868", "taxId": "41875", "score": 3164.0}, {"name": "chr_12_RCC1868", "taxId": "41875", "score": 3116.0}, {"name": "chr_12_RCC1868", "taxId": "41875", "score": 3114.0}, {"name": "chr_12_RCC1868", "taxId": "41875", "score": 3062.0}, {"name": "chr_12_RCC1868", "taxId": "41875", "score": 3061.0}, {"name": "chr_12_RCC1868", "taxId": "41875", "score": 1072.0}, {"name": "chr_12_RCC1868", "taxId": "41875", "score": 3049.0}, {"name": "chr_12_RCC1868", "taxId": "41875", "score": 3046.0}, {"name": "chr_12_RCC1868", "taxId": "41875", "score": 3042.0}, {"name": "chr_12_RCC1868", "taxId": "41875", "score": 3042.0}, {"name": "chr_12_RCC1868", "taxId": "41875", "score": 3040.0}, {"name": "chr_12_RCC1868", "taxId": "41875", "score": 545.0}, {"name": "chr_12_RCC1868", "taxId": "41875", "score": 3037.0}, {"name": "chr_12_RCC1868", "taxId": "41875", "score": 3037.0}, {"name": "chr_12_RCC1868", "taxId": "41875", "score": 3018.0}, {"name": "chr_12_RCC1868", "taxId": "41875", "score": 2944.0}, {"name": "chr_12_RCC1868", "taxId": "41875", "score": 3005.0}, {"name": "chr_12_RCC1868", "taxId": "41875", "score": 222.0}, {"name": "chr_12_RCC1868", "taxId": "41875", "score": 2996.0}, {"name": "chr_12_RCC1868", "taxId": "41875", "score": 2981.0}, {"name": "chr_12_RCC1868", "taxId": "41875", "score": 2931.0}, {"name": "chr_12_RCC1868", "taxId": "41875", "score": 2931.0}, {"name": "chr_12_RCC1868", "taxId": "41875", "score": 2931.0}, {"name": "chr_12_RCC1868", "taxId": "41875", "score": 2909.0}, {"name": "chr_12_RCC1868", "taxId": "41875", "score": 1251.0}, {"name": "chr_12_RCC1868", "taxId": "41875", "score": 2887.0}, {"name": "chr_12_RCC1868", "taxId": "41875", "score": 2826.0}, {"name": "chr_12_RCC1868", "taxId": "41875", "score": 2804.0}, {"name": "chr_12_RCC1868", "taxId": "41875", "score": 2761.0}, {"name": "chr_12_RCC1868", "taxId": "41875", "score": 2743.0}, {"name": "chr_12_RCC1868", "taxId": "41875", "score": 2732.0}, {"name": "chr_12_RCC1868", "taxId": "41875", "score": 2691.0}, {"name": "chr_12_RCC1868", "taxId": "41875", "score": 403.0}, {"name": "chr_12_RCC1868", "taxId": "41875", "score": 2689.0}, {"name": "chr_12_RCC1868", "taxId": "41875", "score": 2671.0}, {"name": "chr_12_RCC1868", "taxId": "41875", "score": 2671.0}, {"name": "chr_12_RCC1868", "taxId": "41875", "score": 2669.0}, {"name": "chr_12_RCC1868", "taxId": "41875", "score": 200.0}, {"name": "chr_12_RCC1868", "taxId": "41875", "score": 2651.0}, {"name": "chr_12_RCC1868", "taxId": "41875", "score": 2628.0}, {"name": "chr_12_RCC1868", "taxId": "41875", "score": 2615.0}, {"name": "chr_12_RCC1868", "taxId": "41875", "score": 2599.0}, {"name": "chr_12_RCC1868", "taxId": "41875", "score": 2584.0}, {"name": "chr_12_RCC1868", "taxId": "41875", "score": 2543.0}, {"name": "chr_12_RCC1868", "taxId": "41875", "score": 2543.0}, {"name": "chr_12_RCC1868", "taxId": "41875", "score": 2534.0}, {"name": "chr_12_RCC1868", "taxId": "41875", "score": 2510.0}, {"name": "chr_12_RCC1868", "taxId": "41875", "score": 2508.0}, {"name": "chr_12_RCC1868", "taxId": "41875", "score": 279.0}, {"name": "chr_12_RCC1868", "taxId": "41875", "score": 2473.0}, {"name": "chr_12_RCC1868", "taxId": "41875", "score": 202.0}, {"name": "chr_12_RCC1868", "taxId": "41875", "score": 2446.0}, {"name": "chr_12_RCC1868", "taxId": "41875", "score": 2442.0}, {"name": "chr_12_RCC1868", "taxId": "41875", "score": 1989.0}, {"name": "chr_12_RCC1868", "taxId": "41875", "score": 2438.0}, {"name": "chr_12_RCC1868", "taxId": "41875", "score": 2433.0}, {"name": "chr_12_RCC1868", "taxId": "41875", "score": 2405.0}, {"name": "chr_12_RCC1868", "taxId": "41875", "score": 2405.0}, {"name": "chr_12_RCC1868", "taxId": "41875", "score": 2372.0}, {"name": "chr_12_RCC1868", "taxId": "41875", "score": 2370.0}, {"name": "chr_12_RCC1868", "taxId": "41875", "score": 568.0}, {"name": "chr_12_RCC1868", "taxId": "41875", "score": 2361.0}, {"name": "chr_12_RCC1868", "taxId": "41875", "score": 2355.0}, {"name": "chr_12_RCC1868", "taxId": "41875", "score": 2350.0}, {"name": "chr_12_RCC1868", "taxId": "41875", "score": 2342.0}, {"name": "chr_12_RCC1868", "taxId": "41875", "score": 2337.0}, {"name": "chr_12_RCC1868", "taxId": "41875", "score": 2316.0}, {"name": "chr_12_RCC1868", "taxId": "41875", "score": 2305.0}, {"name": "chr_12_RCC1868", "taxId": "41875", "score": 2290.0}, {"name": "chr_12_RCC1868", "taxId": "41875", "score": 2283.0}, {"name": "chr_12_RCC1868", "taxId": "41875", "score": 2278.0}, {"name": "chr_12_RCC1868", "taxId": "41875", "score": 2266.0}, {"name": "chr_12_RCC1868", "taxId": "41875", "score": 2266.0}, {"name": "chr_12_RCC1868", "taxId": "41875", "score": 2261.0}, {"name": "chr_12_RCC1868", "taxId": "41875", "score": 2246.0}, {"name": "chr_12_RCC1868", "taxId": "41875", "score": 2237.0}, {"name": "chr_12_RCC1868", "taxId": "41875", "score": 335.0}, {"name": "chr_12_RCC1868", "taxId": "41875", "score": 2233.0}, {"name": "chr_12_RCC1868", "taxId": "41875", "score": 2231.0}, {"name": "chr_12_RCC1868", "taxId": "41875", "score": 2231.0}, {"name": "chr_12_RCC1868", "taxId": "41875", "score": 2222.0}, {"name": "chr_12_RCC1868", "taxId": "41875", "score": 2213.0}, {"name": "chr_12_RCC1868", "taxId": "41875", "score": 2211.0}, {"name": "chr_12_RCC1868", "taxId": "41875", "score": 2211.0}, {"name": "chr_12_RCC1868", "taxId": "41875", "score": 2200.0}, {"name": "chr_12_RCC1868", "taxId": "41875", "score": 2200.0}, {"name": "chr_12_RCC1868", "taxId": "41875", "score": 2189.0}, {"name": "chr_12_RCC1868", "taxId": "41875", "score": 2178.0}, {"name": "chr_12_RCC1868", "taxId": "41875", "score": 2172.0}, {"name": "chr_12_RCC1868", "taxId": "41875", "score": 2172.0}, {"name": "chr_12_RCC1868", "taxId": "41875", "score": 2158.0}, {"name": "chr_12_RCC1868", "taxId": "41875", "score": 2158.0}, {"name": "chr_12_RCC1868", "taxId": "41875", "score": 2154.0}, {"name": "chr_12_RCC1868", "taxId": "41875", "score": 2139.0}, {"name": "chr_12_RCC1868", "taxId": "41875", "score": 2139.0}, {"name": "chr_12_RCC1868", "taxId": "41875", "score": 2117.0}, {"name": "chr_12_RCC1868", "taxId": "41875", "score": 2117.0}, {"name": "chr_12_RCC1868", "taxId": "41875", "score": 2111.0}, {"name": "chr_12_RCC1868", "taxId": "41875", "score": 2111.0}, {"name": "chr_12_RCC1868", "taxId": "41875", "score": 2106.0}, {"name": "chr_12_RCC1868", "taxId": "41875", "score": 2102.0}, {"name": "chr_12_RCC1868", "taxId": "41875", "score": 2100.0}, {"name": "chr_12_RCC1868", "taxId": "41875", "score": 2098.0}, {"name": "chr_12_RCC1868", "taxId": "41875", "score": 913.0}, {"name": "chr_12_RCC1868", "taxId": "41875", "score": 180.0}, {"name": "chr_12_RCC1868", "taxId": "41875", "score": 2095.0}, {"name": "chr_12_RCC1868", "taxId": "41875", "score": 2084.0}, {"name": "chr_12_RCC1868", "taxId": "41875", "score": 2073.0}, {"name": "chr_12_RCC1868", "taxId": "41875", "score": 2067.0}, {"name": "chr_12_RCC1868", "taxId": "41875", "score": 2061.0}, {"name": "chr_12_RCC1868", "taxId": "41875", "score": 2045.0}, {"name": "chr_12_RCC1868", "taxId": "41875", "score": 2039.0}, {"name": "chr_12_RCC1868", "taxId": "41875", "score": 2034.0}, {"name": "chr_12_RCC1868", "taxId": "41875", "score": 2023.0}, {"name": "chr_12_RCC1868", "taxId": "41875", "score": 2015.0}, {"name": "chr_12_RCC1868", "taxId": "41875", "score": 169.0}, {"name": "chr_12_RCC1868", "taxId": "41875", "score": 2013.0}, {"name": "chr_12_RCC1868", "taxId": "41875", "score": 2012.0}, {"name": "chr_12_RCC1868", "taxId": "41875", "score": 1995.0}, {"name": "chr_12_RCC1868", "taxId": "41875", "score": 1995.0}, {"name": "chr_12_RCC1868", "taxId": "41875", "score": 1973.0}, {"name": "chr_12_RCC1868", "taxId": "41875", "score": 407.0}, {"name": "chr_12_RCC1868", "taxId": "41875", "score": 1971.0}, {"name": "chr_12_RCC1868", "taxId": "41875", "score": 1821.0}, {"name": "chr_12_RCC1868", "taxId": "41875", "score": 558.0}, {"name": "chr_12_RCC1868", "taxId": "41875", "score": 547.0}, {"name": "chr_12_RCC1868", "taxId": "41875", "score": 1956.0}, {"name": "chr_12_RCC1868", "taxId": "41875", "score": 1956.0}, {"name": "chr_12_RCC1868", "taxId": "41875", "score": 1940.0}, {"name": "chr_12_RCC1868", "taxId": "41875", "score": 1925.0}, {"name": "chr_12_RCC1868", "taxId": "41875", "score": 1925.0}, {"name": "chr_12_RCC1868", "taxId": "41875", "score": 1916.0}, {"name": "chr_12_RCC1868", "taxId": "41875", "score": 1914.0}, {"name": "chr_12_RCC1868", "taxId": "41875", "score": 1912.0}, {"name": "chr_12_RCC1868", "taxId": "436017", "score": 1912.0}, {"name": "chr_12_RCC1868", "taxId": "436017", "score": 446.0}, {"name": "chr_12_RCC1868", "taxId": "436017", "score": 394.0}, {"name": "chr_12_RCC1868", "taxId": "436017", "score": 388.0}, {"name": "chr_12_RCC1868", "taxId": "436017", "score": 298.0}, {"name": "chr_12_RCC1868", "taxId": "436017", "score": 239.0}, {"name": "chr_12_RCC1868", "taxId": "436017", "score": 176.0}, {"name": "chr_12_RCC1868", "taxId": "41875", "score": 1908.0}, {"name": "chr_12_RCC1868", "taxId": "41875", "score": 1908.0}, {"name": "chr_12_RCC1868", "taxId": "436017", "score": 1908.0}, {"name": "chr_12_RCC1868", "taxId": "41875", "score": 1895.0}, {"name": "chr_12_RCC1868", "taxId": "41875", "score": 1884.0}, {"name": "chr_12_RCC1868", "taxId": "41875", "score": 1873.0}, {"name": "chr_12_RCC1868", "taxId": "41875", "score": 1868.0}, {"name": "chr_12_RCC1868", "taxId": "41875", "score": 1862.0}, {"name": "chr_12_RCC1868", "taxId": "41875", "score": 1855.0}, {"name": "chr_12_RCC1868", "taxId": "41875", "score": 1840.0}, {"name": "chr_12_RCC1868", "taxId": "41875", "score": 1834.0}, {"name": "chr_12_RCC1868", "taxId": "41875", "score": 1808.0}, {"name": "chr_12_RCC1868", "taxId": "41875", "score": 1803.0}, {"name": "chr_12_RCC1868", "taxId": "41875", "score": 1801.0}, {"name": "chr_12_RCC1868", "taxId": "41875", "score": 1790.0}, {"name": "chr_12_RCC1868", "taxId": "41875", "score": 1779.0}, {"name": "chr_12_RCC1868", "taxId": "41875", "score": 1766.0}, {"name": "chr_12_RCC1868", "taxId": "41875", "score": 1762.0}, {"name": "chr_12_RCC1868", "taxId": "41875", "score": 165.0}, {"name": "chr_12_RCC1868", "taxId": "70448", "score": 1759.0}, {"name": "chr_12_RCC1868", "taxId": "41875", "score": 1757.0}, {"name": "chr_12_RCC1868", "taxId": "41875", "score": 1751.0}, {"name": "chr_12_RCC1868", "taxId": "41875", "score": 1740.0}, {"name": "chr_12_RCC1868", "taxId": "41875", "score": 202.0}, {"name": "chr_12_RCC1868", "taxId": "41875", "score": 1724.0}, {"name": "chr_12_RCC1868", "taxId": "41875", "score": 1714.0}, {"name": "chr_12_RCC1868", "taxId": "41875", "score": 1701.0}, {"name": "chr_12_RCC1868", "taxId": "41875", "score": 1687.0}, {"name": "chr_12_RCC1868", "taxId": "41875", "score": 1661.0}, {"name": "chr_12_RCC1868", "taxId": "41875", "score": 1657.0}, {"name": "chr_12_RCC1868", "taxId": "41875", "score": 1652.0}, {"name": "chr_12_RCC1868", "taxId": "41875", "score": 1642.0}, {"name": "chr_12_RCC1868", "taxId": "41875", "score": 1620.0}, {"name": "chr_12_RCC1868", "taxId": "41875", "score": 1618.0}, {"name": "chr_12_RCC1868", "taxId": "41875", "score": 520.0}, {"name": "chr_12_RCC1868", "taxId": "41875", "score": 1616.0}, {"name": "chr_12_RCC1868", "taxId": "41875", "score": 185.0}, {"name": "chr_12_RCC1868", "taxId": "41875", "score": 1615.0}, {"name": "chr_12_RCC1868", "taxId": "41875", "score": 1613.0}, {"name": "chr_12_RCC1868", "taxId": "41875", "score": 1596.0}, {"name": "chr_12_RCC1868", "taxId": "41875", "score": 1563.0}, {"name": "chr_12_RCC1868", "taxId": "41875", "score": 1552.0}, {"name": "chr_12_RCC1868", "taxId": "41875", "score": 523.0}, {"name": "chr_12_RCC1868", "taxId": "41875", "score": 1552.0}, {"name": "chr_12_RCC1868", "taxId": "41875", "score": 1541.0}, {"name": "chr_12_RCC1868", "taxId": "41875", "score": 1537.0}, {"name": "chr_12_RCC1868", "taxId": "41875", "score": 1535.0}, {"name": "chr_12_RCC1868", "taxId": "41875", "score": 1530.0}, {"name": "chr_12_RCC1868", "taxId": "41875", "score": 1530.0}, {"name": "chr_12_RCC1868", "taxId": "41875", "score": 1530.0}, {"name": "chr_12_RCC1868", "taxId": "41875", "score": 1524.0}, {"name": "chr_12_RCC1868", "taxId": "41875", "score": 1517.0}, {"name": "chr_12_RCC1868", "taxId": "41875", "score": 1513.0}, {"name": "chr_12_RCC1868", "taxId": "41875", "score": 1513.0}, {"name": "chr_12_RCC1868", "taxId": "41875", "score": 1502.0}, {"name": "chr_12_RCC1868", "taxId": "41875", "score": 1496.0}, {"name": "chr_12_RCC1868", "taxId": "41875", "score": 1496.0}, {"name": "chr_12_RCC1868", "taxId": "41875", "score": 1491.0}, {"name": "chr_12_RCC1868", "taxId": "41875", "score": 1485.0}, {"name": "chr_12_RCC1868", "taxId": "41875", "score": 1485.0}, {"name": "chr_12_RCC1868", "taxId": "41875", "score": 1485.0}, {"name": "chr_12_RCC1868", "taxId": "41875", "score": 1482.0}, {"name": "chr_12_RCC1868", "taxId": "41875", "score": 1469.0}, {"name": "chr_12_RCC1868", "taxId": "41875", "score": 1469.0}, {"name": "chr_12_RCC1868", "taxId": "41875", "score": 1458.0}, {"name": "chr_12_RCC1868", "taxId": "41875", "score": 1452.0}, {"name": "chr_12_RCC1868", "taxId": "41875", "score": 1452.0}, {"name": "chr_12_RCC1868", "taxId": "41875", "score": 817.0}, {"name": "chr_12_RCC1868", "taxId": "41875", "score": 207.0}, {"name": "chr_12_RCC1868", "taxId": "41875", "score": 1450.0}, {"name": "chr_12_RCC1868", "taxId": "41875", "score": 152.0}, {"name": "chr_12_RCC1868", "taxId": "41875", "score": 1447.0}, {"name": "chr_12_RCC1868", "taxId": "41875", "score": 1441.0}, {"name": "chr_12_RCC1868", "taxId": "41875", "score": 1441.0}, {"name": "chr_12_RCC1868", "taxId": "41875", "score": 1424.0}, {"name": "chr_12_RCC1868", "taxId": "41875", "score": 1424.0}, {"name": "chr_12_RCC1868", "taxId": "41875", "score": 1419.0}, {"name": "chr_12_RCC1868", "taxId": "41875", "score": 1419.0}, {"name": "chr_12_RCC1868", "taxId": "41875", "score": 1393.0}, {"name": "chr_12_RCC1868", "taxId": "41875", "score": 396.0}, {"name": "chr_12_RCC1868", "taxId": "41875", "score": 1384.0}, {"name": "chr_12_RCC1868", "taxId": "41875", "score": 1363.0}, {"name": "chr_12_RCC1868", "taxId": "41875", "score": 1362.0}, {"name": "chr_12_RCC1868", "taxId": "41875", "score": 1358.0}, {"name": "chr_12_RCC1868", "taxId": "41875", "score": 1330.0}, {"name": "chr_12_RCC1868", "taxId": "41875", "score": 1314.0}, {"name": "chr_12_RCC1868", "taxId": "41875", "score": 1303.0}, {"name": "chr_12_RCC1868", "taxId": "41875", "score": 368.0}, {"name": "chr_12_RCC1868", "taxId": "41875", "score": 1303.0}, {"name": "chr_12_RCC1868", "taxId": "41875", "score": 1303.0}, {"name": "chr_12_RCC1868", "taxId": "41875", "score": 1303.0}, {"name": "chr_12_RCC1868", "taxId": "41875", "score": 1284.0}, {"name": "chr_12_RCC1868", "taxId": "41875", "score": 1275.0}, {"name": "chr_12_RCC1868", "taxId": "41875", "score": 1258.0}, {"name": "chr_12_RCC1868", "taxId": "41875", "score": 1242.0}, {"name": "chr_12_RCC1868", "taxId": "41875", "score": 254.0}, {"name": "chr_12_RCC1868", "taxId": "41875", "score": 1242.0}, {"name": "chr_12_RCC1868", "taxId": "41875", "score": 1240.0}, {"name": "chr_12_RCC1868", "taxId": "41875", "score": 267.0}, {"name": "chr_12_RCC1868", "taxId": "41875", "score": 1230.0}, {"name": "chr_12_RCC1868", "taxId": "41875", "score": 1230.0}, {"name": "chr_12_RCC1868", "taxId": "41875", "score": 1229.0}, {"name": "chr_12_RCC1868", "taxId": "41875", "score": 1229.0}, {"name": "chr_12_RCC1868", "taxId": "41875", "score": 1219.0}, {"name": "chr_12_RCC1868", "taxId": "41875", "score": 1216.0}, {"name": "chr_12_RCC1868", "taxId": "41875", "score": 1212.0}, {"name": "chr_12_RCC1868", "taxId": "41875", "score": 1203.0}, {"name": "chr_12_RCC1868", "taxId": "41875", "score": 1203.0}, {"name": "chr_12_RCC1868", "taxId": "41875", "score": 1197.0}, {"name": "chr_12_RCC1868", "taxId": "41875", "score": 1192.0}, {"name": "chr_12_RCC1868", "taxId": "41875", "score": 1175.0}, {"name": "chr_12_RCC1868", "taxId": "41875", "score": 1164.0}, {"name": "chr_12_RCC1868", "taxId": "41875", "score": 1158.0}, {"name": "chr_12_RCC1868", "taxId": "41875", "score": 1158.0}, {"name": "chr_12_RCC1868", "taxId": "41875", "score": 1158.0}, {"name": "chr_12_RCC1868", "taxId": "41875", "score": 1144.0}, {"name": "chr_12_RCC1868", "taxId": "41875", "score": 143.0}, {"name": "chr_12_RCC1868", "taxId": "41875", "score": 1131.0}, {"name": "chr_12_RCC1868", "taxId": "41875", "score": 1125.0}, {"name": "chr_12_RCC1868", "taxId": "41875", "score": 1120.0}, {"name": "chr_12_RCC1868", "taxId": "41875", "score": 1114.0}, {"name": "chr_12_RCC1868", "taxId": "41875", "score": 1110.0}, {"name": "chr_12_RCC1868", "taxId": "41875", "score": 313.0}, {"name": "chr_12_RCC1868", "taxId": "41875", "score": 1098.0}, {"name": "chr_12_RCC1868", "taxId": "41875", "score": 1098.0}, {"name": "chr_12_RCC1868", "taxId": "41875", "score": 1090.0}, {"name": "chr_12_RCC1868", "taxId": "41875", "score": 1050.0}, {"name": "chr_12_RCC1868", "taxId": "41875", "score": 1022.0}, {"name": "chr_12_RCC1868", "taxId": "41875", "score": 1014.0}, {"name": "chr_12_RCC1868", "taxId": "41875", "score": 1002.0}, {"name": "chr_12_RCC1868", "taxId": "41875", "score": 828.0}, {"name": "chr_12_RCC1868", "taxId": "41875", "score": 614.0}, {"name": "chr_12_RCC1868", "taxId": "41875", "score": 473.0}, {"name": "chr_12_RCC1868", "taxId": "41875", "score": 1000.0}, {"name": "chr_12_RCC1868", "taxId": "41875", "score": 499.0}, {"name": "chr_12_RCC1868", "taxId": "41875", "score": 981.0}, {"name": "chr_12_RCC1868", "taxId": "41875", "score": 970.0}, {"name": "chr_12_RCC1868", "taxId": "41875", "score": 959.0}, {"name": "chr_12_RCC1868", "taxId": "41875", "score": 942.0}, {"name": "chr_12_RCC1868", "taxId": "41875", "score": 926.0}, {"name": "chr_12_RCC1868", "taxId": "41875", "score": 219.0}, {"name": "chr_12_RCC1868", "taxId": "41875", "score": 926.0}, {"name": "chr_12_RCC1868", "taxId": "41875", "score": 909.0}, {"name": "chr_12_RCC1868", "taxId": "41875", "score": 904.0}, {"name": "chr_12_RCC1868", "taxId": "41875", "score": 894.0}, {"name": "chr_12_RCC1868", "taxId": "41875", "score": 894.0}, {"name": "chr_12_RCC1868", "taxId": "41875", "score": 612.0}, {"name": "chr_12_RCC1868", "taxId": "41875", "score": 425.0}, {"name": "chr_12_RCC1868", "taxId": "41875", "score": 893.0}, {"name": "chr_12_RCC1868", "taxId": "564608", "score": 891.0}, {"name": "chr_12_RCC1868", "taxId": "41875", "score": 878.0}, {"name": "chr_12_RCC1868", "taxId": "41875", "score": 876.0}, {"name": "chr_12_RCC1868", "taxId": "41875", "score": 440.0}, {"name": "chr_12_RCC1868", "taxId": "41875", "score": 856.0}, {"name": "chr_12_RCC1868", "taxId": "41875", "score": 843.0}, {"name": "chr_12_RCC1868", "taxId": "41875", "score": 832.0}, {"name": "chr_12_RCC1868", "taxId": "41875", "score": 828.0}, {"name": "chr_12_RCC1868", "taxId": "41875", "score": 826.0}, {"name": "chr_12_RCC1868", "taxId": "41875", "score": 826.0}, {"name": "chr_12_RCC1868", "taxId": "41875", "score": 826.0}, {"name": "chr_12_RCC1868", "taxId": "41875", "score": 656.0}, {"name": "chr_12_RCC1868", "taxId": "41875", "score": 448.0}, {"name": "chr_12_RCC1868", "taxId": "41875", "score": 826.0}, {"name": "chr_12_RCC1868", "taxId": "41875", "score": 811.0}, {"name": "chr_12_RCC1868", "taxId": "41875", "score": 510.0}, {"name": "chr_12_RCC1868", "taxId": "41875", "score": 821.0}, {"name": "chr_12_RCC1868", "taxId": "41875", "score": 220.0}, {"name": "chr_12_RCC1868", "taxId": "41875", "score": 809.0}, {"name": "chr_12_RCC1868", "taxId": "41875", "score": 206.0}, {"name": "chr_12_RCC1868", "taxId": "41875", "score": 183.0}, {"name": "chr_12_RCC1868", "taxId": "41875", "score": 154.0}, {"name": "chr_12_RCC1868", "taxId": "41875", "score": 150.0}, {"name": "chr_12_RCC1868", "taxId": "41875", "score": 798.0}, {"name": "chr_12_RCC1868", "taxId": "41875", "score": 798.0}, {"name": "chr_12_RCC1868", "taxId": "41875", "score": 793.0}, {"name": "chr_12_RCC1868", "taxId": "41875", "score": 771.0}, {"name": "chr_12_RCC1868", "taxId": "41875", "score": 741.0}, {"name": "chr_12_RCC1868", "taxId": "41875", "score": 675.0}, {"name": "chr_12_RCC1868", "taxId": "41875", "score": 708.0}, {"name": "chr_12_RCC1868", "taxId": "41875", "score": 187.0}, {"name": "chr_12_RCC1868", "taxId": "41875", "score": 704.0}, {"name": "chr_12_RCC1868", "taxId": "41875", "score": 688.0}, {"name": "chr_12_RCC1868", "taxId": "41875", "score": 671.0}, {"name": "chr_12_RCC1868", "taxId": "41875", "score": 654.0}, {"name": "chr_12_RCC1868", "taxId": "41875", "score": 632.0}, {"name": "chr_12_RCC1868", "taxId": "41875", "score": 632.0}, {"name": "chr_12_RCC1868", "taxId": "41875", "score": 625.0}, {"name": "chr_12_RCC1868", "taxId": "41875", "score": 174.0}, {"name": "chr_12_RCC1868", "taxId": "41875", "score": 621.0}, {"name": "chr_12_RCC1868", "taxId": "41875", "score": 617.0}, {"name": "chr_12_RCC1868", "taxId": "41875", "score": 614.0}, {"name": "chr_12_RCC1868", "taxId": "41875", "score": 603.0}, {"name": "chr_12_RCC1868", "taxId": "41875", "score": 492.0}, {"name": "chr_12_RCC1868", "taxId": "41875", "score": 577.0}, {"name": "chr_12_RCC1868", "taxId": "41875", "score": 571.0}, {"name": "chr_12_RCC1868", "taxId": "70448", "score": 558.0}, {"name": "chr_12_RCC1868", "taxId": "41875", "score": 556.0}, {"name": "chr_12_RCC1868", "taxId": "41875", "score": 542.0}, {"name": "chr_12_RCC1868", "taxId": "564608", "score": 512.0}, {"name": "chr_12_RCC1868", "taxId": "436017", "score": 508.0}, {"name": "chr_12_RCC1868", "taxId": "41875", "score": 494.0}, {"name": "chr_12_RCC1868", "taxId": "41875", "score": 494.0}, {"name": "chr_12_RCC1868", "taxId": "41875", "score": 483.0}, {"name": "chr_12_RCC1868", "taxId": "436017", "score": 483.0}, {"name": "chr_12_RCC1868", "taxId": "41875", "score": 473.0}, {"name": "chr_12_RCC1868", "taxId": "41875", "score": 263.0}, {"name": "chr_12_RCC1868", "taxId": "41875", "score": 195.0}, {"name": "chr_12_RCC1868", "taxId": "41875", "score": 472.0}, {"name": "chr_12_RCC1868", "taxId": "41875", "score": 448.0}, {"name": "chr_12_RCC1868", "taxId": "436017", "score": 446.0}, {"name": "chr_12_RCC1868", "taxId": "41875", "score": 433.0}, {"name": "chr_12_RCC1868", "taxId": "41875", "score": 425.0}, {"name": "chr_12_RCC1868", "taxId": "564608", "score": 425.0}, {"name": "chr_12_RCC1868", "taxId": "41875", "score": 399.0}, {"name": "chr_12_RCC1868", "taxId": "41875", "score": 191.0}, {"name": "chr_12_RCC1868", "taxId": "436017", "score": 388.0}, {"name": "chr_12_RCC1868", "taxId": "436017", "score": 388.0}, {"name": "chr_12_RCC1868", "taxId": "41875", "score": 375.0}, {"name": "chr_12_RCC1868", "taxId": "41875", "score": 159.0}, {"name": "chr_12_RCC1868", "taxId": "41875", "score": 361.0}, {"name": "chr_12_RCC1868", "taxId": "41875", "score": 339.0}, {"name": "chr_12_RCC1868", "taxId": "41875", "score": 311.0}, {"name": "chr_12_RCC1868", "taxId": "41875", "score": 307.0}, {"name": "chr_12_RCC1868", "taxId": "436017", "score": 303.0}, {"name": "chr_12_RCC1868", "taxId": "436017", "score": 298.0}, {"name": "chr_12_RCC1868", "taxId": "436017", "score": 239.0}, {"name": "chr_12_RCC1868", "taxId": "179408", "score": 228.0}, {"name": "chr_12_RCC1868", "taxId": "110193", "score": 217.0}, {"name": "chr_12_RCC1868", "taxId": "564608", "score": 195.0}, {"name": "chr_12_RCC1868", "taxId": "70448", "score": 193.0}, {"name": "chr_12_RCC1868", "taxId": "41875", "score": 187.0}, {"name": "chr_12_RCC1868", "taxId": "41875", "score": 183.0}, {"name": "chr_12_RCC1868", "taxId": "564608", "score": 176.0}, {"name": "chr_12_RCC1868", "taxId": "436017", "score": 176.0}, {"name": "chr_12_RCC1868", "taxId": "1173027", "score": 156.0}, {"name": "chr_12_RCC1868", "taxId": "41875", "score": 154.0}, {"name": "chr_12_RCC1868", "taxId": "42026", "score": 145.0}, {"name": "chr_12_RCC1868", "taxId": "42026", "score": 145.0}]}, "taxonomy": {"bestsum": {"species": {"tax": "Bathycoccus prasinos", "score": 2400970.0, "c_index": 8}, "genus": {"tax": "Bathycoccus", "score": 2400970.0, "c_index": 7}, "family": {"tax": "Bathycoccaceae", "score": 2412470.0, "c_index": 6}, "order": {"tax": "Mamiellales", "score": 2414669.0, "c_index": 4}, "phylum": {"tax": "Chlorophyta", "score": 2414669.0, "c_index": 3}, "superkingdom": {"tax": "Eukaryota", "score": 2415176.0, "c_index": 2}}}}, "chr_11_RCC1868": {"name": "chr_11_RCC1868", "length": 748153, "n_count": 0, "agct_count": 748153, "gc": 0.486, "covs": {"bam0": 20.5075}, "read_cov": {"bam0": 61645}, "hits": {"tax0": [{"name": "chr_11_RCC1868", "taxId": "41875", "score": 204700.0}, {"name": "chr_11_RCC1868", "taxId": "41875", "score": 135600.0}, {"name": "chr_11_RCC1868", "taxId": "41875", "score": 98453.0}, {"name": "chr_11_RCC1868", "taxId": "41875", "score": 97094.0}, {"name": "chr_11_RCC1868", "taxId": "41875", "score": 85290.0}, {"name": "chr_11_RCC1868", "taxId": "41875", "score": 77083.0}, {"name": "chr_11_RCC1868", "taxId": "41875", "score": 61424.0}, {"name": "chr_11_RCC1868", "taxId": "41875", "score": 55542.0}, {"name": "chr_11_RCC1868", "taxId": "41875", "score": 53594.0}, {"name": "chr_11_RCC1868", "taxId": "41875", "score": 40688.0}, {"name": "chr_11_RCC1868", "taxId": "41875", "score": 38330.0}, {"name": "chr_11_RCC1868", "taxId": "41875", "score": 34215.0}, {"name": "chr_11_RCC1868", "taxId": "41875", "score": 33475.0}, {"name": "chr_11_RCC1868", "taxId": "41875", "score": 30642.0}, {"name": "chr_11_RCC1868", "taxId": "41875", "score": 28001.0}, {"name": "chr_11_RCC1868", "taxId": "41875", "score": 27231.0}, {"name": "chr_11_RCC1868", "taxId": "41875", "score": 26432.0}, {"name": "chr_11_RCC1868", "taxId": "41875", "score": 24399.0}, {"name": "chr_11_RCC1868", "taxId": "41875", "score": 19464.0}, {"name": "chr_11_RCC1868", "taxId": "41875", "score": 18412.0}, {"name": "chr_11_RCC1868", "taxId": "41875", "score": 17933.0}, {"name": "chr_11_RCC1868", "taxId": "41875", "score": 16598.0}, {"name": "chr_11_RCC1868", "taxId": "41875", "score": 14294.0}, {"name": "chr_11_RCC1868", "taxId": "41875", "score": 12970.0}, {"name": "chr_11_RCC1868", "taxId": "41875", "score": 12325.0}, {"name": "chr_11_RCC1868", "taxId": "41875", "score": 12002.0}, {"name": "chr_11_RCC1868", "taxId": "41875", "score": 6599.0}, {"name": "chr_11_RCC1868", "taxId": "41875", "score": 6599.0}, {"name": "chr_11_RCC1868", "taxId": "41875", "score": 6312.0}, {"name": "chr_11_RCC1868", "taxId": "41875", "score": 6156.0}, {"name": "chr_11_RCC1868", "taxId": "41875", "score": 4054.0}, {"name": "chr_11_RCC1868", "taxId": "41875", "score": 4000.0}, {"name": "chr_11_RCC1868", "taxId": "41875", "score": 3073.0}, {"name": "chr_11_RCC1868", "taxId": "41875", "score": 2820.0}, {"name": "chr_11_RCC1868", "taxId": "41875", "score": 2398.0}, {"name": "chr_11_RCC1868", "taxId": "41875", "score": 1253.0}, {"name": "chr_11_RCC1868", "taxId": "41875", "score": 1253.0}, {"name": "chr_11_RCC1868", "taxId": "41875", "score": 1218.0}, {"name": "chr_11_RCC1868", "taxId": "41875", "score": 1206.0}, {"name": "chr_11_RCC1868", "taxId": "41875", "score": 1094.0}, {"name": "chr_11_RCC1868", "taxId": "41875", "score": 1005.0}, {"name": "chr_11_RCC1868", "taxId": "41875", "score": 952.0}, {"name": "chr_11_RCC1868", "taxId": "41875", "score": 952.0}, {"name": "chr_11_RCC1868", "taxId": "41875", "score": 628.0}, {"name": "chr_11_RCC1868", "taxId": "41875", "score": 608.0}, {"name": "chr_11_RCC1868", "taxId": "41875", "score": 346.0}, {"name": "chr_11_RCC1868", "taxId": "41875", "score": 318.0}, {"name": "chr_11_RCC1868", "taxId": "41875", "score": 29571.0}, {"name": "chr_11_RCC1868", "taxId": "41875", "score": 11795.0}, {"name": "chr_11_RCC1868", "taxId": "41875", "score": 158.0}, {"name": "chr_11_RCC1868", "taxId": "41875", "score": 11125.0}, {"name": "chr_11_RCC1868", "taxId": "41875", "score": 10556.0}, {"name": "chr_11_RCC1868", "taxId": "41875", "score": 9202.0}, {"name": "chr_11_RCC1868", "taxId": "41875", "score": 346.0}, {"name": "chr_11_RCC1868", "taxId": "41875", "score": 346.0}, {"name": "chr_11_RCC1868", "taxId": "41875", "score": 8887.0}, {"name": "chr_11_RCC1868", "taxId": "41875", "score": 8831.0}, {"name": "chr_11_RCC1868", "taxId": "41875", "score": 8050.0}, {"name": "chr_11_RCC1868", "taxId": "41875", "score": 7801.0}, {"name": "chr_11_RCC1868", "taxId": "41875", "score": 7219.0}, {"name": "chr_11_RCC1868", "taxId": "41875", "score": 6933.0}, {"name": "chr_11_RCC1868", "taxId": "41875", "score": 6770.0}, {"name": "chr_11_RCC1868", "taxId": "41875", "score": 6765.0}, {"name": "chr_11_RCC1868", "taxId": "41875", "score": 241.0}, {"name": "chr_11_RCC1868", "taxId": "41875", "score": 217.0}, {"name": "chr_11_RCC1868", "taxId": "41875", "score": 148.0}, {"name": "chr_11_RCC1868", "taxId": "41875", "score": 6734.0}, {"name": "chr_11_RCC1868", "taxId": "41875", "score": 6610.0}, {"name": "chr_11_RCC1868", "taxId": "41875", "score": 6505.0}, {"name": "chr_11_RCC1868", "taxId": "41875", "score": 6482.0}, {"name": "chr_11_RCC1868", "taxId": "41875", "score": 6433.0}, {"name": "chr_11_RCC1868", "taxId": "41875", "score": 6359.0}, {"name": "chr_11_RCC1868", "taxId": "41875", "score": 6312.0}, {"name": "chr_11_RCC1868", "taxId": "41875", "score": 6002.0}, {"name": "chr_11_RCC1868", "taxId": "41875", "score": 5978.0}, {"name": "chr_11_RCC1868", "taxId": "41875", "score": 5173.0}, {"name": "chr_11_RCC1868", "taxId": "41875", "score": 780.0}, {"name": "chr_11_RCC1868", "taxId": "41875", "score": 5890.0}, {"name": "chr_11_RCC1868", "taxId": "41875", "score": 5849.0}, {"name": "chr_11_RCC1868", "taxId": "41875", "score": 5834.0}, {"name": "chr_11_RCC1868", "taxId": "41875", "score": 5797.0}, {"name": "chr_11_RCC1868", "taxId": "41875", "score": 5768.0}, {"name": "chr_11_RCC1868", "taxId": "41875", "score": 5729.0}, {"name": "chr_11_RCC1868", "taxId": "41875", "score": 5659.0}, {"name": "chr_11_RCC1868", "taxId": "41875", "score": 5655.0}, {"name": "chr_11_RCC1868", "taxId": "41875", "score": 5614.0}, {"name": "chr_11_RCC1868", "taxId": "41875", "score": 5568.0}, {"name": "chr_11_RCC1868", "taxId": "157820", "score": 5445.0}, {"name": "chr_11_RCC1868", "taxId": "157820", "score": 3574.0}, {"name": "chr_11_RCC1868", "taxId": "157820", "score": 1247.0}, {"name": "chr_11_RCC1868", "taxId": "41875", "score": 5391.0}, {"name": "chr_11_RCC1868", "taxId": "41875", "score": 5385.0}, {"name": "chr_11_RCC1868", "taxId": "41875", "score": 5358.0}, {"name": "chr_11_RCC1868", "taxId": "41875", "score": 5293.0}, {"name": "chr_11_RCC1868", "taxId": "41875", "score": 274.0}, {"name": "chr_11_RCC1868", "taxId": "41875", "score": 5282.0}, {"name": "chr_11_RCC1868", "taxId": "41875", "score": 5230.0}, {"name": "chr_11_RCC1868", "taxId": "41875", "score": 3592.0}, {"name": "chr_11_RCC1868", "taxId": "41875", "score": 1253.0}, {"name": "chr_11_RCC1868", "taxId": "41875", "score": 5230.0}, {"name": "chr_11_RCC1868", "taxId": "41875", "score": 3592.0}, {"name": "chr_11_RCC1868", "taxId": "41875", "score": 1253.0}, {"name": "chr_11_RCC1868", "taxId": "41875", "score": 5197.0}, {"name": "chr_11_RCC1868", "taxId": "41875", "score": 5042.0}, {"name": "chr_11_RCC1868", "taxId": "41875", "score": 5042.0}, {"name": "chr_11_RCC1868", "taxId": "41875", "score": 5025.0}, {"name": "chr_11_RCC1868", "taxId": "41875", "score": 4975.0}, {"name": "chr_11_RCC1868", "taxId": "41875", "score": 4913.0}, {"name": "chr_11_RCC1868", "taxId": "41875", "score": 4889.0}, {"name": "chr_11_RCC1868", "taxId": "41875", "score": 4876.0}, {"name": "chr_11_RCC1868", "taxId": "41875", "score": 4868.0}, {"name": "chr_11_RCC1868", "taxId": "41875", "score": 4822.0}, {"name": "chr_11_RCC1868", "taxId": "41875", "score": 4802.0}, {"name": "chr_11_RCC1868", "taxId": "41875", "score": 4782.0}, {"name": "chr_11_RCC1868", "taxId": "41875", "score": 4735.0}, {"name": "chr_11_RCC1868", "taxId": "41875", "score": 329.0}, {"name": "chr_11_RCC1868", "taxId": "41875", "score": 4715.0}, {"name": "chr_11_RCC1868", "taxId": "41875", "score": 4706.0}, {"name": "chr_11_RCC1868", "taxId": "41875", "score": 4689.0}, {"name": "chr_11_RCC1868", "taxId": "41875", "score": 4687.0}, {"name": "chr_11_RCC1868", "taxId": "41875", "score": 4577.0}, {"name": "chr_11_RCC1868", "taxId": "41875", "score": 4566.0}, {"name": "chr_11_RCC1868", "taxId": "41875", "score": 4503.0}, {"name": "chr_11_RCC1868", "taxId": "41875", "score": 3033.0}, {"name": "chr_11_RCC1868", "taxId": "41875", "score": 4488.0}, {"name": "chr_11_RCC1868", "taxId": "41875", "score": 4466.0}, {"name": "chr_11_RCC1868", "taxId": "41875", "score": 4455.0}, {"name": "chr_11_RCC1868", "taxId": "41875", "score": 4322.0}, {"name": "chr_11_RCC1868", "taxId": "41875", "score": 4189.0}, {"name": "chr_11_RCC1868", "taxId": "41875", "score": 4189.0}, {"name": "chr_11_RCC1868", "taxId": "41875", "score": 4174.0}, {"name": "chr_11_RCC1868", "taxId": "41875", "score": 2010.0}, {"name": "chr_11_RCC1868", "taxId": "41875", "score": 952.0}, {"name": "chr_11_RCC1868", "taxId": "41875", "score": 952.0}, {"name": "chr_11_RCC1868", "taxId": "41875", "score": 4167.0}, {"name": "chr_11_RCC1868", "taxId": "41875", "score": 4130.0}, {"name": "chr_11_RCC1868", "taxId": "41875", "score": 4117.0}, {"name": "chr_11_RCC1868", "taxId": "41875", "score": 4117.0}, {"name": "chr_11_RCC1868", "taxId": "41875", "score": 4109.0}, {"name": "chr_11_RCC1868", "taxId": "41875", "score": 3875.0}, {"name": "chr_11_RCC1868", "taxId": "41875", "score": 4052.0}, {"name": "chr_11_RCC1868", "taxId": "41875", "score": 660.0}, {"name": "chr_11_RCC1868", "taxId": "41875", "score": 3991.0}, {"name": "chr_11_RCC1868", "taxId": "41875", "score": 3971.0}, {"name": "chr_11_RCC1868", "taxId": "41875", "score": 3960.0}, {"name": "chr_11_RCC1868", "taxId": "41875", "score": 2344.0}, {"name": "chr_11_RCC1868", "taxId": "41875", "score": 2124.0}, {"name": "chr_11_RCC1868", "taxId": "41875", "score": 3967.0}, {"name": "chr_11_RCC1868", "taxId": "41875", "score": 3930.0}, {"name": "chr_11_RCC1868", "taxId": "41875", "score": 3917.0}, {"name": "chr_11_RCC1868", "taxId": "41875", "score": 534.0}, {"name": "chr_11_RCC1868", "taxId": "41875", "score": 3884.0}, {"name": "chr_11_RCC1868", "taxId": "41875", "score": 3840.0}, {"name": "chr_11_RCC1868", "taxId": "171245", "score": 3827.0}, {"name": "chr_11_RCC1868", "taxId": "41875", "score": 3812.0}, {"name": "chr_11_RCC1868", "taxId": "171245", "score": 3808.0}, {"name": "chr_11_RCC1868", "taxId": "41875", "score": 3759.0}, {"name": "chr_11_RCC1868", "taxId": "41875", "score": 3740.0}, {"name": "chr_11_RCC1868", "taxId": "41875", "score": 3698.0}, {"name": "chr_11_RCC1868", "taxId": "41875", "score": 3692.0}, {"name": "chr_11_RCC1868", "taxId": "41875", "score": 3685.0}, {"name": "chr_11_RCC1868", "taxId": "41875", "score": 3639.0}, {"name": "chr_11_RCC1868", "taxId": "41875", "score": 3635.0}, {"name": "chr_11_RCC1868", "taxId": "41875", "score": 3635.0}, {"name": "chr_11_RCC1868", "taxId": "41875", "score": 3620.0}, {"name": "chr_11_RCC1868", "taxId": "41875", "score": 3602.0}, {"name": "chr_11_RCC1868", "taxId": "41875", "score": 3592.0}, {"name": "chr_11_RCC1868", "taxId": "41875", "score": 420.0}, {"name": "chr_11_RCC1868", "taxId": "41875", "score": 409.0}, {"name": "chr_11_RCC1868", "taxId": "41875", "score": 3568.0}, {"name": "chr_11_RCC1868", "taxId": "41875", "score": 3563.0}, {"name": "chr_11_RCC1868", "taxId": "41875", "score": 3528.0}, {"name": "chr_11_RCC1868", "taxId": "41875", "score": 3524.0}, {"name": "chr_11_RCC1868", "taxId": "41875", "score": 3522.0}, {"name": "chr_11_RCC1868", "taxId": "41875", "score": 3465.0}, {"name": "chr_11_RCC1868", "taxId": "41875", "score": 3459.0}, {"name": "chr_11_RCC1868", "taxId": "41875", "score": 3435.0}, {"name": "chr_11_RCC1868", "taxId": "41875", "score": 3419.0}, {"name": "chr_11_RCC1868", "taxId": "41875", "score": 3413.0}, {"name": "chr_11_RCC1868", "taxId": "41875", "score": 3408.0}, {"name": "chr_11_RCC1868", "taxId": "41875", "score": 3395.0}, {"name": "chr_11_RCC1868", "taxId": "41875", "score": 3380.0}, {"name": "chr_11_RCC1868", "taxId": "41875", "score": 3358.0}, {"name": "chr_11_RCC1868", "taxId": "41875", "score": 3334.0}, {"name": "chr_11_RCC1868", "taxId": "41875", "score": 3332.0}, {"name": "chr_11_RCC1868", "taxId": "41875", "score": 3314.0}, {"name": "chr_11_RCC1868", "taxId": "41875", "score": 3304.0}, {"name": "chr_11_RCC1868", "taxId": "41875", "score": 3297.0}, {"name": "chr_11_RCC1868", "taxId": "41875", "score": 3297.0}, {"name": "chr_11_RCC1868", "taxId": "41875", "score": 3297.0}, {"name": "chr_11_RCC1868", "taxId": "41875", "score": 3277.0}, {"name": "chr_11_RCC1868", "taxId": "41875", "score": 3275.0}, {"name": "chr_11_RCC1868", "taxId": "41875", "score": 3258.0}, {"name": "chr_11_RCC1868", "taxId": "41875", "score": 3223.0}, {"name": "chr_11_RCC1868", "taxId": "41875", "score": 3188.0}, {"name": "chr_11_RCC1868", "taxId": "41875", "score": 3186.0}, {"name": "chr_11_RCC1868", "taxId": "41875", "score": 3177.0}, {"name": "chr_11_RCC1868", "taxId": "41875", "score": 3169.0}, {"name": "chr_11_RCC1868", "taxId": "41875", "score": 3140.0}, {"name": "chr_11_RCC1868", "taxId": "41875", "score": 3131.0}, {"name": "chr_11_RCC1868", "taxId": "41875", "score": 3129.0}, {"name": "chr_11_RCC1868", "taxId": "41875", "score": 2933.0}, {"name": "chr_11_RCC1868", "taxId": "41875", "score": 3105.0}, {"name": "chr_11_RCC1868", "taxId": "41875", "score": 333.0}, {"name": "chr_11_RCC1868", "taxId": "41875", "score": 3086.0}, {"name": "chr_11_RCC1868", "taxId": "41875", "score": 3066.0}, {"name": "chr_11_RCC1868", "taxId": "41875", "score": 3031.0}, {"name": "chr_11_RCC1868", "taxId": "41875", "score": 3016.0}, {"name": "chr_11_RCC1868", "taxId": "41875", "score": 3003.0}, {"name": "chr_11_RCC1868", "taxId": "41875", "score": 2998.0}, {"name": "chr_11_RCC1868", "taxId": "41875", "score": 2988.0}, {"name": "chr_11_RCC1868", "taxId": "41875", "score": 909.0}, {"name": "chr_11_RCC1868", "taxId": "41875", "score": 2988.0}, {"name": "chr_11_RCC1868", "taxId": "515363", "score": 2983.0}, {"name": "chr_11_RCC1868", "taxId": "515363", "score": 2977.0}, {"name": "chr_11_RCC1868", "taxId": "515363", "score": 2977.0}, {"name": "chr_11_RCC1868", "taxId": "41875", "score": 2955.0}, {"name": "chr_11_RCC1868", "taxId": "41875", "score": 2948.0}, {"name": "chr_11_RCC1868", "taxId": "41875", "score": 2933.0}, {"name": "chr_11_RCC1868", "taxId": "41875", "score": 2920.0}, {"name": "chr_11_RCC1868", "taxId": "41875", "score": 2918.0}, {"name": "chr_11_RCC1868", "taxId": "41875", "score": 2916.0}, {"name": "chr_11_RCC1868", "taxId": "41875", "score": 2904.0}, {"name": "chr_11_RCC1868", "taxId": "41875", "score": 2887.0}, {"name": "chr_11_RCC1868", "taxId": "41875", "score": 2870.0}, {"name": "chr_11_RCC1868", "taxId": "41875", "score": 2867.0}, {"name": "chr_11_RCC1868", "taxId": "41875", "score": 2844.0}, {"name": "chr_11_RCC1868", "taxId": "41875", "score": 2837.0}, {"name": "chr_11_RCC1868", "taxId": "41875", "score": 2837.0}, {"name": "chr_11_RCC1868", "taxId": "41875", "score": 2800.0}, {"name": "chr_11_RCC1868", "taxId": "41875", "score": 2793.0}, {"name": "chr_11_RCC1868", "taxId": "41875", "score": 2748.0}, {"name": "chr_11_RCC1868", "taxId": "41875", "score": 2734.0}, {"name": "chr_11_RCC1868", "taxId": "41875", "score": 2710.0}, {"name": "chr_11_RCC1868", "taxId": "41875", "score": 2710.0}, {"name": "chr_11_RCC1868", "taxId": "41875", "score": 2689.0}, {"name": "chr_11_RCC1868", "taxId": "41875", "score": 2682.0}, {"name": "chr_11_RCC1868", "taxId": "41875", "score": 2643.0}, {"name": "chr_11_RCC1868", "taxId": "41875", "score": 2625.0}, {"name": "chr_11_RCC1868", "taxId": "41875", "score": 2377.0}, {"name": "chr_11_RCC1868", "taxId": "41875", "score": 2625.0}, {"name": "chr_11_RCC1868", "taxId": "41875", "score": 2377.0}, {"name": "chr_11_RCC1868", "taxId": "41875", "score": 2593.0}, {"name": "chr_11_RCC1868", "taxId": "41875", "score": 2593.0}, {"name": "chr_11_RCC1868", "taxId": "41875", "score": 2593.0}, {"name": "chr_11_RCC1868", "taxId": "41875", "score": 2591.0}, {"name": "chr_11_RCC1868", "taxId": "41875", "score": 261.0}, {"name": "chr_11_RCC1868", "taxId": "41875", "score": 2549.0}, {"name": "chr_11_RCC1868", "taxId": "41875", "score": 2543.0}, {"name": "chr_11_RCC1868", "taxId": "41875", "score": 2531.0}, {"name": "chr_11_RCC1868", "taxId": "41875", "score": 2521.0}, {"name": "chr_11_RCC1868", "taxId": "41875", "score": 2499.0}, {"name": "chr_11_RCC1868", "taxId": "41875", "score": 2483.0}, {"name": "chr_11_RCC1868", "taxId": "41875", "score": 2466.0}, {"name": "chr_11_RCC1868", "taxId": "41875", "score": 2446.0}, {"name": "chr_11_RCC1868", "taxId": "41875", "score": 2444.0}, {"name": "chr_11_RCC1868", "taxId": "41875", "score": 2427.0}, {"name": "chr_11_RCC1868", "taxId": "41875", "score": 2422.0}, {"name": "chr_11_RCC1868", "taxId": "41875", "score": 2405.0}, {"name": "chr_11_RCC1868", "taxId": "41875", "score": 2405.0}, {"name": "chr_11_RCC1868", "taxId": "41875", "score": 2399.0}, {"name": "chr_11_RCC1868", "taxId": "41875", "score": 2388.0}, {"name": "chr_11_RCC1868", "taxId": "41875", "score": 2383.0}, {"name": "chr_11_RCC1868", "taxId": "41875", "score": 2377.0}, {"name": "chr_11_RCC1868", "taxId": "41875", "score": 2372.0}, {"name": "chr_11_RCC1868", "taxId": "41875", "score": 2364.0}, {"name": "chr_11_RCC1868", "taxId": "41875", "score": 797.0}, {"name": "chr_11_RCC1868", "taxId": "41875", "score": 662.0}, {"name": "chr_11_RCC1868", "taxId": "41875", "score": 2344.0}, {"name": "chr_11_RCC1868", "taxId": "41875", "score": 2338.0}, {"name": "chr_11_RCC1868", "taxId": "41875", "score": 2329.0}, {"name": "chr_11_RCC1868", "taxId": "41875", "score": 2316.0}, {"name": "chr_11_RCC1868", "taxId": "41875", "score": 2305.0}, {"name": "chr_11_RCC1868", "taxId": "41875", "score": 2303.0}, {"name": "chr_11_RCC1868", "taxId": "41875", "score": 2302.0}, {"name": "chr_11_RCC1868", "taxId": "41875", "score": 2300.0}, {"name": "chr_11_RCC1868", "taxId": "41875", "score": 2278.0}, {"name": "chr_11_RCC1868", "taxId": "41875", "score": 2278.0}, {"name": "chr_11_RCC1868", "taxId": "41875", "score": 2276.0}, {"name": "chr_11_RCC1868", "taxId": "41875", "score": 2274.0}, {"name": "chr_11_RCC1868", "taxId": "41875", "score": 2268.0}, {"name": "chr_11_RCC1868", "taxId": "41875", "score": 2266.0}, {"name": "chr_11_RCC1868", "taxId": "41875", "score": 2261.0}, {"name": "chr_11_RCC1868", "taxId": "41875", "score": 2250.0}, {"name": "chr_11_RCC1868", "taxId": "41875", "score": 2242.0}, {"name": "chr_11_RCC1868", "taxId": "41875", "score": 2233.0}, {"name": "chr_11_RCC1868", "taxId": "41875", "score": 2206.0}, {"name": "chr_11_RCC1868", "taxId": "41875", "score": 2194.0}, {"name": "chr_11_RCC1868", "taxId": "41875", "score": 2178.0}, {"name": "chr_11_RCC1868", "taxId": "41875", "score": 2161.0}, {"name": "chr_11_RCC1868", "taxId": "41875", "score": 2154.0}, {"name": "chr_11_RCC1868", "taxId": "41875", "score": 2150.0}, {"name": "chr_11_RCC1868", "taxId": "41875", "score": 2145.0}, {"name": "chr_11_RCC1868", "taxId": "41875", "score": 2134.0}, {"name": "chr_11_RCC1868", "taxId": "41875", "score": 2117.0}, {"name": "chr_11_RCC1868", "taxId": "41875", "score": 2117.0}, {"name": "chr_11_RCC1868", "taxId": "41875", "score": 2113.0}, {"name": "chr_11_RCC1868", "taxId": "41875", "score": 2113.0}, {"name": "chr_11_RCC1868", "taxId": "41875", "score": 2111.0}, {"name": "chr_11_RCC1868", "taxId": "41875", "score": 2108.0}, {"name": "chr_11_RCC1868", "taxId": "41875", "score": 2106.0}, {"name": "chr_11_RCC1868", "taxId": "41875", "score": 2095.0}, {"name": "chr_11_RCC1868", "taxId": "41875", "score": 2087.0}, {"name": "chr_11_RCC1868", "taxId": "41875", "score": 2078.0}, {"name": "chr_11_RCC1868", "taxId": "41875", "score": 2056.0}, {"name": "chr_11_RCC1868", "taxId": "41875", "score": 2047.0}, {"name": "chr_11_RCC1868", "taxId": "41875", "score": 2036.0}, {"name": "chr_11_RCC1868", "taxId": "41875", "score": 1138.0}, {"name": "chr_11_RCC1868", "taxId": "41875", "score": 159.0}, {"name": "chr_11_RCC1868", "taxId": "41875", "score": 2032.0}, {"name": "chr_11_RCC1868", "taxId": "41875", "score": 599.0}, {"name": "chr_11_RCC1868", "taxId": "41875", "score": 2025.0}, {"name": "chr_11_RCC1868", "taxId": "41875", "score": 2023.0}, {"name": "chr_11_RCC1868", "taxId": "41875", "score": 2012.0}, {"name": "chr_11_RCC1868", "taxId": "41875", "score": 1995.0}, {"name": "chr_11_RCC1868", "taxId": "41875", "score": 1989.0}, {"name": "chr_11_RCC1868", "taxId": "41875", "score": 1989.0}, {"name": "chr_11_RCC1868", "taxId": "41875", "score": 1984.0}, {"name": "chr_11_RCC1868", "taxId": "41875", "score": 1967.0}, {"name": "chr_11_RCC1868", "taxId": "41875", "score": 1967.0}, {"name": "chr_11_RCC1868", "taxId": "41875", "score": 1962.0}, {"name": "chr_11_RCC1868", "taxId": "41875", "score": 1962.0}, {"name": "chr_11_RCC1868", "taxId": "41875", "score": 1941.0}, {"name": "chr_11_RCC1868", "taxId": "41875", "score": 1941.0}, {"name": "chr_11_RCC1868", "taxId": "41875", "score": 1938.0}, {"name": "chr_11_RCC1868", "taxId": "41875", "score": 1929.0}, {"name": "chr_11_RCC1868", "taxId": "41875", "score": 1925.0}, {"name": "chr_11_RCC1868", "taxId": "41875", "score": 1912.0}, {"name": "chr_11_RCC1868", "taxId": "41875", "score": 1906.0}, {"name": "chr_11_RCC1868", "taxId": "41875", "score": 1906.0}, {"name": "chr_11_RCC1868", "taxId": "41875", "score": 1895.0}, {"name": "chr_11_RCC1868", "taxId": "41875", "score": 1884.0}, {"name": "chr_11_RCC1868", "taxId": "41875", "score": 1877.0}, {"name": "chr_11_RCC1868", "taxId": "41875", "score": 1864.0}, {"name": "chr_11_RCC1868", "taxId": "41875", "score": 1864.0}, {"name": "chr_11_RCC1868", "taxId": "41875", "score": 1857.0}, {"name": "chr_11_RCC1868", "taxId": "41875", "score": 1845.0}, {"name": "chr_11_RCC1868", "taxId": "41875", "score": 1844.0}, {"name": "chr_11_RCC1868", "taxId": "41875", "score": 1840.0}, {"name": "chr_11_RCC1868", "taxId": "41875", "score": 1836.0}, {"name": "chr_11_RCC1868", "taxId": "41875", "score": 1821.0}, {"name": "chr_11_RCC1868", "taxId": "41875", "score": 1821.0}, {"name": "chr_11_RCC1868", "taxId": "41875", "score": 1077.0}, {"name": "chr_11_RCC1868", "taxId": "41875", "score": 765.0}, {"name": "chr_11_RCC1868", "taxId": "41875", "score": 1808.0}, {"name": "chr_11_RCC1868", "taxId": "41875", "score": 1803.0}, {"name": "chr_11_RCC1868", "taxId": "41875", "score": 1801.0}, {"name": "chr_11_RCC1868", "taxId": "41875", "score": 1796.0}, {"name": "chr_11_RCC1868", "taxId": "41875", "score": 1794.0}, {"name": "chr_11_RCC1868", "taxId": "41875", "score": 1786.0}, {"name": "chr_11_RCC1868", "taxId": "41875", "score": 1784.0}, {"name": "chr_11_RCC1868", "taxId": "41875", "score": 904.0}, {"name": "chr_11_RCC1868", "taxId": "41875", "score": 1773.0}, {"name": "chr_11_RCC1868", "taxId": "41875", "score": 1766.0}, {"name": "chr_11_RCC1868", "taxId": "41875", "score": 1742.0}, {"name": "chr_11_RCC1868", "taxId": "41875", "score": 1753.0}, {"name": "chr_11_RCC1868", "taxId": "41875", "score": 1748.0}, {"name": "chr_11_RCC1868", "taxId": "41875", "score": 1742.0}, {"name": "chr_11_RCC1868", "taxId": "41875", "score": 278.0}, {"name": "chr_11_RCC1868", "taxId": "41875", "score": 1740.0}, {"name": "chr_11_RCC1868", "taxId": "41875", "score": 1729.0}, {"name": "chr_11_RCC1868", "taxId": "41875", "score": 1724.0}, {"name": "chr_11_RCC1868", "taxId": "41875", "score": 1724.0}, {"name": "chr_11_RCC1868", "taxId": "41875", "score": 1701.0}, {"name": "chr_11_RCC1868", "taxId": "41875", "score": 1670.0}, {"name": "chr_11_RCC1868", "taxId": "41875", "score": 1668.0}, {"name": "chr_11_RCC1868", "taxId": "41875", "score": 1666.0}, {"name": "chr_11_RCC1868", "taxId": "41875", "score": 671.0}, {"name": "chr_11_RCC1868", "taxId": "41875", "score": 1657.0}, {"name": "chr_11_RCC1868", "taxId": "41875", "score": 1531.0}, {"name": "chr_11_RCC1868", "taxId": "41875", "score": 1657.0}, {"name": "chr_11_RCC1868", "taxId": "41875", "score": 1620.0}, {"name": "chr_11_RCC1868", "taxId": "41875", "score": 1615.0}, {"name": "chr_11_RCC1868", "taxId": "41875", "score": 1609.0}, {"name": "chr_11_RCC1868", "taxId": "41875", "score": 1607.0}, {"name": "chr_11_RCC1868", "taxId": "41875", "score": 1607.0}, {"name": "chr_11_RCC1868", "taxId": "41875", "score": 1604.0}, {"name": "chr_11_RCC1868", "taxId": "41875", "score": 1602.0}, {"name": "chr_11_RCC1868", "taxId": "41875", "score": 601.0}, {"name": "chr_11_RCC1868", "taxId": "41875", "score": 1591.0}, {"name": "chr_11_RCC1868", "taxId": "41875", "score": 1585.0}, {"name": "chr_11_RCC1868", "taxId": "41875", "score": 1576.0}, {"name": "chr_11_RCC1868", "taxId": "41875", "score": 1568.0}, {"name": "chr_11_RCC1868", "taxId": "41875", "score": 1565.0}, {"name": "chr_11_RCC1868", "taxId": "41875", "score": 1543.0}, {"name": "chr_11_RCC1868", "taxId": "41875", "score": 1541.0}, {"name": "chr_11_RCC1868", "taxId": "41875", "score": 1526.0}, {"name": "chr_11_RCC1868", "taxId": "41875", "score": 1526.0}, {"name": "chr_11_RCC1868", "taxId": "41875", "score": 917.0}, {"name": "chr_11_RCC1868", "taxId": "41875", "score": 1509.0}, {"name": "chr_11_RCC1868", "taxId": "41875", "score": 416.0}, {"name": "chr_11_RCC1868", "taxId": "41875", "score": 1507.0}, {"name": "chr_11_RCC1868", "taxId": "41875", "score": 444.0}, {"name": "chr_11_RCC1868", "taxId": "41875", "score": 1493.0}, {"name": "chr_11_RCC1868", "taxId": "41875", "score": 1491.0}, {"name": "chr_11_RCC1868", "taxId": "41875", "score": 1472.0}, {"name": "chr_11_RCC1868", "taxId": "41875", "score": 230.0}, {"name": "chr_11_RCC1868", "taxId": "41875", "score": 1471.0}, {"name": "chr_11_RCC1868", "taxId": "41875", "score": 1469.0}, {"name": "chr_11_RCC1868", "taxId": "41875", "score": 1467.0}, {"name": "chr_11_RCC1868", "taxId": "528323", "score": 1454.0}, {"name": "chr_11_RCC1868", "taxId": "41875", "score": 1452.0}, {"name": "chr_11_RCC1868", "taxId": "41875", "score": 267.0}, {"name": "chr_11_RCC1868", "taxId": "41875", "score": 1447.0}, {"name": "chr_11_RCC1868", "taxId": "41875", "score": 1435.0}, {"name": "chr_11_RCC1868", "taxId": "41875", "score": 1435.0}, {"name": "chr_11_RCC1868", "taxId": "41875", "score": 1430.0}, {"name": "chr_11_RCC1868", "taxId": "41875", "score": 1430.0}, {"name": "chr_11_RCC1868", "taxId": "41875", "score": 1415.0}, {"name": "chr_11_RCC1868", "taxId": "41875", "score": 1413.0}, {"name": "chr_11_RCC1868", "taxId": "41875", "score": 1391.0}, {"name": "chr_11_RCC1868", "taxId": "41875", "score": 1386.0}, {"name": "chr_11_RCC1868", "taxId": "41875", "score": 1386.0}, {"name": "chr_11_RCC1868", "taxId": "41875", "score": 1382.0}, {"name": "chr_11_RCC1868", "taxId": "436017", "score": 1371.0}, {"name": "chr_11_RCC1868", "taxId": "436017", "score": 1338.0}, {"name": "chr_11_RCC1868", "taxId": "436017", "score": 874.0}, {"name": "chr_11_RCC1868", "taxId": "436017", "score": 725.0}, {"name": "chr_11_RCC1868", "taxId": "436017", "score": 647.0}, {"name": "chr_11_RCC1868", "taxId": "436017", "score": 571.0}, {"name": "chr_11_RCC1868", "taxId": "436017", "score": 532.0}, {"name": "chr_11_RCC1868", "taxId": "436017", "score": 350.0}, {"name": "chr_11_RCC1868", "taxId": "436017", "score": 279.0}, {"name": "chr_11_RCC1868", "taxId": "436017", "score": 161.0}, {"name": "chr_11_RCC1868", "taxId": "436017", "score": 152.0}, {"name": "chr_11_RCC1868", "taxId": "41875", "score": 1369.0}, {"name": "chr_11_RCC1868", "taxId": "436017", "score": 1367.0}, {"name": "chr_11_RCC1868", "taxId": "41875", "score": 1358.0}, {"name": "chr_11_RCC1868", "taxId": "41875", "score": 1358.0}, {"name": "chr_11_RCC1868", "taxId": "41875", "score": 1347.0}, {"name": "chr_11_RCC1868", "taxId": "436017", "score": 1338.0}, {"name": "chr_11_RCC1868", "taxId": "41875", "score": 1314.0}, {"name": "chr_11_RCC1868", "taxId": "41875", "score": 1301.0}, {"name": "chr_11_RCC1868", "taxId": "41875", "score": 189.0}, {"name": "chr_11_RCC1868", "taxId": "41875", "score": 1291.0}, {"name": "chr_11_RCC1868", "taxId": "41875", "score": 165.0}, {"name": "chr_11_RCC1868", "taxId": "41875", "score": 1286.0}, {"name": "chr_11_RCC1868", "taxId": "41875", "score": 1284.0}, {"name": "chr_11_RCC1868", "taxId": "41875", "score": 656.0}, {"name": "chr_11_RCC1868", "taxId": "564608", "score": 1267.0}, {"name": "chr_11_RCC1868", "taxId": "41875", "score": 1264.0}, {"name": "chr_11_RCC1868", "taxId": "41875", "score": 1262.0}, {"name": "chr_11_RCC1868", "taxId": "41875", "score": 1258.0}, {"name": "chr_11_RCC1868", "taxId": "41875", "score": 1254.0}, {"name": "chr_11_RCC1868", "taxId": "41875", "score": 1230.0}, {"name": "chr_11_RCC1868", "taxId": "41875", "score": 1225.0}, {"name": "chr_11_RCC1868", "taxId": "41875", "score": 1225.0}, {"name": "chr_11_RCC1868", "taxId": "41875", "score": 424.0}, {"name": "chr_11_RCC1868", "taxId": "41875", "score": 1216.0}, {"name": "chr_11_RCC1868", "taxId": "41875", "score": 1216.0}, {"name": "chr_11_RCC1868", "taxId": "41875", "score": 845.0}, {"name": "chr_11_RCC1868", "taxId": "41875", "score": 1214.0}, {"name": "chr_11_RCC1868", "taxId": "41875", "score": 1203.0}, {"name": "chr_11_RCC1868", "taxId": "41875", "score": 1194.0}, {"name": "chr_11_RCC1868", "taxId": "41875", "score": 614.0}, {"name": "chr_11_RCC1868", "taxId": "41875", "score": 1182.0}, {"name": "chr_11_RCC1868", "taxId": "41875", "score": 1171.0}, {"name": "chr_11_RCC1868", "taxId": "41875", "score": 1170.0}, {"name": "chr_11_RCC1868", "taxId": "41875", "score": 1170.0}, {"name": "chr_11_RCC1868", "taxId": "41875", "score": 1164.0}, {"name": "chr_11_RCC1868", "taxId": "41875", "score": 1164.0}, {"name": "chr_11_RCC1868", "taxId": "41875", "score": 1160.0}, {"name": "chr_11_RCC1868", "taxId": "41875", "score": 1158.0}, {"name": "chr_11_RCC1868", "taxId": "41875", "score": 1153.0}, {"name": "chr_11_RCC1868", "taxId": "41875", "score": 1114.0}, {"name": "chr_11_RCC1868", "taxId": "41875", "score": 1099.0}, {"name": "chr_11_RCC1868", "taxId": "41875", "score": 1092.0}, {"name": "chr_11_RCC1868", "taxId": "41875", "score": 1064.0}, {"name": "chr_11_RCC1868", "taxId": "41875", "score": 497.0}, {"name": "chr_11_RCC1868", "taxId": "41875", "score": 1044.0}, {"name": "chr_11_RCC1868", "taxId": "100272", "score": 1016.0}, {"name": "chr_11_RCC1868", "taxId": "41875", "score": 1009.0}, {"name": "chr_11_RCC1868", "taxId": "41875", "score": 1003.0}, {"name": "chr_11_RCC1868", "taxId": "41875", "score": 990.0}, {"name": "chr_11_RCC1868", "taxId": "41875", "score": 848.0}, {"name": "chr_11_RCC1868", "taxId": "41875", "score": 833.0}, {"name": "chr_11_RCC1868", "taxId": "41875", "score": 987.0}, {"name": "chr_11_RCC1868", "taxId": "41875", "score": 983.0}, {"name": "chr_11_RCC1868", "taxId": "41875", "score": 968.0}, {"name": "chr_11_RCC1868", "taxId": "41875", "score": 431.0}, {"name": "chr_11_RCC1868", "taxId": "41875", "score": 961.0}, {"name": "chr_11_RCC1868", "taxId": "41875", "score": 961.0}, {"name": "chr_11_RCC1868", "taxId": "41875", "score": 959.0}, {"name": "chr_11_RCC1868", "taxId": "41875", "score": 926.0}, {"name": "chr_11_RCC1868", "taxId": "41875", "score": 917.0}, {"name": "chr_11_RCC1868", "taxId": "41875", "score": 893.0}, {"name": "chr_11_RCC1868", "taxId": "41875", "score": 889.0}, {"name": "chr_11_RCC1868", "taxId": "41875", "score": 876.0}, {"name": "chr_11_RCC1868", "taxId": "41875", "score": 874.0}, {"name": "chr_11_RCC1868", "taxId": "41875", "score": 874.0}, {"name": "chr_11_RCC1868", "taxId": "41875", "score": 496.0}, {"name": "chr_11_RCC1868", "taxId": "41875", "score": 484.0}, {"name": "chr_11_RCC1868", "taxId": "242159", "score": 874.0}, {"name": "chr_11_RCC1868", "taxId": "436017", "score": 874.0}, {"name": "chr_11_RCC1868", "taxId": "70448", "score": 870.0}, {"name": "chr_11_RCC1868", "taxId": "41875", "score": 859.0}, {"name": "chr_11_RCC1868", "taxId": "41875", "score": 848.0}, {"name": "chr_11_RCC1868", "taxId": "41875", "score": 837.0}, {"name": "chr_11_RCC1868", "taxId": "41875", "score": 832.0}, {"name": "chr_11_RCC1868", "taxId": "41875", "score": 830.0}, {"name": "chr_11_RCC1868", "taxId": "41875", "score": 830.0}, {"name": "chr_11_RCC1868", "taxId": "41875", "score": 830.0}, {"name": "chr_11_RCC1868", "taxId": "41875", "score": 327.0}, {"name": "chr_11_RCC1868", "taxId": "41875", "score": 300.0}, {"name": "chr_11_RCC1868", "taxId": "41875", "score": 830.0}, {"name": "chr_11_RCC1868", "taxId": "41875", "score": 726.0}, {"name": "chr_11_RCC1868", "taxId": "41875", "score": 215.0}, {"name": "chr_11_RCC1868", "taxId": "41875", "score": 817.0}, {"name": "chr_11_RCC1868", "taxId": "41875", "score": 817.0}, {"name": "chr_11_RCC1868", "taxId": "41875", "score": 739.0}, {"name": "chr_11_RCC1868", "taxId": "41875", "score": 279.0}, {"name": "chr_11_RCC1868", "taxId": "41875", "score": 809.0}, {"name": "chr_11_RCC1868", "taxId": "41875", "score": 809.0}, {"name": "chr_11_RCC1868", "taxId": "41875", "score": 802.0}, {"name": "chr_11_RCC1868", "taxId": "41875", "score": 780.0}, {"name": "chr_11_RCC1868", "taxId": "41875", "score": 769.0}, {"name": "chr_11_RCC1868", "taxId": "41875", "score": 780.0}, {"name": "chr_11_RCC1868", "taxId": "41875", "score": 769.0}, {"name": "chr_11_RCC1868", "taxId": "41875", "score": 641.0}, {"name": "chr_11_RCC1868", "taxId": "41875", "score": 375.0}, {"name": "chr_11_RCC1868", "taxId": "41875", "score": 165.0}, {"name": "chr_11_RCC1868", "taxId": "41875", "score": 771.0}, {"name": "chr_11_RCC1868", "taxId": "41875", "score": 765.0}, {"name": "chr_11_RCC1868", "taxId": "41875", "score": 743.0}, {"name": "chr_11_RCC1868", "taxId": "41875", "score": 736.0}, {"name": "chr_11_RCC1868", "taxId": "41875", "score": 726.0}, {"name": "chr_11_RCC1868", "taxId": "436017", "score": 725.0}, {"name": "chr_11_RCC1868", "taxId": "41875", "score": 710.0}, {"name": "chr_11_RCC1868", "taxId": "41875", "score": 699.0}, {"name": "chr_11_RCC1868", "taxId": "41875", "score": 682.0}, {"name": "chr_11_RCC1868", "taxId": "41875", "score": 676.0}, {"name": "chr_11_RCC1868", "taxId": "41875", "score": 676.0}, {"name": "chr_11_RCC1868", "taxId": "41875", "score": 671.0}, {"name": "chr_11_RCC1868", "taxId": "41875", "score": 206.0}, {"name": "chr_11_RCC1868", "taxId": "41875", "score": 662.0}, {"name": "chr_11_RCC1868", "taxId": "41875", "score": 654.0}, {"name": "chr_11_RCC1868", "taxId": "41875", "score": 641.0}, {"name": "chr_11_RCC1868", "taxId": "41875", "score": 640.0}, {"name": "chr_11_RCC1868", "taxId": "41875", "score": 638.0}, {"name": "chr_11_RCC1868", "taxId": "564608", "score": 608.0}, {"name": "chr_11_RCC1868", "taxId": "41875", "score": 604.0}, {"name": "chr_11_RCC1868", "taxId": "70448", "score": 601.0}, {"name": "chr_11_RCC1868", "taxId": "4577", "score": 593.0}, {"name": "chr_11_RCC1868", "taxId": "436017", "score": 592.0}, {"name": "chr_11_RCC1868", "taxId": "41875", "score": 590.0}, {"name": "chr_11_RCC1868", "taxId": "3916", "score": 588.0}, {"name": "chr_11_RCC1868", "taxId": "41875", "score": 588.0}, {"name": "chr_11_RCC1868", "taxId": "41875", "score": 588.0}, {"name": "chr_11_RCC1868", "taxId": "41875", "score": 582.0}, {"name": "chr_11_RCC1868", "taxId": "41875", "score": 573.0}, {"name": "chr_11_RCC1868", "taxId": "41875", "score": 571.0}, {"name": "chr_11_RCC1868", "taxId": "41875", "score": 571.0}, {"name": "chr_11_RCC1868", "taxId": "41875", "score": 527.0}, {"name": "chr_11_RCC1868", "taxId": "436017", "score": 571.0}, {"name": "chr_11_RCC1868", "taxId": "41875", "score": 568.0}, {"name": "chr_11_RCC1868", "taxId": "41875", "score": 560.0}, {"name": "chr_11_RCC1868", "taxId": "41875", "score": 560.0}, {"name": "chr_11_RCC1868", "taxId": "41875", "score": 560.0}, {"name": "chr_11_RCC1868", "taxId": "41875", "score": 518.0}, {"name": "chr_11_RCC1868", "taxId": "41875", "score": 183.0}, {"name": "chr_11_RCC1868", "taxId": "3914", "score": 555.0}, {"name": "chr_11_RCC1868", "taxId": "41875", "score": 555.0}, {"name": "chr_11_RCC1868", "taxId": "41875", "score": 555.0}, {"name": "chr_11_RCC1868", "taxId": "41875", "score": 187.0}, {"name": "chr_11_RCC1868", "taxId": "41875", "score": 534.0}, {"name": "chr_11_RCC1868", "taxId": "41875", "score": 525.0}, {"name": "chr_11_RCC1868", "taxId": "41875", "score": 518.0}, {"name": "chr_11_RCC1868", "taxId": "41875", "score": 510.0}, {"name": "chr_11_RCC1868", "taxId": "41875", "score": 472.0}, {"name": "chr_11_RCC1868", "taxId": "41875", "score": 446.0}, {"name": "chr_11_RCC1868", "taxId": "41875", "score": 183.0}, {"name": "chr_11_RCC1868", "taxId": "436017", "score": 436.0}, {"name": "chr_11_RCC1868", "taxId": "436017", "score": 436.0}, {"name": "chr_11_RCC1868", "taxId": "41875", "score": 433.0}, {"name": "chr_11_RCC1868", "taxId": "41875", "score": 431.0}, {"name": "chr_11_RCC1868", "taxId": "41875", "score": 231.0}, {"name": "chr_11_RCC1868", "taxId": "70448", "score": 385.0}, {"name": "chr_11_RCC1868", "taxId": "41875", "score": 385.0}, {"name": "chr_11_RCC1868", "taxId": "41875", "score": 385.0}, {"name": "chr_11_RCC1868", "taxId": "41875", "score": 148.0}, {"name": "chr_11_RCC1868", "taxId": "41875", "score": 383.0}, {"name": "chr_11_RCC1868", "taxId": "41875", "score": 291.0}, {"name": "chr_11_RCC1868", "taxId": "41875", "score": 198.0}, {"name": "chr_11_RCC1868", "taxId": "41875", "score": 383.0}, {"name": "chr_11_RCC1868", "taxId": "41875", "score": 292.0}, {"name": "chr_11_RCC1868", "taxId": "296587", "score": 383.0}, {"name": "chr_11_RCC1868", "taxId": "41875", "score": 379.0}, {"name": "chr_11_RCC1868", "taxId": "436017", "score": 350.0}, {"name": "chr_11_RCC1868", "taxId": "41875", "score": 300.0}, {"name": "chr_11_RCC1868", "taxId": "41875", "score": 287.0}, {"name": "chr_11_RCC1868", "taxId": "296587", "score": 287.0}, {"name": "chr_11_RCC1868", "taxId": "436017", "score": 279.0}, {"name": "chr_11_RCC1868", "taxId": "610380", "score": 276.0}, {"name": "chr_11_RCC1868", "taxId": "8083", "score": 272.0}, {"name": "chr_11_RCC1868", "taxId": "41875", "score": 272.0}, {"name": "chr_11_RCC1868", "taxId": "3711", "score": 267.0}, {"name": "chr_11_RCC1868", "taxId": "41875", "score": 265.0}, {"name": "chr_11_RCC1868", "taxId": "41875", "score": 189.0}, {"name": "chr_11_RCC1868", "taxId": "3711", "score": 244.0}, {"name": "chr_11_RCC1868", "taxId": "32473", "score": 244.0}, {"name": "chr_11_RCC1868", "taxId": "41875", "score": 237.0}, {"name": "chr_11_RCC1868", "taxId": "41875", "score": 171.0}, {"name": "chr_11_RCC1868", "taxId": "574566", "score": 226.0}, {"name": "chr_11_RCC1868", "taxId": "41875", "score": 215.0}, {"name": "chr_11_RCC1868", "taxId": "59895", "score": 209.0}, {"name": "chr_11_RCC1868", "taxId": "41875", "score": 207.0}, {"name": "chr_11_RCC1868", "taxId": "41875", "score": 206.0}, {"name": "chr_11_RCC1868", "taxId": "41875", "score": 204.0}, {"name": "chr_11_RCC1868", "taxId": "3218", "score": 198.0}, {"name": "chr_11_RCC1868", "taxId": "2021234", "score": 172.0}, {"name": "chr_11_RCC1868", "taxId": "41875", "score": 171.0}, {"name": "chr_11_RCC1868", "taxId": "2055892", "score": 165.0}, {"name": "chr_11_RCC1868", "taxId": "436017", "score": 161.0}, {"name": "chr_11_RCC1868", "taxId": "3726", "score": 159.0}, {"name": "chr_11_RCC1868", "taxId": "18101", "score": 156.0}, {"name": "chr_11_RCC1868", "taxId": "763406", "score": 152.0}, {"name": "chr_11_RCC1868", "taxId": "436017", "score": 152.0}, {"name": "chr_11_RCC1868", "taxId": "4442", "score": 150.0}, {"name": "chr_11_RCC1868", "taxId": "41875", "score": 148.0}, {"name": "chr_11_RCC1868", "taxId": "41875", "score": 143.0}]}, "taxonomy": {"bestsum": {"species": {"tax": "Bathycoccus prasinos", "score": 2509377.0, "c_index": 25}, "genus": {"tax": "Bathycoccus", "score": 2509377.0, "c_index": 19}, "family": {"tax": "Bathycoccaceae", "score": 2526388.0, "c_index": 15}, "order": {"tax": "Mamiellales", "score": 2530387.0, "c_index": 13}, "phylum": {"tax": "Chlorophyta", "score": 2548514.0, "c_index": 6}, "superkingdom": {"tax": "Eukaryota", "score": 2562530.0, "c_index": 1}}}}, "chr_10_RCC1868": {"name": "chr_10_RCC1868", "length": 806733, "n_count": 197, "agct_count": 806536, "gc": 0.4831, "covs": {"bam0": 24.0348}, "read_cov": {"bam0": 77886}, "hits": {"tax0": [{"name": "chr_10_RCC1868", "taxId": "41875", "score": 181100.0}, {"name": "chr_10_RCC1868", "taxId": "41875", "score": 121800.0}, {"name": "chr_10_RCC1868", "taxId": "41875", "score": 92499.0}, {"name": "chr_10_RCC1868", "taxId": "41875", "score": 78744.0}, {"name": "chr_10_RCC1868", "taxId": "41875", "score": 75674.0}, {"name": "chr_10_RCC1868", "taxId": "41875", "score": 73039.0}, {"name": "chr_10_RCC1868", "taxId": "41875", "score": 70352.0}, {"name": "chr_10_RCC1868", "taxId": "41875", "score": 69108.0}, {"name": "chr_10_RCC1868", "taxId": "41875", "score": 54804.0}, {"name": "chr_10_RCC1868", "taxId": "41875", "score": 54058.0}, {"name": "chr_10_RCC1868", "taxId": "41875", "score": 48636.0}, {"name": "chr_10_RCC1868", "taxId": "41875", "score": 40352.0}, {"name": "chr_10_RCC1868", "taxId": "41875", "score": 40315.0}, {"name": "chr_10_RCC1868", "taxId": "41875", "score": 36055.0}, {"name": "chr_10_RCC1868", "taxId": "41875", "score": 34117.0}, {"name": "chr_10_RCC1868", "taxId": "41875", "score": 33613.0}, {"name": "chr_10_RCC1868", "taxId": "41875", "score": 29252.0}, {"name": "chr_10_RCC1868", "taxId": "41875", "score": 28531.0}, {"name": "chr_10_RCC1868", "taxId": "41875", "score": 25573.0}, {"name": "chr_10_RCC1868", "taxId": "41875", "score": 23320.0}, {"name": "chr_10_RCC1868", "taxId": "41875", "score": 22653.0}, {"name": "chr_10_RCC1868", "taxId": "41875", "score": 22400.0}, {"name": "chr_10_RCC1868", "taxId": "41875", "score": 19754.0}, {"name": "chr_10_RCC1868", "taxId": "41875", "score": 16198.0}, {"name": "chr_10_RCC1868", "taxId": "41875", "score": 10948.0}, {"name": "chr_10_RCC1868", "taxId": "41875", "score": 10528.0}, {"name": "chr_10_RCC1868", "taxId": "41875", "score": 8994.0}, {"name": "chr_10_RCC1868", "taxId": "41875", "score": 8540.0}, {"name": "chr_10_RCC1868", "taxId": "41875", "score": 7029.0}, {"name": "chr_10_RCC1868", "taxId": "41875", "score": 5337.0}, {"name": "chr_10_RCC1868", "taxId": "41875", "score": 5101.0}, {"name": "chr_10_RCC1868", "taxId": "41875", "score": 4957.0}, {"name": "chr_10_RCC1868", "taxId": "41875", "score": 3831.0}, {"name": "chr_10_RCC1868", "taxId": "41875", "score": 2320.0}, {"name": "chr_10_RCC1868", "taxId": "41875", "score": 2135.0}, {"name": "chr_10_RCC1868", "taxId": "41875", "score": 2122.0}, {"name": "chr_10_RCC1868", "taxId": "41875", "score": 2012.0}, {"name": "chr_10_RCC1868", "taxId": "41875", "score": 1980.0}, {"name": "chr_10_RCC1868", "taxId": "41875", "score": 1685.0}, {"name": "chr_10_RCC1868", "taxId": "41875", "score": 1138.0}, {"name": "chr_10_RCC1868", "taxId": "41875", "score": 850.0}, {"name": "chr_10_RCC1868", "taxId": "41875", "score": 20936.0}, {"name": "chr_10_RCC1868", "taxId": "41875", "score": 14515.0}, {"name": "chr_10_RCC1868", "taxId": "41875", "score": 14369.0}, {"name": "chr_10_RCC1868", "taxId": "41875", "score": 13204.0}, {"name": "chr_10_RCC1868", "taxId": "41875", "score": 9867.0}, {"name": "chr_10_RCC1868", "taxId": "41875", "score": 9223.0}, {"name": "chr_10_RCC1868", "taxId": "41875", "score": 9180.0}, {"name": "chr_10_RCC1868", "taxId": "41875", "score": 8706.0}, {"name": "chr_10_RCC1868", "taxId": "41875", "score": 8425.0}, {"name": "chr_10_RCC1868", "taxId": "41875", "score": 8261.0}, {"name": "chr_10_RCC1868", "taxId": "41875", "score": 8004.0}, {"name": "chr_10_RCC1868", "taxId": "41875", "score": 6746.0}, {"name": "chr_10_RCC1868", "taxId": "41875", "score": 1591.0}, {"name": "chr_10_RCC1868", "taxId": "41875", "score": 758.0}, {"name": "chr_10_RCC1868", "taxId": "41875", "score": 453.0}, {"name": "chr_10_RCC1868", "taxId": "41875", "score": 427.0}, {"name": "chr_10_RCC1868", "taxId": "41875", "score": 154.0}, {"name": "chr_10_RCC1868", "taxId": "41875", "score": 7982.0}, {"name": "chr_10_RCC1868", "taxId": "41875", "score": 7941.0}, {"name": "chr_10_RCC1868", "taxId": "41875", "score": 7923.0}, {"name": "chr_10_RCC1868", "taxId": "41875", "score": 7923.0}, {"name": "chr_10_RCC1868", "taxId": "41875", "score": 1779.0}, {"name": "chr_10_RCC1868", "taxId": "41875", "score": 7834.0}, {"name": "chr_10_RCC1868", "taxId": "41875", "score": 7664.0}, {"name": "chr_10_RCC1868", "taxId": "41875", "score": 7114.0}, {"name": "chr_10_RCC1868", "taxId": "41875", "score": 7094.0}, {"name": "chr_10_RCC1868", "taxId": "41875", "score": 7077.0}, {"name": "chr_10_RCC1868", "taxId": "41875", "score": 7016.0}, {"name": "chr_10_RCC1868", "taxId": "41875", "score": 6787.0}, {"name": "chr_10_RCC1868", "taxId": "41875", "score": 6637.0}, {"name": "chr_10_RCC1868", "taxId": "41875", "score": 6181.0}, {"name": "chr_10_RCC1868", "taxId": "41875", "score": 5997.0}, {"name": "chr_10_RCC1868", "taxId": "41875", "score": 5934.0}, {"name": "chr_10_RCC1868", "taxId": "41875", "score": 5912.0}, {"name": "chr_10_RCC1868", "taxId": "41875", "score": 5901.0}, {"name": "chr_10_RCC1868", "taxId": "41875", "score": 5880.0}, {"name": "chr_10_RCC1868", "taxId": "41875", "score": 5858.0}, {"name": "chr_10_RCC1868", "taxId": "41875", "score": 5856.0}, {"name": "chr_10_RCC1868", "taxId": "41875", "score": 5779.0}, {"name": "chr_10_RCC1868", "taxId": "41875", "score": 5764.0}, {"name": "chr_10_RCC1868", "taxId": "41875", "score": 374.0}, {"name": "chr_10_RCC1868", "taxId": "41875", "score": 5733.0}, {"name": "chr_10_RCC1868", "taxId": "41875", "score": 5696.0}, {"name": "chr_10_RCC1868", "taxId": "41875", "score": 5688.0}, {"name": "chr_10_RCC1868", "taxId": "41875", "score": 5674.0}, {"name": "chr_10_RCC1868", "taxId": "41875", "score": 5552.0}, {"name": "chr_10_RCC1868", "taxId": "41875", "score": 5537.0}, {"name": "chr_10_RCC1868", "taxId": "41875", "score": 5518.0}, {"name": "chr_10_RCC1868", "taxId": "41875", "score": 5443.0}, {"name": "chr_10_RCC1868", "taxId": "41875", "score": 5387.0}, {"name": "chr_10_RCC1868", "taxId": "41875", "score": 5371.0}, {"name": "chr_10_RCC1868", "taxId": "41875", "score": 723.0}, {"name": "chr_10_RCC1868", "taxId": "41875", "score": 5360.0}, {"name": "chr_10_RCC1868", "taxId": "41875", "score": 5352.0}, {"name": "chr_10_RCC1868", "taxId": "41875", "score": 5288.0}, {"name": "chr_10_RCC1868", "taxId": "41875", "score": 5048.0}, {"name": "chr_10_RCC1868", "taxId": "41875", "score": 4998.0}, {"name": "chr_10_RCC1868", "taxId": "41875", "score": 532.0}, {"name": "chr_10_RCC1868", "taxId": "41875", "score": 4992.0}, {"name": "chr_10_RCC1868", "taxId": "41875", "score": 4924.0}, {"name": "chr_10_RCC1868", "taxId": "41875", "score": 4920.0}, {"name": "chr_10_RCC1868", "taxId": "41875", "score": 4867.0}, {"name": "chr_10_RCC1868", "taxId": "41875", "score": 4782.0}, {"name": "chr_10_RCC1868", "taxId": "41875", "score": 4776.0}, {"name": "chr_10_RCC1868", "taxId": "41875", "score": 4626.0}, {"name": "chr_10_RCC1868", "taxId": "41875", "score": 4606.0}, {"name": "chr_10_RCC1868", "taxId": "41875", "score": 4593.0}, {"name": "chr_10_RCC1868", "taxId": "41875", "score": 4577.0}, {"name": "chr_10_RCC1868", "taxId": "41875", "score": 4571.0}, {"name": "chr_10_RCC1868", "taxId": "41875", "score": 431.0}, {"name": "chr_10_RCC1868", "taxId": "41875", "score": 424.0}, {"name": "chr_10_RCC1868", "taxId": "41875", "score": 333.0}, {"name": "chr_10_RCC1868", "taxId": "41875", "score": 4543.0}, {"name": "chr_10_RCC1868", "taxId": "41875", "score": 4477.0}, {"name": "chr_10_RCC1868", "taxId": "41875", "score": 4446.0}, {"name": "chr_10_RCC1868", "taxId": "41875", "score": 4433.0}, {"name": "chr_10_RCC1868", "taxId": "41875", "score": 4418.0}, {"name": "chr_10_RCC1868", "taxId": "41875", "score": 4394.0}, {"name": "chr_10_RCC1868", "taxId": "41875", "score": 4372.0}, {"name": "chr_10_RCC1868", "taxId": "41875", "score": 4316.0}, {"name": "chr_10_RCC1868", "taxId": "41875", "score": 4313.0}, {"name": "chr_10_RCC1868", "taxId": "41875", "score": 313.0}, {"name": "chr_10_RCC1868", "taxId": "41875", "score": 4253.0}, {"name": "chr_10_RCC1868", "taxId": "41875", "score": 4235.0}, {"name": "chr_10_RCC1868", "taxId": "41875", "score": 4217.0}, {"name": "chr_10_RCC1868", "taxId": "41875", "score": 4213.0}, {"name": "chr_10_RCC1868", "taxId": "41875", "score": 4178.0}, {"name": "chr_10_RCC1868", "taxId": "41875", "score": 1552.0}, {"name": "chr_10_RCC1868", "taxId": "41875", "score": 4161.0}, {"name": "chr_10_RCC1868", "taxId": "41875", "score": 4122.0}, {"name": "chr_10_RCC1868", "taxId": "41875", "score": 4089.0}, {"name": "chr_10_RCC1868", "taxId": "41875", "score": 4067.0}, {"name": "chr_10_RCC1868", "taxId": "41875", "score": 4050.0}, {"name": "chr_10_RCC1868", "taxId": "41875", "score": 4026.0}, {"name": "chr_10_RCC1868", "taxId": "41875", "score": 4017.0}, {"name": "chr_10_RCC1868", "taxId": "41875", "score": 4008.0}, {"name": "chr_10_RCC1868", "taxId": "41875", "score": 4000.0}, {"name": "chr_10_RCC1868", "taxId": "41875", "score": 3962.0}, {"name": "chr_10_RCC1868", "taxId": "41875", "score": 3947.0}, {"name": "chr_10_RCC1868", "taxId": "41875", "score": 3941.0}, {"name": "chr_10_RCC1868", "taxId": "41875", "score": 3923.0}, {"name": "chr_10_RCC1868", "taxId": "41875", "score": 3903.0}, {"name": "chr_10_RCC1868", "taxId": "41875", "score": 3853.0}, {"name": "chr_10_RCC1868", "taxId": "41875", "score": 582.0}, {"name": "chr_10_RCC1868", "taxId": "41875", "score": 3845.0}, {"name": "chr_10_RCC1868", "taxId": "41875", "score": 3845.0}, {"name": "chr_10_RCC1868", "taxId": "41875", "score": 3838.0}, {"name": "chr_10_RCC1868", "taxId": "41875", "score": 3843.0}, {"name": "chr_10_RCC1868", "taxId": "41875", "score": 3834.0}, {"name": "chr_10_RCC1868", "taxId": "41875", "score": 3831.0}, {"name": "chr_10_RCC1868", "taxId": "41875", "score": 3812.0}, {"name": "chr_10_RCC1868", "taxId": "41875", "score": 3795.0}, {"name": "chr_10_RCC1868", "taxId": "41875", "score": 3784.0}, {"name": "chr_10_RCC1868", "taxId": "41875", "score": 3759.0}, {"name": "chr_10_RCC1868", "taxId": "41875", "score": 200.0}, {"name": "chr_10_RCC1868", "taxId": "41875", "score": 3759.0}, {"name": "chr_10_RCC1868", "taxId": "41875", "score": 3747.0}, {"name": "chr_10_RCC1868", "taxId": "41875", "score": 3735.0}, {"name": "chr_10_RCC1868", "taxId": "41875", "score": 3725.0}, {"name": "chr_10_RCC1868", "taxId": "41875", "score": 3712.0}, {"name": "chr_10_RCC1868", "taxId": "41875", "score": 3664.0}, {"name": "chr_10_RCC1868", "taxId": "41875", "score": 379.0}, {"name": "chr_10_RCC1868", "taxId": "41875", "score": 3657.0}, {"name": "chr_10_RCC1868", "taxId": "41875", "score": 3655.0}, {"name": "chr_10_RCC1868", "taxId": "41875", "score": 3624.0}, {"name": "chr_10_RCC1868", "taxId": "41875", "score": 3603.0}, {"name": "chr_10_RCC1868", "taxId": "41875", "score": 3602.0}, {"name": "chr_10_RCC1868", "taxId": "41875", "score": 3559.0}, {"name": "chr_10_RCC1868", "taxId": "41875", "score": 3526.0}, {"name": "chr_10_RCC1868", "taxId": "41875", "score": 3397.0}, {"name": "chr_10_RCC1868", "taxId": "41875", "score": 3378.0}, {"name": "chr_10_RCC1868", "taxId": "41875", "score": 3374.0}, {"name": "chr_10_RCC1868", "taxId": "41875", "score": 3369.0}, {"name": "chr_10_RCC1868", "taxId": "41875", "score": 3321.0}, {"name": "chr_10_RCC1868", "taxId": "41875", "score": 3321.0}, {"name": "chr_10_RCC1868", "taxId": "41875", "score": 3314.0}, {"name": "chr_10_RCC1868", "taxId": "41875", "score": 3312.0}, {"name": "chr_10_RCC1868", "taxId": "41875", "score": 745.0}, {"name": "chr_10_RCC1868", "taxId": "41875", "score": 3280.0}, {"name": "chr_10_RCC1868", "taxId": "41875", "score": 3275.0}, {"name": "chr_10_RCC1868", "taxId": "41875", "score": 313.0}, {"name": "chr_10_RCC1868", "taxId": "41875", "score": 3271.0}, {"name": "chr_10_RCC1868", "taxId": "41875", "score": 3260.0}, {"name": "chr_10_RCC1868", "taxId": "41875", "score": 3253.0}, {"name": "chr_10_RCC1868", "taxId": "41875", "score": 3247.0}, {"name": "chr_10_RCC1868", "taxId": "41875", "score": 3243.0}, {"name": "chr_10_RCC1868", "taxId": "41875", "score": 3240.0}, {"name": "chr_10_RCC1868", "taxId": "41875", "score": 3219.0}, {"name": "chr_10_RCC1868", "taxId": "41875", "score": 3216.0}, {"name": "chr_10_RCC1868", "taxId": "41875", "score": 3169.0}, {"name": "chr_10_RCC1868", "taxId": "41875", "score": 3162.0}, {"name": "chr_10_RCC1868", "taxId": "41875", "score": 3153.0}, {"name": "chr_10_RCC1868", "taxId": "41875", "score": 3147.0}, {"name": "chr_10_RCC1868", "taxId": "41875", "score": 322.0}, {"name": "chr_10_RCC1868", "taxId": "41875", "score": 239.0}, {"name": "chr_10_RCC1868", "taxId": "41875", "score": 3125.0}, {"name": "chr_10_RCC1868", "taxId": "41875", "score": 3114.0}, {"name": "chr_10_RCC1868", "taxId": "41875", "score": 3103.0}, {"name": "chr_10_RCC1868", "taxId": "41875", "score": 3092.0}, {"name": "chr_10_RCC1868", "taxId": "41875", "score": 3081.0}, {"name": "chr_10_RCC1868", "taxId": "41875", "score": 3055.0}, {"name": "chr_10_RCC1868", "taxId": "41875", "score": 3042.0}, {"name": "chr_10_RCC1868", "taxId": "41875", "score": 3033.0}, {"name": "chr_10_RCC1868", "taxId": "41875", "score": 3011.0}, {"name": "chr_10_RCC1868", "taxId": "41875", "score": 2994.0}, {"name": "chr_10_RCC1868", "taxId": "41875", "score": 2983.0}, {"name": "chr_10_RCC1868", "taxId": "41875", "score": 2977.0}, {"name": "chr_10_RCC1868", "taxId": "41875", "score": 2976.0}, {"name": "chr_10_RCC1868", "taxId": "41875", "score": 2933.0}, {"name": "chr_10_RCC1868", "taxId": "41875", "score": 2926.0}, {"name": "chr_10_RCC1868", "taxId": "41875", "score": 2926.0}, {"name": "chr_10_RCC1868", "taxId": "41875", "score": 2922.0}, {"name": "chr_10_RCC1868", "taxId": "41875", "score": 2881.0}, {"name": "chr_10_RCC1868", "taxId": "41875", "score": 2863.0}, {"name": "chr_10_RCC1868", "taxId": "41875", "score": 713.0}, {"name": "chr_10_RCC1868", "taxId": "41875", "score": 2848.0}, {"name": "chr_10_RCC1868", "taxId": "41875", "score": 2833.0}, {"name": "chr_10_RCC1868", "taxId": "41875", "score": 2820.0}, {"name": "chr_10_RCC1868", "taxId": "41875", "score": 2791.0}, {"name": "chr_10_RCC1868", "taxId": "41875", "score": 2782.0}, {"name": "chr_10_RCC1868", "taxId": "41875", "score": 2782.0}, {"name": "chr_10_RCC1868", "taxId": "41875", "score": 2774.0}, {"name": "chr_10_RCC1868", "taxId": "41875", "score": 318.0}, {"name": "chr_10_RCC1868", "taxId": "41875", "score": 2772.0}, {"name": "chr_10_RCC1868", "taxId": "41875", "score": 2760.0}, {"name": "chr_10_RCC1868", "taxId": "41875", "score": 2760.0}, {"name": "chr_10_RCC1868", "taxId": "41875", "score": 2739.0}, {"name": "chr_10_RCC1868", "taxId": "41875", "score": 2736.0}, {"name": "chr_10_RCC1868", "taxId": "41875", "score": 2715.0}, {"name": "chr_10_RCC1868", "taxId": "41875", "score": 2710.0}, {"name": "chr_10_RCC1868", "taxId": "41875", "score": 2710.0}, {"name": "chr_10_RCC1868", "taxId": "41875", "score": 2693.0}, {"name": "chr_10_RCC1868", "taxId": "41875", "score": 2684.0}, {"name": "chr_10_RCC1868", "taxId": "41875", "score": 2673.0}, {"name": "chr_10_RCC1868", "taxId": "41875", "score": 2671.0}, {"name": "chr_10_RCC1868", "taxId": "41875", "score": 2599.0}, {"name": "chr_10_RCC1868", "taxId": "41875", "score": 2595.0}, {"name": "chr_10_RCC1868", "taxId": "41875", "score": 2588.0}, {"name": "chr_10_RCC1868", "taxId": "41875", "score": 2566.0}, {"name": "chr_10_RCC1868", "taxId": "41875", "score": 2558.0}, {"name": "chr_10_RCC1868", "taxId": "41875", "score": 2555.0}, {"name": "chr_10_RCC1868", "taxId": "41875", "score": 501.0}, {"name": "chr_10_RCC1868", "taxId": "41875", "score": 2553.0}, {"name": "chr_10_RCC1868", "taxId": "41875", "score": 455.0}, {"name": "chr_10_RCC1868", "taxId": "41875", "score": 2549.0}, {"name": "chr_10_RCC1868", "taxId": "41875", "score": 2543.0}, {"name": "chr_10_RCC1868", "taxId": "41875", "score": 2523.0}, {"name": "chr_10_RCC1868", "taxId": "41875", "score": 2523.0}, {"name": "chr_10_RCC1868", "taxId": "41875", "score": 2521.0}, {"name": "chr_10_RCC1868", "taxId": "41875", "score": 2516.0}, {"name": "chr_10_RCC1868", "taxId": "41875", "score": 2514.0}, {"name": "chr_10_RCC1868", "taxId": "41875", "score": 2494.0}, {"name": "chr_10_RCC1868", "taxId": "41875", "score": 2490.0}, {"name": "chr_10_RCC1868", "taxId": "41875", "score": 2148.0}, {"name": "chr_10_RCC1868", "taxId": "41875", "score": 2488.0}, {"name": "chr_10_RCC1868", "taxId": "41875", "score": 2484.0}, {"name": "chr_10_RCC1868", "taxId": "41875", "score": 2473.0}, {"name": "chr_10_RCC1868", "taxId": "41875", "score": 2460.0}, {"name": "chr_10_RCC1868", "taxId": "41875", "score": 2460.0}, {"name": "chr_10_RCC1868", "taxId": "41875", "score": 2460.0}, {"name": "chr_10_RCC1868", "taxId": "41875", "score": 2459.0}, {"name": "chr_10_RCC1868", "taxId": "41875", "score": 2455.0}, {"name": "chr_10_RCC1868", "taxId": "41875", "score": 2449.0}, {"name": "chr_10_RCC1868", "taxId": "41875", "score": 2444.0}, {"name": "chr_10_RCC1868", "taxId": "41875", "score": 2427.0}, {"name": "chr_10_RCC1868", "taxId": "41875", "score": 2410.0}, {"name": "chr_10_RCC1868", "taxId": "41875", "score": 2409.0}, {"name": "chr_10_RCC1868", "taxId": "41875", "score": 2388.0}, {"name": "chr_10_RCC1868", "taxId": "41875", "score": 2377.0}, {"name": "chr_10_RCC1868", "taxId": "41875", "score": 2366.0}, {"name": "chr_10_RCC1868", "taxId": "41875", "score": 2357.0}, {"name": "chr_10_RCC1868", "taxId": "41875", "score": 2335.0}, {"name": "chr_10_RCC1868", "taxId": "41875", "score": 2324.0}, {"name": "chr_10_RCC1868", "taxId": "41875", "score": 2322.0}, {"name": "chr_10_RCC1868", "taxId": "41875", "score": 2300.0}, {"name": "chr_10_RCC1868", "taxId": "41875", "score": 2294.0}, {"name": "chr_10_RCC1868", "taxId": "41875", "score": 2294.0}, {"name": "chr_10_RCC1868", "taxId": "41875", "score": 2278.0}, {"name": "chr_10_RCC1868", "taxId": "41875", "score": 2268.0}, {"name": "chr_10_RCC1868", "taxId": "41875", "score": 2266.0}, {"name": "chr_10_RCC1868", "taxId": "41875", "score": 2252.0}, {"name": "chr_10_RCC1868", "taxId": "41875", "score": 2250.0}, {"name": "chr_10_RCC1868", "taxId": "41875", "score": 2244.0}, {"name": "chr_10_RCC1868", "taxId": "41875", "score": 2218.0}, {"name": "chr_10_RCC1868", "taxId": "41875", "score": 2218.0}, {"name": "chr_10_RCC1868", "taxId": "41875", "score": 822.0}, {"name": "chr_10_RCC1868", "taxId": "41875", "score": 2217.0}, {"name": "chr_10_RCC1868", "taxId": "41875", "score": 2217.0}, {"name": "chr_10_RCC1868", "taxId": "41875", "score": 2211.0}, {"name": "chr_10_RCC1868", "taxId": "41875", "score": 2170.0}, {"name": "chr_10_RCC1868", "taxId": "41875", "score": 636.0}, {"name": "chr_10_RCC1868", "taxId": "41875", "score": 566.0}, {"name": "chr_10_RCC1868", "taxId": "41875", "score": 477.0}, {"name": "chr_10_RCC1868", "taxId": "41875", "score": 2169.0}, {"name": "chr_10_RCC1868", "taxId": "41875", "score": 2167.0}, {"name": "chr_10_RCC1868", "taxId": "41875", "score": 2156.0}, {"name": "chr_10_RCC1868", "taxId": "41875", "score": 2139.0}, {"name": "chr_10_RCC1868", "taxId": "41875", "score": 2139.0}, {"name": "chr_10_RCC1868", "taxId": "41875", "score": 2111.0}, {"name": "chr_10_RCC1868", "taxId": "41875", "score": 2111.0}, {"name": "chr_10_RCC1868", "taxId": "41875", "score": 2111.0}, {"name": "chr_10_RCC1868", "taxId": "41875", "score": 2106.0}, {"name": "chr_10_RCC1868", "taxId": "41875", "score": 2102.0}, {"name": "chr_10_RCC1868", "taxId": "41875", "score": 2095.0}, {"name": "chr_10_RCC1868", "taxId": "41875", "score": 2084.0}, {"name": "chr_10_RCC1868", "taxId": "41875", "score": 2084.0}, {"name": "chr_10_RCC1868", "taxId": "41875", "score": 2080.0}, {"name": "chr_10_RCC1868", "taxId": "41875", "score": 2080.0}, {"name": "chr_10_RCC1868", "taxId": "41875", "score": 2069.0}, {"name": "chr_10_RCC1868", "taxId": "41875", "score": 2061.0}, {"name": "chr_10_RCC1868", "taxId": "41875", "score": 2058.0}, {"name": "chr_10_RCC1868", "taxId": "41875", "score": 2050.0}, {"name": "chr_10_RCC1868", "taxId": "41875", "score": 2041.0}, {"name": "chr_10_RCC1868", "taxId": "41875", "score": 2036.0}, {"name": "chr_10_RCC1868", "taxId": "41875", "score": 2023.0}, {"name": "chr_10_RCC1868", "taxId": "41875", "score": 2023.0}, {"name": "chr_10_RCC1868", "taxId": "41875", "score": 2019.0}, {"name": "chr_10_RCC1868", "taxId": "41875", "score": 2012.0}, {"name": "chr_10_RCC1868", "taxId": "41875", "score": 2008.0}, {"name": "chr_10_RCC1868", "taxId": "41875", "score": 2006.0}, {"name": "chr_10_RCC1868", "taxId": "41875", "score": 2006.0}, {"name": "chr_10_RCC1868", "taxId": "41875", "score": 2001.0}, {"name": "chr_10_RCC1868", "taxId": "41875", "score": 1997.0}, {"name": "chr_10_RCC1868", "taxId": "41875", "score": 1988.0}, {"name": "chr_10_RCC1868", "taxId": "41875", "score": 1984.0}, {"name": "chr_10_RCC1868", "taxId": "41875", "score": 1984.0}, {"name": "chr_10_RCC1868", "taxId": "41875", "score": 1984.0}, {"name": "chr_10_RCC1868", "taxId": "41875", "score": 1967.0}, {"name": "chr_10_RCC1868", "taxId": "41875", "score": 451.0}, {"name": "chr_10_RCC1868", "taxId": "41875", "score": 1962.0}, {"name": "chr_10_RCC1868", "taxId": "41875", "score": 1956.0}, {"name": "chr_10_RCC1868", "taxId": "41875", "score": 1951.0}, {"name": "chr_10_RCC1868", "taxId": "41875", "score": 1945.0}, {"name": "chr_10_RCC1868", "taxId": "41875", "score": 1940.0}, {"name": "chr_10_RCC1868", "taxId": "41875", "score": 1936.0}, {"name": "chr_10_RCC1868", "taxId": "41875", "score": 1934.0}, {"name": "chr_10_RCC1868", "taxId": "41875", "score": 1921.0}, {"name": "chr_10_RCC1868", "taxId": "41875", "score": 366.0}, {"name": "chr_10_RCC1868", "taxId": "41875", "score": 1912.0}, {"name": "chr_10_RCC1868", "taxId": "41875", "score": 1912.0}, {"name": "chr_10_RCC1868", "taxId": "41875", "score": 1899.0}, {"name": "chr_10_RCC1868", "taxId": "41875", "score": 1893.0}, {"name": "chr_10_RCC1868", "taxId": "41875", "score": 202.0}, {"name": "chr_10_RCC1868", "taxId": "41875", "score": 1888.0}, {"name": "chr_10_RCC1868", "taxId": "41875", "score": 1879.0}, {"name": "chr_10_RCC1868", "taxId": "41875", "score": 1875.0}, {"name": "chr_10_RCC1868", "taxId": "41875", "score": 405.0}, {"name": "chr_10_RCC1868", "taxId": "41875", "score": 1871.0}, {"name": "chr_10_RCC1868", "taxId": "41875", "score": 1869.0}, {"name": "chr_10_RCC1868", "taxId": "41875", "score": 1864.0}, {"name": "chr_10_RCC1868", "taxId": "41875", "score": 1858.0}, {"name": "chr_10_RCC1868", "taxId": "41875", "score": 1853.0}, {"name": "chr_10_RCC1868", "taxId": "41875", "score": 1836.0}, {"name": "chr_10_RCC1868", "taxId": "41875", "score": 1820.0}, {"name": "chr_10_RCC1868", "taxId": "41875", "score": 1818.0}, {"name": "chr_10_RCC1868", "taxId": "41875", "score": 1818.0}, {"name": "chr_10_RCC1868", "taxId": "41875", "score": 165.0}, {"name": "chr_10_RCC1868", "taxId": "41875", "score": 1808.0}, {"name": "chr_10_RCC1868", "taxId": "41875", "score": 1803.0}, {"name": "chr_10_RCC1868", "taxId": "41875", "score": 1801.0}, {"name": "chr_10_RCC1868", "taxId": "41875", "score": 1794.0}, {"name": "chr_10_RCC1868", "taxId": "41875", "score": 1790.0}, {"name": "chr_10_RCC1868", "taxId": "41875", "score": 1773.0}, {"name": "chr_10_RCC1868", "taxId": "41875", "score": 1773.0}, {"name": "chr_10_RCC1868", "taxId": "41875", "score": 1766.0}, {"name": "chr_10_RCC1868", "taxId": "41875", "score": 1753.0}, {"name": "chr_10_RCC1868", "taxId": "41875", "score": 1751.0}, {"name": "chr_10_RCC1868", "taxId": "41875", "score": 1746.0}, {"name": "chr_10_RCC1868", "taxId": "41875", "score": 1740.0}, {"name": "chr_10_RCC1868", "taxId": "41875", "score": 1733.0}, {"name": "chr_10_RCC1868", "taxId": "41875", "score": 444.0}, {"name": "chr_10_RCC1868", "taxId": "41875", "score": 1724.0}, {"name": "chr_10_RCC1868", "taxId": "41875", "score": 1707.0}, {"name": "chr_10_RCC1868", "taxId": "41875", "score": 1703.0}, {"name": "chr_10_RCC1868", "taxId": "41875", "score": 1696.0}, {"name": "chr_10_RCC1868", "taxId": "41875", "score": 1696.0}, {"name": "chr_10_RCC1868", "taxId": "41875", "score": 1679.0}, {"name": "chr_10_RCC1868", "taxId": "41875", "score": 1663.0}, {"name": "chr_10_RCC1868", "taxId": "41875", "score": 436.0}, {"name": "chr_10_RCC1868", "taxId": "41875", "score": 1635.0}, {"name": "chr_10_RCC1868", "taxId": "41875", "score": 1624.0}, {"name": "chr_10_RCC1868", "taxId": "41875", "score": 1624.0}, {"name": "chr_10_RCC1868", "taxId": "41875", "score": 1609.0}, {"name": "chr_10_RCC1868", "taxId": "41875", "score": 1591.0}, {"name": "chr_10_RCC1868", "taxId": "41875", "score": 1580.0}, {"name": "chr_10_RCC1868", "taxId": "41875", "score": 1568.0}, {"name": "chr_10_RCC1868", "taxId": "41875", "score": 1568.0}, {"name": "chr_10_RCC1868", "taxId": "41875", "score": 1568.0}, {"name": "chr_10_RCC1868", "taxId": "41875", "score": 1563.0}, {"name": "chr_10_RCC1868", "taxId": "41875", "score": 1557.0}, {"name": "chr_10_RCC1868", "taxId": "41875", "score": 1554.0}, {"name": "chr_10_RCC1868", "taxId": "41875", "score": 217.0}, {"name": "chr_10_RCC1868", "taxId": "41875", "score": 1546.0}, {"name": "chr_10_RCC1868", "taxId": "41875", "score": 1541.0}, {"name": "chr_10_RCC1868", "taxId": "41875", "score": 1541.0}, {"name": "chr_10_RCC1868", "taxId": "41875", "score": 1519.0}, {"name": "chr_10_RCC1868", "taxId": "41875", "score": 1480.0}, {"name": "chr_10_RCC1868", "taxId": "41875", "score": 1474.0}, {"name": "chr_10_RCC1868", "taxId": "41875", "score": 1469.0}, {"name": "chr_10_RCC1868", "taxId": "41875", "score": 1467.0}, {"name": "chr_10_RCC1868", "taxId": "41875", "score": 937.0}, {"name": "chr_10_RCC1868", "taxId": "41875", "score": 483.0}, {"name": "chr_10_RCC1868", "taxId": "41875", "score": 152.0}, {"name": "chr_10_RCC1868", "taxId": "41875", "score": 1459.0}, {"name": "chr_10_RCC1868", "taxId": "41875", "score": 1458.0}, {"name": "chr_10_RCC1868", "taxId": "41875", "score": 1447.0}, {"name": "chr_10_RCC1868", "taxId": "41875", "score": 163.0}, {"name": "chr_10_RCC1868", "taxId": "41875", "score": 1447.0}, {"name": "chr_10_RCC1868", "taxId": "41875", "score": 1441.0}, {"name": "chr_10_RCC1868", "taxId": "41875", "score": 1432.0}, {"name": "chr_10_RCC1868", "taxId": "41875", "score": 1430.0}, {"name": "chr_10_RCC1868", "taxId": "41875", "score": 1430.0}, {"name": "chr_10_RCC1868", "taxId": "41875", "score": 1397.0}, {"name": "chr_10_RCC1868", "taxId": "41875", "score": 1391.0}, {"name": "chr_10_RCC1868", "taxId": "41875", "score": 1387.0}, {"name": "chr_10_RCC1868", "taxId": "41875", "score": 1387.0}, {"name": "chr_10_RCC1868", "taxId": "41875", "score": 1386.0}, {"name": "chr_10_RCC1868", "taxId": "41875", "score": 1380.0}, {"name": "chr_10_RCC1868", "taxId": "41875", "score": 1375.0}, {"name": "chr_10_RCC1868", "taxId": "41875", "score": 1373.0}, {"name": "chr_10_RCC1868", "taxId": "41875", "score": 1363.0}, {"name": "chr_10_RCC1868", "taxId": "41875", "score": 1358.0}, {"name": "chr_10_RCC1868", "taxId": "41875", "score": 1358.0}, {"name": "chr_10_RCC1868", "taxId": "41875", "score": 1358.0}, {"name": "chr_10_RCC1868", "taxId": "41875", "score": 1347.0}, {"name": "chr_10_RCC1868", "taxId": "41875", "score": 1330.0}, {"name": "chr_10_RCC1868", "taxId": "41875", "score": 141.0}, {"name": "chr_10_RCC1868", "taxId": "41875", "score": 1330.0}, {"name": "chr_10_RCC1868", "taxId": "41875", "score": 1303.0}, {"name": "chr_10_RCC1868", "taxId": "41875", "score": 1299.0}, {"name": "chr_10_RCC1868", "taxId": "41875", "score": 1295.0}, {"name": "chr_10_RCC1868", "taxId": "41875", "score": 1291.0}, {"name": "chr_10_RCC1868", "taxId": "41875", "score": 1266.0}, {"name": "chr_10_RCC1868", "taxId": "41875", "score": 1264.0}, {"name": "chr_10_RCC1868", "taxId": "41875", "score": 1260.0}, {"name": "chr_10_RCC1868", "taxId": "41875", "score": 1258.0}, {"name": "chr_10_RCC1868", "taxId": "41875", "score": 1253.0}, {"name": "chr_10_RCC1868", "taxId": "41875", "score": 1243.0}, {"name": "chr_10_RCC1868", "taxId": "41875", "score": 1242.0}, {"name": "chr_10_RCC1868", "taxId": "41875", "score": 1221.0}, {"name": "chr_10_RCC1868", "taxId": "41875", "score": 1214.0}, {"name": "chr_10_RCC1868", "taxId": "41875", "score": 1208.0}, {"name": "chr_10_RCC1868", "taxId": "41875", "score": 1201.0}, {"name": "chr_10_RCC1868", "taxId": "41875", "score": 243.0}, {"name": "chr_10_RCC1868", "taxId": "41875", "score": 150.0}, {"name": "chr_10_RCC1868", "taxId": "436017", "score": 1192.0}, {"name": "chr_10_RCC1868", "taxId": "41875", "score": 1170.0}, {"name": "chr_10_RCC1868", "taxId": "41875", "score": 1168.0}, {"name": "chr_10_RCC1868", "taxId": "41875", "score": 1164.0}, {"name": "chr_10_RCC1868", "taxId": "41875", "score": 1160.0}, {"name": "chr_10_RCC1868", "taxId": "41875", "score": 1158.0}, {"name": "chr_10_RCC1868", "taxId": "41875", "score": 1155.0}, {"name": "chr_10_RCC1868", "taxId": "41875", "score": 368.0}, {"name": "chr_10_RCC1868", "taxId": "41875", "score": 1153.0}, {"name": "chr_10_RCC1868", "taxId": "436017", "score": 1151.0}, {"name": "chr_10_RCC1868", "taxId": "436017", "score": 1094.0}, {"name": "chr_10_RCC1868", "taxId": "436017", "score": 398.0}, {"name": "chr_10_RCC1868", "taxId": "436017", "score": 313.0}, {"name": "chr_10_RCC1868", "taxId": "436017", "score": 270.0}, {"name": "chr_10_RCC1868", "taxId": "41875", "score": 1147.0}, {"name": "chr_10_RCC1868", "taxId": "41875", "score": 1142.0}, {"name": "chr_10_RCC1868", "taxId": "41875", "score": 1142.0}, {"name": "chr_10_RCC1868", "taxId": "41875", "score": 1125.0}, {"name": "chr_10_RCC1868", "taxId": "41875", "score": 1120.0}, {"name": "chr_10_RCC1868", "taxId": "41875", "score": 1109.0}, {"name": "chr_10_RCC1868", "taxId": "41875", "score": 1103.0}, {"name": "chr_10_RCC1868", "taxId": "41875", "score": 1101.0}, {"name": "chr_10_RCC1868", "taxId": "41875", "score": 1098.0}, {"name": "chr_10_RCC1868", "taxId": "436017", "score": 1094.0}, {"name": "chr_10_RCC1868", "taxId": "41875", "score": 1086.0}, {"name": "chr_10_RCC1868", "taxId": "41875", "score": 1081.0}, {"name": "chr_10_RCC1868", "taxId": "41875", "score": 1081.0}, {"name": "chr_10_RCC1868", "taxId": "41875", "score": 1077.0}, {"name": "chr_10_RCC1868", "taxId": "41875", "score": 1064.0}, {"name": "chr_10_RCC1868", "taxId": "41875", "score": 1048.0}, {"name": "chr_10_RCC1868", "taxId": "41875", "score": 1042.0}, {"name": "chr_10_RCC1868", "taxId": "41875", "score": 1042.0}, {"name": "chr_10_RCC1868", "taxId": "41875", "score": 1031.0}, {"name": "chr_10_RCC1868", "taxId": "41875", "score": 329.0}, {"name": "chr_10_RCC1868", "taxId": "41875", "score": 1027.0}, {"name": "chr_10_RCC1868", "taxId": "41875", "score": 1026.0}, {"name": "chr_10_RCC1868", "taxId": "41875", "score": 1026.0}, {"name": "chr_10_RCC1868", "taxId": "41875", "score": 156.0}, {"name": "chr_10_RCC1868", "taxId": "41875", "score": 1024.0}, {"name": "chr_10_RCC1868", "taxId": "41875", "score": 302.0}, {"name": "chr_10_RCC1868", "taxId": "41875", "score": 1024.0}, {"name": "chr_10_RCC1868", "taxId": "41875", "score": 1020.0}, {"name": "chr_10_RCC1868", "taxId": "41875", "score": 1014.0}, {"name": "chr_10_RCC1868", "taxId": "41875", "score": 1005.0}, {"name": "chr_10_RCC1868", "taxId": "41875", "score": 996.0}, {"name": "chr_10_RCC1868", "taxId": "41875", "score": 520.0}, {"name": "chr_10_RCC1868", "taxId": "41875", "score": 979.0}, {"name": "chr_10_RCC1868", "taxId": "41875", "score": 977.0}, {"name": "chr_10_RCC1868", "taxId": "41875", "score": 972.0}, {"name": "chr_10_RCC1868", "taxId": "41875", "score": 970.0}, {"name": "chr_10_RCC1868", "taxId": "41875", "score": 965.0}, {"name": "chr_10_RCC1868", "taxId": "41875", "score": 937.0}, {"name": "chr_10_RCC1868", "taxId": "564608", "score": 935.0}, {"name": "chr_10_RCC1868", "taxId": "41875", "score": 931.0}, {"name": "chr_10_RCC1868", "taxId": "41875", "score": 931.0}, {"name": "chr_10_RCC1868", "taxId": "41875", "score": 917.0}, {"name": "chr_10_RCC1868", "taxId": "41875", "score": 211.0}, {"name": "chr_10_RCC1868", "taxId": "41875", "score": 904.0}, {"name": "chr_10_RCC1868", "taxId": "41875", "score": 898.0}, {"name": "chr_10_RCC1868", "taxId": "41875", "score": 893.0}, {"name": "chr_10_RCC1868", "taxId": "41875", "score": 872.0}, {"name": "chr_10_RCC1868", "taxId": "41875", "score": 872.0}, {"name": "chr_10_RCC1868", "taxId": "41875", "score": 854.0}, {"name": "chr_10_RCC1868", "taxId": "564608", "score": 850.0}, {"name": "chr_10_RCC1868", "taxId": "41875", "score": 837.0}, {"name": "chr_10_RCC1868", "taxId": "41875", "score": 821.0}, {"name": "chr_10_RCC1868", "taxId": "41875", "score": 815.0}, {"name": "chr_10_RCC1868", "taxId": "41875", "score": 813.0}, {"name": "chr_10_RCC1868", "taxId": "41875", "score": 798.0}, {"name": "chr_10_RCC1868", "taxId": "41875", "score": 776.0}, {"name": "chr_10_RCC1868", "taxId": "41875", "score": 771.0}, {"name": "chr_10_RCC1868", "taxId": "41875", "score": 771.0}, {"name": "chr_10_RCC1868", "taxId": "41875", "score": 771.0}, {"name": "chr_10_RCC1868", "taxId": "41875", "score": 771.0}, {"name": "chr_10_RCC1868", "taxId": "41875", "score": 761.0}, {"name": "chr_10_RCC1868", "taxId": "41875", "score": 363.0}, {"name": "chr_10_RCC1868", "taxId": "41875", "score": 191.0}, {"name": "chr_10_RCC1868", "taxId": "41875", "score": 749.0}, {"name": "chr_10_RCC1868", "taxId": "564608", "score": 730.0}, {"name": "chr_10_RCC1868", "taxId": "41875", "score": 721.0}, {"name": "chr_10_RCC1868", "taxId": "41875", "score": 715.0}, {"name": "chr_10_RCC1868", "taxId": "41875", "score": 682.0}, {"name": "chr_10_RCC1868", "taxId": "41875", "score": 682.0}, {"name": "chr_10_RCC1868", "taxId": "41875", "score": 676.0}, {"name": "chr_10_RCC1868", "taxId": "41875", "score": 667.0}, {"name": "chr_10_RCC1868", "taxId": "41875", "score": 641.0}, {"name": "chr_10_RCC1868", "taxId": "41875", "score": 660.0}, {"name": "chr_10_RCC1868", "taxId": "41875", "score": 643.0}, {"name": "chr_10_RCC1868", "taxId": "41875", "score": 640.0}, {"name": "chr_10_RCC1868", "taxId": "41875", "score": 575.0}, {"name": "chr_10_RCC1868", "taxId": "41875", "score": 630.0}, {"name": "chr_10_RCC1868", "taxId": "41875", "score": 180.0}, {"name": "chr_10_RCC1868", "taxId": "41875", "score": 623.0}, {"name": "chr_10_RCC1868", "taxId": "41875", "score": 477.0}, {"name": "chr_10_RCC1868", "taxId": "41875", "score": 610.0}, {"name": "chr_10_RCC1868", "taxId": "41875", "score": 457.0}, {"name": "chr_10_RCC1868", "taxId": "41875", "score": 604.0}, {"name": "chr_10_RCC1868", "taxId": "41875", "score": 599.0}, {"name": "chr_10_RCC1868", "taxId": "41875", "score": 396.0}, {"name": "chr_10_RCC1868", "taxId": "41875", "score": 597.0}, {"name": "chr_10_RCC1868", "taxId": "41875", "score": 159.0}, {"name": "chr_10_RCC1868", "taxId": "41875", "score": 580.0}, {"name": "chr_10_RCC1868", "taxId": "41875", "score": 507.0}, {"name": "chr_10_RCC1868", "taxId": "41875", "score": 577.0}, {"name": "chr_10_RCC1868", "taxId": "41875", "score": 568.0}, {"name": "chr_10_RCC1868", "taxId": "41875", "score": 281.0}, {"name": "chr_10_RCC1868", "taxId": "41875", "score": 566.0}, {"name": "chr_10_RCC1868", "taxId": "41875", "score": 560.0}, {"name": "chr_10_RCC1868", "taxId": "41875", "score": 549.0}, {"name": "chr_10_RCC1868", "taxId": "41875", "score": 516.0}, {"name": "chr_10_RCC1868", "taxId": "41875", "score": 483.0}, {"name": "chr_10_RCC1868", "taxId": "41875", "score": 477.0}, {"name": "chr_10_RCC1868", "taxId": "41875", "score": 472.0}, {"name": "chr_10_RCC1868", "taxId": "41875", "score": 464.0}, {"name": "chr_10_RCC1868", "taxId": "41875", "score": 464.0}, {"name": "chr_10_RCC1868", "taxId": "41875", "score": 451.0}, {"name": "chr_10_RCC1868", "taxId": "41875", "score": 451.0}, {"name": "chr_10_RCC1868", "taxId": "41875", "score": 429.0}, {"name": "chr_10_RCC1868", "taxId": "41875", "score": 427.0}, {"name": "chr_10_RCC1868", "taxId": "41875", "score": 411.0}, {"name": "chr_10_RCC1868", "taxId": "41875", "score": 399.0}, {"name": "chr_10_RCC1868", "taxId": "41875", "score": 399.0}, {"name": "chr_10_RCC1868", "taxId": "436017", "score": 398.0}, {"name": "chr_10_RCC1868", "taxId": "41875", "score": 394.0}, {"name": "chr_10_RCC1868", "taxId": "564608", "score": 342.0}, {"name": "chr_10_RCC1868", "taxId": "41875", "score": 339.0}, {"name": "chr_10_RCC1868", "taxId": "436017", "score": 316.0}, {"name": "chr_10_RCC1868", "taxId": "436017", "score": 313.0}, {"name": "chr_10_RCC1868", "taxId": "41875", "score": 285.0}, {"name": "chr_10_RCC1868", "taxId": "41875", "score": 272.0}, {"name": "chr_10_RCC1868", "taxId": "70448", "score": 270.0}, {"name": "chr_10_RCC1868", "taxId": "41875", "score": 235.0}, {"name": "chr_10_RCC1868", "taxId": "296587", "score": 206.0}, {"name": "chr_10_RCC1868", "taxId": "296587", "score": 206.0}, {"name": "chr_10_RCC1868", "taxId": "564
[truncated: 404,088 more chars]
