# Supplementary material for: Biological and genomic resources for the cosmopolitan phytoplankton Bathycoccus: insights into genetic diversity and function of outlier chromosomes
Source: Plant J. 2026 Jun 7;126(5):e70982. doi: 10.1111/tpj.70982 (PMC13242883; doi:10.1111/tpj.70982)
Supplement: Supplementary file 2 — Data S2. Taxonomic partitioning of assembled contigs. [file TPJ-126-0-s002.zip › blobtoolsRCC1868/BLOBTOOLS.blobDB.json.bestsum.phylum.p8.span.100.blobplot.stats.txt]

## 1.1.1
## bam0=/media/francois/Data/Bathycoccus/MixGenomes/FinalMix/blobtoolsRCC1868/RCC1868.complete.ilmnaMapped.SORTED.bam
# name	colour	count_visible	count_visible_perc	span_visible	span_visible_perc	n50	gc_mean	gc_std	bam0_mean	bam0_std	bam0_read_map	bam0_read_map_p
all	None	36	100.0%	17,621,759	100.0%	896,638	0.44	0.048	15.6	12.7	1,288,607	93.0%
Chlorophyta	#1f77b4	24	100.0%	15,387,382	100.0%	943,349	0.47	0.029	22.6	9.8	1,272,628	91.9%
Bacteroidetes	#ff7f0e	9	100.0%	1,598,242	100.0%	423,550	0.38	0.0057	1.7	0.2	11,251	0.8%
Balneolaeota	#d62728	1	100.0%	431,628	100.0%	431,628	0.38	0.0	1.9	0.0	3,224	0.2%
Firmicutes	#9467bd	1	100.0%	164,501	100.0%	164,501	0.39	0.0	2.0	0.0	1,304	0.1%
Proteobacteria	#e377c2	1	100.0%	40,006	100.0%	40,006	0.51	0.0	1.2	0.0	200	0.0%
