# Supplementary material for: Biological and genomic resources for the cosmopolitan phytoplankton Bathycoccus: insights into genetic diversity and function of outlier chromosomes
Source: Plant J. 2026 Jun 7;126(5):e70982. doi: 10.1111/tpj.70982 (PMC13242883; doi:10.1111/tpj.70982)
Supplement: Supplementary file 2 — Data S2. Taxonomic partitioning of assembled contigs. [file TPJ-126-0-s002.zip › blobtoolsRCC1868/BLOBTOOLS.blobDB.table.txt]

## 1.1.1
## assembly	: /media/francois/Data/Bathycoccus/MixGenomes/FinalMix/RCC1868.complete.fasta
## coverage	 bam0 - /media/francois/Data/Bathycoccus/MixGenomes/FinalMix/blobtoolsRCC1868/RCC1868.complete.ilmnaMapped.SORTED.bam
## taxonomy	 tax0 - /media/francois/Data/Bathycoccus/MixGenomes/FinalMix/blobtoolsRCC1868/RCC1868.complete.bln.tsv
## nodesDB	: None
## taxrule	: bestsum
## min_score	: 0.0
## min_diff	: 0.0
## tax_collision_random	: False
##
# name	length	GC	N	bam0	phylum.t.6%s	phylum.s.7%s	phylum.c.8
chr_Mito_RCC1868	33820	0.3936	0	24.5872	Chlorophyta	96682.0	6
chr_Chlo_RCC1868	431628	0.3775	0	1.859	Balneolaeota	18709.0	5
chr_19_RCC1868	191708	0.4106	0	16.1076	Chlorophyta	281854.0	1
chr_18_RCC1868	319846	0.4702	0	24.1219	Chlorophyta	1041670.0	4
chr_17_RCC1868	451519	0.4776	0	20.3066	Chlorophyta	1437537.0	2
chr_16_RCC1868	513791	0.4815	0	20.4806	Chlorophyta	1677705.0	0
chr_15_RCC1868	575062	0.4775	0	19.9929	Chlorophyta	1783405.0	0
chr_14_RCC1868	726451	0.4241	0	16.4213	Chlorophyta	2187773.0	5
chr_13_RCC1868	770071	0.4862	0	20.2548	Chlorophyta	2786845.0	1
chr_12_RCC1868	714867	0.4825	0	20.5338	Chlorophyta	2414669.0	3
chr_11_RCC1868	748153	0.486	0	20.5075	Chlorophyta	2548514.0	6
chr_10_RCC1868	806733	0.4831	197	24.0348	Chlorophyta	2651037.0	0
chr_9_RCC1868	896638	0.4851	0	20.4113	Chlorophyta	3090329.0	0
chr_8_RCC1868	943349	0.4842	0	20.1164	Chlorophyta	3035851.0	0
chr_7_RCC1868	996712	0.4826	0	19.8567	Chlorophyta	3305232.0	1
chr_6_RCC1868	984466	0.4834	0	20.1221	Chlorophyta	3225285.0	1
chr_5_RCC1868	1004405	0.4847	0	23.1036	Chlorophyta	3332064.0	0
chr_4_RCC1868	1016380	0.4838	0	20.3677	Chlorophyta	3413428.0	0
chr_3_RCC1868	1081319	0.4864	0	20.2436	Chlorophyta	3564585.0	0
chr_2_RCC1868	1124202	0.4856	0	20.0787	Chlorophyta	3585394.0	0
chr_1_RCC1868	1354659	0.4886	0	20.2092	Chlorophyta	4216583.0	0
1868_bacterial_contigs_Contig1	423550	0.3688	0	1.7582	Bacteroidetes	19947.0	2
1868_bacterial_contigs_Contig2	164501	0.3881	0	1.9729	Firmicutes	182.0	0
1868_bacterial_contigs_Contig3	40006	0.5103	0	1.2443	Proteobacteria	12624.0	0
1868_bacterial_contigs_Contig4	60927	0.3883	0	2.0507	Bacteroidetes	318.0	0
1868_bacterial_contigs_Contig5	165354	0.3801	0	1.8273	Bacteroidetes	1837.0	1
1868_bacterial_contigs_Contig6	607387	0.3786	0	1.8157	Bacteroidetes	13252.0	4
1868_bacterial_contigs_Contig7	33405	0.4689	0	5.6997	Chlorophyta	114286.0	0
1868_bacterial_contigs_Contig8	75865	0.3732	0	1.5321	Bacteroidetes	308.0	1
1868_bacterial_contigs_Contig9	42409	0.3769	0	1.7958	Bacteroidetes	1753.0	1
1868_bacterial_contigs_Contig10	89544	0.3844	0	1.1146	Bacteroidetes	3006.0	1
1868_bacterial_contigs_Contig11	22140	0.4637	0	20.1224	Chlorophyta	2377.0	0
1868_bacterial_contigs_Contig12	36011	0.3727	0	1.7071	Bacteroidetes	505.0	0
1868_bacterial_contigs_Contig13	97195	0.3794	0	1.7695	Bacteroidetes	1212.0	5
1868_bacterial_contigs_Contig14	67961	0.4124	0	46.4188	Chlorophyta	229064.0	5
1868_bacterial_contigs_Contig15	9725	0.4283	0	58.6584	Chlorophyta	47144.0	2
