# Supplementary material for: Biological and genomic resources for the cosmopolitan phytoplankton Bathycoccus: insights into genetic diversity and function of outlier chromosomes
Source: Plant J. 2026 Jun 7;126(5):e70982. doi: 10.1111/tpj.70982 (PMC13242883; doi:10.1111/tpj.70982)
Supplement: Supplementary file 2 — Data S2. Taxonomic partitioning of assembled contigs. [file TPJ-126-0-s002.zip › blobtoolsRCC4222/BLOBTOOLS.blobDB.json]

{"title": "BLOBTOOLS.blobDB.json", "assembly_f": "/media/francois/Data/Bathycoccus/MixGenomes/FinalMix/RCC4222.complete.fasta", "lineages": {"401471": {"species": "Undibacterium parvum", "genus": "Undibacterium", "family": "Oxalobacteraceae", "order": "Burkholderiales", "phylum": "Proteobacteria", "superkingdom": "Bacteria"}, "1265445": {"species": "Chryseobacterium camelliae", "genus": "Chryseobacterium", "family": "Weeksellaceae", "order": "Flavobacteriales", "phylum": "Bacteroidetes", "superkingdom": "Bacteria"}, "2094025": {"species": "Aureitalea sp. RR4-38", "genus": "Aureitalea", "family": "Flavobacteriaceae", "order": "Flavobacteriales", "phylum": "Bacteroidetes", "superkingdom": "Bacteria"}, "676": {"species": "Vibrio fluvialis", "genus": "Vibrio", "family": "Vibrionaceae", "order": "Vibrionales", "phylum": "Proteobacteria", "superkingdom": "Bacteria"}, "1777492": {"species": "Alteromonas sp. Mac2", "genus": "Alteromonas", "family": "Alteromonadaceae", "order": "Alteromonadales", "phylum": "Proteobacteria", "superkingdom": "Bacteria"}, "43146": {"species": "Rhopalosiphum maidis", "genus": "Rhopalosiphum", "family": "Aphididae", "order": "Hemiptera", "phylum": "Arthropoda", "superkingdom": "Eukaryota"}, "1245955": {"species": "uncultured Alteromonas sp. AD1000-23-A08", "genus": "Alteromonas", "family": "Alteromonadaceae", "order": "Alteromonadales", "phylum": "Proteobacteria", "superkingdom": "Bacteria"}, "754412": {"species": "Winogradskyella sp. PZ-11", "genus": "Winogradskyella", "family": "Flavobacteriaceae", "order": "Flavobacteriales", "phylum": "Bacteroidetes", "superkingdom": "Bacteria"}, "2058133": {"species": "Alteromonas sp. MB-3u-76", "genus": "Alteromonas", "family": "Alteromonadaceae", "order": "Alteromonadales", "phylum": "Proteobacteria", "superkingdom": "Bacteria"}, "110193": {"species": "Nicrophorus vespilloides", "genus": "Nicrophorus", "family": "Silphidae", "order": "Coleoptera", "phylum": "Arthropoda", "superkingdom": "Eukaryota"}, "313598": {"species": "Polaribacter sp. MED152", "genus": "Polaribacter", "family": "Flavobacteriaceae", "order": "Flavobacteriales", "phylum": "Bacteroidetes", "superkingdom": "Bacteria"}, "584609": {"species": "Tenacibaculum jejuense", "genus": "Tenacibaculum", "family": "Flavobacteriaceae", "order": "Flavobacteriales", "phylum": "Bacteroidetes", "superkingdom": "Bacteria"}, "2478552": {"species": "Flavobacterium sp. 140616W15", "genus": "Flavobacterium", "family": "Flavobacteriaceae", "order": "Flavobacteriales", "phylum": "Bacteroidetes", "superkingdom": "Bacteria"}, "564608": {"species": "Micromonas pusilla", "genus": "Micromonas", "family": "Mamiellaceae", "order": "Mamiellales", "phylum": "Chlorophyta", "superkingdom": "Eukaryota"}, "1736674": {"species": "Algibacter alginicilyticus", "genus": "Algibacter", "family": "Flavobacteriaceae", "order": "Flavobacteriales", "phylum": "Bacteroidetes", "superkingdom": "Bacteria"}, "76759": {"species": "Pseudomonas monteilii", "genus": "Pseudomonas", "family": "Pseudomonadaceae", "order": "Pseudomonadales", "phylum": "Proteobacteria", "superkingdom": "Bacteria"}, "298386": {"species": "Photobacterium profundum", "genus": "Photobacterium", "family": "Vibrionaceae", "order": "Vibrionales", "phylum": "Proteobacteria", "superkingdom": "Bacteria"}, "51693": {"species": "Lobochlamys culleus", "genus": "Lobochlamys", "family": "Chlamydomonadaceae", "order": "Chlamydomonadales", "phylum": "Chlorophyta", "superkingdom": "Eukaryota"}, "1933220": {"species": "Sphingobacterium sp. B29", "genus": "Sphingobacterium", "family": "Sphingobacteriaceae", "order": "Sphingobacteriales", "phylum": "Bacteroidetes", "superkingdom": "Bacteria"}, "158836": {"species": "Enterobacter hormaechei", "genus": "Enterobacter", "family": "Enterobacteriaceae", "order": "Enterobacterales", "phylum": "Proteobacteria", "superkingdom": "Bacteria"}, "13443": {"species": "Coffea arabica", "genus": "Coffea", "family": "Rubiaceae", "order": "Gentianales", "phylum": "Streptophyta", "superkingdom": "Eukaryota"}, "864336": {"species": "Vibrio sp. 04Ya108", "genus": "Vibrio", "family": "Vibrionaceae", "order": "Vibrionales", "phylum": "Proteobacteria", "superkingdom": "Bacteria"}, "663331": {"species": "Trichophyton benhamiae", "genus": "Trichophyton", "family": "Arthrodermataceae", "order": "Onygenales", "phylum": "Ascomycota", "superkingdom": "Eukaryota"}, "161398": {"species": "Pseudoalteromonas phenolica", "genus": "Pseudoalteromonas", "family": "Pseudoalteromonadaceae", "order": "Alteromonadales", "phylum": "Proteobacteria", "superkingdom": "Bacteria"}, "1246067": {"species": "uncultured Alteromonas sp. AD1000-G16-4", "genus": "Alteromonas", "family": "Alteromonadaceae", "order": "Alteromonadales", "phylum": "Proteobacteria", "superkingdom": "Bacteria"}, "702113": {"species": "Novosphingobium sp. PP1Y", "genus": "Novosphingobium", "family": "Sphingomonadaceae", "order": "Sphingomonadales", "phylum": "Proteobacteria", "superkingdom": "Bacteria"}, "41875": {"species": "Bathycoccus prasinos", "genus": "Bathycoccus", "family": "Bathycoccaceae", "order": "Mamiellales", "phylum": "Chlorophyta", "superkingdom": "Eukaryota"}, "1492737": {"species": "Flavobacterium gilvum", "genus": "Flavobacterium", "family": "Flavobacteriaceae", "order": "Flavobacteriales", "phylum": "Bacteroidetes", "superkingdom": "Bacteria"}, "143223": {"species": "Salegentibacter salegens", "genus": "Salegentibacter", "family": "Flavobacteriaceae", "order": "Flavobacteriales", "phylum": "Bacteroidetes", "superkingdom": "Bacteria"}, "1245954": {"species": "uncultured Alteromonas sp. AD1000-21-D04", "genus": "Alteromonas", "family": "Alteromonadaceae", "order": "Alteromonadales", "phylum": "Proteobacteria", "superkingdom": "Bacteria"}, "8083": {"species": "Xiphophorus maculatus", "genus": "Xiphophorus", "family": "Poeciliidae", "order": "Cyprinodontiformes", "phylum": "Chordata", "superkingdom": "Eukaryota"}, "402612": {"species": "Flavobacterium psychrophilum", "genus": "Flavobacterium", "family": "Flavobacteriaceae", "order": "Flavobacteriales", "phylum": "Bacteroidetes", "superkingdom": "Bacteria"}, "2126553": {"species": "Gramella fulva", "genus": "Gramella", "family": "Flavobacteriaceae", "order": "Flavobacteriales", "phylum": "Bacteroidetes", "superkingdom": "Bacteria"}, "2183896": {"species": "Flavobacterium crocinum", "genus": "Flavobacterium", "family": "Flavobacteriaceae", "order": "Flavobacteriales", "phylum": "Bacteroidetes", "superkingdom": "Bacteria"}, "1141622": {"species": "uncultured picoeukaryote", "genus": "Eukaryota-undef", "family": "Eukaryota-undef", "order": "Eukaryota-undef", "phylum": "Eukaryota-undef", "superkingdom": "Eukaryota"}, "1191459": {"species": "Flammeovirga sp. MY04", "genus": "Flammeovirga", "family": "Flammeovirgaceae", "order": "Cytophagales", "phylum": "Bacteroidetes", "superkingdom": "Bacteria"}, "3076": {"species": "Chlorella sorokiniana", "genus": "Chlorella", "family": "Chlorellaceae", "order": "Chlorellales", "phylum": "Chlorophyta", "superkingdom": "Eukaryota"}, "253": {"species": "Chryseobacterium indologenes", "genus": "Chryseobacterium", "family": "Weeksellaceae", "order": "Flavobacteriales", "phylum": "Bacteroidetes", "superkingdom": "Bacteria"}, "1896175": {"species": "Polaribacter sp. KT 15", "genus": "Polaribacter", "family": "Flavobacteriaceae", "order": "Flavobacteriales", "phylum": "Bacteroidetes", "superkingdom": "Bacteria"}, "4442": {"species": "Camellia sinensis", "genus": "Camellia", "family": "Theaceae", "order": "Ericales", "phylum": "Streptophyta", "superkingdom": "Eukaryota"}, "296587": {"species": "Micromonas commoda", "genus": "Micromonas", "family": "Mamiellaceae", "order": "Mamiellales", "phylum": "Chlorophyta", "superkingdom": "Eukaryota"}, "1945892": {"species": "Cytophagales bacterium TFI 002", "genus": "Cytophagales-undef", "family": "Cytophagales-undef", "order": "Cytophagales", "phylum": "Bacteroidetes", "superkingdom": "Bacteria"}, "412965": {"species": "Candidatus Vesicomyosocius okutanii", "genus": "Candidatus Vesicomyosocius", "family": "Proteobacteria-undef", "order": "Proteobacteria-undef", "phylum": "Proteobacteria", "superkingdom": "Bacteria"}, "1004787": {"species": "Alteromonas macleodii", "genus": "Alteromonas", "family": "Alteromonadaceae", "order": "Alteromonadales", "phylum": "Proteobacteria", "superkingdom": "Bacteria"}, "983544": {"species": "Lacinutrix sp. 5H-3-7-4", "genus": "Lacinutrix", "family": "Flavobacteriaceae", "order": "Flavobacteriales", "phylum": "Bacteroidetes", "superkingdom": "Bacteria"}, "237258": {"species": "Cloacibacterium normanense", "genus": "Cloacibacterium", "family": "Weeksellaceae", "order": "Flavobacteriales", "phylum": "Bacteroidetes", "superkingdom": "Bacteria"}, "616991": {"species": "Arenibacter algicola", "genus": "Arenibacter", "family": "Flavobacteriaceae", "order": "Flavobacteriales", "phylum": "Bacteroidetes", "superkingdom": "Bacteria"}, "1173027": {"species": "Microcoleus sp. PCC 7113", "genus": "Microcoleus", "family": "Microcoleaceae", "order": "Oscillatoriales", "phylum": "Cyanobacteria", "superkingdom": "Bacteria"}, "312850": {"species": "Lobosphaera incisa", "genus": "Lobosphaera", "family": "Trebouxiaceae", "order": "Trebouxiales", "phylum": "Chlorophyta", "superkingdom": "Eukaryota"}, "133788": {"species": "uncultured prasinophyte clone OM5", "genus": "Chlorophyta-undef", "family": "Chlorophyta-undef", "order": "Chlorophyta-undef", "phylum": "Chlorophyta", "superkingdom": "Eukaryota"}, "216432": {"species": "Croceibacter atlanticus", "genus": "Croceibacter", "family": "Flavobacteriaceae", "order": "Flavobacteriales", "phylum": "Bacteroidetes", "superkingdom": "Bacteria"}, "2496865": {"species": "Maribacter sp. MJ134", "genus": "Maribacter", "family": "Flavobacteriaceae", "order": "Flavobacteriales", "phylum": "Bacteroidetes", "superkingdom": "Bacteria"}, "400668": {"species": "Marinomonas sp. MWYL1", "genus": "Marinomonas", "family": "Oceanospirillaceae", "order": "Oceanospirillales", "phylum": "Proteobacteria", "superkingdom": "Bacteria"}, "299766": {"species": "Enterobacter hormaechei", "genus": "Enterobacter", "family": "Enterobacteriaceae", "order": "Enterobacterales", "phylum": "Proteobacteria", "superkingdom": "Bacteria"}, "628": {"species": "Xenorhabdus nematophila", "genus": "Xenorhabdus", "family": "Morganellaceae", "order": "Enterobacterales", "phylum": "Proteobacteria", "superkingdom": "Bacteria"}, "351671": {"species": "Xenorhabdus doucetiae", "genus": "Xenorhabdus", "family": "Morganellaceae", "order": "Enterobacterales", "phylum": "Proteobacteria", "superkingdom": "Bacteria"}, "2055892": {"species": "Idiomarina sp. X4", "genus": "Idiomarina", "family": "Idiomarinaceae", "order": "Alteromonadales", "phylum": "Proteobacteria", "superkingdom": "Bacteria"}, "2494375": {"species": "Aequorivita sp. H23M31", "genus": "Aequorivita", "family": "Flavobacteriaceae", "order": "Flavobacteriales", "phylum": "Bacteroidetes", "superkingdom": "Bacteria"}, "655815": {"species": "Zunongwangia profunda", "genus": "Zunongwangia", "family": "Flavobacteriaceae", "order": "Flavobacteriales", "phylum": "Bacteroidetes", "superkingdom": "Bacteria"}, "69332": {"species": "Chara braunii", "genus": "Chara", "family": "Characeae", "order": "Charales", "phylum": "Streptophyta", "superkingdom": "Eukaryota"}, "3075": {"species": "Auxenochlorella protothecoides", "genus": "Auxenochlorella", "family": "Chlorellaceae", "order": "Chlorellales", "phylum": "Chlorophyta", "superkingdom": "Eukaryota"}, "1714849": {"species": "Aquimarina sp. AD10", "genus": "Aquimarina", "family": "Flavobacteriaceae", "order": "Flavobacteriales", "phylum": "Bacteroidetes", "superkingdom": "Bacteria"}, "102107": {"species": "Prunus mume", "genus": "Prunus", "family": "Rosaceae", "order": "Rosales", "phylum": "Streptophyta", "superkingdom": "Eukaryota"}, "112090": {"species": "Aphanomyces astaci", "genus": "Aphanomyces", "family": "Saprolegniaceae", "order": "Saprolegniales", "phylum": "Eukaryota-undef", "superkingdom": "Eukaryota"}, "4686": {"species": "Asparagus officinalis", "genus": "Asparagus", "family": "Asparagaceae", "order": "Asparagales", "phylum": "Streptophyta", "superkingdom": "Eukaryota"}, "55468": {"species": "Lagarosiphon major", "genus": "Lagarosiphon", "family": "Hydrocharitaceae", "order": "Alismatales", "phylum": "Streptophyta", "superkingdom": "Eukaryota"}, "34126": {"species": "Cladophora albida", "genus": "Cladophora", "family": "Cladophoraceae", "order": "Cladophorales", "phylum": "Chlorophyta", "superkingdom": "Eukaryota"}, "1855336": {"species": "Polaribacter sp. KT25b", "genus": "Polaribacter", "family": "Flavobacteriaceae", "order": "Flavobacteriales", "phylum": "Bacteroidetes", "superkingdom": "Bacteria"}, "71743": {"species": "Chlorogonium capillatum", "genus": "Chlorogonium", "family": "Haematococcaceae", "order": "Chlamydomonadales", "phylum": "Chlorophyta", "superkingdom": "Eukaryota"}, "1622118": {"species": "Lutibacter profundi", "genus": "Lutibacter", "family": "Flavobacteriaceae", "order": "Flavobacteriales", "phylum": "Bacteroidetes", "superkingdom": "Bacteria"}, "1388751": {"species": "Campylobacter subantarcticus", "genus": "Campylobacter", "family": "Campylobacteraceae", "order": "Campylobacterales", "phylum": "Proteobacteria", "superkingdom": "Bacteria"}, "1041826": {"species": "Flavobacterium columnare", "genus": "Flavobacterium", "family": "Flavobacteriaceae", "order": "Flavobacteriales", "phylum": "Bacteroidetes", "superkingdom": "Bacteria"}, "1784713": {"species": "Flavobacterium arcticum", "genus": "Flavobacterium", "family": "Flavobacteriaceae", "order": "Flavobacteriales", "phylum": "Bacteroidetes", "superkingdom": "Bacteria"}, "2479546": {"species": "Vibrio sp. HBUAS61001", "genus": "Vibrio", "family": "Vibrionaceae", "order": "Vibrionales", "phylum": "Proteobacteria", "superkingdom": "Bacteria"}, "3105": {"species": "Pediastrum duplex", "genus": "Pediastrum", "family": "Hydrodictyaceae", "order": "Sphaeropleales", "phylum": "Chlorophyta", "superkingdom": "Eukaryota"}, "1720343": {"species": "Pseudoalteromonas sp. 1_2015MBL_MicDiv", "genus": "Pseudoalteromonas", "family": "Pseudoalteromonadaceae", "order": "Alteromonadales", "phylum": "Proteobacteria", "superkingdom": "Bacteria"}, "1699624": {"species": "Psychrobacter sp. P11G5", "genus": "Psychrobacter", "family": "Moraxellaceae", "order": "Pseudomonadales", "phylum": "Proteobacteria", "superkingdom": "Bacteria"}, "2282310": {"species": "Leclercia sp. W6", "genus": "Leclercia", "family": "Enterobacteriaceae", "order": "Enterobacterales", "phylum": "Proteobacteria", "superkingdom": "Bacteria"}, "2058137": {"species": "Polaribacter sp. ALD11", "genus": "Polaribacter", "family": "Flavobacteriaceae", "order": "Flavobacteriales", "phylum": "Bacteroidetes", "superkingdom": "Bacteria"}, "13146": {"species": "Melopsittacus undulatus", "genus": "Melopsittacus", "family": "Psittaculidae", "order": "Psittaciformes", "phylum": "Chordata", "superkingdom": "Eukaryota"}, "1727164": {"species": "Pedobacter sp. PACM 27299", "genus": "Pedobacter", "family": "Sphingobacteriaceae", "order": "Sphingobacteriales", "phylum": "Bacteroidetes", "superkingdom": "Bacteria"}, "43662": {"species": "Pseudoalteromonas piscicida", "genus": "Pseudoalteromonas", "family": "Pseudoalteromonadaceae", "order": "Alteromonadales", "phylum": "Proteobacteria", "superkingdom": "Bacteria"}, "1250153": {"species": "Maribacter sp. MAR_2009_60", "genus": "Maribacter", "family": "Flavobacteriaceae", "order": "Flavobacteriales", "phylum": "Bacteroidetes", "superkingdom": "Bacteria"}, "1850252": {"species": "Tenacibaculum todarodis", "genus": "Tenacibaculum", "family": "Flavobacteriaceae", "order": "Flavobacteriales", "phylum": "Bacteroidetes", "superkingdom": "Bacteria"}, "118797": {"species": "Lipotes vexillifer", "genus": "Lipotes", "family": "Lipotidae", "order": "Artiodactyla", "phylum": "Chordata", "superkingdom": "Eukaryota"}, "69401": {"species": "Carteria cerasiformis", "genus": "Carteria", "family": "Chlamydomonadaceae", "order": "Chlamydomonadales", "phylum": "Chlorophyta", "superkingdom": "Eukaryota"}, "1245976": {"species": "uncultured Alteromonas sp. AD1000-357-C11", "genus": "Alteromonas", "family": "Alteromonadaceae", "order": "Alteromonadales", "phylum": "Proteobacteria", "superkingdom": "Bacteria"}, "1452724": {"species": "Flavobacterium psychrophilum", "genus": "Flavobacterium", "family": "Flavobacteriaceae", "order": "Flavobacteriales", "phylum": "Bacteroidetes", "superkingdom": "Bacteria"}, "100272": {"species": "uncultured eukaryote", "genus": "Eukaryota-undef", "family": "Eukaryota-undef", "order": "Eukaryota-undef", "phylum": "Eukaryota-undef", "superkingdom": "Eukaryota"}, "903510": {"species": "Vibrio furnissii", "genus": "Vibrio", "family": "Vibrionaceae", "order": "Vibrionales", "phylum": "Proteobacteria", "superkingdom": "Bacteria"}, "2025808": {"species": "Vibrio qinghaiensis", "genus": "Vibrio", "family": "Vibrionaceae", "order": "Vibrionales", "phylum": "Proteobacteria", "superkingdom": "Bacteria"}, "77931": {"species": "Teleaulax amphioxeia", "genus": "Teleaulax", "family": "Geminigeraceae", "order": "Pyrenomonadales", "phylum": "Eukaryota-undef", "superkingdom": "Eukaryota"}, "754423": {"species": "Tenacibaculum sp. SZ-18", "genus": "Tenacibaculum", "family": "Flavobacteriaceae", "order": "Flavobacteriales", "phylum": "Bacteroidetes", "superkingdom": "Bacteria"}, "376686": {"species": "Flavobacterium johnsoniae", "genus": "Flavobacterium", "family": "Flavobacteriaceae", "order": "Flavobacteriales", "phylum": "Bacteroidetes", "superkingdom": "Bacteria"}, "746697": {"species": "Aequorivita sublithincola", "genus": "Aequorivita", "family": "Flavobacteriaceae", "order": "Flavobacteriales", "phylum": "Bacteroidetes", "superkingdom": "Bacteria"}, "1004785": {"species": "Alteromonas macleodii", "genus": "Alteromonas", "family": "Alteromonadaceae", "order": "Alteromonadales", "phylum": "Proteobacteria", "superkingdom": "Bacteria"}, "63186": {"species": "Zobellia galactanivorans", "genus": "Zobellia", "family": "Flavobacteriaceae", "order": "Flavobacteriales", "phylum": "Bacteroidetes", "superkingdom": "Bacteria"}, "985043": {"species": "Polaribacter sejongensis", "genus": "Polaribacter", "family": "Flavobacteriaceae", "order": "Flavobacteriales", "phylum": "Bacteroidetes", "superkingdom": "Bacteria"}, "48296": {"species": "Acinetobacter pittii", "genus": "Acinetobacter", "family": "Moraxellaceae", "order": "Pseudomonadales", "phylum": "Proteobacteria", "superkingdom": "Bacteria"}, "1784714": {"species": "Arcticibacterium luteifluviistationis", "genus": "Arcticibacterium", "family": "Cytophagaceae", "order": "Cytophagales", "phylum": "Bacteroidetes", "superkingdom": "Bacteria"}, "1300259": {"species": "Alteromonas mediterranea", "genus": "Alteromonas", "family": "Alteromonadaceae", "order": "Alteromonadales", "phylum": "Proteobacteria", "superkingdom": "Bacteria"}, "79200": {"species": "Daucus carota", "genus": "Daucus", "family": "Apiaceae", "order": "Apiales", "phylum": "Streptophyta", "superkingdom": "Eukaryota"}, "406817": {"species": "Xenorhabdus nematophila", "genus": "Xenorhabdus", "family": "Morganellaceae", "order": "Enterobacterales", "phylum": "Proteobacteria", "superkingdom": "Bacteria"}, "128390": {"species": "Nipponia nippon", "genus": "Nipponia", "family": "Threskiornithidae", "order": "Pelecaniformes", "phylum": "Chordata", "superkingdom": "Eukaryota"}, "715451": {"species": "Alteromonas naphthalenivorans", "genus": "Alteromonas", "family": "Alteromonadaceae", "order": "Alteromonadales", "phylum": "Proteobacteria", "superkingdom": "Bacteria"}, "96477": {"species": "Chaetosphaeridium globosum", "genus": "Chaetosphaeridium", "family": "Chaetosphaeridiaceae", "order": "Coleochaetales", "phylum": "Streptophyta", "superkingdom": "Eukaryota"}, "1453352": {"species": "Sediminicola sp. YIK13", "genus": "Sediminicola", "family": "Flavobacteriaceae", "order": "Flavobacteriales", "phylum": "Bacteroidetes", "superkingdom": "Bacteria"}, "459526": {"species": "Flavobacterium anhuiense", "genus": "Flavobacterium", "family": "Flavobacteriaceae", "order": "Flavobacteriales", "phylum": "Bacteroidetes", "superkingdom": "Bacteria"}, "542413": {"species": "uncultured bacterium ARCTIC24_F_09", "genus": "Bacteria-undef", "family": "Bacteria-undef", "order": "Bacteria-undef", "phylum": "Bacteria-undef", "superkingdom": "Bacteria"}, "1685010": {"species": "Chryseobacterium glaciei", "genus": "Chryseobacterium", "family": "Weeksellaceae", "order": "Flavobacteriales", "phylum": "Bacteroidetes", "superkingdom": "Bacteria"}, "2173169": {"species": "Dokdonia sp. Dokd-P16", "genus": "Dokdonia", "family": "Flavobacteriaceae", "order": "Flavobacteriales", "phylum": "Bacteroidetes", "superkingdom": "Bacteria"}, "1761453": {"species": "Euzebyella marina", "genus": "Euzebyella", "family": "Flavobacteriaceae", "order": "Flavobacteriales", "phylum": "Bacteroidetes", "superkingdom": "Bacteria"}, "1246056": {"species": "uncultured Alteromonas sp. AD1000-G15-32", "genus": "Alteromonas", "family": "Alteromonadaceae", "order": "Alteromonadales", "phylum": "Proteobacteria", "superkingdom": "Bacteria"}, "554055": {"species": "Micractinium conductrix", "genus": "Micractinium", "family": "Chlorellaceae", "order": "Chlorellales", "phylum": "Chlorophyta", "superkingdom": "Eukaryota"}, "542440": {"species": "uncultured bacterium ARCTIC49_D_07", "genus": "Bacteria-undef", "family": "Bacteria-undef", "order": "Bacteria-undef", "phylum": "Bacteria-undef", "superkingdom": "Bacteria"}, "7160": {"species": "Aedes albopictus", "genus": "Aedes", "family": "Culicidae", "order": "Diptera", "phylum": "Arthropoda", "superkingdom": "Eukaryota"}, "8364": {"species": "Xenopus tropicalis", "genus": "Xenopus", "family": "Pipidae", "order": "Anura", "phylum": "Chordata", "superkingdom": "Eukaryota"}, "313595": {"species": "Psychroflexus torquis", "genus": "Psychroflexus", "family": "Flavobacteriaceae", "order": "Flavobacteriales", "phylum": "Bacteroidetes", "superkingdom": "Bacteria"}, "669041": {"species": "Tenacibaculum dicentrarchi", "genus": "Tenacibaculum", "family": "Flavobacteriaceae", "order": "Flavobacteriales", "phylum": "Bacteroidetes", "superkingdom": "Bacteria"}, "1529069": {"species": "Polaribacter sp. BM10", "genus": "Polaribacter", "family": "Flavobacteriaceae", "order": "Flavobacteriales", "phylum": "Bacteroidetes", "superkingdom": "Bacteria"}, "1249933": {"species": "Winogradskyella sp. RHA_55", "genus": "Winogradskyella", "family": "Flavobacteriaceae", "order": "Flavobacteriales", "phylum": "Bacteroidetes", "superkingdom": "Bacteria"}, "2069432": {"species": "Tamlana sp. UJ94", "genus": "Tamlana", "family": "Flavobacteriaceae", "order": "Flavobacteriales", "phylum": "Bacteroidetes", "superkingdom": "Bacteria"}, "528323": {"species": "uncultured Bathycoccus", "genus": "Mamiellales-undef", "family": "Mamiellales-undef", "order": "Mamiellales", "phylum": "Chlorophyta", "superkingdom": "Eukaryota"}, "206008": {"species": "Panicum hallii", "genus": "Panicum", "family": "Poaceae", "order": "Poales", "phylum": "Streptophyta", "superkingdom": "Eukaryota"}, "314275": {"species": "Alteromonas mediterranea", "genus": "Alteromonas", "family": "Alteromonadaceae", "order": "Alteromonadales", "phylum": "Proteobacteria", "superkingdom": "Bacteria"}, "1300255": {"species": "Alteromonas mediterranea", "genus": "Alteromonas", "family": "Alteromonadaceae", "order": "Alteromonadales", "phylum": "Proteobacteria", "superkingdom": "Bacteria"}, "2057808": {"species": "Lacinutrix sp. Bg11-31", "genus": "Lacinutrix", "family": "Flavobacteriaceae", "order": "Flavobacteriales", "phylum": "Bacteroidetes", "superkingdom": "Bacteria"}, "50452": {"species": "Arabis alpina", "genus": "Arabis", "family": "Brassicaceae", "order": "Brassicales", "phylum": "Streptophyta", "superkingdom": "Eukaryota"}, "867900": {"species": "Cellulophaga lytica", "genus": "Cellulophaga", "family": "Flavobacteriaceae", "order": "Flavobacteriales", "phylum": "Bacteroidetes", "superkingdom": "Bacteria"}, "3218": {"species": "Physcomitrium patens", "genus": "Physcomitrium", "family": "Funariaceae", "order": "Funariales", "phylum": "Streptophyta", "superkingdom": "Eukaryota"}, "1300254": {"species": "Alteromonas mediterranea", "genus": "Alteromonas", "family": "Alteromonadaceae", "order": "Alteromonadales", "phylum": "Proteobacteria", "superkingdom": "Bacteria"}, "411154": {"species": "Gramella forsetii", "genus": "Gramella", "family": "Flavobacteriaceae", "order": "Flavobacteriales", "phylum": "Bacteroidetes", "superkingdom": "Bacteria"}, "1714848": {"species": "Aquimarina sp. AD1", "genus": "Aquimarina", "family": "Flavobacteriaceae", "order": "Flavobacteriales", "phylum": "Bacteroidetes", "superkingdom": "Bacteria"}, "574566": {"species": "Coccomyxa subellipsoidea", "genus": "Coccomyxa", "family": "Chlorophyta-undef", "order": "Chlorophyta-undef", "phylum": "Chlorophyta", "superkingdom": "Eukaryota"}, "181804": {"species": "Nitella hyalina", "genus": "Nitella", "family": "Characeae", "order": "Charales", "phylum": "Streptophyta", "superkingdom": "Eukaryota"}, "2175091": {"species": "Flavobacterium album", "genus": "Flavobacterium", "family": "Flavobacteriaceae", "order": "Flavobacteriales", "phylum": "Bacteroidetes", "superkingdom": "Bacteria"}, "145388": {"species": "Monoraphidium neglectum", "genus": "Monoraphidium", "family": "Selenastraceae", "order": "Sphaeropleales", "phylum": "Chlorophyta", "superkingdom": "Eukaryota"}, "150120": {"species": "Shewanella livingstonensis", "genus": "Shewanella", "family": "Shewanellaceae", "order": "Alteromonadales", "phylum": "Proteobacteria", "superkingdom": "Bacteria"}, "38626": {"species": "Phascolarctos cinereus", "genus": "Phascolarctos", "family": "Phascolarctidae", "order": "Diprotodontia", "phylum": "Chordata", "superkingdom": "Eukaryota"}, "1538644": {"species": "Sphingobacterium sp. ML3W", "genus": "Sphingobacterium", "family": "Sphingobacteriaceae", "order": "Sphingobacteriales", "phylum": "Bacteroidetes", "superkingdom": "Bacteria"}, "2058134": {"species": "Nonlabens sp. MB-3u-79", "genus": "Nonlabens", "family": "Flavobacteriaceae", "order": "Flavobacteriales", "phylum": "Bacteroidetes", "superkingdom": "Bacteria"}, "2303538": {"species": "Salinimonas sediminis", "genus": "Salinimonas", "family": "Alteromonadaceae", "order": "Alteromonadales", "phylum": "Proteobacteria", "superkingdom": "Bacteria"}, "42026": {"species": "Drosophila bipectinata", "genus": "Drosophila", "family": "Drosophilidae", "order": "Diptera", "phylum": "Arthropoda", "superkingdom": "Eukaryota"}, "104268": {"species": "Tenacibaculum mesophilum", "genus": "Tenacibaculum", "family": "Flavobacteriaceae", "order": "Flavobacteriales", "phylum": "Bacteroidetes", "superkingdom": "Bacteria"}, "3708": {"species": "Brassica napus", "genus": "Brassica", "family": "Brassicaceae", "order": "Brassicales", "phylum": "Streptophyta", "superkingdom": "Eukaryota"}, "42229": {"species": "Prunus avium", "genus": "Prunus", "family": "Rosaceae", "order": "Rosales", "phylum": "Streptophyta", "superkingdom": "Eukaryota"}, "63459": {"species": "Chenopodium quinoa", "genus": "Chenopodium", "family": "Chenopodiaceae", "order": "Caryophyllales", "phylum": "Streptophyta", "superkingdom": "Eukaryota"}, "2479393": {"species": "Pseudomonas sp. LTGT-11-2Z", "genus": "Pseudomonas", "family": "Pseudomonadaceae", "order": "Pseudomonadales", "phylum": "Proteobacteria", "superkingdom": "Bacteria"}, "1246098": {"species": "uncultured Alteromonas sp. AD1000-G19-7", "genus": "Alteromonas", "family": "Alteromonadaceae", "order": "Alteromonadales", "phylum": "Proteobacteria", "superkingdom": "Bacteria"}, "754414": {"species": "Winogradskyella sp. PG-10", "genus": "Winogradskyella", "family": "Flavobacteriaceae", "order": "Flavobacteriales", "phylum": "Bacteroidetes", "superkingdom": "Bacteria"}, "49451": {"species": "Nicotiana attenuata", "genus": "Nicotiana", "family": "Solanaceae", "order": "Solanales", "phylum": "Streptophyta", "superkingdom": "Eukaryota"}, "1032745": {"species": "Trachydiscus minutus", "genus": "Trachydiscus", "family": "Goniochloridales-undef", "order": "Goniochloridales", "phylum": "Eukaryota-undef", "superkingdom": "Eukaryota"}, "1349785": {"species": "Tenacibaculum maritimum", "genus": "Tenacibaculum", "family": "Flavobacteriaceae", "order": "Flavobacteriales", "phylum": "Bacteroidetes", "superkingdom": "Bacteria"}, "926556": {"species": "Echinicola vietnamensis", "genus": "Echinicola", "family": "Cyclobacteriaceae", "order": "Cytophagales", "phylum": "Bacteroidetes", "superkingdom": "Bacteria"}, "926562": {"species": "Owenweeksia hongkongensis", "genus": "Owenweeksia", "family": "Schleiferiaceae", "order": "Flavobacteriales", "phylum": "Bacteroidetes", "superkingdom": "Bacteria"}, "1913577": {"species": "Gramella salexigens", "genus": "Gramella", "family": "Flavobacteriaceae", "order": "Flavobacteriales", "phylum": "Bacteroidetes", "superkingdom": "Bacteria"}, "2487065": {"species": "Chryseobacterium sp. G0201", "genus": "Chryseobacterium", "family": "Weeksellaceae", "order": "Flavobacteriales", "phylum": "Bacteroidetes", "superkingdom": "Bacteria"}, "1229726": {"species": "Gramella flava", "genus": "Gramella", "family": "Flavobacteriaceae", "order": "Flavobacteriales", "phylum": "Bacteroidetes", "superkingdom": "Bacteria"}, "413404": {"species": "Candidatus Ruthia magnifica", "genus": "Candidatus Ruthia", "family": "Proteobacteria-undef", "order": "Proteobacteria-undef", "phylum": "Proteobacteria", "superkingdom": "Bacteria"}, "28087": {"species": "Legionella sainthelensi", "genus": "Legionella", "family": "Legionellaceae", "order": "Legionellales", "phylum": "Proteobacteria", "superkingdom": "Bacteria"}, "4555": {"species": "Setaria italica", "genus": "Setaria", "family": "Poaceae", "order": "Poales", "phylum": "Streptophyta", "superkingdom": "Eukaryota"}, "313590": {"species": "Dokdonia sp. MED134", "genus": "Dokdonia", "family": "Flavobacteriaceae", "order": "Flavobacteriales", "phylum": "Bacteroidetes", "superkingdom": "Bacteria"}, "9646": {"species": "Ailuropoda melanoleuca", "genus": "Ailuropoda", "family": "Ursidae", "order": "Carnivora", "phylum": "Chordata", "superkingdom": "Eukaryota"}, "1300343": {"species": "Dokdonia donghaensis", "genus": "Dokdonia", "family": "Flavobacteriaceae", "order": "Flavobacteriales", "phylum": "Bacteroidetes", "superkingdom": "Bacteria"}, "1850246": {"species": "Urechidicola croceus", "genus": "Urechidicola", "family": "Flavobacteriaceae", "order": "Flavobacteriales", "phylum": "Bacteroidetes", "superkingdom": "Bacteria"}, "319236": {"species": "Nonlabens sediminis", "genus": "Nonlabens", "family": "Flavobacteriaceae", "order": "Flavobacteriales", "phylum": "Bacteroidetes", "superkingdom": "Bacteria"}, "1245997": {"species": "uncultured Alteromonas sp. AD1000-51-E06", "genus": "Alteromonas", "family": "Alteromonadaceae", "order": "Alteromonadales", "phylum": "Proteobacteria", "superkingdom": "Bacteria"}, "1348585": {"species": "Cellulophaga baltica", "genus": "Cellulophaga", "family": "Flavobacteriaceae", "order": "Flavobacteriales", "phylum": "Bacteroidetes", "superkingdom": "Bacteria"}, "76258": {"species": "Vibrio rumoiensis", "genus": "Vibrio", "family": "Vibrionaceae", "order": "Vibrionales", "phylum": "Proteobacteria", "superkingdom": "Bacteria"}, "1347342": {"species": "Formosa agariphila", "genus": "Formosa", "family": "Flavobacteriaceae", "order": "Flavobacteriales", "phylum": "Bacteroidetes", "superkingdom": "Bacteria"}, "204992": {"species": "Golenkinia longispicula", "genus": "Golenkinia", "family": "Golenkiniaceae", "order": "Chlamydomonadales", "phylum": "Chlorophyta", "superkingdom": "Eukaryota"}, "2787": {"species": "Porphyra purpurea", "genus": "Porphyra", "family": "Bangiaceae", "order": "Bangiales", "phylum": "Rhodophyta", "superkingdom": "Eukaryota"}, "1300258": {"species": "Alteromonas mediterranea", "genus": "Alteromonas", "family": "Alteromonadaceae", "order": "Alteromonadales", "phylum": "Proteobacteria", "superkingdom": "Bacteria"}, "1917157": {"species": "Alteromonas sp. Mex14", "genus": "Alteromonas", "family": "Alteromonadaceae", "order": "Alteromonadales", "phylum": "Proteobacteria", "superkingdom": "Bacteria"}, "1871037": {"species": "Flavobacteriaceae bacterium", "genus": "Flavobacteriaceae-undef", "family": "Flavobacteriaceae", "order": "Flavobacteriales", "phylum": "Bacteroidetes", "superkingdom": "Bacteria"}, "1848904": {"species": "Capnocytophaga stomatis", "genus": "Capnocytophaga", "family": "Flavobacteriaceae", "order": "Flavobacteriales", "phylum": "Bacteroidetes", "superkingdom": "Bacteria"}, "1245950": {"species": "uncultured Alteromonas sp. AD1000-19-D10", "genus": "Alteromonas", "family": "Alteromonadaceae", "order": "Alteromonadales", "phylum": "Proteobacteria", "superkingdom": "Bacteria"}, "1245966": {"species": "uncultured Alteromonas sp. AD1000-26-F04", "genus": "Alteromonas", "family": "Alteromonadaceae", "order": "Alteromonadales", "phylum": "Proteobacteria", "superkingdom": "Bacteria"}, "1246111": {"species": "uncultured Alteromonas sp. AD1000-G9-3", "genus": "Alteromonas", "family": "Alteromonadaceae", "order": "Alteromonadales", "phylum": "Proteobacteria", "superkingdom": "Bacteria"}, "52965": {"species": "Phacotus lenticularis", "genus": "Phacotus", "family": "Phacotaceae", "order": "Chlamydomonadales", "phylum": "Chlorophyta", "superkingdom": "Eukaryota"}, "1486034": {"species": "Lacinutrix venerupis", "genus": "Lacinutrix", "family": "Flavobacteriaceae", "order": "Flavobacteriales", "phylum": "Bacteroidetes", "superkingdom": "Bacteria"}, "1761891": {"species": "Pseudoalteromonas sp. 13-15", "genus": "Pseudoalteromonas", "family": "Pseudoalteromonadaceae", "order": "Alteromonadales", "phylum": "Proteobacteria", "superkingdom": "Bacteria"}, "1250295": {"species": "Flavobacteriaceae bacterium MAR_2010_188", "genus": "Flavobacteriaceae-undef", "family": "Flavobacteriaceae", "order": "Flavobacteriales", "phylum": "Bacteroidetes", "superkingdom": "Bacteria"}, "1306519": {"species": "Flavobacterium commune", "genus": "Flavobacterium", "family": "Flavobacteriaceae", "order": "Flavobacteriales", "phylum": "Bacteroidetes", "superkingdom": "Bacteria"}, "436017": {"species": "Ostreococcus sp. 'lucimarinus'", "genus": "Ostreococcus", "family": "Bathycoccaceae", "order": "Mamiellales", "phylum": "Chlorophyta", "superkingdom": "Eukaryota"}, "96345": {"species": "Flavobacterium psychrophilum", "genus": "Flavobacterium", "family": "Flavobacteriaceae", "order": "Flavobacteriales", "phylum": "Bacteroidetes", "superkingdom": "Bacteria"}, "1416941": {"species": "Closterium baillyanum", "genus": "Closterium", "family": "Closteriaceae", "order": "Desmidiales", "phylum": "Streptophyta", "superkingdom": "Eukaryota"}, "666": {"species": "Vibrio cholerae", "genus": "Vibrio", "family": "Vibrionaceae", "order": "Vibrionales", "phylum": "Proteobacteria", "superkingdom": "Bacteria"}, "1336794": {"species": "Formosa sp. Hel1_33_131", "genus": "Formosa", "family": "Flavobacteriaceae", "order": "Flavobacteriales", "phylum": "Bacteroidetes", "superkingdom": "Bacteria"}, "886377": {"species": "Muricauda ruestringensis", "genus": "Muricauda", "family": "Flavobacteriaceae", "order": "Flavobacteriales", "phylum": "Bacteroidetes", "superkingdom": "Bacteria"}, "1729720": {"species": "Salegentibacter sp. T436", "genus": "Salegentibacter", "family": "Flavobacteriaceae", "order": "Flavobacteriales", "phylum": "Bacteroidetes", "superkingdom": "Bacteria"}, "2007176": {"species": "Dipterocladia arabiensis", "genus": "Dipterocladia", "family": "Dasyaceae", "order": "Ceramiales", "phylum": "Rhodophyta", "superkingdom": "Eukaryota"}, "1004786": {"species": "Alteromonas mediterranea", "genus": "Alteromonas", "family": "Alteromonadaceae", "order": "Alteromonadales", "phylum": "Proteobacteria", "superkingdom": "Bacteria"}, "1336802": {"species": "Nonlabens sp. Hel1_33_55", "genus": "Nonlabens", "family": "Flavobacteriaceae", "order": "Flavobacteriales", "phylum": "Bacteroidetes", "superkingdom": "Bacteria"}, "287094": {"species": "Alteromonas addita", "genus": "Alteromonas", "family": "Alteromonadaceae", "order": "Alteromonadales", "phylum": "Proteobacteria", "superkingdom": "Bacteria"}, "1774273": {"species": "Polaribacter vadi", "genus": "Polaribacter", "family": "Flavobacteriaceae", "order": "Flavobacteriales", "phylum": "Bacteroidetes", "superkingdom": "Bacteria"}, "542414": {"species": "uncultured bacterium ARCTIC26_B_07", "genus": "Bacteria-undef", "family": "Bacteria-undef", "order": "Bacteria-undef", "phylum": "Bacteria-undef", "superkingdom": "Bacteria"}, "1300256": {"species": "Alteromonas mediterranea", "genus": "Alteromonas", "family": "Alteromonadaceae", "order": "Alteromonadales", "phylum": "Proteobacteria", "superkingdom": "Bacteria"}, "1245969": {"species": "uncultured Alteromonas sp. AD1000-33-C09", "genus": "Alteromonas", "family": "Alteromonadaceae", "order": "Alteromonadales", "phylum": "Proteobacteria", "superkingdom": "Bacteria"}, "1803846": {"species": "Flavivirga eckloniae", "genus": "Flavivirga", "family": "Flavobacteriaceae", "order": "Flavobacteriales", "phylum": "Bacteroidetes", "superkingdom": "Bacteria"}, "2249356": {"species": "Flavobacterium sp. HYN0086", "genus": "Flavobacterium", "family": "Flavobacteriaceae", "order": "Flavobacteriales", "phylum": "Bacteroidetes", "superkingdom": "Bacteria"}, "1034807": {"species": "Flavobacterium branchiophilum", "genus": "Flavobacterium", "family": "Flavobacteriaceae", "order": "Flavobacteriales", "phylum": "Bacteroidetes", "superkingdom": "Bacteria"}, "28108": {"species": "Alteromonas macleodii", "genus": "Alteromonas", "family": "Alteromonadaceae", "order": "Alteromonadales", "phylum": "Proteobacteria", "superkingdom": "Bacteria"}, "1936080": {"species": "Winogradskyella sp. J14-2", "genus": "Winogradskyella", "family": "Flavobacteriaceae", "order": "Flavobacteriales", "phylum": "Bacteroidetes", "superkingdom": "Bacteria"}, "983548": {"species": "Dokdonia sp. 4H-3-7-5", "genus": "Dokdonia", "family": "Flavobacteriaceae", "order": "Flavobacteriales", "phylum": "Bacteroidetes", "superkingdom": "Bacteria"}, "59895": {"species": "Cynara cardunculus", "genus": "Cynara", "family": "Asteraceae", "order": "Asterales", "phylum": "Streptophyta", "superkingdom": "Eukaryota"}, "2027857": {"species": "Mariniflexile sp. TRM1-10", "genus": "Mariniflexile", "family": "Flavobacteriaceae", "order": "Flavobacteriales", "phylum": "Bacteroidetes", "superkingdom": "Bacteria"}, "1383885": {"species": "Flagellimonas maritima", "genus": "Flagellimonas", "family": "Flavobacteriaceae", "order": "Flavobacteriales", "phylum": "Bacteroidetes", "superkingdom": "Bacteria"}, "1836467": {"species": "Maribacter sp. T28", "genus": "Maribacter", "family": "Flavobacteriaceae", "order": "Flavobacteriales", "phylum": "Bacteroidetes", "superkingdom": "Bacteria"}, "2021234": {"species": "Ahniella affigens", "genus": "Ahniella", "family": "Rhodanobacteraceae", "order": "Xanthomonadales", "phylum": "Proteobacteria", "superkingdom": "Bacteria"}, "1178778": {"species": "Maribacter cobaltidurans", "genus": "Maribacter", "family": "Flavobacteriaceae", "order": "Flavobacteriales", "phylum": "Bacteroidetes", "superkingdom": "Bacteria"}, "1300253": {"species": "Alteromonas mediterranea", "genus": "Alteromonas", "family": "Alteromonadaceae", "order": "Alteromonadales", "phylum": "Proteobacteria", "superkingdom": "Bacteria"}, "639310": {"species": "Olleya aquimaris", "genus": "Olleya", "family": "Flavobacteriaceae", "order": "Flavobacteriales", "phylum": "Bacteroidetes", "superkingdom": "Bacteria"}, "542402": {"species": "uncultured bacterium ARCTIC13_E_12", "genus": "Bacteria-undef", "family": "Bacteria-undef", "order": "Bacteria-undef", "phylum": "Bacteria-undef", "superkingdom": "Bacteria"}, "114398": {"species": "Parasteatoda tepidariorum", "genus": "Parasteatoda", "family": "Theridiidae", "order": "Araneae", "phylum": "Arthropoda", "superkingdom": "Eukaryota"}, "983545": {"species": "Glaciecola sp. 4H-3-7+YE-5", "genus": "Glaciecola", "family": "Alteromonadaceae", "order": "Alteromonadales", "phylum": "Proteobacteria", "superkingdom": "Bacteria"}, "1808001": {"species": "Acinetobacter sp. LoGeW2-3", "genus": "Acinetobacter", "family": "Moraxellaceae", "order": "Pseudomonadales", "phylum": "Proteobacteria", "superkingdom": "Bacteria"}, "2267264": {"species": "Alteromonas sp. RKMC-009", "genus": "Alteromonas", "family": "Alteromonadaceae", "order": "Alteromonadales", "phylum": "Proteobacteria", "superkingdom": "Bacteria"}, "584": {"species": "Proteus mirabilis", "genus": "Proteus", "family": "Morganellaceae", "order": "Enterobacterales", "phylum": "Proteobacteria", "superkingdom": "Bacteria"}, "2494373": {"species": "Flammeovirga pectinis", "genus": "Flammeovirga", "family": "Flammeovirgaceae", "order": "Cytophagales", "phylum": "Bacteroidetes", "superkingdom": "Bacteria"}, "73025": {"species": "Eutreptiella gymnastica", "genus": "Eutreptiella", "family": "Eutreptiales-undef", "order": "Eutreptiales", "phylum": "Euglenozoa", "superkingdom": "Eukaryota"}, "680": {"species": "Vibrio campbellii", "genus": "Vibrio", "family": "Vibrionaceae", "order": "Vibrionales", "phylum": "Proteobacteria", "superkingdom": "Bacteria"}, "280463": {"species": "Emiliania huxleyi", "genus": "Emiliania", "family": "Noelaerhabdaceae", "order": "Isochrysidales", "phylum": "Haptista", "superkingdom": "Eukaryota"}, "212695": {"species": "uncultured Flavobacteriia bacterium", "genus": "Bacteroidetes-undef", "family": "Bacteroidetes-undef", "order": "Bacteroidetes-undef", "phylum": "Bacteroidetes", "superkingdom": "Bacteria"}, "1644130": {"species": "Maribacter sp. 1_2014MBL_MicDiv", "genus": "Maribacter", "family": "Flavobacteriaceae", "order": "Flavobacteriales", "phylum": "Bacteroidetes", "superkingdom": "Bacteria"}, "589873": {"species": "Alteromonas australica", "genus": "Alteromonas", "family": "Alteromonadaceae", "order": "Alteromonadales", "phylum": "Proteobacteria", "superkingdom": "Bacteria"}, "1678728": {"species": "Flavobacterium kingsejongi", "genus": "Flavobacterium", "family": "Flavobacteriaceae", "order": "Flavobacteriales", "phylum": "Bacteroidetes", "superkingdom": "Bacteria"}, "83485": {"species": "Linepithema humile", "genus": "Linepithema", "family": "Formicidae", "order": "Hymenoptera", "phylum": "Arthropoda", "superkingdom": "Eukaryota"}, "1094466": {"species": "Flavobacterium indicum", "genus": "Flavobacterium", "family": "Flavobacteriaceae", "order": "Flavobacteriales", "phylum": "Bacteroidetes", "superkingdom": "Bacteria"}, "754429": {"species": "Gilvibacter sp. SZ-19", "genus": "Gilvibacter", "family": "Flavobacteriaceae", "order": "Flavobacteriales", "phylum": "Bacteroidetes", "superkingdom": "Bacteria"}, "215447": {"species": "undef", "genus": "undef", "family": "undef", "order": "undef", "phylum": "undef", "superkingdom": "undef"}, "24": {"species": "Shewanella putrefaciens", "genus": "Shewanella", "family": "Shewanellaceae", "order": "Alteromonadales", "phylum": "Proteobacteria", "superkingdom": "Bacteria"}, "160070": {"species": "Tupiella akineta", "genus": "Tupiella", "family": "Tupiellaceae", "order": "Ulotrichales", "phylum": "Chlorophyta", "superkingdom": "Eukaryota"}, "2282170": {"species": "Kordia sp. SMS9", "genus": "Kordia", "family": "Flavobacteriaceae", "order": "Flavobacteriales", "phylum": "Bacteroidetes", "superkingdom": "Bacteria"}, "1348584": {"species": "Cellulophaga baltica", "genus": "Cellulophaga", "family": "Flavobacteriaceae", "order": "Flavobacteriales", "phylum": "Bacteroidetes", "superkingdom": "Bacteria"}, "1246075": {"species": "uncultured Alteromonas sp. AD1000-G18-2", "genus": "Alteromonas", "family": "Alteromonadaceae", "order": "Alteromonadales", "phylum": "Proteobacteria", "superkingdom": "Bacteria"}, "74468": {"species": "Sargassum muticum", "genus": "Sargassum", "family": "Sargassaceae", "order": "Fucales", "phylum": "Eukaryota-undef", "superkingdom": "Eukaryota"}, "2233998": {"species": "Bacillus sp. COPE52", "genus": "Bacillus", "family": "Bacillaceae", "order": "Bacillales", "phylum": "Firmicutes", "superkingdom": "Bacteria"}, "688270": {"species": "Cellulophaga algicola", "genus": "Cellulophaga", "family": "Flavobacteriaceae", "order": "Flavobacteriales", "phylum": "Bacteroidetes", "superkingdom": "Bacteria"}, "1437823": {"species": "Xenorhabdus nematophila", "genus": "Xenorhabdus", "family": "Morganellaceae", "order": "Enterobacterales", "phylum": "Proteobacteria", "superkingdom": "Bacteria"}, "754397": {"species": "Polaribacter sp. SA4-10", "genus": "Polaribacter", "family": "Flavobacteriaceae", "order": "Flavobacteriales", "phylum": "Bacteroidetes", "superkingdom": "Bacteria"}, "529120": {"species": "Alteromonas macleodii", "genus": "Alteromonas", "family": "Alteromonadaceae", "order": "Alteromonadales", "phylum": "Proteobacteria", "superkingdom": "Bacteria"}, "109376": {"species": "Brassica oleracea", "genus": "Brassica", "family": "Brassicaceae", "order": "Brassicales", "phylum": "Streptophyta", "superkingdom": "Eukaryota"}, "2358479": {"species": "Tenacibaculum sp. DSM 106434", "genus": "Tenacibaculum", "family": "Flavobacteriaceae", "order": "Flavobacteriales", "phylum": "Bacteroidetes", "superkingdom": "Bacteria"}, "979": {"species": "Cellulophaga lytica", "genus": "Cellulophaga", "family": "Flavobacteriaceae", "order": "Flavobacteriales", "phylum": "Bacteroidetes", "superkingdom": "Bacteria"}, "1150389": {"species": "Flavobacteriaceae bacterium UJ101", "genus": "Flavobacteriaceae-undef", "family": "Flavobacteriaceae", "order": "Flavobacteriales", "phylum": "Bacteroidetes", "superkingdom": "Bacteria"}, "74091": {"species": "Sargassum confusum", "genus": "Sargassum", "family": "Sargassaceae", "order": "Fucales", "phylum": "Eukaryota-undef", "superkingdom": "Eukaryota"}, "1312072": {"species": "Polaribacter sp. SA4-12", "genus": "Polaribacter", "family": "Flavobacteriaceae", "order": "Flavobacteriales", "phylum": "Bacteroidetes", "superkingdom": "Bacteria"}, "754476": {"species": "Methylophaga nitratireducenticrescens", "genus": "Methylophaga", "family": "Piscirickettsiaceae", "order": "Thiotrichales", "phylum": "Proteobacteria", "superkingdom": "Bacteria"}, "1936081": {"species": "Seonamhaeicola sp. S2-3", "genus": "Seonamhaeicola", "family": "Flavobacteriaceae", "order": "Flavobacteriales", "phylum": "Bacteroidetes", "superkingdom": "Bacteria"}, "171245": {"species": "uncultured Chlorophyta", "genus": "Chlorophyta-undef", "family": "Chlorophyta-undef", "order": "Chlorophyta-undef", "phylum": "Chlorophyta", "superkingdom": "Eukaryota"}, "331648": {"species": "Nonlabens spongiae", "genus": "Nonlabens", "family": "Flavobacteriaceae", "order": "Flavobacteriales", "phylum": "Bacteroidetes", "superkingdom": "Bacteria"}, "3662": {"species": "Cucurbita moschata", "genus": "Cucurbita", "family": "Cucurbitaceae", "order": "Cucurbitales", "phylum": "Streptophyta", "superkingdom": "Eukaryota"}, "2294119": {"species": "Flavobacterium sp. CJ74", "genus": "Flavobacterium", "family": "Flavobacteriaceae", "order": "Flavobacteriales", "phylum": "Bacteroidetes", "superkingdom": "Bacteria"}, "2058135": {"species": "Olleya sp. Bg11-27", "genus": "Olleya", "family": "Flavobacteriaceae", "order": "Flavobacteriales", "phylum": "Bacteroidetes", "superkingdom": "Bacteria"}, "36894": {"species": "Pyramimonas parkeae", "genus": "Pyramimonas", "family": "Pyramimonadaceae", "order": "Pyramimonadales", "phylum": "Chlorophyta", "superkingdom": "Eukaryota"}, "313603": {"species": "Maribacter sp. HTCC2170", "genus": "Maribacter", "family": "Flavobacteriaceae", "order": "Flavobacteriales", "phylum": "Bacteroidetes", "superkingdom": "Bacteria"}, "3649": {"species": "Carica papaya", "genus": "Carica", "family": "Caricaceae", "order": "Brassicales", "phylum": "Streptophyta", "superkingdom": "Eukaryota"}, "4558": {"species": "Sorghum bicolor", "genus": "Sorghum", "family": "Poaceae", "order": "Poales", "phylum": "Streptophyta", "superkingdom": "Eukaryota"}, "28189": {"species": "Capnocytophaga cynodegmi", "genus": "Capnocytophaga", "family": "Flavobacteriaceae", "order": "Flavobacteriales", "phylum": "Bacteroidetes", "superkingdom": "Bacteria"}, "1314869": {"species": "Pseudoalteromonas espejiana", "genus": "Pseudoalteromonas", "family": "Pseudoalteromonadaceae", "order": "Alteromonadales", "phylum": "Proteobacteria", "superkingdom": "Bacteria"}, "3074": {"species": "Parachlorella kessleri", "genus": "Parachlorella", "family": "Chlorellaceae", "order": "Chlorellales", "phylum": "Chlorophyta", "superkingdom": "Eukaryota"}, "1388752": {"species": "Campylobacter subantarcticus", "genus": "Campylobacter", "family": "Campylobacteraceae", "order": "Campylobacterales", "phylum": "Proteobacteria", "superkingdom": "Bacteria"}, "70448": {"species": "Ostreococcus tauri", "genus": "Ostreococcus", "family": "Bathycoccaceae", "order": "Mamiellales", "phylum": "Chlorophyta", "superkingdom": "Eukaryota"}, "242159": {"species": "Ostreococcus sp. 'lucimarinus'", "genus": "Ostreococcus", "family": "Bathycoccaceae", "order": "Mamiellales", "phylum": "Chlorophyta", "superkingdom": "Eukaryota"}, "88036": {"species": "Selaginella moellendorffii", "genus": "Selaginella", "family": "Selaginellaceae", "order": "Selaginellales", "phylum": "Streptophyta", "superkingdom": "Eukaryota"}, "13748": {"species": "Utricularia gibba", "genus": "Utricularia", "family": "Lentibulariaceae", "order": "Lamiales", "phylum": "Streptophyta", "superkingdom": "Eukaryota"}, "94122": {"species": "Shewanella sp. ANA-3", "genus": "Shewanella", "family": "Shewanellaceae", "order": "Alteromonadales", "phylum": "Proteobacteria", "superkingdom": "Bacteria"}, "178399": {"species": "Marinomonas primoryensis", "genus": "Marinomonas", "family": "Oceanospirillaceae", "order": "Oceanospirillales", "phylum": "Proteobacteria", "superkingdom": "Bacteria"}, "55564": {"species": "Chara vulgaris", "genus": "Chara", "family": "Characeae", "order": "Charales", "phylum": "Streptophyta", "superkingdom": "Eukaryota"}, "157820": {"species": "uncultured prasinophyte", "genus": "Chlorophyta-undef", "family": "Chlorophyta-undef", "order": "Chlorophyta-undef", "phylum": "Chlorophyta", "superkingdom": "Eukaryota"}, "6689": {"species": "Penaeus vannamei", "genus": "Penaeus", "family": "Penaeidae", "order": "Decapoda", "phylum": "Arthropoda", "superkingdom": "Eukaryota"}, "31312": {"species": "Nephroselmis olivacea", "genus": "Nephroselmis", "family": "Nephroselmidaceae", "order": "Nephroselmidales", "phylum": "Chlorophyta", "superkingdom": "Eukaryota"}, "1714860": {"species": "Aquimarina sp. BL5", "genus": "Aquimarina", "family": "Flavobacteriaceae", "order": "Flavobacteriales", "phylum": "Bacteroidetes", "superkingdom": "Bacteria"}, "754409": {"species": "Winogradskyella sp. PG-2", "genus": "Winogradskyella", "family": "Flavobacteriaceae", "order": "Flavobacteriales", "phylum": "Bacteroidetes", "superkingdom": "Bacteria"}, "5480": {"species": "Candida parapsilosis", "genus": "Candida", "family": "Debaryomycetaceae", "order": "Saccharomycetales", "phylum": "Ascomycota", "superkingdom": "Eukaryota"}, "1336804": {"species": "Polaribacter sp. Hel1_33_78", "genus": "Polaribacter", "family": "Flavobacteriaceae", "order": "Flavobacteriales", "phylum": "Bacteroidetes", "superkingdom": "Bacteria"}, "244366": {"species": "Klebsiella variicola", "genus": "Klebsiella", "family": "Enterobacteriaceae", "order": "Enterobacterales", "phylum": "Proteobacteria", "superkingdom": "Bacteria"}, "247523": {"species": "Pseudoalteromonas aliena", "genus": "Pseudoalteromonas", "family": "Pseudoalteromonadaceae", "order": "Alteromonadales", "phylum": "Proteobacteria", "superkingdom": "Bacteria"}, "559305": {"species": "Trichophyton rubrum", "genus": "Trichophyton", "family": "Arthrodermataceae", "order": "Onygenales", "phylum": "Ascomycota", "superkingdom": "Eukaryota"}, "1129794": {"species": "Paraglaciecola psychrophila", "genus": "Paraglaciecola", "family": "Alteromonadaceae", "order": "Alteromonadales", "phylum": "Proteobacteria", "superkingdom": "Bacteria"}, "1454201": {"species": "Nonlabens marinus", "genus": "Nonlabens", "family": "Flavobacteriaceae", "order": "Flavobacteriales", "phylum": "Bacteroidetes", "superkingdom": "Bacteria"}, "179408": {"species": "Oscillatoria nigro-viridis", "genus": "Oscillatoria", "family": "Oscillatoriaceae", "order": "Oscillatoriales", "phylum": "Cyanobacteria", "superkingdom": "Bacteria"}, "43657": {"species": "Pseudoalteromonas luteoviolacea", "genus": "Pseudoalteromonas", "family": "Pseudoalteromonadaceae", "order": "Alteromonadales", "phylum": "Proteobacteria", "superkingdom": "Bacteria"}, "2004647": {"species": "Acinetobacter sp. WCHAc010052", "genus": "Acinetobacter", "family": "Moraxellaceae", "order": "Pseudomonadales", "phylum": "Proteobacteria", "superkingdom": "Bacteria"}, "2358187": {"species": "Alteromonas sp. 76-1", "genus": "Alteromonas", "family": "Alteromonadaceae", "order": "Alteromonadales", "phylum": "Proteobacteria", "superkingdom": "Bacteria"}, "1454006": {"species": "Siansivirga zeaxanthinifaciens", "genus": "Siansivirga", "family": "Flavobacteriaceae", "order": "Flavobacteriales", "phylum": "Bacteroidetes", "superkingdom": "Bacteria"}, "996": {"species": "Flavobacterium columnare", "genus": "Flavobacterium", "family": "Flavobacteriaceae", "order": "Flavobacteriales", "phylum": "Bacteroidetes", "superkingdom": "Bacteria"}, "1250231": {"species": "Gramella sp. MAR_2010_102", "genus": "Gramella", "family": "Flavobacteriaceae", "order": "Flavobacteriales", "phylum": "Bacteroidetes", "superkingdom": "Bacteria"}, "1300257": {"species": "Alteromonas mediterranea", "genus": "Alteromonas", "family": "Alteromonadaceae", "order": "Alteromonadales", "phylum": "Proteobacteria", "superkingdom": "Bacteria"}, "1250205": {"species": "Gramella sp. MAR_2010_147", "genus": "Gramella", "family": "Flavobacteriaceae", "order": "Flavobacteriales", "phylum": "Bacteroidetes", "superkingdom": "Bacteria"}, "2547394": {"species": "Flavobacterium nackdongense", "genus": "Flavobacterium", "family": "Flavobacteriaceae", "order": "Flavobacteriales", "phylum": "Bacteroidetes", "superkingdom": "Bacteria"}, "743611": {"species": "uncultured organism MedDCM-OCT-S04-C161", "genus": "undef", "family": "undef", "order": "undef", "phylum": "undef", "superkingdom": "undef"}, "39947": {"species": "Oryza sativa", "genus": "Oryza", "family": "Poaceae", "order": "Poales", "phylum": "Streptophyta", "superkingdom": "Eukaryota"}, "1246043": {"species": "uncultured Alteromonas sp. AD1000-G14-4", "genus": "Alteromonas", "family": "Alteromonadaceae", "order": "Alteromonadales", "phylum": "Proteobacteria", "superkingdom": "Bacteria"}, "1336796": {"species": "Gillisia sp. Hel1_33_143", "genus": "Gillisia", "family": "Flavobacteriaceae", "order": "Flavobacteriales", "phylum": "Bacteroidetes", "superkingdom": "Bacteria"}, "160064": {"species": "Pedinomonas tuberculata", "genus": "Pedinomonas", "family": "Pedinomonadaceae", "order": "Pedinomonadales", "phylum": "Chlorophyta", "superkingdom": "Eukaryota"}, "1245988": {"species": "uncultured Alteromonas sp. AD1000-45-G05", "genus": "Alteromonas", "family": "Alteromonadaceae", "order": "Alteromonadales", "phylum": "Proteobacteria", "superkingdom": "Bacteria"}, "1476901": {"species": "Nonlabens sp. MIC269", "genus": "Nonlabens", "family": "Flavobacteriaceae", "order": "Flavobacteriales", "phylum": "Bacteroidetes", "superkingdom": "Bacteria"}, "1671868": {"species": "Vibrio tapetis", "genus": "Vibrio", "family": "Vibrionaceae", "order": "Vibrionales", "phylum": "Proteobacteria", "superkingdom": "Bacteria"}, "349106": {"species": "Psychrobacter sp. PRwf-1", "genus": "Psychrobacter", "family": "Moraxellaceae", "order": "Pseudomonadales", "phylum": "Proteobacteria", "superkingdom": "Bacteria"}, "461633": {"species": "Stephania japonica", "genus": "Stephania", "family": "Menispermaceae", "order": "Ranunculales", "phylum": "Streptophyta", "superkingdom": "Eukaryota"}, "2059264": {"species": "Shewanella sp. Pdp11", "genus": "Shewanella", "family": "Shewanellaceae", "order": "Alteromonadales", "phylum": "Proteobacteria", "superkingdom": "Bacteria"}, "2027290": {"species": "Providencia sp. WCHPHu000369", "genus": "Providencia", "family": "Morganellaceae", "order": "Enterobacterales", "phylum": "Proteobacteria", "superkingdom": "Bacteria"}, "3711": {"species": "Brassica rapa", "genus": "Brassica", "family": "Brassicaceae", "order": "Brassicales", "phylum": "Streptophyta", "superkingdom": "Eukaryota"}, "188344": {"species": "Leptosomus discolor", "genus": "Leptosomus", "family": "Leptosomidae", "order": "Coraciiformes", "phylum": "Chordata", "superkingdom": "Eukaryota"}, "587": {"species": "Providencia rettgeri", "genus": "Providencia", "family": "Morganellaceae", "order": "Enterobacterales", "phylum": "Proteobacteria", "superkingdom": "Bacteria"}, "56765": {"species": "uncultured marine bacterium", "genus": "Bacteria-undef", "family": "Bacteria-undef", "order": "Bacteria-undef", "phylum": "Bacteria-undef", "superkingdom": "Bacteria"}, "631": {"species": "Yersinia intermedia", "genus": "Yersinia", "family": "Yersiniaceae", "order": "Enterobacterales", "phylum": "Proteobacteria", "superkingdom": "Bacteria"}, "3726": {"species": "Raphanus sativus", "genus": "Raphanus", "family": "Brassicaceae", "order": "Brassicales", "phylum": "Streptophyta", "superkingdom": "Eukaryota"}, "77133": {"species": "uncultured bacterium", "genus": "Bacteria-undef", "family": "Bacteria-undef", "order": "Bacteria-undef", "phylum": "Bacteria-undef", "superkingdom": "Bacteria"}, "1790137": {"species": "Wenyingzhuangia fucanilytica", "genus": "Wenyingzhuangia", "family": "Flavobacteriaceae", "order": "Flavobacteriales", "phylum": "Bacteroidetes", "superkingdom": "Bacteria"}, "1917158": {"species": "Alteromonas sp. RW2A1", "genus": "Alteromonas", "family": "Alteromonadaceae", "order": "Alteromonadales", "phylum": "Proteobacteria", "superkingdom": "Bacteria"}, "656061": {"species": "Tuber melanosporum", "genus": "Tuber", "family": "Tuberaceae", "order": "Pezizales", "phylum": "Ascomycota", "superkingdom": "Eukaryota"}, "516051": {"species": "Muricauda lutaonensis", "genus": "Muricauda", "family": "Flavobacteriaceae", "order": "Flavobacteriales", "phylum": "Bacteroidetes", "superkingdom": "Bacteria"}, "2201181": {"species": "Flavobacterium sediminis", "genus": "Flavobacterium", "family": "Flavobacteriaceae", "order": "Flavobacteriales", "phylum": "Bacteroidetes", "superkingdom": "Bacteria"}, "1763534": {"species": "Flavobacterium crassostreae", "genus": "Flavobacterium", "family": "Flavobacteriaceae", "order": "Flavobacteriales", "phylum": "Bacteroidetes", "superkingdom": "Bacteria"}, "52555": {"species": "Synura petersenii", "genus": "Synura", "family": "Mallomonadaceae", "order": "Synurales", "phylum": "Eukaryota-undef", "superkingdom": "Eukaryota"}, "1246103": {"species": "uncultured Alteromonas sp. AD1000-G20-5", "genus": "Alteromonas", "family": "Alteromonadaceae", "order": "Alteromonadales", "phylum": "Proteobacteria", "superkingdom": "Bacteria"}, "32473": {"species": "Xiphophorus couchianus", "genus": "Xiphophorus", "family": "Poeciliidae", "order": "Cyprinodontiformes", "phylum": "Chordata", "superkingdom": "Eukaryota"}, "298657": {"species": "Pseudoalteromonas spongiae", "genus": "Pseudoalteromonas", "family": "Pseudoalteromonadaceae", "order": "Alteromonadales", "phylum": "Proteobacteria", "superkingdom": "Bacteria"}, "266749": {"species": "Chryseobacterium jeonii", "genus": "Kaistella", "family": "Weeksellaceae", "order": "Flavobacteriales", "phylum": "Bacteroidetes", "superkingdom": "Bacteria"}, "929562": {"species": "Emticicia oligotrophica", "genus": "Emticicia", "family": "Cytophagaceae", "order": "Cytophagales", "phylum": "Bacteroidetes", "superkingdom": "Bacteria"}, "1777491": {"species": "Alteromonas sp. Mac1", "genus": "Alteromonas", "family": "Alteromonadaceae", "order": "Alteromonadales", "phylum": "Proteobacteria", "superkingdom": "Bacteria"}, "1714845": {"species": "Alteromonas sp. BL110", "genus": "Alteromonas", "family": "Alteromonadaceae", "order": "Alteromonadales", "phylum": "Proteobacteria", "superkingdom": "Bacteria"}, "1798225": {"species": "Formosa sp. Hel1_31_208", "genus": "Formosa", "family": "Flavobacteriaceae", "order": "Flavobacteriales", "phylum": "Bacteroidetes", "superkingdom": "Bacteria"}, "996801": {"species": "Polaribacter reichenbachii", "genus": "Polaribacter", "family": "Flavobacteriaceae", "order": "Flavobacteriales", "phylum": "Bacteroidetes", "superkingdom": "Bacteria"}, "86473": {"species": "uncultured Gammaproteobacteria bacterium", "genus": "Proteobacteria-undef", "family": "Proteobacteria-undef", "order": "Proteobacteria-undef", "phylum": "Proteobacteria", "superkingdom": "Bacteria"}, "1697053": {"species": "Oblitimonas alkaliphila", "genus": "Oblitimonas", "family": "Pseudomonadaceae", "order": "Pseudomonadales", "phylum": "Proteobacteria", "superkingdom": "Bacteria"}, "1245998": {"species": "uncultured Alteromonas sp. AD1000-51-G09", "genus": "Alteromonas", "family": "Alteromonadaceae", "order": "Alteromonadales", "phylum": "Proteobacteria", "superkingdom": "Bacteria"}, "1604141": {"species": "Antrophyum semicostatum", "genus": "Antrophyum", "family": "Pteridaceae", "order": "Polypodiales", "phylum": "Streptophyta", "superkingdom": "Eukaryota"}, "546": {"species": "Citrobacter freundii", "genus": "Citrobacter", "family": "Enterobacteriaceae", "order": "Enterobacterales", "phylum": "Proteobacteria", "superkingdom": "Bacteria"}, "233316": {"species": "Alteromonas stellipolaris", "genus": "Alteromonas", "family": "Alteromonadaceae", "order": "Alteromonadales", "phylum": "Proteobacteria", "superkingdom": "Bacteria"}, "687": {"species": "Vibrio gazogenes", "genus": "Vibrio", "family": "Vibrionaceae", "order": "Vibrionales", "phylum": "Proteobacteria", "superkingdom": "Bacteria"}, "307658": {"species": "Monomorium pharaonis", "genus": "Monomorium", "family": "Formicidae", "order": "Hymenoptera", "phylum": "Arthropoda", "superkingdom": "Eukaryota"}, "754417": {"species": "Winogradskyella sp. PC-19", "genus": "Winogradskyella", "family": "Flavobacteriaceae", "order": "Flavobacteriales", "phylum": "Bacteroidetes", "superkingdom": "Bacteria"}, "28090": {"species": "Acinetobacter lwoffii", "genus": "Acinetobacter", "family": "Moraxellaceae", "order": "Pseudomonadales", "phylum": "Proteobacteria", "superkingdom": "Bacteria"}, "1336795": {"species": "Formosa sp. Hel3_A1_48", "genus": "Formosa", "family": "Flavobacteriaceae", "order": "Flavobacteriales", "phylum": "Bacteroidetes", "superkingdom": "Bacteria"}, "1160720": {"species": "Alteromonas stellipolaris", "genus": "Alteromonas", "family": "Alteromonadaceae", "order": "Alteromonadales", "phylum": "Proteobacteria", "superkingdom": "Bacteria"}, "582": {"species": "Morganella morganii", "genus": "Morganella", "family": "Morganellaceae", "order": "Enterobacterales", "phylum": "Proteobacteria", "superkingdom": "Bacteria"}, "1294385": {"species": "Saccharomyces cerevisiae", "genus": "Saccharomyces", "family": "Saccharomycetaceae", "order": "Saccharomycetales", "phylum": "Ascomycota", "superkingdom": "Eukaryota"}, "592029": {"species": "Nonlabens dokdonensis", "genus": "Nonlabens", "family": "Flavobacteriaceae", "order": "Flavobacteriales", "phylum": "Bacteroidetes", "superkingdom": "Bacteria"}, "1774373": {"species": "Alteromonas mediterranea", "genus": "Alteromonas", "family": "Alteromonadaceae", "order": "Alteromonadales", "phylum": "Proteobacteria", "superkingdom": "Bacteria"}, "858337": {"species": "uncultured Choricystis", "genus": "Chlorophyta-undef", "family": "Chlorophyta-undef", "order": "Chlorophyta-undef", "phylum": "Chlorophyta", "superkingdom": "Eukaryota"}, "392300": {"species": "Histiona aroides", "genus": "Histiona", "family": "Histionidae", "order": "Jakobida", "phylum": "Eukaryota-undef", "superkingdom": "Eukaryota"}, "1004788": {"species": "Alteromonas macleodii", "genus": "Alteromonas", "family": "Alteromonadaceae", "order": "Alteromonadales", "phylum": "Proteobacteria", "superkingdom": "Bacteria"}, "643867": {"species": "Marivirga tractuosa", "genus": "Marivirga", "family": "Marivirgaceae", "order": "Cytophagales", "phylum": "Bacteroidetes", "superkingdom": "Bacteria"}, "34062": {"species": "Moraxella osloensis", "genus": "Moraxella", "family": "Moraxellaceae", "order": "Pseudomonadales", "phylum": "Proteobacteria", "superkingdom": "Bacteria"}}, "order_of_blobs": ["chr_Mito_RCC4222", "chr_Chlo_RCC4222", "chr_19_RCC4222", "chr_18_RCC4222", "chr_17_RCC4222", "chr_16_RCC4222", "chr_15_RCC4222", "chr_14_RCC4222", "chr_13_RCC4222", "chr_12_RCC4222", "chr_11_RCC4222", "chr_10_RCC4222", "chr_9_RCC4222", "chr_8_RCC4222", "chr_7_RCC4222", "chr_6_RCC4222", "chr_5_RCC4222", "chr_4_RCC4222", "chr_3_RCC4222", "chr_2_RCC4222", "chr_1_RCC4222", "4222_bacterial_contigs_Contig1", "4222_bacterial_contigs_Contig2", "4222_bacterial_contigs_Contig3"], "dict_of_blobs": {"chr_Mito_RCC4222": {"name": "chr_Mito_RCC4222", "length": 33451, "n_count": 0, "agct_count": 33451, "gc": 0.3942, "covs": {"bam0": 301.1644}, "read_cov": {"bam0": 67814}, "hits": {"tax0": [{"name": "chr_Mito_RCC4222", "taxId": "41875", "score": 61760.0}, {"name": "chr_Mito_RCC4222", "taxId": "41875", "score": 17946.0}, {"name": "chr_Mito_RCC4222", "taxId": "70448", "score": 2167.0}, {"name": "chr_Mito_RCC4222", "taxId": "70448", "score": 737.0}, {"name": "chr_Mito_RCC4222", "taxId": "70448", "score": 737.0}, {"name": "chr_Mito_RCC4222", "taxId": "70448", "score": 2167.0}, {"name": "chr_Mito_RCC4222", "taxId": "70448", "score": 2167.0}, {"name": "chr_Mito_RCC4222", "taxId": "70448", "score": 169.0}, {"name": "chr_Mito_RCC4222", "taxId": "1141622", "score": 1162.0}, {"name": "chr_Mito_RCC4222", "taxId": "1141622", "score": 1160.0}, {"name": "chr_Mito_RCC4222", "taxId": "1141622", "score": 1157.0}, {"name": "chr_Mito_RCC4222", "taxId": "296587", "score": 953.0}, {"name": "chr_Mito_RCC4222", "taxId": "296587", "score": 887.0}, {"name": "chr_Mito_RCC4222", "taxId": "296587", "score": 887.0}, {"name": "chr_Mito_RCC4222", "taxId": "296587", "score": 339.0}, {"name": "chr_Mito_RCC4222", "taxId": "70448", "score": 948.0}, {"name": "chr_Mito_RCC4222", "taxId": "70448", "score": 948.0}, {"name": "chr_Mito_RCC4222", "taxId": "70448", "score": 948.0}, {"name": "chr_Mito_RCC4222", "taxId": "70448", "score": 732.0}, {"name": "chr_Mito_RCC4222", "taxId": "70448", "score": 667.0}, {"name": "chr_Mito_RCC4222", "taxId": "70448", "score": 294.0}, {"name": "chr_Mito_RCC4222", "taxId": "70448", "score": 252.0}, {"name": "chr_Mito_RCC4222", "taxId": "70448", "score": 667.0}, {"name": "chr_Mito_RCC4222", "taxId": "70448", "score": 294.0}, {"name": "chr_Mito_RCC4222", "taxId": "70448", "score": 252.0}, {"name": "chr_Mito_RCC4222", "taxId": "554055", "score": 628.0}, {"name": "chr_Mito_RCC4222", "taxId": "96477", "score": 531.0}, {"name": "chr_Mito_RCC4222", "taxId": "1032745", "score": 403.0}, {"name": "chr_Mito_RCC4222", "taxId": "13748", "score": 322.0}, {"name": "chr_Mito_RCC4222", "taxId": "74091", "score": 320.0}, {"name": "chr_Mito_RCC4222", "taxId": "312850", "score": 309.0}, {"name": "chr_Mito_RCC4222", "taxId": "70448", "score": 300.0}, {"name": "chr_Mito_RCC4222", "taxId": "70448", "score": 169.0}, {"name": "chr_Mito_RCC4222", "taxId": "392300", "score": 298.0}, {"name": "chr_Mito_RCC4222", "taxId": "70448", "score": 294.0}, {"name": "chr_Mito_RCC4222", "taxId": "70448", "score": 252.0}, {"name": "chr_Mito_RCC4222", "taxId": "74468", "score": 292.0}, {"name": "chr_Mito_RCC4222", "taxId": "3075", "score": 283.0}, {"name": "chr_Mito_RCC4222", "taxId": "3075", "score": 283.0}, {"name": "chr_Mito_RCC4222", "taxId": "28087", "score": 270.0}, {"name": "chr_Mito_RCC4222", "taxId": "28087", "score": 265.0}, {"name": "chr_Mito_RCC4222", "taxId": "70448", "score": 252.0}, {"name": "chr_Mito_RCC4222", "taxId": "70448", "score": 169.0}, {"name": "chr_Mito_RCC4222", "taxId": "2787", "score": 239.0}, {"name": "chr_Mito_RCC4222", "taxId": "412965", "score": 231.0}, {"name": "chr_Mito_RCC4222", "taxId": "413404", "score": 217.0}, {"name": "chr_Mito_RCC4222", "taxId": "3076", "score": 211.0}, {"name": "chr_Mito_RCC4222", "taxId": "31312", "score": 182.0}, {"name": "chr_Mito_RCC4222", "taxId": "215447", "score": 174.0}, {"name": "chr_Mito_RCC4222", "taxId": "70448", "score": 169.0}, {"name": "chr_Mito_RCC4222", "taxId": "55468", "score": 165.0}, {"name": "chr_Mito_RCC4222", "taxId": "69332", "score": 141.0}, {"name": "chr_Mito_RCC4222", "taxId": "1416941", "score": 141.0}, {"name": "chr_Mito_RCC4222", "taxId": "181804", "score": 141.0}, {"name": "chr_Mito_RCC4222", "taxId": "55564", "score": 141.0}, {"name": "chr_Mito_RCC4222", "taxId": "52555", "score": 139.0}]}, "taxonomy": {"bestsum": {"species": {"tax": "Bathycoccus prasinos", "score": 79706.0, "c_index": 25}, "genus": {"tax": "Bathycoccus", "score": 79706.0, "c_index": 23}, "family": {"tax": "Bathycoccaceae", "score": 95457.0, "c_index": 18}, "order": {"tax": "Mamiellales", "score": 98523.0, "c_index": 17}, "phylum": {"tax": "Chlorophyta", "score": 100419.0, "c_index": 5}, "superkingdom": {"tax": "Eukaryota", "score": 107171.0, "c_index": 2}}}}, "chr_Chlo_RCC4222": {"name": "chr_Chlo_RCC4222", "length": 71655, "n_count": 0, "agct_count": 71655, "gc": 0.4122, "covs": {"bam0": 268.7877}, "read_cov": {"bam0": 129647}, "hits": {"tax0": [{"name": "chr_Chlo_RCC4222", "taxId": "41875", "score": 43209.0}, {"name": "chr_Chlo_RCC4222", "taxId": "41875", "score": 20921.0}, {"name": "chr_Chlo_RCC4222", "taxId": "41875", "score": 18800.0}, {"name": "chr_Chlo_RCC4222", "taxId": "41875", "score": 10551.0}, {"name": "chr_Chlo_RCC4222", "taxId": "41875", "score": 4349.0}, {"name": "chr_Chlo_RCC4222", "taxId": "41875", "score": 1984.0}, {"name": "chr_Chlo_RCC4222", "taxId": "41875", "score": 6922.0}, {"name": "chr_Chlo_RCC4222", "taxId": "296587", "score": 5400.0}, {"name": "chr_Chlo_RCC4222", "taxId": "296587", "score": 4279.0}, {"name": "chr_Chlo_RCC4222", "taxId": "296587", "score": 4279.0}, {"name": "chr_Chlo_RCC4222", "taxId": "296587", "score": 3293.0}, {"name": "chr_Chlo_RCC4222", "taxId": "296587", "score": 1991.0}, {"name": "chr_Chlo_RCC4222", "taxId": "296587", "score": 1954.0}, {"name": "chr_Chlo_RCC4222", "taxId": "296587", "score": 1615.0}, {"name": "chr_Chlo_RCC4222", "taxId": "296587", "score": 1615.0}, {"name": "chr_Chlo_RCC4222", "taxId": "296587", "score": 782.0}, {"name": "chr_Chlo_RCC4222", "taxId": "296587", "score": 590.0}, {"name": "chr_Chlo_RCC4222", "taxId": "296587", "score": 516.0}, {"name": "chr_Chlo_RCC4222", "taxId": "296587", "score": 324.0}, {"name": "chr_Chlo_RCC4222", "taxId": "296587", "score": 320.0}, {"name": "chr_Chlo_RCC4222", "taxId": "296587", "score": 244.0}, {"name": "chr_Chlo_RCC4222", "taxId": "296587", "score": 219.0}, {"name": "chr_Chlo_RCC4222", "taxId": "296587", "score": 143.0}, {"name": "chr_Chlo_RCC4222", "taxId": "296587", "score": 141.0}, {"name": "chr_Chlo_RCC4222", "taxId": "296587", "score": 141.0}, {"name": "chr_Chlo_RCC4222", "taxId": "564608", "score": 5345.0}, {"name": "chr_Chlo_RCC4222", "taxId": "564608", "score": 1879.0}, {"name": "chr_Chlo_RCC4222", "taxId": "564608", "score": 473.0}, {"name": "chr_Chlo_RCC4222", "taxId": "564608", "score": 158.0}, {"name": "chr_Chlo_RCC4222", "taxId": "564608", "score": 148.0}, {"name": "chr_Chlo_RCC4222", "taxId": "70448", "score": 4968.0}, {"name": "chr_Chlo_RCC4222", "taxId": "70448", "score": 4968.0}, {"name": "chr_Chlo_RCC4222", "taxId": "70448", "score": 4968.0}, {"name": "chr_Chlo_RCC4222", "taxId": "70448", "score": 3214.0}, {"name": "chr_Chlo_RCC4222", "taxId": "70448", "score": 1157.0}, {"name": "chr_Chlo_RCC4222", "taxId": "70448", "score": 867.0}, {"name": "chr_Chlo_RCC4222", "taxId": "70448", "score": 846.0}, {"name": "chr_Chlo_RCC4222", "taxId": "70448", "score": 425.0}, {"name": "chr_Chlo_RCC4222", "taxId": "70448", "score": 241.0}, {"name": "chr_Chlo_RCC4222", "taxId": "542413", "score": 4248.0}, {"name": "chr_Chlo_RCC4222", "taxId": "542413", "score": 158.0}, {"name": "chr_Chlo_RCC4222", "taxId": "70448", "score": 3214.0}, {"name": "chr_Chlo_RCC4222", "taxId": "70448", "score": 1711.0}, {"name": "chr_Chlo_RCC4222", "taxId": "70448", "score": 3214.0}, {"name": "chr_Chlo_RCC4222", "taxId": "70448", "score": 1962.0}, {"name": "chr_Chlo_RCC4222", "taxId": "70448", "score": 1912.0}, {"name": "chr_Chlo_RCC4222", "taxId": "70448", "score": 1705.0}, {"name": "chr_Chlo_RCC4222", "taxId": "70448", "score": 1184.0}, {"name": "chr_Chlo_RCC4222", "taxId": "70448", "score": 867.0}, {"name": "chr_Chlo_RCC4222", "taxId": "70448", "score": 843.0}, {"name": "chr_Chlo_RCC4222", "taxId": "70448", "score": 800.0}, {"name": "chr_Chlo_RCC4222", "taxId": "70448", "score": 425.0}, {"name": "chr_Chlo_RCC4222", "taxId": "70448", "score": 409.0}, {"name": "chr_Chlo_RCC4222", "taxId": "70448", "score": 366.0}, {"name": "chr_Chlo_RCC4222", "taxId": "70448", "score": 331.0}, {"name": "chr_Chlo_RCC4222", "taxId": "70448", "score": 241.0}, {"name": "chr_Chlo_RCC4222", "taxId": "70448", "score": 237.0}, {"name": "chr_Chlo_RCC4222", "taxId": "70448", "score": 226.0}, {"name": "chr_Chlo_RCC4222", "taxId": "70448", "score": 139.0}, {"name": "chr_Chlo_RCC4222", "taxId": "70448", "score": 139.0}, {"name": "chr_Chlo_RCC4222", "taxId": "133788", "score": 2721.0}, {"name": "chr_Chlo_RCC4222", "taxId": "77133", "score": 2680.0}, {"name": "chr_Chlo_RCC4222", "taxId": "56765", "score": 2678.0}, {"name": "chr_Chlo_RCC4222", "taxId": "70448", "score": 1956.0}, {"name": "chr_Chlo_RCC4222", "taxId": "70448", "score": 1906.0}, {"name": "chr_Chlo_RCC4222", "taxId": "70448", "score": 1245.0}, {"name": "chr_Chlo_RCC4222", "taxId": "70448", "score": 1184.0}, {"name": "chr_Chlo_RCC4222", "taxId": "70448", "score": 846.0}, {"name": "chr_Chlo_RCC4222", "taxId": "70448", "score": 843.0}, {"name": "chr_Chlo_RCC4222", "taxId": "70448", "score": 800.0}, {"name": "chr_Chlo_RCC4222", "taxId": "70448", "score": 425.0}, {"name": "chr_Chlo_RCC4222", "taxId": "70448", "score": 411.0}, {"name": "chr_Chlo_RCC4222", "taxId": "70448", "score": 409.0}, {"name": "chr_Chlo_RCC4222", "taxId": "70448", "score": 366.0}, {"name": "chr_Chlo_RCC4222", "taxId": "70448", "score": 235.0}, {"name": "chr_Chlo_RCC4222", "taxId": "70448", "score": 226.0}, {"name": "chr_Chlo_RCC4222", "taxId": "70448", "score": 139.0}, {"name": "chr_Chlo_RCC4222", "taxId": "70448", "score": 1956.0}, {"name": "chr_Chlo_RCC4222", "taxId": "70448", "score": 1906.0}, {"name": "chr_Chlo_RCC4222", "taxId": "70448", "score": 1700.0}, {"name": "chr_Chlo_RCC4222", "taxId": "70448", "score": 1611.0}, {"name": "chr_Chlo_RCC4222", "taxId": "70448", "score": 1245.0}, {"name": "chr_Chlo_RCC4222", "taxId": "70448", "score": 1184.0}, {"name": "chr_Chlo_RCC4222", "taxId": "70448", "score": 861.0}, {"name": "chr_Chlo_RCC4222", "taxId": "70448", "score": 846.0}, {"name": "chr_Chlo_RCC4222", "taxId": "70448", "score": 843.0}, {"name": "chr_Chlo_RCC4222", "taxId": "70448", "score": 800.0}, {"name": "chr_Chlo_RCC4222", "taxId": "70448", "score": 425.0}, {"name": "chr_Chlo_RCC4222", "taxId": "70448", "score": 411.0}, {"name": "chr_Chlo_RCC4222", "taxId": "70448", "score": 409.0}, {"name": "chr_Chlo_RCC4222", "taxId": "70448", "score": 366.0}, {"name": "chr_Chlo_RCC4222", "taxId": "70448", "score": 340.0}, {"name": "chr_Chlo_RCC4222", "taxId": "70448", "score": 331.0}, {"name": "chr_Chlo_RCC4222", "taxId": "70448", "score": 296.0}, {"name": "chr_Chlo_RCC4222", "taxId": "70448", "score": 237.0}, {"name": "chr_Chlo_RCC4222", "taxId": "70448", "score": 235.0}, {"name": "chr_Chlo_RCC4222", "taxId": "70448", "score": 226.0}, {"name": "chr_Chlo_RCC4222", "taxId": "70448", "score": 139.0}, {"name": "chr_Chlo_RCC4222", "taxId": "70448", "score": 139.0}, {"name": "chr_Chlo_RCC4222", "taxId": "70448", "score": 1956.0}, {"name": "chr_Chlo_RCC4222", "taxId": "70448", "score": 1700.0}, {"name": "chr_Chlo_RCC4222", "taxId": "70448", "score": 1611.0}, {"name": "chr_Chlo_RCC4222", "taxId": "70448", "score": 1245.0}, {"name": "chr_Chlo_RCC4222", "taxId": "70448", "score": 1184.0}, {"name": "chr_Chlo_RCC4222", "taxId": "70448", "score": 1151.0}, {"name": "chr_Chlo_RCC4222", "taxId": "70448", "score": 861.0}, {"name": "chr_Chlo_RCC4222", "taxId": "70448", "score": 846.0}, {"name": "chr_Chlo_RCC4222", "taxId": "70448", "score": 843.0}, {"name": "chr_Chlo_RCC4222", "taxId": "70448", "score": 800.0}, {"name": "chr_Chlo_RCC4222", "taxId": "70448", "score": 425.0}, {"name": "chr_Chlo_RCC4222", "taxId": "70448", "score": 411.0}, {"name": "chr_Chlo_RCC4222", "taxId": "70448", "score": 409.0}, {"name": "chr_Chlo_RCC4222", "taxId": "70448", "score": 366.0}, {"name": "chr_Chlo_RCC4222", "taxId": "70448", "score": 340.0}, {"name": "chr_Chlo_RCC4222", "taxId": "70448", "score": 331.0}, {"name": "chr_Chlo_RCC4222", "taxId": "70448", "score": 296.0}, {"name": "chr_Chlo_RCC4222", "taxId": "70448", "score": 237.0}, {"name": "chr_Chlo_RCC4222", "taxId": "70448", "score": 235.0}, {"name": "chr_Chlo_RCC4222", "taxId": "70448", "score": 226.0}, {"name": "chr_Chlo_RCC4222", "taxId": "70448", "score": 139.0}, {"name": "chr_Chlo_RCC4222", "taxId": "70448", "score": 139.0}, {"name": "chr_Chlo_RCC4222", "taxId": "542402", "score": 1714.0}, {"name": "chr_Chlo_RCC4222", "taxId": "542402", "score": 512.0}, {"name": "chr_Chlo_RCC4222", "taxId": "542402", "score": 475.0}, {"name": "chr_Chlo_RCC4222", "taxId": "542402", "score": 361.0}, {"name": "chr_Chlo_RCC4222", "taxId": "542402", "score": 143.0}, {"name": "chr_Chlo_RCC4222", "taxId": "542402", "score": 137.0}, {"name": "chr_Chlo_RCC4222", "taxId": "70448", "score": 1711.0}, {"name": "chr_Chlo_RCC4222", "taxId": "70448", "score": 1245.0}, {"name": "chr_Chlo_RCC4222", "taxId": "70448", "score": 411.0}, {"name": "chr_Chlo_RCC4222", "taxId": "69401", "score": 357.0}, {"name": "chr_Chlo_RCC4222", "taxId": "70448", "score": 337.0}, {"name": "chr_Chlo_RCC4222", "taxId": "70448", "score": 337.0}, {"name": "chr_Chlo_RCC4222", "taxId": "36894", "score": 329.0}, {"name": "chr_Chlo_RCC4222", "taxId": "160064", "score": 326.0}, {"name": "chr_Chlo_RCC4222", "taxId": "858337", "score": 300.0}, {"name": "chr_Chlo_RCC4222", "taxId": "71743", "score": 267.0}, {"name": "chr_Chlo_RCC4222", "taxId": "52965", "score": 255.0}, {"name": "chr_Chlo_RCC4222", "taxId": "51693", "score": 250.0}, {"name": "chr_Chlo_RCC4222", "taxId": "77931", "score": 228.0}, {"name": "chr_Chlo_RCC4222", "taxId": "3105", "score": 217.0}, {"name": "chr_Chlo_RCC4222", "taxId": "3105", "score": 217.0}, {"name": "chr_Chlo_RCC4222", "taxId": "160070", "score": 180.0}, {"name": "chr_Chlo_RCC4222", "taxId": "461633", "score": 178.0}, {"name": "chr_Chlo_RCC4222", "taxId": "2007176", "score": 148.0}, {"name": "chr_Chlo_RCC4222", "taxId": "204992", "score": 147.0}, {"name": "chr_Chlo_RCC4222", "taxId": "1604141", "score": 145.0}, {"name": "chr_Chlo_RCC4222", "taxId": "1604141", "score": 145.0}, {"name": "chr_Chlo_RCC4222", "taxId": "3074", "score": 145.0}, {"name": "chr_Chlo_RCC4222", "taxId": "3074", "score": 145.0}, {"name": "chr_Chlo_RCC4222", "taxId": "73025", "score": 139.0}]}, "taxonomy": {"bestsum": {"species": {"tax": "Bathycoccus prasinos", "score": 106736.0, "c_index": 24}, "genus": {"tax": "Bathycoccus", "score": 106736.0, "c_index": 19}, "family": {"tax": "Bathycoccaceae", "score": 195604.0, "c_index": 17}, "order": {"tax": "Mamiellales", "score": 231453.0, "c_index": 13}, "phylum": {"tax": "Chlorophyta", "score": 237309.0, "c_index": 5}, "superkingdom": {"tax": "Eukaryota", "score": 238292.0, "c_index": 1}}}}, "chr_19_RCC4222": {"name": "chr_19_RCC4222", "length": 150971, "n_count": 0, "agct_count": 150971, "gc": 0.4179, "covs": {"bam0": 122.3873}, "read_cov": {"bam0": 124376}, "hits": {"tax0": [{"name": "chr_19_RCC4222", "taxId": "41875", "score": 140500.0}, {"name": "chr_19_RCC4222", "taxId": "41875", "score": 81094.0}, {"name": "chr_19_RCC4222", "taxId": "41875", "score": 43801.0}, {"name": "chr_19_RCC4222", "taxId": "41875", "score": 3286.0}, {"name": "chr_19_RCC4222", "taxId": "41875", "score": 3280.0}, {"name": "chr_19_RCC4222", "taxId": "41875", "score": 2364.0}, {"name": "chr_19_RCC4222", "taxId": "41875", "score": 2063.0}, {"name": "chr_19_RCC4222", "taxId": "41875", "score": 1934.0}, {"name": "chr_19_RCC4222", "taxId": "41875", "score": 1482.0}, {"name": "chr_19_RCC4222", "taxId": "41875", "score": 1410.0}, {"name": "chr_19_RCC4222", "taxId": "41875", "score": 1194.0}, {"name": "chr_19_RCC4222", "taxId": "41875", "score": 1194.0}, {"name": "chr_19_RCC4222", "taxId": "41875", "score": 1188.0}, {"name": "chr_19_RCC4222", "taxId": "41875", "score": 1149.0}, {"name": "chr_19_RCC4222", "taxId": "41875", "score": 1149.0}, {"name": "chr_19_RCC4222", "taxId": "41875", "score": 1109.0}, {"name": "chr_19_RCC4222", "taxId": "41875", "score": 976.0}, {"name": "chr_19_RCC4222", "taxId": "41875", "score": 972.0}, {"name": "chr_19_RCC4222", "taxId": "41875", "score": 972.0}, {"name": "chr_19_RCC4222", "taxId": "41875", "score": 905.0}, {"name": "chr_19_RCC4222", "taxId": "41875", "score": 889.0}, {"name": "chr_19_RCC4222", "taxId": "41875", "score": 883.0}, {"name": "chr_19_RCC4222", "taxId": "41875", "score": 865.0}, {"name": "chr_19_RCC4222", "taxId": "41875", "score": 857.0}, {"name": "chr_19_RCC4222", "taxId": "41875", "score": 857.0}, {"name": "chr_19_RCC4222", "taxId": "41875", "score": 856.0}, {"name": "chr_19_RCC4222", "taxId": "41875", "score": 856.0}, {"name": "chr_19_RCC4222", "taxId": "41875", "score": 852.0}, {"name": "chr_19_RCC4222", "taxId": "41875", "score": 852.0}, {"name": "chr_19_RCC4222", "taxId": "41875", "score": 822.0}, {"name": "chr_19_RCC4222", "taxId": "41875", "score": 817.0}, {"name": "chr_19_RCC4222", "taxId": "41875", "score": 795.0}, {"name": "chr_19_RCC4222", "taxId": "41875", "score": 789.0}, {"name": "chr_19_RCC4222", "taxId": "41875", "score": 774.0}, {"name": "chr_19_RCC4222", "taxId": "41875", "score": 769.0}, {"name": "chr_19_RCC4222", "taxId": "41875", "score": 760.0}, {"name": "chr_19_RCC4222", "taxId": "41875", "score": 750.0}, {"name": "chr_19_RCC4222", "taxId": "41875", "score": 750.0}, {"name": "chr_19_RCC4222", "taxId": "41875", "score": 708.0}, {"name": "chr_19_RCC4222", "taxId": "41875", "score": 708.0}, {"name": "chr_19_RCC4222", "taxId": "41875", "score": 691.0}, {"name": "chr_19_RCC4222", "taxId": "41875", "score": 686.0}, {"name": "chr_19_RCC4222", "taxId": "41875", "score": 664.0}, {"name": "chr_19_RCC4222", "taxId": "41875", "score": 660.0}, {"name": "chr_19_RCC4222", "taxId": "41875", "score": 660.0}, {"name": "chr_19_RCC4222", "taxId": "41875", "score": 658.0}, {"name": "chr_19_RCC4222", "taxId": "41875", "score": 654.0}, {"name": "chr_19_RCC4222", "taxId": "41875", "score": 649.0}, {"name": "chr_19_RCC4222", "taxId": "41875", "score": 649.0}, {"name": "chr_19_RCC4222", "taxId": "41875", "score": 636.0}, {"name": "chr_19_RCC4222", "taxId": "41875", "score": 569.0}, {"name": "chr_19_RCC4222", "taxId": "41875", "score": 544.0}, {"name": "chr_19_RCC4222", "taxId": "41875", "score": 486.0}, {"name": "chr_19_RCC4222", "taxId": "41875", "score": 479.0}, {"name": "chr_19_RCC4222", "taxId": "41875", "score": 479.0}, {"name": "chr_19_RCC4222", "taxId": "41875", "score": 477.0}, {"name": "chr_19_RCC4222", "taxId": "41875", "score": 477.0}, {"name": "chr_19_RCC4222", "taxId": "41875", "score": 475.0}, {"name": "chr_19_RCC4222", "taxId": "41875", "score": 473.0}, {"name": "chr_19_RCC4222", "taxId": "41875", "score": 473.0}, {"name": "chr_19_RCC4222", "taxId": "41875", "score": 470.0}, {"name": "chr_19_RCC4222", "taxId": "41875", "score": 470.0}, {"name": "chr_19_RCC4222", "taxId": "41875", "score": 457.0}, {"name": "chr_19_RCC4222", "taxId": "41875", "score": 449.0}, {"name": "chr_19_RCC4222", "taxId": "41875", "score": 440.0}, {"name": "chr_19_RCC4222", "taxId": "41875", "score": 440.0}, {"name": "chr_19_RCC4222", "taxId": "41875", "score": 440.0}, {"name": "chr_19_RCC4222", "taxId": "41875", "score": 440.0}, {"name": "chr_19_RCC4222", "taxId": "41875", "score": 436.0}, {"name": "chr_19_RCC4222", "taxId": "41875", "score": 431.0}, {"name": "chr_19_RCC4222", "taxId": "41875", "score": 431.0}, {"name": "chr_19_RCC4222", "taxId": "41875", "score": 429.0}, {"name": "chr_19_RCC4222", "taxId": "41875", "score": 424.0}, {"name": "chr_19_RCC4222", "taxId": "41875", "score": 414.0}, {"name": "chr_19_RCC4222", "taxId": "41875", "score": 409.0}, {"name": "chr_19_RCC4222", "taxId": "41875", "score": 396.0}, {"name": "chr_19_RCC4222", "taxId": "41875", "score": 381.0}, {"name": "chr_19_RCC4222", "taxId": "41875", "score": 381.0}, {"name": "chr_19_RCC4222", "taxId": "41875", "score": 377.0}, {"name": "chr_19_RCC4222", "taxId": "41875", "score": 377.0}, {"name": "chr_19_RCC4222", "taxId": "41875", "score": 375.0}, {"name": "chr_19_RCC4222", "taxId": "41875", "score": 364.0}, {"name": "chr_19_RCC4222", "taxId": "41875", "score": 363.0}, {"name": "chr_19_RCC4222", "taxId": "41875", "score": 361.0}, {"name": "chr_19_RCC4222", "taxId": "41875", "score": 346.0}, {"name": "chr_19_RCC4222", "taxId": "41875", "score": 346.0}, {"name": "chr_19_RCC4222", "taxId": "41875", "score": 344.0}, {"name": "chr_19_RCC4222", "taxId": "41875", "score": 344.0}, {"name": "chr_19_RCC4222", "taxId": "41875", "score": 337.0}, {"name": "chr_19_RCC4222", "taxId": "41875", "score": 331.0}, {"name": "chr_19_RCC4222", "taxId": "41875", "score": 320.0}, {"name": "chr_19_RCC4222", "taxId": "41875", "score": 320.0}, {"name": "chr_19_RCC4222", "taxId": "41875", "score": 311.0}, {"name": "chr_19_RCC4222", "taxId": "41875", "score": 307.0}, {"name": "chr_19_RCC4222", "taxId": "41875", "score": 307.0}, {"name": "chr_19_RCC4222", "taxId": "41875", "score": 302.0}, {"name": "chr_19_RCC4222", "taxId": "41875", "score": 302.0}, {"name": "chr_19_RCC4222", "taxId": "41875", "score": 302.0}, {"name": "chr_19_RCC4222", "taxId": "41875", "score": 298.0}, {"name": "chr_19_RCC4222", "taxId": "41875", "score": 298.0}, {"name": "chr_19_RCC4222", "taxId": "41875", "score": 294.0}, {"name": "chr_19_RCC4222", "taxId": "41875", "score": 287.0}, {"name": "chr_19_RCC4222", "taxId": "41875", "score": 285.0}, {"name": "chr_19_RCC4222", "taxId": "41875", "score": 283.0}, {"name": "chr_19_RCC4222", "taxId": "41875", "score": 279.0}, {"name": "chr_19_RCC4222", "taxId": "41875", "score": 279.0}, {"name": "chr_19_RCC4222", "taxId": "41875", "score": 276.0}, {"name": "chr_19_RCC4222", "taxId": "41875", "score": 274.0}, {"name": "chr_19_RCC4222", "taxId": "41875", "score": 274.0}, {"name": "chr_19_RCC4222", "taxId": "41875", "score": 270.0}, {"name": "chr_19_RCC4222", "taxId": "41875", "score": 270.0}, {"name": "chr_19_RCC4222", "taxId": "41875", "score": 261.0}, {"name": "chr_19_RCC4222", "taxId": "41875", "score": 259.0}, {"name": "chr_19_RCC4222", "taxId": "41875", "score": 257.0}, {"name": "chr_19_RCC4222", "taxId": "41875", "score": 257.0}, {"name": "chr_19_RCC4222", "taxId": "41875", "score": 257.0}, {"name": "chr_19_RCC4222", "taxId": "41875", "score": 252.0}, {"name": "chr_19_RCC4222", "taxId": "41875", "score": 252.0}, {"name": "chr_19_RCC4222", "taxId": "41875", "score": 252.0}, {"name": "chr_19_RCC4222", "taxId": "41875", "score": 252.0}, {"name": "chr_19_RCC4222", "taxId": "41875", "score": 250.0}, {"name": "chr_19_RCC4222", "taxId": "41875", "score": 248.0}, {"name": "chr_19_RCC4222", "taxId": "41875", "score": 248.0}, {"name": "chr_19_RCC4222", "taxId": "41875", "score": 243.0}, {"name": "chr_19_RCC4222", "taxId": "41875", "score": 237.0}, {"name": "chr_19_RCC4222", "taxId": "41875", "score": 237.0}, {"name": "chr_19_RCC4222", "taxId": "41875", "score": 235.0}, {"name": "chr_19_RCC4222", "taxId": "41875", "score": 235.0}, {"name": "chr_19_RCC4222", "taxId": "41875", "score": 235.0}, {"name": "chr_19_RCC4222", "taxId": "41875", "score": 226.0}, {"name": "chr_19_RCC4222", "taxId": "41875", "score": 220.0}, {"name": "chr_19_RCC4222", "taxId": "41875", "score": 220.0}, {"name": "chr_19_RCC4222", "taxId": "41875", "score": 220.0}, {"name": "chr_19_RCC4222", "taxId": "41875", "score": 220.0}, {"name": "chr_19_RCC4222", "taxId": "41875", "score": 217.0}, {"name": "chr_19_RCC4222", "taxId": "41875", "score": 217.0}, {"name": "chr_19_RCC4222", "taxId": "41875", "score": 213.0}, {"name": "chr_19_RCC4222", "taxId": "41875", "score": 202.0}, {"name": "chr_19_RCC4222", "taxId": "41875", "score": 202.0}, {"name": "chr_19_RCC4222", "taxId": "41875", "score": 200.0}, {"name": "chr_19_RCC4222", "taxId": "41875", "score": 200.0}, {"name": "chr_19_RCC4222", "taxId": "41875", "score": 200.0}, {"name": "chr_19_RCC4222", "taxId": "41875", "score": 200.0}, {"name": "chr_19_RCC4222", "taxId": "41875", "score": 195.0}, {"name": "chr_19_RCC4222", "taxId": "41875", "score": 183.0}, {"name": "chr_19_RCC4222", "taxId": "41875", "score": 178.0}, {"name": "chr_19_RCC4222", "taxId": "41875", "score": 178.0}, {"name": "chr_19_RCC4222", "taxId": "41875", "score": 172.0}, {"name": "chr_19_RCC4222", "taxId": "41875", "score": 167.0}, {"name": "chr_19_RCC4222", "taxId": "41875", "score": 167.0}, {"name": "chr_19_RCC4222", "taxId": "41875", "score": 167.0}, {"name": "chr_19_RCC4222", "taxId": "41875", "score": 167.0}, {"name": "chr_19_RCC4222", "taxId": "41875", "score": 159.0}, {"name": "chr_19_RCC4222", "taxId": "41875", "score": 147.0}, {"name": "chr_19_RCC4222", "taxId": "41875", "score": 143.0}, {"name": "chr_19_RCC4222", "taxId": "41875", "score": 143.0}, {"name": "chr_19_RCC4222", "taxId": "41875", "score": 143.0}, {"name": "chr_19_RCC4222", "taxId": "41875", "score": 143.0}, {"name": "chr_19_RCC4222", "taxId": "41875", "score": 143.0}, {"name": "chr_19_RCC4222", "taxId": "41875", "score": 141.0}, {"name": "chr_19_RCC4222", "taxId": "41875", "score": 141.0}, {"name": "chr_19_RCC4222", "taxId": "41875", "score": 139.0}, {"name": "chr_19_RCC4222", "taxId": "41875", "score": 139.0}, {"name": "chr_19_RCC4222", "taxId": "41875", "score": 12763.0}, {"name": "chr_19_RCC4222", "taxId": "41875", "score": 3714.0}, {"name": "chr_19_RCC4222", "taxId": "41875", "score": 2364.0}, {"name": "chr_19_RCC4222", "taxId": "41875", "score": 2063.0}, {"name": "chr_19_RCC4222", "taxId": "41875", "score": 1840.0}, {"name": "chr_19_RCC4222", "taxId": "41875", "score": 1482.0}, {"name": "chr_19_RCC4222", "taxId": "41875", "score": 1194.0}, {"name": "chr_19_RCC4222", "taxId": "41875", "score": 1194.0}, {"name": "chr_19_RCC4222", "taxId": "41875", "score": 1188.0}, {"name": "chr_19_RCC4222", "taxId": "41875", "score": 1149.0}, {"name": "chr_19_RCC4222", "taxId": "41875", "score": 1109.0}, {"name": "chr_19_RCC4222", "taxId": "41875", "score": 976.0}, {"name": "chr_19_RCC4222", "taxId": "41875", "score": 905.0}, {"name": "chr_19_RCC4222", "taxId": "41875", "score": 865.0}, {"name": "chr_19_RCC4222", "taxId": "41875", "score": 614.0}, {"name": "chr_19_RCC4222", "taxId": "41875", "score": 501.0}, {"name": "chr_19_RCC4222", "taxId": "41875", "score": 492.0}, {"name": "chr_19_RCC4222", "taxId": "41875", "score": 436.0}, {"name": "chr_19_RCC4222", "taxId": "41875", "score": 231.0}, {"name": "chr_19_RCC4222", "taxId": "41875", "score": 219.0}, {"name": "chr_19_RCC4222", "taxId": "41875", "score": 159.0}, {"name": "chr_19_RCC4222", "taxId": "41875", "score": 143.0}, {"name": "chr_19_RCC4222", "taxId": "41875", "score": 143.0}, {"name": "chr_19_RCC4222", "taxId": "41875", "score": 143.0}, {"name": "chr_19_RCC4222", "taxId": "41875", "score": 143.0}, {"name": "chr_19_RCC4222", "taxId": "41875", "score": 143.0}, {"name": "chr_19_RCC4222", "taxId": "41875", "score": 4693.0}, {"name": "chr_19_RCC4222", "taxId": "41875", "score": 4582.0}, {"name": "chr_19_RCC4222", "taxId": "41875", "score": 1539.0}, {"name": "chr_19_RCC4222", "taxId": "41875", "score": 4494.0}, {"name": "chr_19_RCC4222", "taxId": "41875", "score": 3923.0}, {"name": "chr_19_RCC4222", "taxId": "41875", "score": 3768.0}, {"name": "chr_19_RCC4222", "taxId": "41875", "score": 448.0}, {"name": "chr_19_RCC4222", "taxId": "41875", "score": 3768.0}, {"name": "chr_19_RCC4222", "taxId": "41875", "score": 545.0}, {"name": "chr_19_RCC4222", "taxId": "41875", "score": 448.0}, {"name": "chr_19_RCC4222", "taxId": "41875", "score": 296.0}, {"name": "chr_19_RCC4222", "taxId": "41875", "score": 3718.0}, {"name": "chr_19_RCC4222", "taxId": "41875", "score": 3524.0}, {"name": "chr_19_RCC4222", "taxId": "41875", "score": 183.0}, {"name": "chr_19_RCC4222", "taxId": "41875", "score": 3441.0}, {"name": "chr_19_RCC4222", "taxId": "41875", "score": 3009.0}, {"name": "chr_19_RCC4222", "taxId": "41875", "score": 2782.0}, {"name": "chr_19_RCC4222", "taxId": "41875", "score": 824.0}, {"name": "chr_19_RCC4222", "taxId": "41875", "score": 819.0}, {"name": "chr_19_RCC4222", "taxId": "41875", "score": 741.0}, {"name": "chr_19_RCC4222", "taxId": "41875", "score": 584.0}, {"name": "chr_19_RCC4222", "taxId": "41875", "score": 388.0}, {"name": "chr_19_RCC4222", "taxId": "41875", "score": 374.0}, {"name": "chr_19_RCC4222", "taxId": "41875", "score": 346.0}, {"name": "chr_19_RCC4222", "taxId": "41875", "score": 337.0}, {"name": "chr_19_RCC4222", "taxId": "41875", "score": 335.0}, {"name": "chr_19_RCC4222", "taxId": "41875", "score": 326.0}, {"name": "chr_19_RCC4222", "taxId": "41875", "score": 289.0}, {"name": "chr_19_RCC4222", "taxId": "41875", "score": 172.0}, {"name": "chr_19_RCC4222", "taxId": "41875", "score": 2780.0}, {"name": "chr_19_RCC4222", "taxId": "41875", "score": 2654.0}, {"name": "chr_19_RCC4222", "taxId": "41875", "score": 2615.0}, {"name": "chr_19_RCC4222", "taxId": "41875", "score": 2455.0}, {"name": "chr_19_RCC4222", "taxId": "41875", "score": 2433.0}, {"name": "chr_19_RCC4222", "taxId": "41875", "score": 2383.0}, {"name": "chr_19_RCC4222", "taxId": "41875", "score": 2322.0}, {"name": "chr_19_RCC4222", "taxId": "41875", "score": 2292.0}, {"name": "chr_19_RCC4222", "taxId": "41875", "score": 2283.0}, {"name": "chr_19_RCC4222", "taxId": "41875", "score": 2244.0}, {"name": "chr_19_RCC4222", "taxId": "41875", "score": 2211.0}, {"name": "chr_19_RCC4222", "taxId": "41875", "score": 2183.0}, {"name": "chr_19_RCC4222", "taxId": "41875", "score": 2172.0}, {"name": "chr_19_RCC4222", "taxId": "41875", "score": 2150.0}, {"name": "chr_19_RCC4222", "taxId": "41875", "score": 2145.0}, {"name": "chr_19_RCC4222", "taxId": "41875", "score": 2139.0}, {"name": "chr_19_RCC4222", "taxId": "41875", "score": 2061.0}, {"name": "chr_19_RCC4222", "taxId": "41875", "score": 2056.0}, {"name": "chr_19_RCC4222", "taxId": "41875", "score": 2050.0}, {"name": "chr_19_RCC4222", "taxId": "41875", "score": 2017.0}, {"name": "chr_19_RCC4222", "taxId": "41875", "score": 2001.0}, {"name": "chr_19_RCC4222", "taxId": "41875", "score": 1951.0}, {"name": "chr_19_RCC4222", "taxId": "41875", "score": 1901.0}, {"name": "chr_19_RCC4222", "taxId": "41875", "score": 1862.0}, {"name": "chr_19_RCC4222", "taxId": "41875", "score": 1851.0}, {"name": "chr_19_RCC4222", "taxId": "41875", "score": 1829.0}, {"name": "chr_19_RCC4222", "taxId": "41875", "score": 856.0}, {"name": "chr_19_RCC4222", "taxId": "41875", "score": 682.0}, {"name": "chr_19_RCC4222", "taxId": "41875", "score": 309.0}, {"name": "chr_19_RCC4222", "taxId": "41875", "score": 143.0}, {"name": "chr_19_RCC4222", "taxId": "41875", "score": 1816.0}, {"name": "chr_19_RCC4222", "taxId": "41875", "score": 856.0}, {"name": "chr_19_RCC4222", "taxId": "41875", "score": 1807.0}, {"name": "chr_19_RCC4222", "taxId": "41875", "score": 1807.0}, {"name": "chr_19_RCC4222", "taxId": "41875", "score": 1766.0}, {"name": "chr_19_RCC4222", "taxId": "41875", "score": 1751.0}, {"name": "chr_19_RCC4222", "taxId": "41875", "score": 1740.0}, {"name": "chr_19_RCC4222", "taxId": "41875", "score": 1735.0}, {"name": "chr_19_RCC4222", "taxId": "41875", "score": 1729.0}, {"name": "chr_19_RCC4222", "taxId": "41875", "score": 1690.0}, {"name": "chr_19_RCC4222", "taxId": "41875", "score": 660.0}, {"name": "chr_19_RCC4222", "taxId": "41875", "score": 377.0}, {"name": "chr_19_RCC4222", "taxId": "41875", "score": 1690.0}, {"name": "chr_19_RCC4222", "taxId": "41875", "score": 1685.0}, {"name": "chr_19_RCC4222", "taxId": "41875", "score": 1679.0}, {"name": "chr_19_RCC4222", "taxId": "41875", "score": 1640.0}, {"name": "chr_19_RCC4222", "taxId": "41875", "score": 1640.0}, {"name": "chr_19_RCC4222", "taxId": "41875", "score": 1624.0}, {"name": "chr_19_RCC4222", "taxId": "41875", "score": 1561.0}, {"name": "chr_19_RCC4222", "taxId": "41875", "score": 1491.0}, {"name": "chr_19_RCC4222", "taxId": "41875", "score": 1491.0}, {"name": "chr_19_RCC4222", "taxId": "41875", "score": 1491.0}, {"name": "chr_19_RCC4222", "taxId": "41875", "score": 660.0}, {"name": "chr_19_RCC4222", "taxId": "41875", "score": 377.0}, {"name": "chr_19_RCC4222", "taxId": "41875", "score": 1469.0}, {"name": "chr_19_RCC4222", "taxId": "41875", "score": 1435.0}, {"name": "chr_19_RCC4222", "taxId": "41875", "score": 1341.0}, {"name": "chr_19_RCC4222", "taxId": "41875", "score": 1055.0}, {"name": "chr_19_RCC4222", "taxId": "41875", "score": 715.0}, {"name": "chr_19_RCC4222", "taxId": "41875", "score": 1325.0}, {"name": "chr_19_RCC4222", "taxId": "41875", "score": 1238.0}, {"name": "chr_19_RCC4222", "taxId": "41875", "score": 1291.0}, {"name": "chr_19_RCC4222", "taxId": "41875", "score": 1280.0}, {"name": "chr_19_RCC4222", "taxId": "41875", "score": 1219.0}, {"name": "chr_19_RCC4222", "taxId": "41875", "score": 845.0}, {"name": "chr_19_RCC4222", "taxId": "41875", "score": 490.0}, {"name": "chr_19_RCC4222", "taxId": "41875", "score": 1188.0}, {"name": "chr_19_RCC4222", "taxId": "41875", "score": 1166.0}, {"name": "chr_19_RCC4222", "taxId": "41875", "score": 684.0}, {"name": "chr_19_RCC4222", "taxId": "41875", "score": 1109.0}, {"name": "chr_19_RCC4222", "taxId": "41875", "score": 1094.0}, {"name": "chr_19_RCC4222", "taxId": "41875", "score": 444.0}, {"name": "chr_19_RCC4222", "taxId": "41875", "score": 165.0}, {"name": "chr_19_RCC4222", "taxId": "41875", "score": 150.0}, {"name": "chr_19_RCC4222", "taxId": "41875", "score": 1026.0}, {"name": "chr_19_RCC4222", "taxId": "41875", "score": 920.0}, {"name": "chr_19_RCC4222", "taxId": "41875", "score": 819.0}, {"name": "chr_19_RCC4222", "taxId": "41875", "score": 815.0}, {"name": "chr_19_RCC4222", "taxId": "41875", "score": 736.0}, {"name": "chr_19_RCC4222", "taxId": "41875", "score": 579.0}, {"name": "chr_19_RCC4222", "taxId": "41875", "score": 462.0}, {"name": "chr_19_RCC4222", "taxId": "41875", "score": 429.0}, {"name": "chr_19_RCC4222", "taxId": "41875", "score": 401.0}, {"name": "chr_19_RCC4222", "taxId": "41875", "score": 374.0}, {"name": "chr_19_RCC4222", "taxId": "41875", "score": 359.0}, {"name": "chr_19_RCC4222", "taxId": "41875", "score": 276.0}, {"name": "chr_19_RCC4222", "taxId": "41875", "score": 172.0}, {"name": "chr_19_RCC4222", "taxId": "41875", "score": 797.0}, {"name": "chr_19_RCC4222", "taxId": "41875", "score": 741.0}, {"name": "chr_19_RCC4222", "taxId": "41875", "score": 396.0}, {"name": "chr_19_RCC4222", "taxId": "41875", "score": 787.0}, {"name": "chr_19_RCC4222", "taxId": "41875", "score": 691.0}, {"name": "chr_19_RCC4222", "taxId": "41875", "score": 732.0}, {"name": "chr_19_RCC4222", "taxId": "41875", "score": 438.0}, {"name": "chr_19_RCC4222", "taxId": "41875", "score": 721.0}, {"name": "chr_19_RCC4222", "taxId": "41875", "score": 713.0}, {"name": "chr_19_RCC4222", "taxId": "41875", "score": 351.0}, {"name": "chr_19_RCC4222", "taxId": "41875", "score": 340.0}, {"name": "chr_19_RCC4222", "taxId": "41875", "score": 300.0}, {"name": "chr_19_RCC4222", "taxId": "41875", "score": 161.0}, {"name": "chr_19_RCC4222", "taxId": "41875", "score": 688.0}, {"name": "chr_19_RCC4222", "taxId": "41875", "score": 682.0}, {"name": "chr_19_RCC4222", "taxId": "41875", "score": 612.0}, {"name": "chr_19_RCC4222", "taxId": "41875", "score": 375.0}, {"name": "chr_19_RCC4222", "taxId": "41875", "score": 302.0}, {"name": "chr_19_RCC4222", "taxId": "41875", "score": 235.0}, {"name": "chr_19_RCC4222", "taxId": "41875", "score": 171.0}, {"name": "chr_19_RCC4222", "taxId": "41875", "score": 603.0}, {"name": "chr_19_RCC4222", "taxId": "41875", "score": 340.0}, {"name": "chr_19_RCC4222", "taxId": "41875", "score": 143.0}, {"name": "chr_19_RCC4222", "taxId": "41875", "score": 599.0}, {"name": "chr_19_RCC4222", "taxId": "41875", "score": 593.0}, {"name": "chr_19_RCC4222", "taxId": "41875", "score": 555.0}, {"name": "chr_19_RCC4222", "taxId": "41875", "score": 435.0}, {"name": "chr_19_RCC4222", "taxId": "41875", "score": 536.0}, {"name": "chr_19_RCC4222", "taxId": "41875", "score": 507.0}, {"name": "chr_19_RCC4222", "taxId": "41875", "score": 433.0}, {"name": "chr_19_RCC4222", "taxId": "41875", "score": 499.0}, {"name": "chr_19_RCC4222", "taxId": "41875", "score": 492.0}, {"name": "chr_19_RCC4222", "taxId": "41875", "score": 455.0}, {"name": "chr_19_RCC4222", "taxId": "41875", "score": 409.0}, {"name": "chr_19_RCC4222", "taxId": "41875", "score": 392.0}, {"name": "chr_19_RCC4222", "taxId": "41875", "score": 303.0}, {"name": "chr_19_RCC4222", "taxId": "41875", "score": 296.0}, {"name": "chr_19_RCC4222", "taxId": "41875", "score": 278.0}, {"name": "chr_19_RCC4222", "taxId": "41875", "score": 174.0}, {"name": "chr_19_RCC4222", "taxId": "41875", "score": 499.0}, {"name": "chr_19_RCC4222", "taxId": "41875", "score": 486.0}, {"name": "chr_19_RCC4222", "taxId": "41875", "score": 252.0}, {"name": "chr_19_RCC4222", "taxId": "41875", "score": 414.0}, {"name": "chr_19_RCC4222", "taxId": "41875", "score": 411.0}, {"name": "chr_19_RCC4222", "taxId": "41875", "score": 339.0}, {"name": "chr_19_RCC4222", "taxId": "41875", "score": 322.0}, {"name": "chr_19_RCC4222", "taxId": "41875", "score": 316.0}, {"name": "chr_19_RCC4222", "taxId": "41875", "score": 289.0}, {"name": "chr_19_RCC4222", "taxId": "41875", "score": 161.0}]}, "taxonomy": {"bestsum": {"species": {"tax": "Bathycoccus prasinos", "score": 577987.0, "c_index": 0}, "genus": {"tax": "Bathycoccus", "score": 577987.0, "c_index": 0}, "family": {"tax": "Bathycoccaceae", "score": 577987.0, "c_index": 0}, "order": {"tax": "Mamiellales", "score": 577987.0, "c_index": 0}, "phylum": {"tax": "Chlorophyta", "score": 577987.0, "c_index": 0}, "superkingdom": {"tax": "Eukaryota", "score": 577987.0, "c_index": 0}}}}, "chr_18_RCC4222": {"name": "chr_18_RCC4222", "length": 306851, "n_count": 0, "agct_count": 306851, "gc": 0.4698, "covs": {"bam0": 110.0762}, "read_cov": {"bam0": 227367}, "hits": {"tax0": [{"name": "chr_18_RCC4222", "taxId": "41875", "score": 566600.0}, {"name": "chr_18_RCC4222", "taxId": "41875", "score": 797.0}, {"name": "chr_18_RCC4222", "taxId": "41875", "score": 797.0}, {"name": "chr_18_RCC4222", "taxId": "41875", "score": 723.0}, {"name": "chr_18_RCC4222", "taxId": "41875", "score": 632.0}, {"name": "chr_18_RCC4222", "taxId": "41875", "score": 309.0}, {"name": "chr_18_RCC4222", "taxId": "41875", "score": 12914.0}, {"name": "chr_18_RCC4222", "taxId": "41875", "score": 451.0}, {"name": "chr_18_RCC4222", "taxId": "41875", "score": 9958.0}, {"name": "chr_18_RCC4222", "taxId": "41875", "score": 1323.0}, {"name": "chr_18_RCC4222", "taxId": "41875", "score": 8333.0}, {"name": "chr_18_RCC4222", "taxId": "41875", "score": 7790.0}, {"name": "chr_18_RCC4222", "taxId": "41875", "score": 7515.0}, {"name": "chr_18_RCC4222", "taxId": "41875", "score": 7326.0}, {"name": "chr_18_RCC4222", "taxId": "41875", "score": 6892.0}, {"name": "chr_18_RCC4222", "taxId": "41875", "score": 6759.0}, {"name": "chr_18_RCC4222", "taxId": "41875", "score": 6530.0}, {"name": "chr_18_RCC4222", "taxId": "41875", "score": 425.0}, {"name": "chr_18_RCC4222", "taxId": "41875", "score": 6497.0}, {"name": "chr_18_RCC4222", "taxId": "41875", "score": 315.0}, {"name": "chr_18_RCC4222", "taxId": "41875", "score": 6327.0}, {"name": "chr_18_RCC4222", "taxId": "41875", "score": 6311.0}, {"name": "chr_18_RCC4222", "taxId": "41875", "score": 6248.0}, {"name": "chr_18_RCC4222", "taxId": "41875", "score": 6211.0}, {"name": "chr_18_RCC4222", "taxId": "41875", "score": 6139.0}, {"name": "chr_18_RCC4222", "taxId": "41875", "score": 5890.0}, {"name": "chr_18_RCC4222", "taxId": "41875", "score": 5862.0}, {"name": "chr_18_RCC4222", "taxId": "41875", "score": 5666.0}, {"name": "chr_18_RCC4222", "taxId": "41875", "score": 5596.0}, {"name": "chr_18_RCC4222", "taxId": "41875", "score": 5646.0}, {"name": "chr_18_RCC4222", "taxId": "41875", "score": 5546.0}, {"name": "chr_18_RCC4222", "taxId": "41875", "score": 5502.0}, {"name": "chr_18_RCC4222", "taxId": "41875", "score": 5446.0}, {"name": "chr_18_RCC4222", "taxId": "41875", "score": 5441.0}, {"name": "chr_18_RCC4222", "taxId": "41875", "score": 5280.0}, {"name": "chr_18_RCC4222", "taxId": "41875", "score": 5090.0}, {"name": "chr_18_RCC4222", "taxId": "41875", "score": 5048.0}, {"name": "chr_18_RCC4222", "taxId": "41875", "score": 4953.0}, {"name": "chr_18_RCC4222", "taxId": "41875", "score": 4903.0}, {"name": "chr_18_RCC4222", "taxId": "41875", "score": 4887.0}, {"name": "chr_18_RCC4222", "taxId": "41875", "score": 4791.0}, {"name": "chr_18_RCC4222", "taxId": "41875", "score": 414.0}, {"name": "chr_18_RCC4222", "taxId": "41875", "score": 4754.0}, {"name": "chr_18_RCC4222", "taxId": "41875", "score": 4477.0}, {"name": "chr_18_RCC4222", "taxId": "41875", "score": 4444.0}, {"name": "chr_18_RCC4222", "taxId": "41875", "score": 4349.0}, {"name": "chr_18_RCC4222", "taxId": "41875", "score": 4316.0}, {"name": "chr_18_RCC4222", "taxId": "41875", "score": 4133.0}, {"name": "chr_18_RCC4222", "taxId": "41875", "score": 4072.0}, {"name": "chr_18_RCC4222", "taxId": "41875", "score": 3940.0}, {"name": "chr_18_RCC4222", "taxId": "41875", "score": 3917.0}, {"name": "chr_18_RCC4222", "taxId": "41875", "score": 3917.0}, {"name": "chr_18_RCC4222", "taxId": "41875", "score": 3901.0}, {"name": "chr_18_RCC4222", "taxId": "41875", "score": 3740.0}, {"name": "chr_18_RCC4222", "taxId": "41875", "score": 3607.0}, {"name": "chr_18_RCC4222", "taxId": "70448", "score": 3579.0}, {"name": "chr_18_RCC4222", "taxId": "41875", "score": 3574.0}, {"name": "chr_18_RCC4222", "taxId": "41875", "score": 3507.0}, {"name": "chr_18_RCC4222", "taxId": "41875", "score": 3496.0}, {"name": "chr_18_RCC4222", "taxId": "41875", "score": 3496.0}, {"name": "chr_18_RCC4222", "taxId": "41875", "score": 3480.0}, {"name": "chr_18_RCC4222", "taxId": "41875", "score": 3369.0}, {"name": "chr_18_RCC4222", "taxId": "41875", "score": 3347.0}, {"name": "chr_18_RCC4222", "taxId": "41875", "score": 3280.0}, {"name": "chr_18_RCC4222", "taxId": "41875", "score": 3136.0}, {"name": "chr_18_RCC4222", "taxId": "41875", "score": 3070.0}, {"name": "chr_18_RCC4222", "taxId": "41875", "score": 2970.0}, {"name": "chr_18_RCC4222", "taxId": "41875", "score": 2953.0}, {"name": "chr_18_RCC4222", "taxId": "41875", "score": 2953.0}, {"name": "chr_18_RCC4222", "taxId": "41875", "score": 2904.0}, {"name": "chr_18_RCC4222", "taxId": "41875", "score": 2887.0}, {"name": "chr_18_RCC4222", "taxId": "41875", "score": 2870.0}, {"name": "chr_18_RCC4222", "taxId": "41875", "score": 2865.0}, {"name": "chr_18_RCC4222", "taxId": "41875", "score": 2820.0}, {"name": "chr_18_RCC4222", "taxId": "41875", "score": 2798.0}, {"name": "chr_18_RCC4222", "taxId": "41875", "score": 2665.0}, {"name": "chr_18_RCC4222", "taxId": "41875", "score": 2610.0}, {"name": "chr_18_RCC4222", "taxId": "41875", "score": 2580.0}, {"name": "chr_18_RCC4222", "taxId": "41875", "score": 2532.0}, {"name": "chr_18_RCC4222", "taxId": "41875", "score": 2527.0}, {"name": "chr_18_RCC4222", "taxId": "41875", "score": 2494.0}, {"name": "chr_18_RCC4222", "taxId": "41875", "score": 2479.0}, {"name": "chr_18_RCC4222", "taxId": "41875", "score": 1489.0}, {"name": "chr_18_RCC4222", "taxId": "41875", "score": 2366.0}, {"name": "chr_18_RCC4222", "taxId": "41875", "score": 449.0}, {"name": "chr_18_RCC4222", "taxId": "41875", "score": 2366.0}, {"name": "chr_18_RCC4222", "taxId": "41875", "score": 2265.0}, {"name": "chr_18_RCC4222", "taxId": "41875", "score": 2250.0}, {"name": "chr_18_RCC4222", "taxId": "41875", "score": 2244.0}, {"name": "chr_18_RCC4222", "taxId": "41875", "score": 2239.0}, {"name": "chr_18_RCC4222", "taxId": "41875", "score": 2204.0}, {"name": "chr_18_RCC4222", "taxId": "41875", "score": 684.0}, {"name": "chr_18_RCC4222", "taxId": "41875", "score": 2200.0}, {"name": "chr_18_RCC4222", "taxId": "41875", "score": 2189.0}, {"name": "chr_18_RCC4222", "taxId": "41875", "score": 2189.0}, {"name": "chr_18_RCC4222", "taxId": "41875", "score": 2172.0}, {"name": "chr_18_RCC4222", "taxId": "41875", "score": 2167.0}, {"name": "chr_18_RCC4222", "taxId": "41875", "score": 2145.0}, {"name": "chr_18_RCC4222", "taxId": "41875", "score": 243.0}, {"name": "chr_18_RCC4222", "taxId": "41875", "score": 2139.0}, {"name": "chr_18_RCC4222", "taxId": "41875", "score": 2117.0}, {"name": "chr_18_RCC4222", "taxId": "41875", "score": 2089.0}, {"name": "chr_18_RCC4222", "taxId": "41875", "score": 2056.0}, {"name": "chr_18_RCC4222", "taxId": "41875", "score": 2028.0}, {"name": "chr_18_RCC4222", "taxId": "41875", "score": 2015.0}, {"name": "chr_18_RCC4222", "taxId": "41875", "score": 531.0}, {"name": "chr_18_RCC4222", "taxId": "88036", "score": 2008.0}, {"name": "chr_18_RCC4222", "taxId": "7160", "score": 2004.0}, {"name": "chr_18_RCC4222", "taxId": "41875", "score": 1989.0}, {"name": "chr_18_RCC4222", "taxId": "41875", "score": 797.0}, {"name": "chr_18_RCC4222", "taxId": "41875", "score": 1932.0}, {"name": "chr_18_RCC4222", "taxId": "41875", "score": 161.0}, {"name": "chr_18_RCC4222", "taxId": "41875", "score": 1868.0}, {"name": "chr_18_RCC4222", "taxId": "41875", "score": 1868.0}, {"name": "chr_18_RCC4222", "taxId": "41875", "score": 1857.0}, {"name": "chr_18_RCC4222", "taxId": "41875", "score": 1829.0}, {"name": "chr_18_RCC4222", "taxId": "41875", "score": 856.0}, {"name": "chr_18_RCC4222", "taxId": "41875", "score": 682.0}, {"name": "chr_18_RCC4222", "taxId": "41875", "score": 309.0}, {"name": "chr_18_RCC4222", "taxId": "41875", "score": 1821.0}, {"name": "chr_18_RCC4222", "taxId": "41875", "score": 856.0}, {"name": "chr_18_RCC4222", "taxId": "41875", "score": 1805.0}, {"name": "chr_18_RCC4222", "taxId": "41875", "score": 1773.0}, {"name": "chr_18_RCC4222", "taxId": "41875", "score": 414.0}, {"name": "chr_18_RCC4222", "taxId": "41875", "score": 206.0}, {"name": "chr_18_RCC4222", "taxId": "41875", "score": 165.0}, {"name": "chr_18_RCC4222", "taxId": "41875", "score": 1768.0}, {"name": "chr_18_RCC4222", "taxId": "41875", "score": 1668.0}, {"name": "chr_18_RCC4222", "taxId": "41875", "score": 1663.0}, {"name": "chr_18_RCC4222", "taxId": "41875", "score": 1657.0}, {"name": "chr_18_RCC4222", "taxId": "41875", "score": 1646.0}, {"name": "chr_18_RCC4222", "taxId": "41875", "score": 797.0}, {"name": "chr_18_RCC4222", "taxId": "41875", "score": 1635.0}, {"name": "chr_18_RCC4222", "taxId": "41875", "score": 1629.0}, {"name": "chr_18_RCC4222", "taxId": "41875", "score": 1613.0}, {"name": "chr_18_RCC4222", "taxId": "41875", "score": 1613.0}, {"name": "chr_18_RCC4222", "taxId": "41875", "score": 1607.0}, {"name": "chr_18_RCC4222", "taxId": "41875", "score": 1587.0}, {"name": "chr_18_RCC4222", "taxId": "41875", "score": 532.0}, {"name": "chr_18_RCC4222", "taxId": "41875", "score": 1563.0}, {"name": "chr_18_RCC4222", "taxId": "41875", "score": 632.0}, {"name": "chr_18_RCC4222", "taxId": "41875", "score": 1552.0}, {"name": "chr_18_RCC4222", "taxId": "41875", "score": 1519.0}, {"name": "chr_18_RCC4222", "taxId": "41875", "score": 1519.0}, {"name": "chr_18_RCC4222", "taxId": "41875", "score": 1507.0}, {"name": "chr_18_RCC4222", "taxId": "41875", "score": 1502.0}, {"name": "chr_18_RCC4222", "taxId": "41875", "score": 1502.0}, {"name": "chr_18_RCC4222", "taxId": "41875", "score": 1485.0}, {"name": "chr_18_RCC4222", "taxId": "41875", "score": 1458.0}, {"name": "chr_18_RCC4222", "taxId": "41875", "score": 1435.0}, {"name": "chr_18_RCC4222", "taxId": "41875", "score": 1424.0}, {"name": "chr_18_RCC4222", "taxId": "41875", "score": 1419.0}, {"name": "chr_18_RCC4222", "taxId": "41875", "score": 1408.0}, {"name": "chr_18_RCC4222", "taxId": "41875", "score": 1391.0}, {"name": "chr_18_RCC4222", "taxId": "41875", "score": 174.0}, {"name": "chr_18_RCC4222", "taxId": "41875", "score": 1297.0}, {"name": "chr_18_RCC4222", "taxId": "41875", "score": 453.0}, {"name": "chr_18_RCC4222", "taxId": "41875", "score": 1297.0}, {"name": "chr_18_RCC4222", "taxId": "41875", "score": 1277.0}, {"name": "chr_18_RCC4222", "taxId": "41875", "score": 972.0}, {"name": "chr_18_RCC4222", "taxId": "41875", "score": 342.0}, {"name": "chr_18_RCC4222", "taxId": "41875", "score": 171.0}, {"name": "chr_18_RCC4222", "taxId": "41875", "score": 1269.0}, {"name": "chr_18_RCC4222", "taxId": "41875", "score": 1247.0}, {"name": "chr_18_RCC4222", "taxId": "41875", "score": 1197.0}, {"name": "chr_18_RCC4222", "taxId": "41875", "score": 1184.0}, {"name": "chr_18_RCC4222", "taxId": "41875", "score": 281.0}, {"name": "chr_18_RCC4222", "taxId": "41875", "score": 1158.0}, {"name": "chr_18_RCC4222", "taxId": "41875", "score": 1125.0}, {"name": "chr_18_RCC4222", "taxId": "41875", "score": 1123.0}, {"name": "chr_18_RCC4222", "taxId": "41875", "score": 532.0}, {"name": "chr_18_RCC4222", "taxId": "41875", "score": 1120.0}, {"name": "chr_18_RCC4222", "taxId": "41875", "score": 1070.0}, {"name": "chr_18_RCC4222", "taxId": "41875", "score": 1053.0}, {"name": "chr_18_RCC4222", "taxId": "41875", "score": 1014.0}, {"name": "chr_18_RCC4222", "taxId": "41875", "score": 595.0}, {"name": "chr_18_RCC4222", "taxId": "41875", "score": 1002.0}, {"name": "chr_18_RCC4222", "taxId": "41875", "score": 158.0}, {"name": "chr_18_RCC4222", "taxId": "41875", "score": 981.0}, {"name": "chr_18_RCC4222", "taxId": "41875", "score": 948.0}, {"name": "chr_18_RCC4222", "taxId": "41875", "score": 931.0}, {"name": "chr_18_RCC4222", "taxId": "41875", "score": 893.0}, {"name": "chr_18_RCC4222", "taxId": "41875", "score": 870.0}, {"name": "chr_18_RCC4222", "taxId": "41875", "score": 870.0}, {"name": "chr_18_RCC4222", "taxId": "41875", "score": 852.0}, {"name": "chr_18_RCC4222", "taxId": "41875", "score": 826.0}, {"name": "chr_18_RCC4222", "taxId": "41875", "score": 756.0}, {"name": "chr_18_RCC4222", "taxId": "41875", "score": 747.0}, {"name": "chr_18_RCC4222", "taxId": "41875", "score": 743.0}, {"name": "chr_18_RCC4222", "taxId": "41875", "score": 671.0}, {"name": "chr_18_RCC4222", "taxId": "41875", "score": 603.0}, {"name": "chr_18_RCC4222", "taxId": "41875", "score": 411.0}, {"name": "chr_18_RCC4222", "taxId": "41875", "score": 252.0}, {"name": "chr_18_RCC4222", "taxId": "41875", "score": 850.0}, {"name": "chr_18_RCC4222", "taxId": "41875", "score": 318.0}, {"name": "chr_18_RCC4222", "taxId": "41875", "score": 848.0}, {"name": "chr_18_RCC4222", "taxId": "41875", "score": 725.0}, {"name": "chr_18_RCC4222", "taxId": "41875", "score": 848.0}, {"name": "chr_18_RCC4222", "taxId": "41875", "score": 725.0}, {"name": "chr_18_RCC4222", "taxId": "41875", "score": 544.0}, {"name": "chr_18_RCC4222", "taxId": "41875", "score": 231.0}, {"name": "chr_18_RCC4222", "taxId": "41875", "score": 832.0}, {"name": "chr_18_RCC4222", "taxId": "41875", "score": 832.0}, {"name": "chr_18_RCC4222", "taxId": "41875", "score": 828.0}, {"name": "chr_18_RCC4222", "taxId": "41875", "score": 381.0}, {"name": "chr_18_RCC4222", "taxId": "41875", "score": 821.0}, {"name": "chr_18_RCC4222", "taxId": "41875", "score": 809.0}, {"name": "chr_18_RCC4222", "taxId": "41875", "score": 804.0}, {"name": "chr_18_RCC4222", "taxId": "41875", "score": 793.0}, {"name": "chr_18_RCC4222", "taxId": "41875", "score": 756.0}, {"name": "chr_18_RCC4222", "taxId": "564608", "score": 704.0}, {"name": "chr_18_RCC4222", "taxId": "564608", "score": 163.0}, {"name": "chr_18_RCC4222", "taxId": "41875", "score": 693.0}, {"name": "chr_18_RCC4222", "taxId": "41875", "score": 693.0}, {"name": "chr_18_RCC4222", "taxId": "41875", "score": 688.0}, {"name": "chr_18_RCC4222", "taxId": "41875", "score": 686.0}, {"name": "chr_18_RCC4222", "taxId": "41875", "score": 569.0}, {"name": "chr_18_RCC4222", "taxId": "41875", "score": 562.0}, {"name": "chr_18_RCC4222", "taxId": "41875", "score": 654.0}, {"name": "chr_18_RCC4222", "taxId": "41875", "score": 617.0}, {"name": "chr_18_RCC4222", "taxId": "41875", "score": 617.0}, {"name": "chr_18_RCC4222", "taxId": "41875", "score": 143.0}, {"name": "chr_18_RCC4222", "taxId": "41875", "score": 616.0}, {"name": "chr_18_RCC4222", "taxId": "41875", "score": 610.0}, {"name": "chr_18_RCC4222", "taxId": "41875", "score": 577.0}, {"name": "chr_18_RCC4222", "taxId": "41875", "score": 571.0}, {"name": "chr_18_RCC4222", "taxId": "41875", "score": 569.0}, {"name": "chr_18_RCC4222", "taxId": "41875", "score": 560.0}, {"name": "chr_18_RCC4222", "taxId": "41875", "score": 545.0}, {"name": "chr_18_RCC4222", "taxId": "41875", "score": 477.0}, {"name": "chr_18_RCC4222", "taxId": "41875", "score": 477.0}, {"name": "chr_18_RCC4222", "taxId": "41875", "score": 442.0}, {"name": "chr_18_RCC4222", "taxId": "41875", "score": 202.0}, {"name": "chr_18_RCC4222", "taxId": "41875", "score": 438.0}, {"name": "chr_18_RCC4222", "taxId": "41875", "score": 388.0}, {"name": "chr_18_RCC4222", "taxId": "41875", "score": 381.0}, {"name": "chr_18_RCC4222", "taxId": "41875", "score": 377.0}, {"name": "chr_18_RCC4222", "taxId": "70448", "score": 348.0}, {"name": "chr_18_RCC4222", "taxId": "41875", "score": 342.0}, {"name": "chr_18_RCC4222", "taxId": "41875", "score": 333.0}, {"name": "chr_18_RCC4222", "taxId": "41875", "score": 327.0}, {"name": "chr_18_RCC4222", "taxId": "145388", "score": 294.0}, {"name": "chr_18_RCC4222", "taxId": "70448", "score": 254.0}, {"name": "chr_18_RCC4222", "taxId": "41875", "score": 252.0}, {"name": "chr_18_RCC4222", "taxId": "41875", "score": 250.0}, {"name": "chr_18_RCC4222", "taxId": "41875", "score": 250.0}, {"name": "chr_18_RCC4222", "taxId": "5480", "score": 191.0}, {"name": "chr_18_RCC4222", "taxId": "41875", "score": 158.0}, {"name": "chr_18_RCC4222", "taxId": "280463", "score": 148.0}, {"name": "chr_18_RCC4222", "taxId": "4686", "score": 147.0}, {"name": "chr_18_RCC4222", "taxId": "656061", "score": 145.0}, {"name": "chr_18_RCC4222", "taxId": "41875", "score": 143.0}]}, "taxonomy": {"bestsum": {"species": {"tax": "Bathycoccus prasinos", "score": 1067684.0, "c_index": 9}, "genus": {"tax": "Bathycoccus", "score": 1067684.0, "c_index": 9}, "family": {"tax": "Bathycoccaceae", "score": 1071865.0, "c_index": 8}, "order": {"tax": "Mamiellales", "score": 1072732.0, "c_index": 7}, "phylum": {"tax": "Chlorophyta", "score": 1073026.0, "c_index": 4}, "superkingdom": {"tax": "Eukaryota", "score": 1077669.0, "c_index": 0}}}}, "chr_17_RCC4222": {"name": "chr_17_RCC4222", "length": 469966, "n_count": 0, "agct_count": 469966, "gc": 0.4763, "covs": {"bam0": 107.871}, "read_cov": {"bam0": 341254}, "hits": {"tax0": [{"name": "chr_17_RCC4222", "taxId": "41875", "score": 414800.0}, {"name": "chr_17_RCC4222", "taxId": "41875", "score": 306700.0}, {"name": "chr_17_RCC4222", "taxId": "41875", "score": 109700.0}, {"name": "chr_17_RCC4222", "taxId": "41875", "score": 30422.0}, {"name": "chr_17_RCC4222", "taxId": "41875", "score": 4157.0}, {"name": "chr_17_RCC4222", "taxId": "41875", "score": 3781.0}, {"name": "chr_17_RCC4222", "taxId": "41875", "score": 3557.0}, {"name": "chr_17_RCC4222", "taxId": "41875", "score": 2800.0}, {"name": "chr_17_RCC4222", "taxId": "41875", "score": 2721.0}, {"name": "chr_17_RCC4222", "taxId": "41875", "score": 2519.0}, {"name": "chr_17_RCC4222", "taxId": "41875", "score": 2495.0}, {"name": "chr_17_RCC4222", "taxId": "41875", "score": 2462.0}, {"name": "chr_17_RCC4222", "taxId": "41875", "score": 2453.0}, {"name": "chr_17_RCC4222", "taxId": "41875", "score": 2433.0}, {"name": "chr_17_RCC4222", "taxId": "41875", "score": 2431.0}, {"name": "chr_17_RCC4222", "taxId": "41875", "score": 2427.0}, {"name": "chr_17_RCC4222", "taxId": "41875", "score": 2427.0}, {"name": "chr_17_RCC4222", "taxId": "41875", "score": 2309.0}, {"name": "chr_17_RCC4222", "taxId": "41875", "score": 2300.0}, {"name": "chr_17_RCC4222", "taxId": "41875", "score": 1722.0}, {"name": "chr_17_RCC4222", "taxId": "41875", "score": 1703.0}, {"name": "chr_17_RCC4222", "taxId": "41875", "score": 1406.0}, {"name": "chr_17_RCC4222", "taxId": "41875", "score": 1399.0}, {"name": "chr_17_RCC4222", "taxId": "41875", "score": 891.0}, {"name": "chr_17_RCC4222", "taxId": "41875", "score": 891.0}, {"name": "chr_17_RCC4222", "taxId": "41875", "score": 887.0}, {"name": "chr_17_RCC4222", "taxId": "41875", "score": 887.0}, {"name": "chr_17_RCC4222", "taxId": "41875", "score": 880.0}, {"name": "chr_17_RCC4222", "taxId": "41875", "score": 863.0}, {"name": "chr_17_RCC4222", "taxId": "41875", "score": 854.0}, {"name": "chr_17_RCC4222", "taxId": "41875", "score": 854.0}, {"name": "chr_17_RCC4222", "taxId": "41875", "score": 850.0}, {"name": "chr_17_RCC4222", "taxId": "41875", "score": 399.0}, {"name": "chr_17_RCC4222", "taxId": "41875", "score": 387.0}, {"name": "chr_17_RCC4222", "taxId": "41875", "score": 355.0}, {"name": "chr_17_RCC4222", "taxId": "41875", "score": 355.0}, {"name": "chr_17_RCC4222", "taxId": "41875", "score": 211.0}, {"name": "chr_17_RCC4222", "taxId": "41875", "score": 211.0}, {"name": "chr_17_RCC4222", "taxId": "41875", "score": 211.0}, {"name": "chr_17_RCC4222", "taxId": "41875", "score": 187.0}, {"name": "chr_17_RCC4222", "taxId": "41875", "score": 187.0}, {"name": "chr_17_RCC4222", "taxId": "41875", "score": 185.0}, {"name": "chr_17_RCC4222", "taxId": "41875", "score": 180.0}, {"name": "chr_17_RCC4222", "taxId": "41875", "score": 154.0}, {"name": "chr_17_RCC4222", "taxId": "41875", "score": 154.0}, {"name": "chr_17_RCC4222", "taxId": "41875", "score": 154.0}, {"name": "chr_17_RCC4222", "taxId": "41875", "score": 154.0}, {"name": "chr_17_RCC4222", "taxId": "41875", "score": 22221.0}, {"name": "chr_17_RCC4222", "taxId": "41875", "score": 887.0}, {"name": "chr_17_RCC4222", "taxId": "41875", "score": 887.0}, {"name": "chr_17_RCC4222", "taxId": "41875", "score": 13812.0}, {"name": "chr_17_RCC4222", "taxId": "41875", "score": 10815.0}, {"name": "chr_17_RCC4222", "taxId": "41875", "score": 10281.0}, {"name": "chr_17_RCC4222", "taxId": "41875", "score": 9391.0}, {"name": "chr_17_RCC4222", "taxId": "41875", "score": 8602.0}, {"name": "chr_17_RCC4222", "taxId": "41875", "score": 7830.0}, {"name": "chr_17_RCC4222", "taxId": "41875", "score": 2495.0}, {"name": "chr_17_RCC4222", "taxId": "41875", "score": 2453.0}, {"name": "chr_17_RCC4222", "taxId": "41875", "score": 2433.0}, {"name": "chr_17_RCC4222", "taxId": "41875", "score": 2427.0}, {"name": "chr_17_RCC4222", "taxId": "41875", "score": 399.0}, {"name": "chr_17_RCC4222", "taxId": "41875", "score": 8516.0}, {"name": "chr_17_RCC4222", "taxId": "41875", "score": 8327.0}, {"name": "chr_17_RCC4222", "taxId": "41875", "score": 7502.0}, {"name": "chr_17_RCC4222", "taxId": "41875", "score": 7153.0}, {"name": "chr_17_RCC4222", "taxId": "41875", "score": 6942.0}, {"name": "chr_17_RCC4222", "taxId": "41875", "score": 6826.0}, {"name": "chr_17_RCC4222", "taxId": "41875", "score": 6632.0}, {"name": "chr_17_RCC4222", "taxId": "41875", "score": 6577.0}, {"name": "chr_17_RCC4222", "taxId": "41875", "score": 355.0}, {"name": "chr_17_RCC4222", "taxId": "41875", "score": 6488.0}, {"name": "chr_17_RCC4222", "taxId": "41875", "score": 211.0}, {"name": "chr_17_RCC4222", "taxId": "41875", "score": 211.0}, {"name": "chr_17_RCC4222", "taxId": "41875", "score": 154.0}, {"name": "chr_17_RCC4222", "taxId": "41875", "score": 5823.0}, {"name": "chr_17_RCC4222", "taxId": "41875", "score": 5818.0}, {"name": "chr_17_RCC4222", "taxId": "41875", "score": 5685.0}, {"name": "chr_17_RCC4222", "taxId": "41875", "score": 5666.0}, {"name": "chr_17_RCC4222", "taxId": "41875", "score": 141.0}, {"name": "chr_17_RCC4222", "taxId": "41875", "score": 5555.0}, {"name": "chr_17_RCC4222", "taxId": "41875", "score": 291.0}, {"name": "chr_17_RCC4222", "taxId": "41875", "score": 5541.0}, {"name": "chr_17_RCC4222", "taxId": "41875", "score": 750.0}, {"name": "chr_17_RCC4222", "taxId": "41875", "score": 5474.0}, {"name": "chr_17_RCC4222", "taxId": "41875", "score": 5463.0}, {"name": "chr_17_RCC4222", "taxId": "41875", "score": 5413.0}, {"name": "chr_17_RCC4222", "taxId": "41875", "score": 4157.0}, {"name": "chr_17_RCC4222", "taxId": "41875", "score": 3781.0}, {"name": "chr_17_RCC4222", "taxId": "41875", "score": 3557.0}, {"name": "chr_17_RCC4222", "taxId": "41875", "score": 2800.0}, {"name": "chr_17_RCC4222", "taxId": "41875", "score": 2721.0}, {"name": "chr_17_RCC4222", "taxId": "41875", "score": 1722.0}, {"name": "chr_17_RCC4222", "taxId": "41875", "score": 616.0}, {"name": "chr_17_RCC4222", "taxId": "41875", "score": 531.0}, {"name": "chr_17_RCC4222", "taxId": "41875", "score": 5321.0}, {"name": "chr_17_RCC4222", "taxId": "41875", "score": 5275.0}, {"name": "chr_17_RCC4222", "taxId": "41875", "score": 5269.0}, {"name": "chr_17_RCC4222", "taxId": "41875", "score": 5252.0}, {"name": "chr_17_RCC4222", "taxId": "41875", "score": 5025.0}, {"name": "chr_17_RCC4222", "taxId": "41875", "score": 5012.0}, {"name": "chr_17_RCC4222", "taxId": "41875", "score": 4992.0}, {"name": "chr_17_RCC4222", "taxId": "41875", "score": 355.0}, {"name": "chr_17_RCC4222", "taxId": "41875", "score": 4804.0}, {"name": "chr_17_RCC4222", "taxId": "41875", "score": 4730.0}, {"name": "chr_17_RCC4222", "taxId": "41875", "score": 4710.0}, {"name": "chr_17_RCC4222", "taxId": "41875", "score": 4669.0}, {"name": "chr_17_RCC4222", "taxId": "41875", "score": 4553.0}, {"name": "chr_17_RCC4222", "taxId": "41875", "score": 4508.0}, {"name": "chr_17_RCC4222", "taxId": "41875", "score": 2187.0}, {"name": "chr_17_RCC4222", "taxId": "41875", "score": 4471.0}, {"name": "chr_17_RCC4222", "taxId": "41875", "score": 4447.0}, {"name": "chr_17_RCC4222", "taxId": "41875", "score": 4444.0}, {"name": "chr_17_RCC4222", "taxId": "41875", "score": 4421.0}, {"name": "chr_17_RCC4222", "taxId": "41875", "score": 4239.0}, {"name": "chr_17_RCC4222", "taxId": "41875", "score": 4217.0}, {"name": "chr_17_RCC4222", "taxId": "41875", "score": 4135.0}, {"name": "chr_17_RCC4222", "taxId": "41875", "score": 219.0}, {"name": "chr_17_RCC4222", "taxId": "41875", "score": 4034.0}, {"name": "chr_17_RCC4222", "taxId": "41875", "score": 4013.0}, {"name": "chr_17_RCC4222", "taxId": "41875", "score": 3989.0}, {"name": "chr_17_RCC4222", "taxId": "41875", "score": 3984.0}, {"name": "chr_17_RCC4222", "taxId": "41875", "score": 3940.0}, {"name": "chr_17_RCC4222", "taxId": "41875", "score": 3928.0}, {"name": "chr_17_RCC4222", "taxId": "41875", "score": 3890.0}, {"name": "chr_17_RCC4222", "taxId": "41875", "score": 3851.0}, {"name": "chr_17_RCC4222", "taxId": "41875", "score": 3807.0}, {"name": "chr_17_RCC4222", "taxId": "41875", "score": 3803.0}, {"name": "chr_17_RCC4222", "taxId": "41875", "score": 3690.0}, {"name": "chr_17_RCC4222", "taxId": "41875", "score": 209.0}, {"name": "chr_17_RCC4222", "taxId": "41875", "score": 167.0}, {"name": "chr_17_RCC4222", "taxId": "41875", "score": 3685.0}, {"name": "chr_17_RCC4222", "taxId": "41875", "score": 3679.0}, {"name": "chr_17_RCC4222", "taxId": "41875", "score": 2529.0}, {"name": "chr_17_RCC4222", "taxId": "41875", "score": 2466.0}, {"name": "chr_17_RCC4222", "taxId": "41875", "score": 1589.0}, {"name": "chr_17_RCC4222", "taxId": "41875", "score": 785.0}, {"name": "chr_17_RCC4222", "taxId": "41875", "score": 623.0}, {"name": "chr_17_RCC4222", "taxId": "41875", "score": 588.0}, {"name": "chr_17_RCC4222", "taxId": "41875", "score": 3679.0}, {"name": "chr_17_RCC4222", "taxId": "41875", "score": 2529.0}, {"name": "chr_17_RCC4222", "taxId": "41875", "score": 2466.0}, {"name": "chr_17_RCC4222", "taxId": "41875", "score": 1589.0}, {"name": "chr_17_RCC4222", "taxId": "41875", "score": 819.0}, {"name": "chr_17_RCC4222", "taxId": "41875", "score": 785.0}, {"name": "chr_17_RCC4222", "taxId": "41875", "score": 588.0}, {"name": "chr_17_RCC4222", "taxId": "41875", "score": 357.0}, {"name": "chr_17_RCC4222", "taxId": "41875", "score": 3663.0}, {"name": "chr_17_RCC4222", "taxId": "41875", "score": 3646.0}, {"name": "chr_17_RCC4222", "taxId": "41875", "score": 3646.0}, {"name": "chr_17_RCC4222", "taxId": "41875", "score": 219.0}, {"name": "chr_17_RCC4222", "taxId": "41875", "score": 3613.0}, {"name": "chr_17_RCC4222", "taxId": "41875", "score": 3563.0}, {"name": "chr_17_RCC4222", "taxId": "41875", "score": 3469.0}, {"name": "chr_17_RCC4222", "taxId": "41875", "score": 3469.0}, {"name": "chr_17_RCC4222", "taxId": "41875", "score": 3446.0}, {"name": "chr_17_RCC4222", "taxId": "41875", "score": 3424.0}, {"name": "chr_17_RCC4222", "taxId": "41875", "score": 3413.0}, {"name": "chr_17_RCC4222", "taxId": "41875", "score": 230.0}, {"name": "chr_17_RCC4222", "taxId": "41875", "score": 3380.0}, {"name": "chr_17_RCC4222", "taxId": "41875", "score": 3363.0}, {"name": "chr_17_RCC4222", "taxId": "41875", "score": 3330.0}, {"name": "chr_17_RCC4222", "taxId": "41875", "score": 3286.0}, {"name": "chr_17_RCC4222", "taxId": "41875", "score": 3280.0}, {"name": "chr_17_RCC4222", "taxId": "41875", "score": 3258.0}, {"name": "chr_17_RCC4222", "taxId": "41875", "score": 3241.0}, {"name": "chr_17_RCC4222", "taxId": "41875", "score": 3169.0}, {"name": "chr_17_RCC4222", "taxId": "41875", "score": 3147.0}, {"name": "chr_17_RCC4222", "taxId": "41875", "score": 3136.0}, {"name": "chr_17_RCC4222", "taxId": "41875", "score": 3125.0}, {"name": "chr_17_RCC4222", "taxId": "41875", "score": 3120.0}, {"name": "chr_17_RCC4222", "taxId": "41875", "score": 3109.0}, {"name": "chr_17_RCC4222", "taxId": "41875", "score": 3097.0}, {"name": "chr_17_RCC4222", "taxId": "41875", "score": 3070.0}, {"name": "chr_17_RCC4222", "taxId": "41875", "score": 3053.0}, {"name": "chr_17_RCC4222", "taxId": "41875", "score": 3048.0}, {"name": "chr_17_RCC4222", "taxId": "41875", "score": 3038.0}, {"name": "chr_17_RCC4222", "taxId": "41875", "score": 416.0}, {"name": "chr_17_RCC4222", "taxId": "41875", "score": 3031.0}, {"name": "chr_17_RCC4222", "taxId": "41875", "score": 287.0}, {"name": "chr_17_RCC4222", "taxId": "41875", "score": 3020.0}, {"name": "chr_17_RCC4222", "taxId": "41875", "score": 2970.0}, {"name": "chr_17_RCC4222", "taxId": "41875", "score": 2953.0}, {"name": "chr_17_RCC4222", "taxId": "41875", "score": 2926.0}, {"name": "chr_17_RCC4222", "taxId": "41875", "score": 2905.0}, {"name": "chr_17_RCC4222", "taxId": "41875", "score": 809.0}, {"name": "chr_17_RCC4222", "taxId": "41875", "score": 771.0}, {"name": "chr_17_RCC4222", "taxId": "41875", "score": 2892.0}, {"name": "chr_17_RCC4222", "taxId": "41875", "score": 2859.0}, {"name": "chr_17_RCC4222", "taxId": "41875", "score": 2793.0}, {"name": "chr_17_RCC4222", "taxId": "41875", "score": 2765.0}, {"name": "chr_17_RCC4222", "taxId": "41875", "score": 2754.0}, {"name": "chr_17_RCC4222", "taxId": "41875", "score": 2726.0}, {"name": "chr_17_RCC4222", "taxId": "41875", "score": 2723.0}, {"name": "chr_17_RCC4222", "taxId": "41875", "score": 2693.0}, {"name": "chr_17_RCC4222", "taxId": "41875", "score": 2676.0}, {"name": "chr_17_RCC4222", "taxId": "41875", "score": 2676.0}, {"name": "chr_17_RCC4222", "taxId": "41875", "score": 2671.0}, {"name": "chr_17_RCC4222", "taxId": "41875", "score": 2654.0}, {"name": "chr_17_RCC4222", "taxId": "41875", "score": 2649.0}, {"name": "chr_17_RCC4222", "taxId": "41875", "score": 2632.0}, {"name": "chr_17_RCC4222", "taxId": "41875", "score": 2627.0}, {"name": "chr_17_RCC4222", "taxId": "41875", "score": 2608.0}, {"name": "chr_17_RCC4222", "taxId": "41875", "score": 549.0}, {"name": "chr_17_RCC4222", "taxId": "41875", "score": 2591.0}, {"name": "chr_17_RCC4222", "taxId": "41875", "score": 1964.0}, {"name": "chr_17_RCC4222", "taxId": "41875", "score": 2555.0}, {"name": "chr_17_RCC4222", "taxId": "41875", "score": 2555.0}, {"name": "chr_17_RCC4222", "taxId": "41875", "score": 2545.0}, {"name": "chr_17_RCC4222", "taxId": "41875", "score": 1133.0}, {"name": "chr_17_RCC4222", "taxId": "41875", "score": 187.0}, {"name": "chr_17_RCC4222", "taxId": "41875", "score": 187.0}, {"name": "chr_17_RCC4222", "taxId": "41875", "score": 2494.0}, {"name": "chr_17_RCC4222", "taxId": "41875", "score": 2488.0}, {"name": "chr_17_RCC4222", "taxId": "41875", "score": 2481.0}, {"name": "chr_17_RCC4222", "taxId": "41875", "score": 460.0}, {"name": "chr_17_RCC4222", "taxId": "41875", "score": 2460.0}, {"name": "chr_17_RCC4222", "taxId": "41875", "score": 2455.0}, {"name": "chr_17_RCC4222", "taxId": "41875", "score": 2438.0}, {"name": "chr_17_RCC4222", "taxId": "41875", "score": 2436.0}, {"name": "chr_17_RCC4222", "taxId": "41875", "score": 686.0}, {"name": "chr_17_RCC4222", "taxId": "41875", "score": 2416.0}, {"name": "chr_17_RCC4222", "taxId": "41875", "score": 2410.0}, {"name": "chr_17_RCC4222", "taxId": "41875", "score": 2410.0}, {"name": "chr_17_RCC4222", "taxId": "41875", "score": 2350.0}, {"name": "chr_17_RCC4222", "taxId": "41875", "score": 2333.0}, {"name": "chr_17_RCC4222", "taxId": "41875", "score": 2322.0}, {"name": "chr_17_RCC4222", "taxId": "41875", "score": 2322.0}, {"name": "chr_17_RCC4222", "taxId": "41875", "score": 2322.0}, {"name": "chr_17_RCC4222", "taxId": "41875", "score": 2316.0}, {"name": "chr_17_RCC4222", "taxId": "41875", "score": 2289.0}, {"name": "chr_17_RCC4222", "taxId": "41875", "score": 2283.0}, {"name": "chr_17_RCC4222", "taxId": "41875", "score": 2283.0}, {"name": "chr_17_RCC4222", "taxId": "41875", "score": 2250.0}, {"name": "chr_17_RCC4222", "taxId": "41875", "score": 2250.0}, {"name": "chr_17_RCC4222", "taxId": "41875", "score": 2244.0}, {"name": "chr_17_RCC4222", "taxId": "41875", "score": 2222.0}, {"name": "chr_17_RCC4222", "taxId": "41875", "score": 2217.0}, {"name": "chr_17_RCC4222", "taxId": "41875", "score": 2200.0}, {"name": "chr_17_RCC4222", "taxId": "41875", "score": 2161.0}, {"name": "chr_17_RCC4222", "taxId": "41875", "score": 2161.0}, {"name": "chr_17_RCC4222", "taxId": "41875", "score": 2150.0}, {"name": "chr_17_RCC4222", "taxId": "41875", "score": 2150.0}, {"name": "chr_17_RCC4222", "taxId": "41875", "score": 2139.0}, {"name": "chr_17_RCC4222", "taxId": "41875", "score": 2134.0}, {"name": "chr_17_RCC4222", "taxId": "41875", "score": 2111.0}, {"name": "chr_17_RCC4222", "taxId": "41875", "score": 2078.0}, {"name": "chr_17_RCC4222", "taxId": "41875", "score": 2076.0}, {"name": "chr_17_RCC4222", "taxId": "41875", "score": 2056.0}, {"name": "chr_17_RCC4222", "taxId": "41875", "score": 2050.0}, {"name": "chr_17_RCC4222", "taxId": "41875", "score": 2039.0}, {"name": "chr_17_RCC4222", "taxId": "41875", "score": 294.0}, {"name": "chr_17_RCC4222", "taxId": "41875", "score": 2028.0}, {"name": "chr_17_RCC4222", "taxId": "41875", "score": 2013.0}, {"name": "chr_17_RCC4222", "taxId": "41875", "score": 2012.0}, {"name": "chr_17_RCC4222", "taxId": "41875", "score": 1962.0}, {"name": "chr_17_RCC4222", "taxId": "41875", "score": 1956.0}, {"name": "chr_17_RCC4222", "taxId": "41875", "score": 1940.0}, {"name": "chr_17_RCC4222", "taxId": "41875", "score": 1934.0}, {"name": "chr_17_RCC4222", "taxId": "41875", "score": 1881.0}, {"name": "chr_17_RCC4222", "taxId": "41875", "score": 1245.0}, {"name": "chr_17_RCC4222", "taxId": "41875", "score": 1868.0}, {"name": "chr_17_RCC4222", "taxId": "41875", "score": 1862.0}, {"name": "chr_17_RCC4222", "taxId": "41875", "score": 1842.0}, {"name": "chr_17_RCC4222", "taxId": "41875", "score": 1842.0}, {"name": "chr_17_RCC4222", "taxId": "41875", "score": 178.0}, {"name": "chr_17_RCC4222", "taxId": "41875", "score": 1823.0}, {"name": "chr_17_RCC4222", "taxId": "41875", "score": 1818.0}, {"name": "chr_17_RCC4222", "taxId": "41875", "score": 1814.0}, {"name": "chr_17_RCC4222", "taxId": "41875", "score": 686.0}, {"name": "chr_17_RCC4222", "taxId": "41875", "score": 449.0}, {"name": "chr_17_RCC4222", "taxId": "41875", "score": 1807.0}, {"name": "chr_17_RCC4222", "taxId": "41875", "score": 891.0}, {"name": "chr_17_RCC4222", "taxId": "41875", "score": 854.0}, {"name": "chr_17_RCC4222", "taxId": "41875", "score": 1801.0}, {"name": "chr_17_RCC4222", "taxId": "41875", "score": 1786.0}, {"name": "chr_17_RCC4222", "taxId": "41875", "score": 1779.0}, {"name": "chr_17_RCC4222", "taxId": "41875", "score": 841.0}, {"name": "chr_17_RCC4222", "taxId": "41875", "score": 1746.0}, {"name": "chr_17_RCC4222", "taxId": "41875", "score": 1740.0}, {"name": "chr_17_RCC4222", "taxId": "41875", "score": 863.0}, {"name": "chr_17_RCC4222", "taxId": "41875", "score": 1740.0}, {"name": "chr_17_RCC4222", "taxId": "41875", "score": 1735.0}, {"name": "chr_17_RCC4222", "taxId": "41875", "score": 1729.0}, {"name": "chr_17_RCC4222", "taxId": "41875", "score": 1729.0}, {"name": "chr_17_RCC4222", "taxId": "41875", "score": 1729.0}, {"name": "chr_17_RCC4222", "taxId": "41875", "score": 1720.0}, {"name": "chr_17_RCC4222", "taxId": "41875", "score": 147.0}, {"name": "chr_17_RCC4222", "taxId": "41875", "score": 1712.0}, {"name": "chr_17_RCC4222", "taxId": "41875", "score": 1705.0}, {"name": "chr_17_RCC4222", "taxId": "41875", "score": 1690.0}, {"name": "chr_17_RCC4222", "taxId": "41875", "score": 1685.0}, {"name": "chr_17_RCC4222", "taxId": "41875", "score": 891.0}, {"name": "chr_17_RCC4222", "taxId": "41875", "score": 1674.0}, {"name": "chr_17_RCC4222", "taxId": "41875", "score": 1663.0}, {"name": "chr_17_RCC4222", "taxId": "41875", "score": 1640.0}, {"name": "chr_17_RCC4222", "taxId": "41875", "score": 1629.0}, {"name": "chr_17_RCC4222", "taxId": "41875", "score": 1629.0}, {"name": "chr_17_RCC4222", "taxId": "41875", "score": 1613.0}, {"name": "chr_17_RCC4222", "taxId": "41875", "score": 1596.0}, {"name": "chr_17_RCC4222", "taxId": "41875", "score": 1591.0}, {"name": "chr_17_RCC4222", "taxId": "41875", "score": 1568.0}, {"name": "chr_17_RCC4222", "taxId": "41875", "score": 1568.0}, {"name": "chr_17_RCC4222", "taxId": "41875", "score": 1519.0}, {"name": "chr_17_RCC4222", "taxId": "41875", "score": 1513.0}, {"name": "chr_17_RCC4222", "taxId": "41875", "score": 1496.0}, {"name": "chr_17_RCC4222", "taxId": "41875", "score": 1491.0}, {"name": "chr_17_RCC4222", "taxId": "41875", "score": 1491.0}, {"name": "chr_17_RCC4222", "taxId": "41875", "score": 1485.0}, {"name": "chr_17_RCC4222", "taxId": "41875", "score": 1480.0}, {"name": "chr_17_RCC4222", "taxId": "41875", "score": 1474.0}, {"name": "chr_17_RCC4222", "taxId": "41875", "score": 1458.0}, {"name": "chr_17_RCC4222", "taxId": "41875", "score": 211.0}, {"name": "chr_17_RCC4222", "taxId": "41875", "score": 1447.0}, {"name": "chr_17_RCC4222", "taxId": "41875", "score": 1441.0}, {"name": "chr_17_RCC4222", "taxId": "41875", "score": 1411.0}, {"name": "chr_17_RCC4222", "taxId": "41875", "score": 1402.0}, {"name": "chr_17_RCC4222", "taxId": "41875", "score": 1397.0}, {"name": "chr_17_RCC4222", "taxId": "41875", "score": 1380.0}, {"name": "chr_17_RCC4222", "taxId": "41875", "score": 1358.0}, {"name": "chr_17_RCC4222", "taxId": "41875", "score": 1269.0}, {"name": "chr_17_RCC4222", "taxId": "41875", "score": 1249.0}, {"name": "chr_17_RCC4222", "taxId": "41875", "score": 370.0}, {"name": "chr_17_RCC4222", "taxId": "41875", "score": 1247.0}, {"name": "chr_17_RCC4222", "taxId": "41875", "score": 1214.0}, {"name": "chr_17_RCC4222", "taxId": "41875", "score": 1153.0}, {"name": "chr_17_RCC4222", "taxId": "41875", "score": 1125.0}, {"name": "chr_17_RCC4222", "taxId": "41875", "score": 1105.0}, {"name": "chr_17_RCC4222", "taxId": "41875", "score": 1098.0}, {"name": "chr_17_RCC4222", "taxId": "41875", "score": 865.0}, {"name": "chr_17_RCC4222", "taxId": "41875", "score": 839.0}, {"name": "chr_17_RCC4222", "taxId": "41875", "score": 806.0}, {"name": "chr_17_RCC4222", "taxId": "41875", "score": 366.0}, {"name": "chr_17_RCC4222", "taxId": "436017", "score": 1092.0}, {"name": "chr_17_RCC4222", "taxId": "436017", "score": 924.0}, {"name": "chr_17_RCC4222", "taxId": "436017", "score": 667.0}, {"name": "chr_17_RCC4222", "taxId": "436017", "score": 1068.0}, {"name": "chr_17_RCC4222", "taxId": "41875", "score": 1053.0}, {"name": "chr_17_RCC4222", "taxId": "436017", "score": 1053.0}, {"name": "chr_17_RCC4222", "taxId": "70448", "score": 1026.0}, {"name": "chr_17_RCC4222", "taxId": "41875", "score": 976.0}, {"name": "chr_17_RCC4222", "taxId": "41875", "score": 189.0}, {"name": "chr_17_RCC4222", "taxId": "41875", "score": 972.0}, {"name": "chr_17_RCC4222", "taxId": "41875", "score": 592.0}, {"name": "chr_17_RCC4222", "taxId": "41875", "score": 970.0}, {"name": "chr_17_RCC4222", "taxId": "41875", "score": 970.0}, {"name": "chr_17_RCC4222", "taxId": "41875", "score": 206.0}, {"name": "chr_17_RCC4222", "taxId": "41875", "score": 928.0}, {"name": "chr_17_RCC4222", "taxId": "41875", "score": 824.0}, {"name": "chr_17_RCC4222", "taxId": "41875", "score": 928.0}, {"name": "chr_17_RCC4222", "taxId": "41875", "score": 824.0}, {"name": "chr_17_RCC4222", "taxId": "41875", "score": 893.0}, {"name": "chr_17_RCC4222", "taxId": "41875", "score": 822.0}, {"name": "chr_17_RCC4222", "taxId": "41875", "score": 566.0}, {"name": "chr_17_RCC4222", "taxId": "41875", "score": 459.0}, {"name": "chr_17_RCC4222", "taxId": "41875", "score": 459.0}, {"name": "chr_17_RCC4222", "taxId": "41875", "score": 372.0}, {"name": "chr_17_RCC4222", "taxId": "41875", "score": 268.0}, {"name": "chr_17_RCC4222", "taxId": "41875", "score": 268.0}, {"name": "chr_17_RCC4222", "taxId": "41875", "score": 881.0}, {"name": "chr_17_RCC4222", "taxId": "41875", "score": 880.0}, {"name": "chr_17_RCC4222", "taxId": "41875", "score": 869.0}, {"name": "chr_17_RCC4222", "taxId": "41875", "score": 867.0}, {"name": "chr_17_RCC4222", "taxId": "41875", "score": 867.0}, {"name": "chr_17_RCC4222", "taxId": "41875", "score": 797.0}, {"name": "chr_17_RCC4222", "taxId": "41875", "score": 689.0}, {"name": "chr_17_RCC4222", "taxId": "41875", "score": 351.0}, {"name": "chr_17_RCC4222", "taxId": "41875", "score": 859.0}, {"name": "chr_17_RCC4222", "taxId": "41875", "score": 845.0}, {"name": "chr_17_RCC4222", "taxId": "41875", "score": 837.0}, {"name": "chr_17_RCC4222", "taxId": "41875", "score": 815.0}, {"name": "chr_17_RCC4222", "taxId": "41875", "score": 806.0}, {"name": "chr_17_RCC4222", "taxId": "41875", "score": 806.0}, {"name": "chr_17_RCC4222", "taxId": "41875", "score": 695.0}, {"name": "chr_17_RCC4222", "taxId": "41875", "score": 804.0}, {"name": "chr_17_RCC4222", "taxId": "41875", "score": 187.0}, {"name": "chr_17_RCC4222", "taxId": "41875", "score": 782.0}, {"name": "chr_17_RCC4222", "taxId": "41875", "score": 776.0}, {"name": "chr_17_RCC4222", "taxId": "41875", "score": 760.0}, {"name": "chr_17_RCC4222", "taxId": "41875", "score": 758.0}, {"name": "chr_17_RCC4222", "taxId": "41875", "score": 749.0}, {"name": "chr_17_RCC4222", "taxId": "41875", "score": 206.0}, {"name": "chr_17_RCC4222", "taxId": "41875", "score": 732.0}, {"name": "chr_17_RCC4222", "taxId": "41875", "score": 721.0}, {"name": "chr_17_RCC4222", "taxId": "41875", "score": 721.0}, {"name": "chr_17_RCC4222", "taxId": "41875", "score": 564.0}, {"name": "chr_17_RCC4222", "taxId": "41875", "score": 488.0}, {"name": "chr_17_RCC4222", "taxId": "41875", "score": 704.0}, {"name": "chr_17_RCC4222", "taxId": "41875", "score": 686.0}, {"name": "chr_17_RCC4222", "taxId": "436017", "score": 682.0}, {"name": "chr_17_RCC4222", "taxId": "41875", "score": 665.0}, {"name": "chr_17_RCC4222", "taxId": "41875", "score": 660.0}, {"name": "chr_17_RCC4222", "taxId": "41875", "score": 660.0}, {"name": "chr_17_RCC4222", "taxId": "41875", "score": 656.0}, {"name": "chr_17_RCC4222", "taxId": "41875", "score": 246.0}, {"name": "chr_17_RCC4222", "taxId": "436017", "score": 636.0}, {"name": "chr_17_RCC4222", "taxId": "436017", "score": 636.0}, {"name": "chr_17_RCC4222", "taxId": "436017", "score": 628.0}, {"name": "chr_17_RCC4222", "taxId": "436017", "score": 636.0}, {"name": "chr_17_RCC4222", "taxId": "436017", "score": 628.0}, {"name": "chr_17_RCC4222", "taxId": "436017", "score": 512.0}, {"name": "chr_17_RCC4222", "taxId": "436017", "score": 627.0}, {"name": "chr_17_RCC4222", "taxId": "41875", "score": 616.0}, {"name": "chr_17_RCC4222", "taxId": "70448", "score": 590.0}, {"name": "chr_17_RCC4222", "taxId": "41875", "score": 590.0}, {"name": "chr_17_RCC4222", "taxId": "41875", "score": 566.0}, {"name": "chr_17_RCC4222", "taxId": "41875", "score": 564.0}, {"name": "chr_17_RCC4222", "taxId": "41875", "score": 538.0}, {"name": "chr_17_RCC4222", "taxId": "41875", "score": 222.0}, {"name": "chr_17_RCC4222", "taxId": "41875", "score": 549.0}, {"name": "chr_17_RCC4222", "taxId": "41875", "score": 549.0}, {"name": "chr_17_RCC4222", "taxId": "436017", "score": 510.0}, {"name": "chr_17_RCC4222", "taxId": "41875", "score": 505.0}, {"name": "chr_17_RCC4222", "taxId": "41875", "score": 505.0}, {"name": "chr_17_RCC4222", "taxId": "41875", "score": 488.0}, {"name": "chr_17_RCC4222", "taxId": "41875", "score": 486.0}, {"name": "chr_17_RCC4222", "taxId": "41875", "score": 272.0}, {"name": "chr_17_RCC4222", "taxId": "41875", "score": 444.0}, {"name": "chr_17_RCC4222", "taxId": "41875", "score": 427.0}, {"name": "chr_17_RCC4222", "taxId": "41875", "score": 339.0}, {"name": "chr_17_RCC4222", "taxId": "41875", "score": 326.0}, {"name": "chr_17_RCC4222", "taxId": "41875", "score": 302.0}, {"name": "chr_17_RCC4222", "taxId": "41875", "score": 300.0}, {"name": "chr_17_RCC4222", "taxId": "41875", "score": 300.0}, {"name": "chr_17_RCC4222", "taxId": "41875", "score": 268.0}, {"name": "chr_17_RCC4222", "taxId": "3218", "score": 252.0}, {"name": "chr_17_RCC4222", "taxId": "564608", "score": 233.0}, {"name": "chr_17_RCC4222", "taxId": "702113", "score": 219.0}, {"name": "chr_17_RCC4222", "taxId": "41875", "score": 159.0}, {"name": "chr_17_RCC4222", "taxId": "41875", "score": 152.0}, {"name": "chr_17_RCC4222", "taxId": "436017", "score": 141.0}]}, "taxonomy": {"bestsum": {"species": {"tax": "Bathycoccus prasinos", "score": 1741551.0, "c_index": 5}, "genus": {"tax": "Bathycoccus", "score": 1741551.0, "c_index": 4}, "family": {"tax": "Bathycoccaceae", "score": 1753607.0, "c_index": 3}, "order": {"tax": "Mamiellales", "score": 1753840.0, "c_index": 2}, "phylum": {"tax": "Chlorophyta", "score": 1753840.0, "c_index": 2}, "superkingdom": {"tax": "Eukaryota", "score": 1754092.0, "c_index": 1}}}}, "chr_16_RCC4222": {"name": "chr_16_RCC4222", "length": 489133, "n_count": 0, "agct_count": 489133, "gc": 0.4814, "covs": {"bam0": 111.3022}, "read_cov": {"bam0": 366469}, "hits": {"tax0": [{"name": "chr_16_RCC4222", "taxId": "41875", "score": 748100.0}, {"name": "chr_16_RCC4222", "taxId": "41875", "score": 138900.0}, {"name": "chr_16_RCC4222", "taxId": "41875", "score": 272.0}, {"name": "chr_16_RCC4222", "taxId": "41875", "score": 272.0}, {"name": "chr_16_RCC4222", "taxId": "41875", "score": 158.0}, {"name": "chr_16_RCC4222", "taxId": "41875", "score": 158.0}, {"name": "chr_16_RCC4222", "taxId": "41875", "score": 12111.0}, {"name": "chr_16_RCC4222", "taxId": "41875", "score": 9533.0}, {"name": "chr_16_RCC4222", "taxId": "41875", "score": 462.0}, {"name": "chr_16_RCC4222", "taxId": "41875", "score": 206.0}, {"name": "chr_16_RCC4222", "taxId": "41875", "score": 8133.0}, {"name": "chr_16_RCC4222", "taxId": "41875", "score": 8050.0}, {"name": "chr_16_RCC4222", "taxId": "41875", "score": 7673.0}, {"name": "chr_16_RCC4222", "taxId": "41875", "score": 7424.0}, {"name": "chr_16_RCC4222", "taxId": "41875", "score": 7347.0}, {"name": "chr_16_RCC4222", "taxId": "41875", "score": 7271.0}, {"name": "chr_16_RCC4222", "taxId": "41875", "score": 7238.0}, {"name": "chr_16_RCC4222", "taxId": "41875", "score": 350.0}, {"name": "chr_16_RCC4222", "taxId": "41875", "score": 7131.0}, {"name": "chr_16_RCC4222", "taxId": "41875", "score": 7103.0}, {"name": "chr_16_RCC4222", "taxId": "41875", "score": 6892.0}, {"name": "chr_16_RCC4222", "taxId": "41875", "score": 6889.0}, {"name": "chr_16_RCC4222", "taxId": "41875", "score": 6820.0}, {"name": "chr_16_RCC4222", "taxId": "41875", "score": 6560.0}, {"name": "chr_16_RCC4222", "taxId": "41875", "score": 6488.0}, {"name": "chr_16_RCC4222", "taxId": "41875", "score": 6216.0}, {"name": "chr_16_RCC4222", "taxId": "41875", "score": 5978.0}, {"name": "chr_16_RCC4222", "taxId": "41875", "score": 5906.0}, {"name": "chr_16_RCC4222", "taxId": "41875", "score": 5740.0}, {"name": "chr_16_RCC4222", "taxId": "41875", "score": 440.0}, {"name": "chr_16_RCC4222", "taxId": "41875", "score": 5690.0}, {"name": "chr_16_RCC4222", "taxId": "41875", "score": 5613.0}, {"name": "chr_16_RCC4222", "taxId": "41875", "score": 5502.0}, {"name": "chr_16_RCC4222", "taxId": "41875", "score": 5286.0}, {"name": "chr_16_RCC4222", "taxId": "41875", "score": 5230.0}, {"name": "chr_16_RCC4222", "taxId": "41875", "score": 5214.0}, {"name": "chr_16_RCC4222", "taxId": "41875", "score": 5192.0}, {"name": "chr_16_RCC4222", "taxId": "41875", "score": 5103.0}, {"name": "chr_16_RCC4222", "taxId": "41875", "score": 4981.0}, {"name": "chr_16_RCC4222", "taxId": "41875", "score": 4970.0}, {"name": "chr_16_RCC4222", "taxId": "41875", "score": 4968.0}, {"name": "chr_16_RCC4222", "taxId": "41875", "score": 4926.0}, {"name": "chr_16_RCC4222", "taxId": "41875", "score": 4848.0}, {"name": "chr_16_RCC4222", "taxId": "41875", "score": 804.0}, {"name": "chr_16_RCC4222", "taxId": "41875", "score": 4804.0}, {"name": "chr_16_RCC4222", "taxId": "41875", "score": 4787.0}, {"name": "chr_16_RCC4222", "taxId": "41875", "score": 4676.0}, {"name": "chr_16_RCC4222", "taxId": "41875", "score": 4577.0}, {"name": "chr_16_RCC4222", "taxId": "41875", "score": 4471.0}, {"name": "chr_16_RCC4222", "taxId": "41875", "score": 224.0}, {"name": "chr_16_RCC4222", "taxId": "41875", "score": 4418.0}, {"name": "chr_16_RCC4222", "taxId": "41875", "score": 374.0}, {"name": "chr_16_RCC4222", "taxId": "41875", "score": 243.0}, {"name": "chr_16_RCC4222", "taxId": "41875", "score": 4377.0}, {"name": "chr_16_RCC4222", "taxId": "41875", "score": 4366.0}, {"name": "chr_16_RCC4222", "taxId": "41875", "score": 4361.0}, {"name": "chr_16_RCC4222", "taxId": "41875", "score": 4305.0}, {"name": "chr_16_RCC4222", "taxId": "41875", "score": 4300.0}, {"name": "chr_16_RCC4222", "taxId": "41875", "score": 4255.0}, {"name": "chr_16_RCC4222", "taxId": "41875", "score": 4239.0}, {"name": "chr_16_RCC4222", "taxId": "41875", "score": 4228.0}, {"name": "chr_16_RCC4222", "taxId": "41875", "score": 4205.0}, {"name": "chr_16_RCC4222", "taxId": "41875", "score": 4183.0}, {"name": "chr_16_RCC4222", "taxId": "41875", "score": 4072.0}, {"name": "chr_16_RCC4222", "taxId": "41875", "score": 4056.0}, {"name": "chr_16_RCC4222", "taxId": "41875", "score": 4039.0}, {"name": "chr_16_RCC4222", "taxId": "41875", "score": 4037.0}, {"name": "chr_16_RCC4222", "taxId": "41875", "score": 3912.0}, {"name": "chr_16_RCC4222", "taxId": "41875", "score": 3855.0}, {"name": "chr_16_RCC4222", "taxId": "41875", "score": 3827.0}, {"name": "chr_16_RCC4222", "taxId": "41875", "score": 3818.0}, {"name": "chr_16_RCC4222", "taxId": "41875", "score": 3762.0}, {"name": "chr_16_RCC4222", "taxId": "41875", "score": 3762.0}, {"name": "chr_16_RCC4222", "taxId": "41875", "score": 3718.0}, {"name": "chr_16_RCC4222", "taxId": "41875", "score": 3712.0}, {"name": "chr_16_RCC4222", "taxId": "41875", "score": 3674.0}, {"name": "chr_16_RCC4222", "taxId": "41875", "score": 3653.0}, {"name": "chr_16_RCC4222", "taxId": "41875", "score": 1932.0}, {"name": "chr_16_RCC4222", "taxId": "41875", "score": 3646.0}, {"name": "chr_16_RCC4222", "taxId": "41875", "score": 3646.0}, {"name": "chr_16_RCC4222", "taxId": "41875", "score": 3635.0}, {"name": "chr_16_RCC4222", "taxId": "41875", "score": 3629.0}, {"name": "chr_16_RCC4222", "taxId": "41875", "score": 3517.0}, {"name": "chr_16_RCC4222", "taxId": "41875", "score": 246.0}, {"name": "chr_16_RCC4222", "taxId": "41875", "score": 3496.0}, {"name": "chr_16_RCC4222", "taxId": "41875", "score": 3480.0}, {"name": "chr_16_RCC4222", "taxId": "41875", "score": 361.0}, {"name": "chr_16_RCC4222", "taxId": "41875", "score": 3458.0}, {"name": "chr_16_RCC4222", "taxId": "41875", "score": 3452.0}, {"name": "chr_16_RCC4222", "taxId": "41875", "score": 3446.0}, {"name": "chr_16_RCC4222", "taxId": "41875", "score": 3441.0}, {"name": "chr_16_RCC4222", "taxId": "41875", "score": 3413.0}, {"name": "chr_16_RCC4222", "taxId": "41875", "score": 3391.0}, {"name": "chr_16_RCC4222", "taxId": "41875", "score": 3369.0}, {"name": "chr_16_RCC4222", "taxId": "41875", "score": 3341.0}, {"name": "chr_16_RCC4222", "taxId": "41875", "score": 3325.0}, {"name": "chr_16_RCC4222", "taxId": "41875", "score": 3314.0}, {"name": "chr_16_RCC4222", "taxId": "41875", "score": 3291.0}, {"name": "chr_16_RCC4222", "taxId": "41875", "score": 3269.0}, {"name": "chr_16_RCC4222", "taxId": "41875", "score": 3254.0}, {"name": "chr_16_RCC4222", "taxId": "41875", "score": 333.0}, {"name": "chr_16_RCC4222", "taxId": "41875", "score": 3253.0}, {"name": "chr_16_RCC4222", "taxId": "41875", "score": 3253.0}, {"name": "chr_16_RCC4222", "taxId": "41875", "score": 3223.0}, {"name": "chr_16_RCC4222", "taxId": "41875", "score": 150.0}, {"name": "chr_16_RCC4222", "taxId": "41875", "score": 3208.0}, {"name": "chr_16_RCC4222", "taxId": "41875", "score": 3206.0}, {"name": "chr_16_RCC4222", "taxId": "41875", "score": 928.0}, {"name": "chr_16_RCC4222", "taxId": "41875", "score": 3175.0}, {"name": "chr_16_RCC4222", "taxId": "41875", "score": 3175.0}, {"name": "chr_16_RCC4222", "taxId": "41875", "score": 3136.0}, {"name": "chr_16_RCC4222", "taxId": "41875", "score": 3131.0}, {"name": "chr_16_RCC4222", "taxId": "41875", "score": 3125.0}, {"name": "chr_16_RCC4222", "taxId": "41875", "score": 3112.0}, {"name": "chr_16_RCC4222", "taxId": "41875", "score": 3086.0}, {"name": "chr_16_RCC4222", "taxId": "41875", "score": 3086.0}, {"name": "chr_16_RCC4222", "taxId": "41875", "score": 3075.0}, {"name": "chr_16_RCC4222", "taxId": "41875", "score": 3064.0}, {"name": "chr_16_RCC4222", "taxId": "41875", "score": 2998.0}, {"name": "chr_16_RCC4222", "taxId": "41875", "score": 2994.0}, {"name": "chr_16_RCC4222", "taxId": "41875", "score": 2987.0}, {"name": "chr_16_RCC4222", "taxId": "41875", "score": 2976.0}, {"name": "chr_16_RCC4222", "taxId": "41875", "score": 457.0}, {"name": "chr_16_RCC4222", "taxId": "41875", "score": 2964.0}, {"name": "chr_16_RCC4222", "taxId": "41875", "score": 2953.0}, {"name": "chr_16_RCC4222", "taxId": "41875", "score": 2953.0}, {"name": "chr_16_RCC4222", "taxId": "41875", "score": 2876.0}, {"name": "chr_16_RCC4222", "taxId": "41875", "score": 2865.0}, {"name": "chr_16_RCC4222", "taxId": "41875", "score": 2843.0}, {"name": "chr_16_RCC4222", "taxId": "41875", "score": 2798.0}, {"name": "chr_16_RCC4222", "taxId": "41875", "score": 2776.0}, {"name": "chr_16_RCC4222", "taxId": "41875", "score": 2743.0}, {"name": "chr_16_RCC4222", "taxId": "41875", "score": 2734.0}, {"name": "chr_16_RCC4222", "taxId": "41875", "score": 2721.0}, {"name": "chr_16_RCC4222", "taxId": "41875", "score": 2699.0}, {"name": "chr_16_RCC4222", "taxId": "41875", "score": 2675.0}, {"name": "chr_16_RCC4222", "taxId": "41875", "score": 2654.0}, {"name": "chr_16_RCC4222", "taxId": "41875", "score": 2638.0}, {"name": "chr_16_RCC4222", "taxId": "41875", "score": 2638.0}, {"name": "chr_16_RCC4222", "taxId": "41875", "score": 2634.0}, {"name": "chr_16_RCC4222", "taxId": "41875", "score": 228.0}, {"name": "chr_16_RCC4222", "taxId": "41875", "score": 2543.0}, {"name": "chr_16_RCC4222", "taxId": "41875", "score": 2538.0}, {"name": "chr_16_RCC4222", "taxId": "41875", "score": 2527.0}, {"name": "chr_16_RCC4222", "taxId": "41875", "score": 2483.0}, {"name": "chr_16_RCC4222", "taxId": "41875", "score": 2471.0}, {"name": "chr_16_RCC4222", "taxId": "41875", "score": 710.0}, {"name": "chr_16_RCC4222", "taxId": "41875", "score": 2438.0}, {"name": "chr_16_RCC4222", "taxId": "41875", "score": 2438.0}, {"name": "chr_16_RCC4222", "taxId": "41875", "score": 2438.0}, {"name": "chr_16_RCC4222", "taxId": "41875", "score": 2422.0}, {"name": "chr_16_RCC4222", "taxId": "41875", "score": 2416.0}, {"name": "chr_16_RCC4222", "taxId": "41875", "score": 2416.0}, {"name": "chr_16_RCC4222", "taxId": "41875", "score": 2394.0}, {"name": "chr_16_RCC4222", "taxId": "41875", "score": 2361.0}, {"name": "chr_16_RCC4222", "taxId": "41875", "score": 2350.0}, {"name": "chr_16_RCC4222", "taxId": "41875", "score": 2344.0}, {"name": "chr_16_RCC4222", "taxId": "41875", "score": 2327.0}, {"name": "chr_16_RCC4222", "taxId": "41875", "score": 2316.0}, {"name": "chr_16_RCC4222", "taxId": "41875", "score": 2294.0}, {"name": "chr_16_RCC4222", "taxId": "41875", "score": 2289.0}, {"name": "chr_16_RCC4222", "taxId": "41875", "score": 2283.0}, {"name": "chr_16_RCC4222", "taxId": "41875", "score": 2261.0}, {"name": "chr_16_RCC4222", "taxId": "41875", "score": 2255.0}, {"name": "chr_16_RCC4222", "taxId": "41875", "score": 2250.0}, {"name": "chr_16_RCC4222", "taxId": "41875", "score": 2250.0}, {"name": "chr_16_RCC4222", "taxId": "41875", "score": 2194.0}, {"name": "chr_16_RCC4222", "taxId": "41875", "score": 2189.0}, {"name": "chr_16_RCC4222", "taxId": "41875", "score": 2161.0}, {"name": "chr_16_RCC4222", "taxId": "41875", "score": 2156.0}, {"name": "chr_16_RCC4222", "taxId": "41875", "score": 2139.0}, {"name": "chr_16_RCC4222", "taxId": "41875", "score": 2095.0}, {"name": "chr_16_RCC4222", "taxId": "41875", "score": 2089.0}, {"name": "chr_16_RCC4222", "taxId": "41875", "score": 2089.0}, {"name": "chr_16_RCC4222", "taxId": "41875", "score": 2058.0}, {"name": "chr_16_RCC4222", "taxId": "41875", "score": 165.0}, {"name": "chr_16_RCC4222", "taxId": "41875", "score": 2056.0}, {"name": "chr_16_RCC4222", "taxId": "41875", "score": 2050.0}, {"name": "chr_16_RCC4222", "taxId": "41875", "score": 2037.0}, {"name": "chr_16_RCC4222", "taxId": "41875", "score": 2034.0}, {"name": "chr_16_RCC4222", "taxId": "41875", "score": 2006.0}, {"name": "chr_16_RCC4222", "taxId": "41875", "score": 1984.0}, {"name": "chr_16_RCC4222", "taxId": "41875", "score": 1956.0}, {"name": "chr_16_RCC4222", "taxId": "41875", "score": 1951.0}, {"name": "chr_16_RCC4222", "taxId": "41875", "score": 1945.0}, {"name": "chr_16_RCC4222", "taxId": "41875", "score": 1940.0}, {"name": "chr_16_RCC4222", "taxId": "41875", "score": 1929.0}, {"name": "chr_16_RCC4222", "taxId": "41875", "score": 1895.0}, {"name": "chr_16_RCC4222", "taxId": "41875", "score": 1873.0}, {"name": "chr_16_RCC4222", "taxId": "41875", "score": 1868.0}, {"name": "chr_16_RCC4222", "taxId": "41875", "score": 1868.0}, {"name": "chr_16_RCC4222", "taxId": "41875", "score": 1845.0}, {"name": "chr_16_RCC4222", "taxId": "41875", "score": 1845.0}, {"name": "chr_16_RCC4222", "taxId": "41875", "score": 1812.0}, {"name": "chr_16_RCC4222", "taxId": "41875", "score": 1807.0}, {"name": "chr_16_RCC4222", "taxId": "41875", "score": 1796.0}, {"name": "chr_16_RCC4222", "taxId": "41875", "score": 1790.0}, {"name": "chr_16_RCC4222", "taxId": "41875", "score": 1784.0}, {"name": "chr_16_RCC4222", "taxId": "41875", "score": 1779.0}, {"name": "chr_16_RCC4222", "taxId": "41875", "score": 1768.0}, {"name": "chr_16_RCC4222", "taxId": "41875", "score": 1768.0}, {"name": "chr_16_RCC4222", "taxId": "41875", "score": 1415.0}, {"name": "chr_16_RCC4222", "taxId": "41875", "score": 832.0}, {"name": "chr_16_RCC4222", "taxId": "41875", "score": 747.0}, {"name": "chr_16_RCC4222", "taxId": "41875", "score": 466.0}, {"name": "chr_16_RCC4222", "taxId": "41875", "score": 350.0}, {"name": "chr_16_RCC4222", "taxId": "41875", "score": 206.0}, {"name": "chr_16_RCC4222", "taxId": "41875", "score": 1740.0}, {"name": "chr_16_RCC4222", "taxId": "41875", "score": 1724.0}, {"name": "chr_16_RCC4222", "taxId": "41875", "score": 1712.0}, {"name": "chr_16_RCC4222", "taxId": "41875", "score": 1707.0}, {"name": "chr_16_RCC4222", "taxId": "41875", "score": 1701.0}, {"name": "chr_16_RCC4222", "taxId": "41875", "score": 1696.0}, {"name": "chr_16_RCC4222", "taxId": "41875", "score": 1692.0}, {"name": "chr_16_RCC4222", "taxId": "41875", "score": 303.0}, {"name": "chr_16_RCC4222", "taxId": "41875", "score": 1690.0}, {"name": "chr_16_RCC4222", "taxId": "41875", "score": 1690.0}, {"name": "chr_16_RCC4222", "taxId": "41875", "score": 1646.0}, {"name": "chr_16_RCC4222", "taxId": "41875", "score": 1640.0}, {"name": "chr_16_RCC4222", "taxId": "41875", "score": 1629.0}, {"name": "chr_16_RCC4222", "taxId": "41875", "score": 1624.0}, {"name": "chr_16_RCC4222", "taxId": "41875", "score": 1624.0}, {"name": "chr_16_RCC4222", "taxId": "41875", "score": 1607.0}, {"name": "chr_16_RCC4222", "taxId": "41875", "score": 1602.0}, {"name": "chr_16_RCC4222", "taxId": "41875", "score": 1602.0}, {"name": "chr_16_RCC4222", "taxId": "41875", "score": 1585.0}, {"name": "chr_16_RCC4222", "taxId": "41875", "score": 1519.0}, {"name": "chr_16_RCC4222", "taxId": "41875", "score": 1513.0}, {"name": "chr_16_RCC4222", "taxId": "41875", "score": 1507.0}, {"name": "chr_16_RCC4222", "taxId": "41875", "score": 1463.0}, {"name": "chr_16_RCC4222", "taxId": "41875", "score": 1452.0}, {"name": "chr_16_RCC4222", "taxId": "41875", "score": 1450.0}, {"name": "chr_16_RCC4222", "taxId": "41875", "score": 734.0}, {"name": "chr_16_RCC4222", "taxId": "41875", "score": 1415.0}, {"name": "chr_16_RCC4222", "taxId": "41875", "score": 1382.0}, {"name": "chr_16_RCC4222", "taxId": "41875", "score": 1351.0}, {"name": "chr_16_RCC4222", "taxId": "41875", "score": 329.0}, {"name": "chr_16_RCC4222", "taxId": "41875", "score": 1397.0}, {"name": "chr_16_RCC4222", "taxId": "41875", "score": 1397.0}, {"name": "chr_16_RCC4222", "taxId": "41875", "score": 1389.0}, {"name": "chr_16_RCC4222", "taxId": "41875", "score": 158.0}, {"name": "chr_16_RCC4222", "taxId": "41875", "score": 1363.0}, {"name": "chr_16_RCC4222", "taxId": "41875", "score": 1352.0}, {"name": "chr_16_RCC4222", "taxId": "41875", "score": 1347.0}, {"name": "chr_16_RCC4222", "taxId": "41875", "score": 1310.0}, {"name": "chr_16_RCC4222", "taxId": "41875", "score": 1297.0}, {"name": "chr_16_RCC4222", "taxId": "41875", "score": 1258.0}, {"name": "chr_16_RCC4222", "taxId": "41875", "score": 1254.0}, {"name": "chr_16_RCC4222", "taxId": "41875", "score": 1230.0}, {"name": "chr_16_RCC4222", "taxId": "41875", "score": 1230.0}, {"name": "chr_16_RCC4222", "taxId": "41875", "score": 1216.0}, {"name": "chr_16_RCC4222", "taxId": "41875", "score": 350.0}, {"name": "chr_16_RCC4222", "taxId": "41875", "score": 1164.0}, {"name": "chr_16_RCC4222", "taxId": "41875", "score": 1164.0}, {"name": "chr_16_RCC4222", "taxId": "41875", "score": 1153.0}, {"name": "chr_16_RCC4222", "taxId": "41875", "score": 460.0}, {"name": "chr_16_RCC4222", "taxId": "41875", "score": 1147.0}, {"name": "chr_16_RCC4222", "taxId": "41875", "score": 1147.0}, {"name": "chr_16_RCC4222", "taxId": "41875", "score": 1142.0}, {"name": "chr_16_RCC4222", "taxId": "41875", "score": 1059.0}, {"name": "chr_16_RCC4222", "taxId": "41875", "score": 1031.0}, {"name": "chr_16_RCC4222", "taxId": "41875", "score": 1005.0}, {"name": "chr_16_RCC4222", "taxId": "41875", "score": 219.0}, {"name": "chr_16_RCC4222", "taxId": "41875", "score": 998.0}, {"name": "chr_16_RCC4222", "taxId": "41875", "score": 987.0}, {"name": "chr_16_RCC4222", "taxId": "41875", "score": 985.0}, {"name": "chr_16_RCC4222", "taxId": "41875", "score": 592.0}, {"name": "chr_16_RCC4222", "taxId": "41875", "score": 981.0}, {"name": "chr_16_RCC4222", "taxId": "41875", "score": 981.0}, {"name": "chr_16_RCC4222", "taxId": "41875", "score": 974.0}, {"name": "chr_16_RCC4222", "taxId": "41875", "score": 737.0}, {"name": "chr_16_RCC4222", "taxId": "41875", "score": 721.0}, {"name": "chr_16_RCC4222", "taxId": "41875", "score": 931.0}, {"name": "chr_16_RCC4222", "taxId": "41875", "score": 909.0}, {"name": "chr_16_RCC4222", "taxId": "41875", "score": 893.0}, {"name": "chr_16_RCC4222", "taxId": "41875", "score": 158.0}, {"name": "chr_16_RCC4222", "taxId": "41875", "score": 870.0}, {"name": "chr_16_RCC4222", "taxId": "41875", "score": 852.0}, {"name": "chr_16_RCC4222", "taxId": "41875", "score": 752.0}, {"name": "chr_16_RCC4222", "taxId": "41875", "score": 333.0}, {"name": "chr_16_RCC4222", "taxId": "41875", "score": 850.0}, {"name": "chr_16_RCC4222", "taxId": "41875", "score": 839.0}, {"name": "chr_16_RCC4222", "taxId": "41875", "score": 329.0}, {"name": "chr_16_RCC4222", "taxId": "41875", "score": 828.0}, {"name": "chr_16_RCC4222", "taxId": "41875", "score": 267.0}, {"name": "chr_16_RCC4222", "taxId": "41875", "score": 819.0}, {"name": "chr_16_RCC4222", "taxId": "41875", "score": 815.0}, {"name": "chr_16_RCC4222", "taxId": "41875", "score": 736.0}, {"name": "chr_16_RCC4222", "taxId": "41875", "score": 401.0}, {"name": "chr_16_RCC4222", "taxId": "41875", "score": 276.0}, {"name": "chr_16_RCC4222", "taxId": "41875", "score": 804.0}, {"name": "chr_16_RCC4222", "taxId": "41875", "score": 158.0}, {"name": "chr_16_RCC4222", "taxId": "41875", "score": 782.0}, {"name": "chr_16_RCC4222", "taxId": "41875", "score": 267.0}, {"name": "chr_16_RCC4222", "taxId": "70448", "score": 752.0}, {"name": "chr_16_RCC4222", "taxId": "41875", "score": 745.0}, {"name": "chr_16_RCC4222", "taxId": "41875", "score": 732.0}, {"name": "chr_16_RCC4222", "taxId": "41875", "score": 723.0}, {"name": "chr_16_RCC4222", "taxId": "41875", "score": 560.0}, {"name": "chr_16_RCC4222", "taxId": "41875", "score": 721.0}, {"name": "chr_16_RCC4222", "taxId": "41875", "score": 697.0}, {"name": "chr_16_RCC4222", "taxId": "41875", "score": 233.0}, {"name": "chr_16_RCC4222", "taxId": "41875", "score": 211.0}, {"name": "chr_16_RCC4222", "taxId": "41875", "score": 689.0}, {"name": "chr_16_RCC4222", "taxId": "41875", "score": 686.0}, {"name": "chr_16_RCC4222", "taxId": "41875", "score": 472.0}, {"name": "chr_16_RCC4222", "taxId": "41875", "score": 682.0}, {"name": "chr_16_RCC4222", "taxId": "41875", "score": 671.0}, {"name": "chr_16_RCC4222", "taxId": "41875", "score": 632.0}, {"name": "chr_16_RCC4222", "taxId": "41875", "score": 621.0}, {"name": "chr_16_RCC4222", "taxId": "41875", "score": 617.0}, {"name": "chr_16_RCC4222", "taxId": "41875", "score": 610.0}, {"name": "chr_16_RCC4222", "taxId": "41875", "score": 610.0}, {"name": "chr_16_RCC4222", "taxId": "436017", "score": 610.0}, {"name": "chr_16_RCC4222", "taxId": "436017", "score": 460.0}, {"name": "chr_16_RCC4222", "taxId": "436017", "score": 246.0}, {"name": "chr_16_RCC4222", "taxId": "41875", "score": 604.0}, {"name": "chr_16_RCC4222", "taxId": "41875", "score": 603.0}, {"name": "chr_16_RCC4222", "taxId": "41875", "score": 390.0}, {"name": "chr_16_RCC4222", "taxId": "41875", "score": 592.0}, {"name": "chr_16_RCC4222", "taxId": "41875", "score": 588.0}, {"name": "chr_16_RCC4222", "taxId": "41875", "score": 588.0}, {"name": "chr_16_RCC4222", "taxId": "41875", "score": 569.0}, {"name": "chr_16_RCC4222", "taxId": "41875", "score": 547.0}, {"name": "chr_16_RCC4222", "taxId": "41875", "score": 329.0}, {"name": "chr_16_RCC4222", "taxId": "41875", "score": 568.0}, {"name": "chr_16_RCC4222", "taxId": "41875", "score": 440.0}, {"name": "chr_16_RCC4222", "taxId": "41875", "score": 150.0}, {"name": "chr_16_RCC4222", "taxId": "41875", "score": 555.0}, {"name": "chr_16_RCC4222", "taxId": "41875", "score": 171.0}, {"name": "chr_16_RCC4222", "taxId": "41875", "score": 534.0}, {"name": "chr_16_RCC4222", "taxId": "41875", "score": 490.0}, {"name": "chr_16_RCC4222", "taxId": "41875", "score": 422.0}, {"name": "chr_16_RCC4222", "taxId": "41875", "score": 483.0}, {"name": "chr_16_RCC4222", "taxId": "70448", "score": 479.0}, {"name": "chr_16_RCC4222", "taxId": "41875", "score": 466.0}, {"name": "chr_16_RCC4222", "taxId": "41875", "score": 466.0}, {"name": "chr_16_RCC4222", "taxId": "436017", "score": 457.0}, {"name": "chr_16_RCC4222", "taxId": "41875", "score": 455.0}, {"name": "chr_16_RCC4222", "taxId": "41875", "score": 425.0}, {"name": "chr_16_RCC4222", "taxId": "41875", "score": 145.0}, {"name": "chr_16_RCC4222", "taxId": "564608", "score": 422.0}, {"name": "chr_16_RCC4222", "taxId": "41875", "score": 401.0}, {"name": "chr_16_RCC4222", "taxId": "41875", "score": 315.0}, {"name": "chr_16_RCC4222", "taxId": "41875", "score": 377.0}, {"name": "chr_16_RCC4222", "taxId": "41875", "score": 372.0}, {"name": "chr_16_RCC4222", "taxId": "41875", "score": 350.0}, {"name": "chr_16_RCC4222", "taxId": "41875", "score": 340.0}, {"name": "chr_16_RCC4222", "taxId": "41875", "score": 339.0}, {"name": "chr_16_RCC4222", "taxId": "41875", "score": 333.0}, {"name": "chr_16_RCC4222", "taxId": "41875", "score": 244.0}, {"name": "chr_16_RCC4222", "taxId": "564608", "score": 231.0}, {"name": "chr_16_RCC4222", "taxId": "41875", "score": 154.0}, {"name": "chr_16_RCC4222", "taxId": "41875", "score": 150.0}, {"name": "chr_16_RCC4222", "taxId": "436017", "score": 148.0}]}, "taxonomy": {"bestsum": {"species": {"tax": "Bathycoccus prasinos", "score": 1657124.0, "c_index": 3}, "genus": {"tax": "Bathycoccus", "score": 1657124.0, "c_index": 2}, "family": {"tax": "Bathycoccaceae", "score": 1660276.0, "c_index": 1}, "order": {"tax": "Mamiellales", "score": 1660929.0, "c_index": 0}, "phylum": {"tax": "Chlorophyta", "score": 1660929.0, "c_index": 0}, "superkingdom": {"tax": "Eukaryota", "score": 1660929.0, "c_index": 0}}}}, "chr_15_RCC4222": {"name": "chr_15_RCC4222", "length": 523808, "n_count": 0, "agct_count": 523808, "gc": 0.4809, "covs": {"bam0": 106.6679}, "read_cov": {"bam0": 376108}, "hits": {"tax0": [{"name": "chr_15_RCC4222", "taxId": "41875", "score": 762900.0}, {"name": "chr_15_RCC4222", "taxId": "41875", "score": 179500.0}, {"name": "chr_15_RCC4222", "taxId": "41875", "score": 15662.0}, {"name": "chr_15_RCC4222", "taxId": "41875", "score": 1199.0}, {"name": "chr_15_RCC4222", "taxId": "41875", "score": 1199.0}, {"name": "chr_15_RCC4222", "taxId": "41875", "score": 774.0}, {"name": "chr_15_RCC4222", "taxId": "41875", "score": 470.0}, {"name": "chr_15_RCC4222", "taxId": "41875", "score": 470.0}, {"name": "chr_15_RCC4222", "taxId": "41875", "score": 222.0}, {"name": "chr_15_RCC4222", "taxId": "41875", "score": 172.0}, {"name": "chr_15_RCC4222", "taxId": "41875", "score": 172.0}, {"name": "chr_15_RCC4222", "taxId": "41875", "score": 147.0}, {"name": "chr_15_RCC4222", "taxId": "41875", "score": 147.0}, {"name": "chr_15_RCC4222", "taxId": "41875", "score": 19767.0}, {"name": "chr_15_RCC4222", "taxId": "41875", "score": 12610.0}, {"name": "chr_15_RCC4222", "taxId": "41875", "score": 172.0}, {"name": "chr_15_RCC4222", "taxId": "41875", "score": 11533.0}, {"name": "chr_15_RCC4222", "taxId": "41875", "score": 10776.0}, {"name": "chr_15_RCC4222", "taxId": "41875", "score": 9734.0}, {"name": "chr_15_RCC4222", "taxId": "41875", "score": 9734.0}, {"name": "chr_15_RCC4222", "taxId": "41875", "score": 9269.0}, {"name": "chr_15_RCC4222", "taxId": "41875", "score": 8925.0}, {"name": "chr_15_RCC4222", "taxId": "41875", "score": 8859.0}, {"name": "chr_15_RCC4222", "taxId": "41875", "score": 7646.0}, {"name": "chr_15_RCC4222", "taxId": "41875", "score": 7629.0}, {"name": "chr_15_RCC4222", "taxId": "41875", "score": 7358.0}, {"name": "chr_15_RCC4222", "taxId": "41875", "score": 7308.0}, {"name": "chr_15_RCC4222", "taxId": "41875", "score": 7173.0}, {"name": "chr_15_RCC4222", "taxId": "41875", "score": 1330.0}, {"name": "chr_15_RCC4222", "taxId": "41875", "score": 7070.0}, {"name": "chr_15_RCC4222", "taxId": "41875", "score": 6817.0}, {"name": "chr_15_RCC4222", "taxId": "41875", "score": 6678.0}, {"name": "chr_15_RCC4222", "taxId": "41875", "score": 6582.0}, {"name": "chr_15_RCC4222", "taxId": "41875", "score": 363.0}, {"name": "chr_15_RCC4222", "taxId": "41875", "score": 6133.0}, {"name": "chr_15_RCC4222", "taxId": "41875", "score": 6067.0}, {"name": "chr_15_RCC4222", "taxId": "41875", "score": 5962.0}, {"name": "chr_15_RCC4222", "taxId": "41875", "score": 5701.0}, {"name": "chr_15_RCC4222", "taxId": "41875", "score": 5679.0}, {"name": "chr_15_RCC4222", "taxId": "41875", "score": 5548.0}, {"name": "chr_15_RCC4222", "taxId": "41875", "score": 603.0}, {"name": "chr_15_RCC4222", "taxId": "41875", "score": 5480.0}, {"name": "chr_15_RCC4222", "taxId": "41875", "score": 5435.0}, {"name": "chr_15_RCC4222", "taxId": "41875", "score": 5419.0}, {"name": "chr_15_RCC4222", "taxId": "41875", "score": 5280.0}, {"name": "chr_15_RCC4222", "taxId": "41875", "score": 5147.0}, {"name": "chr_15_RCC4222", "taxId": "41875", "score": 5136.0}, {"name": "chr_15_RCC4222", "taxId": "41875", "score": 4843.0}, {"name": "chr_15_RCC4222", "taxId": "41875", "score": 4831.0}, {"name": "chr_15_RCC4222", "taxId": "41875", "score": 4809.0}, {"name": "chr_15_RCC4222", "taxId": "41875", "score": 4721.0}, {"name": "chr_15_RCC4222", "taxId": "41875", "score": 4615.0}, {"name": "chr_15_RCC4222", "taxId": "41875", "score": 4553.0}, {"name": "chr_15_RCC4222", "taxId": "41875", "score": 4494.0}, {"name": "chr_15_RCC4222", "taxId": "41875", "score": 4427.0}, {"name": "chr_15_RCC4222", "taxId": "41875", "score": 4399.0}, {"name": "chr_15_RCC4222", "taxId": "41875", "score": 4366.0}, {"name": "chr_15_RCC4222", "taxId": "41875", "score": 4344.0}, {"name": "chr_15_RCC4222", "taxId": "41875", "score": 4338.0}, {"name": "chr_15_RCC4222", "taxId": "41875", "score": 658.0}, {"name": "chr_15_RCC4222", "taxId": "41875", "score": 4289.0}, {"name": "chr_15_RCC4222", "taxId": "41875", "score": 4279.0}, {"name": "chr_15_RCC4222", "taxId": "41875", "score": 4261.0}, {"name": "chr_15_RCC4222", "taxId": "41875", "score": 4255.0}, {"name": "chr_15_RCC4222", "taxId": "41875", "score": 4133.0}, {"name": "chr_15_RCC4222", "taxId": "41875", "score": 4100.0}, {"name": "chr_15_RCC4222", "taxId": "41875", "score": 4095.0}, {"name": "chr_15_RCC4222", "taxId": "41875", "score": 4072.0}, {"name": "chr_15_RCC4222", "taxId": "41875", "score": 4056.0}, {"name": "chr_15_RCC4222", "taxId": "41875", "score": 4017.0}, {"name": "chr_15_RCC4222", "taxId": "41875", "score": 3984.0}, {"name": "chr_15_RCC4222", "taxId": "41875", "score": 3895.0}, {"name": "chr_15_RCC4222", "taxId": "41875", "score": 3890.0}, {"name": "chr_15_RCC4222", "taxId": "41875", "score": 3829.0}, {"name": "chr_15_RCC4222", "taxId": "41875", "score": 3797.0}, {"name": "chr_15_RCC4222", "taxId": "41875", "score": 265.0}, {"name": "chr_15_RCC4222", "taxId": "41875", "score": 3731.0}, {"name": "chr_15_RCC4222", "taxId": "41875", "score": 828.0}, {"name": "chr_15_RCC4222", "taxId": "41875", "score": 3729.0}, {"name": "chr_15_RCC4222", "taxId": "41875", "score": 3646.0}, {"name": "chr_15_RCC4222", "taxId": "41875", "score": 3624.0}, {"name": "chr_15_RCC4222", "taxId": "41875", "score": 3557.0}, {"name": "chr_15_RCC4222", "taxId": "41875", "score": 3546.0}, {"name": "chr_15_RCC4222", "taxId": "41875", "score": 3513.0}, {"name": "chr_15_RCC4222", "taxId": "41875", "score": 3507.0}, {"name": "chr_15_RCC4222", "taxId": "41875", "score": 3502.0}, {"name": "chr_15_RCC4222", "taxId": "41875", "score": 3446.0}, {"name": "chr_15_RCC4222", "taxId": "41875", "score": 3430.0}, {"name": "chr_15_RCC4222", "taxId": "41875", "score": 3380.0}, {"name": "chr_15_RCC4222", "taxId": "41875", "score": 3380.0}, {"name": "chr_15_RCC4222", "taxId": "41875", "score": 3373.0}, {"name": "chr_15_RCC4222", "taxId": "41875", "score": 191.0}, {"name": "chr_15_RCC4222", "taxId": "41875", "score": 3369.0}, {"name": "chr_15_RCC4222", "taxId": "41875", "score": 3341.0}, {"name": "chr_15_RCC4222", "taxId": "41875", "score": 3326.0}, {"name": "chr_15_RCC4222", "taxId": "41875", "score": 3308.0}, {"name": "chr_15_RCC4222", "taxId": "41875", "score": 3291.0}, {"name": "chr_15_RCC4222", "taxId": "41875", "score": 3282.0}, {"name": "chr_15_RCC4222", "taxId": "41875", "score": 3236.0}, {"name": "chr_15_RCC4222", "taxId": "41875", "score": 3181.0}, {"name": "chr_15_RCC4222", "taxId": "41875", "score": 3175.0}, {"name": "chr_15_RCC4222", "taxId": "41875", "score": 3134.0}, {"name": "chr_15_RCC4222", "taxId": "41875", "score": 3125.0}, {"name": "chr_15_RCC4222", "taxId": "41875", "score": 3092.0}, {"name": "chr_15_RCC4222", "taxId": "41875", "score": 3070.0}, {"name": "chr_15_RCC4222", "taxId": "41875", "score": 3070.0}, {"name": "chr_15_RCC4222", "taxId": "41875", "score": 3009.0}, {"name": "chr_15_RCC4222", "taxId": "41875", "score": 2992.0}, {"name": "chr_15_RCC4222", "taxId": "41875", "score": 2981.0}, {"name": "chr_15_RCC4222", "taxId": "41875", "score": 2970.0}, {"name": "chr_15_RCC4222", "taxId": "41875", "score": 141.0}, {"name": "chr_15_RCC4222", "taxId": "41875", "score": 2889.0}, {"name": "chr_15_RCC4222", "taxId": "41875", "score": 206.0}, {"name": "chr_15_RCC4222", "taxId": "41875", "score": 2876.0}, {"name": "chr_15_RCC4222", "taxId": "41875", "score": 2843.0}, {"name": "chr_15_RCC4222", "taxId": "41875", "score": 2837.0}, {"name": "chr_15_RCC4222", "taxId": "41875", "score": 2837.0}, {"name": "chr_15_RCC4222", "taxId": "41875", "score": 2832.0}, {"name": "chr_15_RCC4222", "taxId": "41875", "score": 2826.0}, {"name": "chr_15_RCC4222", "taxId": "41875", "score": 2809.0}, {"name": "chr_15_RCC4222", "taxId": "41875", "score": 2793.0}, {"name": "chr_15_RCC4222", "taxId": "41875", "score": 2793.0}, {"name": "chr_15_RCC4222", "taxId": "41875", "score": 2776.0}, {"name": "chr_15_RCC4222", "taxId": "41875", "score": 2776.0}, {"name": "chr_15_RCC4222", "taxId": "41875", "score": 2765.0}, {"name": "chr_15_RCC4222", "taxId": "41875", "score": 2758.0}, {"name": "chr_15_RCC4222", "taxId": "41875", "score": 147.0}, {"name": "chr_15_RCC4222", "taxId": "41875", "score": 2754.0}, {"name": "chr_15_RCC4222", "taxId": "41875", "score": 2710.0}, {"name": "chr_15_RCC4222", "taxId": "41875", "score": 2665.0}, {"name": "chr_15_RCC4222", "taxId": "41875", "score": 2660.0}, {"name": "chr_15_RCC4222", "taxId": "41875", "score": 2649.0}, {"name": "chr_15_RCC4222", "taxId": "41875", "score": 2610.0}, {"name": "chr_15_RCC4222", "taxId": "41875", "score": 2608.0}, {"name": "chr_15_RCC4222", "taxId": "41875", "score": 370.0}, {"name": "chr_15_RCC4222", "taxId": "41875", "score": 2593.0}, {"name": "chr_15_RCC4222", "taxId": "41875", "score": 2588.0}, {"name": "chr_15_RCC4222", "taxId": "41875", "score": 2588.0}, {"name": "chr_15_RCC4222", "taxId": "41875", "score": 2586.0}, {"name": "chr_15_RCC4222", "taxId": "41875", "score": 658.0}, {"name": "chr_15_RCC4222", "taxId": "41875", "score": 2566.0}, {"name": "chr_15_RCC4222", "taxId": "41875", "score": 2510.0}, {"name": "chr_15_RCC4222", "taxId": "41875", "score": 2499.0}, {"name": "chr_15_RCC4222", "taxId": "41875", "score": 2499.0}, {"name": "chr_15_RCC4222", "taxId": "41875", "score": 2486.0}, {"name": "chr_15_RCC4222", "taxId": "41875", "score": 298.0}, {"name": "chr_15_RCC4222", "taxId": "41875", "score": 2477.0}, {"name": "chr_15_RCC4222", "taxId": "41875", "score": 2471.0}, {"name": "chr_15_RCC4222", "taxId": "41875", "score": 2457.0}, {"name": "chr_15_RCC4222", "taxId": "41875", "score": 586.0}, {"name": "chr_15_RCC4222", "taxId": "41875", "score": 2453.0}, {"name": "chr_15_RCC4222", "taxId": "41875", "score": 200.0}, {"name": "chr_15_RCC4222", "taxId": "41875", "score": 2438.0}, {"name": "chr_15_RCC4222", "taxId": "41875", "score": 2438.0}, {"name": "chr_15_RCC4222", "taxId": "41875", "score": 2416.0}, {"name": "chr_15_RCC4222", "taxId": "41875", "score": 2405.0}, {"name": "chr_15_RCC4222", "taxId": "41875", "score": 2399.0}, {"name": "chr_15_RCC4222", "taxId": "41875", "score": 2383.0}, {"name": "chr_15_RCC4222", "taxId": "41875", "score": 2361.0}, {"name": "chr_15_RCC4222", "taxId": "41875", "score": 2355.0}, {"name": "chr_15_RCC4222", "taxId": "41875", "score": 2342.0}, {"name": "chr_15_RCC4222", "taxId": "41875", "score": 2327.0}, {"name": "chr_15_RCC4222", "taxId": "41875", "score": 2327.0}, {"name": "chr_15_RCC4222", "taxId": "41875", "score": 401.0}, {"name": "chr_15_RCC4222", "taxId": "41875", "score": 2300.0}, {"name": "chr_15_RCC4222", "taxId": "41875", "score": 2289.0}, {"name": "chr_15_RCC4222", "taxId": "41875", "score": 2283.0}, {"name": "chr_15_RCC4222", "taxId": "41875", "score": 2266.0}, {"name": "chr_15_RCC4222", "taxId": "41875", "score": 2233.0}, {"name": "chr_15_RCC4222", "taxId": "41875", "score": 2211.0}, {"name": "chr_15_RCC4222", "taxId": "41875", "score": 2211.0}, {"name": "chr_15_RCC4222", "taxId": "41875", "score": 2193.0}, {"name": "chr_15_RCC4222", "taxId": "41875", "score": 2182.0}, {"name": "chr_15_RCC4222", "taxId": "41875", "score": 1611.0}, {"name": "chr_15_RCC4222", "taxId": "41875", "score": 2180.0}, {"name": "chr_15_RCC4222", "taxId": "41875", "score": 154.0}, {"name": "chr_15_RCC4222", "taxId": "41875", "score": 2172.0}, {"name": "chr_15_RCC4222", "taxId": "41875", "score": 2167.0}, {"name": "chr_15_RCC4222", "taxId": "41875", "score": 2134.0}, {"name": "chr_15_RCC4222", "taxId": "41875", "score": 2128.0}, {"name": "chr_15_RCC4222", "taxId": "41875", "score": 2126.0}, {"name": "chr_15_RCC4222", "taxId": "41875", "score": 492.0}, {"name": "chr_15_RCC4222", "taxId": "41875", "score": 2117.0}, {"name": "chr_15_RCC4222", "taxId": "41875", "score": 2111.0}, {"name": "chr_15_RCC4222", "taxId": "41875", "score": 2078.0}, {"name": "chr_15_RCC4222", "taxId": "41875", "score": 2067.0}, {"name": "chr_15_RCC4222", "taxId": "41875", "score": 2056.0}, {"name": "chr_15_RCC4222", "taxId": "41875", "score": 2056.0}, {"name": "chr_15_RCC4222", "taxId": "41875", "score": 2056.0}, {"name": "chr_15_RCC4222", "taxId": "41875", "score": 2050.0}, {"name": "chr_15_RCC4222", "taxId": "41875", "score": 2045.0}, {"name": "chr_15_RCC4222", "taxId": "41875", "score": 2045.0}, {"name": "chr_15_RCC4222", "taxId": "41875", "score": 948.0}, {"name": "chr_15_RCC4222", "taxId": "41875", "score": 634.0}, {"name": "chr_15_RCC4222", "taxId": "41875", "score": 2026.0}, {"name": "chr_15_RCC4222", "taxId": "41875", "score": 187.0}, {"name": "chr_15_RCC4222", "taxId": "41875", "score": 2017.0}, {"name": "chr_15_RCC4222", "taxId": "41875", "score": 2015.0}, {"name": "chr_15_RCC4222", "taxId": "41875", "score": 1978.0}, {"name": "chr_15_RCC4222", "taxId": "41875", "score": 1967.0}, {"name": "chr_15_RCC4222", "taxId": "41875", "score": 1958.0}, {"name": "chr_15_RCC4222", "taxId": "41875", "score": 1953.0}, {"name": "chr_15_RCC4222", "taxId": "41875", "score": 1945.0}, {"name": "chr_15_RCC4222", "taxId": "41875", "score": 1945.0}, {"name": "chr_15_RCC4222", "taxId": "41875", "score": 1945.0}, {"name": "chr_15_RCC4222", "taxId": "41875", "score": 1929.0}, {"name": "chr_15_RCC4222", "taxId": "41875", "score": 1929.0}, {"name": "chr_15_RCC4222", "taxId": "41875", "score": 1929.0}, {"name": "chr_15_RCC4222", "taxId": "41875", "score": 1927.0}, {"name": "chr_15_RCC4222", "taxId": "41875", "score": 1917.0}, {"name": "chr_15_RCC4222", "taxId": "41875", "score": 1868.0}, {"name": "chr_15_RCC4222", "taxId": "41875", "score": 1868.0}, {"name": "chr_15_RCC4222", "taxId": "41875", "score": 1838.0}, {"name": "chr_15_RCC4222", "taxId": "41875", "score": 1823.0}, {"name": "chr_15_RCC4222", "taxId": "41875", "score": 1812.0}, {"name": "chr_15_RCC4222", "taxId": "41875", "score": 1807.0}, {"name": "chr_15_RCC4222", "taxId": "41875", "score": 1777.0}, {"name": "chr_15_RCC4222", "taxId": "41875", "score": 1762.0}, {"name": "chr_15_RCC4222", "taxId": "41875", "score": 1757.0}, {"name": "chr_15_RCC4222", "taxId": "41875", "score": 1746.0}, {"name": "chr_15_RCC4222", "taxId": "41875", "score": 1740.0}, {"name": "chr_15_RCC4222", "taxId": "41875", "score": 1735.0}, {"name": "chr_15_RCC4222", "taxId": "41875", "score": 1735.0}, {"name": "chr_15_RCC4222", "taxId": "41875", "score": 1724.0}, {"name": "chr_15_RCC4222", "taxId": "41875", "score": 1712.0}, {"name": "chr_15_RCC4222", "taxId": "41875", "score": 1696.0}, {"name": "chr_15_RCC4222", "taxId": "41875", "score": 1068.0}, {"name": "chr_15_RCC4222", "taxId": "41875", "score": 1679.0}, {"name": "chr_15_RCC4222", "taxId": "41875", "score": 1674.0}, {"name": "chr_15_RCC4222", "taxId": "41875", "score": 1674.0}, {"name": "chr_15_RCC4222", "taxId": "41875", "score": 1668.0}, {"name": "chr_15_RCC4222", "taxId": "41875", "score": 1345.0}, {"name": "chr_15_RCC4222", "taxId": "41875", "score": 207.0}, {"name": "chr_15_RCC4222", "taxId": "41875", "score": 1663.0}, {"name": "chr_15_RCC4222", "taxId": "41875", "score": 1068.0}, {"name": "chr_15_RCC4222", "taxId": "41875", "score": 1635.0}, {"name": "chr_15_RCC4222", "taxId": "41875", "score": 1629.0}, {"name": "chr_15_RCC4222", "taxId": "41875", "score": 1624.0}, {"name": "chr_15_RCC4222", "taxId": "41875", "score": 1618.0}, {"name": "chr_15_RCC4222", "taxId": "41875", "score": 1613.0}, {"name": "chr_15_RCC4222", "taxId": "41875", "score": 1591.0}, {"name": "chr_15_RCC4222", "taxId": "41875", "score": 1587.0}, {"name": "chr_15_RCC4222", "taxId": "41875", "score": 963.0}, {"name": "chr_15_RCC4222", "taxId": "41875", "score": 1583.0}, {"name": "chr_15_RCC4222", "taxId": "41875", "score": 246.0}, {"name": "chr_15_RCC4222", "taxId": "41875", "score": 1570.0}, {"name": "chr_15_RCC4222", "taxId": "41875", "score": 1568.0}, {"name": "chr_15_RCC4222", "taxId": "41875", "score": 1563.0}, {"name": "chr_15_RCC4222", "taxId": "41875", "score": 1557.0}, {"name": "chr_15_RCC4222", "taxId": "41875", "score": 584.0}, {"name": "chr_15_RCC4222", "taxId": "41875", "score": 1541.0}, {"name": "chr_15_RCC4222", "taxId": "41875", "score": 1530.0}, {"name": "chr_15_RCC4222", "taxId": "41875", "score": 1519.0}, {"name": "chr_15_RCC4222", "taxId": "41875", "score": 1502.0}, {"name": "chr_15_RCC4222", "taxId": "41875", "score": 1491.0}, {"name": "chr_15_RCC4222", "taxId": "41875", "score": 1491.0}, {"name": "chr_15_RCC4222", "taxId": "41875", "score": 1491.0}, {"name": "chr_15_RCC4222", "taxId": "41875", "score": 1458.0}, {"name": "chr_15_RCC4222", "taxId": "41875", "score": 1458.0}, {"name": "chr_15_RCC4222", "taxId": "41875", "score": 1447.0}, {"name": "chr_15_RCC4222", "taxId": "41875", "score": 1434.0}, {"name": "chr_15_RCC4222", "taxId": "41875", "score": 941.0}, {"name": "chr_15_RCC4222", "taxId": "41875", "score": 1419.0}, {"name": "chr_15_RCC4222", "taxId": "41875", "score": 1402.0}, {"name": "chr_15_RCC4222", "taxId": "41875", "score": 1397.0}, {"name": "chr_15_RCC4222", "taxId": "41875", "score": 1391.0}, {"name": "chr_15_RCC4222", "taxId": "41875", "score": 1380.0}, {"name": "chr_15_RCC4222", "taxId": "41875", "score": 1378.0}, {"name": "chr_15_RCC4222", "taxId": "41875", "score": 1358.0}, {"name": "chr_15_RCC4222", "taxId": "41875", "score": 1352.0}, {"name": "chr_15_RCC4222", "taxId": "41875", "score": 1347.0}, {"name": "chr_15_RCC4222", "taxId": "41875", "score": 1347.0}, {"name": "chr_15_RCC4222", "taxId": "41875", "score": 1332.0}, {"name": "chr_15_RCC4222", "taxId": "41875", "score": 154.0}, {"name": "chr_15_RCC4222", "taxId": "41875", "score": 1306.0}, {"name": "chr_15_RCC4222", "taxId": "41875", "score": 1264.0}, {"name": "chr_15_RCC4222", "taxId": "41875", "score": 1264.0}, {"name": "chr_15_RCC4222", "taxId": "41875", "score": 1253.0}, {"name": "chr_15_RCC4222", "taxId": "41875", "score": 1240.0}, {"name": "chr_15_RCC4222", "taxId": "41875", "score": 1236.0}, {"name": "chr_15_RCC4222", "taxId": "41875", "score": 1186.0}, {"name": "chr_15_RCC4222", "taxId": "41875", "score": 1164.0}, {"name": "chr_15_RCC4222", "taxId": "41875", "score": 1164.0}, {"name": "chr_15_RCC4222", "taxId": "41875", "score": 1153.0}, {"name": "chr_15_RCC4222", "taxId": "41875", "score": 1120.0}, {"name": "chr_15_RCC4222", "taxId": "41875", "score": 1103.0}, {"name": "chr_15_RCC4222", "taxId": "41875", "score": 1101.0}, {"name": "chr_15_RCC4222", "taxId": "41875", "score": 407.0}, {"name": "chr_15_RCC4222", "taxId": "41875", "score": 1086.0}, {"name": "chr_15_RCC4222", "taxId": "41875", "score": 1086.0}, {"name": "chr_15_RCC4222", "taxId": "41875", "score": 1053.0}, {"name": "chr_15_RCC4222", "taxId": "41875", "score": 1053.0}, {"name": "chr_15_RCC4222", "taxId": "41875", "score": 1048.0}, {"name": "chr_15_RCC4222", "taxId": "41875", "score": 1020.0}, {"name": "chr_15_RCC4222", "taxId": "41875", "score": 998.0}, {"name": "chr_15_RCC4222", "taxId": "41875", "score": 998.0}, {"name": "chr_15_RCC4222", "taxId": "41875", "score": 987.0}, {"name": "chr_15_RCC4222", "taxId": "41875", "score": 948.0}, {"name": "chr_15_RCC4222", "taxId": "41875", "score": 893.0}, {"name": "chr_15_RCC4222", "taxId": "41875", "score": 808.0}, {"name": "chr_15_RCC4222", "taxId": "41875", "score": 152.0}, {"name": "chr_15_RCC4222", "taxId": "41875", "score": 944.0}, {"name": "chr_15_RCC4222", "taxId": "41875", "score": 942.0}, {"name": "chr_15_RCC4222", "taxId": "41875", "score": 228.0}, {"name": "chr_15_RCC4222", "taxId": "41875", "score": 920.0}, {"name": "chr_15_RCC4222", "taxId": "41875", "score": 920.0}, {"name": "chr_15_RCC4222", "taxId": "41875", "score": 900.0}, {"name": "chr_15_RCC4222", "taxId": "41875", "score": 267.0}, {"name": "chr_15_RCC4222", "taxId": "41875", "score": 893.0}, {"name": "chr_15_RCC4222", "taxId": "41875", "score": 869.0}, {"name": "chr_15_RCC4222", "taxId": "41875", "score": 869.0}, {"name": "chr_15_RCC4222", "taxId": "41875", "score": 798.0}, {"name": "chr_15_RCC4222", "taxId": "41875", "score": 859.0}, {"name": "chr_15_RCC4222", "taxId": "41875", "score": 826.0}, {"name": "chr_15_RCC4222", "taxId": "41875", "score": 283.0}, {"name": "chr_15_RCC4222", "taxId": "41875", "score": 815.0}, {"name": "chr_15_RCC4222", "taxId": "41875", "score": 809.0}, {"name": "chr_15_RCC4222", "taxId": "41875", "score": 806.0}, {"name": "chr_15_RCC4222", "taxId": "41875", "score": 800.0}, {"name": "chr_15_RCC4222", "taxId": "41875", "score": 798.0}, {"name": "chr_15_RCC4222", "taxId": "41875", "score": 782.0}, {"name": "chr_15_RCC4222", "taxId": "41875", "score": 774.0}, {"name": "chr_15_RCC4222", "taxId": "41875", "score": 771.0}, {"name": "chr_15_RCC4222", "taxId": "41875", "score": 761.0}, {"name": "chr_15_RCC4222", "taxId": "41875", "score": 536.0}, {"name": "chr_15_RCC4222", "taxId": "41875", "score": 750.0}, {"name": "chr_15_RCC4222", "taxId": "41875", "score": 743.0}, {"name": "chr_15_RCC4222", "taxId": "41875", "score": 732.0}, {"name": "chr_15_RCC4222", "taxId": "41875", "score": 721.0}, {"name": "chr_15_RCC4222", "taxId": "41875", "score": 658.0}, {"name": "chr_15_RCC4222", "taxId": "41875", "score": 582.0}, {"name": "chr_15_RCC4222", "taxId": "41875", "score": 580.0}, {"name": "chr_15_RCC4222", "taxId": "41875", "score": 562.0}, {"name": "chr_15_RCC4222", "taxId": "41875", "score": 634.0}, {"name": "chr_15_RCC4222", "taxId": "41875", "score": 617.0}, {"name": "chr_15_RCC4222", "taxId": "41875", "score": 617.0}, {"name": "chr_15_RCC4222", "taxId": "41875", "score": 143.0}, {"name": "chr_15_RCC4222", "taxId": "41875", "score": 604.0}, {"name": "chr_15_RCC4222", "taxId": "41875", "score": 577.0}, {"name": "chr_15_RCC4222", "taxId": "41875", "score": 562.0}, {"name": "chr_15_RCC4222", "taxId": "41875", "score": 305.0}, {"name": "chr_15_RCC4222", "taxId": "41875", "score": 544.0}, {"name": "chr_15_RCC4222", "taxId": "41875", "score": 536.0}, {"name": "chr_15_RCC4222", "taxId": "41875", "score": 536.0}, {"name": "chr_15_RCC4222", "taxId": "41875", "score": 527.0}, {"name": "chr_15_RCC4222", "taxId": "41875", "score": 514.0}, {"name": "chr_15_RCC4222", "taxId": "41875", "score": 488.0}, {"name": "chr_15_RCC4222", "taxId": "41875", "score": 486.0}, {"name": "chr_15_RCC4222", "taxId": "41875", "score": 252.0}, {"name": "chr_15_RCC4222", "taxId": "41875", "score": 472.0}, {"name": "chr_15_RCC4222", "taxId": "41875", "score": 472.0}, {"name": "chr_15_RCC4222", "taxId": "436017", "score": 472.0}, {"name": "chr_15_RCC4222", "taxId": "41875", "score": 455.0}, {"name": "chr_15_RCC4222", "taxId": "41875", "score": 448.0}, {"name": "chr_15_RCC4222", "taxId": "41875", "score": 448.0}, {"name": "chr_15_RCC4222", "taxId": "41875", "score": 244.0}, {"name": "chr_15_RCC4222", "taxId": "436017", "score": 420.0}, {"name": "chr_15_RCC4222", "taxId": "41875", "score": 388.0}, {"name": "chr_15_RCC4222", "taxId": "41875", "score": 239.0}, {"name": "chr_15_RCC4222", "taxId": "41875", "score": 388.0}, {"name": "chr_15_RCC4222", "taxId": "41875", "score": 368.0}, {"name": "chr_15_RCC4222", "taxId": "41875", "score": 368.0}, {"name": "chr_15_RCC4222", "taxId": "41875", "score": 361.0}, {"name": "chr_15_RCC4222", "taxId": "436017", "score": 276.0}, {"name": "chr_15_RCC4222", "taxId": "436017", "score": 276.0}, {"name": "chr_15_RCC4222", "taxId": "564608", "score": 248.0}, {"name": "chr_15_RCC4222", "taxId": "41875", "score": 235.0}, {"name": "chr_15_RCC4222", "taxId": "41875", "score": 235.0}, {"name": "chr_15_RCC4222", "taxId": "41875", "score": 222.0}, {"name": "chr_15_RCC4222", "taxId": "41875", "score": 220.0}, {"name": "chr_15_RCC4222", "taxId": "436017", "score": 215.0}, {"name": "chr_15_RCC4222", "taxId": "436017", "score": 215.0}, {"name": "chr_15_RCC4222", "taxId": "436017", "score": 215.0}, {"name": "chr_15_RCC4222", "taxId": "41875", "score": 193.0}]}, "taxonomy": {"bestsum": {"species": {"tax": "Bathycoccus prasinos", "score": 1788330.0, "c_index": 2}, "genus": {"tax": "Bathycoccus", "score": 1788330.0, "c_index": 2}, "family": {"tax": "Bathycoccaceae", "score": 1790419.0, "c_index": 1}, "order": {"tax": "Mamiellales", "score": 1790667.0, "c_index": 0}, "phylum": {"tax": "Chlorophyta", "score": 1790667.0, "c_index": 0}, "superkingdom": {"tax": "Eukaryota", "score": 1790667.0, "c_index": 0}}}}, "chr_14_RCC4222": {"name": "chr_14_RCC4222", "length": 669509, "n_count": 0, "agct_count": 669509, "gc": 0.4233, "covs": {"bam0": 107.1183}, "read_cov": {"bam0": 482755}, "hits": {"tax0": [{"name": "chr_14_RCC4222", "taxId": "41875", "score": 546700.0}, {"name": "chr_14_RCC4222", "taxId": "41875", "score": 404500.0}, {"name": "chr_14_RCC4222", "taxId": "41875", "score": 276900.0}, {"name": "chr_14_RCC4222", "taxId": "41875", "score": 3107.0}, {"name": "chr_14_RCC4222", "taxId": "41875", "score": 3107.0}, {"name": "chr_14_RCC4222", "taxId": "41875", "score": 937.0}, {"name": "chr_14_RCC4222", "taxId": "41875", "score": 937.0}, {"name": "chr_14_RCC4222", "taxId": "41875", "score": 833.0}, {"name": "chr_14_RCC4222", "taxId": "41875", "score": 833.0}, {"name": "chr_14_RCC4222", "taxId": "41875", "score": 830.0}, {"name": "chr_14_RCC4222", "taxId": "41875", "score": 815.0}, {"name": "chr_14_RCC4222", "taxId": "41875", "score": 808.0}, {"name": "chr_14_RCC4222", "taxId": "41875", "score": 804.0}, {"name": "chr_14_RCC4222", "taxId": "41875", "score": 704.0}, {"name": "chr_14_RCC4222", "taxId": "41875", "score": 394.0}, {"name": "chr_14_RCC4222", "taxId": "41875", "score": 394.0}, {"name": "chr_14_RCC4222", "taxId": "41875", "score": 385.0}, {"name": "chr_14_RCC4222", "taxId": "41875", "score": 305.0}, {"name": "chr_14_RCC4222", "taxId": "41875", "score": 145.0}, {"name": "chr_14_RCC4222", "taxId": "41875", "score": 145.0}, {"name": "chr_14_RCC4222", "taxId": "41875", "score": 24288.0}, {"name": "chr_14_RCC4222", "taxId": "41875", "score": 394.0}, {"name": "chr_14_RCC4222", "taxId": "41875", "score": 394.0}, {"name": "chr_14_RCC4222", "taxId": "41875", "score": 19496.0}, {"name": "chr_14_RCC4222", "taxId": "41875", "score": 13917.0}, {"name": "chr_14_RCC4222", "taxId": "41875", "score": 11147.0}, {"name": "chr_14_RCC4222", "taxId": "41875", "score": 8427.0}, {"name": "chr_14_RCC4222", "taxId": "41875", "score": 7906.0}, {"name": "chr_14_RCC4222", "taxId": "41875", "score": 7845.0}, {"name": "chr_14_RCC4222", "taxId": "41875", "score": 7817.0}, {"name": "chr_14_RCC4222", "taxId": "41875", "score": 7446.0}, {"name": "chr_14_RCC4222", "taxId": "41875", "score": 7358.0}, {"name": "chr_14_RCC4222", "taxId": "41875", "score": 7358.0}, {"name": "chr_14_RCC4222", "taxId": "41875", "score": 6809.0}, {"name": "chr_14_RCC4222", "taxId": "41875", "score": 6698.0}, {"name": "chr_14_RCC4222", "taxId": "41875", "score": 6453.0}, {"name": "chr_14_RCC4222", "taxId": "41875", "score": 6372.0}, {"name": "chr_14_RCC4222", "taxId": "41875", "score": 6239.0}, {"name": "chr_14_RCC4222", "taxId": "41875", "score": 300.0}, {"name": "chr_14_RCC4222", "taxId": "41875", "score": 5856.0}, {"name": "chr_14_RCC4222", "taxId": "41875", "score": 5674.0}, {"name": "chr_14_RCC4222", "taxId": "41875", "score": 5435.0}, {"name": "chr_14_RCC4222", "taxId": "41875", "score": 5402.0}, {"name": "chr_14_RCC4222", "taxId": "41875", "score": 5397.0}, {"name": "chr_14_RCC4222", "taxId": "41875", "score": 5225.0}, {"name": "chr_14_RCC4222", "taxId": "41875", "score": 2891.0}, {"name": "chr_14_RCC4222", "taxId": "41875", "score": 2032.0}, {"name": "chr_14_RCC4222", "taxId": "41875", "score": 5216.0}, {"name": "chr_14_RCC4222", "taxId": "41875", "score": 316.0}, {"name": "chr_14_RCC4222", "taxId": "41875", "score": 211.0}, {"name": "chr_14_RCC4222", "taxId": "41875", "score": 204.0}, {"name": "chr_14_RCC4222", "taxId": "41875", "score": 150.0}, {"name": "chr_14_RCC4222", "taxId": "41875", "score": 143.0}, {"name": "chr_14_RCC4222", "taxId": "41875", "score": 5164.0}, {"name": "chr_14_RCC4222", "taxId": "41875", "score": 5097.0}, {"name": "chr_14_RCC4222", "taxId": "41875", "score": 5048.0}, {"name": "chr_14_RCC4222", "taxId": "41875", "score": 5003.0}, {"name": "chr_14_RCC4222", "taxId": "41875", "score": 4926.0}, {"name": "chr_14_RCC4222", "taxId": "41875", "score": 420.0}, {"name": "chr_14_RCC4222", "taxId": "41875", "score": 370.0}, {"name": "chr_14_RCC4222", "taxId": "41875", "score": 4876.0}, {"name": "chr_14_RCC4222", "taxId": "41875", "score": 4488.0}, {"name": "chr_14_RCC4222", "taxId": "41875", "score": 4482.0}, {"name": "chr_14_RCC4222", "taxId": "41875", "score": 4361.0}, {"name": "chr_14_RCC4222", "taxId": "41875", "score": 4327.0}, {"name": "chr_14_RCC4222", "taxId": "41875", "score": 4222.0}, {"name": "chr_14_RCC4222", "taxId": "41875", "score": 4176.0}, {"name": "chr_14_RCC4222", "taxId": "41875", "score": 4145.0}, {"name": "chr_14_RCC4222", "taxId": "41875", "score": 4056.0}, {"name": "chr_14_RCC4222", "taxId": "41875", "score": 4034.0}, {"name": "chr_14_RCC4222", "taxId": "41875", "score": 4015.0}, {"name": "chr_14_RCC4222", "taxId": "41875", "score": 3956.0}, {"name": "chr_14_RCC4222", "taxId": "41875", "score": 3949.0}, {"name": "chr_14_RCC4222", "taxId": "41875", "score": 3934.0}, {"name": "chr_14_RCC4222", "taxId": "41875", "score": 3901.0}, {"name": "chr_14_RCC4222", "taxId": "41875", "score": 3901.0}, {"name": "chr_14_RCC4222", "taxId": "41875", "score": 3873.0}, {"name": "chr_14_RCC4222", "taxId": "41875", "score": 3866.0}, {"name": "chr_14_RCC4222", "taxId": "41875", "score": 3795.0}, {"name": "chr_14_RCC4222", "taxId": "41875", "score": 3795.0}, {"name": "chr_14_RCC4222", "taxId": "41875", "score": 3751.0}, {"name": "chr_14_RCC4222", "taxId": "41875", "score": 3729.0}, {"name": "chr_14_RCC4222", "taxId": "41875", "score": 3668.0}, {"name": "chr_14_RCC4222", "taxId": "41875", "score": 3631.0}, {"name": "chr_14_RCC4222", "taxId": "41875", "score": 3602.0}, {"name": "chr_14_RCC4222", "taxId": "41875", "score": 3591.0}, {"name": "chr_14_RCC4222", "taxId": "41875", "score": 3513.0}, {"name": "chr_14_RCC4222", "taxId": "41875", "score": 3496.0}, {"name": "chr_14_RCC4222", "taxId": "41875", "score": 3400.0}, {"name": "chr_14_RCC4222", "taxId": "41875", "score": 686.0}, {"name": "chr_14_RCC4222", "taxId": "41875", "score": 399.0}, {"name": "chr_14_RCC4222", "taxId": "41875", "score": 3363.0}, {"name": "chr_14_RCC4222", "taxId": "41875", "score": 3356.0}, {"name": "chr_14_RCC4222", "taxId": "41875", "score": 2091.0}, {"name": "chr_14_RCC4222", "taxId": "41875", "score": 3297.0}, {"name": "chr_14_RCC4222", "taxId": "41875", "score": 3297.0}, {"name": "chr_14_RCC4222", "taxId": "41875", "score": 3280.0}, {"name": "chr_14_RCC4222", "taxId": "41875", "score": 3278.0}, {"name": "chr_14_RCC4222", "taxId": "41875", "score": 1142.0}, {"name": "chr_14_RCC4222", "taxId": "41875", "score": 3264.0}, {"name": "chr_14_RCC4222", "taxId": "41875", "score": 3245.0}, {"name": "chr_14_RCC4222", "taxId": "41875", "score": 798.0}, {"name": "chr_14_RCC4222", "taxId": "41875", "score": 3214.0}, {"name": "chr_14_RCC4222", "taxId": "41875", "score": 3214.0}, {"name": "chr_14_RCC4222", "taxId": "41875", "score": 2032.0}, {"name": "chr_14_RCC4222", "taxId": "41875", "score": 305.0}, {"name": "chr_14_RCC4222", "taxId": "41875", "score": 3214.0}, {"name": "chr_14_RCC4222", "taxId": "41875", "score": 3181.0}, {"name": "chr_14_RCC4222", "taxId": "41875", "score": 3168.0}, {"name": "chr_14_RCC4222", "taxId": "41875", "score": 3125.0}, {"name": "chr_14_RCC4222", "taxId": "41875", "score": 3103.0}, {"name": "chr_14_RCC4222", "taxId": "41875", "score": 3081.0}, {"name": "chr_14_RCC4222", "taxId": "41875", "score": 3075.0}, {"name": "chr_14_RCC4222", "taxId": "41875", "score": 3070.0}, {"name": "chr_14_RCC4222", "taxId": "41875", "score": 3033.0}, {"name": "chr_14_RCC4222", "taxId": "41875", "score": 656.0}, {"name": "chr_14_RCC4222", "taxId": "41875", "score": 3009.0}, {"name": "chr_14_RCC4222", "taxId": "41875", "score": 2987.0}, {"name": "chr_14_RCC4222", "taxId": "41875", "score": 2981.0}, {"name": "chr_14_RCC4222", "taxId": "41875", "score": 2970.0}, {"name": "chr_14_RCC4222", "taxId": "41875", "score": 2931.0}, {"name": "chr_14_RCC4222", "taxId": "41875", "score": 2926.0}, {"name": "chr_14_RCC4222", "taxId": "41875", "score": 2904.0}, {"name": "chr_14_RCC4222", "taxId": "41875", "score": 833.0}, {"name": "chr_14_RCC4222", "taxId": "41875", "score": 2887.0}, {"name": "chr_14_RCC4222", "taxId": "41875", "score": 2850.0}, {"name": "chr_14_RCC4222", "taxId": "41875", "score": 514.0}, {"name": "chr_14_RCC4222", "taxId": "41875", "score": 464.0}, {"name": "chr_14_RCC4222", "taxId": "41875", "score": 2843.0}, {"name": "chr_14_RCC4222", "taxId": "41875", "score": 2832.0}, {"name": "chr_14_RCC4222", "taxId": "41875", "score": 2811.0}, {"name": "chr_14_RCC4222", "taxId": "41875", "score": 2789.0}, {"name": "chr_14_RCC4222", "taxId": "41875", "score": 2784.0}, {"name": "chr_14_RCC4222", "taxId": "41875", "score": 623.0}, {"name": "chr_14_RCC4222", "taxId": "41875", "score": 2782.0}, {"name": "chr_14_RCC4222", "taxId": "41875", "score": 2776.0}, {"name": "chr_14_RCC4222", "taxId": "41875", "score": 2771.0}, {"name": "chr_14_RCC4222", "taxId": "41875", "score": 2748.0}, {"name": "chr_14_RCC4222", "taxId": "41875", "score": 2704.0}, {"name": "chr_14_RCC4222", "taxId": "41875", "score": 2699.0}, {"name": "chr_14_RCC4222", "taxId": "41875", "score": 2695.0}, {"name": "chr_14_RCC4222", "taxId": "41875", "score": 2665.0}, {"name": "chr_14_RCC4222", "taxId": "41875", "score": 436.0}, {"name": "chr_14_RCC4222", "taxId": "41875", "score": 2665.0}, {"name": "chr_14_RCC4222", "taxId": "41875", "score": 2665.0}, {"name": "chr_14_RCC4222", "taxId": "41875", "score": 2660.0}, {"name": "chr_14_RCC4222", "taxId": "41875", "score": 2628.0}, {"name": "chr_14_RCC4222", "taxId": "41875", "score": 2625.0}, {"name": "chr_14_RCC4222", "taxId": "41875", "score": 2597.0}, {"name": "chr_14_RCC4222", "taxId": "41875", "score": 652.0}, {"name": "chr_14_RCC4222", "taxId": "41875", "score": 2582.0}, {"name": "chr_14_RCC4222", "taxId": "41875", "score": 2582.0}, {"name": "chr_14_RCC4222", "taxId": "41875", "score": 2577.0}, {"name": "chr_14_RCC4222", "taxId": "41875", "score": 2573.0}, {"name": "chr_14_RCC4222", "taxId": "41875", "score": 2017.0}, {"name": "chr_14_RCC4222", "taxId": "41875", "score": 645.0}, {"name": "chr_14_RCC4222", "taxId": "41875", "score": 625.0}, {"name": "chr_14_RCC4222", "taxId": "41875", "score": 621.0}, {"name": "chr_14_RCC4222", "taxId": "41875", "score": 411.0}, {"name": "chr_14_RCC4222", "taxId": "41875", "score": 182.0}, {"name": "chr_14_RCC4222", "taxId": "41875", "score": 2553.0}, {"name": "chr_14_RCC4222", "taxId": "41875", "score": 178.0}, {"name": "chr_14_RCC4222", "taxId": "41875", "score": 2516.0}, {"name": "chr_14_RCC4222", "taxId": "41875", "score": 2514.0}, {"name": "chr_14_RCC4222", "taxId": "41875", "score": 2510.0}, {"name": "chr_14_RCC4222", "taxId": "41875", "score": 2507.0}, {"name": "chr_14_RCC4222", "taxId": "41875", "score": 2507.0}, {"name": "chr_14_RCC4222", "taxId": "41875", "score": 891.0}, {"name": "chr_14_RCC4222", "taxId": "41875", "score": 2433.0}, {"name": "chr_14_RCC4222", "taxId": "41875", "score": 2427.0}, {"name": "chr_14_RCC4222", "taxId": "41875", "score": 2405.0}, {"name": "chr_14_RCC4222", "taxId": "41875", "score": 2398.0}, {"name": "chr_14_RCC4222", "taxId": "41875", "score": 2379.0}, {"name": "chr_14_RCC4222", "taxId": "41875", "score": 2372.0}, {"name": "chr_14_RCC4222", "taxId": "41875", "score": 2366.0}, {"name": "chr_14_RCC4222", "taxId": "41875", "score": 2361.0}, {"name": "chr_14_RCC4222", "taxId": "41875", "score": 2350.0}, {"name": "chr_14_RCC4222", "taxId": "41875", "score": 2333.0}, {"name": "chr_14_RCC4222", "taxId": "41875", "score": 2327.0}, {"name": "chr_14_RCC4222", "taxId": "41875", "score": 2327.0}, {"name": "chr_14_RCC4222", "taxId": "41875", "score": 2322.0}, {"name": "chr_14_RCC4222", "taxId": "41875", "score": 2316.0}, {"name": "chr_14_RCC4222", "taxId": "41875", "score": 2316.0}, {"name": "chr_14_RCC4222", "taxId": "41875", "score": 2294.0}, {"name": "chr_14_RCC4222", "taxId": "41875", "score": 2278.0}, {"name": "chr_14_RCC4222", "taxId": "41875", "score": 2263.0}, {"name": "chr_14_RCC4222", "taxId": "41875", "score": 158.0}, {"name": "chr_14_RCC4222", "taxId": "41875", "score": 2250.0}, {"name": "chr_14_RCC4222", "taxId": "41875", "score": 2244.0}, {"name": "chr_14_RCC4222", "taxId": "41875", "score": 2228.0}, {"name": "chr_14_RCC4222", "taxId": "41875", "score": 2206.0}, {"name": "chr_14_RCC4222", "taxId": "41875", "score": 2183.0}, {"name": "chr_14_RCC4222", "taxId": "41875", "score": 2178.0}, {"name": "chr_14_RCC4222", "taxId": "41875", "score": 2145.0}, {"name": "chr_14_RCC4222", "taxId": "41875", "score": 2139.0}, {"name": "chr_14_RCC4222", "taxId": "41875", "score": 2139.0}, {"name": "chr_14_RCC4222", "taxId": "41875", "score": 2106.0}, {"name": "chr_14_RCC4222", "taxId": "41875", "score": 586.0}, {"name": "chr_14_RCC4222", "taxId": "41875", "score": 566.0}, {"name": "chr_14_RCC4222", "taxId": "41875", "score": 398.0}, {"name": "chr_14_RCC4222", "taxId": "41875", "score": 375.0}, {"name": "chr_14_RCC4222", "taxId": "41875", "score": 324.0}, {"name": "chr_14_RCC4222", "taxId": "41875", "score": 219.0}, {"name": "chr_14_RCC4222", "taxId": "41875", "score": 204.0}, {"name": "chr_14_RCC4222", "taxId": "41875", "score": 187.0}, {"name": "chr_14_RCC4222", "taxId": "41875", "score": 2095.0}, {"name": "chr_14_RCC4222", "taxId": "41875", "score": 2091.0}, {"name": "chr_14_RCC4222", "taxId": "41875", "score": 695.0}, {"name": "chr_14_RCC4222", "taxId": "41875", "score": 2089.0}, {"name": "chr_14_RCC4222", "taxId": "41875", "score": 2084.0}, {"name": "chr_14_RCC4222", "taxId": "41875", "score": 2080.0}, {"name": "chr_14_RCC4222", "taxId": "41875", "score": 176.0}, {"name": "chr_14_RCC4222", "taxId": "41875", "score": 2074.0}, {"name": "chr_14_RCC4222", "taxId": "41875", "score": 255.0}, {"name": "chr_14_RCC4222", "taxId": "41875", "score": 2073.0}, {"name": "chr_14_RCC4222", "taxId": "41875", "score": 2058.0}, {"name": "chr_14_RCC4222", "taxId": "41875", "score": 2050.0}, {"name": "chr_14_RCC4222", "taxId": "41875", "score": 2050.0}, {"name": "chr_14_RCC4222", "taxId": "41875", "score": 2045.0}, {"name": "chr_14_RCC4222", "taxId": "41875", "score": 2028.0}, {"name": "chr_14_RCC4222", "taxId": "41875", "score": 2025.0}, {"name": "chr_14_RCC4222", "taxId": "41875", "score": 2015.0}, {"name": "chr_14_RCC4222", "taxId": "41875", "score": 307.0}, {"name": "chr_14_RCC4222", "taxId": "41875", "score": 161.0}, {"name": "chr_14_RCC4222", "taxId": "41875", "score": 1989.0}, {"name": "chr_14_RCC4222", "taxId": "41875", "score": 1978.0}, {"name": "chr_14_RCC4222", "taxId": "41875", "score": 1973.0}, {"name": "chr_14_RCC4222", "taxId": "41875", "score": 1962.0}, {"name": "chr_14_RCC4222", "taxId": "41875", "score": 1958.0}, {"name": "chr_14_RCC4222", "taxId": "41875", "score": 302.0}, {"name": "chr_14_RCC4222", "taxId": "41875", "score": 1956.0}, {"name": "chr_14_RCC4222", "taxId": "41875", "score": 1953.0}, {"name": "chr_14_RCC4222", "taxId": "41875", "score": 1951.0}, {"name": "chr_14_RCC4222", "taxId": "41875", "score": 1945.0}, {"name": "chr_14_RCC4222", "taxId": "41875", "score": 1945.0}, {"name": "chr_14_RCC4222", "taxId": "41875", "score": 1166.0}, {"name": "chr_14_RCC4222", "taxId": "41875", "score": 1923.0}, {"name": "chr_14_RCC4222", "taxId": "41875", "score": 1901.0}, {"name": "chr_14_RCC4222", "taxId": "41875", "score": 1895.0}, {"name": "chr_14_RCC4222", "taxId": "41875", "score": 1884.0}, {"name": "chr_14_RCC4222", "taxId": "41875", "score": 1862.0}, {"name": "chr_14_RCC4222", "taxId": "41875", "score": 1862.0}, {"name": "chr_14_RCC4222", "taxId": "41875", "score": 937.0}, {"name": "chr_14_RCC4222", "taxId": "41875", "score": 830.0}, {"name": "chr_14_RCC4222", "taxId": "41875", "score": 1840.0}, {"name": "chr_14_RCC4222", "taxId": "41875", "score": 712.0}, {"name": "chr_14_RCC4222", "taxId": "41875", "score": 1840.0}, {"name": "chr_14_RCC4222", "taxId": "41875", "score": 1829.0}, {"name": "chr_14_RCC4222", "taxId": "41875", "score": 1829.0}, {"name": "chr_14_RCC4222", "taxId": "41875", "score": 1818.0}, {"name": "chr_14_RCC4222", "taxId": "41875", "score": 1796.0}, {"name": "chr_14_RCC4222", "taxId": "41875", "score": 1773.0}, {"name": "chr_14_RCC4222", "taxId": "41875", "score": 311.0}, {"name": "chr_14_RCC4222", "taxId": "41875", "score": 1762.0}, {"name": "chr_14_RCC4222", "taxId": "41875", "score": 1759.0}, {"name": "chr_14_RCC4222", "taxId": "41875", "score": 1463.0}, {"name": "chr_14_RCC4222", "taxId": "41875", "score": 1746.0}, {"name": "chr_14_RCC4222", "taxId": "41875", "score": 1729.0}, {"name": "chr_14_RCC4222", "taxId": "41875", "score": 1707.0}, {"name": "chr_14_RCC4222", "taxId": "41875", "score": 1707.0}, {"name": "chr_14_RCC4222", "taxId": "41875", "score": 1690.0}, {"name": "chr_14_RCC4222", "taxId": "41875", "score": 1685.0}, {"name": "chr_14_RCC4222", "taxId": "41875", "score": 721.0}, {"name": "chr_14_RCC4222", "taxId": "41875", "score": 228.0}, {"name": "chr_14_RCC4222", "taxId": "41875", "score": 172.0}, {"name": "chr_14_RCC4222", "taxId": "41875", "score": 145.0}, {"name": "chr_14_RCC4222", "taxId": "41875", "score": 1663.0}, {"name": "chr_14_RCC4222", "taxId": "41875", "score": 1663.0}, {"name": "chr_14_RCC4222", "taxId": "41875", "score": 1652.0}, {"name": "chr_14_RCC4222", "taxId": "41875", "score": 1642.0}, {"name": "chr_14_RCC4222", "taxId": "41875", "score": 185.0}, {"name": "chr_14_RCC4222", "taxId": "41875", "score": 1635.0}, {"name": "chr_14_RCC4222", "taxId": "41875", "score": 1635.0}, {"name": "chr_14_RCC4222", "taxId": "41875", "score": 1629.0}, {"name": "chr_14_RCC4222", "taxId": "41875", "score": 808.0}, {"name": "chr_14_RCC4222", "taxId": "41875", "score": 1629.0}, {"name": "chr_14_RCC4222", "taxId": "41875", "score": 1618.0}, {"name": "chr_14_RCC4222", "taxId": "41875", "score": 1613.0}, {"name": "chr_14_RCC4222", "taxId": "41875", "score": 204.0}, {"name": "chr_14_RCC4222", "taxId": "41875", "score": 1607.0}, {"name": "chr_14_RCC4222", "taxId": "41875", "score": 1596.0}, {"name": "chr_14_RCC4222", "taxId": "41875", "score": 1591.0}, {"name": "chr_14_RCC4222", "taxId": "41875", "score": 815.0}, {"name": "chr_14_RCC4222", "taxId": "41875", "score": 1585.0}, {"name": "chr_14_RCC4222", "taxId": "41875", "score": 1574.0}, {"name": "chr_14_RCC4222", "taxId": "41875", "score": 1574.0}, {"name": "chr_14_RCC4222", "taxId": "41875", "score": 1574.0}, {"name": "chr_14_RCC4222", "taxId": "41875", "score": 1552.0}, {"name": "chr_14_RCC4222", "taxId": "41875", "score": 1548.0}, {"name": "chr_14_RCC4222", "taxId": "41875", "score": 285.0}, {"name": "chr_14_RCC4222", "taxId": "41875", "score": 1544.0}, {"name": "chr_14_RCC4222", "taxId": "41875", "score": 180.0}, {"name": "chr_14_RCC4222", "taxId": "41875", "score": 1544.0}, {"name": "chr_14_RCC4222", "taxId": "41875", "score": 196.0}, {"name": "chr_14_RCC4222", "taxId": "41875", "score": 1535.0}, {"name": "chr_14_RCC4222", "taxId": "41875", "score": 704.0}, {"name": "chr_14_RCC4222", "taxId": "41875", "score": 1535.0}, {"name": "chr_14_RCC4222", "taxId": "41875", "score": 1533.0}, {"name": "chr_14_RCC4222", "taxId": "41875", "score": 366.0}, {"name": "chr_14_RCC4222", "taxId": "41875", "score": 1530.0}, {"name": "chr_14_RCC4222", "taxId": "41875", "score": 839.0}, {"name": "chr_14_RCC4222", "taxId": "41875", "score": 1524.0}, {"name": "chr_14_RCC4222", "taxId": "41875", "score": 1519.0}, {"name": "chr_14_RCC4222", "taxId": "41875", "score": 1517.0}, {"name": "chr_14_RCC4222", "taxId": "41875", "score": 900.0}, {"name": "chr_14_RCC4222", "taxId": "41875", "score": 281.0}, {"name": "chr_14_RCC4222", "taxId": "41875", "score": 1513.0}, {"name": "chr_14_RCC4222", "taxId": "41875", "score": 425.0}, {"name": "chr_14_RCC4222", "taxId": "41875", "score": 1502.0}, {"name": "chr_14_RCC4222", "taxId": "41875", "score": 1480.0}, {"name": "chr_14_RCC4222", "taxId": "41875", "score": 1476.0}, {"name": "chr_14_RCC4222", "taxId": "41875", "score": 1474.0}, {"name": "chr_14_RCC4222", "taxId": "41875", "score": 1424.0}, {"name": "chr_14_RCC4222", "taxId": "41875", "score": 1402.0}, {"name": "chr_14_RCC4222", "taxId": "41875", "score": 1397.0}, {"name": "chr_14_RCC4222", "taxId": "41875", "score": 1386.0}, {"name": "chr_14_RCC4222", "taxId": "41875", "score": 1363.0}, {"name": "chr_14_RCC4222", "taxId": "41875", "score": 1343.0}, {"name": "chr_14_RCC4222", "taxId": "41875", "score": 1330.0}, {"name": "chr_14_RCC4222", "taxId": "41875", "score": 1330.0}, {"name": "chr_14_RCC4222", "taxId": "41875", "score": 1319.0}, {"name": "chr_14_RCC4222", "taxId": "41875", "score": 1317.0}, {"name": "chr_14_RCC4222", "taxId": "41875", "score": 359.0}, {"name": "chr_14_RCC4222", "taxId": "41875", "score": 302.0}, {"name": "chr_14_RCC4222", "taxId": "41875", "score": 296.0}, {"name": "chr_14_RCC4222", "taxId": "41875", "score": 292.0}, {"name": "chr_14_RCC4222", "taxId": "41875", "score": 292.0}, {"name": "chr_14_RCC4222", "taxId": "41875", "score": 1303.0}, {"name": "chr_14_RCC4222", "taxId": "41875", "score": 1297.0}, {"name": "chr_14_RCC4222", "taxId": "41875", "score": 728.0}, {"name": "chr_14_RCC4222", "taxId": "41875", "score": 1291.0}, {"name": "chr_14_RCC4222", "taxId": "41875", "score": 1291.0}, {"name": "chr_14_RCC4222", "taxId": "41875", "score": 1280.0}, {"name": "chr_14_RCC4222", "taxId": "41875", "score": 1277.0}, {"name": "chr_14_RCC4222", "taxId": "41875", "score": 248.0}, {"name": "chr_14_RCC4222", "taxId": "41875", "score": 1273.0}, {"name": "chr_14_RCC4222", "taxId": "41875", "score": 1242.0}, {"name": "chr_14_RCC4222", "taxId": "41875", "score": 1242.0}, {"name": "chr_14_RCC4222", "taxId": "41875", "score": 1206.0}, {"name": "chr_14_RCC4222", "taxId": "41875", "score": 913.0}, {"name": "chr_14_RCC4222", "taxId": "41875", "score": 1203.0}, {"name": "chr_14_RCC4222", "taxId": "41875", "score": 1160.0}, {"name": "chr_14_RCC4222", "taxId": "41875", "score": 1158.0}, {"name": "chr_14_RCC4222", "taxId": "41875", "score": 1131.0}, {"name": "chr_14_RCC4222", "taxId": "41875", "score": 1120.0}, {"name": "chr_14_RCC4222", "taxId": "41875", "score": 1114.0}, {"name": "chr_14_RCC4222", "taxId": "41875", "score": 1088.0}, {"name": "chr_14_RCC4222", "taxId": "41875", "score": 285.0}, {"name": "chr_14_RCC4222", "taxId": "41875", "score": 237.0}, {"name": "chr_14_RCC4222", "taxId": "41875", "score": 1075.0}, {"name": "chr_14_RCC4222", "taxId": "41875", "score": 1070.0}, {"name": "chr_14_RCC4222", "taxId": "41875", "score": 1070.0}, {"name": "chr_14_RCC4222", "taxId": "41875", "score": 468.0}, {"name": "chr_14_RCC4222", "taxId": "41875", "score": 228.0}, {"name": "chr_14_RCC4222", "taxId": "41875", "score": 1048.0}, {"name": "chr_14_RCC4222", "taxId": "41875", "score": 254.0}, {"name": "chr_14_RCC4222", "taxId": "41875", "score": 1042.0}, {"name": "chr_14_RCC4222", "taxId": "41875", "score": 1042.0}, {"name": "chr_14_RCC4222", "taxId": "41875", "score": 1037.0}, {"name": "chr_14_RCC4222", "taxId": "41875", "score": 1026.0}, {"name": "chr_14_RCC4222", "taxId": "41875", "score": 981.0}, {"name": "chr_14_RCC4222", "taxId": "41875", "score": 974.0}, {"name": "chr_14_RCC4222", "taxId": "41875", "score": 499.0}, {"name": "chr_14_RCC4222", "taxId": "41875", "score": 327.0}, {"name": "chr_14_RCC4222", "taxId": "41875", "score": 178.0}, {"name": "chr_14_RCC4222", "taxId": "41875", "score": 953.0}, {"name": "chr_14_RCC4222", "taxId": "41875", "score": 931.0}, {"name": "chr_14_RCC4222", "taxId": "41875", "score": 929.0}, {"name": "chr_14_RCC4222", "taxId": "41875", "score": 161.0}, {"name": "chr_14_RCC4222", "taxId": "41875", "score": 926.0}, {"name": "chr_14_RCC4222", "taxId": "41875", "score": 917.0}, {"name": "chr_14_RCC4222", "taxId": "41875", "score": 292.0}, {"name": "chr_14_RCC4222", "taxId": "41875", "score": 913.0}, {"name": "chr_14_RCC4222", "taxId": "41875", "score": 782.0}, {"name": "chr_14_RCC4222", "taxId": "41875", "score": 702.0}, {"name": "chr_14_RCC4222", "taxId": "41875", "score": 909.0}, {"name": "chr_14_RCC4222", "taxId": "41875", "score": 909.0}, {"name": "chr_14_RCC4222", "taxId": "41875", "score": 905.0}, {"name": "chr_14_RCC4222", "taxId": "41875", "score": 887.0}, {"name": "chr_14_RCC4222", "taxId": "41875", "score": 806.0}, {"name": "chr_14_RCC4222", "taxId": "41875", "score": 387.0}, {"name": "chr_14_RCC4222", "taxId": "41875", "score": 905.0}, {"name": "chr_14_RCC4222", "taxId": "41875", "score": 905.0}, {"name": "chr_14_RCC4222", "taxId": "41875", "score": 876.0}, {"name": "chr_14_RCC4222", "taxId": "41875", "score": 811.0}, {"name": "chr_14_RCC4222", "taxId": "41875", "score": 739.0}, {"name": "chr_14_RCC4222", "taxId": "41875", "score": 708.0}, {"name": "chr_14_RCC4222", "taxId": "41875", "score": 340.0}, {"name": "chr_14_RCC4222", "taxId": "41875", "score": 904.0}, {"name": "chr_14_RCC4222", "taxId": "41875", "score": 904.0}, {"name": "chr_14_RCC4222", "taxId": "41875", "score": 904.0}, {"name": "chr_14_RCC4222", "taxId": "41875", "score": 828.0}, {"name": "chr_14_RCC4222", "taxId": "41875", "score": 486.0}, {"name": "chr_14_RCC4222", "taxId": "41875", "score": 481.0}, {"name": "chr_14_RCC4222", "taxId": "41875", "score": 224.0}, {"name": "chr_14_RCC4222", "taxId": "41875", "score": 143.0}, {"name": "chr_14_RCC4222", "taxId": "41875", "score": 143.0}, {"name": "chr_14_RCC4222", "taxId": "41875", "score": 900.0}, {"name": "chr_14_RCC4222", "taxId": "41875", "score": 894.0}, {"name": "chr_14_RCC4222", "taxId": "41875", "score": 322.0}, {"name": "chr_14_RCC4222", "taxId": "41875", "score": 893.0}, {"name": "chr_14_RCC4222", "taxId": "41875", "score": 887.0}, {"name": "chr_14_RCC4222", "taxId": "41875", "score": 887.0}, {"name": "chr_14_RCC4222", "taxId": "41875", "score": 870.0}, {"name": "chr_14_RCC4222", "taxId": "41875", "score": 856.0}, {"name": "chr_14_RCC4222", "taxId": "41875", "score": 859.0}, {"name": "chr_14_RCC4222", "taxId": "41875", "score": 845.0}, {"name": "chr_14_RCC4222", "taxId": "41875", "score": 211.0}, {"name": "chr_14_RCC4222", "taxId": "41875", "score": 837.0}, {"name": "chr_14_RCC4222", "taxId": "41875", "score": 832.0}, {"name": "chr_14_RCC4222", "taxId": "41875", "score": 300.0}, {"name": "chr_14_RCC4222", "taxId": "41875", "score": 832.0}, {"name": "chr_14_RCC4222", "taxId": "41875", "score": 821.0}, {"name": "chr_14_RCC4222", "taxId": "41875", "score": 719.0}, {"name": "chr_14_RCC4222", "taxId": "41875", "score": 701.0}, {"name": "chr_14_RCC4222", "taxId": "41875", "score": 656.0}, {"name": "chr_14_RCC4222", "taxId": "41875", "score": 300.0}, {"name": "chr_14_RCC4222", "taxId": "41875", "score": 183.0}, {"name": "chr_14_RCC4222", "taxId": "41875", "score": 828.0}, {"name": "chr_14_RCC4222", "taxId": "41875", "score": 828.0}, {"name": "chr_14_RCC4222", "taxId": "41875", "score": 178.0}, {"name": "chr_14_RCC4222", "taxId": "41875", "score": 826.0}, {"name": "chr_14_RCC4222", "taxId": "41875", "score": 822.0}, {"name": "chr_14_RCC4222", "taxId": "41875", "score": 412.0}, {"name": "chr_14_RCC4222", "taxId": "41875", "score": 821.0}, {"name": "chr_14_RCC4222", "taxId": "41875", "score": 821.0}, {"name": "chr_14_RCC4222", "taxId": "41875", "score": 815.0}, {"name": "chr_14_RCC4222", "taxId": "41875", "score": 813.0}, {"name": "chr_14_RCC4222", "taxId": "41875", "score": 575.0}, {"name": "chr_14_RCC4222", "taxId": "41875", "score": 206.0}, {"name": "chr_14_RCC4222", "taxId": "41875", "score": 809.0}, {"name": "chr_14_RCC4222", "taxId": "41875", "score": 809.0}, {"name": "chr_14_RCC4222", "taxId": "41875", "score": 800.0}, {"name": "chr_14_RCC4222", "taxId": "41875", "score": 769.0}, {"name": "chr_14_RCC4222", "taxId": "41875", "score": 793.0}, {"name": "chr_14_RCC4222", "taxId": "41875", "score": 787.0}, {"name": "chr_14_RCC4222", "taxId": "41875", "score": 787.0}, {"name": "chr_14_RCC4222", "taxId": "41875", "score": 782.0}, {"name": "chr_14_RCC4222", "taxId": "41875", "score": 782.0}, {"name": "chr_14_RCC4222", "taxId": "41875", "score": 499.0}, {"name": "chr_14_RCC4222", "taxId": "41875", "score": 455.0}, {"name": "chr_14_RCC4222", "taxId": "41875", "score": 305.0}, {"name": "chr_14_RCC4222", "taxId": "41875", "score": 252.0}, {"name": "chr_14_RCC4222", "taxId": "41875", "score": 241.0}, {"name": "chr_14_RCC4222", "taxId": "41875", "score": 154.0}, {"name": "chr_14_RCC4222", "taxId": "41875", "score": 150.0}, {"name": "chr_14_RCC4222", "taxId": "41875", "score": 145.0}, {"name": "chr_14_RCC4222", "taxId": "41875", "score": 782.0}, {"name": "chr_14_RCC4222", "taxId": "41875", "score": 780.0}, {"name": "chr_14_RCC4222", "taxId": "41875", "score": 141.0}, {"name": "chr_14_RCC4222", "taxId": "41875", "score": 754.0}, {"name": "chr_14_RCC4222", "taxId": "41875", "score": 743.0}, {"name": "chr_14_RCC4222", "taxId": "564608", "score": 741.0}, {"name": "chr_14_RCC4222", "taxId": "41875", "score": 739.0}, {"name": "chr_14_RCC4222", "taxId": "41875", "score": 207.0}, {"name": "chr_14_RCC4222", "taxId": "41875", "score": 728.0}, {"name": "chr_14_RCC4222", "taxId": "41875", "score": 586.0}, {"name": "chr_14_RCC4222", "taxId": "41875", "score": 564.0}, {"name": "chr_14_RCC4222", "taxId": "41875", "score": 494.0}, {"name": "chr_14_RCC4222", "taxId": "41875", "score": 351.0}, {"name": "chr_14_RCC4222", "taxId": "41875", "score": 148.0}, {"name": "chr_14_RCC4222", "taxId": "41875", "score": 726.0}, {"name": "chr_14_RCC4222", "taxId": "41875", "score": 710.0}, {"name": "chr_14_RCC4222", "taxId": "41875", "score": 708.0}, {"name": "chr_14_RCC4222", "taxId": "41875", "score": 701.0}, {"name": "chr_14_RCC4222", "taxId": "41875", "score": 697.0}, {"name": "chr_14_RCC4222", "taxId": "41875", "score": 693.0}, {"name": "chr_14_RCC4222", "taxId": "41875", "score": 693.0}, {"name": "chr_14_RCC4222", "taxId": "41875", "score": 682.0}, {"name": "chr_14_RCC4222", "taxId": "41875", "score": 388.0}, {"name": "chr_14_RCC4222", "taxId": "41875", "score": 364.0}, {"name": "chr_14_RCC4222", "taxId": "41875", "score": 176.0}, {"name": "chr_14_RCC4222", "taxId": "296587", "score": 676.0}, {"name": "chr_14_RCC4222", "taxId": "296587", "score": 645.0}, {"name": "chr_14_RCC4222", "taxId": "296587", "score": 645.0}, {"name": "chr_14_RCC4222", "taxId": "296587", "score": 486.0}, {"name": "chr_14_RCC4222", "taxId": "41875", "score": 641.0}, {"name": "chr_14_RCC4222", "taxId": "41875", "score": 427.0}, {"name": "chr_14_RCC4222", "taxId": "41875", "score": 405.0}, {"name": "chr_14_RCC4222", "taxId": "41875", "score": 303.0}, {"name": "chr_14_RCC4222", "taxId": "41875", "score": 298.0}, {"name": "chr_14_RCC4222", "taxId": "41875", "score": 261.0}, {"name": "chr_14_RCC4222", "taxId": "41875", "score": 183.0}, {"name": "chr_14_RCC4222", "taxId": "41875", "score": 178.0}, {"name": "chr_14_RCC4222", "taxId": "41875", "score": 169.0}, {"name": "chr_14_RCC4222", "taxId": "41875", "score": 154.0}, {"name": "chr_14_RCC4222", "taxId": "41875", "score": 150.0}, {"name": "chr_14_RCC4222", "taxId": "41875", "score": 625.0}, {"name": "chr_14_RCC4222", "taxId": "41875", "score": 564.0}, {"name": "chr_14_RCC4222", "taxId": "41875", "score": 440.0}, {"name": "chr_14_RCC4222", "taxId": "41875", "score": 165.0}, {"name": "chr_14_RCC4222", "taxId": "41875", "score": 599.0}, {"name": "chr_14_RCC4222", "taxId": "41875", "score": 291.0}, {"name": "chr_14_RCC4222", "taxId": "41875", "score": 263.0}, {"name": "chr_14_RCC4222", "taxId": "41875", "score": 588.0}, {"name": "chr_14_RCC4222", "taxId": "41875", "score": 586.0}, {"name": "chr_14_RCC4222", "taxId": "41875", "score": 351.0}, {"name": "chr_14_RCC4222", "taxId": "41875", "score": 582.0}, {"name": "chr_14_RCC4222", "taxId": "41875", "score": 457.0}, {"name": "chr_14_RCC4222", "taxId": "41875", "score": 344.0}, {"name": "chr_14_RCC4222", "taxId": "41875", "score": 276.0}, {"name": "chr_14_RCC4222", "taxId": "41875", "score": 579.0}, {"name": "chr_14_RCC4222", "taxId": "41875", "score": 327.0}, {"name": "chr_14_RCC4222", "taxId": "41875", "score": 217.0}, {"name": "chr_14_RCC4222", "taxId": "41875", "score": 211.0}, {"name": "chr_14_RCC4222", "taxId": "41875", "score": 195.0}, {"name": "chr_14_RCC4222", "taxId": "41875", "score": 143.0}, {"name": "chr_14_RCC4222", "taxId": "41875", "score": 573.0}, {"name": "chr_14_RCC4222", "taxId": "41875", "score": 542.0}, {"name": "chr_14_RCC4222", "taxId": "41875", "score": 560.0}, {"name": "chr_14_RCC4222", "taxId": "41875", "score": 558.0}, {"name": "chr_14_RCC4222", "taxId": "41875", "score": 516.0}, {"name": "chr_14_RCC4222", "taxId": "41875", "score": 398.0}, {"name": "chr_14_RCC4222", "taxId": "41875", "score": 553.0}, {"name": "chr_14_RCC4222", "taxId": "41875", "score": 401.0}, {"name": "chr_14_RCC4222", "taxId": "41875", "score": 333.0}, {"name": "chr_14_RCC4222", "taxId": "41875", "score": 252.0}, {"name": "chr_14_RCC4222", "taxId": "41875", "score": 209.0}, {"name": "chr_14_RCC4222", "taxId": "41875", "score": 189.0}, {"name": "chr_14_RCC4222", "taxId": "41875", "score": 156.0}, {"name": "chr_14_RCC4222", "taxId": "41875", "score": 551.0}, {"name": "chr_14_RCC4222", "taxId": "41875", "score": 377.0}, {"name": "chr_14_RCC4222", "taxId": "41875", "score": 337.0}, {"name": "chr_14_RCC4222", "taxId": "41875", "score": 239.0}, {"name": "chr_14_RCC4222", "taxId": "41875", "score": 211.0}, {"name": "chr_14_RCC4222", "taxId": "41875", "score": 158.0}, {"name": "chr_14_RCC4222", "taxId": "41875", "score": 156.0}, {"name": "chr_14_RCC4222", "taxId": "41875", "score": 549.0}, {"name": "chr_14_RCC4222", "taxId": "41875", "score": 544.0}, {"name": "chr_14_RCC4222", "taxId": "41875", "score": 534.0}, {"name": "chr_14_RCC4222", "taxId": "41875", "score": 488.0}, {"name": "chr_14_RCC4222", "taxId": "41875", "score": 350.0}, {"name": "chr_14_RCC4222", "taxId": "41875", "score": 298.0}, {"name": "chr_14_RCC4222", "taxId": "41875", "score": 252.0}, {"name": "chr_14_RCC4222", "taxId": "41875", "score": 200.0}, {"name": "chr_14_RCC4222", "taxId": "41875", "score": 521.0}, {"name": "chr_14_RCC4222", "taxId": "41875", "score": 510.0}, {"name": "chr_14_RCC4222", "taxId": "41875", "score": 479.0}, {"name": "chr_14_RCC4222", "taxId": "41875", "score": 161.0}, {"name": "chr_14_RCC4222", "taxId": "41875", "score": 508.0}, {"name": "chr_14_RCC4222", "taxId": "41875", "score": 189.0}, {"name": "chr_14_RCC4222", "taxId": "41875", "score": 171.0}, {"name": "chr_14_RCC4222", "taxId": "41875", "score": 497.0}, {"name": "chr_14_RCC4222", "taxId": "41875", "score": 399.0}, {"name": "chr_14_RCC4222", "taxId": "296587", "score": 486.0}, {"name": "chr_14_RCC4222", "taxId": "41875", "score": 481.0}, {"name": "chr_14_RCC4222", "taxId": "41875", "score": 468.0}, {"name": "chr_14_RCC4222", "taxId": "41875", "score": 359.0}, {"name": "chr_14_RCC4222", "taxId": "41875", "score": 316.0}, {"name": "chr_14_RCC4222", "taxId": "41875", "score": 141.0}, {"name": "chr_14_RCC4222", "taxId": "41875", "score": 481.0}, {"name": "chr_14_RCC4222", "taxId": "41875", "score": 472.0}, {"name": "chr_14_RCC4222", "taxId": "41875", "score": 472.0}, {"name": "chr_14_RCC4222", "taxId": "41875", "score": 267.0}, {"name": "chr_14_RCC4222", "taxId": "41875", "score": 220.0}, {"name": "chr_14_RCC4222", "taxId": "41875", "score": 470.0}, {"name": "chr_14_RCC4222", "taxId": "41875", "score": 274.0}, {"name": "chr_14_RCC4222", "taxId": "41875", "score": 204.0}, {"name": "chr_14_RCC4222", "taxId": "41875", "score": 167.0}, {"name": "chr_14_RCC4222", "taxId": "41875", "score": 459.0}, {"name": "chr_14_RCC4222", "taxId": "41875", "score": 292.0}, {"name": "chr_14_RCC4222", "taxId": "41875", "score": 459.0}, {"name": "chr_14_RCC4222", "taxId": "41875", "score": 331.0}, {"name": "chr_14_RCC4222", "taxId": "41875", "score": 294.0}, {"name": "chr_14_RCC4222", "taxId": "41875", "score": 294.0}, {"name": "chr_14_RCC4222", "taxId": "41875", "score": 200.0}, {"name": "chr_14_RCC4222", "taxId": "41875", "score": 195.0}, {"name": "chr_14_RCC4222", "taxId": "41875", "score": 459.0}, {"name": "chr_14_RCC4222", "taxId": "41875", "score": 427.0}, {"name": "chr_14_RCC4222", "taxId": "41875", "score": 377.0}, {"name": "chr_14_RCC4222", "taxId": "41875", "score": 326.0}, {"name": "chr_14_RCC4222", "taxId": "41875", "score": 307.0}, {"name": "chr_14_RCC4222", "taxId": "41875", "score": 219.0}, {"name": "chr_14_RCC4222", "taxId": "41875", "score": 189.0}, {"name": "chr_14_RCC4222", "taxId": "41875", "score": 189.0}, {"name": "chr_14_RCC4222", "taxId": "41875", "score": 185.0}, {"name": "chr_14_RCC4222", "taxId": "41875", "score": 167.0}, {"name": "chr_14_RCC4222", "taxId": "41875", "score": 455.0}, {"name": "chr_14_RCC4222", "taxId": "41875", "score": 342.0}, {"name": "chr_14_RCC4222", "taxId": "41875", "score": 233.0}, {"name": "chr_14_RCC4222", "taxId": "41875", "score": 224.0}, {"name": "chr_14_RCC4222", "taxId": "41875", "score": 215.0}, {"name": "chr_14_RCC4222", "taxId": "41875", "score": 206.0}, {"name": "chr_14_RCC4222", "taxId": "41875", "score": 444.0}, {"name": "chr_14_RCC4222", "taxId": "41875", "score": 150.0}, {"name": "chr_14_RCC4222", "taxId": "41875", "score": 444.0}, {"name": "chr_14_RCC4222", "taxId": "41875", "score": 440.0}, {"name": "chr_14_RCC4222", "taxId": "41875", "score": 237.0}, {"name": "chr_14_RCC4222", "taxId": "41875", "score": 156.0}, {"name": "chr_14_RCC4222", "taxId": "41875", "score": 436.0}, {"name": "chr_14_RCC4222", "taxId": "41875", "score": 435.0}, {"name": "chr_14_RCC4222", "taxId": "41875", "score": 252.0}, {"name": "chr_14_RCC4222", "taxId": "41875", "score": 235.0}, {"name": "chr_14_RCC4222", "taxId": "41875", "score": 433.0}, {"name": "chr_14_RCC4222", "taxId": "41875", "score": 431.0}, {"name": "chr_14_RCC4222", "taxId": "41875", "score": 427.0}, {"name": "chr_14_RCC4222", "taxId": "41875", "score": 320.0}, {"name": "chr_14_RCC4222", "taxId": "41875", "score": 217.0}, {"name": "chr_14_RCC4222", "taxId": "41875", "score": 422.0}, {"name": "chr_14_RCC4222", "taxId": "41875", "score": 416.0}, {"name": "chr_14_RCC4222", "taxId": "296587", "score": 416.0}, {"name": "chr_14_RCC4222", "taxId": "42229", "score": 414.0}, {"name": "chr_14_RCC4222", "taxId": "41875", "score": 411.0}, {"name": "chr_14_RCC4222", "taxId": "41875", "score": 279.0}, {"name": "chr_14_RCC4222", "taxId": "41875", "score": 261.0}, {"name": "chr_14_RCC4222", "taxId": "41875", "score": 244.0}, {"name": "chr_14_RCC4222", "taxId": "41875", "score": 243.0}, {"name": "chr_14_RCC4222", "taxId": "41875", "score": 228.0}, {"name": "chr_14_RCC4222", "taxId": "41875", "score": 180.0}, {"name": "chr_14_RCC4222", "taxId": "41875", "score": 152.0}, {"name": "chr_14_RCC4222", "taxId": "41875", "score": 147.0}, {"name": "chr_14_RCC4222", "taxId": "41875", "score": 405.0}, {"name": "chr_14_RCC4222", "taxId": "41875", "score": 394.0}, {"name": "chr_14_RCC4222", "taxId": "41875", "score": 388.0}, {"name": "chr_14_RCC4222", "taxId": "41875", "score": 387.0}, {"name": "chr_14_RCC4222", "taxId": "436017", "score": 379.0}, {"name": "chr_14_RCC4222", "taxId": "436017", "score": 379.0}, {"name": "chr_14_RCC4222", "taxId": "41875", "score": 377.0}, {"name": "chr_14_RCC4222", "taxId": "41875", "score": 377.0}, {"name": "chr_14_RCC4222", "taxId": "102107", "score": 375.0}, {"name": "chr_14_RCC4222", "taxId": "41875", "score": 375.0}, {"name": "chr_14_RCC4222", "taxId": "41875", "score": 370.0}, {"name": "chr_14_RCC4222", "taxId": "41875", "score": 285.0}, {"name": "chr_14_RCC4222", "taxId": "41875", "score": 285.0}, {"name": "chr_14_RCC4222", "taxId": "41875", "score": 372.0}, {"name": "chr_14_RCC4222", "taxId": "41875", "score": 366.0}, {"name": "chr_14_RCC4222", "taxId": "41875", "score": 267.0}, {"name": "chr_14_RCC4222", "taxId": "41875", "score": 263.0}, {"name": "chr_14_RCC4222", "taxId": "41875", "score": 364.0}, {"name": "chr_14_RCC4222", "taxId": "41875", "score": 267.0}, {"name": "chr_14_RCC4222", "taxId": "41875", "score": 257.0}, {"name": "chr_14_RCC4222", "taxId": "41875", "score": 233.0}, {"name": "chr_14_RCC4222", "taxId": "41875", "score": 220.0}, {"name": "chr_14_RCC4222", "taxId": "41875", "score": 359.0}, {"name": "chr_14_RCC4222", "taxId": "41875", "score": 198.0}, {"name": "chr_14_RCC4222", "taxId": "41875", "score": 351.0}, {"name": "chr_14_RCC4222", "taxId": "41875", "score": 233.0}, {"name": "chr_14_RCC4222", "taxId": "41875", "score": 224.0}, {"name": "chr_14_RCC4222", "taxId": "41875", "score": 220.0}, {"name": "chr_14_RCC4222", "taxId": "41875", "score": 187.0}, {"name": "chr_14_RCC4222", "taxId": "41875", "score": 185.0}, {"name": "chr_14_RCC4222", "taxId": "41875", "score": 178.0}, {"name": "chr_14_RCC4222", "taxId": "41875", "score": 167.0}, {"name": "chr_14_RCC4222", "taxId": "41875", "score": 143.0}, {"name": "chr_14_RCC4222", "taxId": "41875", "score": 346.0}, {"name": "chr_14_RCC4222", "taxId": "41875", "score": 219.0}, {"name": "chr_14_RCC4222", "taxId": "41875", "score": 193.0}, {"name": "chr_14_RCC4222", "taxId": "41875", "score": 337.0}, {"name": "chr_14_RCC4222", "taxId": "114398", "score": 318.0}, {"name": "chr_14_RCC4222", "taxId": "41875", "score": 313.0}, {"name": "chr_14_RCC4222", "taxId": "41875", "score": 313.0}, {"name": "chr_14_RCC4222", "taxId": "41875", "score": 276.0}, {"name": "chr_14_RCC4222", "taxId": "41875", "score": 270.0}, {"name": "chr_14_RCC4222", "taxId": "41875", "score": 255.0}, {"name": "chr_14_RCC4222", "taxId": "41875", "score": 217.0}, {"name": "chr_14_RCC4222", "taxId": "41875", "score": 207.0}, {"name": "chr_14_RCC4222", "taxId": "41875", "score": 207.0}, {"name": "chr_14_RCC4222", "taxId": "41875", "score": 195.0}, {"name": "chr_14_RCC4222", "taxId": "41875", "score": 150.0}, {"name": "chr_14_RCC4222", "taxId": "41875", "score": 311.0}, {"name": "chr_14_RCC4222", "taxId": "41875", "score": 300.0}, {"name": "chr_14_RCC4222", "taxId": "41875", "score": 300.0}, {"name": "chr_14_RCC4222", "taxId": "41875", "score": 283.0}, {"name": "chr_14_RCC4222", "taxId": "41875", "score": 294.0}, {"name": "chr_14_RCC4222", "taxId": "41875", "score": 209.0}, {"name": "chr_14_RCC4222", "taxId": "41875", "score": 294.0}, {"name": "chr_14_RCC4222", "taxId": "43146", "score": 289.0}, {"name": "chr_14_RCC4222", "taxId": "41875", "score": 289.0}, {"name": "chr_14_RCC4222", "taxId": "41875", "score": 283.0}, {"name": "chr_14_RCC4222", "taxId": "41875", "score": 143.0}, {"name": "chr_14_RCC4222", "taxId": "41875", "score": 283.0}, {"name": "chr_14_RCC4222", "taxId": "41875", "score": 239.0}, {"name": "chr_14_RCC4222", "taxId": "41875", "score": 176.0}, {"name": "chr_14_RCC4222", "taxId": "41875", "score": 279.0}, {"name": "chr_14_RCC4222", "taxId": "41875", "score": 237.0}, {"name": "chr_14_RCC4222", "taxId": "41875", "score": 200.0}, {"name": "chr_14_RCC4222", "taxId": "41875", "score": 187.0}, {"name": "chr_14_RCC4222", "taxId": "41875", "score": 178.0}, {"name": "chr_14_RCC4222", "taxId": "41875", "score": 178.0}, {"name": "chr_14_RCC4222", "taxId": "41875", "score": 158.0}, {"name": "chr_14_RCC4222", "taxId": "41875", "score": 158.0}, {"name": "chr_14_RCC4222", "taxId": "41875", "score": 150.0}, {"name": "chr_14_RCC4222", "taxId": "41875", "score": 272.0}, {"name": "chr_14_RCC4222", "taxId": "41875", "score": 252.0}, {"name": "chr_14_RCC4222", "taxId": "41875", "score": 213.0}, {"name": "chr_14_RCC4222", "taxId": "41875", "score": 259.0}, {"name": "chr_14_RCC4222", "taxId": "41875", "score": 209.0}, {"name": "chr_14_RCC4222", "taxId": "41875", "score": 165.0}, {"name": "chr_14_RCC4222", "taxId": "41875", "score": 161.0}, {"name": "chr_14_RCC4222", "taxId": "41875", "score": 257.0}, {"name": "chr_14_RCC4222", "taxId": "41875", "score": 235.0}, {"name": "chr_14_RCC4222", "taxId": "41875", "score": 220.0}, {"name": "chr_14_RCC4222", "taxId": "41875", "score": 209.0}, {"name": "chr_14_RCC4222", "taxId": "41875", "score": 165.0}, {"name": "chr_14_RCC4222", "taxId": "564608", "score": 254.0}, {"name": "chr_14_RCC4222", "taxId": "13443", "score": 252.0}, {"name": "chr_14_RCC4222", "taxId": "41875", "score": 252.0}, {"name": "chr_14_RCC4222", "taxId": "41875", "score": 161.0}, {"name": "chr_14_RCC4222", "taxId": "41875", "score": 154.0}, {"name": "chr_14_RCC4222", "taxId": "3649", "score": 243.0}, {"name": "chr_14_RCC4222", "taxId": "9646", "score": 241.0}, {"name": "chr_14_RCC4222", "taxId": "3711", "score": 237.0}, {"name": "chr_14_RCC4222", "taxId": "1294385", "score": 233.0}, {"name": "chr_14_RCC4222", "taxId": "559305", "score": 233.0}, {"name": "chr_14_RCC4222", "taxId": "3708", "score": 231.0}, {"name": "chr_14_RCC4222", "taxId": "109376", "score": 231.0}, {"name": "chr_14_RCC4222", "taxId": "41875", "score": 231.0}, {"name": "chr_14_RCC4222", "taxId": "41875", "score": 224.0}, {"name": "chr_14_RCC4222", "taxId": "663331", "score": 222.0}, {"name": "chr_14_RCC4222", "taxId": "118797", "score": 217.0}, {"name": "chr_14_RCC4222", "taxId": "38626", "score": 209.0}, {"name": "chr_14_RCC4222", "taxId": "41875", "score": 202.0}, {"name": "chr_14_RCC4222", "taxId": "128390", "score": 191.0}, {"name": "chr_14_RCC4222", "taxId": "188344", "score": 187.0}, {"name": "chr_14_RCC4222", "taxId": "41875", "score": 183.0}, {"name": "chr_14_RCC4222", "taxId": "206008", "score": 182.0}, {"name": "chr_14_RCC4222", "taxId": "41875", "score": 180.0}, {"name": "chr_14_RCC4222", "taxId": "41875", "score": 163.0}, {"name": "chr_14_RCC4222", "taxId": "41875", "score": 147.0}, {"name": "chr_14_RCC4222", "taxId": "1808001", "score": 176.0}, {"name": "chr_14_RCC4222", "taxId": "13146", "score": 176.0}, {"name": "chr_14_RCC4222", "taxId": "79200", "score": 172.0}, {"name": "chr_14_RCC4222", "taxId": "41875", "score": 172.0}, {"name": "chr_14_RCC4222", "taxId": "4558", "score": 171.0}, {"name": "chr_14_RCC4222", "taxId": "41875", "score": 169.0}, {"name": "chr_14_RCC4222", "taxId": "41875", "score": 167.0}, {"name": "chr_14_RCC4222", "taxId": "41875", "score": 165.0}, {"name": "chr_14_RCC4222", "taxId": "41875", "score": 145.0}, {"name": "chr_14_RCC4222", "taxId": "4555", "score": 167.0}, {"name": "chr_14_RCC4222", "taxId": "70448", "score": 167.0}, {"name": "chr_14_RCC4222", "taxId": "70448", "score": 167.0}, {"name": "chr_14_RCC4222", "taxId": "28090", "score": 159.0}, {"name": "chr_14_RCC4222", "taxId": "41875", "score": 156.0}, {"name": "chr_14_RCC4222", "taxId": "50452", "score": 148.0}, {"name": "chr_14_RCC4222", "taxId": "41875", "score": 148.0}, {"name": "chr_14_RCC4222", "taxId": "8364", "score": 145.0}, {"name": "chr_14_RCC4222", "taxId": "49451", "score": 143.0}]}, "taxonomy": {"bestsum": {"species": {"tax": "Bathycoccus prasinos", "score": 2172924.0, "c_index": 31}, "genus": {"tax": "Bathycoccus", "score": 2172924.0, "c_index": 24}, "family": {"tax": "Bathycoccaceae", "score": 2174016.0, "c_index": 20}, "order": {"tax": "Mamiellales", "score": 2178365.0, "c_index": 18}, "phylum": {"tax": "Chlorophyta", "score": 2178365.0, "c_index": 5}, "superkingdom": {"tax": "Eukaryota", "score": 2183992.0, "c_index": 1}}}}, "chr_13_RCC4222": {"name": "chr_13_RCC4222", "length": 775097, "n_count": 0, "agct_count": 775097, "gc": 0.487, "covs": {"bam0": 107.1908}, "read_cov": {"bam0": 559268}, "hits": {"tax0": [{"name": "chr_13_RCC4222", "taxId": "41875", "score": 657400.0}, {"name": "chr_13_RCC4222", "taxId": "41875", "score": 324600.0}, {"name": "chr_13_RCC4222", "taxId": "41875", "score": 158500.0}, {"name": "chr_13_RCC4222", "taxId": "41875", "score": 45441.0}, {"name": "chr_13_RCC4222", "taxId": "41875", "score": 40852.0}, {"name": "chr_13_RCC4222", "taxId": "41875", "score": 22101.0}, {"name": "chr_13_RCC4222", "taxId": "41875", "score": 16718.0}, {"name": "chr_13_RCC4222", "taxId": "41875", "score": 14334.0}, {"name": "chr_13_RCC4222", "taxId": "41875", "score": 14321.0}, {"name": "chr_13_RCC4222", "taxId": "41875", "score": 12776.0}, {"name": "chr_13_RCC4222", "taxId": "41875", "score": 9956.0}, {"name": "chr_13_RCC4222", "taxId": "41875", "score": 8519.0}, {"name": "chr_13_RCC4222", "taxId": "41875", "score": 6913.0}, {"name": "chr_13_RCC4222", "taxId": "41875", "score": 6613.0}, {"name": "chr_13_RCC4222", "taxId": "41875", "score": 6296.0}, {"name": "chr_13_RCC4222", "taxId": "41875", "score": 6224.0}, {"name": "chr_13_RCC4222", "taxId": "41875", "score": 4975.0}, {"name": "chr_13_RCC4222", "taxId": "41875", "score": 4647.0}, {"name": "chr_13_RCC4222", "taxId": "41875", "score": 4647.0}, {"name": "chr_13_RCC4222", "taxId": "41875", "score": 3552.0}, {"name": "chr_13_RCC4222", "taxId": "41875", "score": 3535.0}, {"name": "chr_13_RCC4222", "taxId": "41875", "score": 3358.0}, {"name": "chr_13_RCC4222", "taxId": "41875", "score": 3264.0}, {"name": "chr_13_RCC4222", "taxId": "41875", "score": 3264.0}, {"name": "chr_13_RCC4222", "taxId": "41875", "score": 3260.0}, {"name": "chr_13_RCC4222", "taxId": "41875", "score": 3260.0}, {"name": "chr_13_RCC4222", "taxId": "41875", "score": 3184.0}, {"name": "chr_13_RCC4222", "taxId": "41875", "score": 2728.0}, {"name": "chr_13_RCC4222", "taxId": "41875", "score": 2654.0}, {"name": "chr_13_RCC4222", "taxId": "41875", "score": 2654.0}, {"name": "chr_13_RCC4222", "taxId": "41875", "score": 2165.0}, {"name": "chr_13_RCC4222", "taxId": "41875", "score": 2165.0}, {"name": "chr_13_RCC4222", "taxId": "41875", "score": 2141.0}, {"name": "chr_13_RCC4222", "taxId": "41875", "score": 2135.0}, {"name": "chr_13_RCC4222", "taxId": "41875", "score": 1964.0}, {"name": "chr_13_RCC4222", "taxId": "41875", "score": 1958.0}, {"name": "chr_13_RCC4222", "taxId": "41875", "score": 1905.0}, {"name": "chr_13_RCC4222", "taxId": "41875", "score": 1905.0}, {"name": "chr_13_RCC4222", "taxId": "41875", "score": 1591.0}, {"name": "chr_13_RCC4222", "taxId": "41875", "score": 1578.0}, {"name": "chr_13_RCC4222", "taxId": "41875", "score": 1572.0}, {"name": "chr_13_RCC4222", "taxId": "41875", "score": 1567.0}, {"name": "chr_13_RCC4222", "taxId": "41875", "score": 1561.0}, {"name": "chr_13_RCC4222", "taxId": "41875", "score": 1511.0}, {"name": "chr_13_RCC4222", "taxId": "41875", "score": 1410.0}, {"name": "chr_13_RCC4222", "taxId": "41875", "score": 1410.0}, {"name": "chr_13_RCC4222", "taxId": "41875", "score": 1382.0}, {"name": "chr_13_RCC4222", "taxId": "41875", "score": 1380.0}, {"name": "chr_13_RCC4222", "taxId": "41875", "score": 1312.0}, {"name": "chr_13_RCC4222", "taxId": "41875", "score": 1301.0}, {"name": "chr_13_RCC4222", "taxId": "41875", "score": 1288.0}, {"name": "chr_13_RCC4222", "taxId": "41875", "score": 1284.0}, {"name": "chr_13_RCC4222", "taxId": "41875", "score": 1277.0}, {"name": "chr_13_RCC4222", "taxId": "41875", "score": 1245.0}, {"name": "chr_13_RCC4222", "taxId": "41875", "score": 1173.0}, {"name": "chr_13_RCC4222", "taxId": "41875", "score": 1170.0}, {"name": "chr_13_RCC4222", "taxId": "41875", "score": 1170.0}, {"name": "chr_13_RCC4222", "taxId": "41875", "score": 1149.0}, {"name": "chr_13_RCC4222", "taxId": "41875", "score": 1136.0}, {"name": "chr_13_RCC4222", "taxId": "41875", "score": 1131.0}, {"name": "chr_13_RCC4222", "taxId": "41875", "score": 1127.0}, {"name": "chr_13_RCC4222", "taxId": "41875", "score": 1118.0}, {"name": "chr_13_RCC4222", "taxId": "41875", "score": 1109.0}, {"name": "chr_13_RCC4222", "taxId": "41875", "score": 1107.0}, {"name": "chr_13_RCC4222", "taxId": "41875", "score": 1037.0}, {"name": "chr_13_RCC4222", "taxId": "41875", "score": 1037.0}, {"name": "chr_13_RCC4222", "taxId": "41875", "score": 1000.0}, {"name": "chr_13_RCC4222", "taxId": "41875", "score": 1000.0}, {"name": "chr_13_RCC4222", "taxId": "41875", "score": 970.0}, {"name": "chr_13_RCC4222", "taxId": "41875", "score": 970.0}, {"name": "chr_13_RCC4222", "taxId": "41875", "score": 942.0}, {"name": "chr_13_RCC4222", "taxId": "41875", "score": 883.0}, {"name": "chr_13_RCC4222", "taxId": "41875", "score": 869.0}, {"name": "chr_13_RCC4222", "taxId": "41875", "score": 869.0}, {"name": "chr_13_RCC4222", "taxId": "41875", "score": 861.0}, {"name": "chr_13_RCC4222", "taxId": "41875", "score": 859.0}, {"name": "chr_13_RCC4222", "taxId": "41875", "score": 813.0}, {"name": "chr_13_RCC4222", "taxId": "41875", "score": 813.0}, {"name": "chr_13_RCC4222", "taxId": "41875", "score": 795.0}, {"name": "chr_13_RCC4222", "taxId": "41875", "score": 795.0}, {"name": "chr_13_RCC4222", "taxId": "41875", "score": 787.0}, {"name": "chr_13_RCC4222", "taxId": "41875", "score": 767.0}, {"name": "chr_13_RCC4222", "taxId": "41875", "score": 712.0}, {"name": "chr_13_RCC4222", "taxId": "41875", "score": 676.0}, {"name": "chr_13_RCC4222", "taxId": "41875", "score": 662.0}, {"name": "chr_13_RCC4222", "taxId": "41875", "score": 658.0}, {"name": "chr_13_RCC4222", "taxId": "41875", "score": 658.0}, {"name": "chr_13_RCC4222", "taxId": "41875", "score": 654.0}, {"name": "chr_13_RCC4222", "taxId": "41875", "score": 654.0}, {"name": "chr_13_RCC4222", "taxId": "41875", "score": 641.0}, {"name": "chr_13_RCC4222", "taxId": "41875", "score": 641.0}, {"name": "chr_13_RCC4222", "taxId": "41875", "score": 619.0}, {"name": "chr_13_RCC4222", "taxId": "41875", "score": 599.0}, {"name": "chr_13_RCC4222", "taxId": "41875", "score": 597.0}, {"name": "chr_13_RCC4222", "taxId": "41875", "score": 582.0}, {"name": "chr_13_RCC4222", "taxId": "41875", "score": 556.0}, {"name": "chr_13_RCC4222", "taxId": "41875", "score": 542.0}, {"name": "chr_13_RCC4222", "taxId": "41875", "score": 542.0}, {"name": "chr_13_RCC4222", "taxId": "41875", "score": 542.0}, {"name": "chr_13_RCC4222", "taxId": "41875", "score": 542.0}, {"name": "chr_13_RCC4222", "taxId": "41875", "score": 525.0}, {"name": "chr_13_RCC4222", "taxId": "41875", "score": 520.0}, {"name": "chr_13_RCC4222", "taxId": "41875", "score": 514.0}, {"name": "chr_13_RCC4222", "taxId": "41875", "score": 508.0}, {"name": "chr_13_RCC4222", "taxId": "41875", "score": 499.0}, {"name": "chr_13_RCC4222", "taxId": "41875", "score": 492.0}, {"name": "chr_13_RCC4222", "taxId": "41875", "score": 472.0}, {"name": "chr_13_RCC4222", "taxId": "41875", "score": 472.0}, {"name": "chr_13_RCC4222", "taxId": "41875", "score": 459.0}, {"name": "chr_13_RCC4222", "taxId": "41875", "score": 451.0}, {"name": "chr_13_RCC4222", "taxId": "41875", "score": 451.0}, {"name": "chr_13_RCC4222", "taxId": "41875", "score": 440.0}, {"name": "chr_13_RCC4222", "taxId": "41875", "score": 440.0}, {"name": "chr_13_RCC4222", "taxId": "41875", "score": 436.0}, {"name": "chr_13_RCC4222", "taxId": "41875", "score": 436.0}, {"name": "chr_13_RCC4222", "taxId": "41875", "score": 375.0}, {"name": "chr_13_RCC4222", "taxId": "41875", "score": 361.0}, {"name": "chr_13_RCC4222", "taxId": "41875", "score": 355.0}, {"name": "chr_13_RCC4222", "taxId": "41875", "score": 344.0}, {"name": "chr_13_RCC4222", "taxId": "41875", "score": 318.0}, {"name": "chr_13_RCC4222", "taxId": "41875", "score": 309.0}, {"name": "chr_13_RCC4222", "taxId": "41875", "score": 309.0}, {"name": "chr_13_RCC4222", "taxId": "41875", "score": 307.0}, {"name": "chr_13_RCC4222", "taxId": "41875", "score": 231.0}, {"name": "chr_13_RCC4222", "taxId": "41875", "score": 228.0}, {"name": "chr_13_RCC4222", "taxId": "41875", "score": 215.0}, {"name": "chr_13_RCC4222", "taxId": "41875", "score": 215.0}, {"name": "chr_13_RCC4222", "taxId": "41875", "score": 211.0}, {"name": "chr_13_RCC4222", "taxId": "41875", "score": 196.0}, {"name": "chr_13_RCC4222", "taxId": "41875", "score": 193.0}, {"name": "chr_13_RCC4222", "taxId": "41875", "score": 193.0}, {"name": "chr_13_RCC4222", "taxId": "41875", "score": 187.0}, {"name": "chr_13_RCC4222", "taxId": "41875", "score": 187.0}, {"name": "chr_13_RCC4222", "taxId": "41875", "score": 187.0}, {"name": "chr_13_RCC4222", "taxId": "41875", "score": 176.0}, {"name": "chr_13_RCC4222", "taxId": "41875", "score": 176.0}, {"name": "chr_13_RCC4222", "taxId": "41875", "score": 174.0}, {"name": "chr_13_RCC4222", "taxId": "41875", "score": 59295.0}, {"name": "chr_13_RCC4222", "taxId": "41875", "score": 8946.0}, {"name": "chr_13_RCC4222", "taxId": "41875", "score": 4647.0}, {"name": "chr_13_RCC4222", "taxId": "41875", "score": 3552.0}, {"name": "chr_13_RCC4222", "taxId": "41875", "score": 3535.0}, {"name": "chr_13_RCC4222", "taxId": "41875", "score": 3264.0}, {"name": "chr_13_RCC4222", "taxId": "41875", "score": 2654.0}, {"name": "chr_13_RCC4222", "taxId": "41875", "score": 2654.0}, {"name": "chr_13_RCC4222", "taxId": "41875", "score": 2165.0}, {"name": "chr_13_RCC4222", "taxId": "41875", "score": 1964.0}, {"name": "chr_13_RCC4222", "taxId": "41875", "score": 1578.0}, {"name": "chr_13_RCC4222", "taxId": "41875", "score": 1511.0}, {"name": "chr_13_RCC4222", "taxId": "41875", "score": 1380.0}, {"name": "chr_13_RCC4222", "taxId": "41875", "score": 1312.0}, {"name": "chr_13_RCC4222", "taxId": "41875", "score": 1149.0}, {"name": "chr_13_RCC4222", "taxId": "41875", "score": 1127.0}, {"name": "chr_13_RCC4222", "taxId": "41875", "score": 1107.0}, {"name": "chr_13_RCC4222", "taxId": "41875", "score": 1000.0}, {"name": "chr_13_RCC4222", "taxId": "41875", "score": 970.0}, {"name": "chr_13_RCC4222", "taxId": "41875", "score": 970.0}, {"name": "chr_13_RCC4222", "taxId": "41875", "score": 859.0}, {"name": "chr_13_RCC4222", "taxId": "41875", "score": 795.0}, {"name": "chr_13_RCC4222", "taxId": "41875", "score": 795.0}, {"name": "chr_13_RCC4222", "taxId": "41875", "score": 767.0}, {"name": "chr_13_RCC4222", "taxId": "41875", "score": 712.0}, {"name": "chr_13_RCC4222", "taxId": "41875", "score": 712.0}, {"name": "chr_13_RCC4222", "taxId": "41875", "score": 656.0}, {"name": "chr_13_RCC4222", "taxId": "41875", "score": 654.0}, {"name": "chr_13_RCC4222", "taxId": "41875", "score": 654.0}, {"name": "chr_13_RCC4222", "taxId": "41875", "score": 619.0}, {"name": "chr_13_RCC4222", "taxId": "41875", "score": 614.0}, {"name": "chr_13_RCC4222", "taxId": "41875", "score": 577.0}, {"name": "chr_13_RCC4222", "taxId": "41875", "score": 577.0}, {"name": "chr_13_RCC4222", "taxId": "41875", "score": 542.0}, {"name": "chr_13_RCC4222", "taxId": "41875", "score": 542.0}, {"name": "chr_13_RCC4222", "taxId": "41875", "score": 499.0}, {"name": "chr_13_RCC4222", "taxId": "41875", "score": 459.0}, {"name": "chr_13_RCC4222", "taxId": "41875", "score": 196.0}, {"name": "chr_13_RCC4222", "taxId": "41875", "score": 40852.0}, {"name": "chr_13_RCC4222", "taxId": "41875", "score": 14334.0}, {"name": "chr_13_RCC4222", "taxId": "41875", "score": 14321.0}, {"name": "chr_13_RCC4222", "taxId": "41875", "score": 12776.0}, {"name": "chr_13_RCC4222", "taxId": "41875", "score": 12530.0}, {"name": "chr_13_RCC4222", "taxId": "41875", "score": 8828.0}, {"name": "chr_13_RCC4222", "taxId": "41875", "score": 8519.0}, {"name": "chr_13_RCC4222", "taxId": "41875", "score": 8185.0}, {"name": "chr_13_RCC4222", "taxId": "41875", "score": 6613.0}, {"name": "chr_13_RCC4222", "taxId": "41875", "score": 5142.0}, {"name": "chr_13_RCC4222", "taxId": "41875", "score": 4647.0}, {"name": "chr_13_RCC4222", "taxId": "41875", "score": 4562.0}, {"name": "chr_13_RCC4222", "taxId": "41875", "score": 3358.0}, {"name": "chr_13_RCC4222", "taxId": "41875", "score": 3260.0}, {"name": "chr_13_RCC4222", "taxId": "41875", "score": 3260.0}, {"name": "chr_13_RCC4222", "taxId": "41875", "score": 3184.0}, {"name": "chr_13_RCC4222", "taxId": "41875", "score": 1493.0}, {"name": "chr_13_RCC4222", "taxId": "41875", "score": 1410.0}, {"name": "chr_13_RCC4222", "taxId": "41875", "score": 1382.0}, {"name": "chr_13_RCC4222", "taxId": "41875", "score": 1301.0}, {"name": "chr_13_RCC4222", "taxId": "41875", "score": 1284.0}, {"name": "chr_13_RCC4222", "taxId": "41875", "score": 1170.0}, {"name": "chr_13_RCC4222", "taxId": "41875", "score": 813.0}, {"name": "chr_13_RCC4222", "taxId": "41875", "score": 658.0}, {"name": "chr_13_RCC4222", "taxId": "41875", "score": 658.0}, {"name": "chr_13_RCC4222", "taxId": "41875", "score": 641.0}, {"name": "chr_13_RCC4222", "taxId": "41875", "score": 641.0}, {"name": "chr_13_RCC4222", "taxId": "41875", "score": 582.0}, {"name": "chr_13_RCC4222", "taxId": "41875", "score": 556.0}, {"name": "chr_13_RCC4222", "taxId": "41875", "score": 525.0}, {"name": "chr_13_RCC4222", "taxId": "41875", "score": 520.0}, {"name": "chr_13_RCC4222", "taxId": "41875", "score": 520.0}, {"name": "chr_13_RCC4222", "taxId": "41875", "score": 440.0}, {"name": "chr_13_RCC4222", "taxId": "41875", "score": 440.0}, {"name": "chr_13_RCC4222", "taxId": "41875", "score": 392.0}, {"name": "chr_13_RCC4222", "taxId": "41875", "score": 361.0}, {"name": "chr_13_RCC4222", "taxId": "41875", "score": 355.0}, {"name": "chr_13_RCC4222", "taxId": "41875", "score": 176.0}, {"name": "chr_13_RCC4222", "taxId": "41875", "score": 176.0}, {"name": "chr_13_RCC4222", "taxId": "41875", "score": 36830.0}, {"name": "chr_13_RCC4222", "taxId": "41875", "score": 599.0}, {"name": "chr_13_RCC4222", "taxId": "41875", "score": 178.0}, {"name": "chr_13_RCC4222", "taxId": "41875", "score": 21896.0}, {"name": "chr_13_RCC4222", "taxId": "41875", "score": 651.0}, {"name": "chr_13_RCC4222", "taxId": "41875", "score": 20737.0}, {"name": "chr_13_RCC4222", "taxId": "41875", "score": 1591.0}, {"name": "chr_13_RCC4222", "taxId": "41875", "score": 1277.0}, {"name": "chr_13_RCC4222", "taxId": "41875", "score": 1245.0}, {"name": "chr_13_RCC4222", "taxId": "41875", "score": 1170.0}, {"name": "chr_13_RCC4222", "taxId": "41875", "score": 869.0}, {"name": "chr_13_RCC4222", "taxId": "41875", "score": 869.0}, {"name": "chr_13_RCC4222", "taxId": "41875", "score": 712.0}, {"name": "chr_13_RCC4222", "taxId": "41875", "score": 375.0}, {"name": "chr_13_RCC4222", "taxId": "41875", "score": 19426.0}, {"name": "chr_13_RCC4222", "taxId": "41875", "score": 13324.0}, {"name": "chr_13_RCC4222", "taxId": "41875", "score": 1009.0}, {"name": "chr_13_RCC4222", "taxId": "41875", "score": 12565.0}, {"name": "chr_13_RCC4222", "taxId": "41875", "score": 11707.0}, {"name": "chr_13_RCC4222", "taxId": "41875", "score": 6665.0}, {"name": "chr_13_RCC4222", "taxId": "41875", "score": 11441.0}, {"name": "chr_13_RCC4222", "taxId": "41875", "score": 9646.0}, {"name": "chr_13_RCC4222", "taxId": "41875", "score": 9142.0}, {"name": "chr_13_RCC4222", "taxId": "41875", "score": 8255.0}, {"name": "chr_13_RCC4222", "taxId": "41875", "score": 8155.0}, {"name": "chr_13_RCC4222", "taxId": "41875", "score": 8039.0}, {"name": "chr_13_RCC4222", "taxId": "41875", "score": 7515.0}, {"name": "chr_13_RCC4222", "taxId": "41875", "score": 6000.0}, {"name": "chr_13_RCC4222", "taxId": "41875", "score": 154.0}, {"name": "chr_13_RCC4222", "taxId": "41875", "score": 7025.0}, {"name": "chr_13_RCC4222", "taxId": "41875", "score": 6931.0}, {"name": "chr_13_RCC4222", "taxId": "41875", "score": 6837.0}, {"name": "chr_13_RCC4222", "taxId": "41875", "score": 1607.0}, {"name": "chr_13_RCC4222", "taxId": "41875", "score": 1173.0}, {"name": "chr_13_RCC4222", "taxId": "41875", "score": 883.0}, {"name": "chr_13_RCC4222", "taxId": "41875", "score": 861.0}, {"name": "chr_13_RCC4222", "taxId": "41875", "score": 795.0}, {"name": "chr_13_RCC4222", "taxId": "41875", "score": 761.0}, {"name": "chr_13_RCC4222", "taxId": "41875", "score": 425.0}, {"name": "chr_13_RCC4222", "taxId": "41875", "score": 228.0}, {"name": "chr_13_RCC4222", "taxId": "41875", "score": 191.0}, {"name": "chr_13_RCC4222", "taxId": "41875", "score": 174.0}, {"name": "chr_13_RCC4222", "taxId": "41875", "score": 174.0}, {"name": "chr_13_RCC4222", "taxId": "41875", "score": 6704.0}, {"name": "chr_13_RCC4222", "taxId": "41875", "score": 6510.0}, {"name": "chr_13_RCC4222", "taxId": "41875", "score": 309.0}, {"name": "chr_13_RCC4222", "taxId": "41875", "score": 6444.0}, {"name": "chr_13_RCC4222", "taxId": "41875", "score": 6360.0}, {"name": "chr_13_RCC4222", "taxId": "41875", "score": 6211.0}, {"name": "chr_13_RCC4222", "taxId": "41875", "score": 6083.0}, {"name": "chr_13_RCC4222", "taxId": "41875", "score": 6000.0}, {"name": "chr_13_RCC4222", "taxId": "41875", "score": 5973.0}, {"name": "chr_13_RCC4222", "taxId": "41875", "score": 5967.0}, {"name": "chr_13_RCC4222", "taxId": "41875", "score": 5899.0}, {"name": "chr_13_RCC4222", "taxId": "41875", "score": 673.0}, {"name": "chr_13_RCC4222", "taxId": "41875", "score": 5823.0}, {"name": "chr_13_RCC4222", "taxId": "41875", "score": 5574.0}, {"name": "chr_13_RCC4222", "taxId": "41875", "score": 5341.0}, {"name": "chr_13_RCC4222", "taxId": "41875", "score": 5297.0}, {"name": "chr_13_RCC4222", "taxId": "41875", "score": 5291.0}, {"name": "chr_13_RCC4222", "taxId": "41875", "score": 5247.0}, {"name": "chr_13_RCC4222", "taxId": "41875", "score": 5219.0}, {"name": "chr_13_RCC4222", "taxId": "41875", "score": 5197.0}, {"name": "chr_13_RCC4222", "taxId": "41875", "score": 5186.0}, {"name": "chr_13_RCC4222", "taxId": "41875", "score": 5120.0}, {"name": "chr_13_RCC4222", "taxId": "41875", "score": 5114.0}, {"name": "chr_13_RCC4222", "taxId": "41875", "score": 5114.0}, {"name": "chr_13_RCC4222", "taxId": "41875", "score": 5042.0}, {"name": "chr_13_RCC4222", "taxId": "41875", "score": 5025.0}, {"name": "chr_13_RCC4222", "taxId": "41875", "score": 4865.0}, {"name": "chr_13_RCC4222", "taxId": "41875", "score": 4865.0}, {"name": "chr_13_RCC4222", "taxId": "41875", "score": 4837.0}, {"name": "chr_13_RCC4222", "taxId": "41875", "score": 4826.0}, {"name": "chr_13_RCC4222", "taxId": "41875", "score": 4639.0}, {"name": "chr_13_RCC4222", "taxId": "41875", "score": 4527.0}, {"name": "chr_13_RCC4222", "taxId": "41875", "score": 4516.0}, {"name": "chr_13_RCC4222", "taxId": "41875", "score": 4488.0}, {"name": "chr_13_RCC4222", "taxId": "41875", "score": 4412.0}, {"name": "chr_13_RCC4222", "taxId": "41875", "score": 1408.0}, {"name": "chr_13_RCC4222", "taxId": "41875", "score": 4316.0}, {"name": "chr_13_RCC4222", "taxId": "41875", "score": 610.0}, {"name": "chr_13_RCC4222", "taxId": "41875", "score": 4250.0}, {"name": "chr_13_RCC4222", "taxId": "41875", "score": 4115.0}, {"name": "chr_13_RCC4222", "taxId": "41875", "score": 4100.0}, {"name": "chr_13_RCC4222", "taxId": "41875", "score": 4100.0}, {"name": "chr_13_RCC4222", "taxId": "41875", "score": 4061.0}, {"name": "chr_13_RCC4222", "taxId": "41875", "score": 4028.0}, {"name": "chr_13_RCC4222", "taxId": "41875", "score": 4023.0}, {"name": "chr_13_RCC4222", "taxId": "41875", "score": 4019.0}, {"name": "chr_13_RCC4222", "taxId": "41875", "score": 636.0}, {"name": "chr_13_RCC4222", "taxId": "41875", "score": 4017.0}, {"name": "chr_13_RCC4222", "taxId": "41875", "score": 3967.0}, {"name": "chr_13_RCC4222", "taxId": "41875", "score": 3917.0}, {"name": "chr_13_RCC4222", "taxId": "41875", "score": 3869.0}, {"name": "chr_13_RCC4222", "taxId": "41875", "score": 3868.0}, {"name": "chr_13_RCC4222", "taxId": "41875", "score": 3856.0}, {"name": "chr_13_RCC4222", "taxId": "41875", "score": 3779.0}, {"name": "chr_13_RCC4222", "taxId": "41875", "score": 3770.0}, {"name": "chr_13_RCC4222", "taxId": "41875", "score": 3742.0}, {"name": "chr_13_RCC4222", "taxId": "41875", "score": 448.0}, {"name": "chr_13_RCC4222", "taxId": "41875", "score": 3770.0}, {"name": "chr_13_RCC4222", "taxId": "41875", "score": 3742.0}, {"name": "chr_13_RCC4222", "taxId": "41875", "score": 545.0}, {"name": "chr_13_RCC4222", "taxId": "41875", "score": 448.0}, {"name": "chr_13_RCC4222", "taxId": "41875", "score": 296.0}, {"name": "chr_13_RCC4222", "taxId": "41875", "score": 3762.0}, {"name": "chr_13_RCC4222", "taxId": "41875", "score": 754.0}, {"name": "chr_13_RCC4222", "taxId": "41875", "score": 448.0}, {"name": "chr_13_RCC4222", "taxId": "41875", "score": 3740.0}, {"name": "chr_13_RCC4222", "taxId": "41875", "score": 3712.0}, {"name": "chr_13_RCC4222", "taxId": "41875", "score": 3696.0}, {"name": "chr_13_RCC4222", "taxId": "41875", "score": 3696.0}, {"name": "chr_13_RCC4222", "taxId": "41875", "score": 3685.0}, {"name": "chr_13_RCC4222", "taxId": "41875", "score": 3651.0}, {"name": "chr_13_RCC4222", "taxId": "41875", "score": 3646.0}, {"name": "chr_13_RCC4222", "taxId": "41875", "score": 3633.0}, {"name": "chr_13_RCC4222", "taxId": "41875", "score": 3596.0}, {"name": "chr_13_RCC4222", "taxId": "41875", "score": 3557.0}, {"name": "chr_13_RCC4222", "taxId": "41875", "score": 3541.0}, {"name": "chr_13_RCC4222", "taxId": "41875", "score": 3535.0}, {"name": "chr_13_RCC4222", "taxId": "41875", "score": 3524.0}, {"name": "chr_13_RCC4222", "taxId": "41875", "score": 3485.0}, {"name": "chr_13_RCC4222", "taxId": "41875", "score": 3482.0}, {"name": "chr_13_RCC4222", "taxId": "41875", "score": 634.0}, {"name": "chr_13_RCC4222", "taxId": "41875", "score": 3474.0}, {"name": "chr_13_RCC4222", "taxId": "41875", "score": 3441.0}, {"name": "chr_13_RCC4222", "taxId": "41875", "score": 3441.0}, {"name": "chr_13_RCC4222", "taxId": "41875", "score": 3434.0}, {"name": "chr_13_RCC4222", "taxId": "41875", "score": 575.0}, {"name": "chr_13_RCC4222", "taxId": "41875", "score": 3413.0}, {"name": "chr_13_RCC4222", "taxId": "41875", "score": 3413.0}, {"name": "chr_13_RCC4222", "taxId": "41875", "score": 3374.0}, {"name": "chr_13_RCC4222", "taxId": "41875", "score": 3341.0}, {"name": "chr_13_RCC4222", "taxId": "41875", "score": 3334.0}, {"name": "chr_13_RCC4222", "taxId": "41875", "score": 632.0}, {"name": "chr_13_RCC4222", "taxId": "41875", "score": 3314.0}, {"name": "chr_13_RCC4222", "taxId": "41875", "score": 183.0}, {"name": "chr_13_RCC4222", "taxId": "41875", "score": 3308.0}, {"name": "chr_13_RCC4222", "taxId": "41875", "score": 3302.0}, {"name": "chr_13_RCC4222", "taxId": "41875", "score": 3297.0}, {"name": "chr_13_RCC4222", "taxId": "41875", "score": 3291.0}, {"name": "chr_13_RCC4222", "taxId": "41875", "score": 3264.0}, {"name": "chr_13_RCC4222", "taxId": "41875", "score": 3264.0}, {"name": "chr_13_RCC4222", "taxId": "41875", "score": 3230.0}, {"name": "chr_13_RCC4222", "taxId": "41875", "score": 3223.0}, {"name": "chr_13_RCC4222", "taxId": "41875", "score": 3208.0}, {"name": "chr_13_RCC4222", "taxId": "41875", "score": 3193.0}, {"name": "chr_13_RCC4222", "taxId": "41875", "score": 3175.0}, {"name": "chr_13_RCC4222", "taxId": "41875", "score": 3158.0}, {"name": "chr_13_RCC4222", "taxId": "41875", "score": 3138.0}, {"name": "chr_13_RCC4222", "taxId": "41875", "score": 2231.0}, {"name": "chr_13_RCC4222", "taxId": "41875", "score": 2218.0}, {"name": "chr_13_RCC4222", "taxId": "41875", "score": 1605.0}, {"name": "chr_13_RCC4222", "taxId": "41875", "score": 1592.0}, {"name": "chr_13_RCC4222", "taxId": "41875", "score": 1469.0}, {"name": "chr_13_RCC4222", "taxId": "41875", "score": 1107.0}, {"name": "chr_13_RCC4222", "taxId": "41875", "score": 979.0}, {"name": "chr_13_RCC4222", "taxId": "41875", "score": 863.0}, {"name": "chr_13_RCC4222", "taxId": "41875", "score": 630.0}, {"name": "chr_13_RCC4222", "taxId": "41875", "score": 416.0}, {"name": "chr_13_RCC4222", "taxId": "41875", "score": 411.0}, {"name": "chr_13_RCC4222", "taxId": "41875", "score": 3138.0}, {"name": "chr_13_RCC4222", "taxId": "41875", "score": 2231.0}, {"name": "chr_13_RCC4222", "taxId": "41875", "score": 2218.0}, {"name": "chr_13_RCC4222", "taxId": "41875", "score": 1605.0}, {"name": "chr_13_RCC4222", "taxId": "41875", "score": 1592.0}, {"name": "chr_13_RCC4222", "taxId": "41875", "score": 1469.0}, {"name": "chr_13_RCC4222", "taxId": "41875", "score": 1376.0}, {"name": "chr_13_RCC4222", "taxId": "41875", "score": 1229.0}, {"name": "chr_13_RCC4222", "taxId": "41875", "score": 863.0}, {"name": "chr_13_RCC4222", "taxId": "41875", "score": 839.0}, {"name": "chr_13_RCC4222", "taxId": "41875", "score": 630.0}, {"name": "chr_13_RCC4222", "taxId": "41875", "score": 575.0}, {"name": "chr_13_RCC4222", "taxId": "41875", "score": 525.0}, {"name": "chr_13_RCC4222", "taxId": "41875", "score": 497.0}, {"name": "chr_13_RCC4222", "taxId": "41875", "score": 477.0}, {"name": "chr_13_RCC4222", "taxId": "41875", "score": 438.0}, {"name": "chr_13_RCC4222", "taxId": "41875", "score": 394.0}, {"name": "chr_13_RCC4222", "taxId": "41875", "score": 235.0}, {"name": "chr_13_RCC4222", "taxId": "41875", "score": 226.0}, {"name": "chr_13_RCC4222", "taxId": "41875", "score": 224.0}, {"name": "chr_13_RCC4222", "taxId": "41875", "score": 207.0}, {"name": "chr_13_RCC4222", "taxId": "41875", "score": 3136.0}, {"name": "chr_13_RCC4222", "taxId": "41875", "score": 3131.0}, {"name": "chr_13_RCC4222", "taxId": "41875", "score": 3114.0}, {"name": "chr_13_RCC4222", "taxId": "41875", "score": 3114.0}, {"name": "chr_13_RCC4222", "taxId": "41875", "score": 3109.0}, {"name": "chr_13_RCC4222", "taxId": "41875", "score": 3103.0}, {"name": "chr_13_RCC4222", "taxId": "41875", "score": 3097.0}, {"name": "chr_13_RCC4222", "taxId": "41875", "score": 3053.0}, {"name": "chr_13_RCC4222", "taxId": "41875", "score": 3042.0}, {"name": "chr_13_RCC4222", "taxId": "41875", "score": 3014.0}, {"name": "chr_13_RCC4222", "taxId": "41875", "score": 2981.0}, {"name": "chr_13_RCC4222", "taxId": "41875", "score": 2976.0}, {"name": "chr_13_RCC4222", "taxId": "41875", "score": 2959.0}, {"name": "chr_13_RCC4222", "taxId": "41875", "score": 2937.0}, {"name": "chr_13_RCC4222", "taxId": "41875", "score": 2931.0}, {"name": "chr_13_RCC4222", "taxId": "41875", "score": 2915.0}, {"name": "chr_13_RCC4222", "taxId": "41875", "score": 2915.0}, {"name": "chr_13_RCC4222", "taxId": "41875", "score": 2892.0}, {"name": "chr_13_RCC4222", "taxId": "41875", "score": 2881.0}, {"name": "chr_13_RCC4222", "taxId": "41875", "score": 2826.0}, {"name": "chr_13_RCC4222", "taxId": "41875", "score": 2809.0}, {"name": "chr_13_RCC4222", "taxId": "41875", "score": 2787.0}, {"name": "chr_13_RCC4222", "taxId": "41875", "score": 2776.0}, {"name": "chr_13_RCC4222", "taxId": "41875", "score": 2760.0}, {"name": "chr_13_RCC4222", "taxId": "41875", "score": 2754.0}, {"name": "chr_13_RCC4222", "taxId": "41875", "score": 2748.0}, {"name": "chr_13_RCC4222", "taxId": "41875", "score": 2732.0}, {"name": "chr_13_RCC4222", "taxId": "41875", "score": 2726.0}, {"name": "chr_13_RCC4222", "taxId": "41875", "score": 2710.0}, {"name": "chr_13_RCC4222", "taxId": "41875", "score": 2704.0}, {"name": "chr_13_RCC4222", "taxId": "41875", "score": 2676.0}, {"name": "chr_13_RCC4222", "taxId": "41875", "score": 2663.0}, {"name": "chr_13_RCC4222", "taxId": "41875", "score": 1022.0}, {"name": "chr_13_RCC4222", "taxId": "41875", "score": 2643.0}, {"name": "chr_13_RCC4222", "taxId": "41875", "score": 2643.0}, {"name": "chr_13_RCC4222", "taxId": "41875", "score": 2638.0}, {"name": "chr_13_RCC4222", "taxId": "41875", "score": 2599.0}, {"name": "chr_13_RCC4222", "taxId": "41875", "score": 2588.0}, {"name": "chr_13_RCC4222", "taxId": "41875", "score": 2560.0}, {"name": "chr_13_RCC4222", "taxId": "41875", "score": 2560.0}, {"name": "chr_13_RCC4222", "taxId": "41875", "score": 2558.0}, {"name": "chr_13_RCC4222", "taxId": "41875", "score": 283.0}, {"name": "chr_13_RCC4222", "taxId": "41875", "score": 2555.0}, {"name": "chr_13_RCC4222", "taxId": "41875", "score": 540.0}, {"name": "chr_13_RCC4222", "taxId": "41875", "score": 2499.0}, {"name": "chr_13_RCC4222", "taxId": "41875", "score": 2494.0}, {"name": "chr_13_RCC4222", "taxId": "41875", "score": 2483.0}, {"name": "chr_13_RCC4222", "taxId": "41875", "score": 1459.0}, {"name": "chr_13_RCC4222", "taxId": "41875", "score": 2457.0}, {"name": "chr_13_RCC4222", "taxId": "41875", "score": 542.0}, {"name": "chr_13_RCC4222", "taxId": "41875", "score": 2433.0}, {"name": "chr_13_RCC4222", "taxId": "41875", "score": 2433.0}, {"name": "chr_13_RCC4222", "taxId": "41875", "score": 2399.0}, {"name": "chr_13_RCC4222", "taxId": "41875", "score": 2399.0}, {"name": "chr_13_RCC4222", "taxId": "41875", "score": 2399.0}, {"name": "chr_13_RCC4222", "taxId": "41875", "score": 2394.0}, {"name": "chr_13_RCC4222", "taxId": "41875", "score": 2388.0}, {"name": "chr_13_RCC4222", "taxId": "41875", "score": 2324.0}, {"name": "chr_13_RCC4222", "taxId": "41875", "score": 2322.0}, {"name": "chr_13_RCC4222", "taxId": "41875", "score": 2311.0}, {"name": "chr_13_RCC4222", "taxId": "41875", "score": 1962.0}, {"name": "chr_13_RCC4222", "taxId": "41875", "score": 2305.0}, {"name": "chr_13_RCC4222", "taxId": "41875", "score": 2294.0}, {"name": "chr_13_RCC4222", "taxId": "41875", "score": 2283.0}, {"name": "chr_13_RCC4222", "taxId": "41875", "score": 2278.0}, {"name": "chr_13_RCC4222", "taxId": "41875", "score": 2278.0}, {"name": "chr_13_RCC4222", "taxId": "41875", "score": 2272.0}, {"name": "chr_13_RCC4222", "taxId": "41875", "score": 2272.0}, {"name": "chr_13_RCC4222", "taxId": "41875", "score": 2261.0}, {"name": "chr_13_RCC4222", "taxId": "41875", "score": 2228.0}, {"name": "chr_13_RCC4222", "taxId": "41875", "score": 2220.0}, {"name": "chr_13_RCC4222", "taxId": "41875", "score": 1005.0}, {"name": "chr_13_RCC4222", "taxId": "41875", "score": 2206.0}, {"name": "chr_13_RCC4222", "taxId": "41875", "score": 2183.0}, {"name": "chr_13_RCC4222", "taxId": "41875", "score": 2178.0}, {"name": "chr_13_RCC4222", "taxId": "41875", "score": 2167.0}, {"name": "chr_13_RCC4222", "taxId": "41875", "score": 2161.0}, {"name": "chr_13_RCC4222", "taxId": "41875", "score": 2161.0}, {"name": "chr_13_RCC4222", "taxId": "41875", "score": 2159.0}, {"name": "chr_13_RCC4222", "taxId": "41875", "score": 2159.0}, {"name": "chr_13_RCC4222", "taxId": "41875", "score": 1622.0}, {"name": "chr_13_RCC4222", "taxId": "41875", "score": 881.0}, {"name": "chr_13_RCC4222", "taxId": "41875", "score": 750.0}, {"name": "chr_13_RCC4222", "taxId": "41875", "score": 712.0}, {"name": "chr_13_RCC4222", "taxId": "41875", "score": 556.0}, {"name": "chr_13_RCC4222", "taxId": "41875", "score": 2150.0}, {"name": "chr_13_RCC4222", "taxId": "41875", "score": 2124.0}, {"name": "chr_13_RCC4222", "taxId": "41875", "score": 1877.0}, {"name": "chr_13_RCC4222", "taxId": "41875", "score": 2095.0}, {"name": "chr_13_RCC4222", "taxId": "41875", "score": 2095.0}, {"name": "chr_13_RCC4222", "taxId": "41875", "score": 2078.0}, {"name": "chr_13_RCC4222", "taxId": "41875", "score": 1131.0}, {"name": "chr_13_RCC4222", "taxId": "41875", "score": 2073.0}, {"name": "chr_13_RCC4222", "taxId": "41875", "score": 2056.0}, {"name": "chr_13_RCC4222", "taxId": "41875", "score": 2050.0}, {"name": "chr_13_RCC4222", "taxId": "41875", "score": 2039.0}, {"name": "chr_13_RCC4222", "taxId": "41875", "score": 2028.0}, {"name": "chr_13_RCC4222", "taxId": "41875", "score": 2017.0}, {"name": "chr_13_RCC4222", "taxId": "41875", "score": 2006.0}, {"name": "chr_13_RCC4222", "taxId": "41875", "score": 1978.0}, {"name": "chr_13_RCC4222", "taxId": "41875", "score": 1945.0}, {"name": "chr_13_RCC4222", "taxId": "41875", "score": 1945.0}, {"name": "chr_13_RCC4222", "taxId": "41875", "score": 1940.0}, {"name": "chr_13_RCC4222", "taxId": "41875", "score": 1940.0}, {"name": "chr_13_RCC4222", "taxId": "41875", "score": 1923.0}, {"name": "chr_13_RCC4222", "taxId": "41875", "score": 1912.0}, {"name": "chr_13_RCC4222", "taxId": "41875", "score": 1886.0}, {"name": "chr_13_RCC4222", "taxId": "41875", "score": 1192.0}, {"name": "chr_13_RCC4222", "taxId": "41875", "score": 1886.0}, {"name": "chr_13_RCC4222", "taxId": "41875", "score": 1192.0}, {"name": "chr_13_RCC4222", "taxId": "41875", "score": 850.0}, {"name": "chr_13_RCC4222", "taxId": "41875", "score": 638.0}, {"name": "chr_13_RCC4222", "taxId": "41875", "score": 440.0}, {"name": "chr_13_RCC4222", "taxId": "41875", "score": 435.0}, {"name": "chr_13_RCC4222", "taxId": "41875", "score": 433.0}, {"name": "chr_13_RCC4222", "taxId": "41875", "score": 156.0}, {"name": "chr_13_RCC4222", "taxId": "41875", "score": 141.0}, {"name": "chr_13_RCC4222", "taxId": "41875", "score": 1873.0}, {"name": "chr_13_RCC4222", "taxId": "41875", "score": 1862.0}, {"name": "chr_13_RCC4222", "taxId": "41875", "score": 1857.0}, {"name": "chr_13_RCC4222", "taxId": "41875", "score": 1845.0}, {"name": "chr_13_RCC4222", "taxId": "41875", "score": 1823.0}, {"name": "chr_13_RCC4222", "taxId": "41875", "score": 1796.0}, {"name": "chr_13_RCC4222", "taxId": "41875", "score": 1796.0}, {"name": "chr_13_RCC4222", "taxId": "41875", "score": 1794.0}, {"name": "chr_13_RCC4222", "taxId": "41875", "score": 248.0}, {"name": "chr_13_RCC4222", "taxId": "41875", "score": 1786.0}, {"name": "chr_13_RCC4222", "taxId": "41875", "score": 355.0}, {"name": "chr_13_RCC4222", "taxId": "41875", "score": 1784.0}, {"name": "chr_13_RCC4222", "taxId": "41875", "score": 1779.0}, {"name": "chr_13_RCC4222", "taxId": "41875", "score": 1751.0}, {"name": "chr_13_RCC4222", "taxId": "41875", "score": 1746.0}, {"name": "chr_13_RCC4222", "taxId": "41875", "score": 333.0}, {"name": "chr_13_RCC4222", "taxId": "41875", "score": 215.0}, {"name": "chr_13_RCC4222", "taxId": "41875", "score": 1735.0}, {"name": "chr_13_RCC4222", "taxId": "41875", "score": 1729.0}, {"name": "chr_13_RCC4222", "taxId": "41875", "score": 1724.0}, {"name": "chr_13_RCC4222", "taxId": "41875", "score": 1724.0}, {"name": "chr_13_RCC4222", "taxId": "41875", "score": 1712.0}, {"name": "chr_13_RCC4222", "taxId": "41875", "score": 1679.0}, {"name": "chr_13_RCC4222", "taxId": "41875", "score": 1679.0}, {"name": "chr_13_RCC4222", "taxId": "41875", "score": 1663.0}, {"name": "chr_13_RCC4222", "taxId": "41875", "score": 1663.0}, {"name": "chr_13_RCC4222", "taxId": "41875", "score": 1646.0}, {"name": "chr_13_RCC4222", "taxId": "41875", "score": 1646.0}, {"name": "chr_13_RCC4222", "taxId": "41875", "score": 1640.0}, {"name": "chr_13_RCC4222", "taxId": "41875", "score": 1635.0}, {"name": "chr_13_RCC4222", "taxId": "41875", "score": 1631.0}, {"name": "chr_13_RCC4222", "taxId": "41875", "score": 867.0}, {"name": "chr_13_RCC4222", "taxId": "41875", "score": 1626.0}, {"name": "chr_13_RCC4222", "taxId": "41875", "score": 1596.0}, {"name": "chr_13_RCC4222", "taxId": "41875", "score": 1591.0}, {"name": "chr_13_RCC4222", "taxId": "41875", "score": 1591.0}, {"name": "chr_13_RCC4222", "taxId": "41875", "score": 1574.0}, {"name": "chr_13_RCC4222", "taxId": "41875", "score": 1552.0}, {"name": "chr_13_RCC4222", "taxId": "41875", "score": 1552.0}, {"name": "chr_13_RCC4222", "taxId": "41875", "score": 1552.0}, {"name": "chr_13_RCC4222", "taxId": "41875", "score": 1530.0}, {"name": "chr_13_RCC4222", "taxId": "41875", "score": 1513.0}, {"name": "chr_13_RCC4222", "taxId": "41875", "score": 1502.0}, {"name": "chr_13_RCC4222", "taxId": "41875", "score": 1469.0}, {"name": "chr_13_RCC4222", "taxId": "41875", "score": 1461.0}, {"name": "chr_13_RCC4222", "taxId": "41875", "score": 346.0}, {"name": "chr_13_RCC4222", "taxId": "41875", "score": 1458.0}, {"name": "chr_13_RCC4222", "taxId": "41875", "score": 1432.0}, {"name": "chr_13_RCC4222", "taxId": "41875", "score": 191.0}, {"name": "chr_13_RCC4222", "taxId": "41875", "score": 1419.0}, {"name": "chr_13_RCC4222", "taxId": "41875", "score": 1413.0}, {"name": "chr_13_RCC4222", "taxId": "41875", "score": 1413.0}, {"name": "chr_13_RCC4222", "taxId": "41875", "score": 1402.0}, {"name": "chr_13_RCC4222", "taxId": "41875", "score": 1391.0}, {"name": "chr_13_RCC4222", "taxId": "41875", "score": 1389.0}, {"name": "chr_13_RCC4222", "taxId": "41875", "score": 1365.0}, {"name": "chr_13_RCC4222", "taxId": "41875", "score": 1358.0}, {"name": "chr_13_RCC4222", "taxId": "41875", "score": 1347.0}, {"name": "chr_13_RCC4222", "taxId": "41875", "score": 1177.0}, {"name": "chr_13_RCC4222", "taxId": "41875", "score": 215.0}, {"name": "chr_13_RCC4222", "taxId": "41875", "score": 1330.0}, {"name": "chr_13_RCC4222", "taxId": "41875", "score": 1291.0}, {"name": "chr_13_RCC4222", "taxId": "41875", "score": 1286.0}, {"name": "chr_13_RCC4222", "taxId": "41875", "score": 1277.0}, {"name": "chr_13_RCC4222", "taxId": "41875", "score": 1269.0}, {"name": "chr_13_RCC4222", "taxId": "41875", "score": 1266.0}, {"name": "chr_13_RCC4222", "taxId": "41875", "score": 645.0}, {"name": "chr_13_RCC4222", "taxId": "41875", "score": 1258.0}, {"name": "chr_13_RCC4222", "taxId": "41875", "score": 1227.0}, {"name": "chr_13_RCC4222", "taxId": "41875", "score": 1221.0}, {"name": "chr_13_RCC4222", "taxId": "41875", "score": 1203.0}, {"name": "chr_13_RCC4222", "taxId": "41875", "score": 1168.0}, {"name": "chr_13_RCC4222", "taxId": "41875", "score": 435.0}, {"name": "chr_13_RCC4222", "taxId": "41875", "score": 1158.0}, {"name": "chr_13_RCC4222", "taxId": "41875", "score": 1142.0}, {"name": "chr_13_RCC4222", "taxId": "41875", "score": 1086.0}, {"name": "chr_13_RCC4222", "taxId": "41875", "score": 1079.0}, {"name": "chr_13_RCC4222", "taxId": "41875", "score": 1066.0}, {"name": "chr_13_RCC4222", "taxId": "41875", "score": 1048.0}, {"name": "chr_13_RCC4222", "taxId": "41875", "score": 1037.0}, {"name": "chr_13_RCC4222", "taxId": "41875", "score": 1026.0}, {"name": "chr_13_RCC4222", "taxId": "41875", "score": 881.0}, {"name": "chr_13_RCC4222", "taxId": "41875", "score": 750.0}, {"name": "chr_13_RCC4222", "taxId": "41875", "score": 483.0}, {"name": "chr_13_RCC4222", "taxId": "41875", "score": 1009.0}, {"name": "chr_13_RCC4222", "taxId": "41875", "score": 953.0}, {"name": "chr_13_RCC4222", "taxId": "41875", "score": 942.0}, {"name": "chr_13_RCC4222", "taxId": "436017", "score": 887.0}, {"name": "chr_13_RCC4222", "taxId": "436017", "score": 887.0}, {"name": "chr_13_RCC4222", "taxId": "436017", "score": 686.0}, {"name": "chr_13_RCC4222", "taxId": "436017", "score": 350.0}, {"name": "chr_13_RCC4222", "taxId": "436017", "score": 154.0}, {"name": "chr_13_RCC4222", "taxId": "41875", "score": 883.0}, {"name": "chr_13_RCC4222", "taxId": "41875", "score": 883.0}, {"name": "chr_13_RCC4222", "taxId": "41875", "score": 719.0}, {"name": "chr_13_RCC4222", "taxId": "41875", "score": 649.0}, {"name": "chr_13_RCC4222", "taxId": "41875", "score": 645.0}, {"name": "chr_13_RCC4222", "taxId": "41875", "score": 195.0}, {"name": "chr_13_RCC4222", "taxId": "41875", "score": 874.0}, {"name": "chr_13_RCC4222", "taxId": "41875", "score": 854.0}, {"name": "chr_13_RCC4222", "taxId": "41875", "score": 795.0}, {"name": "chr_13_RCC4222", "taxId": "41875", "score": 457.0}, {"name": "chr_13_RCC4222", "taxId": "41875", "score": 148.0}, {"name": "chr_13_RCC4222", "taxId": "41875", "score": 854.0}, {"name": "chr_13_RCC4222", "taxId": "41875", "score": 848.0}, {"name": "chr_13_RCC4222", "taxId": "41875", "score": 848.0}, {"name": "chr_13_RCC4222", "taxId": "41875", "score": 750.0}, {"name": "chr_13_RCC4222", "taxId": "41875", "score": 640.0}, {"name": "chr_13_RCC4222", "taxId": "41875", "score": 483.0}, {"name": "chr_13_RCC4222", "taxId": "41875", "score": 150.0}, {"name": "chr_13_RCC4222", "taxId": "41875", "score": 839.0}, {"name": "chr_13_RCC4222", "taxId": "41875", "score": 821.0}, {"name": "chr_13_RCC4222", "taxId": "41875", "score": 821.0}, {"name": "chr_13_RCC4222", "taxId": "41875", "score": 815.0}, {"name": "chr_13_RCC4222", "taxId": "41875", "score": 800.0}, {"name": "chr_13_RCC4222", "taxId": "41875", "score": 793.0}, {"name": "chr_13_RCC4222", "taxId": "41875", "score": 795.0}, {"name": "chr_13_RCC4222", "taxId": "41875", "score": 793.0}, {"name": "chr_13_RCC4222", "taxId": "41875", "score": 793.0}, {"name": "chr_13_RCC4222", "taxId": "41875", "score": 776.0}, {"name": "chr_13_RCC4222", "taxId": "41875", "score": 765.0}, {"name": "chr_13_RCC4222", "taxId": "41875", "score": 760.0}, {"name": "chr_13_RCC4222", "taxId": "41875", "score": 577.0}, {"name": "chr_13_RCC4222", "taxId": "41875", "score": 739.0}, {"name": "chr_13_RCC4222", "taxId": "41875", "score": 592.0}, {"name": "chr_13_RCC4222", "taxId": "41875", "score": 732.0}, {"name": "chr_13_RCC4222", "taxId": "41875", "score": 726.0}, {"name": "chr_13_RCC4222", "taxId": "41875", "score": 726.0}, {"name": "chr_13_RCC4222", "taxId": "41875", "score": 719.0}, {"name": "chr_13_RCC4222", "taxId": "41875", "score": 715.0}, {"name": "chr_13_RCC4222", "taxId": "41875", "score": 710.0}, {"name": "chr_13_RCC4222", "taxId": "41875", "score": 693.0}, {"name": "chr_13_RCC4222", "taxId": "41875", "score": 632.0}, {"name": "chr_13_RCC4222", "taxId": "41875", "score": 688.0}, {"name": "chr_13_RCC4222", "taxId": "436017", "score": 686.0}, {"name": "chr_13_RCC4222", "taxId": "41875", "score": 682.0}, {"name": "chr_13_RCC4222", "taxId": "41875", "score": 665.0}, {"name": "chr_13_RCC4222", "taxId": "41875", "score": 664.0}, {"name": "chr_13_RCC4222", "taxId": "41875", "score": 161.0}, {"name": "chr_13_RCC4222", "taxId": "41875", "score": 649.0}, {"name": "chr_13_RCC4222", "taxId": "41875", "score": 407.0}, {"name": "chr_13_RCC4222", "taxId": "41875", "score": 649.0}, {"name": "chr_13_RCC4222", "taxId": "41875", "score": 649.0}, {"name": "chr_13_RCC4222", "taxId": "41875", "score": 640.0}, {"name": "chr_13_RCC4222", "taxId": "41875", "score": 457.0}, {"name": "chr_13_RCC4222", "taxId": "41875", "score": 435.0}, {"name": "chr_13_RCC4222", "taxId": "41875", "score": 407.0}, {"name": "chr_13_RCC4222", "taxId": "41875", "score": 207.0}, {"name": "chr_13_RCC4222", "taxId": "41875", "score": 163.0}, {"name": "chr_13_RCC4222", "taxId": "41875", "score": 634.0}, {"name": "chr_13_RCC4222", "taxId": "41875", "score": 326.0}, {"name": "chr_13_RCC4222", "taxId": "70448", "score": 614.0}, {"name": "chr_13_RCC4222", "taxId": "41875", "score": 582.0}, {"name": "chr_13_RCC4222", "taxId": "41875", "score": 577.0}, {"name": "chr_13_RCC4222", "taxId": "41875", "score": 577.0}, {"name": "chr_13_RCC4222", "taxId": "41875", "score": 577.0}, {"name": "chr_13_RCC4222", "taxId": "41875", "score": 566.0}, {"name": "chr_13_RCC4222", "taxId": "41875", "score": 566.0}, {"name": "chr_13_RCC4222", "taxId": "41875", "score": 566.0}, {"name": "chr_13_RCC4222", "taxId": "41875", "score": 525.0}, {"name": "chr_13_RCC4222", "taxId": "41875", "score": 521.0}, {"name": "chr_13_RCC4222", "taxId": "41875", "score": 490.0}, {"name": "chr_13_RCC4222", "taxId": "41875", "score": 483.0}, {"name": "chr_13_RCC4222", "taxId": "41875", "score": 457.0}, {"name": "chr_13_RCC4222", "taxId": "41875", "score": 435.0}, {"name": "chr_13_RCC4222", "taxId": "41875", "score": 294.0}, {"name": "chr_13_RCC4222", "taxId": "41875", "score": 172.0}, {"name": "chr_13_RCC4222", "taxId": "41875", "score": 163.0}, {"name": "chr_13_RCC4222", "taxId": "41875", "score": 449.0}, {"name": "chr_13_RCC4222", "taxId": "41875", "score": 440.0}, {"name": "chr_13_RCC4222", "taxId": "41875", "score": 440.0}, {"name": "chr_13_RCC4222", "taxId": "41875", "score": 150.0}, {"name": "chr_13_RCC4222", "taxId": "41875", "score": 438.0}, {"name": "chr_13_RCC4222", "taxId": "41875", "score": 438.0}, {"name": "chr_13_RCC4222", "taxId": "41875", "score": 411.0}, {"name": "chr_13_RCC4222", "taxId": "70448", "score": 399.0}, {"name": "chr_13_RCC4222", "taxId": "41875", "score": 383.0}, {"name": "chr_13_RCC4222", "taxId": "436017", "score": 350.0}, {"name": "chr_13_RCC4222", "taxId": "41875", "score": 331.0}, {"name": "chr_13_RCC4222", "taxId": "41875", "score": 294.0}, {"name": "chr_13_RCC4222", "taxId": "564608", "score": 278.0}, {"name": "chr_13_RCC4222", "taxId": "70448", "score": 255.0}, {"name": "chr_13_RCC4222", "taxId": "70448", "score": 211.0}, {"name": "chr_13_RCC4222", "taxId": "41875", "score": 207.0}, {"name": "chr_13_RCC4222", "taxId": "41875", "score": 196.0}, {"name": "chr_13_RCC4222", "taxId": "41875", "score": 195.0}, {"name": "chr_13_RCC4222", "taxId": "41875", "score": 195.0}, {"name": "chr_13_RCC4222", "taxId": "41875", "score": 193.0}, {"name": "chr_13_RCC4222", "taxId": "34126", "score": 183.0}, {"name": "chr_13_RCC4222", "taxId": "70448", "score": 158.0}, {"name": "chr_13_RCC4222", "taxId": "41875", "score": 156.0}, {"name": "chr_13_RCC4222", "taxId": "436017", "score": 154.0}, {"name": "chr_13_RCC4222", "taxId": "39947", "score": 152.0}, {"name": "chr_13_RCC4222", "taxId": "39947", "score": 152.0}, {"name": "chr_13_RCC4222", "taxId": "41875", "score": 150.0}, {"name": "chr_13_RCC4222", "taxId": "41875", "score": 148.0}, {"name": "chr_13_RCC4222", "taxId": "63459", "score": 143.0}, {"name": "chr_13_RCC4222", "taxId": "41875", "score": 141.0}]}, "taxonomy": {"bestsum": {"species": {"tax": "Bathycoccus prasinos", "score": 2879007.0, "c_index": 6}, "genus": {"tax": "Bathycoccus", "score": 2879007.0, "c_index": 5}, "family": {"tax": "Bathycoccaceae", "score": 2884798.0, "c_index": 4}, "order": {"tax": "Mamiellales", "score": 2885076.0, "c_index": 3}, "phylum": {"tax": "Chlorophyta", "score": 2885259.0, "c_index": 1}, "superkingdom": {"tax": "Eukaryota", "score": 2885706.0, "c_index": 0}}}}, "chr_12_RCC4222": {"name": "chr_12_RCC4222", "length": 715892, "n_count": 0, "agct_count": 715892, "gc": 0.4824, "covs": {"bam0": 107.7571}, "read_cov": {"bam0": 519278}, "hits": {"tax0": [{"name": "chr_12_RCC4222", "taxId": "41875", "score": 1254000.0}, {"name": "chr_12_RCC4222", "taxId": "41875", "score": 62630.0}, {"name": "chr_12_RCC4222", "taxId": "41875", "score": 1085.0}, {"name": "chr_12_RCC4222", "taxId": "41875", "score": 1085.0}, {"name": "chr_12_RCC4222", "taxId": "41875", "score": 547.0}, {"name": "chr_12_RCC4222", "taxId": "41875", "score": 547.0}, {"name": "chr_12_RCC4222", "taxId": "41875", "score": 436.0}, {"name": "chr_12_RCC4222", "taxId": "743611", "score": 26519.0}, {"name": "chr_12_RCC4222", "taxId": "41875", "score": 13407.0}, {"name": "chr_12_RCC4222", "taxId": "41875", "score": 12039.0}, {"name": "chr_12_RCC4222", "taxId": "41875", "score": 11391.0}, {"name": "chr_12_RCC4222", "taxId": "41875", "score": 10743.0}, {"name": "chr_12_RCC4222", "taxId": "41875", "score": 10416.0}, {"name": "chr_12_RCC4222", "taxId": "41875", "score": 10244.0}, {"name": "chr_12_RCC4222", "taxId": "41875", "score": 9191.0}, {"name": "chr_12_RCC4222", "taxId": "41875", "score": 8565.0}, {"name": "chr_12_RCC4222", "taxId": "41875", "score": 8394.0}, {"name": "chr_12_RCC4222", "taxId": "41875", "score": 8371.0}, {"name": "chr_12_RCC4222", "taxId": "41875", "score": 7856.0}, {"name": "chr_12_RCC4222", "taxId": "41875", "score": 7795.0}, {"name": "chr_12_RCC4222", "taxId": "41875", "score": 7585.0}, {"name": "chr_12_RCC4222", "taxId": "41875", "score": 7491.0}, {"name": "chr_12_RCC4222", "taxId": "41875", "score": 7358.0}, {"name": "chr_12_RCC4222", "taxId": "41875", "score": 7047.0}, {"name": "chr_12_RCC4222", "taxId": "41875", "score": 6748.0}, {"name": "chr_12_RCC4222", "taxId": "41875", "score": 6687.0}, {"name": "chr_12_RCC4222", "taxId": "41875", "score": 6549.0}, {"name": "chr_12_RCC4222", "taxId": "41875", "score": 6477.0}, {"name": "chr_12_RCC4222", "taxId": "41875", "score": 6338.0}, {"name": "chr_12_RCC4222", "taxId": "41875", "score": 6272.0}, {"name": "chr_12_RCC4222", "taxId": "41875", "score": 6106.0}, {"name": "chr_12_RCC4222", "taxId": "41875", "score": 6100.0}, {"name": "chr_12_RCC4222", "taxId": "41875", "score": 5973.0}, {"name": "chr_12_RCC4222", "taxId": "41875", "score": 1085.0}, {"name": "chr_12_RCC4222", "taxId": "41875", "score": 436.0}, {"name": "chr_12_RCC4222", "taxId": "41875", "score": 436.0}, {"name": "chr_12_RCC4222", "taxId": "41875", "score": 5862.0}, {"name": "chr_12_RCC4222", "taxId": "41875", "score": 5790.0}, {"name": "chr_12_RCC4222", "taxId": "41875", "score": 5718.0}, {"name": "chr_12_RCC4222", "taxId": "41875", "score": 5690.0}, {"name": "chr_12_RCC4222", "taxId": "41875", "score": 5618.0}, {"name": "chr_12_RCC4222", "taxId": "41875", "score": 5552.0}, {"name": "chr_12_RCC4222", "taxId": "41875", "score": 5548.0}, {"name": "chr_12_RCC4222", "taxId": "41875", "score": 294.0}, {"name": "chr_12_RCC4222", "taxId": "41875", "score": 5474.0}, {"name": "chr_12_RCC4222", "taxId": "41875", "score": 5413.0}, {"name": "chr_12_RCC4222", "taxId": "41875", "score": 5402.0}, {"name": "chr_12_RCC4222", "taxId": "41875", "score": 5385.0}, {"name": "chr_12_RCC4222", "taxId": "41875", "score": 5269.0}, {"name": "chr_12_RCC4222", "taxId": "41875", "score": 5236.0}, {"name": "chr_12_RCC4222", "taxId": "41875", "score": 5203.0}, {"name": "chr_12_RCC4222", "taxId": "41875", "score": 5169.0}, {"name": "chr_12_RCC4222", "taxId": "41875", "score": 5147.0}, {"name": "chr_12_RCC4222", "taxId": "41875", "score": 5142.0}, {"name": "chr_12_RCC4222", "taxId": "41875", "score": 5123.0}, {"name": "chr_12_RCC4222", "taxId": "41875", "score": 435.0}, {"name": "chr_12_RCC4222", "taxId": "41875", "score": 5114.0}, {"name": "chr_12_RCC4222", "taxId": "41875", "score": 5025.0}, {"name": "chr_12_RCC4222", "taxId": "41875", "score": 4964.0}, {"name": "chr_12_RCC4222", "taxId": "41875", "score": 4909.0}, {"name": "chr_12_RCC4222", "taxId": "41875", "score": 4765.0}, {"name": "chr_12_RCC4222", "taxId": "41875", "score": 4682.0}, {"name": "chr_12_RCC4222", "taxId": "41875", "score": 4621.0}, {"name": "chr_12_RCC4222", "taxId": "41875", "score": 4604.0}, {"name": "chr_12_RCC4222", "taxId": "41875", "score": 4602.0}, {"name": "chr_12_RCC4222", "taxId": "41875", "score": 4577.0}, {"name": "chr_12_RCC4222", "taxId": "41875", "score": 4571.0}, {"name": "chr_12_RCC4222", "taxId": "41875", "score": 4532.0}, {"name": "chr_12_RCC4222", "taxId": "41875", "score": 4521.0}, {"name": "chr_12_RCC4222", "taxId": "41875", "score": 4499.0}, {"name": "chr_12_RCC4222", "taxId": "41875", "score": 4494.0}, {"name": "chr_12_RCC4222", "taxId": "41875", "score": 4471.0}, {"name": "chr_12_RCC4222", "taxId": "41875", "score": 4455.0}, {"name": "chr_12_RCC4222", "taxId": "41875", "score": 4438.0}, {"name": "chr_12_RCC4222", "taxId": "41875", "score": 4366.0}, {"name": "chr_12_RCC4222", "taxId": "41875", "score": 4327.0}, {"name": "chr_12_RCC4222", "taxId": "41875", "score": 4289.0}, {"name": "chr_12_RCC4222", "taxId": "41875", "score": 4222.0}, {"name": "chr_12_RCC4222", "taxId": "41875", "score": 4217.0}, {"name": "chr_12_RCC4222", "taxId": "41875", "score": 4178.0}, {"name": "chr_12_RCC4222", "taxId": "41875", "score": 4172.0}, {"name": "chr_12_RCC4222", "taxId": "41875", "score": 4161.0}, {"name": "chr_12_RCC4222", "taxId": "41875", "score": 4156.0}, {"name": "chr_12_RCC4222", "taxId": "41875", "score": 4117.0}, {"name": "chr_12_RCC4222", "taxId": "41875", "score": 4000.0}, {"name": "chr_12_RCC4222", "taxId": "41875", "score": 3951.0}, {"name": "chr_12_RCC4222", "taxId": "41875", "score": 3912.0}, {"name": "chr_12_RCC4222", "taxId": "41875", "score": 3884.0}, {"name": "chr_12_RCC4222", "taxId": "41875", "score": 3873.0}, {"name": "chr_12_RCC4222", "taxId": "41875", "score": 3868.0}, {"name": "chr_12_RCC4222", "taxId": "41875", "score": 165.0}, {"name": "chr_12_RCC4222", "taxId": "41875", "score": 3823.0}, {"name": "chr_12_RCC4222", "taxId": "41875", "score": 3807.0}, {"name": "chr_12_RCC4222", "taxId": "41875", "score": 3795.0}, {"name": "chr_12_RCC4222", "taxId": "41875", "score": 3773.0}, {"name": "chr_12_RCC4222", "taxId": "41875", "score": 3768.0}, {"name": "chr_12_RCC4222", "taxId": "41875", "score": 3740.0}, {"name": "chr_12_RCC4222", "taxId": "41875", "score": 3729.0}, {"name": "chr_12_RCC4222", "taxId": "41875", "score": 3729.0}, {"name": "chr_12_RCC4222", "taxId": "41875", "score": 3723.0}, {"name": "chr_12_RCC4222", "taxId": "41875", "score": 3712.0}, {"name": "chr_12_RCC4222", "taxId": "41875", "score": 3690.0}, {"name": "chr_12_RCC4222", "taxId": "41875", "score": 3685.0}, {"name": "chr_12_RCC4222", "taxId": "41875", "score": 3666.0}, {"name": "chr_12_RCC4222", "taxId": "41875", "score": 3635.0}, {"name": "chr_12_RCC4222", "taxId": "41875", "score": 3618.0}, {"name": "chr_12_RCC4222", "taxId": "41875", "score": 3579.0}, {"name": "chr_12_RCC4222", "taxId": "41875", "score": 3557.0}, {"name": "chr_12_RCC4222", "taxId": "41875", "score": 3535.0}, {"name": "chr_12_RCC4222", "taxId": "41875", "score": 3518.0}, {"name": "chr_12_RCC4222", "taxId": "41875", "score": 3489.0}, {"name": "chr_12_RCC4222", "taxId": "41875", "score": 2926.0}, {"name": "chr_12_RCC4222", "taxId": "41875", "score": 228.0}, {"name": "chr_12_RCC4222", "taxId": "41875", "score": 3463.0}, {"name": "chr_12_RCC4222", "taxId": "41875", "score": 3458.0}, {"name": "chr_12_RCC4222", "taxId": "41875", "score": 3446.0}, {"name": "chr_12_RCC4222", "taxId": "41875", "score": 3441.0}, {"name": "chr_12_RCC4222", "taxId": "41875", "score": 3419.0}, {"name": "chr_12_RCC4222", "taxId": "41875", "score": 3397.0}, {"name": "chr_12_RCC4222", "taxId": "41875", "score": 3347.0}, {"name": "chr_12_RCC4222", "taxId": "41875", "score": 3341.0}, {"name": "chr_12_RCC4222", "taxId": "41875", "score": 3319.0}, {"name": "chr_12_RCC4222", "taxId": "41875", "score": 3319.0}, {"name": "chr_12_RCC4222", "taxId": "41875", "score": 3308.0}, {"name": "chr_12_RCC4222", "taxId": "41875", "score": 3291.0}, {"name": "chr_12_RCC4222", "taxId": "41875", "score": 3291.0}, {"name": "chr_12_RCC4222", "taxId": "41875", "score": 3286.0}, {"name": "chr_12_RCC4222", "taxId": "41875", "score": 3264.0}, {"name": "chr_12_RCC4222", "taxId": "41875", "score": 3247.0}, {"name": "chr_12_RCC4222", "taxId": "41875", "score": 3230.0}, {"name": "chr_12_RCC4222", "taxId": "41875", "score": 3230.0}, {"name": "chr_12_RCC4222", "taxId": "41875", "score": 3225.0}, {"name": "chr_12_RCC4222", "taxId": "41875", "score": 3221.0}, {"name": "chr_12_RCC4222", "taxId": "41875", "score": 3219.0}, {"name": "chr_12_RCC4222", "taxId": "41875", "score": 3208.0}, {"name": "chr_12_RCC4222", "taxId": "41875", "score": 3203.0}, {"name": "chr_12_RCC4222", "taxId": "41875", "score": 3192.0}, {"name": "chr_12_RCC4222", "taxId": "41875", "score": 3181.0}, {"name": "chr_12_RCC4222", "taxId": "41875", "score": 3142.0}, {"name": "chr_12_RCC4222", "taxId": "41875", "score": 3136.0}, {"name": "chr_12_RCC4222", "taxId": "41875", "score": 3120.0}, {"name": "chr_12_RCC4222", "taxId": "41875", "score": 3092.0}, {"name": "chr_12_RCC4222", "taxId": "41875", "score": 3088.0}, {"name": "chr_12_RCC4222", "taxId": "41875", "score": 248.0}, {"name": "chr_12_RCC4222", "taxId": "41875", "score": 3068.0}, {"name": "chr_12_RCC4222", "taxId": "41875", "score": 1105.0}, {"name": "chr_12_RCC4222", "taxId": "41875", "score": 3059.0}, {"name": "chr_12_RCC4222", "taxId": "41875", "score": 3053.0}, {"name": "chr_12_RCC4222", "taxId": "41875", "score": 3048.0}, {"name": "chr_12_RCC4222", "taxId": "41875", "score": 3042.0}, {"name": "chr_12_RCC4222", "taxId": "41875", "score": 3042.0}, {"name": "chr_12_RCC4222", "taxId": "41875", "score": 3042.0}, {"name": "chr_12_RCC4222", "taxId": "41875", "score": 3040.0}, {"name": "chr_12_RCC4222", "taxId": "41875", "score": 545.0}, {"name": "chr_12_RCC4222", "taxId": "41875", "score": 3029.0}, {"name": "chr_12_RCC4222", "taxId": "41875", "score": 2977.0}, {"name": "chr_12_RCC4222", "taxId": "41875", "score": 3005.0}, {"name": "chr_12_RCC4222", "taxId": "41875", "score": 1323.0}, {"name": "chr_12_RCC4222", "taxId": "41875", "score": 2931.0}, {"name": "chr_12_RCC4222", "taxId": "41875", "score": 2931.0}, {"name": "chr_12_RCC4222", "taxId": "41875", "score": 2909.0}, {"name": "chr_12_RCC4222", "taxId": "41875", "score": 2876.0}, {"name": "chr_12_RCC4222", "taxId": "41875", "score": 2837.0}, {"name": "chr_12_RCC4222", "taxId": "41875", "score": 2826.0}, {"name": "chr_12_RCC4222", "taxId": "41875", "score": 2761.0}, {"name": "chr_12_RCC4222", "taxId": "41875", "score": 2754.0}, {"name": "chr_12_RCC4222", "taxId": "41875", "score": 2748.0}, {"name": "chr_12_RCC4222", "taxId": "41875", "score": 2732.0}, {"name": "chr_12_RCC4222", "taxId": "41875", "score": 2726.0}, {"name": "chr_12_RCC4222", "taxId": "41875", "score": 2699.0}, {"name": "chr_12_RCC4222", "taxId": "41875", "score": 2697.0}, {"name": "chr_12_RCC4222", "taxId": "41875", "score": 200.0}, {"name": "chr_12_RCC4222", "taxId": "41875", "score": 2691.0}, {"name": "chr_12_RCC4222", "taxId": "41875", "score": 403.0}, {"name": "chr_12_RCC4222", "taxId": "41875", "score": 2682.0}, {"name": "chr_12_RCC4222", "taxId": "41875", "score": 2671.0}, {"name": "chr_12_RCC4222", "taxId": "41875", "score": 2621.0}, {"name": "chr_12_RCC4222", "taxId": "41875", "score": 2615.0}, {"name": "chr_12_RCC4222", "taxId": "41875", "score": 2599.0}, {"name": "chr_12_RCC4222", "taxId": "41875", "score": 2597.0}, {"name": "chr_12_RCC4222", "taxId": "41875", "score": 2543.0}, {"name": "chr_12_RCC4222", "taxId": "41875", "score": 2543.0}, {"name": "chr_12_RCC4222", "taxId": "41875", "score": 2514.0}, {"name": "chr_12_RCC4222", "taxId": "41875", "score": 285.0}, {"name": "chr_12_RCC4222", "taxId": "41875", "score": 2510.0}, {"name": "chr_12_RCC4222", "taxId": "41875", "score": 2488.0}, {"name": "chr_12_RCC4222", "taxId": "41875", "score": 2479.0}, {"name": "chr_12_RCC4222", "taxId": "41875", "score": 2473.0}, {"name": "chr_12_RCC4222", "taxId": "41875", "score": 202.0}, {"name": "chr_12_RCC4222", "taxId": "41875", "score": 2460.0}, {"name": "chr_12_RCC4222", "taxId": "41875", "score": 2453.0}, {"name": "chr_12_RCC4222", "taxId": "41875", "score": 1989.0}, {"name": "chr_12_RCC4222", "taxId": "41875", "score": 2447.0}, {"name": "chr_12_RCC4222", "taxId": "41875", "score": 2438.0}, {"name": "chr_12_RCC4222", "taxId": "41875", "score": 2438.0}, {"name": "chr_12_RCC4222", "taxId": "41875", "score": 2433.0}, {"name": "chr_12_RCC4222", "taxId": "41875", "score": 2416.0}, {"name": "chr_12_RCC4222", "taxId": "41875", "score": 2405.0}, {"name": "chr_12_RCC4222", "taxId": "41875", "score": 2388.0}, {"name": "chr_12_RCC4222", "taxId": "41875", "score": 2372.0}, {"name": "chr_12_RCC4222", "taxId": "41875", "score": 2370.0}, {"name": "chr_12_RCC4222", "taxId": "41875", "score": 568.0}, {"name": "chr_12_RCC4222", "taxId": "41875", "score": 2361.0}, {"name": "chr_12_RCC4222", "taxId": "41875", "score": 2361.0}, {"name": "chr_12_RCC4222", "taxId": "41875", "score": 2322.0}, {"name": "chr_12_RCC4222", "taxId": "41875", "score": 2322.0}, {"name": "chr_12_RCC4222", "taxId": "41875", "score": 2311.0}, {"name": "chr_12_RCC4222", "taxId": "41875", "score": 2305.0}, {"name": "chr_12_RCC4222", "taxId": "41875", "score": 2305.0}, {"name": "chr_12_RCC4222", "taxId": "41875", "score": 2300.0}, {"name": "chr_12_RCC4222", "taxId": "41875", "score": 2290.0}, {"name": "chr_12_RCC4222", "taxId": "41875", "score": 2289.0}, {"name": "chr_12_RCC4222", "taxId": "41875", "score": 2266.0}, {"name": "chr_12_RCC4222", "taxId": "41875", "score": 2266.0}, {"name": "chr_12_RCC4222", "taxId": "41875", "score": 2261.0}, {"name": "chr_12_RCC4222", "taxId": "41875", "score": 2242.0}, {"name": "chr_12_RCC4222", "taxId": "41875", "score": 340.0}, {"name": "chr_12_RCC4222", "taxId": "41875", "score": 2233.0}, {"name": "chr_12_RCC4222", "taxId": "41875", "score": 2233.0}, {"name": "chr_12_RCC4222", "taxId": "41875", "score": 2231.0}, {"name": "chr_12_RCC4222", "taxId": "41875", "score": 2228.0}, {"name": "chr_12_RCC4222", "taxId": "41875", "score": 2217.0}, {"name": "chr_12_RCC4222", "taxId": "41875", "score": 2211.0}, {"name": "chr_12_RCC4222", "taxId": "41875", "score": 2206.0}, {"name": "chr_12_RCC4222", "taxId": "41875", "score": 2200.0}, {"name": "chr_12_RCC4222", "taxId": "41875", "score": 2200.0}, {"name": "chr_12_RCC4222", "taxId": "41875", "score": 2200.0}, {"name": "chr_12_RCC4222", "taxId": "41875", "score": 2189.0}, {"name": "chr_12_RCC4222", "taxId": "41875", "score": 2183.0}, {"name": "chr_12_RCC4222", "taxId": "41875", "score": 2178.0}, {"name": "chr_12_RCC4222", "taxId": "41875", "score": 2178.0}, {"name": "chr_12_RCC4222", "taxId": "41875", "score": 2178.0}, {"name": "chr_12_RCC4222", "taxId": "41875", "score": 2172.0}, {"name": "chr_12_RCC4222", "taxId": "41875", "score": 2154.0}, {"name": "chr_12_RCC4222", "taxId": "41875", "score": 2139.0}, {"name": "chr_12_RCC4222", "taxId": "41875", "score": 2128.0}, {"name": "chr_12_RCC4222", "taxId": "41875", "score": 2117.0}, {"name": "chr_12_RCC4222", "taxId": "41875", "score": 2111.0}, {"name": "chr_12_RCC4222", "taxId": "41875", "score": 2106.0}, {"name": "chr_12_RCC4222", "taxId": "41875", "score": 2104.0}, {"name": "chr_12_RCC4222", "taxId": "41875", "score": 913.0}, {"name": "chr_12_RCC4222", "taxId": "41875", "score": 180.0}, {"name": "chr_12_RCC4222", "taxId": "41875", "score": 2100.0}, {"name": "chr_12_RCC4222", "taxId": "41875", "score": 2089.0}, {"name": "chr_12_RCC4222", "taxId": "41875", "score": 2073.0}, {"name": "chr_12_RCC4222", "taxId": "41875", "score": 2067.0}, {"name": "chr_12_RCC4222", "taxId": "41875", "score": 2067.0}, {"name": "chr_12_RCC4222", "taxId": "41875", "score": 2061.0}, {"name": "chr_12_RCC4222", "taxId": "41875", "score": 2056.0}, {"name": "chr_12_RCC4222", "taxId": "41875", "score": 2050.0}, {"name": "chr_12_RCC4222", "taxId": "41875", "score": 2045.0}, {"name": "chr_12_RCC4222", "taxId": "41875", "score": 2045.0}, {"name": "chr_12_RCC4222", "taxId": "41875", "score": 2039.0}, {"name": "chr_12_RCC4222", "taxId": "41875", "score": 2034.0}, {"name": "chr_12_RCC4222", "taxId": "41875", "score": 2023.0}, {"name": "chr_12_RCC4222", "taxId": "41875", "score": 2015.0}, {"name": "chr_12_RCC4222", "taxId": "41875", "score": 169.0}, {"name": "chr_12_RCC4222", "taxId": "41875", "score": 2012.0}, {"name": "chr_12_RCC4222", "taxId": "41875", "score": 2004.0}, {"name": "chr_12_RCC4222", "taxId": "41875", "score": 1821.0}, {"name": "chr_12_RCC4222", "taxId": "41875", "score": 547.0}, {"name": "chr_12_RCC4222", "taxId": "41875", "score": 547.0}, {"name": "chr_12_RCC4222", "taxId": "41875", "score": 2001.0}, {"name": "chr_12_RCC4222", "taxId": "41875", "score": 1995.0}, {"name": "chr_12_RCC4222", "taxId": "41875", "score": 1975.0}, {"name": "chr_12_RCC4222", "taxId": "41875", "score": 407.0}, {"name": "chr_12_RCC4222", "taxId": "41875", "score": 1973.0}, {"name": "chr_12_RCC4222", "taxId": "41875", "score": 1967.0}, {"name": "chr_12_RCC4222", "taxId": "41875", "score": 1956.0}, {"name": "chr_12_RCC4222", "taxId": "41875", "score": 1956.0}, {"name": "chr_12_RCC4222", "taxId": "41875", "score": 1956.0}, {"name": "chr_12_RCC4222", "taxId": "41875", "score": 1940.0}, {"name": "chr_12_RCC4222", "taxId": "41875", "score": 1923.0}, {"name": "chr_12_RCC4222", "taxId": "41875", "score": 1917.0}, {"name": "chr_12_RCC4222", "taxId": "436017", "score": 1912.0}, {"name": "chr_12_RCC4222", "taxId": "436017", "score": 446.0}, {"name": "chr_12_RCC4222", "taxId": "436017", "score": 390.0}, {"name": "chr_12_RCC4222", "taxId": "436017", "score": 388.0}, {"name": "chr_12_RCC4222", "taxId": "436017", "score": 292.0}, {"name": "chr_12_RCC4222", "taxId": "436017", "score": 239.0}, {"name": "chr_12_RCC4222", "taxId": "436017", "score": 176.0}, {"name": "chr_12_RCC4222", "taxId": "436017", "score": 1908.0}, {"name": "chr_12_RCC4222", "taxId": "41875", "score": 1895.0}, {"name": "chr_12_RCC4222", "taxId": "41875", "score": 1884.0}, {"name": "chr_12_RCC4222", "taxId": "41875", "score": 1884.0}, {"name": "chr_12_RCC4222", "taxId": "41875", "score": 1879.0}, {"name": "chr_12_RCC4222", "taxId": "41875", "score": 1873.0}, {"name": "chr_12_RCC4222", "taxId": "41875", "score": 1873.0}, {"name": "chr_12_RCC4222", "taxId": "41875", "score": 1868.0}, {"name": "chr_12_RCC4222", "taxId": "41875", "score": 1868.0}, {"name": "chr_12_RCC4222", "taxId": "41875", "score": 1862.0}, {"name": "chr_12_RCC4222", "taxId": "41875", "score": 1834.0}, {"name": "chr_12_RCC4222", "taxId": "41875", "score": 1834.0}, {"name": "chr_12_RCC4222", "taxId": "41875", "score": 1829.0}, {"name": "chr_12_RCC4222", "taxId": "41875", "score": 1812.0}, {"name": "chr_12_RCC4222", "taxId": "41875", "score": 1796.0}, {"name": "chr_12_RCC4222", "taxId": "41875", "score": 1779.0}, {"name": "chr_12_RCC4222", "taxId": "41875", "score": 1773.0}, {"name": "chr_12_RCC4222", "taxId": "41875", "score": 171.0}, {"name": "chr_12_RCC4222", "taxId": "41875", "score": 1773.0}, {"name": "chr_12_RCC4222", "taxId": "70448", "score": 1759.0}, {"name": "chr_12_RCC4222", "taxId": "41875", "score": 1757.0}, {"name": "chr_12_RCC4222", "taxId": "41875", "score": 1751.0}, {"name": "chr_12_RCC4222", "taxId": "41875", "score": 1746.0}, {"name": "chr_12_RCC4222", "taxId": "41875", "score": 202.0}, {"name": "chr_12_RCC4222", "taxId": "41875", "score": 1735.0}, {"name": "chr_12_RCC4222", "taxId": "41875", "score": 1729.0}, {"name": "chr_12_RCC4222", "taxId": "41875", "score": 1711.0}, {"name": "chr_12_RCC4222", "taxId": "41875", "score": 1701.0}, {"name": "chr_12_RCC4222", "taxId": "41875", "score": 1701.0}, {"name": "chr_12_RCC4222", "taxId": "41875", "score": 1685.0}, {"name": "chr_12_RCC4222", "taxId": "41875", "score": 1663.0}, {"name": "chr_12_RCC4222", "taxId": "41875", "score": 1657.0}, {"name": "chr_12_RCC4222", "taxId": "41875", "score": 1652.0}, {"name": "chr_12_RCC4222", "taxId": "41875", "score": 1642.0}, {"name": "chr_12_RCC4222", "taxId": "41875", "score": 1626.0}, {"name": "chr_12_RCC4222", "taxId": "41875", "score": 185.0}, {"name": "chr_12_RCC4222", "taxId": "41875", "score": 1618.0}, {"name": "chr_12_RCC4222", "taxId": "41875", "score": 531.0}, {"name": "chr_12_RCC4222", "taxId": "41875", "score": 1613.0}, {"name": "chr_12_RCC4222", "taxId": "41875", "score": 1602.0}, {"name": "chr_12_RCC4222", "taxId": "41875", "score": 1563.0}, {"name": "chr_12_RCC4222", "taxId": "41875", "score": 1557.0}, {"name": "chr_12_RCC4222", "taxId": "41875", "score": 523.0}, {"name": "chr_12_RCC4222", "taxId": "41875", "score": 1552.0}, {"name": "chr_12_RCC4222", "taxId": "41875", "score": 1541.0}, {"name": "chr_12_RCC4222", "taxId": "41875", "score": 1541.0}, {"name": "chr_12_RCC4222", "taxId": "41875", "score": 1535.0}, {"name": "chr_12_RCC4222", "taxId": "41875", "score": 1535.0}, {"name": "chr_12_RCC4222", "taxId": "41875", "score": 1535.0}, {"name": "chr_12_RCC4222", "taxId": "41875", "score": 1530.0}, {"name": "chr_12_RCC4222", "taxId": "41875", "score": 1530.0}, {"name": "chr_12_RCC4222", "taxId": "41875", "score": 1530.0}, {"name": "chr_12_RCC4222", "taxId": "41875", "score": 1530.0}, {"name": "chr_12_RCC4222", "taxId": "41875", "score": 1530.0}, {"name": "chr_12_RCC4222", "taxId": "41875", "score": 1519.0}, {"name": "chr_12_RCC4222", "taxId": "41875", "score": 1507.0}, {"name": "chr_12_RCC4222", "taxId": "41875", "score": 1507.0}, {"name": "chr_12_RCC4222", "taxId": "41875", "score": 1502.0}, {"name": "chr_12_RCC4222", "taxId": "41875", "score": 1496.0}, {"name": "chr_12_RCC4222", "taxId": "41875", "score": 1485.0}, {"name": "chr_12_RCC4222", "taxId": "41875", "score": 1485.0}, {"name": "chr_12_RCC4222", "taxId": "41875", "score": 1474.0}, {"name": "chr_12_RCC4222", "taxId": "41875", "score": 1469.0}, {"name": "chr_12_RCC4222", "taxId": "41875", "score": 1463.0}, {"name": "chr_12_RCC4222", "taxId": "41875", "score": 1456.0}, {"name": "chr_12_RCC4222", "taxId": "41875", "score": 817.0}, {"name": "chr_12_RCC4222", "taxId": "41875", "score": 800.0}, {"name": "chr_12_RCC4222", "taxId": "41875", "score": 202.0}, {"name": "chr_12_RCC4222", "taxId": "41875", "score": 1450.0}, {"name": "chr_12_RCC4222", "taxId": "41875", "score": 152.0}, {"name": "chr_12_RCC4222", "taxId": "41875", "score": 1447.0}, {"name": "chr_12_RCC4222", "taxId": "41875", "score": 1447.0}, {"name": "chr_12_RCC4222", "taxId": "41875", "score": 1447.0}, {"name": "chr_12_RCC4222", "taxId": "41875", "score": 1441.0}, {"name": "chr_12_RCC4222", "taxId": "41875", "score": 1424.0}, {"name": "chr_12_RCC4222", "taxId": "41875", "score": 1419.0}, {"name": "chr_12_RCC4222", "taxId": "41875", "score": 1413.0}, {"name": "chr_12_RCC4222", "taxId": "41875", "score": 1411.0}, {"name": "chr_12_RCC4222", "taxId": "41875", "score": 141.0}, {"name": "chr_12_RCC4222", "taxId": "41875", "score": 1393.0}, {"name": "chr_12_RCC4222", "taxId": "41875", "score": 396.0}, {"name": "chr_12_RCC4222", "taxId": "41875", "score": 1363.0}, {"name": "chr_12_RCC4222", "taxId": "41875", "score": 1360.0}, {"name": "chr_12_RCC4222", "taxId": "41875", "score": 1358.0}, {"name": "chr_12_RCC4222", "taxId": "41875", "score": 1336.0}, {"name": "chr_12_RCC4222", "taxId": "41875", "score": 1325.0}, {"name": "chr_12_RCC4222", "taxId": "41875", "score": 427.0}, {"name": "chr_12_RCC4222", "taxId": "41875", "score": 1314.0}, {"name": "chr_12_RCC4222", "taxId": "41875", "score": 1314.0}, {"name": "chr_12_RCC4222", "taxId": "41875", "score": 1308.0}, {"name": "chr_12_RCC4222", "taxId": "41875", "score": 1303.0}, {"name": "chr_12_RCC4222", "taxId": "41875", "score": 1291.0}, {"name": "chr_12_RCC4222", "taxId": "41875", "score": 1280.0}, {"name": "chr_12_RCC4222", "taxId": "41875", "score": 1275.0}, {"name": "chr_12_RCC4222", "taxId": "41875", "score": 1264.0}, {"name": "chr_12_RCC4222", "taxId": "41875", "score": 1264.0}, {"name": "chr_12_RCC4222", "taxId": "41875", "score": 1258.0}, {"name": "chr_12_RCC4222", "taxId": "41875", "score": 1253.0}, {"name": "chr_12_RCC4222", "taxId": "41875", "score": 1251.0}, {"name": "chr_12_RCC4222", "taxId": "41875", "score": 289.0}, {"name": "chr_12_RCC4222", "taxId": "41875", "score": 1242.0}, {"name": "chr_12_RCC4222", "taxId": "41875", "score": 1242.0}, {"name": "chr_12_RCC4222", "taxId": "41875", "score": 254.0}, {"name": "chr_12_RCC4222", "taxId": "41875", "score": 1229.0}, {"name": "chr_12_RCC4222", "taxId": "41875", "score": 1219.0}, {"name": "chr_12_RCC4222", "taxId": "41875", "score": 1208.0}, {"name": "chr_12_RCC4222", "taxId": "41875", "score": 1203.0}, {"name": "chr_12_RCC4222", "taxId": "41875", "score": 1197.0}, {"name": "chr_12_RCC4222", "taxId": "41875", "score": 1197.0}, {"name": "chr_12_RCC4222", "taxId": "41875", "score": 1175.0}, {"name": "chr_12_RCC4222", "taxId": "41875", "score": 1164.0}, {"name": "chr_12_RCC4222", "taxId": "41875", "score": 1158.0}, {"name": "chr_12_RCC4222", "taxId": "41875", "score": 1158.0}, {"name": "chr_12_RCC4222", "taxId": "41875", "score": 1153.0}, {"name": "chr_12_RCC4222", "taxId": "41875", "score": 143.0}, {"name": "chr_12_RCC4222", "taxId": "41875", "score": 1153.0}, {"name": "chr_12_RCC4222", "taxId": "41875", "score": 1151.0}, {"name": "chr_12_RCC4222", "taxId": "41875", "score": 1131.0}, {"name": "chr_12_RCC4222", "taxId": "41875", "score": 1131.0}, {"name": "chr_12_RCC4222", "taxId": "41875", "score": 1131.0}, {"name": "chr_12_RCC4222", "taxId": "41875", "score": 1125.0}, {"name": "chr_12_RCC4222", "taxId": "41875", "score": 1110.0}, {"name": "chr_12_RCC4222", "taxId": "41875", "score": 313.0}, {"name": "chr_12_RCC4222", "taxId": "41875", "score": 1090.0}, {"name": "chr_12_RCC4222", "taxId": "41875", "score": 1085.0}, {"name": "chr_12_RCC4222", "taxId": "41875", "score": 1059.0}, {"name": "chr_12_RCC4222", "taxId": "41875", "score": 1050.0}, {"name": "chr_12_RCC4222", "taxId": "41875", "score": 1014.0}, {"name": "chr_12_RCC4222", "taxId": "41875", "score": 1013.0}, {"name": "chr_12_RCC4222", "taxId": "41875", "score": 1002.0}, {"name": "chr_12_RCC4222", "taxId": "41875", "score": 822.0}, {"name": "chr_12_RCC4222", "taxId": "41875", "score": 614.0}, {"name": "chr_12_RCC4222", "taxId": "41875", "score": 1000.0}, {"name": "chr_12_RCC4222", "taxId": "41875", "score": 143.0}, {"name": "chr_12_RCC4222", "taxId": "41875", "score": 981.0}, {"name": "chr_12_RCC4222", "taxId": "41875", "score": 942.0}, {"name": "chr_12_RCC4222", "taxId": "41875", "score": 937.0}, {"name": "chr_12_RCC4222", "taxId": "41875", "score": 937.0}, {"name": "chr_12_RCC4222", "taxId": "41875", "score": 926.0}, {"name": "chr_12_RCC4222", "taxId": "41875", "score": 926.0}, {"name": "chr_12_RCC4222", "taxId": "41875", "score": 926.0}, {"name": "chr_12_RCC4222", "taxId": "41875", "score": 219.0}, {"name": "chr_12_RCC4222", "taxId": "41875", "score": 926.0}, {"name": "chr_12_RCC4222", "taxId": "41875", "score": 920.0}, {"name": "chr_12_RCC4222", "taxId": "564608", "score": 896.0}, {"name": "chr_12_RCC4222", "taxId": "41875", "score": 894.0}, {"name": "chr_12_RCC4222", "taxId": "41875", "score": 894.0}, {"name": "chr_12_RCC4222", "taxId": "41875", "score": 612.0}, {"name": "chr_12_RCC4222", "taxId": "41875", "score": 414.0}, {"name": "chr_12_RCC4222", "taxId": "41875", "score": 206.0}, {"name": "chr_12_RCC4222", "taxId": "41875", "score": 876.0}, {"name": "chr_12_RCC4222", "taxId": "41875", "score": 440.0}, {"name": "chr_12_RCC4222", "taxId": "41875", "score": 870.0}, {"name": "chr_12_RCC4222", "taxId": "41875", "score": 843.0}, {"name": "chr_12_RCC4222", "taxId": "41875", "score": 843.0}, {"name": "chr_12_RCC4222", "taxId": "41875", "score": 826.0}, {"name": "chr_12_RCC4222", "taxId": "41875", "score": 826.0}, {"name": "chr_12_RCC4222", "taxId": "41875", "score": 826.0}, {"name": "chr_12_RCC4222", "taxId": "41875", "score": 656.0}, {"name": "chr_12_RCC4222", "taxId": "41875", "score": 534.0}, {"name": "chr_12_RCC4222", "taxId": "41875", "score": 448.0}, {"name": "chr_12_RCC4222", "taxId": "41875", "score": 219.0}, {"name": "chr_12_RCC4222", "taxId": "41875", "score": 826.0}, {"name": "chr_12_RCC4222", "taxId": "41875", "score": 817.0}, {"name": "chr_12_RCC4222", "taxId": "41875", "score": 821.0}, {"name": "chr_12_RCC4222", "taxId": "41875", "score": 226.0}, {"name": "chr_12_RCC4222", "taxId": "41875", "score": 809.0}, {"name": "chr_12_RCC4222", "taxId": "41875", "score": 206.0}, {"name": "chr_12_RCC4222", "taxId": "41875", "score": 178.0}, {"name": "chr_12_RCC4222", "taxId": "41875", "score": 154.0}, {"name": "chr_12_RCC4222", "taxId": "41875", "score": 150.0}, {"name": "chr_12_RCC4222", "taxId": "41875", "score": 798.0}, {"name": "chr_12_RCC4222", "taxId": "41875", "score": 798.0}, {"name": "chr_12_RCC4222", "taxId": "41875", "score": 793.0}, {"name": "chr_12_RCC4222", "taxId": "41875", "score": 747.0}, {"name": "chr_12_RCC4222", "taxId": "41875", "score": 697.0}, {"name": "chr_12_RCC4222", "taxId": "41875", "score": 726.0}, {"name": "chr_12_RCC4222", "taxId": "41875", "score": 708.0}, {"name": "chr_12_RCC4222", "taxId": "41875", "score": 187.0}, {"name": "chr_12_RCC4222", "taxId": "41875", "score": 688.0}, {"name": "chr_12_RCC4222", "taxId": "41875", "score": 671.0}, {"name": "chr_12_RCC4222", "taxId": "41875", "score": 665.0}, {"name": "chr_12_RCC4222", "taxId": "41875", "score": 643.0}, {"name": "chr_12_RCC4222", "taxId": "41875", "score": 638.0}, {"name": "chr_12_RCC4222", "taxId": "41875", "score": 632.0}, {"name": "chr_12_RCC4222", "taxId": "41875", "score": 625.0}, {"name": "chr_12_RCC4222", "taxId": "41875", "score": 174.0}, {"name": "chr_12_RCC4222", "taxId": "41875", "score": 621.0}, {"name": "chr_12_RCC4222", "taxId": "41875", "score": 614.0}, {"name": "chr_12_RCC4222", "taxId": "41875", "score": 603.0}, {"name": "chr_12_RCC4222", "taxId": "41875", "score": 503.0}, {"name": "chr_12_RCC4222", "taxId": "41875", "score": 599.0}, {"name": "chr_12_RCC4222", "taxId": "41875", "score": 571.0}, {"name": "chr_12_RCC4222", "taxId": "70448", "score": 558.0}, {"name": "chr_12_RCC4222", "taxId": "41875", "score": 536.0}, {"name": "chr_12_RCC4222", "taxId": "41875", "score": 244.0}, {"name": "chr_12_RCC4222", "taxId": "41875", "score": 534.0}, {"name": "chr_12_RCC4222", "taxId": "436017", "score": 520.0}, {"name": "chr_12_RCC4222", "taxId": "41875", "score": 510.0}, {"name": "chr_12_RCC4222", "taxId": "564608", "score": 507.0}, {"name": "chr_12_RCC4222", "taxId": "41875", "score": 494.0}, {"name": "chr_12_RCC4222", "taxId": "436017", "score": 494.0}, {"name": "chr_12_RCC4222", "taxId": "41875", "score": 472.0}, {"name": "chr_12_RCC4222", "taxId": "41875", "score": 448.0}, {"name": "chr_12_RCC4222", "taxId": "436017", "score": 446.0}, {"name": "chr_12_RCC4222", "taxId": "41875", "score": 433.0}, {"name": "chr_12_RCC4222", "taxId": "564608", "score": 431.0}, {"name": "chr_12_RCC4222", "taxId": "41875", "score": 414.0}, {"name": "chr_12_RCC4222", "taxId": "41875", "score": 226.0}, {"name": "chr_12_RCC4222", "taxId": "41875", "score": 399.0}, {"name": "chr_12_RCC4222", "taxId": "41875", "score": 191.0}, {"name": "chr_12_RCC4222", "taxId": "436017", "score": 388.0}, {"name": "chr_12_RCC4222", "taxId": "436017", "score": 385.0}, {"name": "chr_12_RCC4222", "taxId": "41875", "score": 375.0}, {"name": "chr_12_RCC4222", "taxId": "41875", "score": 159.0}, {"name": "chr_12_RCC4222", "taxId": "41875", "score": 361.0}, {"name": "chr_12_RCC4222", "taxId": "41875", "score": 339.0}, {"name": "chr_12_RCC4222", "taxId": "41875", "score": 311.0}, {"name": "chr_12_RCC4222", "taxId": "436017", "score": 303.0}, {"name": "chr_12_RCC4222", "taxId": "436017", "score": 292.0}, {"name": "chr_12_RCC4222", "taxId": "41875", "score": 263.0}, {"name": "chr_12_RCC4222", "taxId": "41875", "score": 195.0}, {"name": "chr_12_RCC4222", "taxId": "41875", "score": 252.0}, {"name": "chr_12_RCC4222", "taxId": "41875", "score": 235.0}, {"name": "chr_12_RCC4222", "taxId": "41875", "score": 252.0}, {"name": "chr_12_RCC4222", "taxId": "41875", "score": 235.0}, {"name": "chr_12_RCC4222", "taxId": "436017", "score": 239.0}, {"name": "chr_12_RCC4222", "taxId": "179408", "score": 228.0}, {"name": "chr_12_RCC4222", "taxId": "110193", "score": 217.0}, {"name": "chr_12_RCC4222", "taxId": "70448", "score": 198.0}, {"name": "chr_12_RCC4222", "taxId": "41875", "score": 187.0}, {"name": "chr_12_RCC4222", "taxId": "41875", "score": 178.0}, {"name": "chr_12_RCC4222", "taxId": "564608", "score": 176.0}, {"name": "chr_12_RCC4222", "taxId": "436017", "score": 176.0}, {"name": "chr_12_RCC4222", "taxId": "1173027", "score": 156.0}, {"name": "chr_12_RCC4222", "taxId": "41875", "score": 154.0}, {"name": "chr_12_RCC4222", "taxId": "42026", "score": 145.0}, {"name": "chr_12_RCC4222", "taxId": "42026", "score": 145.0}]}, "taxonomy": {"bestsum": {"species": {"tax": "Bathycoccus prasinos", "score": 2449110.0, "c_index": 8}, "genus": {"tax": "Bathycoccus", "score": 2449110.0, "c_index": 7}, "family": {"tax": "Bathycoccaceae", "score": 2460619.0, "c_index": 6}, "order": {"tax": "Mamiellales", "score": 2462629.0, "c_index": 4}, "phylum": {"tax": "Chlorophyta", "score": 2462629.0, "c_index": 3}, "superkingdom": {"tax": "Eukaryota", "score": 2463136.0, "c_index": 2}}}}, "chr_11_RCC4222": {"name": "chr_11_RCC4222", "length": 781469, "n_count": 0, "agct_count": 781469, "gc": 0.4869, "covs": {"bam0": 111.0789}, "read_cov": {"bam0": 584319}, "hits": {"tax0": [{"name": "chr_11_RCC4222", "taxId": "41875", "score": 594900.0}, {"name": "chr_11_RCC4222", "taxId": "41875", "score": 359000.0}, {"name": "chr_11_RCC4222", "taxId": "41875", "score": 223400.0}, {"name": "chr_11_RCC4222", "taxId": "41875", "score": 149000.0}, {"name": "chr_11_RCC4222", "taxId": "41875", "score": 53295.0}, {"name": "chr_11_RCC4222", "taxId": "41875", "score": 19237.0}, {"name": "chr_11_RCC4222", "taxId": "41875", "score": 18962.0}, {"name": "chr_11_RCC4222", "taxId": "41875", "score": 14194.0}, {"name": "chr_11_RCC4222", "taxId": "41875", "score": 12947.0}, {"name": "chr_11_RCC4222", "taxId": "41875", "score": 12720.0}, {"name": "chr_11_RCC4222", "taxId": "41875", "score": 12405.0}, {"name": "chr_11_RCC4222", "taxId": "41875", "score": 10951.0}, {"name": "chr_11_RCC4222", "taxId": "41875", "score": 10818.0}, {"name": "chr_11_RCC4222", "taxId": "41875", "score": 9666.0}, {"name": "chr_11_RCC4222", "taxId": "41875", "score": 8242.0}, {"name": "chr_11_RCC4222", "taxId": "41875", "score": 7792.0}, {"name": "chr_11_RCC4222", "taxId": "41875", "score": 4599.0}, {"name": "chr_11_RCC4222", "taxId": "41875", "score": 4582.0}, {"name": "chr_11_RCC4222", "taxId": "41875", "score": 2032.0}, {"name": "chr_11_RCC4222", "taxId": "41875", "score": 2019.0}, {"name": "chr_11_RCC4222", "taxId": "41875", "score": 1555.0}, {"name": "chr_11_RCC4222", "taxId": "41875", "score": 1229.0}, {"name": "chr_11_RCC4222", "taxId": "41875", "score": 1053.0}, {"name": "chr_11_RCC4222", "taxId": "41875", "score": 1053.0}, {"name": "chr_11_RCC4222", "taxId": "41875", "score": 979.0}, {"name": "chr_11_RCC4222", "taxId": "41875", "score": 979.0}, {"name": "chr_11_RCC4222", "taxId": "41875", "score": 701.0}, {"name": "chr_11_RCC4222", "taxId": "41875", "score": 514.0}, {"name": "chr_11_RCC4222", "taxId": "41875", "score": 412.0}, {"name": "chr_11_RCC4222", "taxId": "41875", "score": 346.0}, {"name": "chr_11_RCC4222", "taxId": "41875", "score": 326.0}, {"name": "chr_11_RCC4222", "taxId": "41875", "score": 191.0}, {"name": "chr_11_RCC4222", "taxId": "41875", "score": 191.0}, {"name": "chr_11_RCC4222", "taxId": "41875", "score": 189.0}, {"name": "chr_11_RCC4222", "taxId": "41875", "score": 183.0}, {"name": "chr_11_RCC4222", "taxId": "41875", "score": 29866.0}, {"name": "chr_11_RCC4222", "taxId": "41875", "score": 11910.0}, {"name": "chr_11_RCC4222", "taxId": "41875", "score": 158.0}, {"name": "chr_11_RCC4222", "taxId": "41875", "score": 11513.0}, {"name": "chr_11_RCC4222", "taxId": "41875", "score": 10859.0}, {"name": "chr_11_RCC4222", "taxId": "41875", "score": 9247.0}, {"name": "chr_11_RCC4222", "taxId": "41875", "score": 9236.0}, {"name": "chr_11_RCC4222", "taxId": "41875", "score": 346.0}, {"name": "chr_11_RCC4222", "taxId": "41875", "score": 346.0}, {"name": "chr_11_RCC4222", "taxId": "41875", "score": 8909.0}, {"name": "chr_11_RCC4222", "taxId": "41875", "score": 8881.0}, {"name": "chr_11_RCC4222", "taxId": "41875", "score": 8061.0}, {"name": "chr_11_RCC4222", "taxId": "41875", "score": 7928.0}, {"name": "chr_11_RCC4222", "taxId": "41875", "score": 7452.0}, {"name": "chr_11_RCC4222", "taxId": "41875", "score": 7070.0}, {"name": "chr_11_RCC4222", "taxId": "41875", "score": 6970.0}, {"name": "chr_11_RCC4222", "taxId": "41875", "score": 6870.0}, {"name": "chr_11_RCC4222", "taxId": "41875", "score": 6782.0}, {"name": "chr_11_RCC4222", "taxId": "41875", "score": 6687.0}, {"name": "chr_11_RCC4222", "taxId": "41875", "score": 5893.0}, {"name": "chr_11_RCC4222", "taxId": "41875", "score": 6649.0}, {"name": "chr_11_RCC4222", "taxId": "41875", "score": 6604.0}, {"name": "chr_11_RCC4222", "taxId": "41875", "score": 6588.0}, {"name": "chr_11_RCC4222", "taxId": "41875", "score": 6514.0}, {"name": "chr_11_RCC4222", "taxId": "41875", "score": 6421.0}, {"name": "chr_11_RCC4222", "taxId": "41875", "score": 6156.0}, {"name": "chr_11_RCC4222", "taxId": "41875", "score": 6006.0}, {"name": "chr_11_RCC4222", "taxId": "41875", "score": 6000.0}, {"name": "chr_11_RCC4222", "taxId": "41875", "score": 5995.0}, {"name": "chr_11_RCC4222", "taxId": "41875", "score": 5989.0}, {"name": "chr_11_RCC4222", "taxId": "41875", "score": 5936.0}, {"name": "chr_11_RCC4222", "taxId": "41875", "score": 5834.0}, {"name": "chr_11_RCC4222", "taxId": "41875", "score": 5818.0}, {"name": "chr_11_RCC4222", "taxId": "41875", "score": 5768.0}, {"name": "chr_11_RCC4222", "taxId": "41875", "score": 5768.0}, {"name": "chr_11_RCC4222", "taxId": "41875", "score": 5574.0}, {"name": "chr_11_RCC4222", "taxId": "41875", "score": 5546.0}, {"name": "chr_11_RCC4222", "taxId": "157820", "score": 5445.0}, {"name": "chr_11_RCC4222", "taxId": "157820", "score": 5382.0}, {"name": "chr_11_RCC4222", "taxId": "41875", "score": 5441.0}, {"name": "chr_11_RCC4222", "taxId": "41875", "score": 5391.0}, {"name": "chr_11_RCC4222", "taxId": "41875", "score": 5374.0}, {"name": "chr_11_RCC4222", "taxId": "41875", "score": 5336.0}, {"name": "chr_11_RCC4222", "taxId": "41875", "score": 361.0}, {"name": "chr_11_RCC4222", "taxId": "41875", "score": 5319.0}, {"name": "chr_11_RCC4222", "taxId": "41875", "score": 5230.0}, {"name": "chr_11_RCC4222", "taxId": "41875", "score": 5166.0}, {"name": "chr_11_RCC4222", "taxId": "41875", "score": 5230.0}, {"name": "chr_11_RCC4222", "taxId": "41875", "score": 5166.0}, {"name": "chr_11_RCC4222", "taxId": "41875", "score": 5092.0}, {"name": "chr_11_RCC4222", "taxId": "41875", "score": 5062.0}, {"name": "chr_11_RCC4222", "taxId": "41875", "score": 5059.0}, {"name": "chr_11_RCC4222", "taxId": "41875", "score": 4998.0}, {"name": "chr_11_RCC4222", "taxId": "41875", "score": 4987.0}, {"name": "chr_11_RCC4222", "taxId": "41875", "score": 4959.0}, {"name": "chr_11_RCC4222", "taxId": "41875", "score": 4959.0}, {"name": "chr_11_RCC4222", "taxId": "41875", "score": 4926.0}, {"name": "chr_11_RCC4222", "taxId": "41875", "score": 4926.0}, {"name": "chr_11_RCC4222", "taxId": "41875", "score": 4898.0}, {"name": "chr_11_RCC4222", "taxId": "41875", "score": 4892.0}, {"name": "chr_11_RCC4222", "taxId": "41875", "score": 4841.0}, {"name": "chr_11_RCC4222", "taxId": "41875", "score": 4782.0}, {"name": "chr_11_RCC4222", "taxId": "41875", "score": 4771.0}, {"name": "chr_11_RCC4222", "taxId": "41875", "score": 4752.0}, {"name": "chr_11_RCC4222", "taxId": "41875", "score": 340.0}, {"name": "chr_11_RCC4222", "taxId": "41875", "score": 4726.0}, {"name": "chr_11_RCC4222", "taxId": "41875", "score": 4715.0}, {"name": "chr_11_RCC4222", "taxId": "41875", "score": 4638.0}, {"name": "chr_11_RCC4222", "taxId": "41875", "score": 4582.0}, {"name": "chr_11_RCC4222", "taxId": "41875", "score": 4569.0}, {"name": "chr_11_RCC4222", "taxId": "41875", "score": 3083.0}, {"name": "chr_11_RCC4222", "taxId": "41875", "score": 4538.0}, {"name": "chr_11_RCC4222", "taxId": "41875", "score": 4538.0}, {"name": "chr_11_RCC4222", "taxId": "41875", "score": 4333.0}, {"name": "chr_11_RCC4222", "taxId": "41875", "score": 4244.0}, {"name": "chr_11_RCC4222", "taxId": "41875", "score": 4327.0}, {"name": "chr_11_RCC4222", "taxId": "41875", "score": 4311.0}, {"name": "chr_11_RCC4222", "taxId": "41875", "score": 4277.0}, {"name": "chr_11_RCC4222", "taxId": "41875", "score": 2041.0}, {"name": "chr_11_RCC4222", "taxId": "41875", "score": 2032.0}, {"name": "chr_11_RCC4222", "taxId": "41875", "score": 2019.0}, {"name": "chr_11_RCC4222", "taxId": "41875", "score": 979.0}, {"name": "chr_11_RCC4222", "taxId": "41875", "score": 979.0}, {"name": "chr_11_RCC4222", "taxId": "41875", "score": 4241.0}, {"name": "chr_11_RCC4222", "taxId": "41875", "score": 4217.0}, {"name": "chr_11_RCC4222", "taxId": "41875", "score": 4205.0}, {"name": "chr_11_RCC4222", "taxId": "41875", "score": 4205.0}, {"name": "chr_11_RCC4222", "taxId": "41875", "score": 4193.0}, {"name": "chr_11_RCC4222", "taxId": "41875", "score": 4178.0}, {"name": "chr_11_RCC4222", "taxId": "41875", "score": 4165.0}, {"name": "chr_11_RCC4222", "taxId": "41875", "score": 4084.0}, {"name": "chr_11_RCC4222", "taxId": "41875", "score": 4067.0}, {"name": "chr_11_RCC4222", "taxId": "41875", "score": 2381.0}, {"name": "chr_11_RCC4222", "taxId": "41875", "score": 1685.0}, {"name": "chr_11_RCC4222", "taxId": "41875", "score": 4194.0}, {"name": "chr_11_RCC4222", "taxId": "41875", "score": 4167.0}, {"name": "chr_11_RCC4222", "taxId": "41875", "score": 4139.0}, {"name": "chr_11_RCC4222", "taxId": "41875", "score": 4108.0}, {"name": "chr_11_RCC4222", "taxId": "41875", "score": 972.0}, {"name": "chr_11_RCC4222", "taxId": "41875", "score": 4067.0}, {"name": "chr_11_RCC4222", "taxId": "41875", "score": 4061.0}, {"name": "chr_11_RCC4222", "taxId": "41875", "score": 4012.0}, {"name": "chr_11_RCC4222", "taxId": "41875", "score": 4010.0}, {"name": "chr_11_RCC4222", "taxId": "41875", "score": 4004.0}, {"name": "chr_11_RCC4222", "taxId": "41875", "score": 3938.0}, {"name": "chr_11_RCC4222", "taxId": "41875", "score": 3927.0}, {"name": "chr_11_RCC4222", "taxId": "41875", "score": 3923.0}, {"name": "chr_11_RCC4222", "taxId": "41875", "score": 3903.0}, {"name": "chr_11_RCC4222", "taxId": "41875", "score": 3840.0}, {"name": "chr_11_RCC4222", "taxId": "41875", "score": 3807.0}, {"name": "chr_11_RCC4222", "taxId": "41875", "score": 2433.0}, {"name": "chr_11_RCC4222", "taxId": "41875", "score": 2433.0}, {"name": "chr_11_RCC4222", "taxId": "41875", "score": 2431.0}, {"name": "chr_11_RCC4222", "taxId": "41875", "score": 2412.0}, {"name": "chr_11_RCC4222", "taxId": "41875", "score": 2405.0}, {"name": "chr_11_RCC4222", "taxId": "41875", "score": 2374.0}, {"name": "chr_11_RCC4222", "taxId": "41875", "score": 2374.0}, {"name": "chr_11_RCC4222", "taxId": "41875", "score": 1685.0}, {"name": "chr_11_RCC4222", "taxId": "41875", "score": 630.0}, {"name": "chr_11_RCC4222", "taxId": "41875", "score": 3956.0}, {"name": "chr_11_RCC4222", "taxId": "41875", "score": 3945.0}, {"name": "chr_11_RCC4222", "taxId": "41875", "score": 534.0}, {"name": "chr_11_RCC4222", "taxId": "41875", "score": 3923.0}, {"name": "chr_11_RCC4222", "taxId": "41875", "score": 3917.0}, {"name": "chr_11_RCC4222", "taxId": "41875", "score": 3862.0}, {"name": "chr_11_RCC4222", "taxId": "41875", "score": 189.0}, {"name": "chr_11_RCC4222", "taxId": "171245", "score": 3838.0}, {"name": "chr_11_RCC4222", "taxId": "171245", "score": 3718.0}, {"name": "chr_11_RCC4222", "taxId": "171245", "score": 3819.0}, {"name": "chr_11_RCC4222", "taxId": "171245", "score": 3699.0}, {"name": "chr_11_RCC4222", "taxId": "41875", "score": 3801.0}, {"name": "chr_11_RCC4222", "taxId": "41875", "score": 3773.0}, {"name": "chr_11_RCC4222", "taxId": "41875", "score": 3768.0}, {"name": "chr_11_RCC4222", "taxId": "41875", "score": 3768.0}, {"name": "chr_11_RCC4222", "taxId": "41875", "score": 3723.0}, {"name": "chr_11_RCC4222", "taxId": "41875", "score": 3723.0}, {"name": "chr_11_RCC4222", "taxId": "41875", "score": 3723.0}, {"name": "chr_11_RCC4222", "taxId": "41875", "score": 3696.0}, {"name": "chr_11_RCC4222", "taxId": "41875", "score": 3646.0}, {"name": "chr_11_RCC4222", "taxId": "41875", "score": 3635.0}, {"name": "chr_11_RCC4222", "taxId": "41875", "score": 3624.0}, {"name": "chr_11_RCC4222", "taxId": "41875", "score": 3613.0}, {"name": "chr_11_RCC4222", "taxId": "41875", "score": 3592.0}, {"name": "chr_11_RCC4222", "taxId": "41875", "score": 486.0}, {"name": "chr_11_RCC4222", "taxId": "41875", "score": 409.0}, {"name": "chr_11_RCC4222", "taxId": "41875", "score": 3574.0}, {"name": "chr_11_RCC4222", "taxId": "41875", "score": 3568.0}, {"name": "chr_11_RCC4222", "taxId": "41875", "score": 3568.0}, {"name": "chr_11_RCC4222", "taxId": "41875", "score": 3546.0}, {"name": "chr_11_RCC4222", "taxId": "41875", "score": 3546.0}, {"name": "chr_11_RCC4222", "taxId": "41875", "score": 3530.0}, {"name": "chr_11_RCC4222", "taxId": "41875", "score": 3518.0}, {"name": "chr_11_RCC4222", "taxId": "41875", "score": 3513.0}, {"name": "chr_11_RCC4222", "taxId": "41875", "score": 3507.0}, {"name": "chr_11_RCC4222", "taxId": "41875", "score": 3458.0}, {"name": "chr_11_RCC4222", "taxId": "41875", "score": 3446.0}, {"name": "chr_11_RCC4222", "taxId": "41875", "score": 3443.0}, {"name": "chr_11_RCC4222", "taxId": "41875", "score": 3424.0}, {"name": "chr_11_RCC4222", "taxId": "41875", "score": 3419.0}, {"name": "chr_11_RCC4222", "taxId": "41875", "score": 3413.0}, {"name": "chr_11_RCC4222", "taxId": "41875", "score": 3374.0}, {"name": "chr_11_RCC4222", "taxId": "41875", "score": 3354.0}, {"name": "chr_11_RCC4222", "taxId": "41875", "score": 3330.0}, {"name": "chr_11_RCC4222", "taxId": "41875", "score": 3314.0}, {"name": "chr_11_RCC4222", "taxId": "41875", "score": 3302.0}, {"name": "chr_11_RCC4222", "taxId": "41875", "score": 3297.0}, {"name": "chr_11_RCC4222", "taxId": "41875", "score": 3297.0}, {"name": "chr_11_RCC4222", "taxId": "41875", "score": 3297.0}, {"name": "chr_11_RCC4222", "taxId": "41875", "score": 3275.0}, {"name": "chr_11_RCC4222", "taxId": "41875", "score": 3269.0}, {"name": "chr_11_RCC4222", "taxId": "41875", "score": 3236.0}, {"name": "chr_11_RCC4222", "taxId": "41875", "score": 3219.0}, {"name": "chr_11_RCC4222", "taxId": "41875", "score": 3197.0}, {"name": "chr_11_RCC4222", "taxId": "41875", "score": 3181.0}, {"name": "chr_11_RCC4222", "taxId": "41875", "score": 3158.0}, {"name": "chr_11_RCC4222", "taxId": "41875", "score": 3147.0}, {"name": "chr_11_RCC4222", "taxId": "41875", "score": 3142.0}, {"name": "chr_11_RCC4222", "taxId": "41875", "score": 3136.0}, {"name": "chr_11_RCC4222", "taxId": "41875", "score": 3125.0}, {"name": "chr_11_RCC4222", "taxId": "41875", "score": 3114.0}, {"name": "chr_11_RCC4222", "taxId": "41875", "score": 3110.0}, {"name": "chr_11_RCC4222", "taxId": "41875", "score": 366.0}, {"name": "chr_11_RCC4222", "taxId": "41875", "score": 3109.0}, {"name": "chr_11_RCC4222", "taxId": "41875", "score": 3064.0}, {"name": "chr_11_RCC4222", "taxId": "41875", "score": 3042.0}, {"name": "chr_11_RCC4222", "taxId": "41875", "score": 3042.0}, {"name": "chr_11_RCC4222", "taxId": "41875", "score": 3009.0}, {"name": "chr_11_RCC4222", "taxId": "41875", "score": 3009.0}, {"name": "chr_11_RCC4222", "taxId": "41875", "score": 3000.0}, {"name": "chr_11_RCC4222", "taxId": "41875", "score": 909.0}, {"name": "chr_11_RCC4222", "taxId": "41875", "score": 2970.0}, {"name": "chr_11_RCC4222", "taxId": "41875", "score": 2964.0}, {"name": "chr_11_RCC4222", "taxId": "41875", "score": 2948.0}, {"name": "chr_11_RCC4222", "taxId": "41875", "score": 2942.0}, {"name": "chr_11_RCC4222", "taxId": "41875", "score": 2937.0}, {"name": "chr_11_RCC4222", "taxId": "41875", "score": 2915.0}, {"name": "chr_11_RCC4222", "taxId": "41875", "score": 2887.0}, {"name": "chr_11_RCC4222", "taxId": "41875", "score": 2885.0}, {"name": "chr_11_RCC4222", "taxId": "41875", "score": 2881.0}, {"name": "chr_11_RCC4222", "taxId": "41875", "score": 2876.0}, {"name": "chr_11_RCC4222", "taxId": "41875", "score": 2854.0}, {"name": "chr_11_RCC4222", "taxId": "41875", "score": 2837.0}, {"name": "chr_11_RCC4222", "taxId": "41875", "score": 2798.0}, {"name": "chr_11_RCC4222", "taxId": "41875", "score": 2787.0}, {"name": "chr_11_RCC4222", "taxId": "41875", "score": 2776.0}, {"name": "chr_11_RCC4222", "taxId": "41875", "score": 2760.0}, {"name": "chr_11_RCC4222", "taxId": "41875", "score": 2721.0}, {"name": "chr_11_RCC4222", "taxId": "41875", "score": 2704.0}, {"name": "chr_11_RCC4222", "taxId": "41875", "score": 2671.0}, {"name": "chr_11_RCC4222", "taxId": "41875", "score": 2649.0}, {"name": "chr_11_RCC4222", "taxId": "41875", "score": 2643.0}, {"name": "chr_11_RCC4222", "taxId": "41875", "score": 2632.0}, {"name": "chr_11_RCC4222", "taxId": "41875", "score": 2335.0}, {"name": "chr_11_RCC4222", "taxId": "41875", "score": 2326.0}, {"name": "chr_11_RCC4222", "taxId": "41875", "score": 2324.0}, {"name": "chr_11_RCC4222", "taxId": "41875", "score": 2307.0}, {"name": "chr_11_RCC4222", "taxId": "41875", "score": 2135.0}, {"name": "chr_11_RCC4222", "taxId": "41875", "score": 1555.0}, {"name": "chr_11_RCC4222", "taxId": "41875", "score": 1229.0}, {"name": "chr_11_RCC4222", "taxId": "41875", "score": 1035.0}, {"name": "chr_11_RCC4222", "taxId": "41875", "score": 741.0}, {"name": "chr_11_RCC4222", "taxId": "41875", "score": 370.0}, {"name": "chr_11_RCC4222", "taxId": "41875", "score": 370.0}, {"name": "chr_11_RCC4222", "taxId": "41875", "score": 370.0}, {"name": "chr_11_RCC4222", "taxId": "41875", "score": 370.0}, {"name": "chr_11_RCC4222", "taxId": "41875", "score": 370.0}, {"name": "chr_11_RCC4222", "taxId": "41875", "score": 370.0}, {"name": "chr_11_RCC4222", "taxId": "41875", "score": 359.0}, {"name": "chr_11_RCC4222", "taxId": "41875", "score": 326.0}, {"name": "chr_11_RCC4222", "taxId": "41875", "score": 2630.0}, {"name": "chr_11_RCC4222", "taxId": "41875", "score": 2630.0}, {"name": "chr_11_RCC4222", "taxId": "41875", "score": 2604.0}, {"name": "chr_11_RCC4222", "taxId": "41875", "score": 2582.0}, {"name": "chr_11_RCC4222", "taxId": "41875", "score": 2582.0}, {"name": "chr_11_RCC4222", "taxId": "41875", "score": 1053.0}, {"name": "chr_11_RCC4222", "taxId": "41875", "score": 150.0}, {"name": "chr_11_RCC4222", "taxId": "41875", "score": 150.0}, {"name": "chr_11_RCC4222", "taxId": "41875", "score": 2575.0}, {"name": "chr_11_RCC4222", "taxId": "41875", "score": 2560.0}, {"name": "chr_11_RCC4222", "taxId": "41875", "score": 2553.0}, {"name": "chr_11_RCC4222", "taxId": "41875", "score": 2547.0}, {"name": "chr_11_RCC4222", "taxId": "41875", "score": 2536.0}, {"name": "chr_11_RCC4222", "taxId": "41875", "score": 2536.0}, {"name": "chr_11_RCC4222", "taxId": "41875", "score": 2519.0}, {"name": "chr_11_RCC4222", "taxId": "41875", "score": 2303.0}, {"name": "chr_11_RCC4222", "taxId": "41875", "score": 1483.0}, {"name": "chr_11_RCC4222", "taxId": "41875", "score": 1323.0}, {"name": "chr_11_RCC4222", "taxId": "41875", "score": 1199.0}, {"name": "chr_11_RCC4222", "taxId": "41875", "score": 987.0}, {"name": "chr_11_RCC4222", "taxId": "41875", "score": 2532.0}, {"name": "chr_11_RCC4222", "taxId": "41875", "score": 2505.0}, {"name": "chr_11_RCC4222", "taxId": "41875", "score": 2505.0}, {"name": "chr_11_RCC4222", "taxId": "41875", "score": 2483.0}, {"name": "chr_11_RCC4222", "taxId": "41875", "score": 2455.0}, {"name": "chr_11_RCC4222", "taxId": "41875", "score": 2449.0}, {"name": "chr_11_RCC4222", "taxId": "41875", "score": 2444.0}, {"name": "chr_11_RCC4222", "taxId": "41875", "score": 2427.0}, {"name": "chr_11_RCC4222", "taxId": "41875", "score": 2427.0}, {"name": "chr_11_RCC4222", "taxId": "41875", "score": 2410.0}, {"name": "chr_11_RCC4222", "taxId": "41875", "score": 2410.0}, {"name": "chr_11_RCC4222", "taxId": "41875", "score": 2394.0}, {"name": "chr_11_RCC4222", "taxId": "41875", "score": 2377.0}, {"name": "chr_11_RCC4222", "taxId": "41875", "score": 2372.0}, {"name": "chr_11_RCC4222", "taxId": "41875", "score": 2366.0}, {"name": "chr_11_RCC4222", "taxId": "41875", "score": 2361.0}, {"name": "chr_11_RCC4222", "taxId": "41875", "score": 2359.0}, {"name": "chr_11_RCC4222", "taxId": "41875", "score": 560.0}, {"name": "chr_11_RCC4222", "taxId": "41875", "score": 532.0}, {"name": "chr_11_RCC4222", "taxId": "41875", "score": 2344.0}, {"name": "chr_11_RCC4222", "taxId": "41875", "score": 2344.0}, {"name": "chr_11_RCC4222", "taxId": "41875", "score": 2338.0}, {"name": "chr_11_RCC4222", "taxId": "41875", "score": 2327.0}, {"name": "chr_11_RCC4222", "taxId": "41875", "score": 2327.0}, {"name": "chr_11_RCC4222", "taxId": "41875", "score": 2327.0}, {"name": "chr_11_RCC4222", "taxId": "41875", "score": 2322.0}, {"name": "chr_11_RCC4222", "taxId": "41875", "score": 2305.0}, {"name": "chr_11_RCC4222", "taxId": "41875", "score": 2305.0}, {"name": "chr_11_RCC4222", "taxId": "41875", "score": 2305.0}, {"name": "chr_11_RCC4222", "taxId": "41875", "score": 2300.0}, {"name": "chr_11_RCC4222", "taxId": "41875", "score": 2300.0}, {"name": "chr_11_RCC4222", "taxId": "41875", "score": 822.0}, {"name": "chr_11_RCC4222", "taxId": "41875", "score": 392.0}, {"name": "chr_11_RCC4222", "taxId": "41875", "score": 2283.0}, {"name": "chr_11_RCC4222", "taxId": "41875", "score": 2278.0}, {"name": "chr_11_RCC4222", "taxId": "41875", "score": 2272.0}, {"name": "chr_11_RCC4222", "taxId": "41875", "score": 2272.0}, {"name": "chr_11_RCC4222", "taxId": "41875", "score": 2239.0}, {"name": "chr_11_RCC4222", "taxId": "41875", "score": 2239.0}, {"name": "chr_11_RCC4222", "taxId": "41875", "score": 2228.0}, {"name": "chr_11_RCC4222", "taxId": "41875", "score": 2222.0}, {"name": "chr_11_RCC4222", "taxId": "41875", "score": 2206.0}, {"name": "chr_11_RCC4222", "taxId": "41875", "score": 2189.0}, {"name": "chr_11_RCC4222", "taxId": "41875", "score": 2183.0}, {"name": "chr_11_RCC4222", "taxId": "41875", "score": 2172.0}, {"name": "chr_11_RCC4222", "taxId": "41875", "score": 2167.0}, {"name": "chr_11_RCC4222", "taxId": "41875", "score": 2161.0}, {"name": "chr_11_RCC4222", "taxId": "41875", "score": 2156.0}, {"name": "chr_11_RCC4222", "taxId": "41875", "score": 2150.0}, {"name": "chr_11_RCC4222", "taxId": "41875", "score": 2150.0}, {"name": "chr_11_RCC4222", "taxId": "41875", "score": 2145.0}, {"name": "chr_11_RCC4222", "taxId": "41875", "score": 2135.0}, {"name": "chr_11_RCC4222", "taxId": "41875", "score": 2117.0}, {"name": "chr_11_RCC4222", "taxId": "41875", "score": 2108.0}, {"name": "chr_11_RCC4222", "taxId": "41875", "score": 2106.0}, {"name": "chr_11_RCC4222", "taxId": "41875", "score": 2084.0}, {"name": "chr_11_RCC4222", "taxId": "41875", "score": 2078.0}, {"name": "chr_11_RCC4222", "taxId": "41875", "score": 2073.0}, {"name": "chr_11_RCC4222", "taxId": "41875", "score": 2061.0}, {"name": "chr_11_RCC4222", "taxId": "41875", "score": 2050.0}, {"name": "chr_11_RCC4222", "taxId": "41875", "score": 2039.0}, {"name": "chr_11_RCC4222", "taxId": "41875", "score": 2037.0}, {"name": "chr_11_RCC4222", "taxId": "41875", "score": 599.0}, {"name": "chr_11_RCC4222", "taxId": "41875", "score": 2036.0}, {"name": "chr_11_RCC4222", "taxId": "41875", "score": 1144.0}, {"name": "chr_11_RCC4222", "taxId": "41875", "score": 159.0}, {"name": "chr_11_RCC4222", "taxId": "41875", "score": 2017.0}, {"name": "chr_11_RCC4222", "taxId": "41875", "score": 2001.0}, {"name": "chr_11_RCC4222", "taxId": "41875", "score": 1995.0}, {"name": "chr_11_RCC4222", "taxId": "41875", "score": 1995.0}, {"name": "chr_11_RCC4222", "taxId": "41875", "score": 1984.0}, {"name": "chr_11_RCC4222", "taxId": "41875", "score": 1984.0}, {"name": "chr_11_RCC4222", "taxId": "41875", "score": 1984.0}, {"name": "chr_11_RCC4222", "taxId": "41875", "score": 1984.0}, {"name": "chr_11_RCC4222", "taxId": "41875", "score": 1978.0}, {"name": "chr_11_RCC4222", "taxId": "41875", "score": 1978.0}, {"name": "chr_11_RCC4222", "taxId": "41875", "score": 1962.0}, {"name": "chr_11_RCC4222", "taxId": "41875", "score": 1956.0}, {"name": "chr_11_RCC4222", "taxId": "41875", "score": 1953.0}, {"name": "chr_11_RCC4222", "taxId": "41875", "score": 1077.0}, {"name": "chr_11_RCC4222", "taxId": "41875", "score": 815.0}, {"name": "chr_11_RCC4222", "taxId": "41875", "score": 1949.0}, {"name": "chr_11_RCC4222", "taxId": "41875", "score": 1929.0}, {"name": "chr_11_RCC4222", "taxId": "41875", "score": 1917.0}, {"name": "chr_11_RCC4222", "taxId": "41875", "score": 1917.0}, {"name": "chr_11_RCC4222", "taxId": "41875", "score": 1917.0}, {"name": "chr_11_RCC4222", "taxId": "41875", "score": 1912.0}, {"name": "chr_11_RCC4222", "taxId": "41875", "score": 1912.0}, {"name": "chr_11_RCC4222", "taxId": "41875", "score": 1901.0}, {"name": "chr_11_RCC4222", "taxId": "41875", "score": 1901.0}, {"name": "chr_11_RCC4222", "taxId": "41875", "score": 1897.0}, {"name": "chr_11_RCC4222", "taxId": "41875", "score": 1759.0}, {"name": "chr_11_RCC4222", "taxId": "41875", "score": 1895.0}, {"name": "chr_11_RCC4222", "taxId": "41875", "score": 1890.0}, {"name": "chr_11_RCC4222", "taxId": "41875", "score": 1890.0}, {"name": "chr_11_RCC4222", "taxId": "41875", "score": 1886.0}, {"name": "chr_11_RCC4222", "taxId": "41875", "score": 1882.0}, {"name": "chr_11_RCC4222", "taxId": "41875", "score": 1847.0}, {"name": "chr_11_RCC4222", "taxId": "41875", "score": 1834.0}, {"name": "chr_11_RCC4222", "taxId": "41875", "score": 1827.0}, {"name": "chr_11_RCC4222", "taxId": "41875", "score": 1814.0}, {"name": "chr_11_RCC4222", "taxId": "41875", "score": 1781.0}, {"name": "chr_11_RCC4222", "taxId": "41875", "score": 1749.0}, {"name": "chr_11_RCC4222", "taxId": "41875", "score": 1879.0}, {"name": "chr_11_RCC4222", "taxId": "41875", "score": 1857.0}, {"name": "chr_11_RCC4222", "taxId": "41875", "score": 1851.0}, {"name": "chr_11_RCC4222", "taxId": "41875", "score": 1840.0}, {"name": "chr_11_RCC4222", "taxId": "41875", "score": 1823.0}, {"name": "chr_11_RCC4222", "taxId": "41875", "score": 1814.0}, {"name": "chr_11_RCC4222", "taxId": "41875", "score": 278.0}, {"name": "chr_11_RCC4222", "taxId": "41875", "score": 1807.0}, {"name": "chr_11_RCC4222", "taxId": "41875", "score": 1801.0}, {"name": "chr_11_RCC4222", "taxId": "41875", "score": 1801.0}, {"name": "chr_11_RCC4222", "taxId": "41875", "score": 1801.0}, {"name": "chr_11_RCC4222", "taxId": "41875", "score": 808.0}, {"name": "chr_11_RCC4222", "taxId": "41875", "score": 1801.0}, {"name": "chr_11_RCC4222", "taxId": "41875", "score": 832.0}, {"name": "chr_11_RCC4222", "taxId": "41875", "score": 747.0}, {"name": "chr_11_RCC4222", "taxId": "41875", "score": 494.0}, {"name": "chr_11_RCC4222", "taxId": "41875", "score": 460.0}, {"name": "chr_11_RCC4222", "taxId": "41875", "score": 1796.0}, {"name": "chr_11_RCC4222", "taxId": "41875", "score": 1784.0}, {"name": "chr_11_RCC4222", "taxId": "41875", "score": 915.0}, {"name": "chr_11_RCC4222", "taxId": "41875", "score": 1762.0}, {"name": "chr_11_RCC4222", "taxId": "41875", "score": 1751.0}, {"name": "chr_11_RCC4222", "taxId": "41875", "score": 1751.0}, {"name": "chr_11_RCC4222", "taxId": "41875", "score": 1746.0}, {"name": "chr_11_RCC4222", "taxId": "41875", "score": 1729.0}, {"name": "chr_11_RCC4222", "taxId": "41875", "score": 1724.0}, {"name": "chr_11_RCC4222", "taxId": "41875", "score": 1712.0}, {"name": "chr_11_RCC4222", "taxId": "41875", "score": 1711.0}, {"name": "chr_11_RCC4222", "taxId": "41875", "score": 1707.0}, {"name": "chr_11_RCC4222", "taxId": "41875", "score": 1701.0}, {"name": "chr_11_RCC4222", "taxId": "41875", "score": 1690.0}, {"name": "chr_11_RCC4222", "taxId": "41875", "score": 1679.0}, {"name": "chr_11_RCC4222", "taxId": "41875", "score": 1668.0}, {"name": "chr_11_RCC4222", "taxId": "41875", "score": 1679.0}, {"name": "chr_11_RCC4222", "taxId": "41875", "score": 1677.0}, {"name": "chr_11_RCC4222", "taxId": "41875", "score": 682.0}, {"name": "chr_11_RCC4222", "taxId": "41875", "score": 1668.0}, {"name": "chr_11_RCC4222", "taxId": "41875", "score": 1657.0}, {"name": "chr_11_RCC4222", "taxId": "41875", "score": 1655.0}, {"name": "chr_11_RCC4222", "taxId": "41875", "score": 763.0}, {"name": "chr_11_RCC4222", "taxId": "41875", "score": 588.0}, {"name": "chr_11_RCC4222", "taxId": "41875", "score": 455.0}, {"name": "chr_11_RCC4222", "taxId": "41875", "score": 1652.0}, {"name": "chr_11_RCC4222", "taxId": "41875", "score": 1642.0}, {"name": "chr_11_RCC4222", "taxId": "41875", "score": 1640.0}, {"name": "chr_11_RCC4222", "taxId": "41875", "score": 1635.0}, {"name": "chr_11_RCC4222", "taxId": "41875", "score": 1629.0}, {"name": "chr_11_RCC4222", "taxId": "41875", "score": 612.0}, {"name": "chr_11_RCC4222", "taxId": "41875", "score": 1607.0}, {"name": "chr_11_RCC4222", "taxId": "41875", "score": 1607.0}, {"name": "chr_11_RCC4222", "taxId": "41875", "score": 1602.0}, {"name": "chr_11_RCC4222", "taxId": "41875", "score": 1585.0}, {"name": "chr_11_RCC4222", "taxId": "41875", "score": 1580.0}, {"name": "chr_11_RCC4222", "taxId": "41875", "score": 1568.0}, {"name": "chr_11_RCC4222", "taxId": "41875", "score": 1563.0}, {"name": "chr_11_RCC4222", "taxId": "41875", "score": 1563.0}, {"name": "chr_11_RCC4222", "taxId": "41875", "score": 1552.0}, {"name": "chr_11_RCC4222", "taxId": "41875", "score": 1548.0}, {"name": "chr_11_RCC4222", "taxId": "41875", "score": 972.0}, {"name": "chr_11_RCC4222", "taxId": "41875", "score": 1541.0}, {"name": "chr_11_RCC4222", "taxId": "41875", "score": 1530.0}, {"name": "chr_11_RCC4222", "taxId": "41875", "score": 880.0}, {"name": "chr_11_RCC4222", "taxId": "41875", "score": 769.0}, {"name": "chr_11_RCC4222", "taxId": "41875", "score": 754.0}, {"name": "chr_11_RCC4222", "taxId": "41875", "score": 1520.0}, {"name": "chr_11_RCC4222", "taxId": "41875", "score": 444.0}, {"name": "chr_11_RCC4222", "taxId": "41875", "score": 1513.0}, {"name": "chr_11_RCC4222", "taxId": "41875", "score": 1513.0}, {"name": "chr_11_RCC4222", "taxId": "41875", "score": 1507.0}, {"name": "chr_11_RCC4222", "taxId": "41875", "score": 488.0}, {"name": "chr_11_RCC4222", "taxId": "41875", "score": 1498.0}, {"name": "chr_11_RCC4222", "taxId": "41875", "score": 1496.0}, {"name": "chr_11_RCC4222", "taxId": "41875", "score": 1496.0}, {"name": "chr_11_RCC4222", "taxId": "41875", "score": 1496.0}, {"name": "chr_11_RCC4222", "taxId": "41875", "score": 843.0}, {"name": "chr_11_RCC4222", "taxId": "41875", "score": 693.0}, {"name": "chr_11_RCC4222", "taxId": "41875", "score": 1483.0}, {"name": "chr_11_RCC4222", "taxId": "41875", "score": 739.0}, {"name": "chr_11_RCC4222", "taxId": "41875", "score": 721.0}, {"name": "chr_11_RCC4222", "taxId": "41875", "score": 1483.0}, {"name": "chr_11_RCC4222", "taxId": "41875", "score": 230.0}, {"name": "chr_11_RCC4222", "taxId": "41875", "score": 1474.0}, {"name": "chr_11_RCC4222", "taxId": "41875", "score": 1469.0}, {"name": "chr_11_RCC4222", "taxId": "41875", "score": 1469.0}, {"name": "chr_11_RCC4222", "taxId": "41875", "score": 1458.0}, {"name": "chr_11_RCC4222", "taxId": "528323", "score": 1454.0}, {"name": "chr_11_RCC4222", "taxId": "528323", "score": 1367.0}, {"name": "chr_11_RCC4222", "taxId": "41875", "score": 1441.0}, {"name": "chr_11_RCC4222", "taxId": "41875", "score": 1441.0}, {"name": "chr_11_RCC4222", "taxId": "41875", "score": 1435.0}, {"name": "chr_11_RCC4222", "taxId": "41875", "score": 1408.0}, {"name": "chr_11_RCC4222", "taxId": "41875", "score": 1402.0}, {"name": "chr_11_RCC4222", "taxId": "41875", "score": 1397.0}, {"name": "chr_11_RCC4222", "taxId": "41875", "score": 1386.0}, {"name": "chr_11_RCC4222", "taxId": "41875", "score": 1369.0}, {"name": "chr_11_RCC4222", "taxId": "41875", "score": 1363.0}, {"name": "chr_11_RCC4222", "taxId": "41875", "score": 514.0}, {"name": "chr_11_RCC4222", "taxId": "41875", "score": 1363.0}, {"name": "chr_11_RCC4222", "taxId": "41875", "score": 695.0}, {"name": "chr_11_RCC4222", "taxId": "436017", "score": 1360.0}, {"name": "chr_11_RCC4222", "taxId": "436017", "score": 1343.0}, {"name": "chr_11_RCC4222", "taxId": "436017", "score": 863.0}, {"name": "chr_11_RCC4222", "taxId": "436017", "score": 736.0}, {"name": "chr_11_RCC4222", "taxId": "436017", "score": 652.0}, {"name": "chr_11_RCC4222", "taxId": "436017", "score": 555.0}, {"name": "chr_11_RCC4222", "taxId": "436017", "score": 538.0}, {"name": "chr_11_RCC4222", "taxId": "436017", "score": 350.0}, {"name": "chr_11_RCC4222", "taxId": "436017", "score": 279.0}, {"name": "chr_11_RCC4222", "taxId": "436017", "score": 158.0}, {"name": "chr_11_RCC4222", "taxId": "436017", "score": 152.0}, {"name": "chr_11_RCC4222", "taxId": "436017", "score": 1356.0}, {"name": "chr_11_RCC4222", "taxId": "41875", "score": 1352.0}, {"name": "chr_11_RCC4222", "taxId": "436017", "score": 1343.0}, {"name": "chr_11_RCC4222", "taxId": "41875", "score": 1312.0}, {"name": "chr_11_RCC4222", "taxId": "41875", "score": 200.0}, {"name": "chr_11_RCC4222", "taxId": "41875", "score": 1312.0}, {"name": "chr_11_RCC4222", "taxId": "41875", "score": 678.0}, {"name": "chr_11_RCC4222", "taxId": "41875", "score": 1303.0}, {"name": "chr_11_RCC4222", "taxId": "41875", "score": 793.0}, {"name": "chr_11_RCC4222", "taxId": "41875", "score": 1291.0}, {"name": "chr_11_RCC4222", "taxId": "41875", "score": 165.0}, {"name": "chr_11_RCC4222", "taxId": "41875", "score": 1291.0}, {"name": "chr_11_RCC4222", "taxId": "41875", "score": 1286.0}, {"name": "chr_11_RCC4222", "taxId": "564608", "score": 1273.0}, {"name": "chr_11_RCC4222", "taxId": "41875", "score": 1264.0}, {"name": "chr_11_RCC4222", "taxId": "41875", "score": 1258.0}, {"name": "chr_11_RCC4222", "taxId": "41875", "score": 1242.0}, {"name": "chr_11_RCC4222", "taxId": "41875", "score": 1236.0}, {"name": "chr_11_RCC4222", "taxId": "41875", "score": 1236.0}, {"name": "chr_11_RCC4222", "taxId": "41875", "score": 1230.0}, {"name": "chr_11_RCC4222", "taxId": "41875", "score": 1230.0}, {"name": "chr_11_RCC4222", "taxId": "41875", "score": 1225.0}, {"name": "chr_11_RCC4222", "taxId": "41875", "score": 1219.0}, {"name": "chr_11_RCC4222", "taxId": "41875", "score": 1219.0}, {"name": "chr_11_RCC4222", "taxId": "41875", "score": 845.0}, {"name": "chr_11_RCC4222", "taxId": "41875", "score": 490.0}, {"name": "chr_11_RCC4222", "taxId": "41875", "score": 1208.0}, {"name": "chr_11_RCC4222", "taxId": "41875", "score": 1205.0}, {"name": "chr_11_RCC4222", "taxId": "41875", "score": 1203.0}, {"name": "chr_11_RCC4222", "taxId": "41875", "score": 1199.0}, {"name": "chr_11_RCC4222", "taxId": "41875", "score": 625.0}, {"name": "chr_11_RCC4222", "taxId": "41875", "score": 1197.0}, {"name": "chr_11_RCC4222", "taxId": "41875", "score": 1186.0}, {"name": "chr_11_RCC4222", "taxId": "41875", "score": 1181.0}, {"name": "chr_11_RCC4222", "taxId": "41875", "score": 1177.0}, {"name": "chr_11_RCC4222", "taxId": "41875", "score": 1175.0}, {"name": "chr_11_RCC4222", "taxId": "41875", "score": 1170.0}, {"name": "chr_11_RCC4222", "taxId": "41875", "score": 1166.0}, {"name": "chr_11_RCC4222", "taxId": "41875", "score": 1136.0}, {"name": "chr_11_RCC4222", "taxId": "41875", "score": 1125.0}, {"name": "chr_11_RCC4222", "taxId": "41875", "score": 1075.0}, {"name": "chr_11_RCC4222", "taxId": "41875", "score": 497.0}, {"name": "chr_11_RCC4222", "taxId": "41875", "score": 1048.0}, {"name": "chr_11_RCC4222", "taxId": "41875", "score": 1020.0}, {"name": "chr_11_RCC4222", "taxId": "41875", "score": 388.0}, {"name": "chr_11_RCC4222", "taxId": "100272", "score": 1016.0}, {"name": "chr_11_RCC4222", "taxId": "100272", "score": 1011.0}, {"name": "chr_11_RCC4222", "taxId": "41875", "score": 1009.0}, {"name": "chr_11_RCC4222", "taxId": "41875", "score": 1003.0}, {"name": "chr_11_RCC4222", "taxId": "41875", "score": 987.0}, {"name": "chr_11_RCC4222", "taxId": "41875", "score": 976.0}, {"name": "chr_11_RCC4222", "taxId": "41875", "score": 974.0}, {"name": "chr_11_RCC4222", "taxId": "41875", "score": 431.0}, {"name": "chr_11_RCC4222", "taxId": "41875", "score": 926.0}, {"name": "chr_11_RCC4222", "taxId": "41875", "score": 904.0}, {"name": "chr_11_RCC4222", "taxId": "41875", "score": 798.0}, {"name": "chr_11_RCC4222", "taxId": "41875", "score": 776.0}, {"name": "chr_11_RCC4222", "taxId": "41875", "score": 490.0}, {"name": "chr_11_RCC4222", "taxId": "41875", "score": 881.0}, {"name": "chr_11_RCC4222", "taxId": "41875", "score": 874.0}, {"name": "chr_11_RCC4222", "taxId": "41875", "score": 754.0}, {"name": "chr_11_RCC4222", "taxId": "70448", "score": 869.0}, {"name": "chr_11_RCC4222", "taxId": "242159", "score": 863.0}, {"name": "chr_11_RCC4222", "taxId": "436017", "score": 863.0}, {"name": "chr_11_RCC4222", "taxId": "41875", "score": 859.0}, {"name": "chr_11_RCC4222", "taxId": "41875", "score": 859.0}, {"name": "chr_11_RCC4222", "taxId": "41875", "score": 837.0}, {"name": "chr_11_RCC4222", "taxId": "41875", "score": 832.0}, {"name": "chr_11_RCC4222", "taxId": "41875", "score": 826.0}, {"name": "chr_11_RCC4222", "taxId": "41875", "score": 826.0}, {"name": "chr_11_RCC4222", "taxId": "41875", "score": 822.0}, {"name": "chr_11_RCC4222", "taxId": "41875", "score": 819.0}, {"name": "chr_11_RCC4222", "taxId": "41875", "score": 817.0}, {"name": "chr_11_RCC4222", "taxId": "41875", "score": 767.0}, {"name": "chr_11_RCC4222", "taxId": "41875", "score": 809.0}, {"name": "chr_11_RCC4222", "taxId": "41875", "score": 797.0}, {"name": "chr_11_RCC4222", "taxId": "41875", "score": 780.0}, {"name": "chr_11_RCC4222", "taxId": "41875", "score": 780.0}, {"name": "chr_11_RCC4222", "taxId": "41875", "score": 215.0}, {"name": "chr_11_RCC4222", "taxId": "41875", "score": 767.0}, {"name": "chr_11_RCC4222", "taxId": "41875", "score": 765.0}, {"name": "chr_11_RCC4222", "taxId": "41875", "score": 754.0}, {"name": "chr_11_RCC4222", "taxId": "41875", "score": 752.0}, {"name": "chr_11_RCC4222", "taxId": "41875", "score": 752.0}, {"name": "chr_11_RCC4222", "taxId": "41875", "score": 752.0}, {"name": "chr_11_RCC4222", "taxId": "41875", "score": 689.0}, {"name": "chr_11_RCC4222", "taxId": "41875", "score": 747.0}, {"name": "chr_11_RCC4222", "taxId": "41875", "score": 460.0}, {"name": "chr_11_RCC4222", "taxId": "41875", "score": 737.0}, {"name": "chr_11_RCC4222", "taxId": "436017", "score": 736.0}, {"name": "chr_11_RCC4222", "taxId": "41875", "score": 726.0}, {"name": "chr_11_RCC4222", "taxId": "41875", "score": 723.0}, {"name": "chr_11_RCC4222", "taxId": "41875", "score": 719.0}, {"name": "chr_11_RCC4222", "taxId": "41875", "score": 682.0}, {"name": "chr_11_RCC4222", "taxId": "41875", "score": 682.0}, {"name": "chr_11_RCC4222", "taxId": "41875", "score": 671.0}, {"name": "chr_11_RCC4222", "taxId": "41875", "score": 206.0}, {"name": "chr_11_RCC4222", "taxId": "41875", "score": 660.0}, {"name": "chr_11_RCC4222", "taxId": "41875", "score": 645.0}, {"name": "chr_11_RCC4222", "taxId": "41875", "score": 638.0}, {"name": "chr_11_RCC4222", "taxId": "41875", "score": 632.0}, {"name": "chr_11_RCC4222", "taxId": "41875", "score": 610.0}, {"name": "chr_11_RCC4222", "taxId": "70448", "score": 606.0}, {"name": "chr_11_RCC4222", "taxId": "564608", "score": 597.0}, {"name": "chr_11_RCC4222", "taxId": "436017", "score": 597.0}, {"name": "chr_11_RCC4222", "taxId": "41875", "score": 588.0}, {"name": "chr_11_RCC4222", "taxId": "41875", "score": 588.0}, {"name": "chr_11_RCC4222", "taxId": "41875", "score": 571.0}, {"name": "chr_11_RCC4222", "taxId": "41875", "score": 568.0}, {"name": "chr_11_RCC4222", "taxId": "41875", "score": 217.0}, {"name": "chr_11_RCC4222", "taxId": "41875", "score": 560.0}, {"name": "chr_11_RCC4222", "taxId": "41875", "score": 556.0}, {"name": "chr_11_RCC4222", "taxId": "41875", "score": 187.0}, {"name": "chr_11_RCC4222", "taxId": "436017", "score": 555.0}, {"name": "chr_11_RCC4222", "taxId": "41875", "score": 547.0}, {"name": "chr_11_RCC4222", "taxId": "41875", "score": 237.0}, {"name": "chr_11_RCC4222", "taxId": "41875", "score": 544.0}, {"name": "chr_11_RCC4222", "taxId": "41875", "score": 532.0}, {"name": "chr_11_RCC4222", "taxId": "41875", "score": 472.0}, {"name": "chr_11_RCC4222", "taxId": "41875", "score": 466.0}, {"name": "chr_11_RCC4222", "taxId": "41875", "score": 446.0}, {"name": "chr_11_RCC4222", "taxId": "41875", "score": 189.0}, {"name": "chr_11_RCC4222", "taxId": "41875", "score": 433.0}, {"name": "chr_11_RCC4222", "taxId": "41875", "score": 392.0}, {"name": "chr_11_RCC4222", "taxId": "70448", "score": 390.0}, {"name": "chr_11_RCC4222", "taxId": "41875", "score": 385.0}, {"name": "chr_11_RCC4222", "taxId": "41875", "score": 148.0}, {"name": "chr_11_RCC4222", "taxId": "41875", "score": 368.0}, {"name": "chr_11_RCC4222", "taxId": "436017", "score": 350.0}, {"name": "chr_11_RCC4222", "taxId": "296587", "score": 287.0}, {"name": "chr_11_RCC4222", "taxId": "296587", "score": 287.0}, {"name": "chr_11_RCC4222", "taxId": "41875", "score": 283.0}, {"name": "chr_11_RCC4222", "taxId": "436017", "score": 279.0}, {"name": "chr_11_RCC4222", "taxId": "8083", "score": 272.0}, {"name": "chr_11_RCC4222", "taxId": "3711", "score": 272.0}, {"name": "chr_11_RCC4222", "taxId": "41875", "score": 265.0}, {"name": "chr_11_RCC4222", "taxId": "41875", "score": 189.0}, {"name": "chr_11_RCC4222", "taxId": "307658", "score": 252.0}, {"name": "chr_11_RCC4222", "taxId": "3711", "score": 244.0}, {"name": "chr_11_RCC4222", "taxId": "3711", "score": 239.0}, {"name": "chr_11_RCC4222", "taxId": "32473", "score": 244.0}, {"name": "chr_11_RCC4222", "taxId": "41875", "score": 241.0}, {"name": "chr_11_RCC4222", "taxId": "41875", "score": 209.0}, {"name": "chr_11_RCC4222", "taxId": "41875", "score": 148.0}, {"name": "chr_11_RCC4222", "taxId": "574566", "score": 226.0}, {"name": "chr_11_RCC4222", "taxId": "41875", "score": 215.0}, {"name": "chr_11_RCC4222", "taxId": "59895", "score": 209.0}, {"name": "chr_11_RCC4222", "taxId": "41875", "score": 209.0}, {"name": "chr_11_RCC4222", "taxId": "41875", "score": 209.0}, {"name": "chr_11_RCC4222", "taxId": "41875", "score": 171.0}, {"name": "chr_11_RCC4222", "taxId": "3218", "score": 204.0}, {"name": "chr_11_RCC4222", "taxId": "112090", "score": 171.0}, {"name": "chr_11_RCC4222", "taxId": "112090", "score": 171.0}, {"name": "chr_11_RCC4222", "taxId": "112090", "score": 171.0}, {"name": "chr_11_RCC4222", "taxId": "41875", "score": 171.0}, {"name": "chr_11_RCC4222", "taxId": "2021234", "score": 167.0}, {"name": "chr_11_RCC4222", "taxId": "2055892", "score": 165.0}, {"name": "chr_11_RCC4222", "taxId": "3726", "score": 159.0}, {"name": "chr_11_RCC4222", "taxId": "436017", "score": 158.0}, {"name": "chr_11_RCC4222", "taxId": "436017", "score": 152.0}, {"name": "chr_11_RCC4222", "taxId": "4442", "score": 150.0}, {"name": "chr_11_RCC4222", "taxId": "41875", "score": 148.0}, {"name": "chr_11_RCC4222", "taxId": "41875", "score": 143.0}]}, "taxonomy": {"bestsum": {"species": {"tax": "Bathycoccus prasinos", "score": 2884410.0, "c_index": 20}, "genus": {"tax": "Bathycoccus", "score": 2884410.0, "c_index": 16}, "family": {"tax": "Bathycoccaceae", "score": 2900513.0, "c_index": 13}, "order": {"tax": "Mamiellales", "score": 2905778.0, "c_index": 11}, "phylum": {"tax": "Chlorophyta", "score": 2931905.0, "c_index": 5}, "superkingdom": {"tax": "Eukaryota", "score": 2936690.0, "c_index": 1}}}}, "chr_10_RCC4222": {"name": "chr_10_RCC4222", "length": 796427, "n_count": 0, "agct_count": 796427, "gc": 0.4837, "covs": {"bam0": 112.9315}, "read_cov": {"bam0": 605435}, "hits": {"tax0": [{"name": "chr_10_RCC4222", "taxId": "41875", "score": 951200.0}, {"name": "chr_10_RCC4222", "taxId": "41875", "score": 514500.0}, {"name": "chr_10_RCC4222", "taxId": "41875", "score": 1234.0}, {"name": "chr_10_RCC4222", "taxId": "41875", "score": 1234.0}, {"name": "chr_10_RCC4222", "taxId": "41875", "score": 1206.0}, {"name": "chr_10_RCC4222", "taxId": "41875", "score": 1206.0}, {"name": "chr_10_RCC4222", "taxId": "41875", "score": 1173.0}, {"name": "chr_10_RCC4222", "taxId": "41875", "score": 1173.0}, {"name": "chr_10_RCC4222", "taxId": "41875", "score": 246.0}, {"name": "chr_10_RCC4222", "taxId": "41875", "score": 246.0}, {"name": "chr_10_RCC4222", "taxId": "41875", "score": 152.0}, {"name": "chr_10_RCC4222", "taxId": "41875", "score": 152.0}, {"name": "chr_10_RCC4222", "taxId": "41875", "score": 23161.0}, {"name": "chr_10_RCC4222", "taxId": "41875", "score": 1234.0}, {"name": "chr_10_RCC4222", "taxId": "41875", "score": 1234.0}, {"name": "chr_10_RCC4222", "taxId": "41875", "score": 1206.0}, {"name": "chr_10_RCC4222", "taxId": "41875", "score": 479.0}, {"name": "chr_10_RCC4222", "taxId": "41875", "score": 479.0}, {"name": "chr_10_RCC4222", "taxId": "41875", "score": 270.0}, {"name": "chr_10_RCC4222", "taxId": "41875", "score": 14648.0}, {"name": "chr_10_RCC4222", "taxId": "41875", "score": 13418.0}, {"name": "chr_10_RCC4222", "taxId": "41875", "score": 10133.0}, {"name": "chr_10_RCC4222", "taxId": "41875", "score": 9856.0}, {"name": "chr_10_RCC4222", "taxId": "41875", "score": 9657.0}, {"name": "chr_10_RCC4222", "taxId": "41875", "score": 9358.0}, {"name": "chr_10_RCC4222", "taxId": "41875", "score": 8903.0}, {"name": "chr_10_RCC4222", "taxId": "41875", "score": 8532.0}, {"name": "chr_10_RCC4222", "taxId": "41875", "score": 8394.0}, {"name": "chr_10_RCC4222", "taxId": "41875", "score": 8205.0}, {"name": "chr_10_RCC4222", "taxId": "41875", "score": 8106.0}, {"name": "chr_10_RCC4222", "taxId": "41875", "score": 7956.0}, {"name": "chr_10_RCC4222", "taxId": "41875", "score": 7917.0}, {"name": "chr_10_RCC4222", "taxId": "41875", "score": 7823.0}, {"name": "chr_10_RCC4222", "taxId": "41875", "score": 7334.0}, {"name": "chr_10_RCC4222", "taxId": "41875", "score": 7252.0}, {"name": "chr_10_RCC4222", "taxId": "41875", "score": 7158.0}, {"name": "chr_10_RCC4222", "taxId": "41875", "score": 7081.0}, {"name": "chr_10_RCC4222", "taxId": "41875", "score": 6870.0}, {"name": "chr_10_RCC4222", "taxId": "41875", "score": 6793.0}, {"name": "chr_10_RCC4222", "taxId": "41875", "score": 6237.0}, {"name": "chr_10_RCC4222", "taxId": "41875", "score": 6211.0}, {"name": "chr_10_RCC4222", "taxId": "41875", "score": 6194.0}, {"name": "chr_10_RCC4222", "taxId": "41875", "score": 5984.0}, {"name": "chr_10_RCC4222", "taxId": "41875", "score": 5973.0}, {"name": "chr_10_RCC4222", "taxId": "41875", "score": 5967.0}, {"name": "chr_10_RCC4222", "taxId": "41875", "score": 5943.0}, {"name": "chr_10_RCC4222", "taxId": "41875", "score": 5923.0}, {"name": "chr_10_RCC4222", "taxId": "41875", "score": 5890.0}, {"name": "chr_10_RCC4222", "taxId": "41875", "score": 5862.0}, {"name": "chr_10_RCC4222", "taxId": "41875", "score": 5858.0}, {"name": "chr_10_RCC4222", "taxId": "41875", "score": 5829.0}, {"name": "chr_10_RCC4222", "taxId": "41875", "score": 5829.0}, {"name": "chr_10_RCC4222", "taxId": "41875", "score": 5810.0}, {"name": "chr_10_RCC4222", "taxId": "41875", "score": 5779.0}, {"name": "chr_10_RCC4222", "taxId": "41875", "score": 374.0}, {"name": "chr_10_RCC4222", "taxId": "41875", "score": 5707.0}, {"name": "chr_10_RCC4222", "taxId": "41875", "score": 5696.0}, {"name": "chr_10_RCC4222", "taxId": "41875", "score": 5627.0}, {"name": "chr_10_RCC4222", "taxId": "41875", "score": 5618.0}, {"name": "chr_10_RCC4222", "taxId": "41875", "score": 5613.0}, {"name": "chr_10_RCC4222", "taxId": "41875", "score": 5552.0}, {"name": "chr_10_RCC4222", "taxId": "41875", "score": 5496.0}, {"name": "chr_10_RCC4222", "taxId": "41875", "score": 5441.0}, {"name": "chr_10_RCC4222", "taxId": "41875", "score": 5247.0}, {"name": "chr_10_RCC4222", "taxId": "41875", "score": 5103.0}, {"name": "chr_10_RCC4222", "taxId": "41875", "score": 5075.0}, {"name": "chr_10_RCC4222", "taxId": "41875", "score": 5036.0}, {"name": "chr_10_RCC4222", "taxId": "41875", "score": 547.0}, {"name": "chr_10_RCC4222", "taxId": "41875", "score": 5014.0}, {"name": "chr_10_RCC4222", "taxId": "41875", "score": 4929.0}, {"name": "chr_10_RCC4222", "taxId": "41875", "score": 4809.0}, {"name": "chr_10_RCC4222", "taxId": "41875", "score": 4776.0}, {"name": "chr_10_RCC4222", "taxId": "41875", "score": 4771.0}, {"name": "chr_10_RCC4222", "taxId": "41875", "score": 4715.0}, {"name": "chr_10_RCC4222", "taxId": "41875", "score": 4713.0}, {"name": "chr_10_RCC4222", "taxId": "41875", "score": 313.0}, {"name": "chr_10_RCC4222", "taxId": "41875", "score": 4676.0}, {"name": "chr_10_RCC4222", "taxId": "41875", "score": 470.0}, {"name": "chr_10_RCC4222", "taxId": "41875", "score": 4665.0}, {"name": "chr_10_RCC4222", "taxId": "41875", "score": 4632.0}, {"name": "chr_10_RCC4222", "taxId": "41875", "score": 4577.0}, {"name": "chr_10_RCC4222", "taxId": "41875", "score": 4577.0}, {"name": "chr_10_RCC4222", "taxId": "41875", "score": 4554.0}, {"name": "chr_10_RCC4222", "taxId": "41875", "score": 4499.0}, {"name": "chr_10_RCC4222", "taxId": "41875", "score": 4494.0}, {"name": "chr_10_RCC4222", "taxId": "41875", "score": 4466.0}, {"name": "chr_10_RCC4222", "taxId": "41875", "score": 4399.0}, {"name": "chr_10_RCC4222", "taxId": "41875", "score": 4399.0}, {"name": "chr_10_RCC4222", "taxId": "41875", "score": 4399.0}, {"name": "chr_10_RCC4222", "taxId": "41875", "score": 4366.0}, {"name": "chr_10_RCC4222", "taxId": "41875", "score": 4344.0}, {"name": "chr_10_RCC4222", "taxId": "41875", "score": 1694.0}, {"name": "chr_10_RCC4222", "taxId": "41875", "score": 4333.0}, {"name": "chr_10_RCC4222", "taxId": "41875", "score": 4294.0}, {"name": "chr_10_RCC4222", "taxId": "41875", "score": 4277.0}, {"name": "chr_10_RCC4222", "taxId": "41875", "score": 4255.0}, {"name": "chr_10_RCC4222", "taxId": "41875", "score": 4250.0}, {"name": "chr_10_RCC4222", "taxId": "41875", "score": 4183.0}, {"name": "chr_10_RCC4222", "taxId": "41875", "score": 4167.0}, {"name": "chr_10_RCC4222", "taxId": "41875", "score": 4150.0}, {"name": "chr_10_RCC4222", "taxId": "41875", "score": 4145.0}, {"name": "chr_10_RCC4222", "taxId": "41875", "score": 4133.0}, {"name": "chr_10_RCC4222", "taxId": "41875", "score": 4117.0}, {"name": "chr_10_RCC4222", "taxId": "41875", "score": 704.0}, {"name": "chr_10_RCC4222", "taxId": "41875", "score": 4100.0}, {"name": "chr_10_RCC4222", "taxId": "41875", "score": 4061.0}, {"name": "chr_10_RCC4222", "taxId": "41875", "score": 4056.0}, {"name": "chr_10_RCC4222", "taxId": "41875", "score": 4028.0}, {"name": "chr_10_RCC4222", "taxId": "41875", "score": 4023.0}, {"name": "chr_10_RCC4222", "taxId": "41875", "score": 3984.0}, {"name": "chr_10_RCC4222", "taxId": "41875", "score": 3978.0}, {"name": "chr_10_RCC4222", "taxId": "41875", "score": 3956.0}, {"name": "chr_10_RCC4222", "taxId": "41875", "score": 3945.0}, {"name": "chr_10_RCC4222", "taxId": "41875", "score": 3940.0}, {"name": "chr_10_RCC4222", "taxId": "41875", "score": 3912.0}, {"name": "chr_10_RCC4222", "taxId": "41875", "score": 3895.0}, {"name": "chr_10_RCC4222", "taxId": "41875", "score": 3868.0}, {"name": "chr_10_RCC4222", "taxId": "41875", "score": 3868.0}, {"name": "chr_10_RCC4222", "taxId": "41875", "score": 3840.0}, {"name": "chr_10_RCC4222", "taxId": "41875", "score": 3834.0}, {"name": "chr_10_RCC4222", "taxId": "41875", "score": 3795.0}, {"name": "chr_10_RCC4222", "taxId": "41875", "score": 3788.0}, {"name": "chr_10_RCC4222", "taxId": "41875", "score": 206.0}, {"name": "chr_10_RCC4222", "taxId": "41875", "score": 3784.0}, {"name": "chr_10_RCC4222", "taxId": "41875", "score": 3768.0}, {"name": "chr_10_RCC4222", "taxId": "41875", "score": 3735.0}, {"name": "chr_10_RCC4222", "taxId": "41875", "score": 3714.0}, {"name": "chr_10_RCC4222", "taxId": "41875", "score": 379.0}, {"name": "chr_10_RCC4222", "taxId": "41875", "score": 3712.0}, {"name": "chr_10_RCC4222", "taxId": "41875", "score": 3679.0}, {"name": "chr_10_RCC4222", "taxId": "41875", "score": 2529.0}, {"name": "chr_10_RCC4222", "taxId": "41875", "score": 2466.0}, {"name": "chr_10_RCC4222", "taxId": "41875", "score": 1565.0}, {"name": "chr_10_RCC4222", "taxId": "41875", "score": 785.0}, {"name": "chr_10_RCC4222", "taxId": "41875", "score": 588.0}, {"name": "chr_10_RCC4222", "taxId": "41875", "score": 3679.0}, {"name": "chr_10_RCC4222", "taxId": "41875", "score": 2529.0}, {"name": "chr_10_RCC4222", "taxId": "41875", "score": 2466.0}, {"name": "chr_10_RCC4222", "taxId": "41875", "score": 1565.0}, {"name": "chr_10_RCC4222", "taxId": "41875", "score": 809.0}, {"name": "chr_10_RCC4222", "taxId": "41875", "score": 802.0}, {"name": "chr_10_RCC4222", "taxId": "41875", "score": 785.0}, {"name": "chr_10_RCC4222", "taxId": "41875", "score": 782.0}, {"name": "chr_10_RCC4222", "taxId": "41875", "score": 588.0}, {"name": "chr_10_RCC4222", "taxId": "41875", "score": 357.0}, {"name": "chr_10_RCC4222", "taxId": "41875", "score": 3663.0}, {"name": "chr_10_RCC4222", "taxId": "41875", "score": 3640.0}, {"name": "chr_10_RCC4222", "taxId": "41875", "score": 3640.0}, {"name": "chr_10_RCC4222", "taxId": "41875", "score": 3629.0}, {"name": "chr_10_RCC4222", "taxId": "41875", "score": 3561.0}, {"name": "chr_10_RCC4222", "taxId": "41875", "score": 3485.0}, {"name": "chr_10_RCC4222", "taxId": "41875", "score": 3424.0}, {"name": "chr_10_RCC4222", "taxId": "41875", "score": 3413.0}, {"name": "chr_10_RCC4222", "taxId": "41875", "score": 3413.0}, {"name": "chr_10_RCC4222", "taxId": "41875", "score": 3408.0}, {"name": "chr_10_RCC4222", "taxId": "41875", "score": 3380.0}, {"name": "chr_10_RCC4222", "taxId": "41875", "score": 3374.0}, {"name": "chr_10_RCC4222", "taxId": "41875", "score": 3358.0}, {"name": "chr_10_RCC4222", "taxId": "41875", "score": 3352.0}, {"name": "chr_10_RCC4222", "taxId": "41875", "score": 3349.0}, {"name": "chr_10_RCC4222", "taxId": "41875", "score": 3341.0}, {"name": "chr_10_RCC4222", "taxId": "41875", "score": 750.0}, {"name": "chr_10_RCC4222", "taxId": "41875", "score": 3336.0}, {"name": "chr_10_RCC4222", "taxId": "41875", "score": 3336.0}, {"name": "chr_10_RCC4222", "taxId": "41875", "score": 3308.0}, {"name": "chr_10_RCC4222", "taxId": "41875", "score": 3297.0}, {"name": "chr_10_RCC4222", "taxId": "41875", "score": 3291.0}, {"name": "chr_10_RCC4222", "taxId": "41875", "score": 3290.0}, {"name": "chr_10_RCC4222", "taxId": "41875", "score": 350.0}, {"name": "chr_10_RCC4222", "taxId": "41875", "score": 3280.0}, {"name": "chr_10_RCC4222", "taxId": "41875", "score": 3264.0}, {"name": "chr_10_RCC4222", "taxId": "41875", "score": 3236.0}, {"name": "chr_10_RCC4222", "taxId": "41875", "score": 3208.0}, {"name": "chr_10_RCC4222", "taxId": "41875", "score": 3197.0}, {"name": "chr_10_RCC4222", "taxId": "41875", "score": 3164.0}, {"name": "chr_10_RCC4222", "taxId": "41875", "score": 327.0}, {"name": "chr_10_RCC4222", "taxId": "41875", "score": 239.0}, {"name": "chr_10_RCC4222", "taxId": "41875", "score": 3158.0}, {"name": "chr_10_RCC4222", "taxId": "41875", "score": 3153.0}, {"name": "chr_10_RCC4222", "taxId": "41875", "score": 3147.0}, {"name": "chr_10_RCC4222", "taxId": "41875", "score": 3147.0}, {"name": "chr_10_RCC4222", "taxId": "41875", "score": 3136.0}, {"name": "chr_10_RCC4222", "taxId": "41875", "score": 3131.0}, {"name": "chr_10_RCC4222", "taxId": "41875", "score": 3097.0}, {"name": "chr_10_RCC4222", "taxId": "41875", "score": 3097.0}, {"name": "chr_10_RCC4222", "taxId": "41875", "score": 3086.0}, {"name": "chr_10_RCC4222", "taxId": "41875", "score": 3086.0}, {"name": "chr_10_RCC4222", "taxId": "41875", "score": 3081.0}, {"name": "chr_10_RCC4222", "taxId": "41875", "score": 3081.0}, {"name": "chr_10_RCC4222", "taxId": "41875", "score": 3081.0}, {"name": "chr_10_RCC4222", "taxId": "41875", "score": 3020.0}, {"name": "chr_10_RCC4222", "taxId": "41875", "score": 3014.0}, {"name": "chr_10_RCC4222", "taxId": "41875", "score": 3003.0}, {"name": "chr_10_RCC4222", "taxId": "41875", "score": 2970.0}, {"name": "chr_10_RCC4222", "taxId": "41875", "score": 2964.0}, {"name": "chr_10_RCC4222", "taxId": "41875", "score": 2959.0}, {"name": "chr_10_RCC4222", "taxId": "41875", "score": 2931.0}, {"name": "chr_10_RCC4222", "taxId": "41875", "score": 2926.0}, {"name": "chr_10_RCC4222", "taxId": "41875", "score": 2898.0}, {"name": "chr_10_RCC4222", "taxId": "41875", "score": 2878.0}, {"name": "chr_10_RCC4222", "taxId": "41875", "score": 329.0}, {"name": "chr_10_RCC4222", "taxId": "41875", "score": 2848.0}, {"name": "chr_10_RCC4222", "taxId": "41875", "score": 2843.0}, {"name": "chr_10_RCC4222", "taxId": "41875", "score": 2832.0}, {"name": "chr_10_RCC4222", "taxId": "41875", "score": 2815.0}, {"name": "chr_10_RCC4222", "taxId": "41875", "score": 2809.0}, {"name": "chr_10_RCC4222", "taxId": "41875", "score": 2793.0}, {"name": "chr_10_RCC4222", "taxId": "41875", "score": 2787.0}, {"name": "chr_10_RCC4222", "taxId": "41875", "score": 2765.0}, {"name": "chr_10_RCC4222", "taxId": "41875", "score": 2754.0}, {"name": "chr_10_RCC4222", "taxId": "41875", "score": 2748.0}, {"name": "chr_10_RCC4222", "taxId": "41875", "score": 2743.0}, {"name": "chr_10_RCC4222", "taxId": "41875", "score": 2726.0}, {"name": "chr_10_RCC4222", "taxId": "41875", "score": 2721.0}, {"name": "chr_10_RCC4222", "taxId": "41875", "score": 2710.0}, {"name": "chr_10_RCC4222", "taxId": "41875", "score": 2682.0}, {"name": "chr_10_RCC4222", "taxId": "41875", "score": 2671.0}, {"name": "chr_10_RCC4222", "taxId": "41875", "score": 2660.0}, {"name": "chr_10_RCC4222", "taxId": "41875", "score": 2660.0}, {"name": "chr_10_RCC4222", "taxId": "41875", "score": 2627.0}, {"name": "chr_10_RCC4222", "taxId": "41875", "score": 2627.0}, {"name": "chr_10_RCC4222", "taxId": "41875", "score": 2604.0}, {"name": "chr_10_RCC4222", "taxId": "41875", "score": 2599.0}, {"name": "chr_10_RCC4222", "taxId": "41875", "score": 2588.0}, {"name": "chr_10_RCC4222", "taxId": "41875", "score": 592.0}, {"name": "chr_10_RCC4222", "taxId": "41875", "score": 2566.0}, {"name": "chr_10_RCC4222", "taxId": "41875", "score": 2560.0}, {"name": "chr_10_RCC4222", "taxId": "41875", "score": 2560.0}, {"name": "chr_10_RCC4222", "taxId": "41875", "score": 2558.0}, {"name": "chr_10_RCC4222", "taxId": "41875", "score": 466.0}, {"name": "chr_10_RCC4222", "taxId": "41875", "score": 2555.0}, {"name": "chr_10_RCC4222", "taxId": "41875", "score": 2549.0}, {"name": "chr_10_RCC4222", "taxId": "41875", "score": 2543.0}, {"name": "chr_10_RCC4222", "taxId": "41875", "score": 2532.0}, {"name": "chr_10_RCC4222", "taxId": "41875", "score": 2532.0}, {"name": "chr_10_RCC4222", "taxId": "41875", "score": 2531.0}, {"name": "chr_10_RCC4222", "taxId": "41875", "score": 2527.0}, {"name": "chr_10_RCC4222", "taxId": "41875", "score": 2154.0}, {"name": "chr_10_RCC4222", "taxId": "41875", "score": 2521.0}, {"name": "chr_10_RCC4222", "taxId": "41875", "score": 2516.0}, {"name": "chr_10_RCC4222", "taxId": "41875", "score": 2494.0}, {"name": "chr_10_RCC4222", "taxId": "41875", "score": 2488.0}, {"name": "chr_10_RCC4222", "taxId": "41875", "score": 2488.0}, {"name": "chr_10_RCC4222", "taxId": "41875", "score": 2483.0}, {"name": "chr_10_RCC4222", "taxId": "41875", "score": 2483.0}, {"name": "chr_10_RCC4222", "taxId": "41875", "score": 2481.0}, {"name": "chr_10_RCC4222", "taxId": "41875", "score": 2466.0}, {"name": "chr_10_RCC4222", "taxId": "41875", "score": 2466.0}, {"name": "chr_10_RCC4222", "taxId": "41875", "score": 2460.0}, {"name": "chr_10_RCC4222", "taxId": "41875", "score": 2444.0}, {"name": "chr_10_RCC4222", "taxId": "41875", "score": 2422.0}, {"name": "chr_10_RCC4222", "taxId": "41875", "score": 2416.0}, {"name": "chr_10_RCC4222", "taxId": "41875", "score": 2416.0}, {"name": "chr_10_RCC4222", "taxId": "41875", "score": 2399.0}, {"name": "chr_10_RCC4222", "taxId": "41875", "score": 2399.0}, {"name": "chr_10_RCC4222", "taxId": "41875", "score": 2388.0}, {"name": "chr_10_RCC4222", "taxId": "41875", "score": 2377.0}, {"name": "chr_10_RCC4222", "taxId": "41875", "score": 2372.0}, {"name": "chr_10_RCC4222", "taxId": "41875", "score": 2350.0}, {"name": "chr_10_RCC4222", "taxId": "41875", "score": 2350.0}, {"name": "chr_10_RCC4222", "taxId": "41875", "score": 2350.0}, {"name": "chr_10_RCC4222", "taxId": "41875", "score": 2333.0}, {"name": "chr_10_RCC4222", "taxId": "41875", "score": 2333.0}, {"name": "chr_10_RCC4222", "taxId": "41875", "score": 2294.0}, {"name": "chr_10_RCC4222", "taxId": "41875", "score": 2292.0}, {"name": "chr_10_RCC4222", "taxId": "41875", "score": 1354.0}, {"name": "chr_10_RCC4222", "taxId": "41875", "score": 822.0}, {"name": "chr_10_RCC4222", "taxId": "41875", "score": 392.0}, {"name": "chr_10_RCC4222", "taxId": "41875", "score": 2283.0}, {"name": "chr_10_RCC4222", "taxId": "41875", "score": 2257.0}, {"name": "chr_10_RCC4222", "taxId": "41875", "score": 2255.0}, {"name": "chr_10_RCC4222", "taxId": "41875", "score": 2255.0}, {"name": "chr_10_RCC4222", "taxId": "41875", "score": 2244.0}, {"name": "chr_10_RCC4222", "taxId": "41875", "score": 2244.0}, {"name": "chr_10_RCC4222", "taxId": "41875", "score": 2244.0}, {"name": "chr_10_RCC4222", "taxId": "41875", "score": 1515.0}, {"name": "chr_10_RCC4222", "taxId": "41875", "score": 675.0}, {"name": "chr_10_RCC4222", "taxId": "41875", "score": 2239.0}, {"name": "chr_10_RCC4222", "taxId": "41875", "score": 2222.0}, {"name": "chr_10_RCC4222", "taxId": "41875", "score": 2211.0}, {"name": "chr_10_RCC4222", "taxId": "41875", "score": 2206.0}, {"name": "chr_10_RCC4222", "taxId": "41875", "score": 2194.0}, {"name": "chr_10_RCC4222", "taxId": "41875", "score": 2183.0}, {"name": "chr_10_RCC4222", "taxId": "41875", "score": 2183.0}, {"name": "chr_10_RCC4222", "taxId": "41875", "score": 2183.0}, {"name": "chr_10_RCC4222", "taxId": "41875", "score": 2183.0}, {"name": "chr_10_RCC4222", "taxId": "41875", "score": 2167.0}, {"name": "chr_10_RCC4222", "taxId": "41875", "score": 2150.0}, {"name": "chr_10_RCC4222", "taxId": "41875", "score": 2145.0}, {"name": "chr_10_RCC4222", "taxId": "41875", "score": 2145.0}, {"name": "chr_10_RCC4222", "taxId": "41875", "score": 2134.0}, {"name": "chr_10_RCC4222", "taxId": "41875", "score": 2126.0}, {"name": "chr_10_RCC4222", "taxId": "41875", "score": 2106.0}, {"name": "chr_10_RCC4222", "taxId": "41875", "score": 2100.0}, {"name": "chr_10_RCC4222", "taxId": "41875", "score": 2095.0}, {"name": "chr_10_RCC4222", "taxId": "41875", "score": 2095.0}, {"name": "chr_10_RCC4222", "taxId": "41875", "score": 2089.0}, {"name": "chr_10_RCC4222", "taxId": "41875", "score": 2089.0}, {"name": "chr_10_RCC4222", "taxId": "41875", "score": 2084.0}, {"name": "chr_10_RCC4222", "taxId": "41875", "score": 2084.0}, {"name": "chr_10_RCC4222", "taxId": "41875", "score": 2078.0}, {"name": "chr_10_RCC4222", "taxId": "41875", "score": 2078.0}, {"name": "chr_10_RCC4222", "taxId": "41875", "score": 2061.0}, {"name": "chr_10_RCC4222", "taxId": "41875", "score": 2050.0}, {"name": "chr_10_RCC4222", "taxId": "41875", "score": 2039.0}, {"name": "chr_10_RCC4222", "taxId": "41875", "score": 2039.0}, {"name": "chr_10_RCC4222", "taxId": "41875", "score": 2017.0}, {"name": "chr_10_RCC4222", "taxId": "41875", "score": 2012.0}, {"name": "chr_10_RCC4222", "taxId": "41875", "score": 2006.0}, {"name": "chr_10_RCC4222", "taxId": "41875", "score": 1995.0}, {"name": "chr_10_RCC4222", "taxId": "41875", "score": 1989.0}, {"name": "chr_10_RCC4222", "taxId": "41875", "score": 1978.0}, {"name": "chr_10_RCC4222", "taxId": "41875", "score": 1967.0}, {"name": "chr_10_RCC4222", "taxId": "41875", "score": 1962.0}, {"name": "chr_10_RCC4222", "taxId": "41875", "score": 1962.0}, {"name": "chr_10_RCC4222", "taxId": "41875", "score": 1956.0}, {"name": "chr_10_RCC4222", "taxId": "41875", "score": 1956.0}, {"name": "chr_10_RCC4222", "taxId": "41875", "score": 1951.0}, {"name": "chr_10_RCC4222", "taxId": "41875", "score": 1945.0}, {"name": "chr_10_RCC4222", "taxId": "41875", "score": 1945.0}, {"name": "chr_10_RCC4222", "taxId": "41875", "score": 1934.0}, {"name": "chr_10_RCC4222", "taxId": "41875", "score": 1923.0}, {"name": "chr_10_RCC4222", "taxId": "41875", "score": 1921.0}, {"name": "chr_10_RCC4222", "taxId": "41875", "score": 1917.0}, {"name": "chr_10_RCC4222", "taxId": "41875", "score": 1912.0}, {"name": "chr_10_RCC4222", "taxId": "41875", "score": 1912.0}, {"name": "chr_10_RCC4222", "taxId": "41875", "score": 1901.0}, {"name": "chr_10_RCC4222", "taxId": "41875", "score": 1893.0}, {"name": "chr_10_RCC4222", "taxId": "41875", "score": 202.0}, {"name": "chr_10_RCC4222", "taxId": "41875", "score": 1890.0}, {"name": "chr_10_RCC4222", "taxId": "41875", "score": 1881.0}, {"name": "chr_10_RCC4222", "taxId": "41875", "score": 424.0}, {"name": "chr_10_RCC4222", "taxId": "41875", "score": 1879.0}, {"name": "chr_10_RCC4222", "taxId": "41875", "score": 1873.0}, {"name": "chr_10_RCC4222", "taxId": "41875", "score": 1840.0}, {"name": "chr_10_RCC4222", "taxId": "41875", "score": 1836.0}, {"name": "chr_10_RCC4222", "taxId": "41875", "score": 1823.0}, {"name": "chr_10_RCC4222", "taxId": "41875", "score": 1823.0}, {"name": "chr_10_RCC4222", "taxId": "41875", "score": 176.0}, {"name": "chr_10_RCC4222", "taxId": "41875", "score": 1818.0}, {"name": "chr_10_RCC4222", "taxId": "41875", "score": 1801.0}, {"name": "chr_10_RCC4222", "taxId": "41875", "score": 1796.0}, {"name": "chr_10_RCC4222", "taxId": "41875", "score": 1777.0}, {"name": "chr_10_RCC4222", "taxId": "41875", "score": 1764.0}, {"name": "chr_10_RCC4222", "taxId": "41875", "score": 1439.0}, {"name": "chr_10_RCC4222", "taxId": "41875", "score": 1404.0}, {"name": "chr_10_RCC4222", "taxId": "41875", "score": 745.0}, {"name": "chr_10_RCC4222", "taxId": "41875", "score": 453.0}, {"name": "chr_10_RCC4222", "taxId": "41875", "score": 422.0}, {"name": "chr_10_RCC4222", "taxId": "41875", "score": 1762.0}, {"name": "chr_10_RCC4222", "taxId": "41875", "score": 1762.0}, {"name": "chr_10_RCC4222", "taxId": "41875", "score": 1757.0}, {"name": "chr_10_RCC4222", "taxId": "41875", "score": 1757.0}, {"name": "chr_10_RCC4222", "taxId": "41875", "score": 1751.0}, {"name": "chr_10_RCC4222", "taxId": "41875", "score": 1733.0}, {"name": "chr_10_RCC4222", "taxId": "41875", "score": 460.0}, {"name": "chr_10_RCC4222", "taxId": "41875", "score": 1724.0}, {"name": "chr_10_RCC4222", "taxId": "41875", "score": 1724.0}, {"name": "chr_10_RCC4222", "taxId": "41875", "score": 1712.0}, {"name": "chr_10_RCC4222", "taxId": "41875", "score": 1701.0}, {"name": "chr_10_RCC4222", "taxId": "41875", "score": 436.0}, {"name": "chr_10_RCC4222", "taxId": "41875", "score": 1701.0}, {"name": "chr_10_RCC4222", "taxId": "41875", "score": 1701.0}, {"name": "chr_10_RCC4222", "taxId": "41875", "score": 1635.0}, {"name": "chr_10_RCC4222", "taxId": "41875", "score": 1624.0}, {"name": "chr_10_RCC4222", "taxId": "41875", "score": 1602.0}, {"name": "chr_10_RCC4222", "taxId": "41875", "score": 1594.0}, {"name": "chr_10_RCC4222", "taxId": "41875", "score": 1591.0}, {"name": "chr_10_RCC4222", "taxId": "41875", "score": 1591.0}, {"name": "chr_10_RCC4222", "taxId": "41875", "score": 1591.0}, {"name": "chr_10_RCC4222", "taxId": "41875", "score": 1585.0}, {"name": "chr_10_RCC4222", "taxId": "41875", "score": 1574.0}, {"name": "chr_10_RCC4222", "taxId": "41875", "score": 1574.0}, {"name": "chr_10_RCC4222", "taxId": "41875", "score": 1563.0}, {"name": "chr_10_RCC4222", "taxId": "41875", "score": 1563.0}, {"name": "chr_10_RCC4222", "taxId": "41875", "score": 1559.0}, {"name": "chr_10_RCC4222", "taxId": "41875", "score": 1395.0}, {"name": "chr_10_RCC4222", "taxId": "41875", "score": 957.0}, {"name": "chr_10_RCC4222", "taxId": "41875", "score": 678.0}, {"name": "chr_10_RCC4222", "taxId": "41875", "score": 1554.0}, {"name": "chr_10_RCC4222", "taxId": "41875", "score": 217.0}, {"name": "chr_10_RCC4222", "taxId": "41875", "score": 1552.0}, {"name": "chr_10_RCC4222", "taxId": "41875", "score": 1546.0}, {"name": "chr_10_RCC4222", "taxId": "41875", "score": 1541.0}, {"name": "chr_10_RCC4222", "taxId": "41875", "score": 1535.0}, {"name": "chr_10_RCC4222", "taxId": "41875", "score": 1519.0}, {"name": "chr_10_RCC4222", "taxId": "41875", "score": 1519.0}, {"name": "chr_10_RCC4222", "taxId": "41875", "score": 1519.0}, {"name": "chr_10_RCC4222", "taxId": "41875", "score": 1519.0}, {"name": "chr_10_RCC4222", "taxId": "41875", "score": 1507.0}, {"name": "chr_10_RCC4222", "taxId": "41875", "score": 1502.0}, {"name": "chr_10_RCC4222", "taxId": "41875", "score": 1496.0}, {"name": "chr_10_RCC4222", "taxId": "41875", "score": 1480.0}, {"name": "chr_10_RCC4222", "taxId": "41875", "score": 1474.0}, {"name": "chr_10_RCC4222", "taxId": "41875", "score": 1463.0}, {"name": "chr_10_RCC4222", "taxId": "41875", "score": 198.0}, {"name": "chr_10_RCC4222", "taxId": "41875", "score": 1456.0}, {"name": "chr_10_RCC4222", "taxId": "41875", "score": 636.0}, {"name": "chr_10_RCC4222", "taxId": "41875", "score": 394.0}, {"name": "chr_10_RCC4222", "taxId": "41875", "score": 1447.0}, {"name": "chr_10_RCC4222", "taxId": "41875", "score": 163.0}, {"name": "chr_10_RCC4222", "taxId": "41875", "score": 1447.0}, {"name": "chr_10_RCC4222", "taxId": "41875", "score": 1437.0}, {"name": "chr_10_RCC4222", "taxId": "41875", "score": 1435.0}, {"name": "chr_10_RCC4222", "taxId": "41875", "score": 1415.0}, {"name": "chr_10_RCC4222", "taxId": "41875", "score": 1347.0}, {"name": "chr_10_RCC4222", "taxId": "41875", "score": 329.0}, {"name": "chr_10_RCC4222", "taxId": "41875", "score": 1408.0}, {"name": "chr_10_RCC4222", "taxId": "41875", "score": 1402.0}, {"name": "chr_10_RCC4222", "taxId": "41875", "score": 1402.0}, {"name": "chr_10_RCC4222", "taxId": "41875", "score": 1397.0}, {"name": "chr_10_RCC4222", "taxId": "41875", "score": 1391.0}, {"name": "chr_10_RCC4222", "taxId": "41875", "score": 1386.0}, {"name": "chr_10_RCC4222", "taxId": "41875", "score": 1386.0}, {"name": "chr_10_RCC4222", "taxId": "41875", "score": 1380.0}, {"name": "chr_10_RCC4222", "taxId": "41875", "score": 1369.0}, {"name": "chr_10_RCC4222", "taxId": "41875", "score": 327.0}, {"name": "chr_10_RCC4222", "taxId": "41875", "score": 1363.0}, {"name": "chr_10_RCC4222", "taxId": "41875", "score": 1352.0}, {"name": "chr_10_RCC4222", "taxId": "41875", "score": 1352.0}, {"name": "chr_10_RCC4222", "taxId": "41875", "score": 1347.0}, {"name": "chr_10_RCC4222", "taxId": "41875", "score": 1347.0}, {"name": "chr_10_RCC4222", "taxId": "41875", "score": 1341.0}, {"name": "chr_10_RCC4222", "taxId": "41875", "score": 141.0}, {"name": "chr_10_RCC4222", "taxId": "41875", "score": 1336.0}, {"name": "chr_10_RCC4222", "taxId": "41875", "score": 1323.0}, {"name": "chr_10_RCC4222", "taxId": "41875", "score": 1314.0}, {"name": "chr_10_RCC4222", "taxId": "41875", "score": 1291.0}, {"name": "chr_10_RCC4222", "taxId": "41875", "score": 1280.0}, {"name": "chr_10_RCC4222", "taxId": "41875", "score": 1253.0}, {"name": "chr_10_RCC4222", "taxId": "41875", "score": 1247.0}, {"name": "chr_10_RCC4222", "taxId": "41875", "score": 1243.0}, {"name": "chr_10_RCC4222", "taxId": "41875", "score": 1242.0}, {"name": "chr_10_RCC4222", "taxId": "41875", "score": 1240.0}, {"name": "chr_10_RCC4222", "taxId": "41875", "score": 298.0}, {"name": "chr_10_RCC4222", "taxId": "41875", "score": 172.0}, {"name": "chr_10_RCC4222", "taxId": "41875", "score": 1208.0}, {"name": "chr_10_RCC4222", "taxId": "41875", "score": 1205.0}, {"name": "chr_10_RCC4222", "taxId": "41875", "score": 1203.0}, {"name": "chr_10_RCC4222", "taxId": "41875", "score": 1192.0}, {"name": "chr_10_RCC4222", "taxId": "41875", "score": 1186.0}, {"name": "chr_10_RCC4222", "taxId": "436017", "score": 1186.0}, {"name": "chr_10_RCC4222", "taxId": "41875", "score": 1181.0}, {"name": "chr_10_RCC4222", "taxId": "41875", "score": 1175.0}, {"name": "chr_10_RCC4222", "taxId": "41875", "score": 1175.0}, {"name": "chr_10_RCC4222", "taxId": "41875", "score": 1175.0}, {"name": "chr_10_RCC4222", "taxId": "41875", "score": 1170.0}, {"name": "chr_10_RCC4222", "taxId": "41875", "score": 1168.0}, {"name": "chr_10_RCC4222", "taxId": "41875", "score": 1164.0}, {"name": "chr_10_RCC4222", "taxId": "41875", "score": 1164.0}, {"name": "chr_10_RCC4222", "taxId": "41875", "score": 1164.0}, {"name": "chr_10_RCC4222", "taxId": "41875", "score": 1147.0}, {"name": "chr_10_RCC4222", "taxId": "41875", "score": 1147.0}, {"name": "chr_10_RCC4222", "taxId": "41875", "score": 1147.0}, {"name": "chr_10_RCC4222", "taxId": "436017", "score": 1146.0}, {"name": "chr_10_RCC4222", "taxId": "436017", "score": 1105.0}, {"name": "chr_10_RCC4222", "taxId": "436017", "score": 403.0}, {"name": "chr_10_RCC4222", "taxId": "436017", "score": 315.0}, {"name": "chr_10_RCC4222", "taxId": "436017", "score": 270.0}, {"name": "chr_10_RCC4222", "taxId": "41875", "score": 1136.0}, {"name": "chr_10_RCC4222", "taxId": "41875", "score": 1120.0}, {"name": "chr_10_RCC4222", "taxId": "41875", "score": 1114.0}, {"name": "chr_10_RCC4222", "taxId": "436017", "score": 1105.0}, {"name": "chr_10_RCC4222", "taxId": "41875", "score": 1098.0}, {"name": "chr_10_RCC4222", "taxId": "41875", "score": 1086.0}, {"name": "chr_10_RCC4222", "taxId": "41875", "score": 1064.0}, {"name": "chr_10_RCC4222", "taxId": "41875", "score": 1064.0}, {"name": "chr_10_RCC4222", "taxId": "41875", "score": 1053.0}, {"name": "chr_10_RCC4222", "taxId": "41875", "score": 1048.0}, {"name": "chr_10_RCC4222", "taxId": "41875", "score": 1042.0}, {"name": "chr_10_RCC4222", "taxId": "41875", "score": 1037.0}, {"name": "chr_10_RCC4222", "taxId": "41875", "score": 1035.0}, {"name": "chr_10_RCC4222", "taxId": "41875", "score": 307.0}, {"name": "chr_10_RCC4222", "taxId": "41875", "score": 1031.0}, {"name": "chr_10_RCC4222", "taxId": "41875", "score": 350.0}, {"name": "chr_10_RCC4222", "taxId": "41875", "score": 1026.0}, {"name": "chr_10_RCC4222", "taxId": "41875", "score": 1026.0}, {"name": "chr_10_RCC4222", "taxId": "41875", "score": 156.0}, {"name": "chr_10_RCC4222", "taxId": "41875", "score": 1014.0}, {"name": "chr_10_RCC4222", "taxId": "41875", "score": 1009.0}, {"name": "chr_10_RCC4222", "taxId": "41875", "score": 1007.0}, {"name": "chr_10_RCC4222", "taxId": "41875", "score": 520.0}, {"name": "chr_10_RCC4222", "taxId": "41875", "score": 998.0}, {"name": "chr_10_RCC4222", "taxId": "41875", "score": 979.0}, {"name": "chr_10_RCC4222", "taxId": "41875", "score": 970.0}, {"name": "chr_10_RCC4222", "taxId": "41875", "score": 953.0}, {"name": "chr_10_RCC4222", "taxId": "41875", "score": 942.0}, {"name": "chr_10_RCC4222", "taxId": "41875", "score": 937.0}, {"name": "chr_10_RCC4222", "taxId": "41875", "score": 931.0}, {"name": "chr_10_RCC4222", "taxId": "41875", "score": 922.0}, {"name": "chr_10_RCC4222", "taxId": "41875", "score": 211.0}, {"name": "chr_10_RCC4222", "taxId": "41875", "score": 904.0}, {"name": "chr_10_RCC4222", "taxId": "41875", "score": 893.0}, {"name": "chr_10_RCC4222", "taxId": "41875", "score": 881.0}, {"name": "chr_10_RCC4222", "taxId": "41875", "score": 881.0}, {"name": "chr_10_RCC4222", "taxId": "41875", "score": 870.0}, {"name": "chr_10_RCC4222", "taxId": "564608", "score": 861.0}, {"name": "chr_10_RCC4222", "taxId": "41875", "score": 826.0}, {"name": "chr_10_RCC4222", "taxId": "41875", "score": 815.0}, {"name": "chr_10_RCC4222", "taxId": "41875", "score": 802.0}, {"name": "chr_10_RCC4222", "taxId": "296587", "score": 797.0}, {"name": "chr_10_RCC4222", "taxId": "41875", "score": 782.0}, {"name": "chr_10_RCC4222", "taxId": "41875", "score": 776.0}, {"name": "chr_10_RCC4222", "taxId": "41875", "score": 776.0}, {"name": "chr_10_RCC4222", "taxId": "41875", "score": 773.0}, {"name": "chr_10_RCC4222", "taxId": "41875", "score": 368.0}, {"name": "chr_10_RCC4222", "taxId": "41875", "score": 191.0}, {"name": "chr_10_RCC4222", "taxId": "41875", "score": 749.0}, {"name": "chr_10_RCC4222", "taxId": "41875", "score": 737.0}, {"name": "chr_10_RCC4222", "taxId": "564608", "score": 736.0}, {"name": "chr_10_RCC4222", "taxId": "41875", "score": 732.0}, {"name": "chr_10_RCC4222", "taxId": "41875", "score": 521.0}, {"name": "chr_10_RCC4222", "taxId": "41875", "score": 721.0}, {"name": "chr_10_RCC4222", "taxId": "41875", "score": 704.0}, {"name": "chr_10_RCC4222", "taxId": "41875", "score": 699.0}, {"name": "chr_10_RCC4222", "taxId": "41875", "score": 693.0}, {"name": "chr_10_RCC4222", "taxId": "41875", "score": 682.0}, {"name": "chr_10_RCC4222", "taxId": "41875", "score": 676.0}, {"name": "chr_10_RCC4222", "taxId": "41875", "score": 667.0}, {"name": "chr_10_RCC4222", "taxId": "41875", "score": 667.0}, {"name": "chr_10_RCC4222", "taxId": "41875", "score": 665.0}, {"name": "chr_10_RCC4222", "taxId": "41875", "score": 662.0}, {"name": "chr_10_RCC4222", "taxId": "41875", "score": 662.0}, {"name": "chr_10_RCC4222", "taxId": "41875", "score": 580.0}, {"name": "chr_10_RCC4222", "taxId": "41875", "score": 643.0}, {"name": "chr_10_RCC4222", "taxId": "41875", "score": 636.0}, {"name": "chr_10_RCC4222", "taxId": "41875", "score": 180.0}, {"name": "chr_10_RCC4222", "taxId": "41875", "score": 628.0}, {"name": "chr_10_RCC4222", "taxId": "41875", "score": 159.0}, {"name": "chr_10_RCC4222", "taxId": "41875", "score": 614.0}, {"name": "chr_10_RCC4222", "taxId": "41875", "score": 610.0}, {"name": "chr_10_RCC4222", "taxId": "41875", "score": 457.0}, {"name": "chr_10_RCC4222", "taxId": "41875", "score": 599.0}, {"name": "chr_10_RCC4222", "taxId": "41875", "score": 396.0}, {"name": "chr_10_RCC4222", "taxId": "41875", "score": 571.0}, {"name": "chr_10_RCC4222", "taxId": "41875", "score": 568.0}, {"name": "chr_10_RCC4222", "taxId": "41875", "score": 281.0}, {"name": "chr_10_RCC4222", "taxId": "41875", "score": 566.0}, {"name": "chr_10_RCC4222", "taxId": "41875", "score": 560.0}, {"name": "chr_10_RCC4222", "taxId": "41875", "score": 516.0}, {"name": "chr_10_RCC4222", "taxId": "41875", "score": 488.0}, {"name": "chr_10_RCC4222", "taxId": "41875", "score": 472.0}, {"name": "chr_10_RCC4222", "taxId": "41875", "score": 427.0}, {"name": "chr_10_RCC4222", "taxId": "41875", "score": 416.0}, {"name": "chr_10_RCC4222", "taxId": "436017", "score": 403.0}, {"name": "chr_10_RCC4222", "taxId": "41875", "score": 394.0}, {"name": "chr_10_RCC4222", "taxId": "41875", "score": 394.0}, {"name": "chr_10_RCC4222", "taxId": "41875", "score": 392.0}, {"name": "chr_10_RCC4222", "taxId": "564608", "score": 342.0}, {"name": "chr_10_RCC4222", "taxId": "41875", "score": 339.0}, {"name": "chr_10_RCC4222", "taxId": "41875", "score": 327.0}, {"name": "chr_10_RCC4222", "taxId": "436017", "score": 318.0}, {"name": "chr_10_RCC4222", "taxId": "436017", "score": 315.0}, {"name": "chr_10_RCC4222", "taxId": "41875", "score": 300.0}, {"name": "chr_10_RCC4222", "taxId": "41875", "score": 276.0}, {"name": "chr_10_RCC4222", "taxId": "70448", "score": 270.0}, {"name": "chr_10_RCC4222", "taxId": "296587", "score": 206.0}, {"name": "chr_10_RCC4222", "taxId": "296587", "score": 206.0}, {"name": "chr_10_RCC4222", "taxId": "564608", "score": 143.0}]}, "taxonomy": {"bestsum": {"species": {"tax": "Bathycoccus prasinos", "score": 2771169.0, "c_index": 4}, "genus": {"tax": "Bathycoccus", "score": 2771169.0, "c_index": 2}, "family": {"tax": "Bathycoccaceae", "score": 2778005.0, "c_index": 1}, "order": {"tax": "Mamiellales", "score": 2781296.0, "c_index": 0}, "phylum": {"tax": "Chlorophyta", "score": 2781296.0, "c_index": 0}, "superkingdom": {"tax": "Eukaryota", "score": 2781296.0, "c_index": 0}}}}, "chr_9_RCC4222": {"name": "chr_9_RCC4222", "length": 896176, "n_count": 0, "agct_count": 896176, "gc": 0.4851, "covs": {"bam0": 108.5207}, "read_cov": {"bam0": 654655}, "hits": {"tax0": [{"name": "chr_9_RCC4222", "taxId": "41875", "score": 974200.0}, {"name": "chr_9_RCC4222", "taxId": "41875", "score": 352900.0}, {"name": "chr_9_RCC4222", "taxId": "41875", "score": 177200.0}, {"name": "chr_9_RCC4222", "taxId": "41875", "score": 72020.0}, {"name": "chr_9_RCC4222", "taxId": "41875", "score": 40023.0}, {"name": "chr_9_RCC4222", "taxId": "41875", "score": 33887.0}, {"name": "chr_9_RCC4222", "taxId": "41875", "score": 1319.0}, {"name": "chr_9_RCC4222", "taxId": "41875", "score": 1319.0}, {"name": "chr_9_RCC4222", "taxId": "41875", "score": 785.0}, {"name": "chr_9_RCC4222", "taxId": "41875", "score": 784.0}, {"name": "chr_9_RCC4222", "taxId": "41875", "score": 778.0}, {"name": "chr_9_RCC4222", "taxId": "41875", "score": 645.0}, {"name": "chr_9_RCC4222", "taxId": "41875", "score": 645.0}, {"name": "chr_9_RCC4222", "taxId": "41875", "score": 562.0}, {"name": "chr_9_RCC4222", "taxId": "41875", "score": 483.0}, {"name": "chr_9_RCC4222", "taxId": "41875", "score": 473.0}, {"name": "chr_9_RCC4222", "taxId": "41875", "score": 472.0}, {"name": "chr_9_RCC4222", "taxId": "41875", "score": 472.0}, {"name": "chr_9_RCC4222", "taxId": "41875", "score": 313.0}, {"name": "chr_9_RCC4222", "taxId": "41875", "score": 313.0}, {"name": "chr_9_RCC4222", "taxId": "41875", "score": 235.0}, {"name": "chr_9_RCC4222", "taxId": "41875", "score": 235.0}, {"name": "chr_9_RCC4222", "taxId": "41875", "score": 235.0}, {"name": "chr_9_RCC4222", "taxId": "41875", "score": 231.0}, {"name": "chr_9_RCC4222", "taxId": "41875", "score": 165.0}, {"name": "chr_9_RCC4222", "taxId": "41875", "score": 165.0}, {"name": "chr_9_RCC4222", "taxId": "41875", "score": 32110.0}, {"name": "chr_9_RCC4222", "taxId": "41875", "score": 16903.0}, {"name": "chr_9_RCC4222", "taxId": "41875", "score": 472.0}, {"name": "chr_9_RCC4222", "taxId": "41875", "score": 165.0}, {"name": "chr_9_RCC4222", "taxId": "41875", "score": 165.0}, {"name": "chr_9_RCC4222", "taxId": "41875", "score": 13657.0}, {"name": "chr_9_RCC4222", "taxId": "41875", "score": 11889.0}, {"name": "chr_9_RCC4222", "taxId": "41875", "score": 11025.0}, {"name": "chr_9_RCC4222", "taxId": "41875", "score": 10912.0}, {"name": "chr_9_RCC4222", "taxId": "41875", "score": 2047.0}, {"name": "chr_9_RCC4222", "taxId": "41875", "score": 1805.0}, {"name": "chr_9_RCC4222", "taxId": "41875", "score": 1711.0}, {"name": "chr_9_RCC4222", "taxId": "41875", "score": 1498.0}, {"name": "chr_9_RCC4222", "taxId": "41875", "score": 1286.0}, {"name": "chr_9_RCC4222", "taxId": "41875", "score": 10067.0}, {"name": "chr_9_RCC4222", "taxId": "41875", "score": 9539.0}, {"name": "chr_9_RCC4222", "taxId": "41875", "score": 9202.0}, {"name": "chr_9_RCC4222", "taxId": "41875", "score": 9147.0}, {"name": "chr_9_RCC4222", "taxId": "41875", "score": 9031.0}, {"name": "chr_9_RCC4222", "taxId": "41875", "score": 8709.0}, {"name": "chr_9_RCC4222", "taxId": "41875", "score": 8643.0}, {"name": "chr_9_RCC4222", "taxId": "41875", "score": 8366.0}, {"name": "chr_9_RCC4222", "taxId": "41875", "score": 8215.0}, {"name": "chr_9_RCC4222", "taxId": "41875", "score": 8117.0}, {"name": "chr_9_RCC4222", "taxId": "41875", "score": 7967.0}, {"name": "chr_9_RCC4222", "taxId": "41875", "score": 7912.0}, {"name": "chr_9_RCC4222", "taxId": "41875", "score": 7779.0}, {"name": "chr_9
[truncated: 780,208 more chars]
