# Supplementary material for: Biological and genomic resources for the cosmopolitan phytoplankton Bathycoccus: insights into genetic diversity and function of outlier chromosomes
Source: Plant J. 2026 Jun 7;126(5):e70982. doi: 10.1111/tpj.70982 (PMC13242883; doi:10.1111/tpj.70982)
Supplement: Supplementary file 2 — Data S2. Taxonomic partitioning of assembled contigs. [file TPJ-126-0-s002.zip › blobtoolsRCC4222/BLOBTOOLS.blobDB.json.bestsum.phylum.p8.span.100.blobplot.stats.txt]

## 1.1.1
## bam0=/media/francois/Data/Bathycoccus/MixGenomes/FinalMix/blobtoolsRCC4222/RCC4222.complete.ilmnaMapped.SORTED.bam
# name	colour	count_visible	count_visible_perc	span_visible	span_visible_perc	n50	gc_mean	gc_std	bam0_mean	bam0_std	bam0_read_map	bam0_read_map_p
all	None	24	100.0%	22,568,619	100.0%	1,042,483	0.46	0.036	125.7	65.3	12,647,856	98.6%
Chlorophyta	#1f77b4	22	100.0%	15,199,034	100.0%	936,923	0.47	0.028	137.1	55.6	12,647,834	98.6%
Proteobacteria	#ff7f0e	1	100.0%	4,573,402	100.0%	4,573,402	0.45	0.0	0.1	0.0	17	0.0%
Bacteroidetes	#d62728	1	100.0%	2,796,183	100.0%	2,796,183	0.35	0.0	0.1	0.0	5	0.0%
