# Supplementary material for: Biological and genomic resources for the cosmopolitan phytoplankton Bathycoccus: insights into genetic diversity and function of outlier chromosomes
Source: Plant J. 2026 Jun 7;126(5):e70982. doi: 10.1111/tpj.70982 (PMC13242883; doi:10.1111/tpj.70982)
Supplement: Supplementary file 2 — Data S2. Taxonomic partitioning of assembled contigs. [file TPJ-126-0-s002.zip › blobtoolsRCC4222/BLOBTOOLS.blobDB.table.txt]

## 1.1.1
## assembly	: /media/francois/Data/Bathycoccus/MixGenomes/FinalMix/RCC4222.complete.fasta
## coverage	 bam0 - /media/francois/Data/Bathycoccus/MixGenomes/FinalMix/blobtoolsRCC4222/RCC4222.complete.ilmnaMapped.SORTED.bam
## taxonomy	 tax0 - /media/francois/Data/Bathycoccus/MixGenomes/FinalMix/blobtoolsRCC4222/RCC4222.complete.bln.tsv
## nodesDB	: None
## taxrule	: bestsum
## min_score	: 0.0
## min_diff	: 0.0
## tax_collision_random	: False
##
# name	length	GC	N	bam0	phylum.t.6%s	phylum.s.7%s	phylum.c.8
chr_Mito_RCC4222	33451	0.3942	0	301.1644	Chlorophyta	100419.0	5
chr_Chlo_RCC4222	71655	0.4122	0	268.7877	Chlorophyta	237309.0	5
chr_19_RCC4222	150971	0.4179	0	122.3873	Chlorophyta	577987.0	0
chr_18_RCC4222	306851	0.4698	0	110.0762	Chlorophyta	1073026.0	4
chr_17_RCC4222	469966	0.4763	0	107.871	Chlorophyta	1753840.0	2
chr_16_RCC4222	489133	0.4814	0	111.3022	Chlorophyta	1660929.0	0
chr_15_RCC4222	523808	0.4809	0	106.6679	Chlorophyta	1790667.0	0
chr_14_RCC4222	669509	0.4233	0	107.1183	Chlorophyta	2178365.0	5
chr_13_RCC4222	775097	0.487	0	107.1908	Chlorophyta	2885259.0	1
chr_12_RCC4222	715892	0.4824	0	107.7571	Chlorophyta	2462629.0	3
chr_11_RCC4222	781469	0.4869	0	111.0789	Chlorophyta	2931905.0	5
chr_10_RCC4222	796427	0.4837	0	112.9315	Chlorophyta	2781296.0	0
chr_9_RCC4222	896176	0.4851	0	108.5207	Chlorophyta	3113638.0	0
chr_8_RCC4222	936923	0.4853	0	107.1936	Chlorophyta	3171560.0	0
chr_7_RCC4222	963931	0.4841	0	108.4346	Chlorophyta	3413570.0	1
chr_6_RCC4222	995001	0.483	0	107.7625	Chlorophyta	3361460.0	1
chr_5_RCC4222	1016583	0.4844	0	107.5711	Chlorophyta	3493558.0	0
chr_4_RCC4222	1042483	0.4827	0	188.434	Chlorophyta	3676099.0	0
chr_3_RCC4222	1076186	0.4866	0	106.5289	Chlorophyta	3600579.0	0
chr_2_RCC4222	1122352	0.4855	0	108.9432	Chlorophyta	3688763.0	0
chr_1_RCC4222	1359012	0.4886	0	201.8214	Chlorophyta	4313743.0	0
4222_bacterial_contigs_Contig1	2796183	0.3534	0	0.0003	Bacteroidetes	4393279.0	4
4222_bacterial_contigs_Contig2	4573402	0.4476	0	0.0006	Proteobacteria	36948052.0	2
4222_bacterial_contigs_Contig3	6158	0.4818	0	197.3604	Chlorophyta	28084.0	0
