# Supplementary material for: Biological and genomic resources for the cosmopolitan phytoplankton Bathycoccus: insights into genetic diversity and function of outlier chromosomes
Source: Plant J. 2026 Jun 7;126(5):e70982. doi: 10.1111/tpj.70982 (PMC13242883; doi:10.1111/tpj.70982)
Supplement: Supplementary file 2 — Data S2. Taxonomic partitioning of assembled contigs. [file TPJ-126-0-s002.zip › blobtoolsRCC4752/BLOBTOOLS.blobDB.json]

{"title": "BLOBTOOLS.blobDB.json", "assembly_f": "/media/francois/Data/Bathycoccus/MixGenomes/FinalMix/RCC4752.complete.fasta", "lineages": {"59779": {"species": "Paracoccus marcusii", "genus": "Paracoccus", "family": "Rhodobacteraceae", "order": "Rhodobacterales", "phylum": "Proteobacteria", "superkingdom": "Bacteria"}, "4555": {"species": "Setaria italica", "genus": "Setaria", "family": "Poaceae", "order": "Poales", "phylum": "Streptophyta", "superkingdom": "Eukaryota"}, "1868589": {"species": "Phreatobacter cathodiphilus", "genus": "Phreatobacter", "family": "Proteobacteria-undef", "order": "Proteobacteria-undef", "phylum": "Proteobacteria", "superkingdom": "Bacteria"}, "115808": {"species": "Bradyrhizobium sp. ORS 285", "genus": "Bradyrhizobium", "family": "Bradyrhizobiaceae", "order": "Rhizobiales", "phylum": "Proteobacteria", "superkingdom": "Bacteria"}, "395960": {"species": "Rhodopseudomonas palustris", "genus": "Rhodopseudomonas", "family": "Bradyrhizobiaceae", "order": "Rhizobiales", "phylum": "Proteobacteria", "superkingdom": "Bacteria"}, "667120": {"species": "Edwardsiella anguillarum", "genus": "Edwardsiella", "family": "Hafniaceae", "order": "Enterobacterales", "phylum": "Proteobacteria", "superkingdom": "Bacteria"}, "1528693": {"species": "Burkholderia sp. AD24", "genus": "Burkholderia", "family": "Burkholderiaceae", "order": "Burkholderiales", "phylum": "Proteobacteria", "superkingdom": "Bacteria"}, "2493668": {"species": "Mesorhizobium sp. M9A.F.Ca.ET.002.03.1.2", "genus": "Mesorhizobium", "family": "Phyllobacteriaceae", "order": "Rhizobiales", "phylum": "Proteobacteria", "superkingdom": "Bacteria"}, "2007176": {"species": "Dipterocladia arabiensis", "genus": "Dipterocladia", "family": "Dasyaceae", "order": "Ceramiales", "phylum": "Rhodophyta", "superkingdom": "Eukaryota"}, "550": {"species": "Enterobacter cloacae", "genus": "Enterobacter", "family": "Enterobacteriaceae", "order": "Enterobacterales", "phylum": "Proteobacteria", "superkingdom": "Bacteria"}, "1321945": {"species": "Coxiella burnetii", "genus": "Coxiella", "family": "Coxiellaceae", "order": "Legionellales", "phylum": "Proteobacteria", "superkingdom": "Bacteria"}, "1081940": {"species": "Pseudomonas putida", "genus": "Pseudomonas", "family": "Pseudomonadaceae", "order": "Pseudomonadales", "phylum": "Proteobacteria", "superkingdom": "Bacteria"}, "290400": {"species": "Jannaschia sp. CCS1", "genus": "Jannaschia", "family": "Rhodobacteraceae", "order": "Rhodobacterales", "phylum": "Proteobacteria", "superkingdom": "Bacteria"}, "326298": {"species": "Sulfurimonas denitrificans", "genus": "Sulfurimonas", "family": "Thiovulaceae", "order": "Campylobacterales", "phylum": "Proteobacteria", "superkingdom": "Bacteria"}, "1241982": {"species": "Chryseobacterium nakagawai", "genus": "Chryseobacterium", "family": "Weeksellaceae", "order": "Flavobacteriales", "phylum": "Bacteroidetes", "superkingdom": "Bacteria"}, "2033869": {"species": "Rhodobacter sp. CZR27", "genus": "Rhodobacter", "family": "Rhodobacteraceae", "order": "Rhodobacterales", "phylum": "Proteobacteria", "superkingdom": "Bacteria"}, "1945658": {"species": "Capnocytophaga sp. H4358", "genus": "Capnocytophaga", "family": "Flavobacteriaceae", "order": "Flavobacteriales", "phylum": "Bacteroidetes", "superkingdom": "Bacteria"}, "349101": {"species": "Rhodobacter sphaeroides", "genus": "Rhodobacter", "family": "Rhodobacteraceae", "order": "Rhodobacterales", "phylum": "Proteobacteria", "superkingdom": "Bacteria"}, "74318": {"species": "Maricaulis maris", "genus": "Maricaulis", "family": "Hyphomonadaceae", "order": "Rhodobacterales", "phylum": "Proteobacteria", "superkingdom": "Bacteria"}, "1010": {"species": "Sphingobacterium mizutaii", "genus": "Sphingobacterium", "family": "Sphingobacteriaceae", "order": "Sphingobacteriales", "phylum": "Bacteroidetes", "superkingdom": "Bacteria"}, "36894": {"species": "Pyramimonas parkeae", "genus": "Pyramimonas", "family": "Pyramimonadaceae", "order": "Pyramimonadales", "phylum": "Chlorophyta", "superkingdom": "Eukaryota"}, "1538158": {"species": "Rhizobium acidisoli", "genus": "Rhizobium", "family": "Rhizobiaceae", "order": "Rhizobiales", "phylum": "Proteobacteria", "superkingdom": "Bacteria"}, "1283291": {"species": "Pseudomonas sp. URMO17WK12:I11", "genus": "Pseudomonas", "family": "Pseudomonadaceae", "order": "Pseudomonadales", "phylum": "Proteobacteria", "superkingdom": "Bacteria"}, "994484": {"species": "Pseudomonas brassicacearum", "genus": "Pseudomonas", "family": "Pseudomonadaceae", "order": "Pseudomonadales", "phylum": "Proteobacteria", "superkingdom": "Bacteria"}, "331696": {"species": "Pseudolabrys taiwanensis", "genus": "Pseudolabrys", "family": "Xanthobacteraceae", "order": "Rhizobiales", "phylum": "Proteobacteria", "superkingdom": "Bacteria"}, "272774": {"species": "Halomonas alkaliphila", "genus": "Halomonas", "family": "Halomonadaceae", "order": "Oceanospirillales", "phylum": "Proteobacteria", "superkingdom": "Bacteria"}, "152509": {"species": "uncultured Bacteroidetes bacterium", "genus": "Bacteroidetes-undef", "family": "Bacteroidetes-undef", "order": "Bacteroidetes-undef", "phylum": "Bacteroidetes", "superkingdom": "Bacteria"}, "384": {"species": "Rhizobium leguminosarum", "genus": "Rhizobium", "family": "Rhizobiaceae", "order": "Rhizobiales", "phylum": "Proteobacteria", "superkingdom": "Bacteria"}, "1389192": {"species": "Cupriavidus sp. USMAHM13", "genus": "Cupriavidus", "family": "Burkholderiaceae", "order": "Burkholderiales", "phylum": "Proteobacteria", "superkingdom": "Bacteria"}, "1727164": {"species": "Pedobacter sp. PACM 27299", "genus": "Pedobacter", "family": "Sphingobacteriaceae", "order": "Sphingobacteriales", "phylum": "Bacteroidetes", "superkingdom": "Bacteria"}, "181804": {"species": "Nitella hyalina", "genus": "Nitella", "family": "Characeae", "order": "Charales", "phylum": "Streptophyta", "superkingdom": "Eukaryota"}, "1249552": {"species": "Pseudohongiella spirulinae", "genus": "Pseudohongiella", "family": "Proteobacteria-undef", "order": "Proteobacteria-undef", "phylum": "Proteobacteria", "superkingdom": "Bacteria"}, "2082188": {"species": "Sphingobium sp. YG1", "genus": "Sphingobium", "family": "Sphingomonadaceae", "order": "Sphingomonadales", "phylum": "Proteobacteria", "superkingdom": "Bacteria"}, "515393": {"species": "Pseudomonas yamanorum", "genus": "Pseudomonas", "family": "Pseudomonadaceae", "order": "Pseudomonadales", "phylum": "Proteobacteria", "superkingdom": "Bacteria"}, "694427": {"species": "Paludibacter propionicigenes", "genus": "Paludibacter", "family": "Paludibacteraceae", "order": "Bacteroidales", "phylum": "Bacteroidetes", "superkingdom": "Bacteria"}, "1283330": {"species": "Azotobacter vinelandii", "genus": "Azotobacter", "family": "Pseudomonadaceae", "order": "Pseudomonadales", "phylum": "Proteobacteria", "superkingdom": "Bacteria"}, "1674922": {"species": "Labrenzia sp. CP4", "genus": "Labrenzia", "family": "Rhodobacteraceae", "order": "Rhodobacterales", "phylum": "Proteobacteria", "superkingdom": "Bacteria"}, "2219696": {"species": "Sphingomonas sp. FARSPH", "genus": "Sphingomonas", "family": "Sphingomonadaceae", "order": "Sphingomonadales", "phylum": "Proteobacteria", "superkingdom": "Bacteria"}, "2183582": {"species": "Saliniradius amylolyticus", "genus": "Saliniradius", "family": "Alteromonadaceae", "order": "Alteromonadales", "phylum": "Proteobacteria", "superkingdom": "Bacteria"}, "1981510": {"species": "Monoglobus pectinilyticus", "genus": "Monoglobus", "family": "Clostridiales-undef", "order": "Clostridiales", "phylum": "Firmicutes", "superkingdom": "Bacteria"}, "754397": {"species": "Polaribacter sp. SA4-10", "genus": "Polaribacter", "family": "Flavobacteriaceae", "order": "Flavobacteriales", "phylum": "Bacteroidetes", "superkingdom": "Bacteria"}, "1869170": {"species": "Rhizobium sp. S41", "genus": "Rhizobium", "family": "Rhizobiaceae", "order": "Rhizobiales", "phylum": "Proteobacteria", "superkingdom": "Bacteria"}, "1811807": {"species": "Sulfuriflexus mobilis", "genus": "Sulfuriflexus", "family": "Granulosicoccaceae", "order": "Chromatiales", "phylum": "Proteobacteria", "superkingdom": "Bacteria"}, "411154": {"species": "Gramella forsetii", "genus": "Gramella", "family": "Flavobacteriaceae", "order": "Flavobacteriales", "phylum": "Bacteroidetes", "superkingdom": "Bacteria"}, "305": {"species": "Ralstonia solanacearum", "genus": "Ralstonia", "family": "Burkholderiaceae", "order": "Burkholderiales", "phylum": "Proteobacteria", "superkingdom": "Bacteria"}, "1720309": {"species": "undef", "genus": "undef", "family": "undef", "order": "undef", "phylum": "undef", "superkingdom": "undef"}, "254": {"species": "Chryseobacterium indoltheticum", "genus": "Chryseobacterium", "family": "Weeksellaceae", "order": "Flavobacteriales", "phylum": "Bacteroidetes", "superkingdom": "Bacteria"}, "1185652": {"species": "Sinorhizobium fredii", "genus": "Sinorhizobium", "family": "Rhizobiaceae", "order": "Rhizobiales", "phylum": "Proteobacteria", "superkingdom": "Bacteria"}, "435591": {"species": "Parabacteroides distasonis", "genus": "Parabacteroides", "family": "Tannerellaceae", "order": "Bacteroidales", "phylum": "Bacteroidetes", "superkingdom": "Bacteria"}, "1325095": {"species": "Bradyrhizobium guangzhouense", "genus": "Bradyrhizobium", "family": "Bradyrhizobiaceae", "order": "Rhizobiales", "phylum": "Proteobacteria", "superkingdom": "Bacteria"}, "1904441": {"species": "Rhodobacteraceae bacterium", "genus": "Rhodobacteraceae-undef", "family": "Rhodobacteraceae", "order": "Rhodobacterales", "phylum": "Proteobacteria", "superkingdom": "Bacteria"}, "2213057": {"species": "Pseudomonas sp. R2A2", "genus": "Pseudomonas", "family": "Pseudomonadaceae", "order": "Pseudomonadales", "phylum": "Proteobacteria", "superkingdom": "Bacteria"}, "430522": {"species": "Pedobacter steynii", "genus": "Pedobacter", "family": "Sphingobacteriaceae", "order": "Sphingobacteriales", "phylum": "Bacteroidetes", "superkingdom": "Bacteria"}, "330734": {"species": "Marinobacter psychrophilus", "genus": "Marinobacter", "family": "Alteromonadaceae", "order": "Alteromonadales", "phylum": "Proteobacteria", "superkingdom": "Bacteria"}, "109376": {"species": "Brassica oleracea", "genus": "Brassica", "family": "Brassicaceae", "order": "Brassicales", "phylum": "Streptophyta", "superkingdom": "Eukaryota"}, "83485": {"species": "Linepithema humile", "genus": "Linepithema", "family": "Formicidae", "order": "Hymenoptera", "phylum": "Arthropoda", "superkingdom": "Eukaryota"}, "243365": {"species": "Chromobacterium violaceum", "genus": "Chromobacterium", "family": "Chromobacteriaceae", "order": "Neisseriales", "phylum": "Proteobacteria", "superkingdom": "Bacteria"}, "1855875": {"species": "Spiribacter roseus", "genus": "Spiribacter", "family": "Ectothiorhodospiraceae", "order": "Chromatiales", "phylum": "Proteobacteria", "superkingdom": "Bacteria"}, "999541": {"species": "Burkholderia gladioli", "genus": "Burkholderia", "family": "Burkholderiaceae", "order": "Burkholderiales", "phylum": "Proteobacteria", "superkingdom": "Bacteria"}, "97084": {"species": "Halobacteriovorax marinus", "genus": "Halobacteriovorax", "family": "Halobacteriovoraceae", "order": "Bacteriovoracales", "phylum": "Proteobacteria", "superkingdom": "Bacteria"}, "941907": {"species": "Sphingomonas indica", "genus": "Sphingomonas", "family": "Sphingomonadaceae", "order": "Sphingomonadales", "phylum": "Proteobacteria", "superkingdom": "Bacteria"}, "652": {"species": "Aeromonas schubertii", "genus": "Aeromonas", "family": "Aeromonadaceae", "order": "Aeromonadales", "phylum": "Proteobacteria", "superkingdom": "Bacteria"}, "264730": {"species": "Pseudomonas savastanoi", "genus": "Pseudomonas", "family": "Pseudomonadaceae", "order": "Pseudomonadales", "phylum": "Proteobacteria", "superkingdom": "Bacteria"}, "1336794": {"species": "Formosa sp. Hel1_33_131", "genus": "Formosa", "family": "Flavobacteriaceae", "order": "Flavobacteriales", "phylum": "Bacteroidetes", "superkingdom": "Bacteria"}, "1868135": {"species": "Enterobacter sp. HK169", "genus": "Enterobacter", "family": "Enterobacteriaceae", "order": "Enterobacterales", "phylum": "Proteobacteria", "superkingdom": "Bacteria"}, "1420917": {"species": "Marinobacter salarius", "genus": "Marinobacter", "family": "Alteromonadaceae", "order": "Alteromonadales", "phylum": "Proteobacteria", "superkingdom": "Bacteria"}, "300268": {"species": "Shigella boydii", "genus": "Shigella", "family": "Enterobacteriaceae", "order": "Enterobacterales", "phylum": "Proteobacteria", "superkingdom": "Bacteria"}, "880160": {"species": "Bathycoccus sp. RCC1105 virus BpV", "genus": "Prasinovirus", "family": "Phycodnaviridae", "order": "Algavirales", "phylum": "Nucleocytoviricota", "superkingdom": "Viruses"}, "2341112": {"species": "Georhizobium profundi", "genus": "Georhizobium", "family": "Rhizobiaceae", "order": "Rhizobiales", "phylum": "Proteobacteria", "superkingdom": "Bacteria"}, "490759": {"species": "Marinobacter sp. BSs20148", "genus": "Marinobacter", "family": "Alteromonadaceae", "order": "Alteromonadales", "phylum": "Proteobacteria", "superkingdom": "Bacteria"}, "320787": {"species": "Cyclobacterium amurskyense", "genus": "Cyclobacterium", "family": "Cyclobacteriaceae", "order": "Cytophagales", "phylum": "Bacteroidetes", "superkingdom": "Bacteria"}, "147645": {"species": "Paracoccus yeei", "genus": "Paracoccus", "family": "Rhodobacteraceae", "order": "Rhodobacterales", "phylum": "Proteobacteria", "superkingdom": "Bacteria"}, "1709477": {"species": "Pseudoalteromonas sp. R3", "genus": "Pseudoalteromonas", "family": "Pseudoalteromonadaceae", "order": "Alteromonadales", "phylum": "Proteobacteria", "superkingdom": "Bacteria"}, "2009329": {"species": "Sagittula sp. P11", "genus": "Sagittula", "family": "Rhodobacteraceae", "order": "Rhodobacterales", "phylum": "Proteobacteria", "superkingdom": "Bacteria"}, "1110502": {"species": "Tistrella mobilis", "genus": "Tistrella", "family": "Rhodospirillaceae", "order": "Rhodospirillales", "phylum": "Proteobacteria", "superkingdom": "Bacteria"}, "380021": {"species": "Pseudomonas protegens", "genus": "Pseudomonas", "family": "Pseudomonadaceae", "order": "Pseudomonadales", "phylum": "Proteobacteria", "superkingdom": "Bacteria"}, "28448": {"species": "Komagataeibacter xylinus", "genus": "Komagataeibacter", "family": "Acetobacteraceae", "order": "Rhodospirillales", "phylum": "Proteobacteria", "superkingdom": "Bacteria"}, "880071": {"species": "Bernardetia litoralis", "genus": "Bernardetia", "family": "Bernardetiaceae", "order": "Cytophagales", "phylum": "Bacteroidetes", "superkingdom": "Bacteria"}, "1842537": {"species": "Hydrogenophaga sp. RAC07", "genus": "Hydrogenophaga", "family": "Comamonadaceae", "order": "Burkholderiales", "phylum": "Proteobacteria", "superkingdom": "Bacteria"}, "69665": {"species": "Caulobacter sp. FWC26", "genus": "Caulobacter", "family": "Caulobacteraceae", "order": "Caulobacterales", "phylum": "Proteobacteria", "superkingdom": "Bacteria"}, "1862950": {"species": "Rhizobiales bacterium NRL2", "genus": "Rhizobiales-undef", "family": "Rhizobiales-undef", "order": "Rhizobiales", "phylum": "Proteobacteria", "superkingdom": "Bacteria"}, "582899": {"species": "Hyphomicrobium denitrificans", "genus": "Hyphomicrobium", "family": "Hyphomicrobiaceae", "order": "Rhizobiales", "phylum": "Proteobacteria", "superkingdom": "Bacteria"}, "441620": {"species": "Methylorubrum populi", "genus": "Methylorubrum", "family": "Methylobacteriaceae", "order": "Rhizobiales", "phylum": "Proteobacteria", "superkingdom": "Bacteria"}, "1245526": {"species": "Pseudomonas guangdongensis", "genus": "Pseudomonas", "family": "Pseudomonadaceae", "order": "Pseudomonadales", "phylum": "Proteobacteria", "superkingdom": "Bacteria"}, "1703965": {"species": "Rhizobium sp. N6212", "genus": "Rhizobium", "family": "Rhizobiaceae", "order": "Rhizobiales", "phylum": "Proteobacteria", "superkingdom": "Bacteria"}, "1402135": {"species": "Sulfitobacter pseudonitzschiae", "genus": "Sulfitobacter", "family": "Rhodobacteraceae", "order": "Rhodobacterales", "phylum": "Proteobacteria", "superkingdom": "Bacteria"}, "93378": {"species": "Edwardsiella hoshinae", "genus": "Edwardsiella", "family": "Hafniaceae", "order": "Enterobacterales", "phylum": "Proteobacteria", "superkingdom": "Bacteria"}, "1298881": {"species": "Idiomarinaceae bacterium HL-53", "genus": "Idiomarinaceae-undef", "family": "Idiomarinaceae", "order": "Alteromonadales", "phylum": "Proteobacteria", "superkingdom": "Bacteria"}, "28171": {"species": "Vibrio aestuarianus", "genus": "Vibrio", "family": "Vibrionaceae", "order": "Vibrionales", "phylum": "Proteobacteria", "superkingdom": "Bacteria"}, "83263": {"species": "Aminobacter aminovorans", "genus": "Aminobacter", "family": "Phyllobacteriaceae", "order": "Rhizobiales", "phylum": "Proteobacteria", "superkingdom": "Bacteria"}, "1082931": {"species": "Pelagibacterium halotolerans", "genus": "Pelagibacterium", "family": "Hyphomicrobiaceae", "order": "Rhizobiales", "phylum": "Proteobacteria", "superkingdom": "Bacteria"}, "2109625": {"species": "undef", "genus": "undef", "family": "undef", "order": "undef", "phylum": "undef", "superkingdom": "undef"}, "290111": {"species": "Xenorhabdus ehlersii", "genus": "Xenorhabdus", "family": "Morganellaceae", "order": "Enterobacterales", "phylum": "Proteobacteria", "superkingdom": "Bacteria"}, "1882222": {"species": "Ochrobactrum sp. PW1", "genus": "Ochrobactrum", "family": "Brucellaceae", "order": "Rhizobiales", "phylum": "Proteobacteria", "superkingdom": "Bacteria"}, "1117647": {"species": "Simiduia agarivorans", "genus": "Simiduia", "family": "Cellvibrionaceae", "order": "Cellvibrionales", "phylum": "Proteobacteria", "superkingdom": "Bacteria"}, "68895": {"species": "Cupriavidus basilensis", "genus": "Cupriavidus", "family": "Burkholderiaceae", "order": "Burkholderiales", "phylum": "Proteobacteria", "superkingdom": "Bacteria"}, "2003121": {"species": "Sphingobacterium sp. G1-14", "genus": "Sphingobacterium", "family": "Sphingobacteriaceae", "order": "Sphingobacteriales", "phylum": "Bacteroidetes", "superkingdom": "Bacteria"}, "1906738": {"species": "Hyphomonas sp. Mor2", "genus": "Hyphomonas", "family": "Hyphomonadaceae", "order": "Rhodobacterales", "phylum": "Proteobacteria", "superkingdom": "Bacteria"}, "1458461": {"species": "Candidatus Phaeomarinobacter ectocarpi", "genus": "Candidatus Phaeomarinobacter", "family": "Rhodobiaceae", "order": "Rhizobiales", "phylum": "Proteobacteria", "superkingdom": "Bacteria"}, "1228997": {"species": "Riemerella anatipestifer", "genus": "Riemerella", "family": "Weeksellaceae", "order": "Flavobacteriales", "phylum": "Bacteroidetes", "superkingdom": "Bacteria"}, "1703966": {"species": "Rhizobium sp. N731", "genus": "Rhizobium", "family": "Rhizobiaceae", "order": "Rhizobiales", "phylum": "Proteobacteria", "superkingdom": "Bacteria"}, "2490635": {"species": "Pseudoalteromonas sp. Xi13", "genus": "Pseudoalteromonas", "family": "Pseudoalteromonadaceae", "order": "Alteromonadales", "phylum": "Proteobacteria", "superkingdom": "Bacteria"}, "1850246": {"species": "Urechidicola croceus", "genus": "Urechidicola", "family": "Flavobacteriaceae", "order": "Flavobacteriales", "phylum": "Bacteroidetes", "superkingdom": "Bacteria"}, "686597": {"species": "Martelella sp. AD-3", "genus": "Martelella", "family": "Aurantimonadaceae", "order": "Rhizobiales", "phylum": "Proteobacteria", "superkingdom": "Bacteria"}, "573061": {"species": "Clostridium cellulovorans", "genus": "Clostridium", "family": "Clostridiaceae", "order": "Clostridiales", "phylum": "Firmicutes", "superkingdom": "Bacteria"}, "1821621": {"species": "Marinobacterium aestuarii", "genus": "Marinobacterium", "family": "Oceanospirillaceae", "order": "Oceanospirillales", "phylum": "Proteobacteria", "superkingdom": "Bacteria"}, "192812": {"species": "Erythrobacter flavus", "genus": "Erythrobacter", "family": "Erythrobacteraceae", "order": "Sphingomonadales", "phylum": "Proteobacteria", "superkingdom": "Bacteria"}, "2173169": {"species": "Dokdonia sp. Dokd-P16", "genus": "Dokdonia", "family": "Flavobacteriaceae", "order": "Flavobacteriales", "phylum": "Bacteroidetes", "superkingdom": "Bacteria"}, "2025876": {"species": "Parabacteroides sp. CT06", "genus": "Parabacteroides", "family": "Tannerellaceae", "order": "Bacteroidales", "phylum": "Bacteroidetes", "superkingdom": "Bacteria"}, "1250539": {"species": "Pelagibaca abyssi", "genus": "Pelagibaca", "family": "Rhodobacteraceae", "order": "Rhodobacterales", "phylum": "Proteobacteria", "superkingdom": "Bacteria"}, "1241978": {"species": "Chryseobacterium bernardetii", "genus": "Chryseobacterium", "family": "Weeksellaceae", "order": "Flavobacteriales", "phylum": "Bacteroidetes", "superkingdom": "Bacteria"}, "2020311": {"species": "Rhizobium sp. Kim5", "genus": "Rhizobium", "family": "Rhizobiaceae", "order": "Rhizobiales", "phylum": "Proteobacteria", "superkingdom": "Bacteria"}, "379347": {"species": "Epibacterium mobile", "genus": "Epibacterium", "family": "Rhodobacteraceae", "order": "Rhodobacterales", "phylum": "Proteobacteria", "superkingdom": "Bacteria"}, "1448139": {"species": "Aeromonas hydrophila", "genus": "Aeromonas", "family": "Aeromonadaceae", "order": "Aeromonadales", "phylum": "Proteobacteria", "superkingdom": "Bacteria"}, "348824": {"species": "Rhizobium favelukesii", "genus": "Rhizobium", "family": "Rhizobiaceae", "order": "Rhizobiales", "phylum": "Proteobacteria", "superkingdom": "Bacteria"}, "876364": {"species": "Cupriavidus sp. USMAA2-4", "genus": "Cupriavidus", "family": "Burkholderiaceae", "order": "Burkholderiales", "phylum": "Proteobacteria", "superkingdom": "Bacteria"}, "399739": {"species": "Pseudomonas mendocina", "genus": "Pseudomonas", "family": "Pseudomonadaceae", "order": "Pseudomonadales", "phylum": "Proteobacteria", "superkingdom": "Bacteria"}, "1085623": {"species": "Glaciecola nitratireducens", "genus": "Glaciecola", "family": "Alteromonadaceae", "order": "Alteromonadales", "phylum": "Proteobacteria", "superkingdom": "Bacteria"}, "1761016": {"species": "Paraburkholderia caffeinilytica", "genus": "Paraburkholderia", "family": "Burkholderiaceae", "order": "Burkholderiales", "phylum": "Proteobacteria", "superkingdom": "Bacteria"}, "1793721": {"species": "Stenotrophomonas sp. KCTC 12332", "genus": "Stenotrophomonas", "family": "Xanthomonadaceae", "order": "Xanthomonadales", "phylum": "Proteobacteria", "superkingdom": "Bacteria"}, "1416753": {"species": "Ensifer adhaerens", "genus": "Ensifer", "family": "Rhizobiaceae", "order": "Rhizobiales", "phylum": "Proteobacteria", "superkingdom": "Bacteria"}, "1856685": {"species": "Pseudomonas sp. TCU-HL1", "genus": "Pseudomonas", "family": "Pseudomonadaceae", "order": "Pseudomonadales", "phylum": "Proteobacteria", "superkingdom": "Bacteria"}, "75985": {"species": "Mannheimia haemolytica", "genus": "Mannheimia", "family": "Pasteurellaceae", "order": "Pasteurellales", "phylum": "Proteobacteria", "superkingdom": "Bacteria"}, "1522189": {"species": "Ceraceosorus guamensis", "genus": "Ceraceosorus", "family": "Ceraceosoraceae", "order": "Ceraceosorales", "phylum": "Basidiomycota", "superkingdom": "Eukaryota"}, "1609977": {"species": "Sphingomonas hengshuiensis", "genus": "Sphingomonas", "family": "Sphingomonadaceae", "order": "Sphingomonadales", "phylum": "Proteobacteria", "superkingdom": "Bacteria"}, "335974": {"species": "Marinobacter koreensis", "genus": "Marinobacter", "family": "Alteromonadaceae", "order": "Alteromonadales", "phylum": "Proteobacteria", "superkingdom": "Bacteria"}, "2547598": {"species": "Marinobacter sp. JH2", "genus": "Marinobacter", "family": "Alteromonadaceae", "order": "Alteromonadales", "phylum": "Proteobacteria", "superkingdom": "Bacteria"}, "1482074": {"species": "Hartmannibacter diazotrophicus", "genus": "Hartmannibacter", "family": "Rhizobiales-undef", "order": "Rhizobiales", "phylum": "Proteobacteria", "superkingdom": "Bacteria"}, "1896164": {"species": "Luteimonas sp. JM171", "genus": "Luteimonas", "family": "Xanthomonadaceae", "order": "Xanthomonadales", "phylum": "Proteobacteria", "superkingdom": "Bacteria"}, "76759": {"species": "Pseudomonas monteilii", "genus": "Pseudomonas", "family": "Pseudomonadaceae", "order": "Pseudomonadales", "phylum": "Proteobacteria", "superkingdom": "Bacteria"}, "1476901": {"species": "Nonlabens sp. MIC269", "genus": "Nonlabens", "family": "Flavobacteriaceae", "order": "Flavobacteriales", "phylum": "Bacteroidetes", "superkingdom": "Bacteria"}, "504832": {"species": "Oligotropha carboxidovorans", "genus": "Oligotropha", "family": "Bradyrhizobiaceae", "order": "Rhizobiales", "phylum": "Proteobacteria", "superkingdom": "Bacteria"}, "2183896": {"species": "Flavobacterium crocinum", "genus": "Flavobacterium", "family": "Flavobacteriaceae", "order": "Flavobacteriales", "phylum": "Bacteroidetes", "superkingdom": "Bacteria"}, "676": {"species": "Vibrio fluvialis", "genus": "Vibrio", "family": "Vibrionaceae", "order": "Vibrionales", "phylum": "Proteobacteria", "superkingdom": "Bacteria"}, "292913": {"species": "Sphingopyxis sp. 113P3", "genus": "Sphingopyxis", "family": "Sphingomonadaceae", "order": "Sphingomonadales", "phylum": "Proteobacteria", "superkingdom": "Bacteria"}, "75913": {"species": "Strongyloides venezuelensis", "genus": "Strongyloides", "family": "Strongyloididae", "order": "Rhabditida", "phylum": "Nematoda", "superkingdom": "Eukaryota"}, "2006110": {"species": "Luteimonas chenhongjianii", "genus": "Luteimonas", "family": "Xanthomonadaceae", "order": "Xanthomonadales", "phylum": "Proteobacteria", "superkingdom": "Bacteria"}, "526949": {"species": "Rhizobium phaseoli", "genus": "Rhizobium", "family": "Rhizobiaceae", "order": "Rhizobiales", "phylum": "Proteobacteria", "superkingdom": "Bacteria"}, "1191300": {"species": "Vibrio crassostreae", "genus": "Vibrio", "family": "Vibrionaceae", "order": "Vibrionales", "phylum": "Proteobacteria", "superkingdom": "Bacteria"}, "1331258": {"species": "Bordetella pseudohinzii", "genus": "Bordetella", "family": "Alcaligenaceae", "order": "Burkholderiales", "phylum": "Proteobacteria", "superkingdom": "Bacteria"}, "1679497": {"species": "Caulobacter flavus", "genus": "Caulobacter", "family": "Caulobacteraceae", "order": "Caulobacterales", "phylum": "Proteobacteria", "superkingdom": "Bacteria"}, "216595": {"species": "Pseudomonas fluorescens", "genus": "Pseudomonas", "family": "Pseudomonadaceae", "order": "Pseudomonadales", "phylum": "Proteobacteria", "superkingdom": "Bacteria"}, "379731": {"species": "Pseudomonas stutzeri", "genus": "Pseudomonas", "family": "Pseudomonadaceae", "order": "Pseudomonadales", "phylum": "Proteobacteria", "superkingdom": "Bacteria"}, "161895": {"species": "Corynebacterium phocae", "genus": "Corynebacterium", "family": "Corynebacteriaceae", "order": "Corynebacteriales", "phylum": "Actinobacteria", "superkingdom": "Bacteria"}, "2259595": {"species": "Runella sp. HYN0085", "genus": "Runella", "family": "Cytophagaceae", "order": "Cytophagales", "phylum": "Bacteroidetes", "superkingdom": "Bacteria"}, "335406": {"species": "Sphingosinicella microcystinivorans", "genus": "Sphingosinicella", "family": "Sphingomonadaceae", "order": "Sphingomonadales", "phylum": "Proteobacteria", "superkingdom": "Bacteria"}, "246200": {"species": "Ruegeria pomeroyi", "genus": "Ruegeria", "family": "Rhodobacteraceae", "order": "Rhodobacterales", "phylum": "Proteobacteria", "superkingdom": "Bacteria"}, "260364": {"species": "Shewanella marisflavi", "genus": "Shewanella", "family": "Shewanellaceae", "order": "Alteromonadales", "phylum": "Proteobacteria", "superkingdom": "Bacteria"}, "590727": {"species": "Sargassum fusiforme", "genus": "Sargassum", "family": "Sargassaceae", "order": "Fucales", "phylum": "Eukaryota-undef", "superkingdom": "Eukaryota"}, "160064": {"species": "Pedinomonas tuberculata", "genus": "Pedinomonas", "family": "Pedinomonadaceae", "order": "Pedinomonadales", "phylum": "Chlorophyta", "superkingdom": "Eukaryota"}, "1415630": {"species": "Pseudomonas sp. TKP", "genus": "Pseudomonas", "family": "Pseudomonadaceae", "order": "Pseudomonadales", "phylum": "Proteobacteria", "superkingdom": "Bacteria"}, "349521": {"species": "Hahella chejuensis", "genus": "Hahella", "family": "Hahellaceae", "order": "Oceanospirillales", "phylum": "Proteobacteria", "superkingdom": "Bacteria"}, "1434191": {"species": "Glycocaulis alkaliphilus", "genus": "Glycocaulis", "family": "Hyphomonadaceae", "order": "Rhodobacterales", "phylum": "Proteobacteria", "superkingdom": "Bacteria"}, "359391": {"species": "Brucella abortus", "genus": "Brucella", "family": "Brucellaceae", "order": "Rhizobiales", "phylum": "Proteobacteria", "superkingdom": "Bacteria"}, "1610576": {"species": "Halomonas sp. R57-5", "genus": "Halomonas", "family": "Halomonadaceae", "order": "Oceanospirillales", "phylum": "Proteobacteria", "superkingdom": "Bacteria"}, "582402": {"species": "Hirschia baltica", "genus": "Hirschia", "family": "Hyphomonadaceae", "order": "Rhodobacterales", "phylum": "Proteobacteria", "superkingdom": "Bacteria"}, "1168034": {"species": "Draconibacterium orientale", "genus": "Draconibacterium", "family": "Prolixibacteraceae", "order": "Marinilabiliales", "phylum": "Bacteroidetes", "superkingdom": "Bacteria"}, "1017264": {"species": "Bordetella pertussis", "genus": "Bordetella", "family": "Alcaligenaceae", "order": "Burkholderiales", "phylum": "Proteobacteria", "superkingdom": "Bacteria"}, "1774273": {"species": "Polaribacter vadi", "genus": "Polaribacter", "family": "Flavobacteriaceae", "order": "Flavobacteriales", "phylum": "Bacteroidetes", "superkingdom": "Bacteria"}, "573065": {"species": "Asticcacaulis excentricus", "genus": "Asticcacaulis", "family": "Caulobacteraceae", "order": "Caulobacterales", "phylum": "Proteobacteria", "superkingdom": "Bacteria"}, "988812": {"species": "Marinovum algicola", "genus": "Marinovum", "family": "Rhodobacteraceae", "order": "Rhodobacterales", "phylum": "Proteobacteria", "superkingdom": "Bacteria"}, "44935": {"species": "Halomonas venusta", "genus": "Halomonas", "family": "Halomonadaceae", "order": "Oceanospirillales", "phylum": "Proteobacteria", "superkingdom": "Bacteria"}, "702115": {"species": "Pseudomonas arsenicoxydans", "genus": "Pseudomonas", "family": "Pseudomonadaceae", "order": "Pseudomonadales", "phylum": "Proteobacteria", "superkingdom": "Bacteria"}, "2478552": {"species": "Flavobacterium sp. 140616W15", "genus": "Flavobacterium", "family": "Flavobacteriaceae", "order": "Flavobacteriales", "phylum": "Bacteroidetes", "superkingdom": "Bacteria"}, "3726": {"species": "Raphanus sativus", "genus": "Raphanus", "family": "Brassicaceae", "order": "Brassicales", "phylum": "Streptophyta", "superkingdom": "Eukaryota"}, "1580596": {"species": "Phaeobacter piscinae", "genus": "Phaeobacter", "family": "Rhodobacteraceae", "order": "Rhodobacterales", "phylum": "Proteobacteria", "superkingdom": "Bacteria"}, "1236179": {"species": "Janthinobacterium sp. B9-8", "genus": "Janthinobacterium", "family": "Oxalobacteraceae", "order": "Burkholderiales", "phylum": "Proteobacteria", "superkingdom": "Bacteria"}, "2171755": {"species": "Profundibacter amoris", "genus": "Profundibacter", "family": "Rhodobacteraceae", "order": "Rhodobacterales", "phylum": "Proteobacteria", "superkingdom": "Bacteria"}, "141451": {"species": "Oleiphilus messinensis", "genus": "Oleiphilus", "family": "Oleiphilaceae", "order": "Oceanospirillales", "phylum": "Proteobacteria", "superkingdom": "Bacteria"}, "1798193": {"species": "Erythrobacter sp. HL-111", "genus": "Erythrobacter", "family": "Erythrobacteraceae", "order": "Sphingomonadales", "phylum": "Proteobacteria", "superkingdom": "Bacteria"}, "104087": {"species": "Pseudomonas frederiksbergensis", "genus": "Pseudomonas", "family": "Pseudomonadaceae", "order": "Pseudomonadales", "phylum": "Proteobacteria", "superkingdom": "Bacteria"}, "857087": {"species": "Methylomonas methanica", "genus": "Methylomonas", "family": "Methylococcaceae", "order": "Methylococcales", "phylum": "Proteobacteria", "superkingdom": "Bacteria"}, "1756988": {"species": "Nitratireductor sp. OM-1", "genus": "Nitratireductor", "family": "Phyllobacteriaceae", "order": "Rhizobiales", "phylum": "Proteobacteria", "superkingdom": "Bacteria"}, "1327635": {"species": "Sphingomonas sp. Cra20", "genus": "Sphingomonas", "family": "Sphingomonadaceae", "order": "Sphingomonadales", "phylum": "Proteobacteria", "superkingdom": "Bacteria"}, "2488665": {"species": "Marinobacter sp. NP-4(2019)", "genus": "Marinobacter", "family": "Alteromonadaceae", "order": "Alteromonadales", "phylum": "Proteobacteria", "superkingdom": "Bacteria"}, "1714860": {"species": "Aquimarina sp. BL5", "genus": "Aquimarina", "family": "Flavobacteriaceae", "order": "Flavobacteriales", "phylum": "Bacteroidetes", "superkingdom": "Bacteria"}, "1124835": {"species": "Chryseobacterium carnipullorum", "genus": "Chryseobacterium", "family": "Weeksellaceae", "order": "Flavobacteriales", "phylum": "Bacteroidetes", "superkingdom": "Bacteria"}, "1761794": {"species": "Marinobacter sp. es.042", "genus": "Marinobacter", "family": "Alteromonadaceae", "order": "Alteromonadales", "phylum": "Proteobacteria", "superkingdom": "Bacteria"}, "1721091": {"species": "Chryseobacterium sp. IHB B 17019", "genus": "Chryseobacterium", "family": "Weeksellaceae", "order": "Flavobacteriales", "phylum": "Bacteroidetes", "superkingdom": "Bacteria"}, "640512": {"species": "Burkholderia sp. CCGE1003", "genus": "Burkholderia", "family": "Burkholderiaceae", "order": "Burkholderiales", "phylum": "Proteobacteria", "superkingdom": "Bacteria"}, "1265445": {"species": "Chryseobacterium camelliae", "genus": "Chryseobacterium", "family": "Weeksellaceae", "order": "Flavobacteriales", "phylum": "Bacteroidetes", "superkingdom": "Bacteria"}, "61648": {"species": "Kluyvera intermedia", "genus": "Kluyvera", "family": "Enterobacteriaceae", "order": "Enterobacterales", "phylum": "Proteobacteria", "superkingdom": "Bacteria"}, "400685": {"species": "Karlodinium sp. NBA-5", "genus": "Karlodinium", "family": "Kareniaceae", "order": "Gymnodiniales", "phylum": "Eukaryota-undef", "superkingdom": "Eukaryota"}, "702113": {"species": "Novosphingobium sp. PP1Y", "genus": "Novosphingobium", "family": "Sphingomonadaceae", "order": "Sphingomonadales", "phylum": "Proteobacteria", "superkingdom": "Bacteria"}, "3662": {"species": "Cucurbita moschata", "genus": "Cucurbita", "family": "Cucurbitaceae", "order": "Cucurbitales", "phylum": "Streptophyta", "superkingdom": "Eukaryota"}, "634177": {"species": "Komagataeibacter medellinensis", "genus": "Komagataeibacter", "family": "Acetobacteraceae", "order": "Rhodospirillales", "phylum": "Proteobacteria", "superkingdom": "Bacteria"}, "269660": {"species": "Methylobacterium brachiatum", "genus": "Methylobacterium", "family": "Methylobacteriaceae", "order": "Rhizobiales", "phylum": "Proteobacteria", "superkingdom": "Bacteria"}, "47671": {"species": "Lautropia mirabilis", "genus": "Lautropia", "family": "Burkholderiaceae", "order": "Burkholderiales", "phylum": "Proteobacteria", "superkingdom": "Bacteria"}, "458817": {"species": "Shewanella halifaxensis", "genus": "Shewanella", "family": "Shewanellaceae", "order": "Alteromonadales", "phylum": "Proteobacteria", "superkingdom": "Bacteria"}, "76114": {"species": "Aromatoleum aromaticum", "genus": "Aromatoleum", "family": "Rhodocyclaceae", "order": "Rhodocyclales", "phylum": "Proteobacteria", "superkingdom": "Bacteria"}, "1366050": {"species": "Ralstonia pickettii", "genus": "Ralstonia", "family": "Burkholderiaceae", "order": "Burkholderiales", "phylum": "Proteobacteria", "superkingdom": "Bacteria"}, "3218": {"species": "Physcomitrium patens", "genus": "Physcomitrium", "family": "Funariaceae", "order": "Funariales", "phylum": "Streptophyta", "superkingdom": "Eukaryota"}, "996285": {"species": "Pseudomonas stutzeri", "genus": "Pseudomonas", "family": "Pseudomonadaceae", "order": "Pseudomonadales", "phylum": "Proteobacteria", "superkingdom": "Bacteria"}, "1034807": {"species": "Flavobacterium branchiophilum", "genus": "Flavobacterium", "family": "Flavobacteriaceae", "order": "Flavobacteriales", "phylum": "Bacteroidetes", "superkingdom": "Bacteria"}, "1001585": {"species": "Pseudomonas mendocina", "genus": "Pseudomonas", "family": "Pseudomonadaceae", "order": "Pseudomonadales", "phylum": "Proteobacteria", "superkingdom": "Bacteria"}, "1323375": {"species": "Anoxybacter fermentans", "genus": "Anoxybacter", "family": "Halanaerobiales-undef", "order": "Halanaerobiales", "phylum": "Firmicutes", "superkingdom": "Bacteria"}, "930805": {"species": "Halioglobus japonicus", "genus": "Halioglobus", "family": "Halieaceae", "order": "Cellvibrionales", "phylum": "Proteobacteria", "superkingdom": "Bacteria"}, "565050": {"species": "Caulobacter vibrioides", "genus": "Caulobacter", "family": "Caulobacteraceae", "order": "Caulobacterales", "phylum": "Proteobacteria", "superkingdom": "Bacteria"}, "487316": {"species": "Acinetobacter soli", "genus": "Acinetobacter", "family": "Moraxellaceae", "order": "Pseudomonadales", "phylum": "Proteobacteria", "superkingdom": "Bacteria"}, "463040": {"species": "Bordetella genomosp. 13", "genus": "Bordetella", "family": "Alcaligenaceae", "order": "Burkholderiales", "phylum": "Proteobacteria", "superkingdom": "Bacteria"}, "88036": {"species": "Selaginella moellendorffii", "genus": "Selaginella", "family": "Selaginellaceae", "order": "Selaginellales", "phylum": "Streptophyta", "superkingdom": "Eukaryota"}, "644651": {"species": "Erwinia pyrifoliae", "genus": "Erwinia", "family": "Erwiniaceae", "order": "Enterobacterales", "phylum": "Proteobacteria", "superkingdom": "Bacteria"}, "526678": {"species": "uncultured bacterium KM3-47-A6", "genus": "Bacteria-undef", "family": "Bacteria-undef", "order": "Bacteria-undef", "phylum": "Bacteria-undef", "superkingdom": "Bacteria"}, "1707785": {"species": "Massilia sp. WG5", "genus": "Massilia", "family": "Oxalobacteraceae", "order": "Burkholderiales", "phylum": "Proteobacteria", "superkingdom": "Bacteria"}, "2478663": {"species": "Chryseobacterium sp. 3008163", "genus": "Chryseobacterium", "family": "Weeksellaceae", "order": "Flavobacteriales", "phylum": "Bacteroidetes", "superkingdom": "Bacteria"}, "291204": {"species": "uncultured Owenweeksia sp.", "genus": "Owenweeksia", "family": "Schleiferiaceae", "order": "Flavobacteriales", "phylum": "Bacteroidetes", "superkingdom": "Bacteria"}, "1445510": {"species": "Gynuella sunshinyii", "genus": "Gynuella", "family": "Saccharospirillaceae", "order": "Oceanospirillales", "phylum": "Proteobacteria", "superkingdom": "Bacteria"}, "1336802": {"species": "Nonlabens sp. Hel1_33_55", "genus": "Nonlabens", "family": "Flavobacteriaceae", "order": "Flavobacteriales", "phylum": "Bacteroidetes", "superkingdom": "Bacteria"}, "768066": {"species": "Halomonas elongata", "genus": "Halomonas", "family": "Halomonadaceae", "order": "Oceanospirillales", "phylum": "Proteobacteria", "superkingdom": "Bacteria"}, "1974213": {"species": "Prosthecochloris sp. HL-130-GSB", "genus": "Prosthecochloris", "family": "Chlorobiaceae", "order": "Chlorobiales", "phylum": "Chlorobi", "superkingdom": "Bacteria"}, "1912092": {"species": "Nioella sediminis", "genus": "Nioella", "family": "Rhodobacteraceae", "order": "Rhodobacterales", "phylum": "Proteobacteria", "superkingdom": "Bacteria"}, "380": {"species": "Sinorhizobium fredii", "genus": "Sinorhizobium", "family": "Rhizobiaceae", "order": "Rhizobiales", "phylum": "Proteobacteria", "superkingdom": "Bacteria"}, "1690484": {"species": "Hyphomonadaceae bacterium UKL13-1", "genus": "Hyphomonadaceae-undef", "family": "Hyphomonadaceae", "order": "Rhodobacterales", "phylum": "Proteobacteria", "superkingdom": "Bacteria"}, "1852022": {"species": "Roseitalea porphyridii", "genus": "Roseitalea", "family": "Phyllobacteriaceae", "order": "Rhizobiales", "phylum": "Proteobacteria", "superkingdom": "Bacteria"}, "34038": {"species": "Rahnella aquatilis", "genus": "Rahnella", "family": "Yersiniaceae", "order": "Enterobacterales", "phylum": "Proteobacteria", "superkingdom": "Bacteria"}, "1714849": {"species": "Aquimarina sp. AD10", "genus": "Aquimarina", "family": "Flavobacteriaceae", "order": "Flavobacteriales", "phylum": "Bacteroidetes", "superkingdom": "Bacteria"}, "1779382": {"species": "Rhodothermaceae bacterium RA", "genus": "Rhodothermaceae-undef", "family": "Rhodothermaceae", "order": "Bacteroidetes Order II. Incertae sedis", "phylum": "Bacteroidetes", "superkingdom": "Bacteria"}, "187493": {"species": "Thalassolituus oleivorans", "genus": "Thalassolituus", "family": "Oceanospirillaceae", "order": "Oceanospirillales", "phylum": "Proteobacteria", "superkingdom": "Bacteria"}, "82996": {"species": "Serratia plymuthica", "genus": "Serratia", "family": "Yersiniaceae", "order": "Enterobacterales", "phylum": "Proteobacteria", "superkingdom": "Bacteria"}, "42444": {"species": "Marinovum algicola", "genus": "Marinovum", "family": "Rhodobacteraceae", "order": "Rhodobacterales", "phylum": "Proteobacteria", "superkingdom": "Bacteria"}, "1915078": {"species": "Thioclava nitratireducens", "genus": "Thioclava", "family": "Rhodobacteraceae", "order": "Rhodobacterales", "phylum": "Proteobacteria", "superkingdom": "Bacteria"}, "13689": {"species": "Sphingomonas paucimobilis", "genus": "Sphingomonas", "family": "Sphingomonadaceae", "order": "Sphingomonadales", "phylum": "Proteobacteria", "superkingdom": "Bacteria"}, "412965": {"species": "Candidatus Vesicomyosocius okutanii", "genus": "Candidatus Vesicomyosocius", "family": "Proteobacteria-undef", "order": "Proteobacteria-undef", "phylum": "Proteobacteria", "superkingdom": "Bacteria"}, "512649": {"species": "Vibrio azureus", "genus": "Vibrio", "family": "Vibrionaceae", "order": "Vibrionales", "phylum": "Proteobacteria", "superkingdom": "Bacteria"}, "1784714": {"species": "Arcticibacterium luteifluviistationis", "genus": "Arcticibacterium", "family": "Cytophagaceae", "order": "Cytophagales", "phylum": "Bacteroidetes", "superkingdom": "Bacteria"}, "216778": {"species": "Stenotrophomonas rhizophila", "genus": "Stenotrophomonas", "family": "Xanthomonadaceae", "order": "Xanthomonadales", "phylum": "Proteobacteria", "superkingdom": "Bacteria"}, "920": {"species": "Acidithiobacillus ferrooxidans", "genus": "Acidithiobacillus", "family": "Acidithiobacillaceae", "order": "Acidithiobacillales", "phylum": "Proteobacteria", "superkingdom": "Bacteria"}, "1792508": {"species": "Yangia sp. CCB-MM3", "genus": "Salipiger", "family": "Rhodobacteraceae", "order": "Rhodobacterales", "phylum": "Proteobacteria", "superkingdom": "Bacteria"}, "1259844": {"species": "Pseudomonas sp. FGI182", "genus": "Pseudomonas", "family": "Pseudomonadaceae", "order": "Pseudomonadales", "phylum": "Proteobacteria", "superkingdom": "Bacteria"}, "2493674": {"species": "Mesorhizobium sp. M2A.F.Ca.ET.046.03.2.1", "genus": "Mesorhizobium", "family": "Phyllobacteriaceae", "order": "Rhizobiales", "phylum": "Proteobacteria", "superkingdom": "Bacteria"}, "381": {"species": "Mesorhizobium loti", "genus": "Mesorhizobium", "family": "Phyllobacteriaceae", "order": "Rhizobiales", "phylum": "Proteobacteria", "superkingdom": "Bacteria"}, "2315862": {"species": "Paraflavitalea soli", "genus": "Paraflavitalea", "family": "Chitinophagaceae", "order": "Chitinophagales", "phylum": "Bacteroidetes", "superkingdom": "Bacteria"}, "1628086": {"species": "Pseudomonas kribbensis", "genus": "Pseudomonas", "family": "Pseudomonadaceae", "order": "Pseudomonadales", "phylum": "Proteobacteria", "superkingdom": "Bacteria"}, "754035": {"species": "Mesorhizobium australicum", "genus": "Mesorhizobium", "family": "Phyllobacteriaceae", "order": "Rhizobiales", "phylum": "Proteobacteria", "superkingdom": "Bacteria"}, "398511": {"species": "Alkalihalobacillus pseudofirmus", "genus": "Alkalihalobacillus", "family": "Bacillaceae", "order": "Bacillales", "phylum": "Firmicutes", "superkingdom": "Bacteria"}, "1271752": {"species": "Riemerella anatipestifer", "genus": "Riemerella", "family": "Weeksellaceae", "order": "Flavobacteriales", "phylum": "Bacteroidetes", "superkingdom": "Bacteria"}, "1703970": {"species": "Rhizobium sp. N541", "genus": "Rhizobium", "family": "Rhizobiaceae", "order": "Rhizobiales", "phylum": "Proteobacteria", "superkingdom": "Bacteria"}, "1486034": {"species": "Lacinutrix venerupis", "genus": "Lacinutrix", "family": "Flavobacteriaceae", "order": "Flavobacteriales", "phylum": "Bacteroidetes", "superkingdom": "Bacteria"}, "926570": {"species": "Acidiphilium multivorum", "genus": "Acidiphilium", "family": "Acetobacteraceae", "order": "Rhodospirillales", "phylum": "Proteobacteria", "superkingdom": "Bacteria"}, "1834196": {"species": "Lachnoclostridium sp. YL32", "genus": "Lachnoclostridium", "family": "Lachnospiraceae", "order": "Clostridiales", "phylum": "Firmicutes", "superkingdom": "Bacteria"}, "86040": {"species": "Xanthomonas citri", "genus": "Xanthomonas", "family": "Xanthomonadaceae", "order": "Xanthomonadales", "phylum": "Proteobacteria", "superkingdom": "Bacteria"}, "31312": {"species": "Nephroselmis olivacea", "genus": "Nephroselmis", "family": "Nephroselmidaceae", "order": "Nephroselmidales", "phylum": "Chlorophyta", "superkingdom": "Eukaryota"}, "1609966": {"species": "Confluentimicrobium sp. EMB200-NS6", "genus": "Confluentimicrobium", "family": "Rhodobacteraceae", "order": "Rhodobacterales", "phylum": "Proteobacteria", "superkingdom": "Bacteria"}, "1294273": {"species": "Roseibacterium elongatum", "genus": "Roseibacterium", "family": "Rhodobacteraceae", "order": "Rhodobacterales", "phylum": "Proteobacteria", "superkingdom": "Bacteria"}, "252514": {"species": "Microbulbifer thermotolerans", "genus": "Microbulbifer", "family": "Microbulbiferaceae", "order": "Cellvibrionales", "phylum": "Proteobacteria", "superkingdom": "Bacteria"}, "1945512": {"species": "Cellvibrio sp. PSBB023", "genus": "Cellvibrio", "family": "Cellvibrionaceae", "order": "Cellvibrionales", "phylum": "Proteobacteria", "superkingdom": "Bacteria"}, "52035": {"species": "Lobochlamys segnis", "genus": "Lobochlamys", "family": "Chlamydomonadaceae", "order": "Chlamydomonadales", "phylum": "Chlorophyta", "superkingdom": "Eukaryota"}, "465721": {"species": "Steroidobacter denitrificans", "genus": "Steroidobacter", "family": "Steroidobacteraceae", "order": "Nevskiales", "phylum": "Proteobacteria", "superkingdom": "Bacteria"}, "1848904": {"species": "Capnocytophaga stomatis", "genus": "Capnocytophaga", "family": "Flavobacteriaceae", "order": "Flavobacteriales", "phylum": "Bacteroidetes", "superkingdom": "Bacteria"}, "701347": {"species": "[Enterobacter] lignolyticus", "genus": "Pluralibacter", "family": "Enterobacteriaceae", "order": "Enterobacterales", "phylum": "Proteobacteria", "superkingdom": "Bacteria"}, "135719": {"species": "Sphingobium amiense", "genus": "Sphingobium", "family": "Sphingomonadaceae", "order": "Sphingomonadales", "phylum": "Proteobacteria", "superkingdom": "Bacteria"}, "176299": {"species": "Agrobacterium fabrum", "genus": "Agrobacterium", "family": "Rhizobiaceae", "order": "Rhizobiales", "phylum": "Proteobacteria", "superkingdom": "Bacteria"}, "224911": {"species": "Bradyrhizobium diazoefficiens", "genus": "Bradyrhizobium", "family": "Bradyrhizobiaceae", "order": "Rhizobiales", "phylum": "Proteobacteria", "superkingdom": "Bacteria"}, "444444": {"species": "Chelatococcus daeguensis", "genus": "Chelatococcus", "family": "Chelatococcaceae", "order": "Rhizobiales", "phylum": "Proteobacteria", "superkingdom": "Bacteria"}, "56": {"species": "Sorangium cellulosum", "genus": "Sorangium", "family": "Polyangiaceae", "order": "Myxococcales", "phylum": "Proteobacteria", "superkingdom": "Bacteria"}, "886377": {"species": "Muricauda ruestringensis", "genus": "Muricauda", "family": "Flavobacteriaceae", "order": "Flavobacteriales", "phylum": "Bacteroidetes", "superkingdom": "Bacteria"}, "86265": {"species": "Pseudomonas thivervalensis", "genus": "Pseudomonas", "family": "Pseudomonadaceae", "order": "Pseudomonadales", "phylum": "Proteobacteria", "superkingdom": "Bacteria"}, "128390": {"species": "Nipponia nippon", "genus": "Nipponia", "family": "Threskiornithidae", "order": "Pelecaniformes", "phylum": "Chordata", "superkingdom": "Eukaryota"}, "402612": {"species": "Flavobacterium psychrophilum", "genus": "Flavobacterium", "family": "Flavobacteriaceae", "order": "Flavobacteriales", "phylum": "Bacteroidetes", "superkingdom": "Bacteria"}, "28095": {"species": "Burkholderia gladioli", "genus": "Burkholderia", "family": "Burkholderiaceae", "order": "Burkholderiales", "phylum": "Proteobacteria", "superkingdom": "Bacteria"}, "2018067": {"species": "Pseudomonas sp. FDAARGOS_380", "genus": "Pseudomonas", "family": "Pseudomonadaceae", "order": "Pseudomonadales", "phylum": "Proteobacteria", "superkingdom": "Bacteria"}, "199441": {"species": "Alkalihalobacillus krulwichiae", "genus": "Alkalihalobacillus", "family": "Bacillaceae", "order": "Bacillales", "phylum": "Firmicutes", "superkingdom": "Bacteria"}, "1421338": {"species": "Enterobacter asburiae", "genus": "Enterobacter", "family": "Enterobacteriaceae", "order": "Enterobacterales", "phylum": "Proteobacteria", "superkingdom": "Bacteria"}, "3661": {"species": "Cucurbita maxima", "genus": "Cucurbita", "family": "Cucurbitaceae", "order": "Cucurbitales", "phylum": "Streptophyta", "superkingdom": "Eukaryota"}, "1188256": {"species": "Rhodovulum sulfidophilum", "genus": "Rhodovulum", "family": "Rhodobacteraceae", "order": "Rhodobacterales", "phylum": "Proteobacteria", "superkingdom": "Bacteria"}, "1749259": {"species": "Marinobacter sp. LQ44", "genus": "Marinobacter", "family": "Alteromonadaceae", "order": "Alteromonadales", "phylum": "Proteobacteria", "superkingdom": "Bacteria"}, "47883": {"species": "Pseudomonas synxantha", "genus": "Pseudomonas", "family": "Pseudomonadaceae", "order": "Pseudomonadales", "phylum": "Proteobacteria", "superkingdom": "Bacteria"}, "722472": {"species": "Bradyrhizobium lablabi", "genus": "Bradyrhizobium", "family": "Bradyrhizobiaceae", "order": "Rhizobiales", "phylum": "Proteobacteria", "superkingdom": "Bacteria"}, "748449": {"species": "Halobacteroides halobius", "genus": "Halobacteroides", "family": "Halobacteroidaceae", "order": "Halanaerobiales", "phylum": "Firmicutes", "superkingdom": "Bacteria"}, "2109915": {"species": "Simplicispira suum", "genus": "Simplicispira", "family": "Comamonadaceae", "order": "Burkholderiales", "phylum": "Proteobacteria", "superkingdom": "Bacteria"}, "1191459": {"species": "Flammeovirga sp. MY04", "genus": "Flammeovirga", "family": "Flammeovirgaceae", "order": "Cytophagales", "phylum": "Bacteroidetes", "superkingdom": "Bacteria"}, "267128": {"species": "Sphingopyxis granuli", "genus": "Sphingopyxis", "family": "Sphingomonadaceae", "order": "Sphingomonadales", "phylum": "Proteobacteria", "superkingdom": "Bacteria"}, "3708": {"species": "Brassica napus", "genus": "Brassica", "family": "Brassicaceae", "order": "Brassicales", "phylum": "Streptophyta", "superkingdom": "Eukaryota"}, "1678028": {"species": "Massilia sp. NR 4-1", "genus": "Massilia", "family": "Oxalobacteraceae", "order": "Burkholderiales", "phylum": "Proteobacteria", "superkingdom": "Bacteria"}, "452": {"species": "Legionella spiritensis", "genus": "Legionella", "family": "Legionellaceae", "order": "Legionellales", "phylum": "Proteobacteria", "superkingdom": "Bacteria"}, "1155129": {"species": "Sargassum vachellianum", "genus": "Sargassum", "family": "Sargassaceae", "order": "Fucales", "phylum": "Eukaryota-undef", "superkingdom": "Eukaryota"}, "33959": {"species": "Lactobacillus johnsonii", "genus": "Lactobacillus", "family": "Lactobacillaceae", "order": "Lactobacillales", "phylum": "Firmicutes", "superkingdom": "Bacteria"}, "1799644": {"species": "Alcanivorax sp. E4", "genus": "Alcanivorax", "family": "Alcanivoracaceae", "order": "Oceanospirillales", "phylum": "Proteobacteria", "superkingdom": "Bacteria"}, "229007": {"species": "Halomonas ventosae", "genus": "Halomonas", "family": "Halomonadaceae", "order": "Oceanospirillales", "phylum": "Proteobacteria", "superkingdom": "Bacteria"}, "49451": {"species": "Nicotiana attenuata", "genus": "Nicotiana", "family": "Solanaceae", "order": "Solanales", "phylum": "Streptophyta", "superkingdom": "Eukaryota"}, "2291597": {"species": "Gallaecimonas mangrovi", "genus": "Gallaecimonas", "family": "Proteobacteria-undef", "order": "Proteobacteria-undef", "phylum": "Proteobacteria", "superkingdom": "Bacteria"}, "1945657": {"species": "Capnocytophaga sp. H2931", "genus": "Capnocytophaga", "family": "Flavobacteriaceae", "order": "Flavobacteriales", "phylum": "Bacteroidetes", "superkingdom": "Bacteria"}, "169439": {"species": "Arhodomonas sp. EL-201", "genus": "Arhodomonas", "family": "Ectothiorhodospiraceae", "order": "Chromatiales", "phylum": "Proteobacteria", "superkingdom": "Bacteria"}, "47421": {"species": "Hydrogenophaga pseudoflava", "genus": "Hydrogenophaga", "family": "Comamonadaceae", "order": "Burkholderiales", "phylum": "Proteobacteria", "superkingdom": "Bacteria"}, "1842534": {"species": "Sinorhizobium sp. RAC02", "genus": "Sinorhizobium", "family": "Rhizobiaceae", "order": "Rhizobiales", "phylum": "Proteobacteria", "superkingdom": "Bacteria"}, "2282475": {"species": "Achromobacter sp. B7", "genus": "Achromobacter", "family": "Alcaligenaceae", "order": "Burkholderiales", "phylum": "Proteobacteria", "superkingdom": "Bacteria"}, "2005388": {"species": "Pseudomonas sp. RU47", "genus": "Pseudomonas", "family": "Pseudomonadaceae", "order": "Pseudomonadales", "phylum": "Proteobacteria", "superkingdom": "Bacteria"}, "1306519": {"species": "Flavobacterium commune", "genus": "Flavobacterium", "family": "Flavobacteriaceae", "order": "Flavobacteriales", "phylum": "Bacteroidetes", "superkingdom": "Bacteria"}, "1930557": {"species": "Shewanella sp. FDAARGOS_354", "genus": "Shewanella", "family": "Shewanellaceae", "order": "Alteromonadales", "phylum": "Proteobacteria", "superkingdom": "Bacteria"}, "568706": {"species": "Bordetella pertussis", "genus": "Bordetella", "family": "Alcaligenaceae", "order": "Burkholderiales", "phylum": "Proteobacteria", "superkingdom": "Bacteria"}, "2487071": {"species": "Chryseobacterium sp. F5649", "genus": "Chryseobacterium", "family": "Weeksellaceae", "order": "Flavobacteriales", "phylum": "Bacteroidetes", "superkingdom": "Bacteria"}, "1705617": {"species": "Capnocytophaga sp. oral taxon 323", "genus": "Capnocytophaga", "family": "Flavobacteriaceae", "order": "Flavobacteriales", "phylum": "Bacteroidetes", "superkingdom": "Bacteria"}, "2358479": {"species": "Tenacibaculum sp. DSM 106434", "genus": "Tenacibaculum", "family": "Flavobacteriaceae", "order": "Flavobacteriales", "phylum": "Bacteroidetes", "superkingdom": "Bacteria"}, "1246301": {"species": "Variovorax paradoxus", "genus": "Variovorax", "family": "Comamonadaceae", "order": "Burkholderiales", "phylum": "Proteobacteria", "superkingdom": "Bacteria"}, "1548547": {"species": "Woeseia oceani", "genus": "Woeseia", "family": "Woeseiaceae", "order": "Chromatiales", "phylum": "Proteobacteria", "superkingdom": "Bacteria"}, "1416627": {"species": "Oceanisphaera profunda", "genus": "Oceanisphaera", "family": "Aeromonadaceae", "order": "Aeromonadales", "phylum": "Proteobacteria", "superkingdom": "Bacteria"}, "2482728": {"species": "Pedobacter sp. G11", "genus": "Pedobacter", "family": "Sphingobacteriaceae", "order": "Sphingobacteriales", "phylum": "Bacteroidetes", "superkingdom": "Bacteria"}, "1839798": {"species": "Bacillus sp. FDAARGOS_235", "genus": "Bacillus", "family": "Bacillaceae", "order": "Bacillales", "phylum": "Firmicutes", "superkingdom": "Bacteria"}, "1461581": {"species": "Pseudomonas saudimassiliensis", "genus": "Pseudomonas", "family": "Pseudomonadaceae", "order": "Pseudomonadales", "phylum": "Proteobacteria", "superkingdom": "Bacteria"}, "1825976": {"species": "Neorhizobium sp. NCHU2750", "genus": "Neorhizobium", "family": "Rhizobiaceae", "order": "Rhizobiales", "phylum": "Proteobacteria", "superkingdom": "Bacteria"}, "2502843": {"species": "Erythrobacter sp. HKB08", "genus": "Erythrobacter", "family": "Erythrobacteraceae", "order": "Sphingomonadales", "phylum": "Proteobacteria", "superkingdom": "Bacteria"}, "554055": {"species": "Micractinium conductrix", "genus": "Micractinium", "family": "Chlorellaceae", "order": "Chlorellales", "phylum": "Chlorophyta", "superkingdom": "Eukaryota"}, "1930532": {"species": "Pseudomonas sp. CC6-YY-74", "genus": "Pseudomonas", "family": "Pseudomonadaceae", "order": "Pseudomonadales", "phylum": "Proteobacteria", "superkingdom": "Bacteria"}, "1032745": {"species": "Trachydiscus minutus", "genus": "Trachydiscus", "family": "Goniochloridales-undef", "order": "Goniochloridales", "phylum": "Eukaryota-undef", "superkingdom": "Eukaryota"}, "1583100": {"species": "Myroides sp. A21", "genus": "Myroides", "family": "Flavobacteriaceae", "order": "Flavobacteriales", "phylum": "Bacteroidetes", "superkingdom": "Bacteria"}, "66969": {"species": "Legionella waltersii", "genus": "Legionella", "family": "Legionellaceae", "order": "Legionellales", "phylum": "Proteobacteria", "superkingdom": "Bacteria"}, "718251": {"species": "Edwardsiella tarda", "genus": "Edwardsiella", "family": "Hafniaceae", "order": "Enterobacterales", "phylum": "Proteobacteria", "superkingdom": "Bacteria"}, "316058": {"species": "Rhodopseudomonas palustris", "genus": "Rhodopseudomonas", "family": "Bradyrhizobiaceae", "order": "Rhizobiales", "phylum": "Proteobacteria", "superkingdom": "Bacteria"}, "1335048": {"species": "Defluviimonas alba", "genus": "Defluviimonas", "family": "Rhodobacteraceae", "order": "Rhodobacterales", "phylum": "Proteobacteria", "superkingdom": "Bacteria"}, "587753": {"species": "Pseudomonas chlororaphis", "genus": "Pseudomonas", "family": "Pseudomonadaceae", "order": "Pseudomonadales", "phylum": "Proteobacteria", "superkingdom": "Bacteria"}, "207559": {"species": "Desulfovibrio alaskensis", "genus": "Desulfovibrio", "family": "Desulfovibrionaceae", "order": "Desulfovibrionales", "phylum": "Proteobacteria", "superkingdom": "Bacteria"}, "569860": {"species": "Methylovirgula ligni", "genus": "Methylovirgula", "family": "Beijerinckiaceae", "order": "Rhizobiales", "phylum": "Proteobacteria", "superkingdom": "Bacteria"}, "716928": {"species": "Ensifer sojae", "genus": "Ensifer", "family": "Rhizobiaceae", "order": "Rhizobiales", "phylum": "Proteobacteria", "superkingdom": "Bacteria"}, "237258": {"species": "Cloacibacterium normanense", "genus": "Cloacibacterium", "family": "Weeksellaceae", "order": "Flavobacteriales", "phylum": "Bacteroidetes", "superkingdom": "Bacteria"}, "322710": {"species": "Azotobacter vinelandii", "genus": "Azotobacter", "family": "Pseudomonadaceae", "order": "Pseudomonadales", "phylum": "Proteobacteria", "superkingdom": "Bacteria"}, "262698": {"species": "Brucella abortus", "genus": "Brucella", "family": "Brucellaceae", "order": "Rhizobiales", "phylum": "Proteobacteria", "superkingdom": "Bacteria"}, "8364": {"species": "Xenopus tropicalis", "genus": "Xenopus", "family": "Pipidae", "order": "Anura", "phylum": "Chordata", "superkingdom": "Eukaryota"}, "1418105": {"species": "Rhizobium gallicum", "genus": "Rhizobium", "family": "Rhizobiaceae", "order": "Rhizobiales", "phylum": "Proteobacteria", "superkingdom": "Bacteria"}, "615": {"species": "Serratia marcescens", "genus": "Serratia", "family": "Yersiniaceae", "order": "Enterobacterales", "phylum": "Proteobacteria", "superkingdom": "Bacteria"}, "743722": {"species": "Sphingobacterium sp. 21", "genus": "Sphingobacterium", "family": "Sphingobacteriaceae", "order": "Sphingobacteriales", "phylum": "Bacteroidetes", "superkingdom": "Bacteria"}, "1458307": {"species": "Octadecabacter temperatus", "genus": "Octadecabacter", "family": "Rhodobacteraceae", "order": "Rhodobacterales", "phylum": "Proteobacteria", "superkingdom": "Bacteria"}, "390919": {"species": "Halomonas olivaria", "genus": "Halomonas", "family": "Halomonadaceae", "order": "Oceanospirillales", "phylum": "Proteobacteria", "superkingdom": "Bacteria"}, "664962": {"species": "Azospirillum sp. TSH58", "genus": "Azospirillum", "family": "Rhodospirillaceae", "order": "Rhodospirillales", "phylum": "Proteobacteria", "superkingdom": "Bacteria"}, "40324": {"species": "Stenotrophomonas maltophilia", "genus": "Stenotrophomonas", "family": "Xanthomonadaceae", "order": "Xanthomonadales", "phylum": "Proteobacteria", "superkingdom": "Bacteria"}, "319224": {"species": "Shewanella putrefaciens", "genus": "Shewanella", "family": "Shewanellaceae", "order": "Alteromonadales", "phylum": "Proteobacteria", "superkingdom": "Bacteria"}, "517418": {"species": "Chloroherpeton thalassium", "genus": "Chloroherpeton", "family": "Chlorobiaceae", "order": "Chlorobiales", "phylum": "Chlorobi", "superkingdom": "Bacteria"}, "172045": {"species": "Elizabethkingia miricola", "genus": "Elizabethkingia", "family": "Weeksellaceae", "order": "Flavobacteriales", "phylum": "Bacteroidetes", "superkingdom": "Bacteria"}, "765698": {"species": "Mesorhizobium ciceri", "genus": "Mesorhizobium", "family": "Phyllobacteriaceae", "order": "Rhizobiales", "phylum": "Proteobacteria", "superkingdom": "Bacteria"}, "2020312": {"species": "Rhizobium sp. CIAT894", "genus": "Rhizobium", "family": "Rhizobiaceae", "order": "Rhizobiales", "phylum": "Proteobacteria", "superkingdom": "Bacteria"}, "280463": {"species": "Emiliania huxleyi", "genus": "Emiliania", "family": "Noelaerhabdaceae", "order": "Isochrysidales", "phylum": "Haptista", "superkingdom": "Eukaryota"}, "633699": {"species": "Lactobacillus johnsonii", "genus": "Lactobacillus", "family": "Lactobacillaceae", "order": "Lactobacillales", "phylum": "Firmicutes", "superkingdom": "Bacteria"}, "1686310": {"species": "Bartonella apis", "genus": "Bartonella", "family": "Bartonellaceae", "order": "Rhizobiales", "phylum": "Proteobacteria", "superkingdom": "Bacteria"}, "1310165": {"species": "Ralstonia pseudosolanacearum", "genus": "Ralstonia", "family": "Burkholderiaceae", "order": "Burkholderiales", "phylum": "Proteobacteria", "superkingdom": "Bacteria"}, "106590": {"species": "Cupriavidus necator", "genus": "Cupriavidus", "family": "Burkholderiaceae", "order": "Burkholderiales", "phylum": "Proteobacteria", "superkingdom": "Bacteria"}, "32051": {"species": "Synechococcus sp. WH 7803", "genus": "Synechococcus", "family": "Synechococcaceae", "order": "Synechococcales", "phylum": "Cyanobacteria", "superkingdom": "Bacteria"}, "1938607": {"species": "Sphingomonas sp. LM7", "genus": "Sphingomonas", "family": "Sphingomonadaceae", "order": "Sphingomonadales", "phylum": "Proteobacteria", "superkingdom": "Bacteria"}, "1082933": {"species": "Mesorhizobium amorphae", "genus": "Mesorhizobium", "family": "Phyllobacteriaceae", "order": "Rhizobiales", "phylum": "Proteobacteria", "superkingdom": "Bacteria"}, "2015076": {"species": "Chryseobacterium sp. T16E-39", "genus": "Chryseobacterium", "family": "Weeksellaceae", "order": "Flavobacteriales", "phylum": "Bacteroidetes", "superkingdom": "Bacteria"}, "1094466": {"species": "Flavobacterium indicum", "genus": "Flavobacterium", "family": "Flavobacteriaceae", "order": "Flavobacteriales", "phylum": "Bacteroidetes", "superkingdom": "Bacteria"}, "426117": {"species": "Methylobacterium sp. 4-46", "genus": "Methylobacterium", "family": "Methylobacteriaceae", "order": "Rhizobiales", "phylum": "Proteobacteria", "superkingdom": "Bacteria"}, "1173027": {"species": "Microcoleus sp. PCC 7113", "genus": "Microcoleus", "family": "Microcoleaceae", "order": "Oscillatoriales", "phylum": "Cyanobacteria", "superkingdom": "Bacteria"}, "1223802": {"species": "Sulfuritalea hydrogenivorans", "genus": "Sulfuritalea", "family": "Sterolibacteriaceae", "order": "Nitrosomonadales", "phylum": "Proteobacteria", "superkingdom": "Bacteria"}, "131310": {"species": "Parastrongyloides trichosuri", "genus": "Parastrongyloides", "family": "Strongyloididae", "order": "Rhabditida", "phylum": "Nematoda", "superkingdom": "Eukaryota"}, "316057": {"species": "Rhodopseudomonas palustris", "genus": "Rhodopseudomonas", "family": "Bradyrhizobiaceae", "order": "Rhizobiales", "phylum": "Proteobacteria", "superkingdom": "Bacteria"}, "1785753": {"species": "Ostreococcus tauri virus OtV5", "genus": "Prasinovirus", "family": "Phycodnaviridae", "order": "Algavirales", "phylum": "Nucleocytoviricota", "superkingdom": "Viruses"}, "182270": {"species": "Aurantimonas coralicida", "genus": "Aurantimonas", "family": "Aurantimonadaceae", "order": "Rhizobiales", "phylum": "Proteobacteria", "superkingdom": "Bacteria"}, "279058": {"species": "Collimonas arenae", "genus": "Collimonas", "family": "Oxalobacteraceae", "order": "Burkholderiales", "phylum": "Proteobacteria", "superkingdom": "Bacteria"}, "762570": {"species": "Rhodothermus marinus", "genus": "Rhodothermus", "family": "Rhodothermaceae", "order": "Bacteroidetes Order II. Incertae sedis", "phylum": "Bacteroidetes", "superkingdom": "Bacteria"}, "395492": {"species": "Rhizobium leguminosarum", "genus": "Rhizobium", "family": "Rhizobiaceae", "order": "Rhizobiales", "phylum": "Proteobacteria", "superkingdom": "Bacteria"}, "926562": {"species": "Owenweeksia hongkongensis", "genus": "Owenweeksia", "family": "Schleiferiaceae", "order": "Flavobacteriales", "phylum": "Bacteroidetes", "superkingdom": "Bacteria"}, "74468": {"species": "Sargassum muticum", "genus": "Sargassum", "family": "Sargassaceae", "order": "Fucales", "phylum": "Eukaryota-undef", "superkingdom": "Eukaryota"}, "754423": {"species": "Tenacibaculum sp. SZ-18", "genus": "Tenacibaculum", "family": "Flavobacteriaceae", "order": "Flavobacteriales", "phylum": "Bacteroidetes", "superkingdom": "Bacteria"}, "1128334": {"species": "Sinorhizobium fredii", "genus": "Sinorhizobium", "family": "Rhizobiaceae", "order": "Rhizobiales", "phylum": "Proteobacteria", "superkingdom": "Bacteria"}, "102107": {"species": "Prunus mume", "genus": "Prunus", "family": "Rosaceae", "order": "Rosales", "phylum": "Streptophyta", "superkingdom": "Eukaryota"}, "1279031": {"species": "Agrobacterium sp. 33MFTa1.1", "genus": "Agrobacterium", "family": "Rhizobiaceae", "order": "Rhizobiales", "phylum": "Proteobacteria", "superkingdom": "Bacteria"}, "253288": {"species": "Malassezia yamatoensis", "genus": "Malassezia", "family": "Malasseziaceae", "order": "Malasseziales", "phylum": "Basidiomycota", "superkingdom": "Eukaryota"}, "1597776": {"species": "Marinobacter sp. DS40M6", "genus": "Marinobacter", "family": "Alteromonadaceae", "order": "Alteromonadales", "phylum": "Proteobacteria", "superkingdom": "Bacteria"}, "1229726": {"species": "Gramella flava", "genus": "Gramella", "family": "Flavobacteriaceae", "order": "Flavobacteriales", "phylum": "Bacteroidetes", "superkingdom": "Bacteria"}, "400668": {"species": "Marinomonas sp. MWYL1", "genus": "Marinomonas", "family": "Oceanospirillaceae", "order": "Oceanospirillales", "phylum": "Proteobacteria", "superkingdom": "Bacteria"}, "1014": {"species": "Weeksella virosa", "genus": "Weeksella", "family": "Weeksellaceae", "order": "Flavobacteriales", "phylum": "Bacteroidetes", "superkingdom": "Bacteria"}, "1223566": {"species": "Bradyrhizobium sp. CCGE-LA001", "genus": "Bradyrhizobium", "family": "Bradyrhizobiaceae", "order": "Rhizobiales", "phylum": "Proteobacteria", "superkingdom": "Bacteria"}, "2493675": {"species": "Mesorhizobium sp. M4B.F.Ca.ET.058.02.1.1", "genus": "Mesorhizobium", "family": "Phyllobacteriaceae", "order": "Rhizobiales", "phylum": "Proteobacteria", "superkingdom": "Bacteria"}, "243243": {"species": "Mycobacterium avium", "genus": "Mycobacterium", "family": "Mycobacteriaceae", "order": "Corynebacteriales", "phylum": "Actinobacteria", "superkingdom": "Bacteria"}, "1113728": {"species": "Alcanivorax sp. NBRC 101098", "genus": "Alcanivorax", "family": "Alcanivoracaceae", "order": "Oceanospirillales", "phylum": "Proteobacteria", "superkingdom": "Bacteria"}, "1842539": {"species": "Bosea sp. RAC05", "genus": "Bosea", "family": "Bradyrhizobiaceae", "order": "Rhizobiales", "phylum": "Proteobacteria", "superkingdom": "Bacteria"}, "1659194": {"species": "Pseudomonas sp. GR 6-02", "genus": "Pseudomonas", "family": "Pseudomonadaceae", "order": "Pseudomonadales", "phylum": "Proteobacteria", "superkingdom": "Bacteria"}, "399804": {"species": "Shewanella putrefaciens", "genus": "Shewanella", "family": "Shewanellaceae", "order": "Alteromonadales", "phylum": "Proteobacteria", "superkingdom": "Bacteria"}, "396588": {"species": "Thioalkalivibrio sulfidiphilus", "genus": "Thioalkalivibrio", "family": "Ectothiorhodospiraceae", "order": "Chromatiales", "phylum": "Proteobacteria", "superkingdom": "Bacteria"}, "1117943": {"species": "Sinorhizobium fredii", "genus": "Sinorhizobium", "family": "Rhizobiaceae", "order": "Rhizobiales", "phylum": "Proteobacteria", "superkingdom": "Bacteria"}, "794846": {"species": "Sinorhizobium sp. CCBAU 05631", "genus": "Sinorhizobium", "family": "Rhizobiaceae", "order": "Rhizobiales", "phylum": "Proteobacteria", "superkingdom": "Bacteria"}, "1663591": {"species": "Magnetospirillum sp. XM-1", "genus": "Magnetospirillum", "family": "Rhodospirillaceae", "order": "Rhodospirillales", "phylum": "Proteobacteria", "superkingdom": "Bacteria"}, "438753": {"species": "Azorhizobium caulinodans", "genus": "Azorhizobium", "family": "Xanthobacteraceae", "order": "Rhizobiales", "phylum": "Proteobacteria", "superkingdom": "Bacteria"}, "1340851": {"species": "Pseudomonas aeruginosa", "genus": "Pseudomonas", "family": "Pseudomonadaceae", "order": "Pseudomonadales", "phylum": "Proteobacteria", "superkingdom": "Bacteria"}, "1234841": {"species": "Mucilaginibacter xinganensis", "genus": "Mucilaginibacter", "family": "Sphingobacteriaceae", "order": "Sphingobacteriales", "phylum": "Bacteroidetes", "superkingdom": "Bacteria"}, "1189310": {"species": "Corallococcus macrosporus", "genus": "Corallococcus", "family": "Myxococcaceae", "order": "Myxococcales", "phylum": "Proteobacteria", "superkingdom": "Bacteria"}, "1920883": {"species": "Marivivens sp. JLT3646", "genus": "Marivivens", "family": "Rhodobacteraceae", "order": "Rhodobacterales", "phylum": "Proteobacteria", "superkingdom": "Bacteria"}, "507626": {"species": "Halomonas chromatireducens", "genus": "Halomonas", "family": "Halomonadaceae", "order": "Oceanospirillales", "phylum": "Proteobacteria", "superkingdom": "Bacteria"}, "1936081": {"species": "Seonamhaeicola sp. S2-3", "genus": "Seonamhaeicola", "family": "Flavobacteriaceae", "order": "Flavobacteriales", "phylum": "Bacteroidetes", "superkingdom": "Bacteria"}, "69395": {"species": "Caulobacter henricii", "genus": "Caulobacter", "family": "Caulobacteraceae", "order": "Caulobacterales", "phylum": "Proteobacteria", "superkingdom": "Bacteria"}, "1612173": {"species": "Niveispirillum cyanobacteriorum", "genus": "Niveispirillum", "family": "Rhodospirillaceae", "order": "Rhodospirillales", "phylum": "Proteobacteria", "superkingdom": "Bacteria"}, "1882682": {"species": "Microvirga ossetica", "genus": "Microvirga", "family": "Methylobacteriaceae", "order": "Rhizobiales", "phylum": "Proteobacteria", "superkingdom": "Bacteria"}, "1922225": {"species": "Erythrobacter sp. Alg231-14", "genus": "Erythrobacter", "family": "Erythrobacteraceae", "order": "Sphingomonadales", "phylum": "Proteobacteria", "superkingdom": "Bacteria"}, "1105110": {"species": "Rickettsia australis", "genus": "Rickettsia", "family": "Rickettsiaceae", "order": "Rickettsiales", "phylum": "Proteobacteria", "superkingdom": "Bacteria"}, "47885": {"species": "Pseudomonas oryzihabitans", "genus": "Pseudomonas", "family": "Pseudomonadaceae", "order": "Pseudomonadales", "phylum": "Proteobacteria", "superkingdom": "Bacteria"}, "1245469": {"species": "Bradyrhizobium oligotrophicum", "genus": "Bradyrhizobium", "family": "Bradyrhizobiaceae", "order": "Rhizobiales", "phylum": "Proteobacteria", "superkingdom": "Bacteria"}, "930169": {"species": "Alcanivorax dieselolei", "genus": "Alcanivorax", "family": "Alcanivoracaceae", "order": "Oceanospirillales", "phylum": "Proteobacteria", "superkingdom": "Bacteria"}, "1117645": {"species": "Elizabethkingia anophelis", "genus": "Elizabethkingia", "family": "Weeksellaceae", "order": "Flavobacteriales", "phylum": "Bacteroidetes", "superkingdom": "Bacteria"}, "2201350": {"species": "Phenylobacterium sp. HYN0004", "genus": "Phenylobacterium", "family": "Caulobacteraceae", "order": "Caulobacterales", "phylum": "Proteobacteria", "superkingdom": "Bacteria"}, "1921510": {"species": "Tardibacter chloracetimidivorans", "genus": "Tardibacter", "family": "Sphingomonadaceae", "order": "Sphingomonadales", "phylum": "Proteobacteria", "superkingdom": "Bacteria"}, "1805496": {"species": "Moramonas marocensis", "genus": "Moramonas", "family": "Jakobida-undef", "order": "Jakobida", "phylum": "Eukaryota-undef", "superkingdom": "Eukaryota"}, "39947": {"species": "Oryza sativa", "genus": "Oryza", "family": "Poaceae", "order": "Poales", "phylum": "Streptophyta", "superkingdom": "Eukaryota"}, "1400053": {"species": "Bacteroidales bacterium CF", "genus": "Bacteroidales-undef", "family": "Bacteroidales-undef", "order": "Bacteroidales", "phylum": "Bacteroidetes", "superkingdom": "Bacteria"}, "1312072": {"species": "Polaribacter sp. SA4-12", "genus": "Polaribacter", "family": "Flavobacteriaceae", "order": "Flavobacteriales", "phylum": "Bacteroidetes", "superkingdom": "Bacteria"}, "33050": {"species": "Sphingopyxis macrogoltabida", "genus": "Sphingopyxis", "family": "Sphingomonadaceae", "order": "Sphingomonadales", "phylum": "Proteobacteria", "superkingdom": "Bacteria"}, "1123519": {"species": "Pseudomonas stutzeri", "genus": "Pseudomonas", "family": "Pseudomonadaceae", "order": "Pseudomonadales", "phylum": "Proteobacteria", "superkingdom": "Bacteria"}, "1312369": {"species": "Pseudoalteromonas agarivorans", "genus": "Pseudoalteromonas", "family": "Pseudoalteromonadaceae", "order": "Alteromonadales", "phylum": "Proteobacteria", "superkingdom": "Bacteria"}, "1586235": {"species": "Pseudomonas sp. IR54", "genus": "Pseudomonas", "family": "Pseudomonadaceae", "order": "Pseudomonadales", "phylum": "Proteobacteria", "superkingdom": "Bacteria"}, "1611770": {"species": "Pseudomonas sp. MRSN12121", "genus": "Pseudomonas", "family": "Pseudomonadaceae", "order": "Pseudomonadales", "phylum": "Proteobacteria", "superkingdom": "Bacteria"}, "526648": {"species": "uncultured bacterium AD203-H6", "genus": "Bacteria-undef", "family": "Bacteria-undef", "order": "Bacteria-undef", "phylum": "Bacteria-undef", "superkingdom": "Bacteria"}, "649349": {"species": "Leadbetterella byssophila", "genus": "Leadbetterella", "family": "Cytophagaceae", "order": "Cytophagales", "phylum": "Bacteroidetes", "superkingdom": "Bacteria"}, "216142": {"species": "Pseudomonas rhizosphaerae", "genus": "Pseudomonas", "family": "Pseudomonadaceae", "order": "Pseudomonadales", "phylum": "Proteobacteria", "superkingdom": "Bacteria"}, "342610": {"species": "Pseudoalteromonas atlantica", "genus": "Pseudoalteromonas", "family": "Pseudoalteromonadaceae", "order": "Alteromonadales", "phylum": "Proteobacteria", "superkingdom": "Bacteria"}, "1644131": {"species": "Janthinobacterium sp. 1_2014MBL_MicDiv", "genus": "Janthinobacterium", "family": "Oxalobacteraceae", "order": "Burkholderiales", "phylum": "Proteobacteria", "superkingdom": "Bacteria"}, "314225": {"species": "Erythrobacter litoralis", "genus": "Erythrobacter", "family": "Erythrobacteraceae", "order": "Sphingomonadales", "phylum": "Proteobacteria", "superkingdom": "Bacteria"}, "187303": {"species": "Methylocystis sp. SC2", "genus": "Methylocystis", "family": "Methylocystaceae", "order": "Rhizobiales", "phylum": "Proteobacteria", "superkingdom": "Bacteria"}, "267608": {"species": "Ralstonia solanacearum", "genus": "Ralstonia", "family": "Burkholderiaceae", "order": "Burkholderiales", "phylum": "Proteobacteria", "superkingdom": "Bacteria"}, "754476": {"species": "Methylophaga nitratireducenticrescens", "genus": "Methylophaga", "family": "Piscirickettsiaceae", "order": "Thiotrichales", "phylum": "Proteobacteria", "superkingdom": "Bacteria"}, "741155": {"species": "Pseudomonas alcaliphila", "genus": "Pseudomonas", "family": "Pseudomonadaceae", "order": "Pseudomonadales", "phylum": "Proteobacteria", "superkingdom": "Bacteria"}, "1679466": {"species": "Apibacter adventoris", "genus": "Apibacter", "family": "Weeksellaceae", "order": "Flavobacteriales", "phylum": "Bacteroidetes", "superkingdom": "Bacteria"}, "746697": {"species": "Aequorivita sublithincola", "genus": "Aequorivita", "family": "Flavobacteriaceae", "order": "Flavobacteriales", "phylum": "Bacteroidetes", "superkingdom": "Bacteria"}, "223967": {"species": "Methylorubrum populi", "genus": "Methylorubrum", "family": "Methylobacteriaceae", "order": "Rhizobiales", "phylum": "Proteobacteria", "superkingdom": "Bacteria"}, "406817": {"species": "Xenorhabdus nematophila", "genus": "Xenorhabdus", "family": "Morganellaceae", "order": "Enterobacterales", "phylum": "Proteobacteria", "superkingdom": "Bacteria"}, "1605891": {"species": "Lysobacter maris", "genus": "Lysobacter", "family": "Xanthomonadaceae", "order": "Xanthomonadales", "phylum": "Proteobacteria", "superkingdom": "Bacteria"}, "1453352": {"species": "Sediminicola sp. YIK13", "genus": "Sediminicola", "family": "Flavobacteriaceae", "order": "Flavobacteriales", "phylum": "Bacteroidetes", "superkingdom": "Bacteria"}, "549": {"species": "Pantoea agglomerans", "genus": "Pantoea", "family": "Erwiniaceae", "order": "Enterobacterales", "phylum": "Proteobacteria", "superkingdom": "Bacteria"}, "272568": {"species": "Gluconacetobacter diazotrophicus", "genus": "Gluconacetobacter", "family": "Acetobacteraceae", "order": "Rhodospirillales", "phylum": "Proteobacteria", "superkingdom": "Bacteria"}, "1435057": {"species": "Agrobacterium tumefaciens", "genus": "Agrobacterium", "family": "Rhizobiaceae", "order": "Rhizobiales", "phylum": "Proteobacteria", "superkingdom": "Bacteria"}, "421525": {"species": "Chryseobacterium haifense", "genus": "Kaistella", "family": "Weeksellaceae", "order": "Flavobacteriales", "phylum": "Bacteroidetes", "superkingdom": "Bacteria"}, "105219": {"species": "Ralstonia mannitolilytica", "genus": "Ralstonia", "family": "Burkholderiaceae", "order": "Burkholderiales", "phylum": "Proteobacteria", "superkingdom": "Bacteria"}, "76731": {"species": "Roseateles depolymerans", "genus": "Roseateles", "family": "Burkholderiales-undef", "order": "Burkholderiales", "phylum": "Proteobacteria", "superkingdom": "Bacteria"}, "294": {"species": "Pseudomonas fluorescens", "genus": "Pseudomonas", "family": "Pseudomonadaceae", "order": "Pseudomonadales", "phylum": "Proteobacteria", "superkingdom": "Bacteria"}, "2161747": {"species": "Saccharospirillum mangrovi", "genus": "Saccharospirillum", "family": "Saccharospirillaceae", "order": "Oceanospirillales", "phylum": "Proteobacteria", "superkingdom": "Bacteria"}, "1249933": {"species": "Winogradskyella sp. RHA_55", "genus": "Winogradskyella", "family": "Flavobacteriaceae", "order": "Flavobacteriales", "phylum": "Bacteroidetes", "superkingdom": "Bacteria"}, "426355": {"species": "Methylobacterium radiotolerans", "genus": "Methylobacterium", "family": "Methylobacteriaceae", "order": "Rhizobiales", "phylum": "Proteobacteria", "superkingdom": "Bacteria"}, "639283": {"species": "Starkeya novella", "genus": "Starkeya", "family": "Xanthobacteraceae", "order": "Rhizobiales", "phylum": "Proteobacteria", "superkingdom": "Bacteria"}, "1590041": {"species": "Aquitalea sp. USM4", "genus": "Aquitalea", "family": "Chromobacteriaceae", "order": "Neisseriales", "phylum": "Proteobacteria", "superkingdom": "Bacteria"}, "1523415": {"species": "Sphingomonas sp. AAP5", "genus": "Sphingomonas", "family": "Sphingomonadaceae", "order": "Sphingomonadales", "phylum": "Proteobacteria", "superkingdom": "Bacteria"}, "1330255": {"species": "Paracoccus sp. SY", "genus": "Paracoccus", "family": "Rhodobacteraceae", "order": "Rhodobacterales", "phylum": "Proteobacteria", "superkingdom": "Bacteria"}, "1806885": {"species": "Sphingorhabdus sp. M41", "genus": "Sphingorhabdus", "family": "Sphingomonadaceae", "order": "Sphingomonadales", "phylum": "Proteobacteria", "superkingdom": "Bacteria"}, "718432": {"species": "Pseudomonas sp. IR46", "genus": "Pseudomonas", "family": "Pseudomonadaceae", "order": "Pseudomonadales", "phylum": "Proteobacteria", "superkingdom": "Bacteria"}, "2487064": {"species": "Chryseobacterium sp. G0186", "genus": "Chryseobacterium", "family": "Weeksellaceae", "order": "Flavobacteriales", "phylum": "Bacteroidetes", "superkingdom": "Bacteria"}, "1452724": {"species": "Flavobacterium psychrophilum", "genus": "Flavobacterium", "family": "Flavobacteriaceae", "order": "Flavobacteriales", "phylum": "Bacteroidetes", "superkingdom": "Bacteria"}, "470137": {"species": "Brucella suis", "genus": "Brucella", "family": "Brucellaceae", "order": "Rhizobiales", "phylum": "Proteobacteria", "superkingdom": "Bacteria"}, "717961": {"species": "[Eubacterium] siraeum", "genus": "Ruminococcaceae-undef", "family": "Ruminococcaceae", "order": "Clostridiales", "phylum": "Firmicutes", "superkingdom": "Bacteria"}, "754409": {"species": "Winogradskyella sp. PG-2", "genus": "Winogradskyella", "family": "Flavobacteriaceae", "order": "Flavobacteriales", "phylum": "Bacteroidetes", "superkingdom": "Bacteria"}, "2487072": {"species": "Epilithonimonas vandammei", "genus": "Epilithonimonas", "family": "Weeksellaceae", "order": "Flavobacteriales", "phylum": "Bacteroidetes", "superkingdom": "Bacteria"}, "33069": {"species": "Pseudomonas viridiflava", "genus": "Pseudomonas", "family": "Pseudomonadaceae", "order": "Pseudomonadales", "phylum": "Proteobacteria", "superkingdom": "Bacteria"}, "330": {"species": "undef", "genus": "undef", "family": "undef", "order": "undef", "phylum": "undef", "superkingdom": "undef"}, "318586": {"species": "Paracoccus denitrificans", "genus": "Paracoccus", "family": "Rhodobacteraceae", "order": "Rhodobacterales", "phylum": "Proteobacteria", "superkingdom": "Bacteria"}, "542405": {"species": "uncultured bacterium ARCTIC16_F_12", "genus": "Bacteria-undef", "family": "Bacteria-undef", "order": "Bacteria-undef", "phylum": "Bacteria-undef", "superkingdom": "Bacteria"}, "300": {"species": "Pseudomonas mendocina", "genus": "Pseudomonas", "family": "Pseudomonadaceae", "order": "Pseudomonadales", "phylum": "Proteobacteria", "superkingdom": "Bacteria"}, "1428": {"species": "Bacillus thuringiensis", "genus": "Bacillus", "family": "Bacillaceae", "order": "Bacillales", "phylum": "Firmicutes", "superkingdom": "Bacteria"}, "157820": {"species": "uncultured prasinophyte", "genus": "Chlorophyta-undef", "family": "Chlorophyta-undef", "order": "Chlorophyta-undef", "phylum": "Chlorophyta", "superkingdom": "Eukaryota"}, "257313": {"species": "Bordetella pertussis", "genus": "Bordetella", "family": "Alcaligenaceae", "order": "Burkholderiales", "phylum": "Proteobacteria", "superkingdom": "Bacteria"}, "382": {"species": "Sinorhizobium meliloti", "genus": "Sinorhizobium", "family": "Rhizobiaceae", "order": "Rhizobiales", "phylum": "Proteobacteria", "superkingdom": "Bacteria"}, "889453": {"species": "Alkalitalea saponilacus", "genus": "Alkalitalea", "family": "Marinilabiliaceae", "order": "Marinilabiliales", "phylum": "Bacteroidetes", "superkingdom": "Bacteria"}, "1500539": {"species": "Cellvibrionaceae bacterium Bs08", "genus": "Cellvibrionaceae-undef", "family": "Cellvibrionaceae", "order": "Cellvibrionales", "phylum": "Proteobacteria", "superkingdom": "Bacteria"}, "2048897": {"species": "Rhizobium sp. NXC24", "genus": "Rhizobium", "family": "Rhizobiaceae", "order": "Rhizobiales", "phylum": "Proteobacteria", "superkingdom": "Bacteria"}, "795665": {"species": "Hydrogenophaga sp. PBC", "genus": "Hydrogenophaga", "family": "Comamonadaceae", "order": "Burkholderiales", "phylum": "Proteobacteria", "superkingdom": "Bacteria"}, "364197": {"species": "Pseudomonas pohangensis", "genus": "Pseudomonas", "family": "Pseudomonadaceae", "order": "Pseudomonadales", "phylum": "Proteobacteria", "superkingdom": "Bacteria"}, "7160": {"species": "Aedes albopictus", "genus": "Aedes", "family": "Culicidae", "order": "Diptera", "phylum": "Arthropoda", "superkingdom": "Eukaryota"}, "29571": {"species": "Halomonas subglaciescola", "genus": "Halomonas", "family": "Halomonadaceae", "order": "Oceanospirillales", "phylum": "Proteobacteria", "superkingdom": "Bacteria"}, "258594": {"species": "Rhodopseudomonas palustris", "genus": "Rhodopseudomonas", "family": "Bradyrhizobiaceae", "order": "Rhizobiales", "phylum": "Proteobacteria", "superkingdom": "Bacteria"}, "925818": {"species": "Methylobacterium sp. AMS5", "genus": "Methylobacterium", "family": "Methylobacteriaceae", "order": "Rhizobiales", "phylum": "Proteobacteria", "superkingdom": "Bacteria"}, "875171": {"species": "Celeribacter baekdonensis", "genus": "Celeribacter", "family": "Rhodobacteraceae", "order": "Rhodobacterales", "phylum": "Proteobacteria", "superkingdom": "Bacteria"}, "2058134": {"species": "Nonlabens sp. MB-3u-79", "genus": "Nonlabens", "family": "Flavobacteriaceae", "order": "Flavobacteriales", "phylum": "Bacteroidetes", "superkingdom": "Bacteria"}, "559305": {"species": "Trichophyton rubrum", "genus": "Trichophyton", "family": "Arthrodermataceae", "order": "Onygenales", "phylum": "Ascomycota", "superkingdom": "Eukaryota"}, "137722": {"species": "Azospirillum lipoferum", "genus": "Azospirillum", "family": "Rhodospirillaceae", "order": "Rhodospirillales", "phylum": "Proteobacteria", "superkingdom": "Bacteria"}, "754429": {"species": "Gilvibacter sp. SZ-19", "genus": "Gilvibacter", "family": "Flavobacteriaceae", "order": "Flavobacteriales", "phylum": "Bacteroidetes", "superkingdom": "Bacteria"}, "86192": {"species": "Pseudomonas chlororaphis", "genus": "Pseudomonas", "family": "Pseudomonadaceae", "order": "Pseudomonadales", "phylum": "Proteobacteria", "superkingdom": "Bacteria"}, "1671721": {"species": "Marinobacter sp. CP1", "genus": "Marinobacter", "family": "Alteromonadaceae", "order": "Alteromonadales", "phylum": "Proteobacteria", "superkingdom": "Bacteria"}, "983544": {"species": "Lacinutrix sp. 5H-3-7-4", "genus": "Lacinutrix", "family": "Flavobacteriaceae", "order": "Flavobacteriales", "phylum": "Bacteroidetes", "superkingdom": "Bacteria"}, "2028343": {"species": "Rhizobium sp. 11515TR", "genus": "Rhizobium", "family": "Rhizobiaceae", "order": "Rhizobiales", "phylum": "Proteobacteria", "superkingdom": "Bacteria"}, "436515": {"species": "Variovorax boronicumulans", "genus": "Variovorax", "family": "Comamonadaceae", "order": "Burkholderiales", "phylum": "Proteobacteria", "superkingdom": "Bacteria"}, "1249553": {"species": "Bacterioplanes sanyensis", "genus": "Bacterioplanes", "family": "Oceanospirillaceae", "order": "Oceanospirillales", "phylum": "Proteobacteria", "superkingdom": "Bacteria"}, "360115": {"species": "Coxiella burnetii", "genus": "Coxiella", "family": "Coxiellaceae", "order": "Legionellales", "phylum": "Proteobacteria", "superkingdom": "Bacteria"}, "2494373": {"species": "Flammeovirga pectinis", "genus": "Flammeovirga", "family": "Flammeovirgaceae", "order": "Cytophagales", "phylum": "Bacteroidetes", "superkingdom": "Bacteria"}, "511062": {"species": "Oceanimonas sp. GK1", "genus": "Oceanimonas", "family": "Aeromonadaceae", "order": "Aeromonadales", "phylum": "Proteobacteria", "superkingdom": "Bacteria"}, "1644130": {"species": "Maribacter sp. 1_2014MBL_MicDiv", "genus": "Maribacter", "family": "Flavobacteriaceae", "order": "Flavobacteriales", "phylum": "Bacteroidetes", "superkingdom": "Bacteria"}, "375": {"species": "Bradyrhizobium japonicum", "genus": "Bradyrhizobium", "family": "Bradyrhizobiaceae", "order": "Rhizobiales", "phylum": "Proteobacteria", "superkingdom": "Bacteria"}, "1716143": {"species": "Pseudodesulfovibrio indicus", "genus": "Pseudodesulfovibrio", "family": "Desulfovibrionaceae", "order": "Desulfovibrionales", "phylum": "Proteobacteria", "superkingdom": "Bacteria"}, "2500547": {"species": "Apibacter raozihei", "genus": "Apibacter", "family": "Weeksellaceae", "order": "Flavobacteriales", "phylum": "Bacteroidetes", "superkingdom": "Bacteria"}, "761193": {"species": "Runella slithyformis", "genus": "Runella", "family": "Cytophagaceae", "order": "Cytophagales", "phylum": "Bacteroidetes", "superkingdom": "Bacteria"}, "359": {"species": "Agrobacterium rhizogenes", "genus": "Agrobacterium", "family": "Rhizobiaceae", "order": "Rhizobiales", "phylum": "Proteobacteria", "superkingdom": "Bacteria"}, "639310": {"species": "Olleya aquimaris", "genus": "Olleya", "family": "Flavobacteriaceae", "order": "Flavobacteriales", "phylum": "Bacteroidetes", "superkingdom": "Bacteria"}, "992406": {"species": "Riemerella anatipestifer", "genus": "Riemerella", "family": "Weeksellaceae", "order": "Flavobacteriales", "phylum": "Bacteroidetes", "superkingdom": "Bacteria"}, "2162713": {"species": "Flavobacterium magnum", "genus": "Flavobacterium", "family": "Flavobacteriaceae", "order": "Flavobacteriales", "phylum": "Bacteroidetes", "superkingdom": "Bacteria"}, "1665158": {"species": "uncultured bacterium Rifle_16ft_4_minimus_38450", "genus": "Bacteria-undef", "family": "Bacteria-undef", "order": "Bacteria-undef", "phylum": "Bacteria-undef", "superkingdom": "Bacteria"}, "439375": {"species": "Ochrobactrum anthropi", "genus": "Ochrobactrum", "family": "Brucellaceae", "order": "Rhizobiales", "phylum": "Proteobacteria", "superkingdom": "Bacteria"}, "1913577": {"species": "Gramella salexigens", "genus": "Gramella", "family": "Flavobacteriaceae", "order": "Flavobacteriales", "phylum": "Bacteroidetes", "superkingdom": "Bacteria"}, "1182590": {"species": "Pseudomonas oleovorans", "genus": "Pseudomonas", "family": "Pseudomonadaceae", "order": "Pseudomonadales", "phylum": "Proteobacteria", "superkingdom": "Bacteria"}, "206008": {"species": "Panicum hallii", "genus": "Panicum", "family": "Poaceae", "order": "Poales", "phylum": "Streptophyta", "superkingdom": "Eukaryota"}, "663331": {"species": "Trichophyton benhamiae", "genus": "Trichophyton", "family": "Arthrodermataceae", "order": "Onygenales", "phylum": "Ascomycota", "superkingdom": "Eukaryota"}, "1242102": {"species": "Salmonella enterica", "genus": "Salmonella", "family": "Enterobacteriaceae", "order": "Enterobacterales", "phylum": "Proteobacteria", "superkingdom": "Bacteria"}, "2059672": {"species": "Chromobacterium sp. ATCC 53434", "genus": "Chromobacterium", "family": "Chromobacteriaceae", "order": "Neisseriales", "phylum": "Proteobacteria", "superkingdom": "Bacteria"}, "682998": {"species": "Azospirillum ramasamyi", "genus": "Azospirillum", "family": "Rhodospirillaceae", "order": "Rhodospirillales", "phylum": "Proteobacteria", "superkingdom": "Bacteria"}, "528244": {"species": "Azospirillum thiophilum", "genus": "Azospirillum", "family": "Rhodospirillaceae", "order": "Rhodospirillales", "phylum": "Proteobacteria", "superkingdom": "Bacteria"}, "221822": {"species": "Phaeobacter inhibens", "genus": "Phaeobacter", "family": "Rhodobacteraceae", "order": "Rhodobacterales", "phylum": "Proteobacteria", "superkingdom": "Bacteria"}, "215743": {"species": "Roseovarius mucosus", "genus": "Roseovarius", "family": "Rhodobacteraceae", "order": "Rhodobacterales", "phylum": "Proteobacteria", "superkingdom": "Bacteria"}, "392300": {"species": "Histiona aroides", "genus": "Histiona", "family": "Histionidae", "order": "Jakobida", "phylum": "Eukaryota-undef", "superkingdom": "Eukaryota"}, "1241979": {"species": "Chryseobacterium carnis", "genus": "Kaistella", "family": "Weeksellaceae", "order": "Flavobacteriales", "phylum": "Bacteroidetes", "superkingdom": "Bacteria"}, "558152": {"species": "Chryseobacterium piperi", "genus": "Chryseobacterium", "family": "Weeksellaceae", "order": "Flavobacteriales", "phylum": "Bacteroidetes", "superkingdom": "Bacteria"}, "187379": {"species": "uncultured Marinobacter sp.", "genus": "Marinobacter", "family": "Alteromonadaceae", "order": "Alteromonadales", "phylum": "Proteobacteria", "superkingdom": "Bacteria"}, "2202825": {"species": "Methylobacterium durans", "genus": "Methylobacterium", "family": "Methylobacteriaceae", "order": "Rhizobiales", "phylum": "Proteobacteria", "superkingdom": "Bacteria"}, "471852": {"species": "Thermomonospora curvata", "genus": "Thermomonospora", "family": "Thermomonosporaceae", "order": "Streptosporangiales", "phylum": "Actinobacteria", "superkingdom": "Bacteria"}, "312306": {"species": "Pseudomonas entomophila", "genus": "Pseudomonas", "family": "Pseudomonadaceae", "order": "Pseudomonadales", "phylum": "Proteobacteria", "superkingdom": "Bacteria"}, "715451": {"species": "Alteromonas naphthalenivorans", "genus": "Alteromonas", "family": "Alteromonadaceae", "order": "Alteromonadales", "phylum": "Proteobacteria", "superkingdom": "Bacteria"}, "1250231": {"species": "Gramella sp. MAR_2010_102", "genus": "Gramella", "family": "Flavobacteriaceae", "order": "Flavobacteriales", "phylum": "Bacteroidetes", "superkingdom": "Bacteria"}, "106654": {"species": "Acinetobacter nosocomialis", "genus": "Acinetobacter", "family": "Moraxellaceae", "order": "Pseudomonadales", "phylum": "Proteobacteria", "superkingdom": "Bacteria"}, "47884": {"species": "Pseudomonas taetrolens", "genus": "Pseudomonas", "family": "Pseudomonadaceae", "order": "Pseudomonadales", "phylum": "Proteobacteria", "superkingdom": "Bacteria"}, "1896175": {"species": "Polaribacter sp. KT 15", "genus": "Polaribacter", "family": "Flavobacteriaceae", "order": "Flavobacteriales", "phylum": "Bacteroidetes", "superkingdom": "Bacteria"}, "403206": {"species": "Marinobacter sp. SB12", "genus": "Marinobacter", "family": "Alteromonadaceae", "order": "Alteromonadales", "phylum": "Proteobacteria", "superkingdom": "Bacteria"}, "633149": {"species": "Brevundimonas subvibrioides", "genus": "Brevundimonas", "family": "Caulobacteraceae", "order": "Caulobacterales", "phylum": "Proteobacteria", "superkingdom": "Bacteria"}, "2487065": {"species": "Chryseobacterium sp. G0201", "genus": "Chryseobacterium", "family": "Weeksellaceae", "order": "Flavobacteriales", "phylum": "Bacteroidetes", "superkingdom": "Bacteria"}, "1416806": {"species": "Bordetella genomosp. 8", "genus": "Bordetella", "family": "Alcaligenaceae", "order": "Burkholderiales", "phylum": "Proteobacteria", "superkingdom": "Bacteria"}, "78245": {"species": "Xanthobacter autotrophicus", "genus": "Xanthobacter", "family": "Xanthobacteraceae", "order": "Rhizobiales", "phylum": "Proteobacteria", "superkingdom": "Bacteria"}, "452471": {"species": "Candidatus Amoebophilus asiaticus", "genus": "Candidatus Amoebophilus", "family": "Amoebophilaceae", "order": "Cytophagales", "phylum": "Bacteroidetes", "superkingdom": "Bacteria"}, "53408": {"species": "Pseudomonas citronellolis", "genus": "Pseudomonas", "family": "Pseudomonadaceae", "order": "Pseudomonadales", "phylum": "Proteobacteria", "superkingdom": "Bacteria"}, "2494374": {"species": "Tabrizicola piscis", "genus": "Tabrizicola", "family": "Rhodobacteraceae", "order": "Rhodobacterales", "phylum": "Proteobacteria", "superkingdom": "Bacteria"}, "164514": {"species": "Blattabacterium punctulatus", "genus": "Blattabacterium", "family": "Blattabacteriaceae", "order": "Flavobacteriales", "phylum": "Bacteroidetes", "superkingdom": "Bacteria"}, "1392877": {"species": "Pseudomonas oryzae", "genus": "Pseudomonas", "family": "Pseudomonadaceae", "order": "Pseudomonadales", "phylum": "Proteobacteria", "superkingdom": "Bacteria"}, "1803846": {"species": "Flavivirga eckloniae", "genus": "Flavivirga", "family": "Flavobacteriaceae", "order": "Flavobacteriales", "phylum": "Bacteroidetes", "superkingdom": "Bacteria"}, "1149133": {"species": "Pseudomonas furukawaii", "genus": "Pseudomonas", "family": "Pseudomonadaceae", "order": "Pseudomonadales", "phylum": "Proteobacteria", "superkingdom": "Bacteria"}, "145388": {"species": "Monoraphidium neglectum", "genus": "Monoraphidium", "family": "Selenastraceae", "order": "Sphaeropleales", "phylum": "Chlorophyta", "superkingdom": "Eukaryota"}, "1891186": {"species": "Vibrio aphrogenes", "genus": "Vibrio", "family": "Vibrionaceae", "order": "Vibrionales", "phylum": "Proteobacteria", "superkingdom": "Bacteria"}, "1036672": {"species": "Advenella kashmirensis", "genus": "Advenella", "family": "Alcaligenaceae", "order": "Burkholderiales", "phylum": "Proteobacteria", "superkingdom": "Bacteria"}, "2493681": {"species": "Mesorhizobium sp. M7A.F.Ce.TU.012.03.2.1", "genus": "Mesorhizobium", "family": "Phyllobacteriaceae", "order": "Rhizobiales", "phylum": "Proteobacteria", "superkingdom": "Bacteria"}, "158822": {"species": "Cedecea neteri", "genus": "Cedecea", "family": "Enterobacteriaceae", "order": "Enterobacterales", "phylum": "Proteobacteria", "superkingdom": "Bacteria"}, "1662285": {"species": "Methylophilus sp. TWE2", "genus": "Methylophilus", "family": "Methylophilaceae", "order": "Nitrosomonadales", "phylum": "Proteobacteria", "superkingdom": "Bacteria"}, "680": {"species": "Vibrio campbellii", "genus": "Vibrio", "family": "Vibrionaceae", "order": "Vibrionales", "phylum": "Proteobacteria", "superkingdom": "Bacteria"}, "931866": {"species": "Bradyrhizobium ottawaense", "genus": "Bradyrhizobium", "family": "Bradyrhizobiaceae", "order": "Rhizobiales", "phylum": "Proteobacteria", "superkingdom": "Bacteria"}, "317": {"species": "Pseudomonas syringae", "genus": "Pseudomonas", "family": "Pseudomonadaceae", "order": "Pseudomonadales", "phylum": "Proteobacteria", "superkingdom": "Bacteria"}, "646": {"species": "Aeromonas sobria", "genus": "Aeromonas", "family": "Aeromonadaceae", "order": "Aeromonadales", "phylum": "Proteobacteria", "superkingdom": "Bacteria"}, "716816": {"species": "Oceanicoccus sagamiensis", "genus": "Oceanicoccus", "family": "Spongiibacteraceae", "order": "Cellvibrionales", "phylum": "Proteobacteria", "superkingdom": "Bacteria"}, "2499144": {"species": "Devosia sp. 1566", "genus": "Devosia", "family": "Hyphomicrobiaceae", "order": "Rhizobiales", "phylum": "Proteobacteria", "superkingdom": "Bacteria"}, "2493680": {"species": "Mesorhizobium sp. M1A.F.Ca.IN.022.06.1.1", "genus": "Mesorhizobium", "family": "Phyllobacteriaceae", "order": "Rhizobiales", "phylum": "Proteobacteria", "superkingdom": "Bacteria"}, "2496266": {"species": "Iodobacter sp. H11R3", "genus": "Iodobacter", "family": "Chromobacteriaceae", "order": "Neisseriales", "phylum": "Proteobacteria", "superkingdom": "Bacteria"}, "655827": {"species": "Metarhizium acridum", "genus": "Metarhizium", "family": "Clavicipitaceae", "order": "Hypocreales", "phylum": "Ascomycota", "superkingdom": "Eukaryota"}, "911045": {"species": "Pseudovibrio sp. FO-BEG1", "genus": "Pseudovibrio", "family": "Rhodobacteraceae", "order": "Rhodobacterales", "phylum": "Proteobacteria", "superkingdom": "Bacteria"}, "266812": {"species": "Parasphingorhabdus flavimaris", "genus": "Parasphingorhabdus", "family": "Sphingomonadaceae", "order": "Sphingomonadales", "phylum": "Proteobacteria", "superkingdom": "Bacteria"}, "1033991": {"species": "Rhizobium leguminosarum", "genus": "Rhizobium", "family": "Rhizobiaceae", "order": "Rhizobiales", "phylum": "Proteobacteria", "superkingdom": "Bacteria"}, "445710": {"species": "Dyella thiooxydans", "genus": "Dyella", "family": "Rhodanobacteraceae", "order": "Xanthomonadales", "phylum": "Proteobacteria", "superkingdom": "Bacteria"}, "1670831": {"species": "Egibacter rhizosphaerae", "genus": "Egibacter", "family": "Egibacteraceae", "order": "Egibacterales", "phylum": "Actinobacteria", "superkingdom": "Bacteria"}, "359370": {"species": "Microbulbifer sp. A4B17", "genus": "Microbulbifer", "family": "Microbulbiferaceae", "order": "Cellvibrionales", "phylum": "Proteobacteria", "superkingdom": "Bacteria"}, "1798225": {"species": "Formosa sp. Hel1_31_208", "genus": "Formosa", "family": "Flavobacteriaceae", "order": "Flavobacteriales", "phylum": "Bacteroidetes", "superkingdom": "Bacteria"}, "509190": {"species": "Caulobacter segnis", "genus": "Caulobacter", "family": "Caulobacteraceae", "order": "Caulobacterales", "phylum": "Proteobacteria", "superkingdom": "Bacteria"}, "200450": {"species": "Pseudomonas trivialis", "genus": "Pseudomonas", "family": "Pseudomonadaceae", "order": "Pseudomonadales", "phylum": "Proteobacteria", "superkingdom": "Bacteria"}, "2487063": {"species": "Chryseobacterium sp. G0162", "genus": "Chryseobacterium", "family": "Weeksellaceae", "order": "Flavobacteriales", "phylum": "Bacteroidetes", "superkingdom": "Bacteria"}, "2051553": {"species": "Methylobacterium currus", "genus": "Methylobacterium", "family": "Methylobacteriaceae", "order": "Rhizobiales", "phylum": "Proteobacteria", "superkingdom": "Bacteria"}, "1866325": {"species": "Sphingopyxis sp. MG", "genus": "Sphingopyxis", "family": "Sphingomonadaceae", "order": "Sphingomonadales", "phylum": "Proteobacteria", "superkingdom": "Bacteria"}, "1397108": {"species": "Celeribacter marinus", "genus": "Celeribacter", "family": "Rhodobacteraceae", "order": "Rhodobacterales", "phylum": "Proteobacteria", "superkingdom": "Bacteria"}, "1885025": {"species": "Pleomorphomonas sp. SM30", "genus": "Pleomorphomonas", "family": "Methylocystaceae", "order": "Rhizobiales", "phylum": "Proteobacteria", "superkingdom": "Bacteria"}, "129138": {"species": "Pseudomonas amygdali", "genus": "Pseudomonas", "family": "Pseudomonadaceae", "order": "Pseudomonadales", "phylum": "Proteobacteria", "superkingdom": "Bacteria"}, "1415568": {"species": "Marinobacter sp. LV10R510-11A", "genus": "Marinobacter", "family": "Alteromonadaceae", "order": "Alteromonadales", "phylum": "Proteobacteria", "superkingdom": "Bacteria"}, "1124991": {"species": "Morganella morganii", "genus": "Morganella", "family": "Morganellaceae", "order": "Enterobacterales", "phylum": "Proteobacteria", "superkingdom": "Bacteria"}, "1357916": {"species": "Sphingopyxis sp. QXT-31", "genus": "Sphingopyxis", "family": "Sphingomonadaceae", "order": "Sphingomonadales", "phylum": "Proteobacteria", "superkingdom": "Bacteria"}, "1134687": {"species": "Klebsiella michiganensis", "genus": "Klebsiella", "family": "Enterobacteriaceae", "order": "Enterobacterales", "phylum": "Proteobacteria", "superkingdom": "Bacteria"}, "1736675": {"species": "Devosia sp. A16", "genus": "Devosia", "family": "Hyphomicrobiaceae", "order": "Rhizobiales", "phylum": "Proteobacteria", "superkingdom": "Bacteria"}, "542444": {"species": "uncultured bacterium DC-99E", "genus": "Bacteria-undef", "family": "Bacteria-undef", "order": "Bacteria-undef", "phylum": "Bacteria-undef", "superkingdom": "Bacteria"}, "1511": {"species": "Acetoanaerobium sticklandii", "genus": "Acetoanaerobium", "family": "Peptostreptococcaceae", "order": "Clostridiales", "phylum": "Firmicutes", "superkingdom": "Bacteria"}, "1247": {"species": "Oenococcus oeni", "genus": "Oenococcus", "family": "Leuconostocaceae", "order": "Lactobacillales", "phylum": "Firmicutes", "superkingdom": "Bacteria"}, "43146": {"species": "Rhopalosiphum maidis", "genus": "Rhopalosiphum", "family": "Aphididae", "order": "Hemiptera", "phylum": "Arthropoda", "superkingdom": "Eukaryota"}, "1298593": {"species": "Thalassolituus oleivorans", "genus": "Thalassolituus", "family": "Oceanospirillaceae", "order": "Oceanospirillales", "phylum": "Proteobacteria", "superkingdom": "Bacteria"}, "2306583": {"species": "Halomonas sp. JS92-SW72", "genus": "Halomonas", "family": "Halomonadaceae", "order": "Oceanospirillales", "phylum": "Proteobacteria", "superkingdom": "Bacteria"}, "424182": {"species": "Rhizobium sp. IRBG74", "genus": "Rhizobium", "family": "Rhizobiaceae", "order": "Rhizobiales", "phylum": "Proteobacteria", "superkingdom": "Bacteria"}, "2493678": {"species": "Mesorhizobium sp. M7D.F.Ca.US.005.01.1.1", "genus": "Mesorhizobium", "family": "Phyllobacteriaceae", "order": "Rhizobiales", "phylum": "Proteobacteria", "superkingdom": "Bacteria"}, "340": {"species": "Xanthomonas campestris", "genus": "Xanthomonas", "family": "Xanthomonadaceae", "order": "Xanthomonadales", "phylum": "Proteobacteria", "superkingdom": "Bacteria"}, "88149": {"species": "Saccharina japonica", "genus": "Saccharina", "family": "Laminariaceae", "order": "Laminariales", "phylum": "Eukaryota-undef", "superkingdom": "Eukaryota"}, "1736674": {"species": "Algibacter alginicilyticus", "genus": "Algibacter", "family": "Flavobacteriaceae", "order": "Flavobacteriales", "phylum": "Bacteroidetes", "superkingdom": "Bacteria"}, "2787": {"species": "Porphyra purpurea", "genus": "Porphyra", "family": "Bangiaceae", "order": "Bangiales", "phylum": "Rhodophyta", "superkingdom": "Eukaryota"}, "2496865": {"species": "Maribacter sp. MJ134", "genus": "Maribacter", "family": "Flavobacteriaceae", "order": "Flavobacteriales", "phylum": "Bacteroidetes", "superkingdom": "Bacteria"}, "264198": {"species": "Cupriavidus pinatubonensis", "genus": "Cupriavidus", "family": "Burkholderiaceae", "order": "Burkholderiales", "phylum": "Proteobacteria", "superkingdom": "Bacteria"}, "1389454": {"species": "Candidatus Actinomarina minuta", "genus": "Candidatus Actinomarina", "family": "Candidatus Actinomarinaceae", "order": "Candidatus Actinomarinales", "phylum": "Actinobacteria", "superkingdom": "Bacteria"}, "2507538": {"species": "Muriicola sp. MMS17-SY002", "genus": "Muriicola", "family": "Flavobacteriaceae", "order": "Flavobacteriales", "phylum": "Bacteroidetes", "superkingdom": "Bacteria"}, "1936080": {"species": "Winogradskyella sp. J14-2", "genus": "Winogradskyella", "family": "Flavobacteriaceae", "order": "Flavobacteriales", "phylum": "Bacteroidetes", "superkingdom": "Bacteria"}, "260552": {"species": "Microbulbifer agarilyticus", "genus": "Microbulbifer", "family": "Microbulbiferaceae", "order": "Cellvibrionales", "phylum": "Proteobacteria", "superkingdom": "Bacteria"}, "351348": {"species": "Marinobacter hydrocarbonoclasticus", "genus": "Marinobacter", "family": "Alteromonadaceae", "order": "Alteromonadales", "phylum": "Proteobacteria", "superkingdom": "Bacteria"}, "1206777": {"species": "Pseudomonas sp. Lz4W", "genus": "Pseudomonas", "family": "Pseudomonadaceae", "order": "Pseudomonadales", "phylum": "Proteobacteria", "superkingdom": "Bacteria"}, "1842535": {"species": "Blastomonas sp. RAC04", "genus": "Blastomonas", "family": "Sphingomonadaceae", "order": "Sphingomonadales", "phylum": "Proteobacteria", "superkingdom": "Bacteria"}, "393595": {"species": "Alcanivorax borkumensis", "genus": "Alcanivorax", "family": "Alcanivoracaceae", "order": "Oceanospirillales", "phylum": "Proteobacteria", "superkingdom": "Bacteria"}, "435897": {"species": "Lysobacter capsici", "genus": "Lysobacter", "family": "Xanthomonadaceae", "order": "Xanthomonadales", "phylum": "Proteobacteria", "superkingdom": "Bacteria"}, "1288970": {"species": "Magnetospira sp. QH-2", "genus": "Magnetospira", "family": "Rhodospirillaceae", "order": "Rhodospirillales", "phylum": "Proteobacteria", "superkingdom": "Bacteria"}, "1969806": {"species": "Acidibrevibacterium fodinaquatile", "genus": "Acidibrevibacterium", "family": "Acetobacteraceae", "order": "Rhodospirillales", "phylum": "Proteobacteria", "superkingdom": "Bacteria"}, "754417": {"species": "Winogradskyella sp. PC-19", "genus": "Winogradskyella", "family": "Flavobacteriaceae", "order": "Flavobacteriales", "phylum": "Bacteroidetes", "superkingdom": "Bacteria"}, "1914541": {"species": "Rhizobium sp. Y9", "genus": "Rhizobium", "family": "Rhizobiaceae", "order": "Rhizobiales", "phylum": "Proteobacteria", "superkingdom": "Bacteria"}, "616991": {"species": "Arenibacter algicola", "genus": "Arenibacter", "family": "Flavobacteriaceae", "order": "Flavobacteriales", "phylum": "Bacteroidetes", "superkingdom": "Bacteria"}, "2420306": {"species": "Serratia sp. FDAARGOS_506", "genus": "Serratia", "family": "Yersiniaceae", "order": "Enterobacterales", "phylum": "Proteobacteria", "superkingdom": "Bacteria"}, "520487": {"species": "Brucella suis", "genus": "Brucella", "family": "Brucellaceae", "order": "Rhizobiales", "phylum": "Proteobacteria", "superkingdom": "Bacteria"}, "2493676": {"species": "Mesorhizobium sp. M3A.F.Ca.ET.080.04.2.1", "genus": "Mesorhizobium", "family": "Phyllobacteriaceae", "order": "Rhizobiales", "phylum": "Proteobacteria", "superkingdom": "Bacteria"}, "34126": {"species": "Cladophora albida", "genus": "Cladophora", "family": "Cladophoraceae", "order": "Cladophorales", "phylum": "Chlorophyta", "superkingdom": "Eukaryota"}, "981368": {"species": "Xanthomonas euvesicatoria", "genus": "Xanthomonas", "family": "Xanthomonadaceae", "order": "Xanthomonadales", "phylum": "Proteobacteria", "superkingdom": "Bacteria"}, "2201271": {"species": "Pedobacter sp. eg", "genus": "Pedobacter", "family": "Sphingobacteriaceae", "order": "Sphingobacteriales", "phylum": "Bacteroidetes", "superkingdom": "Bacteria"}, "266": {"species": "Paracoccus denitrificans", "genus": "Paracoccus", "family": "Rhodobacteraceae", "order": "Rhodobacterales", "phylum": "Proteobacteria", "superkingdom": "Bacteria"}, "1850238": {"species": "Rhizorhabdus dicambivorans", "genus": "Rhizorhabdus", "family": "Sphingomonadaceae", "order": "Sphingomonadales", "phylum": "Proteobacteria", "superkingdom": "Bacteria"}, "644801": {"species": "Pseudomonas stutzeri", "genus": "Pseudomonas", "family": "Pseudomonadaceae", "order": "Pseudomonadales", "phylum": "Proteobacteria", "superkingdom": "Bacteria"}, "1336806": {"species": "Reinekea forsetii", "genus": "Reinekea", "family": "Saccharospirillaceae", "order": "Oceanospirillales", "phylum": "Proteobacteria", "superkingdom": "Bacteria"}, "2030797": {"species": "Glaesserella sp. 15-184", "genus": "Glaesserella", "family": "Pasteurellaceae", "order": "Pasteurellales", "phylum": "Proteobacteria", "superkingdom": "Bacteria"}, "589873": {"species": "Alteromonas australica", "genus": "Alteromonas", "family": "Alteromonadaceae", "order": "Alteromonadales", "phylum": "Proteobacteria", "superkingdom": "Bacteria"}, "2027857": {"species": "Mariniflexile sp. TRM1-10", "genus": "Mariniflexile", "family": "Flavobacteriaceae", "order": "Flavobacteriales", "phylum": "Bacteroidetes", "superkingdom": "Bacteria"}, "4686": {"species": "Asparagus officinalis", "genus": "Asparagus", "family": "Asparagaceae", "order": "Asparagales", "phylum": "Streptophyta", "superkingdom": "Eukaryota"}, "880070": {"species": "Cyclobacterium marinum", "genus": "Cyclobacterium", "family": "Cyclobacteriaceae", "order": "Cytophagales", "phylum": "Bacteroidetes", "superkingdom": "Bacteria"}, "287": {"species": "Pseudomonas aeruginosa", "genus": "Pseudomonas", "family": "Pseudomonadaceae", "order": "Pseudomonadales", "phylum": "Proteobacteria", "superkingdom": "Bacteria"}, "2321403": {"species": "Chryseolinea soli", "genus": "Chryseolinea", "family": "Fulvivirgaceae", "order": "Cytophagales", "phylum": "Bacteroidetes", "superkingdom": "Bacteria"}, "266779": {"species": "Chelativorans sp. BNC1", "genus": "Chelativorans", "family": "Phyllobacteriaceae", "order": "Rhizobiales", "phylum": "Proteobacteria", "superkingdom": "Bacteria"}, "758820": {"species": "Aquiflexum balticum", "genus": "Aquiflexum", "family": "Cyclobacteriaceae", "order": "Cytophagales", "phylum": "Bacteroidetes", "superkingdom": "Bacteria"}, "43662": {"species": "Pseudoalteromonas piscicida", "genus": "Pseudoalteromonas", "family": "Pseudoalteromonadaceae", "order": "Alteromonadales", "phylum": "Proteobacteria", "superkingdom": "Bacteria"}, "2014542": {"species": "Alcanivorax sp. N3-2A", "genus": "Alcanivorax", "family": "Alcanivoracaceae", "order": "Oceanospirillales", "phylum": "Proteobacteria", "superkingdom": "Bacteria"}, "143165": {"species": "Sargassum natans", "genus": "Sargassum", "family": "Sargassaceae", "order": "Fucales", "phylum": "Eukaryota-undef", "superkingdom": "Eukaryota"}, "2493670": {"species": "Mesorhizobium sp. M2A.F.Ca.ET.043.02.1.1", "genus": "Mesorhizobium", "family": "Phyllobacteriaceae", "order": "Rhizobiales", "phylum": "Proteobacteria", "superkingdom": "Bacteria"}, "1348584": {"species": "Cellulophaga baltica", "genus": "Cellulophaga", "family": "Flavobacteriaceae", "order": "Flavobacteriales", "phylum": "Bacteroidetes", "superkingdom": "Bacteria"}, "5480": {"species": "Candida parapsilosis", "genus": "Candida", "family": "Debaryomycetaceae", "order": "Saccharomycetales", "phylum": "Ascomycota", "superkingdom": "Eukaryota"}, "2109692": {"species": "Erysipelotrichaceae bacterium GAM147", "genus": "Erysipelotrichaceae-undef", "family": "Erysipelotrichaceae", "order": "Erysipelotrichales", "phylum": "Firmicutes", "superkingdom": "Bacteria"}, "1578828": {"species": "Edwardsiella sp. EA181011", "genus": "Edwardsiella", "family": "Hafniaceae", "order": "Enterobacterales", "phylum": "Proteobacteria", "superkingdom": "Bacteria"}, "74331": {"species": "Maricaulis sp. MCS11", "genus": "Maricaulis", "family": "Hyphomonadaceae", "order": "Rhodobacterales", "phylum": "Proteobacteria", "superkingdom": "Bacteria"}, "50340": {"species": "Pseudomonas fuscovaginae", "genus": "Pseudomonas", "family": "Pseudomonadaceae", "order": "Pseudomonadales", "phylum": "Proteobacteria", "superkingdom": "Bacteria"}, "588932": {"species": "Brevundimonas naejangsanensis", "genus": "Brevundimonas", "family": "Caulobacteraceae", "order": "Caulobacterales", "phylum": "Proteobacteria", "superkingdom": "Bacteria"}, "271420": {"species": "Pseudomonas xanthomarina", "genus": "Pseudomonas", "family": "Pseudomonadaceae", "order": "Pseudomonadales", "phylum": "Proteobacteria", "superkingdom": "Bacteria"}, "461633": {"species": "Stephania japonica", "genus": "Stephania", "family": "Menispermaceae", "order": "Ranunculales", "phylum": "Streptophyta", "superkingdom": "Eukaryota"}, "1504981": {"species": "Halomonas sp. KO116", "genus": "Halomonas", "family": "Halomonadaceae", "order": "Oceanospirillales", "phylum": "Proteobacteria", "superkingdom": "Bacteria"}, "2055892": {"species": "Idiomarina sp. X4", "genus": "Idiomarina", "family": "Idiomarinaceae", "order": "Alteromonadales", "phylum": "Proteobacteria", "superkingdom": "Bacteria"}, "135742": {"species": "Paracoccus methylutens", "genus": "Paracoccus", "family": "Rhodobacteraceae", "order": "Rhodobacterales", "phylum": "Proteobacteria", "superkingdom": "Bacteria"}, "570277": {"species": "Endozoicomonas montiporae", "genus": "Endozoicomonas", "family": "Endozoicomonadaceae", "order": "Oceanospirillales", "phylum": "Proteobacteria", "superkingdom": "Bacteria"}, "292414": {"species": "Ruegeria sp. TM1040", "genus": "Ruegeria", "family": "Rhodobacteraceae", "order": "Rhodobacterales", "phylum": "Proteobacteria", "superkingdom": "Bacteria"}, "1392250": {"species": "Aspergillus steynii", "genus": "Aspergillus", "family": "Aspergillaceae", "order": "Eurotiales", "phylum": "Ascomycota", "superkingdom": "Eukaryota"}, "1031710": {"species": "Oligotropha carboxidovorans", "genus": "Oligotropha", "family": "Bradyrhizobiaceae", "order": "Rhizobiales", "phylum": "Proteobacteria", "superkingdom": "Bacteria"}, "430877": {"species": "Marinobacter sp. DG1194", "genus": "Marinobacter", "family": "Alteromonadaceae", "order": "Alteromonadales", "phylum": "Proteobacteria", "superkingdom": "Bacteria"}, "1761891": {"species": "Pseudoalteromonas sp. 13-15", "genus": "Pseudoalteromonas", "family": "Pseudoalteromonadaceae", "order": "Alteromonadales", "phylum": "Proteobacteria", "superkingdom": "Bacteria"}, "536": {"species": "Chromobacterium violaceum", "genus": "Chromobacterium", "family": "Chromobacteriaceae", "order": "Neisseriales", "phylum": "Proteobacteria", "superkingdom": "Bacteria"}, "1808001": {"species": "Acinetobacter sp. LoGeW2-3", "genus": "Acinetobacter", "family": "Moraxellaceae", "order": "Pseudomonadales", "phylum": "Proteobacteria", "superkingdom": "Bacteria"}, "218673": {"species": "Sulfitobacter dubius", "genus": "Sulfitobacter", "family": "Rhodobacteraceae", "order": "Rhodobacterales", "phylum": "Proteobacteria", "superkingdom": "Bacteria"}, "717774": {"species": "Marinomonas mediterranea", "genus": "Marinomonas", "family": "Oceanospirillaceae", "order": "Oceanospirillales", "phylum": "Proteobacteria", "superkingdom": "Bacteria"}, "3635": {"species": "Gossypium hirsutum", "genus": "Gossypium", "family": "Malvaceae", "order": "Malvales", "phylum": "Streptophyta", "superkingdom": "Eukaryota"}, "92947": {"species": "Ketogulonicigenium robustum", "genus": "Ketogulonicigenium", "family": "Rhodobacteraceae", "order": "Rhodobacterales", "phylum": "Proteobacteria", "superkingdom": "Bacteria"}, "104102": {"species": "Acetobacter tropicalis", "genus": "Acetobacter", "family": "Acetobacteraceae", "order": "Rhodospirillales", "phylum": "Proteobacteria", "superkingdom": "Bacteria"}, "29497": {"species": "Vibrio splendidus", "genus": "Vibrio", "family": "Vibrionaceae", "order": "Vibrionales", "phylum": "Proteobacteria", "superkingdom": "Bacteria"}, "1867719": {"species": "Phyllobacterium zundukense", "genus": "Phyllobacterium", "family": "Phyllobacteriaceae", "order": "Rhizobiales", "phylum": "Proteobacteria", "superkingdom": "Bacteria"}, "216432": {"species": "Croceibacter atlanticus", "genus": "Croceibacter", "family": "Flavobacteriaceae", "order": "Flavobacteriales", "phylum": "Bacteroidetes", "superkingdom": "Bacteria"}, "1457365": {"species": "Candidatus Cyclonatronum proteinivorum", "genus": "Candidatus Cyclonatronum", "family": "Balneolaeota-undef", "order": "Balneolaeota-undef", "phylum": "Balneolaeota", "superkingdom": "Bacteria"}, "1560339": {"species": "Enterobacter sp. E20", "genus": "Enterobacter", "family": "Enterobacteriaceae", "order": "Enterobacterales", "phylum": "Proteobacteria", "superkingdom": "Bacteria"}, "2057741": {"species": "Bradyrhizobium sp. SK17", "genus": "Bradyrhizobium", "family": "Bradyrhizobiaceae", "order": "Rhizobiales", "phylum": "Proteobacteria", "superkingdom": "Bacteria"}, "133788": {"species": "uncultured prasinophyte clone OM5", "genus": "Chlorophyta-undef", "family": "Chlorophyta-undef", "order": "Chlorophyta-undef", "phylum": "Chlorophyta", "superkingdom": "Eukaryota"}, "470934": {"species": "Pantoea vagans", "genus": "Pantoea", "family": "Erwiniaceae", "order": "Enterobacterales", "phylum": "Proteobacteria", "superkingdom": "Bacteria"}, "1181525": {"species": "uncultured bacterium contig00037", "genus": "Bacteria-undef", "family": "Bacteria-undef", "order": "Bacteria-undef", "phylum": "Bacteria-undef", "superkingdom": "Bacteria"}, "1620421": {"species": "Hoeflea sp. IMCC20628", "genus": "Hoeflea", "family": "Phyllobacteriaceae", "order": "Rhizobiales", "phylum": "Proteobacteria", "superkingdom": "Bacteria"}, "1806508": {"species": "Candidatus Promineofilum breve", "genus": "Candidatus Promineofilum", "family": "Ardenticatenaceae", "order": "Ardenticatenales", "phylum": "Chloroflexi", "superkingdom": "Bacteria"}, "1218110": {"species": "Flavobacterium branchiophilum", "genus": "Flavobacterium", "family": "Flavobacteriaceae", "order": "Flavobacteriales", "phylum": "Bacteroidetes", "superkingdom": "Bacteria"}, "999552": {"species": "Leisingera methylohalidivorans", "genus": "Leisingera", "family": "Rhodobacteraceae", "order": "Rhodobacterales", "phylum": "Proteobacteria", "superkingdom": "Bacteria"}, "407020": {"species": "Sphingobium sp. MI1205", "genus": "Sphingobium", "family": "Sphingomonadaceae", "order": "Sphingomonadales", "phylum": "Proteobacteria", "superkingdom": "Bacteria"}, "217203": {"species": "Achromobacter spanius", "genus": "Achromobacter", "family": "Alcaligenaceae", "order": "Burkholderiales", "phylum": "Proteobacteria", "superkingdom": "Bacteria"}, "434923": {"species": "Coxiella burnetii", "genus": "Coxiella", "family": "Coxiellaceae", "order": "Legionellales", "phylum": "Proteobacteria", "superkingdom": "Bacteria"}, "95300": {"species": "Pseudomonas vancouverensis", "genus": "Pseudomonas", "family": "Pseudomonadaceae", "order": "Pseudomonadales", "phylum": "Proteobacteria", "superkingdom": "Bacteria"}, "1352940": {"species": "Elizabethkingia anophelis", "genus": "Elizabethkingia", "family": "Weeksellaceae", "order": "Flavobacteriales", "phylum": "Bacteroidetes", "superkingdom": "Bacteria"}, "2294119": {"species": "Flavobacterium sp. CJ74", "genus": "Flavobacterium", "family": "Flavobacteriaceae", "order": "Flavobacteriales", "phylum": "Bacteroidetes", "superkingdom": "Bacteria"}, "402626": {"species": "Ralstonia pickettii", "genus": "Ralstonia", "family": "Burkholderiaceae", "order": "Burkholderiales", "phylum": "Proteobacteria", "superkingdom": "Bacteria"}, "1125847": {"species": "Rhizobium sp. NT-26", "genus": "Rhizobium", "family": "Rhizobiaceae", "order": "Rhizobiales", "phylum": "Proteobacteria", "superkingdom": "Bacteria"}, "1455062": {"species": "Riemerella anatipestifer", "genus": "Riemerella", "family": "Weeksellaceae", "order": "Flavobacteriales", "phylum": "Bacteroidetes", "superkingdom": "Bacteria"}, "383629": {"species": "Phaeobacter inhibens", "genus": "Phaeobacter", "family": "Rhodobacteraceae", "order": "Rhodobacterales", "phylum": "Proteobacteria", "superkingdom": "Bacteria"}, "2233851": {"species": "Blastochloris tepida", "genus": "Blastochloris", "family": "Hyphomicrobiaceae", "order": "Rhizobiales", "phylum": "Proteobacteria", "superkingdom": "Bacteria"}, "1355330": {"species": "Flavobacterium faecale", "genus": "Flavobacterium", "family": "Flavobacteriaceae", "order": "Flavobacteriales", "phylum": "Bacteroidetes", "superkingdom": "Bacteria"}, "191390": {"species": "Pseudomonas palleroniana", "genus": "Pseudomonas", "family": "Pseudomonadaceae", "order": "Pseudomonadales", "phylum": "Proteobacteria", "superkingdom": "Bacteria"}, "1798205": {"species": "Cohaesibacter sp. ES.047", "genus": "Cohaesibacter", "family": "Cohaesibacteraceae", "order": "Rhizobiales", "phylum": "Proteobacteria", "superkingdom": "Bacteria"}, "2070369": {"species": "Sulfitobacter sp. JL08", "genus": "Sulfitobacter", "family": "Rhodobacteraceae", "order": "Rhodobacterales", "phylum": "Proteobacteria", "superkingdom": "Bacteria"}, "1881016": {"species": "Achromobacter sp. MFA1 R4", "genus": "Achromobacter", "family": "Alcaligenaceae", "order": "Burkholderiales", "phylum": "Proteobacteria", "superkingdom": "Bacteria"}, "298656": {"species": "Blattabacterium sp. (Cryptocercus kyebangensis)", "genus": "Blattabacterium", "family": "Blattabacteriaceae", "order": "Flavobacteriales", "phylum": "Bacteroidetes", "superkingdom": "Bacteria"}, "4442": {"species": "Camellia sinensis", "genus": "Camellia", "family": "Theaceae", "order": "Ericales", "phylum": "Streptophyta", "superkingdom": "Eukaryota"}, "70775": {"species": "Pseudomonas plecoglossicida", "genus": "Pseudomonas", "family": "Pseudomonadaceae", "order": "Pseudomonadales", "phylum": "Proteobacteria", "superkingdom": "Bacteria"}, "153496": {"species": "Kozakia baliensis", "genus": "Kozakia", "family": "Acetobacteraceae", "order": "Rhodospirillales", "phylum": "Proteobacteria", "superkingdom": "Bacteria"}, "1401254": {"species": "Serratia marcescens", "genus": "Serratia", "family": "Yersiniaceae", "order": "Enterobacterales", "phylum": "Proteobacteria", "superkingdom": "Bacteria"}, "879274": {"species": "Shinella sp. HZN7", "genus": "Shinella", "family": "Rhizobiaceae", "order": "Rhizobiales", "phylum": "Proteobacteria", "superkingdom": "Bacteria"}, "652103": {"species": "Rhodopseudomonas palustris", "genus": "Rhodopseudomonas", "family": "Bradyrhizobiaceae", "order": "Rhizobiales", "phylum": "Proteobacteria", "superkingdom": "Bacteria"}, "1891279": {"species": "Thalassospira indica", "genus": "Thalassospira", "family": "Rhodospirillaceae", "order": "Rhodospirillales", "phylum": "Proteobacteria", "superkingdom": "Bacteria"}, "741091": {"species": "Rahnella sp. Y9602", "genus": "Rahnella", "family": "Yersiniaceae", "order": "Enterobacterales", "phylum": "Proteobacteria", "superkingdom": "Bacteria"}, "441209": {"species": "Rhodobaca barguzinensis", "genus": "Rhodobaca", "family": "Rhodobacteraceae", "order": "Rhodobacterales", "phylum": "Proteobacteria", "superkingdom": "Bacteria"}, "1649877": {"species": "Pseudomonas sp. CCOS 191", "genus": "Pseudomonas", "family": "Pseudomonadaceae", "order": "Pseudomonadales", "phylum": "Proteobacteria", "superkingdom": "Bacteria"}, "450851": {"species": "Phenylobacterium zucineum", "genus": "Phenylobacterium", "family": "Caulobacteraceae", "order": "Caulobacterales", "phylum": "Proteobacteria", "superkingdom": "Bacteria"}, "1736046": {"species": "Streptomyces sp. SM18", "genus": "Streptomyces", "family": "Streptomycetaceae", "order": "Streptomycetales", "phylum": "Actinobacteria", "superkingdom": "Bacteria"}, "2054915": {"species": "Pseudomonas sp. 09C 129", "genus": "Pseudomonas", "family": "Pseudomonadaceae", "order": "Pseudomonadales", "phylum": "Proteobacteria", "superkingdom": "Bacteria"}, "76869": {"species": "Pseudomonas putida", "genus": "Pseudomonas", "family": "Pseudomonadaceae", "order": "Pseudomonadales", "phylum": "Proteobacteria", "superkingdom": "Bacteria"}, "2126319": {"species": "Variovorax sp. PMC12", "genus": "Variovorax", "family": "Comamonadaceae", "order": "Burkholderiales", "phylum": "Proteobacteria", "superkingdom": "Bacteria"}, "2493673": {"species": "Mesorhizobium sp. M1B.F.Ca.ET.045.04.1.1", "genus": "Mesorhizobium", "family": "Phyllobacteriaceae", "order": "Rhizobiales", "phylum": "Proteobacteria", "superkingdom": "Bacteria"}, "1529068": {"species": "Paracoccus sp. BM15", "genus": "Paracoccus", "family": "Rhodobacteraceae", "order": "Rhodobacterales", "phylum": "Proteobacteria", "superkingdom": "Bacteria"}, "326302": {"species": "Pseudomonas sp. GP83", "genus": "Pseudomonas", "family": "Pseudomonadaceae", "order": "Pseudomonadales", "phylum": "Proteobacteria", "superkingdom": "Bacteria"}, "930806": {"species": "Halioglobus pacificus", "genus": "Halioglobus", "family": "Halieaceae", "order": "Cellvibrionales", "phylum": "Proteobacteria", "superkingdom": "Bacteria"}, "1367847": {"species": "Paracoccus aminophilus", "genus": "Paracoccus", "family": "Rhodobacteraceae", "order": "Rhodobacterales", "phylum": "Proteobacteria", "superkingdom": "Bacteria"}, "498217": {"species": "Edwardsiella tarda", "genus": "Edwardsiella", "family": "Hafniaceae", "order": "Enterobacterales", "phylum": "Proteobacteria", "superkingdom": "Bacteria"}, "1714848": {"species": "Aquimarina sp. AD1", "genus": "Aquimarina", "family": "Flavobacteriaceae", "order": "Flavobacteriales", "phylum": "Bacteroidetes", "superkingdom": "Bacteria"}, "253": {"species": "Chryseobacterium indologenes", "genus": "Chryseobacterium", "family": "Weeksellaceae", "order": "Flavobacteriales", "phylum": "Bacteroidetes", "superkingdom": "Bacteria"}, "2202148": {"species": "Azospirillum thermophilum", "genus": "Azospirillum", "family": "Rhodospirillaceae", "order": "Rhodospirillales", "phylum": "Proteobacteria", "superkingdom": "Bacteria"}, "76758": {"species": "Pseudomonas orientalis", "genus": "Pseudomonas", "family": "Pseudomonadaceae", "order": "Pseudomonadales", "phylum": "Proteobacteria", "superkingdom": "Bacteria"}, "4558": {"species": "Sorghum bicolor", "genus": "Sorghum", "family": "Poaceae", "order": "Poales", "phylum": "Streptophyta", "superkingdom": "Eukaryota"}, "1883416": {"species": "Halomonas sp. 1513", "genus": "Halomonas", "family": "Halomonadaceae", "order": "Oceanospirillales", "phylum": "Proteobacteria", "superkingdom": "Bacteria"}, "2060312": {"species": "Altererythrobacter sp. B11", "genus": "Altererythrobacter", "family": "Erythrobacteraceae", "order": "Sphingomonadales", "phylum": "Proteobacteria", "superkingdom": "Bacteria"}, "43658": {"species": "Pseudoalteromonas rubra", "genus": "Pseudoalteromonas", "family": "Pseudoalteromonadaceae", "order": "Alteromonadales", "phylum": "Proteobacteria", "superkingdom": "Bacteria"}, "1625125": {"species": "uncultured bacterium BD_contig01436", "genus": "Bacteria-undef", "family": "Bacteria-undef", "order": "Bacteria-undef", "phylum": "Bacteria-undef", "superkingdom": "Bacteria"}, "1123269": {"species": "Sphingomonas sanxanigenens", "genus": "Sphingomonas", "family": "Sphingomonadaceae", "order": "Sphingomonadales", "phylum": "Proteobacteria", "superkingdom": "Bacteria"}, "200451": {"species": "Pseudomonas poae", "genus": "Pseudomonas", "family": "Pseudomonadaceae", "order": "Pseudomonadales", "phylum": "Proteobacteria", "superkingdom": "Bacteria"}, "2203895": {"species": "Psychrobacter sp. YP14", "genus": "Psychrobacter", "family": "Moraxellaceae", "order": "Pseudomonadales", "phylum": "Proteobacteria", "superkingdom": "Bacteria"}, "1093141": {"species": "Nannochloropsis gaditana", "genus": "Nannochloropsis", "family": "Monodopsidaceae", "order": "Eustigmatales", "phylum": "Eukaryota-undef", "superkingdom": "Eukaryota"}, "477245": {"species": "Streptomyces cyaneogriseus", "genus": "Streptomyces", "family": "Streptomycetaceae", "order": "Streptomycetales", "phylum": "Actinobacteria", "superkingdom": "Bacteria"}, "663": {"species": "Vibrio alginolyticus", "genus": "Vibrio", "family": "Vibrionaceae", "order": "Vibrionales", "phylum": "Proteobacteria", "superkingdom": "Bacteria"}, "2067957": {"species": "Methylobacterium sp. DM1", "genus": "Methylobacterium", "family": "Methylobacteriaceae", "order": "Rhizobiales", "phylum": "Proteobacteria", "superkingdom": "Bacteria"}, "82367": {"species": "Paracoccus pantotrophus", "genus": "Paracoccus", "family": "Rhodobacteraceae", "order": "Rhodobacterales", "phylum": "Proteobacteria", "superkingdom": "Bacteria"}, "1379909": {"species": "Rufibacter sp. DG15C", "genus": "Rufibacter", "family": "Hymenobacteraceae", "order": "Cytophagales", "phylum": "Bacteroidetes", "superkingdom": "Bacteria"}, "2508687": {"species": "Candidatus Thioglobus sp. NP1", "genus": "Candidatus Thioglobus", "family": "Proteobacteria-undef", "order": "Proteobacteria-undef", "phylum": "Proteobacteria", "superkingdom": "Bacteria"}, "1761453": {"species": "Euzebyella marina", "genus": "Euzebyella", "family": "Flavobacteriaceae", "order": "Flavobacteriales", "phylum": "Bacteroidetes", "superkingdom": "Bacteria"}, "356837": {"species": "Azoarcus sp. DN11", "genus": "Azoarcus", "family": "Zoogloeaceae", "order": "Rhodocyclales", "phylum": "Proteobacteria", "superkingdom": "Bacteria"}, "929562": {"species": "Emticicia oligotrophica", "genus": "Emticicia", "family": "Cytophagaceae", "order": "Cytophagales", "phylum": "Bacteroidetes", "superkingdom": "Bacteria"}, "1978339": {"species": "Chromatiaceae bacterium 2141T.STBD.0c.01a", "genus": "Chromatiaceae-undef", "family": "Chromatiaceae", "order": "Chromatiales", "phylum": "Proteobacteria", "superkingdom": "Bacteria"}, "1128331": {"species": "Sinorhizobium fredii", "genus": "Sinorhizobium", "family": "Rhizobiaceae", "order": "Rhizobiales", "phylum": "Proteobacteria", "superkingdom": "Bacteria"}, "475662": {"species": "Halomonas beimenensis", "genus": "Halomonas", "family": "Halomonadaceae", "order": "Oceanospirillales", "phylum": "Proteobacteria", "superkingdom": "Bacteria"}, "1439867": {"species": "uncultured bacterium B3TF_MPn2", "genus": "Bacteria-undef", "family": "Bacteria-undef", "order": "Bacteria-undef", "phylum": "Bacteria-undef", "superkingdom": "Bacteria"}, "403776": {"species": "Sphingobacterium sp. PM2-P1-29", "genus": "Sphingobacterium", "family": "Sphingobacteriaceae", "order": "Sphingobacteriales", "phylum": "Bacteroidetes", "superkingdom": "Bacteria"}, "230089": {"species": "Photorhabdus thracensis", "genus": "Photorhabdus", "family": "Morganellaceae", "order": "Enterobacterales", "phylum": "Proteobacteria", "superkingdom": "Bacteria"}, "1855352": {"species": "Streptomyces sp. TLI_053", "genus": "Streptomyces", "family": "Streptomycetaceae", "order": "Streptomycetales", "phylum": "Actinobacteria", "superkingdom": "Bacteria"}, "1117313": {"species": "Pseudoalteromonas arctica", "genus": "Pseudoalteromonas", "family": "Pseudoalteromonadaceae", "order": "Alteromonadales", "phylum": "Proteobacteria", "superkingdom": "Bacteria"}, "1051646": {"species": "Vibrio tubiashii", "genus": "Vibrio", "family": "Vibrionaceae", "order": "Vibrionales", "phylum": "Proteobacteria", "superkingdom": "Bacteria"}, "347534": {"species": "Zobellella denitrificans", "genus": "Zobellella", "family": "Aeromonadaceae", "order": "Aeromonadales", "phylum": "Proteobacteria", "superkingdom": "Bacteria"}, "272942": {"species": "Rhodobacter capsulatus", "genus": "Rhodobacter", "family": "Rhodobacteraceae", "order": "Rhodobacterales", "phylum": "Proteobacteria", "superkingdom": "Bacteria"}, "542413": {"species": "uncultured bacterium ARCTIC24_F_09", "genus": "Bacteria-undef", "family": "Bacteria-undef", "order": "Bacteria-undef", "phylum": "Bacteria-undef", "superkingdom": "Bacteria"}, "316": {"species": "Pseudomonas stutzeri", "genus": "Pseudomonas", "family": "Pseudomonadaceae", "order": "Pseudomonadales", "phylum": "Proteobacteria", "superkingdom": "Bacteria"}, "1703969": {"species": "Rhizobium sp. N324", "genus": "Rhizobium", "family": "Rhizobiaceae", "order": "Rhizobiales", "phylum": "Proteobacteria", "superkingdom": "Bacteria"}, "2014541": {"species": "Halomonas sp. N3-2A", "genus": "Halomonas", "family": "Halomonadaceae", "order": "Oceanospirillales", "phylum": "Proteobacteria", "superkingdom": "Bacteria"}, "50452": {"species": "Arabis alpina", "genus": "Arabis", "family": "Brassicaceae", "order": "Brassicales", "phylum": "Streptophyta", "superkingdom": "Eukaryota"}, "1208324": {"species": "Celeribacter indicus", "genus": "Celeribacter", "family": "Rhodobacteraceae", "order": "Rhodobacterales", "phylum": "Proteobacteria", "superkingdom": "Bacteria"}, "979": {"species": "Cellulophaga lytica", "genus": "Cellulophaga", "family": "Flavobacteriaceae", "order": "Flavobacteriales", "phylum": "Bacteroidetes", "superkingdom": "Bacteria"}, "1735588": {"species": "Nautella sp. A04V", "genus": "Nautella", "family": "Rhodobacteraceae", "order": "Rhodobacterales", "phylum": "Proteobacteria", "superkingdom": "Bacteria"}, "1917421": {"species": "Ketobacter alkanivorans", "genus": "Ketobacter", "family": "Alcanivoracaceae", "order": "Oceanospirillales", "phylum": "Proteobacteria", "superkingdom": "Bacteria"}, "1850526": {"species": "Arachidicoccus sp. BS20", "genus": "Arachidicoccus", "family": "Chitinophagaceae", "order": "Chitinophagales", "phylum": "Bacteroidetes", "superkingdom": "Bacteria"}, "430885": {"species": "Marinobacter sp. DG1597", "genus": "Marinobacter", "family": "Alteromonadaceae", "order": "Alteromonadales", "phylum": "Proteobacteria", "superkingdom": "Bacteria"}, "1266925": {"species": "Nitrosospira briensis", "genus": "Nitrosospira", "family": "Nitrosomonadaceae", "order": "Nitrosomonadales", "phylum": "Proteobacteria", "superkingdom": "Bacteria"}, "1294385": {"species": "Saccharomyces cerevisiae", "genus": "Saccharomyces", "family": "Saccharomycetaceae", "order": "Saccharomycetales", "phylum": "Ascomycota", "superkingdom": "Eukaryota"}, "1769779": {"species": "Microbulbifer aggregans", "genus": "Microbulbifer", "family": "Microbulbiferaceae", "order": "Cellvibrionales", "phylum": "Proteobacteria", "superkingdom": "Bacteria"}, "60890": {"species": "Phaeobacter gallaeciensis", "genus": "Phaeobacter", "family": "Rhodobacteraceae", "order": "Rhodobacterales", "phylum": "Proteobacteria", "superkingdom": "Bacteria"}, "56765": {"species": "uncultured marine bacterium", "genus": "Bacteria-undef", "family": "Bacteria-undef", "order": "Bacteria-undef", "phylum": "Bacteria-undef", "superkingdom": "Bacteria"}, "105559": {"species": "Nitrosococcus watsonii", "genus": "Nitrosococcus", "family": "Chromatiaceae", "order": "Chromatiales", "phylum": "Proteobacteria", "superkingdom": "Bacteria"}, "396": {"species": "Rhizobium phaseoli", "genus": "Rhizobium", "family": "Rhizobiaceae", "order": "Rhizobiales", "phylum": "Proteobacteria", "superkingdom": "Bacteria"}, "2021862": {"species": "Labrenzia sp. VG12", "genus": "Labrenzia", "family": "Rhodobacteraceae", "order": "Rhodobacterales", "phylum": "Proteobacteria", "superkingdom": "Bacteria"}, "645": {"species": "Aeromonas salmonicida", "genus": "Aeromonas", "family": "Aeromonadaceae", "order": "Aeromonadales", "phylum": "Proteobacteria", "superkingdom": "Bacteria"}, "1354304": {"species": "Xenorhabdus poinarii", "genus": "Xenorhabdus", "family": "Morganellaceae", "order": "Enterobacterales", "phylum": "Proteobacteria", "superkingdom": "Bacteria"}, "63459": {"species": "Chenopodium quinoa", "genus": "Chenopodium", "family": "Chenopodiaceae", "order": "Caryophyllales", "phylum": "Streptophyta", "superkingdom": "Eukaryota"}, "745310": {"species": "Sphingomonas sp. MM-1", "genus": "Sphingomonas", "family": "Sphingomonadaceae", "order": "Sphingomonadales", "phylum": "Proteobacteria", "superkingdom": "Bacteria"}, "485918": {"species": "Chitinophaga pinensis", "genus": "Chitinophaga", "family": "Chitinophagaceae", "order": "Chitinophagales", "phylum": "Bacteroidetes", "superkingdom": "Bacteria"}, "1855380": {"species": "Pseudomonas sp. Z003-0.4C(8344-21)", "genus": "Pseudomonas", "family": "Pseudomonadaceae", "order": "Pseudomonadales", "phylum": "Proteobacteria", "superkingdom": "Bacteria"}, "542439": {"species": "uncultured bacterium ARCTIC47_D_06", "genus": "Bacteria-undef", "family": "Bacteria-undef", "order": "Bacteria-undef", "phylum": "Bacteria-undef", "superkingdom": "Bacteria"}, "1586234": {"species": "Pseudomonas sp. IR53", "genus": "Pseudomonas", "family": "Pseudomonadaceae", "order": "Pseudomonadales", "phylum": "Proteobacteria", "superkingdom": "Bacteria"}, "8083": {"species": "Xiphophorus maculatus", "genus": "Xiphophorus", "family": "Poeciliidae", "order": "Cyprinodontiformes", "phylum": "Chordata", "superkingdom": "Eukaryota"}, "257402": {"species": "uncultured marine bacterium 582", "genus": "Bacteria-undef", "family": "Bacteria-undef", "order": "Bacteria-undef", "phylum": "Bacteria-undef", "superkingdom": "Bacteria"}, "106592": {"species": "Ensifer adhaerens", "genus": "Ensifer", "family": "Rhizobiaceae", "order": "Rhizobiales", "phylum": "Proteobacteria", "superkingdom": "Bacteria"}, "190650": {"species": "Caulobacter vibrioides", "genus": "Caulobacter", "family": "Caulobacteraceae", "order": "Caulobacterales", "phylum": "Proteobacteria", "superkingdom": "Bacteria"}, "87883": {"species": "Burkholderia multivorans", "genus": "Burkholderia", "family": "Burkholderiaceae", "order": "Burkholderiales", "phylum": "Proteobacteria", "superkingdom": "Bacteria"}, "1334193": {"species": "[Enterobacter] lignolyticus", "genus": "Pluralibacter", "family": "Enterobacteriaceae", "order": "Enterobacterales", "phylum": "Proteobacteria", "superkingdom": "Bacteria"}, "39645": {"species": "Mesorhizobium ciceri", "genus": "Mesorhizobium", "family": "Phyllobacteriaceae", "order": "Rhizobiales", "phylum": "Proteobacteria", "superkingdom": "Bacteria"}, "531844": {"species": "Flavobacteriaceae bacterium 3519-10", "genus": "Flavobacteriaceae-undef", "family": "Flavobacteriaceae", "order": "Flavobacteriales", "phylum": "Bacteroidetes", "superkingdom": "Bacteria"}, "2518644": {"species": "Pseudomonas sp. SNU WT1", "genus": "Pseudomonas", "family": "Pseudomonadaceae", "order": "Pseudomonadales", "phylum": "Proteobacteria", "superkingdom": "Bacteria"}, "367190": {"species": "Yersinia similis", "genus": "Yersinia", "family": "Yersiniaceae", "order": "Enterobacterales", "phylum": "Proteobacteria", "superkingdom": "Bacteria"}, "301102": {"species": "Enterobacter hormaechei", "genus": "Enterobacter", "family": "Enterobacteriaceae", "order": "Enterobacterales", "phylum": "Proteobacteria", "superkingdom": "Bacteria"}, "487184": {"species": "Pseudomonas xinjiangensis", "genus": "Pseudomonas", "family": "Pseudomonadaceae", "order": "Pseudomonadales", "phylum": "Proteobacteria", "superkingdom": "Bacteria"}, "945713": {"species": "Ignavibacterium album", "genus": "Ignavibacterium", "family": "Ignavibacteriaceae", "order": "Ignavibacteriales", "phylum": "Ignavibacteriae", "superkingdom": "Bacteria"}, "2067960": {"species": "Azoarcus sp. SY39", "genus": "Azoarcus", "family": "Zoogloeaceae", "order": "Rhodocyclales", "phylum": "Proteobacteria", "superkingdom": "Bacteria"}, "1579316": {"species": "Halocynthiibacter arcticus", "genus": "Halocynthiibacter", "family": "Rhodobacteraceae", "order": "Rhodobacterales", "phylum": "Proteobacteria", "superkingdom": "Bacteria"}, "114615": {"species": "Bradyrhizobium sp. ORS 278", "genus": "Bradyrhizobium", "family": "Bradyrhizobiaceae", "order": "Rhizobiales", "phylum": "Proteobacteria", "superkingdom": "Bacteria"}, "530564": {"species": "Pirellula staleyi", "genus": "Pirellula", "family": "Pirellulaceae", "order": "Pirellulales", "phylum": "Planctomycetes", "superkingdom": "Bacteria"}, "118797": {"species": "Lipotes vexillifer", "genus": "Lipotes", "family": "Lipotidae", "order": "Artiodactyla", "phylum": "Chordata", "superkingdom": "Eukaryota"}, "1881061": {"species": "Stappia sp. ES.058", "genus": "Stappia", "family": "Rhodobacteraceae", "order": "Rhodobacterales", "phylum": "Proteobacteria", "superkingdom": "Bacteria"}, "1871037": {"species": "Flavobacteriaceae bacterium", "genus": "Flavobacteriaceae-undef", "family": "Flavobacteriaceae", "order": "Flavobacteriales", "phylum": "Bacteroidetes", "superkingdom": "Bacteria"}, "1434072": {"species": "Pseudomonas salegens", "genus": "Pseudomonas", "family": "Pseudomonadaceae", "order": "Pseudomonadales", "phylum": "Proteobacteria", "superkingdom": "Bacteria"}, "2048283": {"species": "Thalassospira marina", "genus": "Thalassospira", "family": "Rhodospirillaceae", "order": "Rhodospirillales", "phylum": "Proteobacteria", "superkingdom": "Bacteria"}, "1207075": {"species": "Pseudomonas sp. UW4", "genus": "Pseudomonas", "family": "Pseudomonadaceae", "order": "Pseudomonadales", "phylum": "Proteobacteria", "superkingdom": "Bacteria"}, "1790137": {"species": "Wenyingzhuangia fucanilytica", "genus": "Wenyingzhuangia", "family": "Flavobacteriaceae", "order": "Flavobacteriales", "phylum": "Bacteroidetes", "superkingdom": "Bacteria"}, "1389005": {"species": "Sulfitobacter sp. SK012", "genus": "Sulfitobacter", "family": "Rhodobacteraceae", "order": "Rhodobacterales", "phylum": "Proteobacteria", "superkingdom": "Bacteria"}, "2040586": {"species": "Stenotrophomonas sp. Pemsol", "genus": "Stenotrophomonas", "family": "Xanthomonadaceae", "order": "Xanthomonadales", "phylum": "Proteobacteria", "superkingdom": "Bacteria"}, "575788": {"species": "Vibrio atlanticus", "genus": "Vibrio", "family": "Vibrionaceae", "order": "Vibrionales", "phylum": "Proteobacteria", "superkingdom": "Bacteria"}, "641491": {"species": "Desulfovibrio desulfuricans", "genus": "Desulfovibrio", "family": "Desulfovibrionaceae", "order": "Desulfovibrionales", "phylum": "Proteobacteria", "superkingdom": "Bacteria"}, "1196835": {"species": "Pseudomonas stutzeri", "genus": "Pseudomonas", "family": "Pseudomonadaceae", "order": "Pseudomonadales", "phylum": "Proteobacteria", "superkingdom": "Bacteria"}, "29159": {"species": "Crassostrea gigas", "genus": "Crassostrea", "family": "Ostreidae", "order": "Ostreida", "phylum": "Mollusca", "superkingdom": "Eukaryota"}, "1234273": {"species": "Tachysurus fulvidraco", "genus": "Tachysurus", "family": "Bagridae", "order": "Siluriformes", "phylum": "Chordata", "superkingdom": "Eukaryota"}, "1150389": {"species": "Flavobacteriaceae bacterium UJ101", "genus": "Flavobacteriaceae-undef", "family": "Flavobacteriaceae", "order": "Flavobacteriales", "phylum": "Bacteroidetes", "superkingdom": "Bacteria"}, "1262456": {"species": "Ralstonia solanacearum", "genus": "Ralstonia", "family": "Burkholderiaceae", "order": "Burkholderiales", "phylum": "Proteobacteria", "superkingdom": "Bacteria"}, "1325090": {"species": "Bradyrhizobium guangdongense", "genus": "Bradyrhizobium", "family": "Bradyrhizobiaceae", "order": "Rhizobiales", "phylum": "Proteobacteria", "superkingdom": "Bacteria"}, "1981173": {"species": "Rhizobium sp. NXC14", "genus": "Rhizobium", "family": "Rhizobiaceae", "order": "Rhizobiales", "phylum": "Proteobacteria", "superkingdom": "Bacteria"}, "2057808": {"species": "Lacinutrix sp. Bg11-31", "genus": "Lacinutrix", "family": "Flavobacteriaceae", "order": "Flavobacteriales", "phylum": "Bacteroidetes", "superkingdom": "Bacteria"}, "1267768": {"species": "Brevirhabdus pacifica", "genus": "Brevirhabdus", "family": "Rhodobacteraceae", "order": "Rhodobacterales", "phylum": "Proteobacteria", "superkingdom": "Bacteria"}, "392500": {"species": "Shewanella woodyi", "genus": "Shewanella", "family": "Shewanellaceae", "order": "Alteromonadales", "phylum": "Proteobacteria", "superkingdom": "Bacteria"}, "35806": {"species": "Rhodovulum sulfidophilum", "genus": "Rhodovulum", "family": "Rhodobacteraceae", "order": "Rhodobacterales", "phylum": "Proteobacteria", "superkingdom": "Bacteria"}, "698738": {"species": "Oleispira antarctica", "genus": "Oleispira", "family": "Oceanospirillaceae", "order": "Oceanospirillales", "phylum": "Proteobacteria", "superkingdom": "Bacteria"}, "543877": {"species": "Altererythrobacter marensis", "genus": "Altererythrobacter", "family": "Erythrobacteraceae", "order": "Sphingomonadales", "phylum": "Proteobacteria", "superkingdom": "Bacteria"}, "538025": {"species": "Rhizobium etli", "genus": "Rhizobium", "family": "Rhizobiaceae", "order": "Rhizobiales", "phylum": "Proteobacteria", "superkingdom": "Bacteria"}, "2508307": {"species": "Leisingera sp. NJS204", "genus": "Leisingera", "family": "Rhodobacteraceae", "order": "Rhodobacterales", "phylum": "Proteobacteria", "superkingdom": "Bacteria"}, "2489595": {"species": "Glaciecola sp. THG-3.7", "genus": "Glaciecola", "family": "Alteromonadaceae", "order": "Alteromonadales", "phylum": "Proteobacteria", "superkingdom": "Bacteria"}, "79967": {"species": "Erwinia pyrifoliae", "genus": "Erwinia", "family": "Erwiniaceae", "order": "Enterobacterales", "phylum": "Proteobacteria", "superkingdom": "Bacteria"}, "74349": {"species": "Sulfitobacter guttiformis", "genus": "Sulfitobacter", "family": "Rhodobacteraceae", "order": "Rhodobacterales", "phylum": "Proteobacteria", "superkingdom": "Bacteria"}, "1122214": {"species": "Martelella mediterranea", "genus": "Martelella", "family": "Aurantimonadaceae", "order": "Rhizobiales", "phylum": "Proteobacteria", "superkingdom": "Bacteria"}, "1163748": {"species": "Marinobacter hydrocarbonoclasticus", "genus": "Marinobacter", "family": "Alteromonadaceae", "order": "Alteromonadales", "phylum": "Proteobacteria", "superkingdom": "Bacteria"}, "2182384": {"species": "Erythrobacter aureus", "genus": "Erythrobacter", "family": "Erythrobacteraceae", "order": "Sphingomonadales", "phylum": "Proteobacteria", "superkingdom": "Bacteria"}, "392499": {"species": "Sphingomonas wittichii", "genus": "Sphingomonas", "family": "Sphingomonadaceae", "order": "Sphingomonadales", "phylum": "Proteobacteria", "superkingdom": "Bacteria"}, "70448": {"species": "Ostreococcus tauri", "genus": "Ostreococcus", "family": "Bathycoccaceae", "order": "Mamiellales", "phylum": "Chlorophyta", "superkingdom": "Eukaryota"}, "1945892": {"species": "Cytophagales bacterium TFI 002", "genus": "Cytophagales-undef", "family": "Cytophagales-undef", "order": "Cytophagales", "phylum": "Bacteroidetes", "superkingdom": "Bacteria"}, "568815": {"species": "Brucella microti", "genus": "Brucella", "family": "Brucellaceae", "order": "Rhizobiales", "phylum": "Proteobacteria", "superkingdom": "Bacteria"}, "1765967": {"species": "Acidihalobacter ferrooxidans", "genus": "Acidihalobacter", "family": "Ectothiorhodospiraceae", "order": "Chromatiales", "phylum": "Proteobacteria", "superkingdom": "Bacteria"}, "2202826": {"species": "Methylobacterium sp. 17Sr1-1", "genus": "Methylobacterium", "family": "Methylobacteriaceae", "order": "Rhizobiales", "phylum": "Proteobacteria", "superkingdom": "Bacteria"}, "104268": {"species": "Tenacibaculum mesophilum", "genus": "Tenacibaculum", "family": "Flavobacteriaceae", "order": "Flavobacteriales", "phylum": "Bacteroidetes", "superkingdom": "Bacteria"}, "92945": {"species": "Ketogulonicigenium vulgare", "genus": "Ketogulonicigenium", "family": "Rhodobacteraceae", "order": "Rhodobacterales", "phylum": "Proteobacteria", "superkingdom": "Bacteria"}, "1768242": {"species": "Paucibacter sp. KCTC 42545", "genus": "Paucibacter", "family": "Burkholderiales-undef", "order": "Burkholderiales", "phylum": "Proteobacteria", "superkingdom": "Bacteria"}, "518766": {"species": "Rhodothermus marinus", "genus": "Rhodothermus", "family": "Rhodothermaceae", "order": "Bacteroidetes Order II. Incertae sedis", "phylum": "Bacteroidetes", "superkingdom": "Bacteria"}, "709991": {"species": "Odoribacter splanchnicus", "genus": "Odoribacter", "family": "Odoribacteraceae", "order": "Bacteroidales", "phylum": "Bacteroidetes", "superkingdom": "Bacteria"}, "13690": {"species": "Sphingobium yanoikuyae", "genus": "Sphingobium", "family": "Sphingomonadaceae", "order": "Sphingomonadales", "phylum": "Proteobacteria", "superkingdom": "Bacteria"}, "577650": {"species": "Desulfobulbus propionicus", "genus": "Desulfobulbus", "family": "Desulfobulbaceae", "order": "Desulfobacterales", "phylum": "Proteobacteria", "superkingdom": "Bacteria"}, "420662": {"species": "Methylibium petroleiphilum", "genus": "Methylibium", "family": "Burkholderiales-undef", "order": "Burkholderiales", "phylum": "Proteobacteria", "superkingdom": "Bacteria"}, "1167634": {"species": "Achromobacter xylosoxidans", "genus": "Achromobacter", "family": "Alcaligenaceae", "order": "Burkholderiales", "phylum": "Proteobacteria", "superkingdom": "Bacteria"}, "45243": {"species": "Capnocytophaga haemolytica", "genus": "Capnocytophaga", "family": "Flavobacteriaceae", "order": "Flavobacteriales", "phylum": "Bacteroidetes", "superkingdom": "Bacteria"}, "716541": {"species": "Enterobacter cloacae", "genus": "Enterobacter", "family": "Enterobacteriaceae", "order": "Enterobacterales", "phylum": "Proteobacteria", "superkingdom": "Bacteria"}, "1622118": {"species": "Lutibacter profundi", "genus": "Lutibacter", "family": "Flavobacteriaceae", "order": "Flavobacteriales", "phylum": "Bacteroidetes", "superkingdom": "Bacteria"}, "1901": {"species": "Streptomyces clavuligerus", "genus": "Streptomyces", "family": "Streptomycetaceae", "order": "Streptomycetales", "phylum": "Actinobacteria", "superkingdom": "Bacteria"}, "2233998": {"species": "Bacillus sp. COPE52", "genus": "Bacillus", "family": "Bacillaceae", "order": "Bacillales", "phylum": "Firmicutes", "superkingdom": "Bacteria"}, "485917": {"species": "Pedobacter heparinus", "genus": "Pedobacter", "family": "Sphingobacteriaceae", "order": "Sphingobacteriales", "phylum": "Bacteroidetes", "superkingdom": "Bacteria"}, "1827469": {"species": "Brevundimonas sp. GW460-12-10-14-LB2", "genus": "Brevundimonas", "family": "Caulobacteraceae", "order": "Caulobacterales", "phylum": "Proteobacteria", "superkingdom": "Bacteria"}, "198620": {"species": "Pseudomonas koreensis", "genus": "Pseudomonas", "family": "Pseudomonadaceae", "order": "Pseudomonadales", "phylum": "Proteobacteria", "superkingdom": "Bacteria"}, "1404768": {"species": "Bradyrhizobium amphicarpaeae", "genus": "Bradyrhizobium", "family": "Bradyrhizobiaceae", "order": "Rhizobiales", "phylum": "Proteobacteria", "superkingdom": "Bacteria"}, "542402": {"species": "uncultured bacterium ARCTIC13_E_12", "genus": "Bacteria-undef", "family": "Bacteria-undef", "order": "Bacteria-undef", "phylum": "Bacteria-undef", "superkingdom": "Bacteria"}, "1437823": {"species": "Xenorhabdus nematophila", "genus": "Xenorhabdus", "family": "Morganellaceae", "order": "Enterobacterales", "phylum": "Proteobacteria", "superkingdom": "Bacteria"}, "56454": {"species": "Xanthomonas hortorum", "genus": "Xanthomonas", "family": "Xanthomonadaceae", "order": "Xanthomonadales", "phylum": "Proteobacteria", "superkingdom": "Bacteria"}, "185588": {"species": "Ruegeria sp. PR1b", "genus": "Ruegeria", "family": "Rhodobacteraceae", "order": "Rhodobacterales", "phylum": "Proteobacteria", "superkingdom": "Bacteria"}, "53463": {"species": "Paracoccus solventivorans", "genus": "Paracoccus", "family": "Rhodobacteraceae", "order": "Rhodobacterales", "phylum": "Proteobacteria", "superkingdom": "Bacteria"}, "1620392": {"species": "Spongiibacter sp. IMCC21906", "genus": "Spongiibacter", "family": "Spongiibacteraceae", "order": "Cellvibrionales", "phylum": "Proteobacteria", "superkingdom": "Bacteria"}, "78587": {"species": "Asticcacaulis excentricus", "genus": "Asticcacaulis", "family": "Caulobacteraceae", "order": "Caulobacterales", "phylum": "Proteobacteria", "superkingdom": "Bacteria"}, "34085": {"species": "Riemerella anatipestifer", "genus": "Riemerella", "family": "Weeksellaceae", "order": "Flavobacteriales", "phylum": "Bacteroidetes", "superkingdom": "Bacteria"}, "2305508": {"species": "Mucilaginibacter sp. HYN0043", "genus": "Mucilaginibacter", "family": "Sphingobacteriaceae", "order": "Sphingobacteriales", "phylum": "Bacteroidetes", "superkingdom": "Bacteria"}, "1968541": {"species": "Sulfitobacter sp. D7", "genus": "Sulfitobacter", "family": "Rhodobacteraceae", "order": "Rhodobacterales", "phylum": "Proteobacteria", "superkingdom": "Bacteria"}, "1178778": {"species": "Maribacter cobaltidurans", "genus": "Maribacter", "family": "Flavobacteriaceae", "order": "Flavobacteriales", "phylum": "Bacteroidetes", "superkingdom": "Bacteria"}, "158500": {"species": "Novosphingobium resinovorum", "genus": "Novosphingobium", "family": "Sphingomonadaceae", "order": "Sphingomonadales", "phylum": "Proteobacteria", "superkingdom": "Bacteria"}, "86473": {"species": "uncultured Gammaproteobacteria bacterium", "genus": "Proteobacteria-undef", "family": "Proteobacteria-undef", "order": "Proteobacteria-undef", "phylum": "Proteobacteria", "superkingdom": "Bacteria"}, "1076": {"species": "Rhodopseudomonas palustris", "genus": "Rhodopseudomonas", "family": "Bradyrhizobiaceae", "order": "Rhizobiales", "phylum": "Proteobacteria", "superkingdom": "Bacteria"}, "454601": {"species": "Maritalea myrionectae", "genus": "Maritalea", "family": "Hyphomicrobiaceae", "order": "Rhizobiales", "phylum": "Proteobacteria", "superkingdom": "Bacteria"}, "41276": {"species": "Brevundimonas vesicularis", "genus": "Brevundimonas", "family": "Caulobacteraceae", "order": "Caulobacterales", "phylum": "Proteobacteria", "superkingdom": "Bacteria"}, "247481": {"species": "Candidatus Cardinium hertigii", "genus": "Candidatus Cardinium", "family": "Amoebophilaceae", "order": "Cytophagales", "phylum": "Bacteroidetes", "superkingdom": "Bacteria"}, "1703964": {"species": "Rhizobium sp. N621", "genus": "Rhizobium", "family": "Rhizobiaceae", "order": "Rhizobiales", "phylum": "Proteobacteria", "superkingdom": "Bacteria"}, "381754": {"species": "Pseudomonas aeruginosa", "genus": "Pseudomonas", "family": "Pseudomonadaceae", "order": "Pseudomonadales", "phylum": "Proteobacteria", "superkingdom": "Bacteria"}, "1729720": {"species": "Salegentibacter sp. T436", "genus": "Salegentibacter", "family": "Flavobacteriaceae", "order": "Flavobacteriales", "phylum": "Bacteroidetes", "superkingdom": "Bacteria"}, "1886807": {"species": "Pseudomonas sp. TMW 2.1634", "genus": "Pseudomonas", "family": "Pseudomonadaceae", "order": "Pseudomonadales", "phylum": "Proteobacteria", "superkingdom": "Bacteria"}, "1226968": {"species": "Azospirillum humicireducens", "genus": "Azospirillum", "family": "Rhodospirillaceae", "order": "Rhodospirillales", "phylum": "Proteobacteria", "superkingdom": "Bacteria"}, "323097": {"species": "Nitrobacter hamburgensis", "genus": "Nitrobacter", "family": "Bradyrhizobiaceae", "order": "Rhizobiales", "phylum": "Proteobacteria", "superkingdom": "Bacteria"}, "587851": {"species": "Pseudomonas chlororaphis", "genus": "Pseudomonas", "family": "Pseudomonadaceae", "order": "Pseudomonadales", "phylum": "Proteobacteria", "superkingdom": "Bacteria"}, "80854": {"species": "Moritella viscosa", "genus": "Moritella", "family": "Moritellaceae", "order": "Alteromonadales", "phylum": "Proteobacteria", "superkingdom": "Bacteria"}, "1971364": {"species": "Halomonas sp. GT", "genus": "Halomonas", "family": "Halomonadaceae", "order": "Oceanospirillales", "phylum": "Proteobacteria", "superkingdom": "Bacteria"}, "1515612": {"species": "Sphingopyxis fribergensis", "genus": "Sphingopyxis", "family": "Sphingomonadaceae", "order": "Sphingomonadales", "phylum": "Proteobacteria", "superkingdom": "Bacteria"}, "56730": {"species": "Rhizobium gallicum", "genus": "Rhizobium", "family": "Rhizobiaceae", "order": "Rhizobiales", "phylum": "Proteobacteria", "superkingdom": "Bacteria"}, "134537": {"species": "Paraburkholderia fungorum", "genus": "Paraburkholderia", "family": "Burkholderiaceae", "order": "Burkholderiales", "phylum": "Proteobacteria", "superkingdom": "Bacteria"}, "1347342": {"species": "Formosa agariphila", "genus": "Formosa", "family": "Flavobacteriaceae", "order": "Flavobacteriales", "phylum": "Bacteroidetes", "superkingdom": "Bacteria"}, "439334": {"species": "Mycobacterium avium", "genus": "Mycobacterium", "family": "Mycobacteriaceae", "order": "Corynebacteriales", "phylum": "Actinobacteria", "superkingdom": "Bacteria"}, "313598": {"species": "Polaribacter sp. MED152", "genus": "Polaribacter", "family": "Flavobacteriaceae", "order": "Flavobacteriales", "phylum": "Bacteroidetes", "superkingdom": "Bacteria"}, "480520": {"species": "Myroides profundi", "genus": "Myroides", "family": "Flavobacteriaceae", "order": "Flavobacteriales", "phylum": "Bacteroidetes", "superkingdom": "Bacteria"}, "391936": {"species": "Alcanivorax pacificus", "genus": "Alcanivorax", "family": "Alcanivoracaceae", "order": "Oceanospirillales", "phylum": "Proteobacteria", "superkingdom": "Bacteria"}, "1756149": {"species": "Elizabethkingia bruuniana", "genus": "Elizabethkingia", "family": "Weeksellaceae", "order": "Flavobacteriales", "phylum": "Bacteroidetes", "superkingdom": "Bacteria"}, "431944": {"species": "Magnetospirillum gryphiswaldense", "genus": "Magnetospirillum", "family": "Rhodospirillaceae", "order": "Rhodospirillales", "phylum": "Proteobacteria", "superkingdom": "Bacteria"}, "1088721": {"species": "Novosphingobium pentaromativorans", "genus": "Novosphingobium", "family": "Sphingomonadaceae", "order": "Sphingomonadales", "phylum": "Proteobacteria", "superkingdom": "Bacteria"}, "2282309": {"species": "Leclercia sp. W17", "genus": "Leclercia", "family": "Enterobacteriaceae", "order": "Enterobacterales", "phylum": "Proteobacteria", "superkingdom": "Bacteria"}, "658644": {"species": "Pseudomonas sp. R5-89-07", "genus": "Pseudomonas", "family": "Pseudomonadaceae", "order": "Pseudomonadales", "phylum": "Proteobacteria", "superkingdom": "Bacteria"}, "85401": {"species": "Mannheimia glucosida", "genus": "Mannheimia", "family": "Pasteurellaceae", "order": "Pasteurellales", "phylum": "Proteobacteria", "superkingdom": "Bacteria"}, "491916": {"species": "Rhizobium etli", "genus": "Rhizobium", "family": "Rhizobiaceae", "order": "Rhizobiales", "phylum": "Proteobacteria", "superkingdom": "Bacteria"}, "1604141": {"species": "Antrophyum semicostatum", "genus": "Antrophyum", "family": "Pteridaceae", "order": "Polypodiales", "phylum": "Streptophyta", "superkingdom": "Eukaryota"}, "655015": {"species": "Methylocystis bryophila", "genus": "Methylocystis", "family": "Methylocystaceae", "order": "Rhizobiales", "phylum": "Proteobacteria", "superkingdom": "Bacteria"}, "313603": {"species": "Maribacter sp. HTCC2170", "genus": "Maribacter", "family": "Flavobacteriaceae", "order": "Flavobacteriales", "phylum": "Bacteroidetes", "superkingdom": "Bacteria"}, "1211579": {"species": "Pseudomonas putida", "genus": "Pseudomonas", "family": "Pseudomonadaceae", "order": "Pseudomonadales", "phylum": "Proteobacteria", "superkingdom": "Bacteria"}, "1784713": {"species": "Flavobacterium arcticum", "genus": "Flavobacterium", "family": "Flavobacteriaceae", "order": "Flavobacteriales", "phylum": "Bacteroidetes", "superkingdom": "Bacteria"}, "443218": {"species": "Hoyosella subflava", "genus": "Hoyosella", "family": "Mycobacteriaceae", "order": "Corynebacteriales", "phylum": "Actinobacteria", "superkingdom": "Bacteria"}, "2420509": {"species": "Gordonia insulae", "genus": "Gordonia", "family": "Gordoniaceae", "order": "Corynebacteriales", "phylum": "Actinobacteria", "superkingdom": "Bacteria"}, "150396": {"species": "Pseudomonas sp. MT-1", "genus": "Pseudomonas", "family": "Pseudomonadaceae", "order": "Pseudomonadales", "phylum": "Proteobacteria", "superkingdom": "Bacteria"}, "1938605": {"species": "Brevundimonas sp. LM2", "genus": "Brevundimonas", "family": "Caulobacteraceae", "order": "Caulobacterales", "phylum": "Proteobacteria", "superkingdom": "Bacteria"}, "257310": {"species": "Bordetella bronchiseptica", "genus": "Bordetella", "family": "Alcaligenaceae", "order": "Burkholderiales", "phylum": "Proteobacteria", "superkingdom": "Bacteria"}, "996801": {"species": "Polaribacter reichenbachii", "genus": "Polaribacter", "family": "Flavobacteriaceae", "order": "Flavobacteriales", "phylum": "Bacteroidetes", "superkingdom": "Bacteria"}, "689": {"species": "Vibrio mediterranei", "genus": "Vibrio", "family": "Vibrionaceae", "order": "Vibrionales", "phylum": "Proteobacteria", "superkingdom": "Bacteria"}, "1349785": {"species": "Tenacibaculum maritimum", "genus": "Tenacibaculum", "family": "Flavobacteriaceae", "order": "Flavobacteriales", "phylum": "Bacteroidetes", "superkingdom": "Bacteria"}, "1230587": {"species": "Sinorhizobium meliloti", "genus": "Sinorhizobium", "family": "Rhizobiaceae", "order": "Rhizobiales", "phylum": "Proteobacteria", "superkingdom": "Bacteria"}, "866536": {"species": "Belliella baltica", "genus": "Belliella", "family": "Cyclobacteriaceae", "order": "Cytophagales", "phylum": "Bacteroidetes", "superkingdom": "Bacteria"}, "880159": {"species": "Bathycoccus sp. RCC1105 virus BpV", "genus": "Prasinovirus", "family": "Phycodnaviridae", "order": "Algavirales", "phylum": "Nucleocytoviricota", "superkingdom": "Viruses"}, "1758178": {"species": "Celeribacter ethanolicus", "genus": "Celeribacter", "family": "Rhodobacteraceae", "order": "Rhodobacterales", "phylum": "Proteobacteria", "superkingdom": "Bacteria"}, "4072": {"species": "Capsicum annuum", "genus": "Capsicum", "family": "Solanaceae", "order": "Solanales", "phylum": "Streptophyta", "superkingdom": "Eukaryota"}, "155900": {"species": "uncultured organism", "genus": "undef", "family": "undef", "order": "undef", "phylum": "undef", "superkingdom": "undef"}, "394221": {"species": "Maricaulis maris", "genus": "Maricaulis", "family": "Hyphomonadaceae", "order": "Rhodobacterales", "phylum": "Proteobacteria", "superkingdom": "Bacteria"}, "2060726": {"species": "Neorhizobium sp. SOG26", "genus": "Neorhizobium", "family": "Rhizobiaceae", "order": "Rhizobiales", "phylum": "Proteobacteria", "superkingdom": "Bacteria"}, "1737490": {"species": "Agarilytica rhodophyticola", "genus": "Agarilytica", "family": "Cellvibrionaceae", "order": "Cellvibrionales", "phylum": "Proteobacteria", "superkingdom": "Bacteria"}, "2497456": {"species": "Chryseobacterium aureum", "genus": "Chryseobacterium", "family": "Weeksellaceae", "order": "Flavobacteriales", "phylum": "Bacteroidetes", "superkingdom": "Bacteria"}, "101571": {"species": "Burkholderia ubonensis", "genus": "Burkholderia", "family": "Burkholderiaceae", "order": "Burkholderiales", "phylum": "Proteobacteria", "superkingdom": "Bacteria"}, "526681": {"species": "uncultured bacterium KM3-69-D9", "genus": "Bacteria-undef", "family": "Bacteria-undef", "order": "Bacteria-undef", "phylum": "Bacteria-undef", "superkingdom": "Bacteria"}, "129817": {"species": "Pseudomonas brenneri", "genus": "Pseudomonas", "family": "Pseudomonadaceae", "order": "Pseudomonadales", "phylum": "Proteobacteria", "superkingdom": "Bacteria"}, "555950": {"species": "uncultured Balneola sp.", "genus": "Balneola", "family": "Balneolaceae", "order": "Balneolales", "phylum": "Balneolaeota", "superkingdom": "Bacteria"}, "1192854": {"species": "Granulosicoccus antarcticus", "genus": "Granulosicoccus", "family": "Granulosicoccaceae", "order": "Chromatiales", "phylum": "Proteobacteria", "superkingdom": "Bacteria"}, "303": {"species": "Pseudomonas putida", "genus": "Pseudomonas", "family": "Pseudomonadaceae", "order": "Pseudomonadales", "phylum": "Proteobacteria", "superkingdom": "Bacteria"}, "1423144": {"species": "Phaeobacter gallaeciensis", "genus": "Phaeobacter", "family": "Rhodobacteraceae", "order": "Rhodobacterales", "phylum": "Proteobacteria", "superkingdom": "Bacteria"}, "983548": {"species": "Dokdonia sp. 4H-3-7-5", "genus": "Dokdonia", "family": "Flavobacteriaceae", "order": "Flavobacteriales", "phylum": "Bacteroidetes", "superkingdom": "Bacteria"}, "34002": {"species": "Paracoccus alcaliphilus", "genus": "Paracoccus", "family": "Rhodobacteraceae", "order": "Rhodobacterales", "phylum": "Proteobacteria", "superkingdom": "Bacteria"}, "1916293": {"species": "Bdellovibrio sp. qaytius", "genus": "Bdellovibrio", "family": "Bdellovibrionaceae", "order": "Bdellovibrionales", "phylum": "Proteobacteria", "superkingdom": "Bacteria"}, "52555": {"species": "Synura petersenii", "genus": "Synura", "family": "Mallomonadaceae", "order": "Synurales", "phylum": "Eukaryota-undef", "superkingdom": "Eukaryota"}, "2500532": {"species": "Paracoccus sp. Arc7-R13", "genus": "Paracoccus", "family": "Rhodobacteraceae", "order": "Rhodobacterales", "phylum": "Proteobacteria", "superkingdom": "Bacteria"}, "419475": {"species": "Ochrobactrum pseudogrignonense", "genus": "Ochrobactrum", "family": "Brucellaceae", "order": "Rhizobiales", "phylum": "Proteobacteria", "superkingdom": "Bacteria"}, "573": {"species": "Klebsiella pneumoniae", "genus": "Klebsiella", "family": "Enterobacteriaceae", "order": "Enterobacterales", "phylum": "Proteobacteria", "superkingdom": "Bacteria"}, "88688": {"species": "Caulobacter segnis", "genus": "Caulobacter", "family": "Caulobacteraceae", "order": "Caulobacterales", "phylum": "Proteobacteria", "superkingdom": "Bacteria"}, "1763535": {"species": "Hydrogenophaga crassostreae", "genus": "Hydrogenophaga", "family": "Comamonadaceae", "order": "Burkholderiales", "phylum": "Proteobacteria", "superkingdom": "Bacteria"}, "1571470": {"species": "Rhizobium sp. ACO-34A", "genus": "Rhizobium", "family": "Rhizobiaceae", "order": "Rhizobiales", "phylum": "Proteobacteria", "superkingdom": "Bacteria"}, "1094342": {"species": "Alcanivorax xenomutans", "genus": "Alcanivorax", "family": "Alcanivoracaceae", "order": "Oceanospirillales", "phylum": "Proteobacteria", "superkingdom": "Bacteria"}, "353": {"species": "Azotobacter chroococcum", "genus": "Azotobacter", "family": "Pseudomonadaceae", "order": "Pseudomonadales", "phylum": "Proteobacteria", "superkingdom": "Bacteria"}, "1702238": {"species": "Clostridium sp. MF28", "genus": "Clostridium", "family": "Clostridiaceae", "order": "Clostridiales", "phylum": "Firmicutes", "superkingdom": "Bacteria"}, "688270": {"species": "Cellulophaga algicola", "genus": "Cellulophaga", "family": "Flavobacteriaceae", "order": "Flavobacteriales", "phylum": "Bacteroidetes", "superkingdom": "Bacteria"}, "73025": {"species": "Eutreptiella gymnastica", "genus": "Eutreptiella", "family": "Eutreptiales-undef", "order": "Eutreptiales", "phylum": "Euglenozoa", "superkingdom": "Eukaryota"}, "1416941": {"species": "Closterium baillyanum", "genus": "Closterium", "family": "Closteriaceae", "order": "Desmidiales", "phylum": "Streptophyta", "superkingdom": "Eukaryota"}, "592029": {"species": "Nonlabens dokdonensis", "genus": "Nonlabens", "family": "Flavobacteriaceae", "order": "Flavobacteriales", "phylum": "Bacteroidetes", "superkingdom": "Bacteria"}, "1042876": {"species": "Pseudomonas putida", "genus": "Pseudomonas", "family": "Pseudomonadaceae", "order": "Pseudomonadales", "phylum": "Proteobacteria", "superkingdom": "Bacteria"}, "1082851": {"species": "Comamonas serinivorans", "genus": "Comamonas", "family": "Comamonadaceae", "order": "Burkholderiales", "phylum": "Proteobacteria", "superkingdom": "Bacteria"}, "421628": {"species": "Ectothiorhodospira haloalkaliphila", "genus": "Ectothiorhodospira", "family": "Ectothiorhodospiraceae", "order": "Chromatiales", "phylum": "Proteobacteria", "superkingdom": "Bacteria"}, "1186051": {"species": "Blattabacterium sp. (Blaberus giganteus)", "genus": "Blattabacterium", "family": "Blattabacteriaceae", "order": "Flavobacteriales", "phylum": "Bacteroidetes", "superkingdom": "Bacteria"}, "1274631": {"species": "Bradyrhizobium icense", "genus": "Bradyrhizobium", "family": "Bradyrhizobiaceae", "order": "Rhizobiales", "phylum": "Proteobacteria", "superkingdom": "Bacteria"}, "2094025": {"species": "Aureitalea sp. RR4-38", "genus": "Aureitalea", "family": "Flavobacteriaceae", "order": "Flavobacteriales", "phylum": "Bacteroidetes", "superkingdom": "Bacteria"}, "1235591": {"species": "Pseudorhodoplanes sinuspersici", "genus": "Pseudorhodoplanes", "family": "Rhizobiales-undef", "order": "Rhizobiales", "phylum": "Proteobacteria", "superkingdom": "Bacteria"}, "201089": {"species": "uncultured Desulfobacterium sp.", "genus": "Desulfobacterium", "family": "Desulfobacteraceae", "order": "Desulfobacterales", "phylum": "Proteobacteria", "superkingdom": "Bacteria"}, "120107": {"species": "Sphingobium cloacae", "genus": "Sphingobium", "family": "Sphingomonadaceae", "order": "Sphingomonadales", "phylum": "Proteobacteria", "superkingdom": "Bacteria"}, "2033435": {"species": "Rhodobacteraceae bacterium QY30", "genus": "Rhodobacteraceae-undef", "family": "Rhodobacteraceae", "order": "Rhodobacterales", "phylum": "Proteobacteria", "superkingdom": "Bacteria"}, "298657": {"species": "Pseudoalteromonas spongiae", "genus": "Pseudoalteromonas", "family": "Pseudoalteromonadaceae", "order": "Alteromonadales", "phylum": "Proteobacteria", "superkingdom": "Bacteria"}, "192": {"species": "Azospirillum brasilense", "genus": "Azospirillum", "family": "Rhodospirillaceae", "order": "Rhodospirillales", "phylum": "Proteobacteria", "superkingdom": "Bacteria"}, "1384459": {"species": "Methyloceanibacter caenitepidi", "genus": "Methyloceanibacter", "family": "Rhizobiales-undef", "order": "Rhizobiales", "phylum": "Proteobacteria", "superkingdom": "Bacteria"}, "1703971": {"species": "Rhizobium sp. N941", "genus": "Rhizobium", "family": "Rhizobiaceae", "order": "Rhizobiales", "phylum": "Proteobacteria", "superkingdom": "Bacteria"}, "28118": {"species": "Odoribacter splanchnicus", "genus": "Odoribacter", "family": "Odoribacteraceae", "order": "Bacteroidales", "phylum": "Bacteroidetes", "superkingdom": "Bacteria"}, "1678728": {"species": "Flavobacterium kingsejongi", "genus": "Flavobacterium", "family": "Flavobacteriaceae", "order": "Flavobacteriales", "phylum": "Bacteroidetes", "superkingdom": "Bacteria"}, "530584": {"species": "Prauserella marina", "genus": "Prauserella", "family": "Pseudonocardiaceae", "order": "Pseudonocardiales", "phylum": "Actinobacteria", "superkingdom": "Bacteria"}, "316273": {"species": "Xanthomonas euvesicatoria", "genus": "Xanthomonas", "family": "Xanthomonadaceae", "order": "Xanthomonadales", "phylum": "Proteobacteria", "superkingdom": "Bacteria"}, "1798018": {"species": "Candidatus Fluviicola riflensis", "genus": "Fluviicola", "family": "Crocinitomicaceae", "order": "Flavobacteriales", "phylum": "Bacteroidetes", "superkingdom": "Bacteria"}, "1117319": {"species": "Pseudoalteromonas spongiae", "genus": "Pseudoalteromonas", "family": "Pseudoalteromonadaceae", "order": "Alteromonadales", "phylum": "Proteobacteria", "superkingdom": "Bacteria"}, "28090": {"species": "Acinetobacter lwoffii", "genus": "Acinetobacter", "family": "Moraxellaceae", "order": "Pseudomonadales", "phylum": "Proteobacteria", "superkingdom": "Bacteria"}, "93221": {"species": "Pandoraea pulmonicola", "genus": "Pandoraea", "family": "Burkholderiaceae", "order": "Burkholderiales", "phylum": "Proteobacteria", "superkingdom": "Bacteria"}, "1274359": {"species": "Pseudomonas sihuiensis", "genus": "Pseudomonas", "family": "Pseudomonadaceae", "order": "Pseudomonadales", "phylum": "Proteobacteria", "superkingdom": "Bacteria"}, "1191062": {"species": "Comamonas testosteroni", "genus": "Comamonas", "family": "Comamonadaceae", "order": "Burkholderiales", "phylum": "Proteobacteria", "superkingdom": "Bacteria"}, "112234": {"species": "Chryseobacterium joostei", "genus": "Chryseobacterium", "family": "Weeksellaceae", "order": "Flavobacteriales", "phylum": "Bacteroidetes", "superkingdom": "Bacteria"}, "314263": {"species": "Roseovarius nubinhibens", "genus": "Roseovarius", "family": "Rhodobacteraceae", "order": "Rhodobacterales", "phylum": "Proteobacteria", "superkingdom": "Bacteria"}, "645517": {"species": "Altererythrobacter namhicola", "genus": "Altererythrobacter", "family": "Erythrobacteraceae", "order": "Sphingomonadales", "phylum": "Proteobacteria", "superkingdom": "Bacteria"}, "1727163": {"species": "Algoriphagus sanaruensis", "genus": "Algoriphagus", "family": "Cyclobacteriaceae", "order": "Cytophagales", "phylum": "Bacteroidetes", "superkingdom": "Bacteria"}, "564608": {"species": "Micromonas pusilla", "genus": "Micromonas", "family": "Mamiellaceae", "order": "Mamiellales", "phylum": "Chlorophyta", "superkingdom": "Eukaryota"}, "413404": {"species": "Candidatus Ruthia magnifica", "genus": "Candidatus Ruthia", "family": "Proteobacteria-undef", "order": "Proteobacteria-undef", "phylum": "Proteobacteria", "superkingdom": "Bacteria"}, "634499": {"species": "Erwinia pyrifoliae", "genus": "Erwinia", "family": "Erwiniaceae", "order": "Enterobacterales", "phylum": "Proteobacteria", "superkingdom": "Bacteria"}, "536441": {"species": "Chryseobacterium taklimakanense", "genus": "Planobacterium", "family": "Weeksellaceae", "order": "Flavobacteriales", "phylum": "Bacteroidetes", "superkingdom": "Bacteria"}, "1922226": {"species": "Anderseniella sp. Alg231-50", "genus": "Anderseniella", "family": "Rhodobiaceae", "order": "Rhizobiales", "phylum": "Proteobacteria", "superkingdom": "Bacteria"}, "1914861": {"species": "Enterobacter sp. SA187", "genus": "Enterobacter", "family": "Enterobacteriaceae", "order": "Enterobacterales", "phylum": "Proteobacteria", "superkingdom": "Bacteria"}, "1982042": {"species": "Altererythrobacter mangrovi", "genus": "Altererythrobacter", "family": "Erythrobacteraceae", "order": "Sphingomonadales", "phylum": "Proteobacteria", "superkingdom": "Bacteria"}, "1279008": {"species": "Pseudomonas aeruginosa", "genus": "Pseudomonas", "family": "Pseudomonadaceae", "order": "Pseudomonadales", "phylum": "Proteobacteria", "superkingdom": "Bacteria"}, "765912": {"species": "Thioflavicoccus mobilis", "genus": "Thioflavicoccus", "family": "Chromatiaceae", "order": "Chromatiales", "phylum": "Proteobacteria", "superkingdom": "Bacteria"}, "1853130": {"species": "Pseudomonas silesiensis", "genus": "Pseudomonas", "family": "Pseudomonadaceae", "order": "Pseudomonadales", "phylum": "Proteobacteria", "superkingdom": "Bacteria"}, "266834": {"species": "Sinorhizobium meliloti", "genus": "Sinorhizobium", "family": "Rhizobiaceae", "order": "Rhizobiales", "phylum": "Proteobacteria", "superkingdom": "Bacteria"}, "1736226": {"species": "Pseudomonas sp. Leaf58", "genus": "Pseudomonas", "family": "Pseudomonadaceae", "order": "Pseudomonadales", "phylum": "Proteobacteria", "superkingdom": "Bacteria"}, "313590": {"species": "Dokdonia sp. MED134", "genus": "Dokdonia", "family": "Flavobacteriaceae", "order": "Flavobacteriales", "phylum": "Bacteroidetes", "superkingdom": "Bacteria"}, "1977566": {"species": "Enterobacter sp. Crenshaw", "genus": "Enterobacter", "family": "Enterobacteriaceae", "order": "Enterobacterales", "phylum": "Proteobacteria", "superkingdom": "Bacteria"}, "399742": {"species": "Enterobacter sp. 638", "genus": "Enterobacter", "family": "Enterobacteriaceae", "order": "Enterobacterales", "phylum": "Proteobacteria", "superkingdom": "Bacteria"}, "1229727": {"species": "Salipiger profundus", "genus": "Salipiger", "family": "Rhodobacteraceae", "order": "Rhodobacterales", "phylum": "Proteobacteria", "superkingdom": "Bacteria"}, "1639133": {"species": "Citrobacter portucalensis", "genus": "Citrobacter", "family": "Enterobacteriaceae", "order": "Enterobacterales", "phylum": "Proteobacteria", "superkingdom": "Bacteria"}, "1763534": {"species": "Flavobacterium crassostreae", "genus": "Flavobacterium", "family": "Flavobacteriaceae", "order": "Flavobacteriales", "phylum": "Bacteroidetes", "superkingdom": "Bacteria"}, "860228": {"species": "Capnocytophaga canimorsus", "genus": "Capnocytophaga", "family": "Flavobacteriaceae", "order": "Flavobacteriales", "phylum": "Bacteroidetes", "superkingdom": "Bacteria"}, "203122": {"species": "Saccharophagus degradans", "genus": "Saccharophagus", "family": "Cellvibrionaceae", "order": "Cellvibrionales", "phylum": "Proteobacteria", "superkingdom": "Bacteria"}, "331648": {"species": "Nonlabens spongiae", "genus": "Nonlabens", "family": "Flavobacteriaceae", "order": "Flavobacteriales", "phylum": "Bacteroidetes", "superkingdom": "Bacteria"}, "187304": {"species": "Labrenzia aggregata", "genus": "Labrenzia", "family": "Rhodobacteraceae", "order": "Rhodobacterales", "phylum": "Proteobacteria", "superkingdom": "Bacteria"}, "93064": {"species": "Sphingomonas koreensis", "genus": "Sphingomonas", "family": "Sphingomonadaceae", "order": "Sphingomonadales", "phylum": "Proteobacteria", "superkingdom": "Bacteria"}, "878220": {"species": "Chryseobacterium sp. StRB126", "genus": "Chryseobacterium", "family": "Weeksellaceae", "order": "Flavobacteriales", "phylum": "Bacteroidetes", "superkingdom": "Bacteria"}, "195709": {"species": "Xanthomonas arboricola", "genus": "Xanthomonas", "family": "Xanthomonadaceae", "order": "Xanthomonadales", "phylum": "Proteobacteria", "superkingdom": "Bacteria"}, "2011159": {"species": "Erythrobacter sp. KY5", "genus": "Erythrobacter", "family": "Erythrobacteraceae", "order": "Sphingomonadales", "phylum": "Proteobacteria", "superkingdom": "Bacteria"}, "195105": {"species": "Haematobacter massiliensis", "genus": "Haematobacter", "family": "Rhodobacteraceae", "order": "Rhodobacterales", "phylum": "Proteobacteria", "superkingdom": "Bacteria"}, "95486": {"species": "Burkholderia cenocepacia", "genus": "Burkholderia", "family": "Burkholderiaceae", "order": "Burkholderiales", "phylum": "Proteobacteria", "superkingdom": "Bacteria"}, "983917": {"species": "Rubrivivax gelatinosus", "genus": "Rubrivivax", "family": "Burkholderiales-undef", "order": "Burkholderiales", "phylum": "Proteobacteria", "superkingdom": "Bacteria"}, "1750719": {"species": "Kurthia sp. 11kri321", "genus": "Kurthia", "family": "Planococcaceae", "order": "Bacillales", "phylum": "Firmicutes", "superkingdom": "Bacteria"}, "2203213": {"species": "Roseovarius sp. TM1035", "genus": "Roseovarius", "family": "Rhodobacteraceae", "order": "Rhodobacterales", "phylum": "Proteobacteria", "superkingdom": "Bacteria"}, "658445": {"species": "Photobacterium gaetbulicola", "genus": "Photobacterium", "family": "Vibrionaceae", "order": "Vibrionales", "phylum": "Proteobacteria", "superkingdom": "Bacteria"}, "1457030": {"species": "Blattabacterium cuenoti", "genus": "Blattabacterium", "family": "Blattabacteriaceae", "order": "Flavobacteriales", "phylum": "Bacteroidetes", "superkingdom": "Bacteria"}, "106634": {"species": "Thioalkalivibrio versutus", "genus": "Thioalkalivibrio", "family": "Ectothiorhodospiraceae", "order": "Chromatiales", "phylum": "Proteobacteria", "superkingdom": "Bacteria"}, "1408272": {"species": "Pseudomonas aeruginosa", "genus": "Pseudomonas", "family": "Pseudomonadaceae", "order": "Pseudomonadales", "phylum": "Proteobacteria", "superkingdom": "Bacteria"}, "216596": {"species": "Rhizobium leguminosarum", "genus": "Rhizobium", "family": "Rhizobiaceae", "order": "Rhizobiales", "phylum": "Proteobacteria", "superkingdom": "Bacteria"}, "1692238": {"species": "Enterobacter sp. FY-07", "genus": "Enterobacter", "family": "Enterobacteriaceae", "order": "Enterobacterales", "phylum": "Proteobacteria", "superkingdom": "Bacteria"}, "311403": {"species": "Agrobacterium tumefaciens", "genus": "Agrobacterium", "family": "Rhizobiaceae", "order": "Rhizobiales", "phylum": "Proteobacteria", "superkingdom": "Bacteria"}, "1178482": {"species": "Halomonas huangheensis", "genus": "Halomonas", "family": "Halomonadaceae", "order": "Oceanospirillales", "phylum": "Proteobacteria", "superkingdom": "Bacteria"}, "861208": {"species": "Agrobacterium sp. H13-3", "genus": "Agrobacterium", "family": "Rhizobiaceae", "order": "Rhizobiales", "phylum": "Proteobacteria", "superkingdom": "Bacteria"}, "35": {"species": "Corallococcus macrosporus", "genus": "Corallococcus", "family": "Myxococcaceae", "order": "Myxococcales", "phylum": "Proteobacteria", "superkingdom": "Bacteria"}, "1061": {"species": "Rhodobacter capsulatus", "genus": "Rhodobacter", "family": "Rhodobacteraceae", "order": "Rhodobacterales", "phylum": "Proteobacteria", "superkingdom": "Bacteria"}, "2053669": {"species": "Cobetia sp. ICG0124", "genus": "Cobetia", "family": "Halomonadaceae", "order": "Oceanospirillales", "phylum": "Proteobacteria", "superkingdom": "Bacteria"}, "402881": {"species": "Parvibaculum lavamentivorans", "genus": "Parvibaculum", "family": "Rhodobiaceae", "order": "Rhizobiales", "phylum": "Proteobacteria", "superkingdom": "Bacteria"}, "1550579": {"species": "Mucilaginibacter gotjawali", "genus": "Mucilaginibacter", "family": "Sphingobacteriaceae", "order": "Sphingobacteriales", "phylum": "Bacteroidetes", "superkingdom": "Bacteria"}, "245188": {"species": "Yoonia vestfoldensis", "genus": "Yoonia", "family": "Rhodobacteraceae", "order": "Rhodobacterales", "phylum": "Proteobacteria", "superkingdom": "Bacteria"}, "1348585": {"species": "Cellulophaga baltica", "genus": "Cellulophaga", "family": "Flavobacteriaceae", "order": "Flavobacteriales", "phylum": "Bacteroidetes", "superkingdom": "Bacteria"}, "1141622": {"species": "uncultured picoeukaryote", "genus": "Eukaryota-undef", "family": "Eukaryota-undef", "order": "Eukaryota-undef", "phylum": "Eukaryota-undef", "superkingdom": "Eukaryota"}, "2493669": {"species": "Mesorhizobium sp. M1D.F.Ca.ET.043.01.1.1", "genus": "Mesorhizobium", "family": "Phyllobacteriaceae", "order": "Rhizobiales", "phylum": "Proteobacteria", "superkingdom": "Bacteria"}, "253237": {"species": "Pseudomonas sp. phDV1", "genus": "Pseudomonas", "family": "Pseudomonadaceae", "order": "Pseudomonadales", "phylum": "Proteobacteria", "superkingdom": "Bacteria"}, "279113": {"species": "Collimonas pratensis", "genus": "Collimonas", "family": "Oxalobacteraceae", "order": "Burkholderiales", "phylum": "Proteobacteria", "superkingdom": "Bacteria"}, "1030157": {"species": "Sphingomonas sp. KC8", "genus": "Sphingomonas", "family": "Sphingomonadaceae", "order": "Sphingomonadales", "phylum": "Proteobacteria", "superkingdom": "Bacteria"}, "1379870": {"species": "Spirosoma radiotolerans", "genus": "Spirosoma", "family": "Cytophagaceae", "order": "Cytophagales", "phylum": "Bacteroidetes", "superkingdom": "Bacteria"}, "1452725": {"species": "Flavobacterium psychrophilum", "genus": "Flavobacterium", "family": "Flavobacteriaceae", "order": "Flavobacteriales", "phylum": "Bacteroidetes", "superkingdom": "Bacteria"}, "361183": {"species": "Altererythrobacter epoxidivorans", "genus": "Altererythrobacter", "family": "Erythrobacteraceae", "order": "Sphingomonadales", "phylum": "Proteobacteria", "superkingdom": "Bacteria"}, "511995": {"species": "Candidatus Azobacteroides pseudotrichonymphae", "genus": "Candidatus Azobacteroides", "family": "Bacteroidales-undef", "order": "Bacteroidales", "phylum": "Bacteroidetes", "superkingdom": "Bacteria"}, "299262": {"species": "Tateyamaria omphalii", "genus": "Tateyamaria", "family": "Rhodobacteraceae", "order": "Rhodobacterales", "phylum": "Proteobacteria", "superkingdom": "Bacteria"}, "28188": {"species": "Capnocytophaga canimorsus", "genus": "Capnocytophaga", "family": "Flavobacteriaceae", "order": "Flavobacteriales", "phylum": "Bacteroidetes", "superkingdom": "Bacteria"}, "1962264": {"species": "Halomonas sp. 'Soap Lake #7'", "genus": "Halomonas", "family": "Halomonadaceae", "order": "Oceanospirillales", "phylum": "Proteobacteria", "superkingdom": "Bacteria"}, "743611": {"species": "uncultured organism MedDCM-OCT-S04-C161", "genus": "undef", "family": "undef", "order": "undef", "phylum": "undef", "superkingdom": "undef"}, "562": {"species": "Escherichia coli", "genus": "Escherichia", "family": "Enterobacteriaceae", "order": "Enterobacterales", "phylum": "Proteobacteria", "superkingdom": "Bacteria"}, "698936": {"species": "Sinorhizobium meliloti", "genus": "Sinorhizobium", "family": "Rhizobiaceae", "order": "Rhizobiales", "phylum": "Proteobacteria", "superkingdom": "Bacteria"}, "339340": {"species": "uncultured Chitinophaga sp.", "genus": "Chitinophaga", "family": "Chitinophagaceae", "order": "Chitinophagales", "phylum": "Bacteroidetes", "superkingdom": "Bacteria"}, "643867": {"species": "Marivirga tractuosa", "genus": "Marivirga", "family": "Marivirgaceae", "order": "Cytophagales", "phylum": "Bacteroidetes", "superkingdom": "Bacteria"}, "2320867": {"species": "Pseudomonas sp. K2W31S-8", "genus": "Pseudomonas", "family": "Pseudomonadaceae", "order": "Pseudomonadales", "phylum": "Proteobacteria", "superkingdom": "Bacteria"}, "171245": {"species": "uncultured Chlorophyta", "genus": "Chlorophyta-undef", "family": "Chlorophyta-undef", "order": "Chlorophyta-undef", "phylum": "Chlorophyta", "superkingdom": "Eukaryota"}, "293400": {"species": "uncultured Rhodobacterales bacterium", "genus": "Rhodobacterales-undef", "family": "Rhodobacterales-undef", "order": "Rhodobacterales", "phylum": "Proteobacteria", "superkingdom": "Bacteria"}, "1324350": {"species": "Acinetobacter equi", "genus": "Acinetobacter", "family": "Moraxellaceae", "order": "Pseudomonadales", "phylum": "Proteobacteria", "superkingdom": "Bacteria"}, "1987723": {"species": "Cellvibrio sp. PSBB006", "genus": "Cellvibrio", "family": "Cellvibrionaceae", "order": "Cellvibrionales", "phylum": "Proteobacteria", "superkingdom": "Bacteria"}, "553239": {"species": "Vibrio breoganii", "genus": "Vibrio", "family": "Vibrionaceae", "order": "Vibrionales", "phylum": "Proteobacteria", "superkingdom": "Bacteria"}, "2493671": {"species": "Mesorhizobium sp. M2A.F.Ca.ET.043.05.1.1", "genus": "Mesorhizobium", "family": "Phyllobacteriaceae", "order": "Rhizobiales", "phylum": "Proteobacteria", "superkingdom": "Bacteria"}, "331104": {"species": "Blattabacterium sp. (Blattella germanica)", "genus": "Blattabacterium", "family": "Blattabacteriaceae", "order": "Flavobacteriales", "phylum": "Bacteroidetes", "superkingdom": "Bacteria"}, "2487073": {"species": "undef", "genus": "undef", "family": "undef", "order": "undef", "phylum": "undef", "superkingdom": "undef"}, "1499308": {"species": "Paracoccus mutanolyticus", "genus": "Paracoccus", "family": "Rhodobacteraceae", "order": "Rhodobacterales", "phylum": "Proteobacteria", "superkingdom": "Bacteria"}, "1535768": {"species": "Streptomyces lunaelactis", "genus": "Streptomyces", "family": "Streptomycetaceae", "order": "Streptomycetales", "phylum": "Actinobacteria", "superkingdom": "Bacteria"}, "237610": {"species": "Pseudomonas psychrotolerans", "genus": "Pseudomonas", "family": "Pseudomonadaceae", "order": "Pseudomonadales", "phylum": "Proteobacteria", "superkingdom": "Bacteria"}, "536019": {"species": "Mesorhizobium opportunistum", "genus": "Mesorhizobium", "family": "Phyllobacteriaceae", "order": "Rhizobiales", "phylum": "Proteobacteria", "superkingdom": "Bacteria"}, "1408276": {"species": "Pseudomonas aeruginosa", "genus": "Pseudomonas", "family": "Pseudomonadaceae", "order": "Pseudomonadales", "phylum": "Proteobacteria", "superkingdom": "Bacteria"}, "2080742": {"species": "Agromyces sp. MF30-A", "genus": "Agromyces", "family": "Microbacteriaceae", "order": "Micrococcales", "phylum": "Actinobacteria", "superkingdom": "Bacteria"}, "1771309": {"species": "Salinicola tamaricis", "genus": "Salinicola", "family": "Halomonadaceae", "order": "Oceanospirillales", "phylum": "Proteobacteria", "superkingdom": "Bacteria"}, "1634516": {"species": "Citromicrobium sp. JL477", "genus": "Citromicrobium", "family": "Sphingomonadaceae", "order": "Sphingomonadales", "phylum": "Proteobacteria", "superkingdom": "Bacteria"}, "391595": {"species": "Roseobacter litoralis", "genus": "Roseobacter", "family": "Rhodobacteraceae", "order": "Rhodobacterales", "phylum": "Proteobacteria", "superkingdom": "Bacteria"}, "1255043": {"species": "Thioalkalivibrio nitratireducens", "genus": "Thioalkalivibrio", "family": "Ectothiorhodospiraceae", "order": "Chromatiales", "phylum": "Proteobacteria", "superkingdom": "Bacteria"}, "78327": {"species": "Pseudomonas mosselii", "genus": "Pseudomonas", "family": "Pseudomonadaceae", "order": "Pseudomonadales", "phylum": "Proteobacteria", "superkingdom": "Bacteria"}, "1176649": {"species": "Agrobacterium fabrum", "genus": "Agrobacterium", "family": "Rhizobiaceae", "order": "Rhizobiales", "phylum": "Proteobacteria", "superkingdom": "Bacteria"}, "1870984": {"species": "Anaerococcus mediterraneensis", "genus": "Anaerococcus", "family": "Peptoniphilaceae", "order": "Tissierellales", "phylum": "Firmicutes", "superkingdom": "Bacteria"}, "225848": {"species": "Shewanella psychrophila", "genus": "Shewanella", "family": "Shewanellaceae", "order": "Alteromonadales", "phylum": "Proteobacteria", "superkingdom": "Bacteria"}, "584609": {"species": "Tenacibaculum jejuense", "genus": "Tenacibaculum", "family": "Flavobacteriaceae", "order": "Flavobacteriales", "phylum": "Bacteroidetes", "superkingdom": "Bacteria"}, "1250205": {"species": "Gramella sp. MAR_2010_147", "genus": "Gramella", "family": "Flavobacteriaceae", "order": "Flavobacteriales", "phylum": "Bacteroidetes", "superkingdom": "Bacteria"}, "3711": {"species": "Brassica rapa", "genus": "Brassica", "family": "Brassicaceae", "order": "Brassicales", "phylum": "Streptophyta", "superkingdom": "Eukaryota"}, "28189": {"species": "Capnocytophaga cynodegmi", "genus": "Capnocytophaga", "family": "Flavobacteriaceae", "order": "Flavobacteriales", "phylum": "Bacteroidetes", "superkingdom": "Bacteria"}, "1437360": {"species": "Bradyrhizobium erythrophlei", "genus": "Bradyrhizobium", "family": "Bradyrhizobiaceae", "order": "Rhizobiales", "phylum": "Proteobacteria", "superkingdom": "Bacteria"}, "2169400": {"species": "Gemmobacter sp. HYN0069", "genus": "Gemmobacter", "family": "Rhodobacteraceae", "order": "Rhodobacterales", "phylum": "Proteobacteria", "superkingdom": "Bacteria"}, "374606": {"species": "Aminobacter sp. MSH1", "genus": "Aminobacter", "family": "Phyllobacteriaceae", "order": "Rhizobiales", "phylum": "Proteobacteria", "superkingdom": "Bacteria"}, "1532555": {"species": "Brevundimonas sp. DS20", "genus": "Brevundimonas", "family": "Caulobacteraceae", "order": "Caulobacterales", "phylum": "Proteobacteria", "superkingdom": "Bacteria"}, "3664": {"species": "Cucurbita pepo", "genus": "Cucurbita", "family": "Cucurbitaceae", "order": "Cucurbitales", "phylum": "Streptophyta", "superkingdom": "Eukaryota"}, "1526571": {"species": "Lacimicrobium alkaliphilum", "genus": "Lacimicrobium", "family": "Alteromonadaceae", "order": "Alteromonadales", "phylum": "Proteobacteria", "superkingdom": "Bacteria"}, "1408224": {"species": "Sinorhizobium americanum", "genus": "Sinorhizobium", "family": "Rhizobiaceae", "order": "Rhizobiales", "phylum": "Proteobacteria", "superkingdom": "Bacteria"}, "985043": {"species": "Polaribacter sejongensis", "genus": "Polaribacter", "family": "Flavobacteriaceae", "order": "Flavobacteriales", "phylum": "Bacteroidetes", "superkingdom": "Bacteria"}, "1301098": {"species": "Pseudomonas knackmussii", "genus": "Pseudomonas", "family": "Pseudomonadaceae", "order": "Pseudomonadales", "phylum": "Proteobacteria", "superkingdom": "Bacteria"}, "248049": {"species": "uncultured marine alpha proteobacterium HOT2C01", "genus": "Proteobacteria-undef", "family": "Proteobacteria-undef", "order": "Proteobacteria-undef", "phylum": "Proteobacteria", "superkingdom": "Bacteria"}, "313595": {"species": "Psychroflexus torquis", "genus": "Psychroflexus", "family": "Flavobacteriaceae", "order": "Flavobacteriales", "phylum": "Bacteroidetes", "superkingdom": "Bacteria"}, "34004": {"species": "Paracoccus aminovorans", "genus": "Paracoccus", "family": "Rhodobacteraceae", "order": "Rhodobacterales", "phylum": "Proteobacteria", "superkingdom": "Bacteria"}, "1157951": {"species": "Providencia stuartii", "genus": "Providencia", "family": "Morganellaceae", "order": "Enterobacterales", "phylum": "Proteobacteria", "superkingdom": "Bacteria"}, "476157": {"species": "Altererythrobacter ishigakiensis", "genus": "Altererythrobacter", "family": "Erythrobacteraceae", "order": "Sphingomonadales", "phylum": "Proteobacteria", "superkingdom": "Bacteria"}, "585455": {"species": "Thiohalobacter thiocyanaticus", "genus": "Thiohalobacter", "family": "Chromatiales-undef", "order": "Chromatiales", "phylum": "Proteobacteria", "superkingdom": "Bacteria"}, "1666906": {"species": "Halomonas sp. HL-93", "genus": "Halomonas", "family": "Halomonadaceae", "order": "Oceanospirillales", "phylum": "Proteobacteria", "superkingdom": "Bacteria"}, "1836467": {"species": "Maribacter sp. T28", "genus": "Maribacter", "family": "Flavobacteriaceae", "order": "Flavobacteriales", "phylum": "Bacteroidetes", "superkingdom": "Bacteria"}, "1792307": {"species": "Bosea sp. PAMC 26642", "genus": "Bosea", "family": "Bradyrhizobiaceae", "order": "Rhizobiales", "phylum": "Proteobacteria", "superkingdom": "Bacteria"}, "1354240": {"species": "Riemerella anatipestifer", "genus": "Riemerella", "family": "Weeksellaceae", "order": "Flavobacteriales", "phylum": "Bacteroidetes", "superkingdom": "Bacteria"}, "2049332": {"species": "Methylomicrobium sp. wino1", "genus": "Methylomicrobium", "family": "Methylococcaceae", "order": "Methylococcales", "phylum": "Proteobacteria", "superkingdom": "Bacteria"}, "179997": {"species": "Salmonella enterica", "genus": "Salmonella", "family": "Enterobacteriaceae", "order": "Enterobacterales", "phylum": "Proteobacteria", "superkingdom": "Bacteria"}, "169438": {"species": "Saccharospirillum impatiens", "genus": "Saccharospirillum", "family": "Saccharospirillaceae", "order": "Oceanospirillales", "phylum": "Proteobacteria", "superkingdom": "Bacteria"}, "1874061": {"species": "Sphingopyxis sp. EG6", "genus": "Sphingopyxis", "family": "Sphingomonadaceae", "order": "Sphingomonadales", "phylum": "Proteobacteria", "superkingdom": "Bacteria"}, "542514": {"species": "uncultured bacterium HF0500_31I04", "genus": "Bacteria-undef", "family": "Bacteria-undef", "order": "Bacteria-undef", "phylum": "Bacteria-undef", "superkingdom": "Bacteria"}, "46679": {"species": "Pseudomonas mucidolens", "genus": "Pseudomonas", "family": "Pseudomonadaceae", "order": "Pseudomonadales", "phylum": "Proteobacteria", "superkingdom": "Bacteria"}, "9823": {"species": "Sus scrofa", "genus": "Sus", "family": "Suidae", "order": "Artiodactyla", "phylum": "Chordata", "superkingdom": "Eukaryota"}, "1486262": {"species": "Martelella endophytica", "genus": "Martelella", "family": "Aurantimonadaceae", "order": "Rhizobiales", "phylum": "Proteobacteria", "superkingdom": "Bacteria"}, "1967781": {"species": "Rhizobium esperanzae", "genus": "Rhizobium", "family": "Rhizobiaceae", "order": "Rhizobiales", "phylum": "Proteobacteria", "superkingdom": "Bacteria"}, "1112": {"species": "Porphyrobacter neustonensis", "genus": "Porphyrobacter", "family": "Erythrobacteraceae", "order": "Sphingomonadales", "phylum": "Proteobacteria", "superkingdom": "Bacteria"}, "13146": {"species": "Melopsittacus undulatus", "genus": "Melopsittacus", "family": "Psittaculidae", "order": "Psittaciformes", "phylum": "Chordata", "superkingdom": "Eukaryota"}, "2268026": {"species": "Runella sp. SP2", "genus": "Runella", "family": "Cytophagaceae", "order": "Cytophagales", "phylum": "Bacteroidetes", "superkingdom": "Bacteria"}, "269798": {"species": "Cytophaga hutchinsonii", "genus": "Cytophaga", "family": "Cytophagaceae", "order": "Cytophagales", "phylum": "Bacteroidetes", "superkingdom": "Bacteria"}, "1493872": {"species": "Chryseobacterium shandongense", "genus": "Chryseobacterium", "family": "Weeksellaceae", "order": "Flavobacteriales", "phylum": "Bacteroidetes", "superkingdom": "Bacteria"}, "246": {"species": "Chryseobacterium balustinum", "genus": "Chryseobacterium", "family": "Weeksellaceae", "order": "Flavobacteriales", "phylum": "Bacteroidetes", "superkingdom": "Bacteria"}, "1063": {"species": "Rhodobacter sphaeroides", "genus": "Rhodobacter", "family": "Rhodobacteraceae", "order": "Rhodobacterales", "phylum": "Proteobacteria", "superkingdom": "Bacteria"}, "759362": {"species": "Ketogulonicigenium vulgare", "genus": "Ketogulonicigenium", "family": "Rhodobacteraceae", "order": "Rhodobacterales", "phylum": "Proteobacteria", "superkingdom": "Bacteria"}, "360281": {"species": "uncultured marine organism", "genus": "undef", "family": "undef", "order": "undef", "phylum": "undef", "superkingdom": "undef"}, "858337": {"species": "uncultured Choricystis", "genus": "Chlorophyta-undef", "family": "Chlorophyta-undef", "order": "Chlorophyta-undef", "phylum": "Chlorophyta", "superkingdom": "Eukaryota"}, "1898684": {"species": "Pseudomonas sp. LPH1", "genus": "Pseudomonas", "family": "Pseudomonadaceae", "order": "Pseudomonadales", "phylum": "Proteobacteria", "superkingdom": "Bacteria"}, "401471": {"species": "Undibacterium parvum", "genus": "Undibacterium", "family": "Oxalobacteraceae", "order": "Burkholderiales", "phylum": "Proteobacteria", "superkingdom": "Bacteria"}, "188932": {"species": "Pedobacter cryoconitis", "genus": "Pedobacter", "family": "Sphingobacteriaceae", "order": "Sphingobacteriales", "phylum": "Bacteroidetes", "superkingdom": "Bacteria"}, "628": {"species": "Xenorhabdus nematophila", "genus": "Xenorhabdus", "family": "Morganellaceae", "order": "Enterobacterales", "phylum": "Proteobacteria", "superkingdom": "Bacteria"}, "1265309": {"species": "Epibacterium mobile", "genus": "Epibacterium", "family": "Rhodobacteraceae", "order": "Rhodobacterales", "phylum": "Proteobacteria", "superkingdom": "Bacteria"}, "225937": {"species": "Marinobacter adhaerens", "genus": "Marinobacter", "family": "Alteromonadaceae", "order": "Alteromonadales", "phylum": "Proteobacteria", "superkingdom": "Bacteria"}, "680279": {"species": "Agarivorans gilvus", "genus": "Agarivorans", "family": "Alteromonadaceae", "order": "Alteromonadales", "phylum": "Proteobacteria", "superkingdom": "Bacteria"}, "2183547": {"species": "undef", "genus": "undef", "family": "undef", "order": "undef", "phylum": "undef", "superkingdom": "undef"}, "1042878": {"species": "Cupriavidus necator", "genus": "Cupriavidus", "family": "Burkholderiaceae", "order": "Burkholderiales", "phylum": "Proteobacteria", "superkingdom": "Bacteria"}, "1986952": {"species": "Sphingobacteriaceae bacterium GW460-11-11-14-LB5", "genus": "Sphingobacteriaceae-undef", "family": "Sphingobacteriaceae", "order": "Sphingobacteriales", "phylum": "Bacteroidetes", "superkingdom": "Bacteria"}, "865938": {"species": "Weeksella virosa", "genus": "Weeksella", "family": "Weeksellaceae", "order": "Flavobacteriales", "phylum": "Bacteroidetes", "superkingdom": "Bacteria"}, "1325115": {"species": "Bradyrhizobium guangxiense", "genus": "Bradyrhizobium", "family": "Bradyrhizobiaceae", "order": "Rhizobiales", "phylum": "Proteobacteria", "superkingdom": "Bacteria"}, "257708": {"species": "Roseomonas gilardii", "genus": "Roseomonas", "family": "Acetobacteraceae", "order": "Rhodospirillales", "phylum": "Proteobacteria", "superkingdom": "Bacteria"}, "43263": {"species": "Pseudomonas alcaligenes", "genus": "Pseudomonas", "family": "Pseudomonadaceae", "order": "Pseudomonadales", "phylum": "Proteobacteria", "superkingdom": "Bacteria"}, "1561924": {"species": "Kangiella profundi", "genus": "Kangiella", "family": "Kangiellaceae", "order": "Oceanospirillales", "phylum": "Proteobacteria", "superkingdom": "Bacteria"}, "204722": {"species": "Brucella suis", "genus": "Brucella", "family": "Brucellaceae", "order": "Rhizobiales", "phylum": "Proteobacteria", "superkingdom": "Bacteria"}, "1229671": {"species": "Mycobacterium avium", "genus": "Mycobacterium", "family": "Mycobacteriaceae", "order": "Corynebacteriales", "phylum": "Actinobacteria", "superkingdom": "Bacteria"}, "1670800": {"species": "Mesorhizobium oceanicum", "genus": "Mesorhizobium", "family": "Phyllobacteriaceae", "order": "Rhizobiales", "phylum": "Proteobacteria", "superkingdom": "Bacteria"}, "115555": {"species": "Halomonas axialensis", "genus": "Halomonas", "family": "Halomonadaceae", "order": "Oceanospirillales", "phylum": "Proteobacteria", "superkingdom": "Bacteria"}, "55601": {"species": "Vibrio anguillarum", "genus": "Vibrio", "family": "Vibrionaceae", "order": "Vibrionales", "phylum": "Proteobacteria", "superkingdom": "Bacteria"}, "1850252": {"species": "Tenacibaculum todarodis", "genus": "Tenacibaculum", "family": "Flavobacteriaceae", "order": "Flavobacteriales", "phylum": "Bacteroidetes", "superkingdom": "Bacteria"}, "491952": {"species": "Marinomonas posidonica", "genus": "Marinomonas", "family": "Oceanospirillaceae", "order": "Oceanospirillales", "phylum": "Proteobacteria", "superkingdom": "Bacteria"}, "115553": {"species": "Halomonas sulfidaeris", "genus": "Halomonas", "family": "Halomonadaceae", "order": "Oceanospirillales", "phylum": "Proteobacteria", "superkingdom": "Bacteria"}, "395965": {"species": "Methylocella silvestris", "genus": "Methylocella", "family": "Beijerinckiaceae", "order": "Rhizobiales", "phylum": "Proteobacteria", "superkingdom": "Bacteria"}, "1390395": {"species": "Sphingomonas sp. LK11", "genus": "Sphingomonas", "family": "Sphingomonadaceae", "order": "Sphingomonadales", "phylum": "Proteobacteria", "superkingdom": "Bacteria"}, "1855336": {"species": "Polaribacter sp. KT25b", "genus": "Polaribacter", "family": "Flavobacteriaceae", "order": "Flavobacteriales", "phylum": "Bacteroidetes", "superkingdom": "Bacteria"}, "2202827": {"species": "Methylobacterium terrae", "genus": "Methylobacterium", "family": "Methylobacteriaceae", "order": "Rhizobiales", "phylum": "Proteobacteria", "superkingdom": "Bacteria"}, "204992": {"species": "Golenkinia longispicula", "genus": "Golenkinia", "family": "Golenkiniaceae", "order": "Chlamydomonadales", "phylum": "Chlorophyta", "superkingdom": "Eukaryota"}, "1389004": {"species": "Sulfitobacter sp. SK011", "genus": "Sulfitobacter", "family": "Rhodobacteraceae", "order": "Rhodobacterales", "phylum": "Proteobacteria", "superkingdom": "Bacteria"}, "587": {"species": "Providencia rettgeri", "genus": "Providencia", "family": "Morganellaceae", "order": "Enterobacterales", "phylum": "Proteobacteria", "superkingdom": "Bacteria"}, "242159": {"species": "Ostreococcus sp. 'lucimarinus'", "genus": "Ostreococcus", "family": "Bathycoccaceae", "order": "Mamiellales", "phylum": "Chlorophyta", "superkingdom": "Eukaryota"}, "2304600": {"species": "Breoghania sp. L-A4", "genus": "Breoghania", "family": "Cohaesibacteraceae", "order": "Rhizobiales", "phylum": "Proteobacteria", "superkingdom": "Bacteria"}, "228405": {"species": "Hyphomonas neptunium", "genus": "Hyphomonas", "family": "Hyphomonadaceae", "order": "Rhodobacterales", "phylum": "Proteobacteria", "superkingdom": "Bacteria"}, "1316444": {"species": "Blattabacterium sp. (Nauphoeta cinerea)", "genus": "Blattabacterium", "family": "Blattabacteriaceae", "order": "Flavobacteriales", "phylum": "Bacteroidetes", "superkingdom": "Bacteria"}, "69820": {"species": "Spodoptera litura", "genus": "Spodoptera", "family": "Noctuidae", "order": "Lepidoptera", "phylum": "Arthropoda", "superkingdom": "Eukaryota"}, "1685010": {"species": "Chryseobacterium glaciei", "genus": "Chryseobacterium", "family": "Weeksellaceae", "order": "Flavobacteriales", "phylum": "Bacteroidetes", "superkingdom": "Bacteria"}, "2364272": {"species": "Rhizobium sp. CCGE532", "genus": "Rhizobium", "family": "Rhizobiaceae", "order": "Rhizobiales", "phylum": "Proteobacteria", "superkingdom": "Bacteria"}, "460265": {"species": "Methylobacterium nodulans", "genus": "Methylobacterium", "family": "Methylobacteriaceae", "order": "Rhizobiales", "phylum": "Proteobacteria", "superkingdom": "Bacteria"}, "1415657": {"species": "Candidatus Walczuchella monophlebidarum", "genus": "Candidatus Walczuchella", "family": "Flavobacteriales-undef", "order": "Flavobacteriales", "phylum": "Bacteroidetes", "superkingdom": "Bacteria"}, "1037409": {"species": "Bradyrhizobium japonicum", "genus": "Bradyrhizobium", "family": "Bradyrhizobiaceae", "order": "Rhizobiales", "phylum": "Proteobacteria", "superkingdom": "Bacteria"}, "1085624": {"species": "Persicobacter sp. JZB09", "genus": "Persicobacter", "family": "Persicobacteraceae", "order": "Cytophagales", "phylum": "Bacteroidetes", "superkingdom": "Bacteria"}, "69218": {"species": "Enterobacter cancerogenus", "genus": "Enterobacter", "family": "Enterobacteriaceae", "order": "Enterobacterales", "phylum": "Proteobacteria", "superkingdom": "Bacteria"}, "762376": {"species": "Achromobacter xylosoxidans", "genus": "Achromobacter", "family": "Alcaligenaceae", "order": "Burkholderiales", "phylum": "Proteobacteria", "superkingdom": "Bacteria"}, "1892855": {"species": "Sphingosinicella sp. BN140058", "genus": "Sphingosinicella", "family": "Sphingomonadaceae", "order": "Sphingomonadales", "phylum": "Proteobacteria", "superkingdom": "Bacteria"}, "1549858": {"species": "Sphingomonas taxi", "genus": "Sphingomonas", "family": "Sphingomonadaceae", "order": "Sphingomonadales", "phylum": "Proteobacteria", "superkingdom": "Bacteria"}, "2220096": {"species": "Indioceanicola profundi", "genus": "Indioceanicola", "family": "Rhodospirillaceae", "order": "Rhodospirillales", "phylum": "Proteobacteria", "superkingdom": "Bacteria"}, "504472": {"species": "Spirosoma linguale", "genus": "Spirosoma", "family": "Cytophagaceae", "order": "Cytophagales", "phylum": "Bacteroidetes", "superkingdom": "Bacteria"}, "69666": {"species": "Caulobacter mirabilis", "genus": "Caulobacter", "family": "Caulobacteraceae", "order": "Caulobacterales", "phylum": "Proteobacteria", "superkingdom": "Bacteria"}, "1885919": {"species": "Brucella sp. 141012304", "genus": "Brucella", "family": "Brucellaceae", "order": "Rhizobiales", "phylum": "Proteobacteria", "superkingdom": "Bacteria"}, "351679": {"species": "Xenorhabdus hominickii", "genus": "Xenorhabdus", "family": "Morganellaceae", "order": "Enterobacterales", "phylum": "Proteobacteria", "superkingdom": "Bacteria"}, "880591": {"species": "Ketogulonicigenium vulgare", "genus": "Ketogulonicigenium", "family": "Rhodobacteraceae", "order": "Rhodobacterales", "phylum": "Proteobacteria", "superkingdom": "Bacteria"}, "707241": {"species": "Sinorhizobium meliloti", "genus": "Sinorhizobium", "family": "Rhizobiaceae", "order": "Rhizobiales", "phylum": "Proteobacteria", "superkingdom": "Bacteria"}, "762903": {"species": "Pseudopedobacter saltans", "genus": "Pseudopedobacter", "family": "Sphingobacteriaceae", "order": "Sphingobacteriales", "phylum": "Bacteroidetes", "superkingdom": "Bacteria"}, "1316593": {"species": "Capnocytophaga sp. oral taxon 864", "genus": "Capnocytophaga", "family": "Flavobacteriaceae", "order": "Flavobacteriales", "phylum": "Bacteroidetes", "superkingdom": "Bacteria"}, "1717717": {"species": "Labilibaculum antarcticum", "genus": "Labilibaculum", "family": "Marinifilaceae", "order": "Marinilabiliales", "phylum": "Bacteroidetes", "superkingdom": "Bacteria"}, "656061": {"species": "Tuber melanosporum", "genus": "Tuber", "family": "Tuberaceae", "order": "Pezizales", "phylum": "Ascomycota", "superkingdom": "Eukaryota"}, "76832": {"species": "Myroides odoratimimus", "genus": "Myroides", "family": "Flavobacteriaceae", "order": "Flavobacteriales", "phylum": "Bacteroidetes", "superkingdom": "Bacteria"}, "59895": {"species": "Cynara cardunculus", "genus": "Cynara", "family": "Asteraceae", "order": "Asterales", "phylum": "Streptophyta", "superkingdom": "Eukaryota"}, "47879": {"species": "Pseudomonas corrugata", "genus": "Pseudomonas", "family": "Pseudomonadaceae", "order": "Pseudomonadales", "phylum": "Proteobacteria", "superkingdom": "Bacteria"}, "1355477": {"species": "Bradyrhizobium diazoefficiens", "genus": "Bradyrhizobium", "family": "Bradyrhizobiaceae", "order": "Rhizobiales", "phylum": "Proteobacteria", "superkingdom": "Bacteria"}, "387": {"species": "Rhizobium leguminosarum", "genus": "Rhizobium", "family": "Rhizobiaceae", "order": "Rhizobiales", "phylum": "Proteobacteria", "superkingdom": "Bacteria"}, "1282356": {"species": "Pseudomonas poae", "genus": "Pseudomonas", "family": "Pseudomonadaceae", "order": "Pseudomonadales", "phylum": "Proteobacteria", "superkingdom": "Bacteria"}, "1627823": {"species": "uncultured bacterium FC5", "genus": "Bacteria-undef", "family": "Bacteria-undef", "order": "Bacteria-undef", "phylum": "Bacteria-undef", "superkingdom": "Bacteria"}, "203123": {"species": "Oenococcus oeni", "genus": "Oenococcus", "family": "Leuconostocaceae", "order": "Lactobacillales", "phylum": "Firmicutes", "superkingdom": "Bacteria"}, "1325107": {"species": "Bradyrhizobium zhanjiangense", "genus": "Bradyrhizobium", "family": "Bradyrhizobiaceae", "order": "Rhizobiales", "phylum": "Proteobacteria", "superkingdom": "Bacteria"}, "1401325": {"species": "Ornithobacterium rhinotracheale", "genus": "Ornithobacterium", "family": "Weeksellaceae", "order": "Flavobacteriales", "phylum": "Bacteroidetes", "superkingdom": "Bacteria"}, "143223": {"species": "Salegentibacter salegens", "genus": "Salegentibacter", "family": "Flavobacteriaceae", "order": "Flavobacteriales", "phylum": "Bacteroidetes", "superkingdom": "Bacteria"}, "69332": {"species": "Chara braunii", "genus": "Chara", "family": "Characeae", "order": "Charales", "phylum": "Streptophyta", "superkingdom": "Eukaryota"}, "1075399": {"species": "Blattabacterium punctulatus", "genus": "Blattabacterium", "family": "Blattabacteriaceae", "order": "Flavobacteriales", "phylum": "Bacteroidetes", "superkingdom": "Bacteria"}, "1041826": {"species": "Flavobacterium columnare", "genus": "Flavobacterium", "family": "Flavobacteriaceae", "order": "Flavobacteriales", "phylum": "Bacteroidetes", "superkingdom": "Bacteria"}, "2069432": {"species": "Tamlana sp. UJ94", "genus": "Tamlana", "family": "Flavobacteriaceae", "order": "Flavobacteriales", "phylum": "Bacteroidetes", "superkingdom": "Bacteria"}, "1981174": {"species": "Pseudomonas sp. M30-35", "genus": "Pseudomonas", "family": "Pseudomonadaceae", "order": "Pseudomonadales", "phylum": "Proteobacteria", "superkingdom": "Bacteria"}, "557760": {"species": "Rhodobacter sphaeroides", "genus": "Rhodobacter", "family": "Rhodobacteraceae", "order": "Rhodobacterales", "phylum": "Proteobacteria", "superkingdom": "Bacteria"}, "391616": {"species": "Octadecabacter arcticus", "genus": "Octadecabacter", "family": "Rhodobacteraceae", "order": "Rhodobacterales", "phylum": "Proteobacteria", "superkingdom": "Bacteria"}, "112090": {"species": "Aphanomyces astaci", "genus": "Aphanomyces", "family": "Saprolegniaceae", "order": "Saprolegniales", "phylum": "Eukaryota-undef", "superkingdom": "Eukaryota"}, "1842727": {"species": "Rhodoferax koreense", "genus": "Rhodoferax", "family": "Comamonadaceae", "order": "Burkholderiales", "phylum": "Proteobacteria", "superkingdom": "Bacteria"}, "314722": {"species": "Pseudoxanthomonas suwonensis", "genus": "Pseudoxanthomonas", "family": "Xanthomonadaceae", "order": "Xanthomonadales", "phylum": "Proteobacteria", "superkingdom": "Bacteria"}, "242600": {"species": "Ichthyobacterium seriolicida", "genus": "Ichthyobacterium", "family": "Ichthyobacteriaceae", "order": "Flavobacteriales", "phylum": "Bacteroidetes", "superkingdom": "Bacteria"}, "595536": {"species": "Methylosinus trichosporium", "genus": "Methylosinus", "family": "Methylocystaceae", "order": "Rhizobiales", "phylum": "Proteobacteria", "superkingdom": "Bacteria"}, "103855": {"species": "Bordetella hinzii", "genus": "Bordetella", "family": "Alcaligenaceae", "order": "Burkholderiales", "phylum": "Proteobacteria", "superkingdom": "Bacteria"}, "7955": {"species": "Danio rerio", "genus": "Danio", "family": "Danionidae", "order": "Cypriniformes", "phylum": "Chordata", "superkingdom": "Eukaryota"}, "311402": {"species": "Agrobacterium vitis", "genus": "Agrobacterium", "family": "Rhizobiaceae", "order": "Rhizobiales", "phylum": "Proteobacteria", "superkingdom": "Bacteria"}, "743720": {"species": "Pseudomonas fulva", "genus": "Pseudomonas", "family": "Pseudomonadaceae", "order": "Pseudomonadales", "phylum": "Proteobacteria", "superkingdom": "Bacteria"}, "80870": {"species": "Acidovorax avenae", "genus": "Acidovorax", "family": "Comamonadaceae", "order": "Burkholderiales", "phylum": "Proteobacteria", "superkingdom": "Bacteria"}, "1208320": {"species": "Thalassolituus oleivorans", "genus": "Thalassolituus", "family": "Oceanospirillaceae", "order": "Oceanospirillales", "phylum": "Proteobacteria", "superkingdom": "Bacteria"}, "246432": {"species": "Staphylococcus equorum", "genus": "Staphylococcus", "family": "Staphylococcaceae", "order": "Bacillales", "phylum": "Firmicutes", "superkingdom": "Bacteria"}, "290398": {"species": "Chromohalobacter salexigens", "genus": "Chromohalobacter", "family": "Halomonadaceae", "order": "Oceanospirillales", "phylum": "Proteobacteria", "superkingdom": "Bacteria"}, "1294143": {"species": "Pseudomonas sp. ATCC 13867", "genus": "Pseudomonas", "family": "Pseudomonadaceae", "order": "Pseudomonadales", "phylum": "Proteobacteria", "superkingdom": "Bacteria"}, "212695": {"species": "uncultured Flavobacteriia bacterium", "genus": "Bacteroidetes-undef", "family": "Bacteroidetes-undef", "order": "Bacteroidetes-undef", "phylum": "Bacteroidetes", "superkingdom": "Bacteria"}, "1411902": {"species": "Celeribacter manganoxidans", "genus": "Celeribacter", "family": "Rhodobacteraceae", "order": "Rhodobacterales", "phylum": "Proteobacteria", "superkingdom": "Bacteria"}, "293": {"species": "Brevundimonas diminuta", "genus": "Brevundimonas", "family": "Caulobacteraceae", "order": "Caulobacterales", "phylum": "Proteobacteria", "superkingdom": "Bacteria"}, "41875": {"species": "Bathycoccus prasinos", "genus": "Bathycoccus", "family": "Bathycoccaceae", "order": "Mamiellales", "phylum": "Chlorophyta", "superkingdom": "Eukaryota"}, "981386": {"species": "Brucella vulpis", "genus": "Brucella", "family": "Brucellaceae", "order": "Rhizobiales", "phylum": "Proteobacteria", "superkingdom": "Bacteria"}, "1074311": {"species": "Vibrio alfacsensis", "genus": "Vibrio", "family": "Vibrionaceae", "order": "Vibrionales", "phylum": "Proteobacteria", "superkingdom": "Bacteria"}, "1795043": {"species": "Burkholderia sp. PAMC 26561", "genus": "Burkholderia", "family": "Burkholderiaceae", "order": "Burkholderiales", "phylum": "Proteobacteria", "superkingdom": "Bacteria"}, "349106": {"species": "Psychrobacter sp. PRwf-1", "genus": "Psychrobacter", "family": "Moraxellaceae", "order": "Pseudomonadales", "phylum": "Proteobacteria", "superkingdom": "Bacteria"}, "1538644": {"species": "Sphingobacterium sp. ML3W", "genus": "Sphingobacterium", "family": "Sphingobacteriaceae", "order": "Sphingobacteriales", "phylum": "Bacteroidetes", "superkingdom": "Bacteria"}, "1225174": {"species": "Pseudomonas mendocina", "genus": "Pseudomonas", "family": "Pseudomonadaceae", "order": "Pseudomonadales", "phylum": "Proteobacteria", "superkingdom": "Bacteria"}, "1850250": {"species": "Rhodobacter sp. LPB0142", "genus": "Rhodobacter", "family": "Rhodobacteraceae", "order": "Rhodobacterales", "phylum": "Proteobacteria", "superkingdom": "Bacteria"}, "2547394": {"species": "Flavobacterium nackdongense", "genus": "Flavobacterium", "family": "Flavobacteriaceae", "order": "Flavobacteriales", "phylum": "Bacteroidetes", "superkingdom": "Bacteria"}, "2108445": {"species": "Mesorhizobium sp. DCY119", "genus": "Mesorhizobium", "family": "Phyllobacteriaceae", "order": "Rhizobiales", "phylum": "Proteobacteria", "superkingdom": "Bacteria"}, "572480": {"species": "Arcobacter nitrofigilis", "genus": "Arcobacter", "family": "Campylobacteraceae", "order": "Campylobacterales", "phylum": "Proteobacteria", "superkingdom": "Bacteria"}, "2072936": {"species": "Sphingobium sp. SCG-1", "genus": "Sphingobium", "family": "Sphingomonadaceae", "order": "Sphingomonadales", "phylum": "Proteobacteria", "superkingdom": "Bacteria"}, "1336804": {"species": "Polaribacter sp. Hel1_33_78", "genus": "Polaribacter", "family": "Flavobacteriaceae", "order": "Flavobacteriales", "phylum": "Bacteroidetes", "superkingdom": "Bacteria"}, "1250153": {"species": "Maribacter sp. MAR_2009_60", "genus": "Maribacter", "family": "Flavobacteriaceae", "order": "Flavobacteriales", "phylum": "Bacteroidetes", "superkingdom": "Bacteria"}, "33074": {"species": "Zymobacter palmae", "genus": "Zymobacter", "family": "Halomonadaceae", "order": "Oceanospirillales", "phylum": "Proteobacteria", "superkingdom": "Bacteria"}, "2039166": {"species": "Chryseobacterium sp. 6424", "genus": "Chryseobacterium", "family": "Weeksellaceae", "order": "Flavobacteriales", "phylum": "Bacteroidetes", "superkingdom": "Bacteria"}, "55518": {"species": "Magnetospirillum gryphiswaldense", "genus": "Magnetospirillum", "family": "Rhodospirillaceae", "order": "Rhodospirillales", "phylum": "Proteobacteria", "superkingdom": "Bacteria"}, "380394": {"species": "Acidithiobacillus ferrooxidans", "genus": "Acidithiobacillus", "family": "Acidithiobacillaceae", "order": "Acidithiobacillales", "phylum": "Proteobacteria", "superkingdom": "Bacteria"}, "69401": {"species": "Carteria cerasiformis", "genus": "Carteria", "family": "Chlamydomonadaceae", "order": "Chlamydomonadales", "phylum": "Chlorophyta", "superkingdom": "Eukaryota"}, "375451": {"species": "Roseobacter denitrificans", "genus": "Roseobacter", "family": "Rhodobacteraceae", "order": "Rhodobacterales", "phylum": "Proteobacteria", "superkingdom": "Bacteria"}, "121719": {"species": "Pannonibacter phragmitetus", "genus": "Pannonibacter", "family": "Rhodobacteraceae", "order": "Rhodobacterales", "phylum": "Proteobacteria", "superkingdom": "Bacteria"}, "308754": {"species": "Rhodovulum sp. MB263", "genus": "Rhodovulum", "family": "Rhodobacteraceae", "order": "Rhodobacterales", "phylum": "Proteobacteria", "superkingdom": "Bacteria"}, "1978337": {"species": "Petrimonas sp. IBARAKI", "genus": "Petrimonas", "family": "Dysgonomonadaceae", "order": "Bacteroidales", "phylum": "Bacteroidetes", "superkingdom": "Bacteria"}, "930166": {"species": "Pseudomonas brassicacearum", "genus": "Pseudomonas", "family": "Pseudomonadaceae", "order": "Pseudomonadales", "phylum": "Proteobacteria", "superkingdom": "Bacteria"}, "1454201": {"species": "Nonlabens marinus", "genus": "Nonlabens", "family": "Flavobacteriaceae", "order": "Flavobacteriales", "phylum": "Bacteroidetes", "superkingdom": "Bacteria"}, "2201181": {"species": "Flavobacterium sediminis", "genus": "Flavobacterium", "family": "Flavobacteriaceae", "order": "Flavobacteriales", "phylum": "Bacteroidetes", "superkingdom": "Bacteria"}, "1128330": {"species": "Sinorhizobium fredii", "genus": "Sinorhizobium", "family": "Rhizobiaceae", "order": "Rhizobiales", "phylum": "Proteobacteria", "superkingdom": "Bacteria"}, "311180": {"species": "Salipiger pacificus", "genus": "Salipiger", "family": "Rhodobacteraceae", "order": "Rhodobacterales", "phylum": "Proteobacteria", "superkingdom": "Bacteria"}, "1303590": {"species": "Lactobacillus bombi", "genus": "Bombilactobacillus", "family": "Lactobacillaceae", "order": "Lactobacillales", "phylum": "Firmicutes", "superkingdom": "Bacteria"}, "278148": {"species": "Mesorhizobium ciceri", "genus": "Mesorhizobium", "family": "Phyllobacteriaceae", "order": "Rhizobiales", "phylum": "Proteobacteria", "superkingdom": "Bacteria"}, "2100422": {"species": "Idiomarina sp. OT37-5b", "genus": "Idiomarina", "family": "Idiomarinaceae", "order": "Alteromonadales", "phylum": "Proteobacteria", "superkingdom": "Bacteria"}, "1432049": {"species": "Rhizobium etli", "genus": "Rhizobium", "family": "Rhizobiaceae", "order": "Rhizobiales", "phylum": "Proteobacteria", "superkingdom": "Bacteria"}, "215447": {"species": "undef", "genus": "undef", "family": "undef", "order": "undef", "phylum": "undef", "superkingdom": "undef"}, "96942": {"species": "Vitreoscilla sp. C1", "genus": "Vitreoscilla", "family": "Neisseriaceae", "order": "Neisseriales", "phylum": "Proteobacteria", "superkingdom": "Bacteria"}, "926556": {"species": "Echinicola vietnamensis", "genus": "Echinicola", "family": "Cyclobacteriaceae", "order": "Cytophagales", "phylum": "Bacteroidetes", "superkingdom": "Bacteria"}, "655815": {"species": "Zunongwangia profunda", "genus": "Zunongwangia", "family": "Flavobacteriaceae", "order": "Flavobacteriales", "phylum": "Bacteroidetes", "superkingdom": "Bacteria"}, "1949203": {"species": "Halomonas sp. 'Soap Lake #6'", "genus": "Halomonas", "family": "Halomonadaceae", "order": "Oceanospirillales", "phylum": "Proteobacteria", "superkingdom": "Bacteria"}, "1492737": {"species": "Flavobacterium gilvum", "genus": "Flavobacterium", "family": "Flavobacteriaceae", "order": "Flavobacteriales", "phylum": "Bacteroidetes", "superkingdom": "Bacteria"}, "179408": {"species": "Oscillatoria nigro-viridis", "genus": "Oscillatoria", "family": "Oscillatoriaceae", "order": "Oscillatoriales", "phylum": "Cyanobacteria", "superkingdom": "Bacteria"}, "36805": {"species": "Microbacterium aurum", "genus": "Microbacterium", "family": "Microbacteriaceae", "order": "Micrococcales", "phylum": "Actinobacteria", "superkingdom": "Bacteria"}, "2184519": {"species": "Hydrogenophaga sp. NH-16", "genus": "Hydrogenophaga", "family": "Comamonadaceae", "order": "Burkholderiales", "phylum": "Proteobacteria", "superkingdom": "Bacteria"}, "456327": {"species": "Xanthomonas euvesicatoria", "genus": "Xanthomonas", "family": "Xanthomonadaceae", "order": "Xanthomonadales", "phylum": "Proteobacteria", "superkingdom": "Bacteria"}, "2479546": {"species": "Vibrio sp. HBUAS61001", "genus": "Vibrio", "family": "Vibrionaceae", "order": "Vibrionales", "phylum": "Proteobacteria", "superkingdom": "Bacteria"}, "1124983": {"species": "Pseudomonas protegens", "genus": "Pseudomonas", "family": "Pseudomonadaceae", "order": "Pseudomonadales", "phylum": "Proteobacteria", "superkingdom": "Bacteria"}, "89184": {"species": "Ruegeria pomeroyi", "genus": "Ruegeria", "family": "Rhodobacteraceae", "order": "Rhodobacterales", "phylum": "Proteobacteria", "superkingdom": "Bacteria"}, "46677": {"species": "Pseudomonas agarici", "genus": "Pseudomonas", "family": "Pseudomonadaceae", "order": "Pseudomonadales", "phylum": "Proteobacteria", "superkingdom": "Bacteria"}, "1075": {"species": "Rhodobacter blasticus", "genus": "Rhodobacter", "family": "Rhodobacteraceae", "order": "Rhodobacterales", "phylum": "Proteobacteria", "superkingdom": "Bacteria"}, "157782": {"species": "Pseudomonas parafulva", "genus": "Pseudomonas", "family": "Pseudomonadaceae", "order": "Pseudomonadales", "phylum": "Proteobacteria", "superkingdom": "Bacteria"}, "2341117": {"species": "Arachidicoccus sp. KIS59-12", "genus": "Arachidicoccus", "family": "Chitinophagaceae", "order": "Chitinophagales", "phylum": "Bacteroidetes", "superkingdom": "Bacteria"}, "1307839": {"species": "Salinivirga cyanobacteriivorans", "genus": "Salinivirga", "family": "Salinivirgaceae", "order": "Marinilabiliales", "phylum": "Bacteroidetes", "superkingdom": "Bacteria"}, "139906": {"species": "Caulobacter sp. JP68", "genus": "Caulobacter", "family": "Caulobacteraceae", "order": "Caulobacterales", "phylum": "Proteobacteria", "superkingdom": "Bacteria"}, "310915": {"species": "Pangasianodon hypophthalmus", "genus": "Pangasianodon", "family": "Pangasiidae", "order": "Siluriformes", "phylum": "Chordata", "superkingdom": "Eukaryota"}, "167468": {"species": "Bradyrhizobium sp. ORS 3257", "genus": "Bradyrhizobium", "family": "Bradyrhizobiaceae", "order": "Rhizobiales", "phylum": "Proteobacteria", "superkingdom": "Bacteria"}, "588": {"species": "Providencia stuartii", "genus": "Providencia", "family": "Morganellaceae", "order": "Enterobacterales", "phylum": "Proteobacteria", "superkingdom": "Bacteria"}, "1904640": {"species": "Betaproteobacteria bacterium GR16-43", "genus": "Proteobacteria-undef", "family": "Proteobacteria-undef", "order": "Proteobacteria-undef", "phylum": "Proteobacteria", "superkingdom": "Bacteria"}, "436017": {"species": "Ostreococcus sp. 'lucimarinus'", "genus": "Ostreococcus", "family": "Bathycoccaceae", "order": "Mamiellales", "phylum": "Chlorophyta", "superkingdom": "Eukaryota"}, "654": {"species": "Aeromonas veronii", "genus": "Aeromonas", "family": "Aeromonadaceae", "order": "Aeromonadales", "phylum": "Proteobacteria", "superkingdom": "Bacteria"}, "85643": {"species": "Thauera sp. MZ1T", "genus": "Thauera", "family": "Zoogloeaceae", "order": "Rhodocyclales", "phylum": "Proteobacteria", "superkingdom": "Bacteria"}, "1867715": {"species": "Bosea sp. Tri-49", "genus": "Bosea", "family": "Bradyrhizobiaceae", "order": "Rhizobiales", "phylum": "Proteobacteria", "superkingdom": "Bacteria"}, "1420599": {"species": "Pseudomonas protegens", "genus": "Pseudomonas", "family": "Pseudomonadaceae", "order": "Pseudomonadales", "phylum": "Proteobacteria", "superkingdom": "Bacteria"}, "1441629": {"species": "Pseudomonas cichorii", "genus": "Pseudomonas", "family": "Pseudomonadaceae", "order": "Pseudomonadales", "phylum": "Proteobacteria", "superkingdom": "Bacteria"}, "1454006": {"species": "Siansivirga zeaxanthinifaciens", "genus": "Siansivirga", "family": "Flavobacteriaceae", "order": "Flavobacteriales", "phylum": "Bacteroidetes", "superkingdom": "Bacteria"}, "929556": {"species": "Solitalea canadensis", "genus": "Solitalea", "family": "Sphingobacteriaceae", "order": "Sphingobacteriales", "phylum": "Bacteroidetes", "superkingdom": "Bacteria"}, "358068": {"species": "uncultured Bacteroidetes bacterium 'SBI2-18 P41A3'", "genus": "Bacteroidetes-undef", "family": "Bacteroidetes-undef", "order": "Bacteroidetes-undef", "phylum": "Bacteroidetes", "superkingdom": "Bacteria"}, "996": {"species": "Flavobacterium columnare", "genus": "Flavobacterium", "family": "Flavobacteriaceae", "order": "Flavobacteriales", "phylum": "Bacteroidetes", "superkingdom": "Bacteria"}, "1219058": {"species": "Sphingopyxis terrae", "genus": "Sphingopyxis", "family": "Sphingomonadaceae", "order": "Sphingomonadales", "phylum": "Proteobacteria", "superkingdom": "Bacteria"}, "553814": {"species": "Acidovorax carolinensis", "genus": "Acidovorax", "family": "Comamonadaceae", "order": "Burkholderiales", "phylum": "Proteobacteria", "superkingdom": "Bacteria"}, "1306993": {"species": "Pseudomonas soli", "genus": "Pseudomonas", "family": "Pseudomonadaceae", "order": "Pseudomonadales", "phylum": "Proteobacteria", "superkingdom": "Bacteria"}, "1458426": {"species": "Serpentinomonas mccroryi", "genus": "Serpentinomonas", "family": "Comamonadaceae", "order": "Burkholderiales", "phylum": "Proteobacteria", "superkingdom": "Bacteria"}, "74091": {"species": "Sargassum confusum", "genus": "Sargassum", "family": "Sargassaceae", "order": "Fucales", "phylum": "Eukaryota-undef", "superkingdom": "Eukaryota"}, "1064539": {"species": "Azospirillum baldaniorum", "genus": "Azospirillum", "family": "Rhodospirillaceae", "order": "Rhodospirillales", "phylum": "Proteobacteria", "superkingdom": "Bacteria"}, "319236": {"species": "Nonlabens sediminis", "genus": "Nonlabens", "family": "Flavobacteriaceae", "order": "Flavobacteriales", "phylum": "Bacteroidetes", "superkingdom": "Bacteria"}, "1796613": {"species": "Bacteroides caecimuris", "genus": "Bacteroides", "family": "Bacteroidaceae", "order": "Bacteroidales", "phylum": "Bacteroidetes", "superkingdom": "Bacteria"}, "436114": {"species": "Sulfurihydrogenibium sp. YO3AOP1", "genus": "Sulfurihydrogenibium", "family": "Hydrogenothermaceae", "order": "Aquificales", "phylum": "Aquificae", "superkingdom": "Bacteria"}, "1642646": {"species": "Petrimonas mucosa", "genus": "Petrimonas", "family": "Dysgonomonadaceae", "order": "Bacteroidales", "phylum": "Bacteroidetes", "superkingdom": "Bacteria"}, "3649": {"species": "Carica papaya", "genus": "Carica", "family": "Caricaceae", "order": "Brassicales", "phylum": "Streptophyta", "superkingdom": "Eukaryota"}, "287752": {"species": "Aurantimonas manganoxydans", "genus": "Aurantimonas", "family": "Aurantimonadaceae", "order": "Rhizobiales", "phylum": "Proteobacteria", "superkingdom": "Bacteria"}, "1150469": {"species": "Pararhodospirillum photometricum", "genus": "Pararhodospirillum", "family": "Rhodospirillaceae", "order": "Rhodospirillales", "phylum": "Proteobacteria", "superkingdom": "Bacteria"}, "135740": {"species": "Paracoccus kondratievae", "genus": "Paracoccus", "family": "Rhodobacteraceae", "order": "Rhodobacterales", "phylum": "Proteobacteria", "superkingdom": "Bacteria"}, "2213200": {"species": "Nocardia mangyaensis", "genus": "Nocardia", "family": "Nocardiaceae", "order": "Corynebacteriales", "phylum": "Actinobacteria", "superkingdom": "Bacteria"}, "333": {"species": "Pseudomonas chlororaphis", "genus": "Pseudomonas", "family": "Pseudomonadaceae", "order": "Pseudomonadales", "phylum": "Proteobacteria", "superkingdom": "Bacteria"}, "83617": {"species": "Stenotrophomonas nitritireducens", "genus": "Stenotrophomonas", "family": "Xanthomonadaceae", "order": "Xanthomonadales", "phylum": "Proteobacteria", "superkingdom": "Bacteria"}, "1077935": {"species": "Paracoccus zhejiangensis", "genus": "Paracoccus", "family": "Rhodobacteraceae", "order": "Rhodobacterales", "phylum": "Proteobacteria", "superkingdom": "Bacteria"}, "6689": {"species": "Penaeus vannamei", "genus": "Penaeus", "family": "Penaeidae", "order": "Decapoda", "phylum": "Arthropoda", "superkingdom": "Eukaryota"}, "123899": {"species": "Bordetella trematum", "genus": "Bordetella", "family": "Alcaligenaceae", "order": "Burkholderiales", "phylum": "Proteobacteria", "superkingdom": "Bacteria"}, "395495": {"species": "Leptothrix cholodnii", "genus": "Leptothrix", "family": "Burkholderiales-undef", "order": "Burkholderiales", "phylum": "Proteobacteria", "superkingdom": "Bacteria"}, "1016987": {"species": "Novosphingobium sp. THN1", "genus": "Novosphingobium", "family": "Sphingomonadaceae", "order": "Sphingomonadales", "phylum": "Proteobacteria", "superkingdom": "Bacteria"}, "1917485": {"species": "Sulfitobacter sp. AM1-D1", "genus": "Sulfitobacter", "family": "Rhodobacteraceae", "order": "Rhodobacterales", "phylum": "Proteobacteria", "superkingdom": "Bacteria"}, "1458492": {"species": "Myroides sp. ZB35", "genus": "Myroides", "family": "Flavobacteriaceae", "order": "Flavobacteriales", "phylum": "Bacteroidetes", "superkingdom": "Bacteria"}, "666509": {"species": "Planktomarina temperata", "genus": "Planktomarina", "family": "Rhodobacteraceae", "order": "Rhodobacterales", "phylum": "Proteobacteria", "superkingdom": "Bacteria"}, "2082386": {"species": "Methylibium sp. Pch-M", "genus": "Methylibium", "family": "Burkholderiales-undef", "order": "Burkholderiales", "phylum": "Proteobacteria", "superkingdom": "Bacteria"}, "693986": {"species": "Methylobacterium oryzae", "genus": "Methylobacterium", "family": "Methylobacteriaceae", "order": "Rhizobiales", "phylum": "Proteobacteria", "superkingdom": "Bacteria"}, "610380": {"species": "Harpegnathos saltator", "genus": "Harpegnathos", "family": "Formicidae", "order": "Hymenoptera", "phylum": "Arthropoda", "superkingdom": "Eukaryota"}, "450378": {"species": "Croceicoccus marinus", "genus": "Croceicoccus", "family": "Erythrobacteraceae", "order": "Sphingomonadales", "phylum": "Proteobacteria", "superkingdom": "Bacteria"}, "1579979": {"species": "Wenzhouxiangella marina", "genus": "Wenzhouxiangella", "family": "Wenzhouxiangellaceae", "order": "Chromatiales", "phylum": "Proteobacteria", "superkingdom": "Bacteria"}, "472175": {"species": "Nitratireductor basaltis", "genus": "Nitratireductor", "family": "Phyllobacteriaceae", "order": "Rhizobiales", "phylum": "Proteobacteria", "superkingdom": "Bacteria"}, "1748243": {"species": "Candidatus Tenderia electrophaga", "genus": "Candidatus Tenderia", "family": "Chromatiaceae", "order": "Chromatiales", "phylum": "Proteobacteria", "superkingdom": "Bacteria"}, "3074": {"species": "Parachlorella kessleri", "genus": "Parachlorella", "family": "Chlorellaceae", "order": "Chlorellales", "phylum": "Chlorophyta", "superkingdom": "Eukaryota"}, "13443": {"species": "Coffea arabica", "genus": "Coffea", "family": "Rubiaceae", "order": "Gentianales", "phylum": "Streptophyta", "superkingdom": "Eukaryota"}, "483179": {"species": "Brucella canis", "genus": "Brucella", "family": "Brucellaceae", "order": "Rhizobiales", "phylum": "Proteobacteria", "superkingdom": "Bacteria"}, "763057": {"species": "Mesorhizobium huakuii", "genus": "Mesorhizobium", "family": "Phyllobacteriaceae", "order": "Rhizobiales", "phylum": "Proteobacteria", "superkingdom": "Bacteria"}, "238": {"species": "Elizabethkingia meningoseptica", "genus": "Elizabethkingia", "family": "Weeksellaceae", "order": "Flavobacteriales", "phylum": "Bacteroidetes", "superkingdom": "Bacteria"}, "1028801": {"species": "Neorhizobium galegae", "genus": "Neorhizobium", "family": "Rhizobiaceae", "order": "Rhizobiales", "phylum": "Proteobacteria", "superkingdom": "Bacteria"}, "290512": {"species": "Prosthecochloris aestuarii", "genus": "Prosthecochloris", "family": "Chlorobiaceae", "order": "Chlorobiales", "phylum": "Chlorobi", "superkingdom": "Bacteria"}, "272630": {"species": "Methylorubrum extorquens", "genus": "Methylorubrum", "family": "Methylobacteriaceae", "order": "Rhizobiales", "phylum": "Proteobacteria", "superkingdom": "Bacteria"}, "82633": {"species": "Cupriavidus pauculus", "genus": "Cupriavidus", "family": "Burkholderiaceae", "order": "Burkholderiales", "phylum": "Proteobacteria", "superkingdom": "Bacteria"}, "55468": {"species": "Lagarosiphon major", "genus": "Lagarosiphon", "family": "Hydrocharitaceae", "order": "Alismatales", "phylum": "Streptophyta", "superkingdom": "Eukaryota"}, "288000": {"species": "Bradyrhizobium sp. BTAi1", "genus": "Bradyrhizobium", "family": "Bradyrhizobiaceae", "order": "Rhizobiales", "phylum": "Proteobacteria", "superkingdom": "Bacteria"}, "137545": {"species": "Serratia quinivorans", "genus": "Serratia", "family": "Yersiniaceae", "order": "Enterobacterales", "phylum": "Proteobacteria", "superkingdom": "Bacteria"}, "1513890": {"species": "Pseudomonas chlororaphis", "genus": "Pseudomonas", "family": "Pseudomonadaceae", "order": "Pseudomonadales", "phylum": "Proteobacteria", "superkingdom": "Bacteria"}, "316055": {"species": "Rhodopseudomonas palustris", "genus": "Rhodopseudomonas", "family": "Bradyrhizobiaceae", "order": "Rhizobiales", "phylum": "Proteobacteria", "superkingdom": "Bacteria"}, "394": {"species": "Sinorhizobium fredii", "genus": "Sinorhizobium", "family": "Rhizobiaceae", "order": "Rhizobiales", "phylum": "Proteobacteria", "superkingdom": "Bacteria"}, "1758194": {"species": "Achromobacter sp. AONIH1", "genus": "Achromobacter", "family": "Alcaligenaceae", "order": "Burkholderiales", "phylum": "Proteobacteria", "superkingdom": "Bacteria"}, "342108": {"species": "Magnetospirillum magneticum", "genus": "Magnetospirillum", "family": "Rhodospirillaceae", "order": "Rhodospirillales", "phylum": "Proteobacteria", "superkingdom": "Bacteria"}, "266265": {"species": "Paraburkholderia xenovorans", "genus": "Paraburkholderia", "family": "Burkholderiaceae", "order": "Burkholderiales", "phylum": "Proteobacteria", "superkingdom": "Bacteria"}, "79200": {"species": "Daucus carota", "genus": "Daucus", "family": "Apiaceae", "order": "Apiales", "phylum": "Streptophyta", "superkingdom": "Eukaryota"}, "1620215": {"species": "Sulfuricaulis limicola", "genus": "Sulfuricaulis", "family": "Acidiferrobacteraceae", "order": "Acidiferrobacterales", "phylum": "Proteobacteria", "superkingdom": "Bacteria"}, "358": {"species": "Agrobacterium tumefaciens", "genus": "Agrobacterium", "family": "Rhizobiaceae", "order": "Rhizobiales", "phylum": "Proteobacteria", "superkingdom": "Bacteria"}, "9646": {"species": "Ailuropoda melanoleuca", "genus": "Ailuropoda", "family": "Ursidae", "order": "Carnivora", "phylum": "Chordata", "superkingdom": "Eukaryota"}, "321662": {"species": "Pseudomonas moraviensis", "genus": "Pseudomonas", "family": "Pseudomonadaceae", "order": "Pseudomonadales", "phylum": "Proteobacteria", "superkingdom": "Bacteria"}, "1826607": {"species": "Silicimonas algicola", "genus": "Silicimonas", "family": "Rhodobacteraceae", "order": "Rhodobacterales", "phylum": "Proteobacteria", "superkingdom": "Bacteria"}, "1680678": {"species": "Tenacibaculum sp. Tsp.3", "genus": "Tenacibaculum", "family": "Flavobacteriaceae", "order": "Flavobacteriales", "phylum": "Bacteroidetes", "superkingdom": "Bacteria"}, "77931": {"species": "Teleaulax amphioxeia", "genus": "Teleaulax", "family": "Geminigeraceae", "order": "Pyrenomonadales", "phylum": "Eukaryota-undef", "superkingdom": "Eukaryota"}, "1896196": {"species": "Porphyrobacter sp. LM 6", "genus": "Porphyrobacter", "family": "Erythrobacteraceae", "order": "Sphingomonadales", "phylum": "Proteobacteria", "superkingdom": "Bacteria"}, "386": {"species": "Rhizobium leguminosarum", "genus": "Rhizobium", "family": "Rhizobiaceae", "order": "Rhizobiales", "phylum": "Proteobacteria", "superkingdom": "Bacteria"}, "376": {"species": "Bradyrhizobium sp.", "genus": "Bradyrhizobium", "family": "Bradyrhizobiaceae", "order": "Rhizobiales", "phylum": "Proteobacteria", "superkingdom": "Bacteria"}, "122355": {"species": "Pseudomonas psychrophila", "genus": "Pseudomonas", "family": "Pseudomonadaceae", "order": "Pseudomonadales", "phylum": "Proteobacteria", "superkingdom": "Bacteria"}, "1263550": {"species": "Edwardsiella piscicida", "genus": "Edwardsiella", "family": "Hafniaceae", "order": "Enterobacterales", "phylum": "Proteobacteria", "superkingdom": "Bacteria"}, "2434": {"species": "Roseobacter denitrificans", "genus": "Roseobacter", "family": "Rhodobacteraceae", "order": "Rhodobacterales", "phylum": "Proteobacteria", "superkingdom": "Bacteria"}, "1028800": {"species": "Neorhizobium galegae", "genus": "Neorhizobium", "family": "Rhizobiaceae", "order": "Rhizobiales", "phylum": "Proteobacteria", "superkingdom": "Bacteria"}, "45351": {"species": "Nematostella vectensis", "genus": "Nematostella", "family": "Edwardsiidae", "order": "Actiniaria", "phylum": "Cnidaria", "superkingdom": "Eukaryota"}, "2126553": {"species": "Gramella fulva", "genus": "Gramella", "family": "Flavobacteriaceae", "order": "Flavobacteriales", "phylum": "Bacteroidetes", "superkingdom": "Bacteria"}, "867900": {"species": "Cellulophaga lytica", "genus": "Cellulophaga", "family": "Flavobacteriaceae", "order": "Flavobacteriales", "phylum": "Bacteroidetes", "superkingdom": "Bacteria"}, "42026": {"species": "Drosophila bipectinata", "genus": "Drosophila", "family": "Drosophilidae", "order": "Diptera", "phylum": "Arthropoda", "superkingdom": "Eukaryota"}, "2483033": {"species": "Parasedimentitalea marina", "genus": "Parasedimentitalea", "family": "Rhodobacteraceae", "order": "Rhodobacterales", "phylum": "Proteobacteria", "superkingdom": "Bacteria"}, "1796606": {"species": "Cupriavidus nantongensis", "genus": "Cupriavidus", "family": "Burkholderiaceae", "order": "Burkholderiales", "phylum": "Proteobacteria", "superkingdom": "Bacteria"}, "255045": {"species": "Bradyrhizobium canariense", "genus": "Bradyrhizobium", "family": "Bradyrhizobiaceae", "order": "Rhizobiales", "phylum": "Proteobacteria", "superkingdom": "Bacteria"}, "1076588": {"species": "Thiolapillus brandeum", "genus": "Thiolapillus", "family": "Proteobacteria-undef", "order": "Proteobacteria-undef", "phylum": "Proteobacteria", "superkingdom": "Bacteria"}, "1628392": {"species": "Hahella sp. KA22", "genus": "Hahella", "family": "Hahellaceae", "order": "Oceanospirillales", "phylum": "Proteobacteria", "superkingdom": "Bacteria"}, "434922": {"species": "Coxiella burnetii", "genus": "Coxiella", "family": "Coxiellaceae", "order": "Legionellales", "phylum": "Proteobacteria", "superkingdom": "Bacteria"}, "542420": {"species": "uncultured bacterium ARCTIC31_H_08", "genus": "Bacteria-undef", "family": "Bacteria-undef", "order": "Bacteria-undef", "phylum": "Bacteria-undef", "superkingdom": "Bacteria"}, "2185111": {"species": "Sphingobium sp. LF-16", "genus": "Sphingobium", "family": "Sphingomonadaceae", "order": "Sphingomonadales", "phylum": "Proteobacteria", "superkingdom": "Bacteria"}, "157779": {"species": "Kushneria marisflavi", "genus": "Kushneria", "family": "Halomonadaceae", "order": "Oceanospirillales", "phylum": "Proteobacteria", "superkingdom": "Bacteria"}, "188344": {"species": "Leptosomus discolor", "genus": "Leptosomus", "family": "Leptosomidae", "order": "Coraciiformes", "phylum": "Chordata", "superkingdom": "Eukaryota"}, "2496866": {"species": "Nonlabens sp. MJ115", "genus": "Nonlabens", "family": "Flavobacteriaceae", "order": "Flavobacteriales", "phylum": "Bacteroidetes", "superkingdom": "Bacteria"}, "395491": {"species": "Rhizobium leguminosarum", "genus": "Rhizobium", "family": "Rhizobiaceae", "order": "Rhizobiales", "phylum": "Proteobacteria", "superkingdom": "Bacteria"}, "1029756": {"species": "Hyphomicrobium nitrativorans", "genus": "Hyphomicrobium", "family": "Hyphomicrobiaceae", "order": "Rhizobiales", "phylum": "Proteobacteria", "superkingdom": "Bacteria"}, "472181": {"species": "Pseudomonas sabulinigri", "genus": "Pseudomonas", "family": "Pseudomonadaceae", "order": "Pseudomonadales", "phylum": "Proteobacteria", "superkingdom": "Bacteria"}, "1430440": {"species": "Magnetospirillum gryphiswaldense", "genus": "Magnetospirillum", "family": "Rhodospirillaceae", "order": "Rhodospirillales", "phylum": "Proteobacteria", "superkingdom": "Bacteria"}, "2267253": {"species": "Thiomicrorhabdus indica", "genus": "Thiomicrorhabdus", "family": "Piscirickettsiaceae", "order": "Thiotrichales", "phylum": "Proteobacteria", "superkingdom": "Bacteria"}, "713585": {"species": "Thioalkalivibrio paradoxus", "genus": "Thioalkalivibrio", "family": "Ectothiorhodospiraceae", "order": "Chromatiales", "phylum": "Proteobacteria", "superkingdom": "Bacteria"}, "296": {"species": "Pseudomonas fragi", "genus": "Pseudomonas", "family": "Pseudomonadaceae", "order": "Pseudomonadales", "phylum": "Proteobacteria", "superkingdom": "Bacteria"}, "1897729": {"species": "Halomonas aestuarii", "genus": "Halomonas", "family": "Halomonadaceae", "order": "Oceanospirillales", "phylum": "Proteobacteria", "superkingdom": "Bacteria"}, "2500132": {"species": "Enterobacter sp. N18-03635", "genus": "Enterobacter", "family": "Enterobacteriaceae", "order": "Enterobacterales", "phylum": "Proteobacteria", "superkingdom": "Bacteria"}, "1404": {"species": "Bacillus megaterium", "genus": "Bacillus", "family": "Bacillaceae", "order": "Bacillales", "phylum": "Firmicutes", "superkingdom": "Bacteria"}, "1550728": {"species": "Blastomonas fulva", "genus": "Blastomonas", "family": "Sphingomonadaceae", "order": "Sphingomonadales", "phylum": "Proteobacteria", "superkingdom": "Bacteria"}, "2077149": {"species": "Citrobacter freundii complex sp. CFNIH9", "genus": "Citrobacter", "family": "Enterobacteriaceae", "order": "Enterobacterales", "phylum": "Proteobacteria", "superkingdom": "Bacteria"}, "28901": {"species": "Salmonella enterica", "genus": "Salmonella", "family": "Enterobacteriaceae", "order": "Enterobacterales", "phylum": "Proteobacteria", "superkingdom": "Bacteria"}, "1435044": {"species": "Pseudomonas monteilii", "genus": "Pseudomonas", "family": "Pseudomonadaceae", "order": "Pseudomonadales", "phylum": "Proteobacteria", "superkingdom": "Bacteria"}, "1045855": {"species": "Pseudoxanthomonas spadix", "genus": "Pseudoxanthomonas", "family": "Xanthomonadaceae", "order": "Xanthomonadales", "phylum": "Proteobacteria", "superkingdom": "Bacteria"}, "521097": {"species": "Capnocytophaga ochracea", "genus": "Capnocytophaga", "family": "Flavobacteriaceae", "order": "Flavobacteriales", "phylum": "Bacteroidetes", "superkingdom": "Bacteria"}, "1690483": {"species": "Bacteroidetes bacterium UKL13-3", "genus": "Bacteroidetes-undef", "family": "Bacteroidetes-undef", "order": "Bacteroidetes-undef", "phylum": "Bacteroidetes", "superkingdom": "Bacteria"}, "32002": {"species": "Achromobacter denitrificans", "genus": "Achromobacter", "family": "Alcaligenaceae", "order": "Burkholderiales", "phylum": "Proteobacteria", "superkingdom": "Bacteria"}, "1402210": {"species": "Pannonibacter phragmitetus", "genus": "Pannonibacter", "family": "Rhodobacteraceae", "order": "Rhodobacterales", "phylum": "Proteobacteria", "superkingdom": "Bacteria"}, "1288122": {"species": "Edwardsiella piscicida", "genus": "Edwardsiella", "family": "Hafniaceae", "order": "Enterobacterales", "phylum": "Proteobacteria", "superkingdom": "Bacteria"}, "391626": {"species": "Octadecabacter antarcticus", "genus": "Octadecabacter", "family": "Rhodobacteraceae", "order": "Rhodobacterales", "phylum": "Proteobacteria", "superkingdom": "Bacteria"}, "1283331": {"species": "Azotobacter vinelandii", "genus": "Azotobacter", "family": "Pseudomonadaceae", "order": "Pseudomonadales", "phylum": "Proteobacteria", "superkingdom": "Bacteria"}, "755732": {"species": "Fluviicola taffensis", "genus": "Fluviicola", "family": "Crocinitomicaceae", "order": "Flavobacteriales", "phylum": "Bacteroidetes", "superkingdom": "Bacteria"}, "1149953": {"species": "Brucella sp. 10RB9215", "genus": "Brucella", "family": "Brucellaceae", "order": "Rhizobiales", "phylum": "Proteobacteria", "superkingdom": "Bacteria"}, "326332": {"species": "Synechococcus sp. CCMP839", "genus": "Synechococcus", "family": "Synechococcaceae", "order": "Synechococcales", "phylum": "Cyanobacteria", "superkingdom": "Bacteria"}, "2479392": {"species": "Pseudomonas sp. LTJR-52", "genus": "Pseudomonas", "family": "Pseudomonadaceae", "order": "Pseudomonadales", "phylum": "Proteobacteria", "superkingdom": "Bacteria"}, "77133": {"species": "uncultured bacterium", "genus": "Bacteria-undef", "family": "Bacteria-undef", "order": "Bacteria-undef", "phylum": "Bacteria-undef", "superkingdom": "Bacteria"}, "1542390": {"species": "Francisella frigiditurris", "genus": "Francisella", "family": "Francisellaceae", "order": "Thiotrichales", "phylum": "Proteobacteria", "superkingdom": "Bacteria"}, "2259340": {"species": "Paracoccus sp. SC2-6", "genus": "Paracoccus", "family": "Rhodobacteraceae", "order": "Rhodobacterales", "phylum": "Proteobacteria", "superkingdom": "Bacteria"}, "1945662": {"species": "Paracoccus contaminans", "genus": "Paracoccus", "family": "Rhodobacteraceae", "order": "Rhodobacterales", "phylum": "Proteobacteria", "superkingdom": "Bacteria"}, "2058135": {"species": "Olleya sp. Bg11-27", "genus": "Olleya", "family": "Flavobacteriaceae", "order": "Flavobacteriales", "phylum": "Bacteroidetes", "superkingdom": "Bacteria"}, "1336796": {"species": "Gillisia sp. Hel1_33_143", "genus": "Gillisia", "family": "Flavobacteriaceae", "order": "Flavobacteriales", "phylum": "Bacteroidetes", "superkingdom": "Bacteria"}, "53407": {"species": "Pseudomonas asplenii", "genus": "Pseudomonas", "family": "Pseudomonadaceae", "order": "Pseudomonadales", "phylum": "Proteobacteria", "superkingdom": "Bacteria"}, "59538": {"species": "Pantholops hodgsonii", "genus": "Pantholops", "family": "Bovidae", "order": "Artiodactyla", "phylum": "Chordata", "superkingdom": "Eukaryota"}, "2058137": {"species": "Polaribacter sp. ALD11", "genus": "Polaribacter", "family": "Flavobacteriaceae", "order": "Flavobacteriales", "phylum": "Bacteroidetes", "superkingdom": "Bacteria"}, "266835": {"species": "Mesorhizobium japonicum", "genus": "Mesorhizobium", "family": "Phyllobacteriaceae", "order": "Rhizobiales", "phylum": "Proteobacteria", "superkingdom": "Bacteria"}, "266748": {"species": "Chryseobacterium antarcticum", "genus": "Kaistella", "family": "Weeksellaceae", "order": "Flavobacteriales", "phylum": "Bacteroidetes", "superkingdom": "Bacteria"}, "2021234": {"species": "Ahniella affigens", "genus": "Ahniella", "family": "Rhodanobacteraceae", "order": "Xanthomonadales", "phylum": "Proteobacteria", "superkingdom": "Bacteria"}, "391008": {"species": "Stenotrophomonas maltophilia", "genus": "Stenotrophomonas", "family": "Xanthomonadaceae", "order": "Xanthomonadales", "phylum": "Proteobacteria", "superkingdom": "Bacteria"}, "2018065": {"species": "Roseomonas sp. FDAARGOS_362", "genus": "Roseomonas", "family": "Acetobacteraceae", "order": "Rhodospirillales", "phylum": "Proteobacteria", "superkingdom": "Bacteria"}, "69": {"species": "Lysobacter enzymogenes", "genus": "Lysobacter", "family": "Xanthomonadaceae", "order": "Xanthomonadales", "phylum": "Proteobacteria", "superkingdom": "Bacteria"}, "1442136": {"species": "Ectothiorhodospira sp. BSL-9", "genus": "Ectothiorhodospira", "family": "Ectothiorhodospiraceae", "order": "Chromatiales", "phylum": "Proteobacteria", "superkingdom": "Bacteria"}, "453842": {"species": "Paracoccus aestuarii", "genus": "Paracoccus", "family": "Rhodobacteraceae", "order": "Rhodobacterales", "phylum": "Proteobacteria", "superkingdom": "Bacteria"}, "1543721": {"species": "Sedimenticola thiotaurini", "genus": "Sedimenticola", "family": "Proteobacteria-undef", "order": "Proteobacteria-undef", "phylum": "Proteobacteria", "superkingdom": "Bacteria"}, "74033": {"species": "Antarctobacter heliothermus", "genus": "Antarctobacter", "family": "Rhodobacteraceae", "order": "Rhodobacterales", "phylum": "Proteobacteria", "superkingdom": "Bacteria"}, "54005": {"species": "Peptoniphilus harei", "genus": "Peptoniphilus", "family": "Peptoniphilaceae", "order": "Tissierellales", "phylum": "Firmicutes", "superkingdom": "Bacteria"}, "133448": {"species": "Citrobacter youngae", "genus": "Citrobacter", "family": "Enterobacteriaceae", "order": "Enterobacterales", "phylum": "Proteobacteria", "superkingdom": "Bacteria"}, "335659": {"species": "undef", "genus": "undef", "family": "undef", "order": "undef", "phylum": "undef", "superkingdom": "undef"}, "1457032": {"species": "Blattabacterium punctulatus", "genus": "Blattabacterium", "family": "Blattabacteriaceae", "order": "Flavobacteriales", "phylum": "Bacteroidetes", "superkingdom": "Bacteria"}, "2497863": {"species": "Janthinobacterium sp. 17J80-10", "genus": "Janthinobacterium", "family": "Oxalobacteraceae", "order": "Burkholderiales", "phylum": "Proteobacteria", "superkingdom": "Bacteria"}, "2492837": {"species": "Sphingomonas sp. C8-2", "genus": "Sphingomonas", "family": "Sphingomonadaceae", "order": "Sphingomonadales", "phylum": "Proteobacteria", "superkingdom": "Bacteria"}, "2293862": {"species": "Ruegeria sp. AD91A", "genus": "Ruegeria", "family": "Rhodobacteraceae", "order": "Rhodobacterales", "phylum": "Proteobacteria", "superkingdom": "Bacteria"}, "2282170": {"species": "Kordia sp. SMS9", "genus": "Kordia", "family": "Flavobacteriaceae", "order": "Flavobacteriales", "phylum": "Bacteroidetes", "superkingdom": "Bacteria"}, "155892": {"species": "Caulobacter vibrioides", "genus": "Caulobacter", "family": "Caulobacteraceae", "order": "Caulobacterales", "phylum": "Proteobacteria", "superkingdom": "Bacteria"}, "61646": {"species": "Lelliottia amnigena", "genus": "Lelliottia", "family": "Enterobacteriaceae", "order": "Enterobacterales", "phylum": "Proteobacteria", "superkingdom": "Bacteria"}, "945844": {"species": "Massilia oculi", "genus": "Massilia", "family": "Oxalobacteraceae", "order": "Burkholderiales", "phylum": "Proteobacteria", "superkingdom": "Bacteria"}, "215221": {"species": "Komagataeibacter rhaeticus", "genus": "Komagataeibacter", "family": "Acetobacteraceae", "order": "Rhodospirillales", "phylum": "Proteobacteria", "superkingdom": "Bacteria"}, "2493679": {"species": "Mesorhizobium sp. M8A.F.Ca.ET.057.01.1.1", "genus": "Mesorhizobium", "family": "Phyllobacteriaceae", "order": "Rhizobiales", "phylum": "Proteobacteria", "superkingdom": "Bacteria"}, "914150": {"species": "Kangiella geojedonensis", "genus": "Kangiella", "family": "Kangiellaceae", "order": "Oceanospirillales", "phylum": "Proteobacteria", "superkingdom": "Bacteria"}, "2172098": {"species": "Flavobacterium pallidum", "genus": "Flavobacterium", "family": "Flavobacteriaceae", "order": "Flavobacteriales", "phylum": "Bacteroidetes", "superkingdom": "Bacteria"}, "351016": {"species": "Roseobacter sp. AzwK-3b", "genus": "Roseobacter", "family": "Rhodobacteraceae", "order": "Rhodobacterales", "phylum": "Proteobacteria", "superkingdom": "Bacteria"}, "83406": {"species": "gamma proteobacterium HdN1", "genus": "Proteobacteria-undef", "family": "Proteobacteria-undef", "order": "Proteobacteria-undef", "phylum": "Proteobacteria", "superkingdom": "Bacteria"}, "250": {"species": "Chryseobacterium gleum", "genus": "Chryseobacterium", "family": "Weeksellaceae", "order": "Flavobacteriales", "phylum": "Bacteroidetes", "superkingdom": "Bacteria"}, "2083054": {"species": "Pseudomonas sp. LG1D9", "genus": "Pseudomonas", "family": "Pseudomonadaceae", "order": "Pseudomonadales", "phylum": "Proteobacteria", "superkingdom": "Bacteria"}, "271865": {"species": "Ochrobactrum quorumnocens", "genus": "Ochrobactrum", "family": "Brucellaceae", "order": "Rhizobiales", "phylum": "Proteobacteria", "superkingdom": "Bacteria"}, "2304594": {"species": "Marinobacter sp. Arc7-DN-1", "genus": "Marinobacter", "family": "Alteromonadaceae", "order": "Alteromonadales", "phylum": "Proteobacteria", "superkingdom": "Bacteria"}, "220664": {"species": "Pseudomonas protegens", "genus": "Pseudomonas", "family": "Pseudomonadaceae", "order": "Pseudomonadales", "phylum": "Proteobacteria", "superkingdom": "Bacteria"}, "2545632": {"species": "Rheinheimera sp. D18", "genus": "Rheinheimera", "family": "Chromatiaceae", "order": "Chromatiales", "phylum": "Proteobacteria", "superkingdom": "Bacteria"}, "1327989": {"species": "Serratia sp. FS14", "genus": "Serratia", "family": "Yersiniaceae", "order": "Enterobacterales", "phylum": "Proteobacteria", "superkingdom": "Bacteria"}, "941193": {"species": "Pseudomonas aeruginosa", "genus": "Pseudomonas", "family": "Pseudomonadaceae", "order": "Pseudomonadales", "phylum": "Proteobacteria", "superkingdom": "Bacteria"}, "1532023": {"species": "Qipengyuania sediminis", "genus": "Qipengyuania", "family": "Erythrobacteraceae", "order": "Sphingomonadales", "phylum": "Proteobacteria", "superkingdom": "Bacteria"}, "1514105": {"species": "Erysipelothrix larvae", "genus": "Erysipelothrix", "family": "Erysipelotrichaceae", "order": "Erysipelotrichales", "phylum": "Firmicutes", "superkingdom": "Bacteria"}, "28087": {"species": "Legionella sainthelensi", "genus": "Legionella", "family": "Legionellaceae", "order": "Legionellales", "phylum": "Proteobacteria", "superkingdom": "Bacteria"}, "351745": {"species": "Shewanella sp. W3-18-1", "genus": "Shewanella", "family": "Shewanellaceae", "order": "Alteromonadales", "phylum": "Proteobacteria", "superkingdom": "Bacteria"}, "55564": {"species": "Chara vulgaris", "genus": "Chara", "family": "Characeae", "order": "Charales", "phylum": "Streptophyta", "superkingdom": "Eukaryota"}, "1758196": {"species": "Serratia sp. SSNIH1", "genus": "Serratia", "family": "Yersiniaceae", "order": "Enterobacterales", "phylum": "Proteobacteria", "superkingdom": "Bacteria"}, "1389011": {"species": "Sulfitobacter sp. SK025", "genus": "Sulfitobacter", "family": "Rhodobacteraceae", "order": "Rhodobacterales", "phylum": "Proteobacteria", "superkingdom": "Bacteria"}, "867902": {"species": "Ornithobacterium rhinotracheale", "genus": "Ornithobacterium", "family": "Weeksellaceae", "order": "Flavobacteriales", "phylum": "Bacteroidetes", "superkingdom": "Bacteria"}, "90270": {"species": "undef", "genus": "undef", "family": "undef", "order": "undef", "phylum": "undef", "superkingdom": "undef"}, "1844006": {"species": "Phaeobacter porticola", "genus": "Phaeobacter", "family": "Rhodobacteraceae", "order": "Rhodobacterales", "phylum": "Proteobacteria", "superkingdom": "Bacteria"}, "1761789": {"species": "Halomonas sp. hl-4", "genus": "Halomonas", "family": "Halomonadaceae", "order": "Oceanospirillales", "phylum": "Proteobacteria", "superkingdom": "Bacteria"}, "518": {"species": "Bordetella bronchiseptica", "genus": "Bordetella", "family": "Alcaligenaceae", "order": "Burkholderiales", "phylum": "Proteobacteria", "superkingdom": "Bacteria"}, "627192": {"species": "Sphingobium sp. SYK-6", "genus": "Sphingobium", "family": "Sphingomonadaceae", "order": "Sphingomonadales", "phylum": "Proteobacteria", "superkingdom": "Bacteria"}, "1019": {"species": "Capnocytophaga sputigena", "genus": "Capnocytophaga", "family": "Flavobacteriaceae", "order": "Flavobacteriales", "phylum": "Bacteroidetes", "superkingdom": "Bacteria"}, "582": {"species": "Morganella morganii", "genus": "Morganella", "family": "Morganellaceae", "order": "Enterobacterales", "phylum": "Proteobacteria", "superkingdom": "Bacteria"}, "329": {"species": "Ralstonia pickettii", "genus": "Ralstonia", "family": "Burkholderiaceae", "order": "Burkholderiales", "phylum": "Proteobacteria", "superkingdom": "Bacteria"}, "194963": {"species": "Sinorhizobium americanum", "genus": "Sinorhizobium", "family": "Rhizobiaceae", "order": "Rhizobiales", "phylum": "Proteobacteria", "superkingdom": "Bacteria"}, "726": {"species": "Haemophilus haemolyticus", "genus": "Haemophilus", "family": "Pasteurellaceae", "order": "Pasteurellales", "phylum": "Proteobacteria", "superkingdom": "Bacteria"}, "279238": {"species": "Novosphingobium aromaticivorans", "genus": "Novosphingobium", "family": "Sphingomonadaceae", "order": "Sphingomonadales", "phylum": "Proteobacteria", "superkingdom": "Bacteria"}, "1301032": {"species": "Rhizobium sp. IE4771", "genus": "Rhizobium", "family": "Rhizobiaceae", "order": "Rhizobiales", "phylum": "Proteobacteria", "superkingdom": "Bacteria"}, "163011": {"species": "Pseudomonas lini", "genus": "Pseudomonas", "family": "Pseudomonadaceae", "order": "Pseudomonadales", "phylum": "Proteobacteria", "superkingdom": "Bacteria"}, "1300343": {"species": "Dokdonia donghaensis", "genus": "Dokdonia", "family": "Flavobacteriaceae", "order": "Flavobacteriales", "phylum": "Bacteroidetes", "superkingdom": "Bacteria"}, "1265478": {"species": "Enterobacteriaceae bacterium bta3-1", "genus": "Enterobacteriaceae-undef", "family": "Enterobacteriaceae", "order": "Enterobacterales", "phylum": "Proteobacteria", "superkingdom": "Bacteria"}, "710785": {"species": "uncultured Rhodobacterales bacterium HF4000_03E16", "genus": "Rhodobacterales-undef", "family": "Rhodobacterales-undef", "order": "Rhodobacterales", "phylum": "Proteobacteria", "superkingdom": "Bacteria"}, "935546": {"species": "Mesorhizobium loti", "genus": "Mesorhizobium", "family": "Phyllobacteriaceae", "order": "Rhizobiales", "phylum": "Proteobacteria", "superkingdom": "Bacteria"}, "1529069": {"species": "Polaribacter sp. BM10", "genus": "Polaribacter", "family": "Flavobacteriaceae", "order": "Flavobacteriales", "phylum": "Bacteroidetes", "superkingdom": "Bacteria"}, "2026785": {"species": "Rhodobiaceae bacterium", "genus": "Rhodobiaceae-undef", "family": "Rhodobiaceae", "order": "Rhizobiales", "phylum": "Proteobacteria", "superkingdom": "Bacteria"}, "2017482": {"species": "Thalassococcus sp. S3", "genus": "Thalassococcus", "family": "Rhodobacteraceae", "order": "Rhodobacterales", "phylum": "Proteobacteria", "superkingdom": "Bacteria"}, "1619313": {"species": "Erwinia gerundensis", "genus": "Erwinia", "family": "Erwiniaceae", "order": "Enterobacterales", "phylum": "Proteobacteria", "superkingdom": "Bacteria"}, "482892": {"species": "uncultured marine proteobacterium", "genus": "Proteobacteria-undef", "family": "Proteobacteria-undef", "order": "Proteobacteria-undef", "phylum": "Proteobacteria", "superkingdom": "Bacteria"}, "190893": {"species": "Vibrio coralliilyticus", "genus": "Vibrio", "family": "Vibrionaceae", "order": "Vibrionales", "phylum": "Proteobacteria", "superkingdom": "Bacteria"}, "2548456": {"species": "Streptomyces aquilus", "genus": "Streptomyces", "family": "Streptomycetaceae", "order": "Streptomycetales", "phylum": "Actinobacteria", "superkingdom": "Bacteria"}, "1703961": {"species": "Rhizobium sp. N1314", "genus": "Rhizobium", "family": "Rhizobiaceae", "order": "Rhizobiales", "phylum": "Proteobacteria", "superkingdom": "Bacteria"}, "1420916": {"species": "Marinobacter similis", "genus": "Marinobacter", "family": "Alteromonadaceae", "order": "Alteromonadales", "phylum": "Proteobacteria", "superkingdom": "Bacteria"}, "363852": {"species": "Pedobacter ginsengisoli", "genus": "Pedobacter", "family": "Sphingobacteriaceae", "order": "Sphingobacteriales", "phylum": "Bacteroidetes", "superkingdom": "Bacteria"}, "34061": {"species": "Moraxella cuniculi", "genus": "Moraxella", "family": "Moraxellaceae", "order": "Pseudomonadales", "phylum": "Proteobacteria", "superkingdom": "Bacteria"}, "564064": {"species": "Spirosoma rigui", "genus": "Spirosoma", "family": "Cytophagaceae", "order": "Cytophagales", "phylum": "Bacteroidetes", "superkingdom": "Bacteria"}, "419610": {"species": "Methylorubrum extorquens", "genus": "Methylorubrum", "family": "Methylobacteriaceae", "order": "Rhizobiales", "phylum": "Proteobacteria", "superkingdom": "Bacteria"}, "1663210": {"species": "Ostreococcus mediterraneus virus 1", "genus": "Prasinovirus", "family": "Phycodnaviridae", "order": "Algavirales", "phylum": "Nucleocytoviricota", "superkingdom": "Viruses"}, "1404367": {"species": "Bradyrhizobium symbiodeficiens", "genus": "Bradyrhizobium", "family": "Bradyrhizobiaceae", "order": "Rhizobiales", "phylum": "Proteobacteria", "superkingdom": "Bacteria"}, "96477": {"species": "Chaetosphaeridium globosum", "genus": "Chaetosphaeridium", "family": "Chaetosphaeridiaceae", "order": "Coleochaetales", "phylum": "Streptophyta", "superkingdom": "Eukaryota"}, "158823": {"species": "Cedecea lapagei", "genus": "Cedecea", "family": "Enterobacteriaceae", "order": "Enterobacterales", "phylum": "Proteobacteria", "superkingdom": "Bacteria"}, "991905": {"species": "Polymorphum gilvum", "genus": "Polymorphum", "family": "Proteobacteria-undef", "order": "Proteobacteria-undef", "phylum": "Proteobacteria", "superkingdom": "Bacteria"}, "1874317": {"species": "Marinobacter salinus", "genus": "Marinobacter", "family": "Alteromonadaceae", "order": "Alteromonadales", "phylum": "Proteobacteria", "superkingdom": "Bacteria"}, "658629": {"species": "Pseudomonas sp. CMR12a", "genus": "Pseudomonas", "family": "Pseudomonadaceae", "order": "Pseudomonadales", "phylum": "Proteobacteria", "superkingdom": "Bacteria"}, "434924": {"species": "Coxiella burnetii", "genus": "Coxiella", "family": "Coxiellaceae", "order": "Legionellales", "phylum": "Proteobacteria", "superkingdom": "Bacteria"}, "481446": {"species": "Phaeobacter italicus", "genus": "Phaeobacter", "family": "Rhodobacteraceae", "order": "Rhodobacterales", "phylum": "Proteobacteria", "superkingdom": "Bacteria"}, "574566": {"species": "Coccomyxa subellipsoidea", "genus": "Coccomyxa", "family": "Chlorophyta-undef", "order": "Chlorophyta-undef", "phylum": "Chlorophyta", "superkingdom": "Eukaryota"}, "2082949": {"species": "Microvirga sp. 17 mud 1-3", "genus": "Microvirga", "family": "Methylobacteriaceae", "order": "Rhizobiales", "phylum": "Proteobacteria", "superkingdom": "Bacteria"}, "2015316": {"species": "Bosea sp. AS-1", "genus": "Bosea", "family": "Bradyrhizobiaceae", "order": "Rhizobiales", "phylum": "Proteobacteria", "superkingdom": "Bacteria"}, "459526": {"species": "Flavobacterium anhuiense", "genus": "Flavobacterium", "family": "Flavobacteriaceae", "order": "Flavobacteriales", "phylum": "Bacteroidetes", "superkingdom": "Bacteria"}, "1526658": {"species": "Bosea vaviloviae", "genus": "Bosea", "family": "Bradyrhizobiaceae", "order": "Rhizobiales", "phylum": "Proteobacteria", "superkingdom": "Bacteria"}, "316056": {"species": "Rhodopseudomonas palustris", "genus": "Rhodopseudomonas", "family": "Bradyrhizobiaceae", "order": "Rhizobiales", "phylum": "Proteobacteria", "superkingdom": "Bacteria"}, "1241981": {"species": "Chryseobacterium lactis", "genus": "Epilithonimonas", "family": "Weeksellaceae", "order": "Flavobacteriales", "phylum": "Bacteroidetes", "superkingdom": "Bacteria"}, "2082387": {"species": "Mesorhizobium sp. Pch-S", "genus": "Mesorhizobium", "family": "Phyllobacteriaceae", "order": "Rhizobiales", "phylum": "Proteobacteria", "superkingdom": "Bacteria"}, "1079": {"species": "Blastochloris viridis", "genus": "Blastochloris", "family": "Hyphomicrobiaceae", "order": "Rhizobiales", "phylum": "Proteobacteria", "superkingdom": "Bacteria"}, "96345": {"species": "Flavobacterium psychrophilum", "genus": "Flavobacterium", "family": "Flavobacteriaceae", "order": "Flavobacteriales", "phylum": "Bacteroidetes", "superkingdom": "Bacteria"}, "765719": {"species": "Pedinophyceae sp. YPF-701", "genus": "Chlorophyta-undef", "family": "Chlorophyta-undef", "order": "Chlorophyta-undef", "phylum": "Chlorophyta", "superkingdom": "Eukaryota"}, "2249356": {"species": "Flavobacterium sp. HYN0086", "genus": "Flavobacterium", "family": "Flavobacteriaceae", "order": "Flavobacteriales", "phylum": "Bacteroidetes", "superkingdom": "Bacteria"}, "166310": {"species": "Synechococcus sp. WH 6501", "genus": "Synechococcus", "family": "Synechococcaceae", "order": "Synechococcales", "phylum": "Cyanobacteria", "superkingdom": "Bacteria"}, "669041": {"species": "Tenacibaculum dicentrarchi", "genus": "Tenacibaculum", "family": "Flavobacteriaceae", "order": "Flavobacteriales", "phylum": "Bacteroidetes", "superkingdom": "Bacteria"}, "1336795": {"species": "Formosa sp. Hel3_A1_48", "genus": "Formosa", "family": "Flavobacteriaceae", "order": "Flavobacteriales", "phylum": "Bacteroidetes", "superkingdom": "Bacteria"}, "1702325": {"species": "Chelatococcus sp. CO-6", "genus": "Chelatococcus", "family": "Chelatococcaceae", "order": "Rhizobiales", "phylum": "Proteobacteria", "superkingdom": "Bacteria"}, "272943": {"species": "Rhodobacter sphaeroides", "genus": "Rhodobacter", "family": "Rhodobacteraceae", "order": "Rhodobacterales", "phylum": "Proteobacteria", "superkingdom": "Bacteria"}, "278153": {"species": "Mesorhizobium sp. WSM1497", "genus": "Mesorhizobium", "family": "Phyllobacteriaceae", "order": "Rhizobiales", "phylum": "Proteobacteria", "superkingdom": "Bacteria"}, "529": {"species": "Ochrobactrum anthropi", "genus": "Ochrobactrum", "family": "Brucellaceae", "order": "Rhizobiales", "phylum": "Proteobacteria", "superkingdom": "Bacteria"}, "681157": {"species": "Phaeobacter sp. LSS9", "genus": "Phaeobacter", "family": "Rhodobacteraceae", "order": "Rhodobacterales", "phylum": "Proteobacteria", "superkingdom": "Bacteria"}, "84531": {"species": "Lysobacter antibioticus", "genus": "Lysobacter", "family": "Xanthomonadaceae", "order": "Xanthomonadales", "phylum": "Proteobacteria", "superkingdom": "Bacteria"}, "1091494": {"species": "Methylomicrobium alcaliphilum", "genus": "Methylomicrobium", "family": "Methylococcaceae", "order": "Methylococcales", "phylum": "Proteobacteria", "superkingdom": "Bacteria"}, "1648404": {"species": "Erythrobacter atlanticus", "genus": "Erythrobacter", "family": "Erythrobacteraceae", "order": "Sphingomonadales", "phylum": "Proteobacteria", "superkingdom": "Bacteria"}, "543728": {"species": "Variovorax paradoxus", "genus": "Variovorax", "family": "Comamonadaceae", "order": "Burkholderiales", "phylum": "Proteobacteria", "superkingdom": "Bacteria"}, "28084": {"species": "Legionella cherrii", "genus": "Legionella", "family": "Legionellaceae", "order": "Legionellales", "phylum": "Proteobacteria", "superkingdom": "Bacteria"}, "1283312": {"species": "Sphingomonas wittichii", "genus": "Sphingomonas", "family": "Sphingomonadaceae", "order": "Sphingomonadales", "phylum": "Proteobacteria", "superkingdom": "Bacteria"}, "388357": {"species": "Kocuria turfanensis", "genus": "Kocuria", "family": "Micrococcaceae", "order": "Micrococcales", "phylum": "Actinobacteria", "superkingdom": "Bacteria"}, "349102": {"species": "Rhodobacter sphaeroides", "genus": "Rhodobacter", "family": "Rhodobacteraceae", "order": "Rhodobacterales", "phylum": "Proteobacteria", "superkingdom": "Bacteria"}, "1967665": {"species": "Colwellia beringensis", "genus": "Colwellia", "family": "Colwelliaceae", "order": "Alteromonadales", "phylum": "Proteobacteria", "superkingdom": "Bacteria"}, "110193": {"species": "Nicrophorus vespilloides", "genus": "Nicrophorus", "family": "Silphidae", "order": "Coleoptera", "phylum": "Arthropoda", "superkingdom": "Eukaryota"}, "1873716": {"species": "Hyphomonas sp. CACIAM 19H1", "genus": "Hyphomonas", "family": "Hyphomonadaceae", "order": "Rhodobacterales", "phylum": "Proteobacteria", "superkingdom": "Bacteria"}, "765911": {"species": "Thiocystis violascens", "genus": "Thiocystis", "family": "Chromatiaceae", "order": "Chromatiales", "phylum": "Proteobacteria", "superkingdom": "Bacteria"}, "657319": {"species": "[Eubacterium] siraeum", "genus": "Ruminococcaceae-undef", "family": "Ruminococcaceae", "order": "Clostridiales", "phylum": "Firmicutes", "superkingdom": "Bacteria"}, "366602": {"species": "Caulobacter sp. K31", "genus": "Caulobacter", "family": "Caulobacteraceae", "order": "Caulobacterales", "phylum": "Proteobacteria", "superkingdom": "Bacteria"}, "1316596": {"species": "Capnocytophaga sp. oral taxon 878", "genus": "Capnocytophaga", "family": "Flavobacteriaceae", "order": "Flavobacteriales", "phylum": "Bacteroidetes", "superkingdom": "Bacteria"}, "1276141": {"species": "Metarhizium brunneum", "genus": "Metarhizium", "family": "Clavicipitaceae", "order": "Hypocreales", "phylum": "Ascomycota", "superkingdom": "Eukaryota"}, "2170729": {"species": "Methyloceanibacter sp. wino2", "genus": "Methyloceanibacter", "family": "Rhizobiales-undef", "order": "Rhizobiales", "phylum": "Proteobacteria", "superkingdom": "Bacteria"}, "998088": {"species": "Aeromonas veronii", "genus": "Aeromonas", "family": "Aeromonadaceae", "order": "Aeromonadales", "phylum": "Proteobacteria", "superkingdom": "Bacteria"}, "1931241": {"species": "Pseudomonas sp. S-6-2", "genus": "Pseudomonas", "family": "Pseudomonadaceae", "order": "Pseudomonadales", "phylum": "Proteobacteria", "superkingdom": "Bacteria"}, "38313": {"species": "Shewanella algae", "genus": "Shewanella", "family": "Shewanellaceae", "order": "Alteromonadales", "phylum": "Proteobacteria", "superkingdom": "Bacteria"}, "542437": {"species": "uncultured bacterium ARCTIC45_G_10", "genus": "Bacteria-undef", "family": "Bacteria-undef", "order": "Bacteria-undef", "phylum": "Bacteria-undef", "superkingdom": "Bacteria"}, "85698": {"species": "Achromobacter xylosoxidans", "genus": "Achromobacter", "family": "Alcaligenaceae", "order": "Burkholderiales", "phylum": "Proteobacteria", "superkingdom": "Bacteria"}, "376686": {"species": "Flavobacterium johnsoniae", "genus": "Flavobacterium", "family": "Flavobacteriaceae", "order": "Flavobacteriales", "phylum": "Bacteroidetes", "superkingdom": "Bacteria"}, "2072412": {"species": "Stenotrophomonas sp. ZAC14A_NAIMI4_1", "genus": "Stenotrophomonas", "family": "Xanthomonadaceae", "order": "Xanthomonadales", "phylum": "Proteobacteria", "superkingdom": "Bacteria"}, "430883": {"species": "Marinobacter sp. DG1594", "genus": "Marinobacter", "family": "Alteromonadaceae", "order": "Alteromonadales", "phylum": "Proteobacteria", "superkingdom": "Bacteria"}, "1649555": {"species": "undef", "genus": "undef", "family": "undef", "order": "undef", "phylum": "undef", "superkingdom": "undef"}, "391619": {"species": "Phaeobacter inhibens", "genus": "Phaeobacter", "family": "Rhodobacteraceae", "order": "Rhodobacterales", "phylum": "Proteobacteria", "superkingdom": "Bacteria"}, "39960": {"species": "Erythrobacter litoralis", "genus": "Erythrobacter", "family": "Erythrobacteraceae", "order": "Sphingomonadales", "phylum": "Proteobacteria", "superkingdom": "Bacteria"}, "32473": {"species": "Xiphophorus couchianus", "genus": "Xiphophorus", "family": "Poeciliidae", "order": "Cyprinodontiformes", "phylum": "Chordata", "superkingdom": "Eukaryota"}, "259304": {"species": "uncultured Ruegeria sp.", "genus": "Ruegeria", "family": "Rhodobacteraceae", "order": "Rhodobacterales", "phylum": "Proteobacteria", "superkingdom": "Bacteria"}, "2493672": {"species": "Mesorhizobium sp. M1E.F.Ca.ET.045.02.1.1", "genus": "Mesorhizobium", "family": "Phyllobacteriaceae", "order": "Rhizobiales", "phylum": "Proteobacteria", "superkingdom": "Bacteria"}, "1415784": {"species": "Bacillus toyonensis", "genus": "Bacillus", "family": "Bacillaceae", "order": "Bacillales", "phylum": "Firmicutes", "superkingdom": "Bacteria"}, "52965": {"species": "Phacotus lenticularis", "genus": "Phacotus", "family": "Phacotaceae", "order": "Chlamydomonadales", "phylum": "Chlorophyta", "superkingdom": "Eukaryota"}, "862719": {"species": "Azospirillum lipoferum", "genus": "Azospirillum", "family": "Rhodospirillaceae", "order": "Rhodospirillales", "phylum": "Proteobacteria", "superkingdom": "Bacteria"}, "2065379": {"species": "Paracoccus jeotgali", "genus": "Paracoccus", "family": "Rhodobacteraceae", "order": "Rhodobacterales", "phylum": "Proteobacteria", "superkingdom": "Bacteria"}, "398580": {"species": "Dinoroseobacter shibae", "genus": "Dinoroseobacter", "family": "Rhodobacteraceae", "order": "Rhodobacterales", "phylum": "Proteobacteria", "superkingdom": "Bacteria"}, "296587": {"species": "Micromonas commoda", "genus": "Micromonas", "family": "Mamiellaceae", "order": "Mamiellales", "phylum": "Chlorophyta", "superkingdom": "Eukaryota"}, "414684": {"species": "Rhodospirillum centenum", "genus": "Rhodospirillum", "family": "Rhodospirillaceae", "order": "Rhodospirillales", "phylum": "Proteobacteria", "superkingdom": "Bacteria"}, "42229": {"species": "Prunus avium", "genus": "Prunus", "family": "Rosaceae", "order": "Rosales", "phylum": "Streptophyta", "superkingdom": "Eukaryota"}, "642926": {"species": "Ostreococcus tauri virus 1", "genus": "Prasinovirus", "family": "Phycodnaviridae", "order": "Algavirales", "phylum": "Nucleocytoviricota", "superkingdom": "Viruses"}, "1421430": {"species": "Pseudomonas granadensis", "genus": "Pseudomonas", "family": "Pseudomonadaceae", "order": "Pseudomonadales", "phylum": "Proteobacteria", "superkingdom": "Bacteria"}, "1250295": {"species": "Flavobacteriaceae bacterium MAR_2010_188", "genus": "Flavobacteriaceae-undef", "family": "Flavobacteriaceae", "order": "Flavobacteriales", "phylum": "Bacteroidetes", "superkingdom": "Bacteria"}, "1609967": {"species": "Halomonas sp. HG01", "genus": "Halomonas", "family": "Halomonadaceae", "order": "Oceanospirillales", "phylum": "Proteobacteria", "superkingdom": "Bacteria"}, "1470434": {"species": "Zhongshania aliphaticivorans", "genus": "Zhongshania", "family": "Spongiibacteraceae", "order": "Cellvibrionales", "phylum": "Proteobacteria", "superkingdom": "Bacteria"}, "114398": {"species": "Parasteatoda tepidariorum", "genus": "Parasteatoda", "family": "Theridiidae", "order": "Araneae", "phylum": "Arthropoda", "superkingdom": "Eukaryota"}, "1564506": {"species": "Rhodovulum sp. P5", "genus": "Rhodovulum", "family": "Rhodobacteraceae", "order": "Rhodobacterales", "phylum": "Proteobacteria", "superkingdom": "Bacteria"}, "595494": {"species": "Tolumonas auensis", "genus": "Tolumonas", "family": "Aeromonadaceae", "order": "Aeromonadales", "phylum": "Proteobacteria", "superkingdom": "Bacteria"}, "349163": {"species": "Acidiphilium cryptum", "genus": "Acidiphilium", "family": "Acetobacteraceae", "order": "Rhodospirillales", "phylum": "Proteobacteria", "superkingdom": "Bacteria"}, "657309": {"species": "Bacteroides xylanisolvens", "genus": "Bacteroides", "family": "Bacteroidaceae", "order": "Bacteroidales", "phylum": "Bacteroidetes", "superkingdom": "Bacteria"}, "1262470": {"species": "Herbaspirillum hiltneri", "genus": "Herbaspirillum", "family": "Oxalobacteraceae", "order": "Burkholderiales", "phylum": "Proteobacteria", "superkingdom": "Bacteria"}, "2136172": {"species": "Halomonas sp. SF2003", "genus": "Halomonas", "family": "Halomonadaceae", "order": "Oceanospirillales", "phylum": "Proteobacteria", "superkingdom": "Bacteria"}, "359110": {"species": "Pseudomonas extremaustralis", "genus": "Pseudomonas", "family": "Pseudomonadaceae", "order": "Pseudomonadales", "phylum": "Proteobacteria", "superkingdom": "Bacteria"}, "412627": {"species": "Zalieutes elater", "genus": "Zalieutes", "family": "Ogcocephalidae", "order": "Lophiiformes", "phylum": "Chordata", "superkingdom": "Eukaryota"}, "2183911": {"species": "Salinisphaera sp. LB1", "genus": "Salinisphaera", "family": "Salinisphaeraceae", "order": "Salinisphaerales", "phylum": "Proteobacteria", "superkingdom": "Bacteria"}, "621376": {"species": "Pseudoalteromonas donghaensis", "genus": "Pseudoalteromonas", "family": "Pseudoalteromonadaceae", "order": "Alteromonadales", "phylum": "Proteobacteria", "superkingdom": "Bacteria"}, "2493677": {"species": "Mesorhizobium sp. M6A.T.Cr.TU.016.01.1.1", "genus": "Mesorhizobium", "family": "Phyllobacteriaceae", "order": "Rhizobiales", "phylum": "Proteobacteria", "superkingdom": "Bacteria"}, "2494375": {"species": "Aequorivita sp. H23M31", "genus": "Aequorivita", "family": "Flavobacteriaceae", "order": "Flavobacteriales", "phylum": "Bacteroidetes", "superkingdom": "Bacteria"}, "1642647": {"species": "Proteiniphilum saccharofermentans", "genus": "Proteiniphilum", "family": "Dysgonomonadaceae", "order": "Bacteroidales", "phylum": "Bacteroidetes", "superkingdom": "Bacteria"}, "198618": {"species": "Pseudomonas umsongensis", "genus": "Pseudomonas", "family": "Pseudomonadaceae", "order": "Pseudomonadales", "phylum": "Proteobacteria", "superkingdom": "Bacteria"}, "1842536": {"species": "Agrobacterium sp. RAC06", "genus": "Agrobacterium", "family": "Rhizobiaceae", "order": "Rhizobiales", "phylum": "Proteobacteria", "superkingdom": "Bacteria"}}, "order_of_blobs": ["chr_Mito_RCC4752", "chr_Chlo_RCC4752", "chr_19_RCC4752", "chr_18_RCC4752", "chr_17_RCC4752", "chr_16_RCC4752", "chr_15_RCC4752", "chr_14_RCC4752", "chr_13_RCC4752", "chr_12_RCC4752", "chr_11_RCC4752", "chr_10_RCC4752", "chr_9_RCC4752", "chr_8_RCC4752", "chr_7_RCC4752", "chr_6_RCC4752", "chr_5_RCC4752", "chr_4_RCC4752", "chr_3_RCC4752", "chr_2_RCC4752", "chr_1_RCC4752", "4752_bacterial_contigs_Contig1", "4752_bacterial_contigs_Contig2", "4752_bacterial_contigs_Contig3", "4752_bacterial_contigs_Contig4", "4752_bacterial_contigs_Contig5", "4752_bacterial_contigs_Contig6", "4752_bacterial_contigs_Contig7", "4752_bacterial_contigs_Contig8", "4752_bacterial_contigs_Contig9", "4752_bacterial_contigs_Contig10", "4752_bacterial_contigs_Contig11", "4752_bacterial_contigs_Contig12", "4752_bacterial_contigs_Contig13", "4752_bacterial_contigs_Contig14", "4752_bacterial_contigs_Contig15", "4752_bacterial_contigs_Contig16", "4752_bacterial_contigs_Contig17", "4752_bacterial_contigs_Contig18", "4752_bacterial_contigs_Contig19", "4752_bacterial_contigs_Contig20", "4752_bacterial_contigs_Contig21", "4752_bacterial_contigs_Contig22", "4752_bacterial_contigs_Contig23", "4752_bacterial_contigs_Contig24", "4752_bacterial_contigs_Contig25", "4752_bacterial_contigs_Contig26", "4752_bacterial_contigs_Contig27", "4752_bacterial_contigs_Contig28", "4752_bacterial_contigs_Contig29", "4752_bacterial_contigs_Contig30", "4752_bacterial_contigs_Contig31", "4752_bacterial_contigs_Contig32", "4752_bacterial_contigs_Contig33", "4752_bacterial_contigs_Contig34", "4752_bacterial_contigs_Contig35", "4752_bacterial_contigs_Contig36", "4752_bacterial_contigs_Contig37", "4752_bacterial_contigs_Contig38", "4752_bacterial_contigs_Contig39", "4752_bacterial_contigs_Contig40", "4752_bacterial_contigs_Contig41", "4752_bacterial_contigs_Contig42", "4752_bacterial_contigs_Contig43", "4752_bacterial_contigs_Contig44", "4752_bacterial_contigs_Contig45", "4752_bacterial_contigs_Contig46", "4752_bacterial_contigs_Contig47", "4752_bacterial_contigs_Contig48", "4752_bacterial_contigs_Contig49", "4752_bacterial_contigs_Contig50", "4752_bacterial_contigs_Contig51", "4752_bacterial_contigs_Contig52", "4752_bacterial_contigs_Contig53", "4752_bacterial_contigs_Contig54", "4752_bacterial_contigs_Contig55", "4752_bacterial_contigs_Contig56", "4752_bacterial_contigs_Contig57", "4752_bacterial_contigs_Contig58", "4752_bacterial_contigs_Contig59", "4752_bacterial_contigs_Contig60", "4752_bacterial_contigs_Contig61", "4752_bacterial_contigs_Contig62", "4752_bacterial_contigs_Contig63", "4752_bacterial_contigs_Contig64", "4752_bacterial_contigs_Contig65", "4752_bacterial_contigs_Contig66", "4752_bacterial_contigs_Contig67", "4752_bacterial_contigs_Contig68", "4752_bacterial_contigs_Contig69", "4752_bacterial_contigs_Contig70", "4752_bacterial_contigs_Contig71", "4752_bacterial_contigs_Contig72", "4752_bacterial_contigs_Contig73", "4752_bacterial_contigs_Contig74", "4752_bacterial_contigs_Contig75", "4752_bacterial_contigs_Contig76", "4752_bacterial_contigs_Contig77", "4752_bacterial_contigs_Contig78", "4752_bacterial_contigs_Contig79", "4752_bacterial_contigs_Contig80", "4752_bacterial_contigs_Contig81", "4752_bacterial_contigs_Contig82", "4752_bacterial_contigs_Contig83", "4752_bacterial_contigs_Contig84", "4752_bacterial_contigs_Contig85", "4752_bacterial_contigs_Contig86", "4752_bacterial_contigs_Contig87", "4752_bacterial_contigs_Contig88", "4752_bacterial_contigs_Contig89", "4752_bacterial_contigs_Contig90", "4752_bacterial_contigs_Contig91", "4752_bacterial_contigs_Contig92", "4752_bacterial_contigs_Contig93", "4752_bacterial_contigs_Contig94", "4752_bacterial_contigs_Contig95", "4752_bacterial_contigs_Contig96", "4752_bacterial_contigs_Contig97", "4752_bacterial_contigs_Contig98", "4752_bacterial_contigs_Contig99", "4752_bacterial_contigs_Contig100", "4752_bacterial_contigs_Contig101", "4752_bacterial_contigs_Contig102", "4752_bacterial_contigs_Contig103", "4752_bacterial_contigs_Contig104", "4752_bacterial_contigs_Contig105", "4752_bacterial_contigs_Contig106", "4752_bacterial_contigs_Contig107", "4752_bacterial_contigs_Contig108", "4752_bacterial_contigs_Contig109", "4752_bacterial_contigs_Contig110"], "dict_of_blobs": {"chr_Mito_RCC4752": {"name": "chr_Mito_RCC4752", "length": 33794, "n_count": 0, "agct_count": 33794, "gc": 0.3934, "covs": {"bam0": 21.1637}, "read_cov": {"bam0": 2889}, "hits": {"tax0": [{"name": "chr_Mito_RCC4752", "taxId": "41875", "score": 60489.0}, {"name": "chr_Mito_RCC4752", "taxId": "41875", "score": 16144.0}, {"name": "chr_Mito_RCC4752", "taxId": "70448", "score": 1236.0}, {"name": "chr_Mito_RCC4752", "taxId": "70448", "score": 765.0}, {"name": "chr_Mito_RCC4752", "taxId": "70448", "score": 673.0}, {"name": "chr_Mito_RCC4752", "taxId": "70448", "score": 294.0}, {"name": "chr_Mito_RCC4752", "taxId": "70448", "score": 252.0}, {"name": "chr_Mito_RCC4752", "taxId": "70448", "score": 1236.0}, {"name": "chr_Mito_RCC4752", "taxId": "70448", "score": 1236.0}, {"name": "chr_Mito_RCC4752", "taxId": "70448", "score": 765.0}, {"name": "chr_Mito_RCC4752", "taxId": "70448", "score": 765.0}, {"name": "chr_Mito_RCC4752", "taxId": "70448", "score": 673.0}, {"name": "chr_Mito_RCC4752", "taxId": "70448", "score": 649.0}, {"name": "chr_Mito_RCC4752", "taxId": "70448", "score": 294.0}, {"name": "chr_Mito_RCC4752", "taxId": "70448", "score": 252.0}, {"name": "chr_Mito_RCC4752", "taxId": "1141622", "score": 1062.0}, {"name": "chr_Mito_RCC4752", "taxId": "1141622", "score": 1062.0}, {"name": "chr_Mito_RCC4752", "taxId": "1141622", "score": 1062.0}, {"name": "chr_Mito_RCC4752", "taxId": "296587", "score": 959.0}, {"name": "chr_Mito_RCC4752", "taxId": "296587", "score": 887.0}, {"name": "chr_Mito_RCC4752", "taxId": "296587", "score": 887.0}, {"name": "chr_Mito_RCC4752", "taxId": "296587", "score": 339.0}, {"name": "chr_Mito_RCC4752", "taxId": "171245", "score": 745.0}, {"name": "chr_Mito_RCC4752", "taxId": "70448", "score": 654.0}, {"name": "chr_Mito_RCC4752", "taxId": "70448", "score": 654.0}, {"name": "chr_Mito_RCC4752", "taxId": "554055", "score": 628.0}, {"name": "chr_Mito_RCC4752", "taxId": "554055", "score": 191.0}, {"name": "chr_Mito_RCC4752", "taxId": "590727", "score": 555.0}, {"name": "chr_Mito_RCC4752", "taxId": "143165", "score": 540.0}, {"name": "chr_Mito_RCC4752", "taxId": "1155129", "score": 540.0}, {"name": "chr_Mito_RCC4752", "taxId": "96477", "score": 520.0}, {"name": "chr_Mito_RCC4752", "taxId": "1032745", "score": 387.0}, {"name": "chr_Mito_RCC4752", "taxId": "74091", "score": 320.0}, {"name": "chr_Mito_RCC4752", "taxId": "392300", "score": 303.0}, {"name": "chr_Mito_RCC4752", "taxId": "70448", "score": 300.0}, {"name": "chr_Mito_RCC4752", "taxId": "70448", "score": 158.0}, {"name": "chr_Mito_RCC4752", "taxId": "70448", "score": 294.0}, {"name": "chr_Mito_RCC4752", "taxId": "70448", "score": 252.0}, {"name": "chr_Mito_RCC4752", "taxId": "74468", "score": 292.0}, {"name": "chr_Mito_RCC4752", "taxId": "28087", "score": 270.0}, {"name": "chr_Mito_RCC4752", "taxId": "28087", "score": 265.0}, {"name": "chr_Mito_RCC4752", "taxId": "70448", "score": 252.0}, {"name": "chr_Mito_RCC4752", "taxId": "70448", "score": 158.0}, {"name": "chr_Mito_RCC4752", "taxId": "2787", "score": 233.0}, {"name": "chr_Mito_RCC4752", "taxId": "412965", "score": 231.0}, {"name": "chr_Mito_RCC4752", "taxId": "413404", "score": 217.0}, {"name": "chr_Mito_RCC4752", "taxId": "31312", "score": 193.0}, {"name": "chr_Mito_RCC4752", "taxId": "55468", "score": 165.0}, {"name": "chr_Mito_RCC4752", "taxId": "70448", "score": 158.0}, {"name": "chr_Mito_RCC4752", "taxId": "70448", "score": 158.0}, {"name": "chr_Mito_RCC4752", "taxId": "412627", "score": 152.0}, {"name": "chr_Mito_RCC4752", "taxId": "69332", "score": 141.0}, {"name": "chr_Mito_RCC4752", "taxId": "1805496", "score": 141.0}, {"name": "chr_Mito_RCC4752", "taxId": "1416941", "score": 141.0}, {"name": "chr_Mito_RCC4752", "taxId": "181804", "score": 141.0}, {"name": "chr_Mito_RCC4752", "taxId": "55564", "score": 141.0}]}, "taxonomy": {"bestsum": {"species": {"tax": "Bathycoccus prasinos", "score": 76633.0, "c_index": 25}, "genus": {"tax": "Bathycoccus", "score": 76633.0, "c_index": 20}, "family": {"tax": "Bathycoccaceae", "score": 88761.0, "c_index": 17}, "order": {"tax": "Mamiellales", "score": 91833.0, "c_index": 15}, "phylum": {"tax": "Chlorophyta", "score": 93590.0, "c_index": 5}, "superkingdom": {"tax": "Eukaryota", "score": 101488.0, "c_index": 1}}}}, "chr_Chlo_RCC4752": {"name": "chr_Chlo_RCC4752", "length": 135900, "n_count": 0, "agct_count": 135900, "gc": 0.4123, "covs": {"bam0": 17.588}, "read_cov": {"bam0": 9655}, "hits": {"tax0": [{"name": "chr_Chlo_RCC4752", "taxId": "41875", "score": 25518.0}, {"name": "chr_Chlo_RCC4752", "taxId": "41875", "score": 18547.0}, {"name": "chr_Chlo_RCC4752", "taxId": "41875", "score": 18534.0}, {"name": "chr_Chlo_RCC4752", "taxId": "41875", "score": 17263.0}, {"name": "chr_Chlo_RCC4752", "taxId": "41875", "score": 17258.0}, {"name": "chr_Chlo_RCC4752", "taxId": "41875", "score": 14792.0}, {"name": "chr_Chlo_RCC4752", "taxId": "41875", "score": 13884.0}, {"name": "chr_Chlo_RCC4752", "taxId": "41875", "score": 13878.0}, {"name": "chr_Chlo_RCC4752", "taxId": "41875", "score": 10720.0}, {"name": "chr_Chlo_RCC4752", "taxId": "41875", "score": 10150.0}, {"name": "chr_Chlo_RCC4752", "taxId": "41875", "score": 10150.0}, {"name": "chr_Chlo_RCC4752", "taxId": "41875", "score": 4346.0}, {"name": "chr_Chlo_RCC4752", "taxId": "41875", "score": 4346.0}, {"name": "chr_Chlo_RCC4752", "taxId": "41875", "score": 1984.0}, {"name": "chr_Chlo_RCC4752", "taxId": "41875", "score": 1984.0}, {"name": "chr_Chlo_RCC4752", "taxId": "41875", "score": 6927.0}, {"name": "chr_Chlo_RCC4752", "taxId": "41875", "score": 5790.0}, {"name": "chr_Chlo_RCC4752", "taxId": "296587", "score": 5389.0}, {"name": "chr_Chlo_RCC4752", "taxId": "296587", "score": 5389.0}, {"name": "chr_Chlo_RCC4752", "taxId": "296587", "score": 4285.0}, {"name": "chr_Chlo_RCC4752", "taxId": "296587", "score": 4285.0}, {"name": "chr_Chlo_RCC4752", "taxId": "296587", "score": 4285.0}, {"name": "chr_Chlo_RCC4752", "taxId": "296587", "score": 4285.0}, {"name": "chr_Chlo_RCC4752", "taxId": "296587", "score": 3299.0}, {"name": "chr_Chlo_RCC4752", "taxId": "296587", "score": 3299.0}, {"name": "chr_Chlo_RCC4752", "taxId": "296587", "score": 1997.0}, {"name": "chr_Chlo_RCC4752", "taxId": "296587", "score": 1997.0}, {"name": "chr_Chlo_RCC4752", "taxId": "296587", "score": 1949.0}, {"name": "chr_Chlo_RCC4752", "taxId": "296587", "score": 1949.0}, {"name": "chr_Chlo_RCC4752", "taxId": "296587", "score": 1615.0}, {"name": "chr_Chlo_RCC4752", "taxId": "296587", "score": 1615.0}, {"name": "chr_Chlo_RCC4752", "taxId": "296587", "score": 1615.0}, {"name": "chr_Chlo_RCC4752", "taxId": "296587", "score": 1615.0}, {"name": "chr_Chlo_RCC4752", "taxId": "296587", "score": 793.0}, {"name": "chr_Chlo_RCC4752", "taxId": "296587", "score": 793.0}, {"name": "chr_Chlo_RCC4752", "taxId": "296587", "score": 752.0}, {"name": "chr_Chlo_RCC4752", "taxId": "296587", "score": 752.0}, {"name": "chr_Chlo_RCC4752", "taxId": "296587", "score": 595.0}, {"name": "chr_Chlo_RCC4752", "taxId": "296587", "score": 595.0}, {"name": "chr_Chlo_RCC4752", "taxId": "296587", "score": 516.0}, {"name": "chr_Chlo_RCC4752", "taxId": "296587", "score": 516.0}, {"name": "chr_Chlo_RCC4752", "taxId": "296587", "score": 324.0}, {"name": "chr_Chlo_RCC4752", "taxId": "296587", "score": 324.0}, {"name": "chr_Chlo_RCC4752", "taxId": "296587", "score": 320.0}, {"name": "chr_Chlo_RCC4752", "taxId": "296587", "score": 320.0}, {"name": "chr_Chlo_RCC4752", "taxId": "296587", "score": 244.0}, {"name": "chr_Chlo_RCC4752", "taxId": "296587", "score": 244.0}, {"name": "chr_Chlo_RCC4752", "taxId": "296587", "score": 219.0}, {"name": "chr_Chlo_RCC4752", "taxId": "296587", "score": 219.0}, {"name": "chr_Chlo_RCC4752", "taxId": "296587", "score": 148.0}, {"name": "chr_Chlo_RCC4752", "taxId": "296587", "score": 148.0}, {"name": "chr_Chlo_RCC4752", "taxId": "296587", "score": 143.0}, {"name": "chr_Chlo_RCC4752", "taxId": "296587", "score": 143.0}, {"name": "chr_Chlo_RCC4752", "taxId": "296587", "score": 141.0}, {"name": "chr_Chlo_RCC4752", "taxId": "296587", "score": 141.0}, {"name": "chr_Chlo_RCC4752", "taxId": "564608", "score": 5339.0}, {"name": "chr_Chlo_RCC4752", "taxId": "564608", "score": 5339.0}, {"name": "chr_Chlo_RCC4752", "taxId": "564608", "score": 1895.0}, {"name": "chr_Chlo_RCC4752", "taxId": "564608", "score": 1895.0}, {"name": "chr_Chlo_RCC4752", "taxId": "564608", "score": 473.0}, {"name": "chr_Chlo_RCC4752", "taxId": "564608", "score": 473.0}, {"name": "chr_Chlo_RCC4752", "taxId": "564608", "score": 158.0}, {"name": "chr_Chlo_RCC4752", "taxId": "564608", "score": 158.0}, {"name": "chr_Chlo_RCC4752", "taxId": "564608", "score": 148.0}, {"name": "chr_Chlo_RCC4752", "taxId": "564608", "score": 148.0}, {"name": "chr_Chlo_RCC4752", "taxId": "70448", "score": 4957.0}, {"name": "chr_Chlo_RCC4752", "taxId": "70448", "score": 4957.0}, {"name": "chr_Chlo_RCC4752", "taxId": "70448", "score": 1515.0}, {"name": "chr_Chlo_RCC4752", "taxId": "70448", "score": 1515.0}, {"name": "chr_Chlo_RCC4752", "taxId": "70448", "score": 4957.0}, {"name": "chr_Chlo_RCC4752", "taxId": "70448", "score": 4957.0}, {"name": "chr_Chlo_RCC4752", "taxId": "70448", "score": 1515.0}, {"name": "chr_Chlo_RCC4752", "taxId": "70448", "score": 1515.0}, {"name": "chr_Chlo_RCC4752", "taxId": "70448", "score": 4957.0}, {"name": "chr_Chlo_RCC4752", "taxId": "70448", "score": 4957.0}, {"name": "chr_Chlo_RCC4752", "taxId": "70448", "score": 3214.0}, {"name": "chr_Chlo_RCC4752", "taxId": "70448", "score": 3214.0}, {"name": "chr_Chlo_RCC4752", "taxId": "70448", "score": 1515.0}, {"name": "chr_Chlo_RCC4752", "taxId": "70448", "score": 1515.0}, {"name": "chr_Chlo_RCC4752", "taxId": "70448", "score": 878.0}, {"name": "chr_Chlo_RCC4752", "taxId": "70448", "score": 878.0}, {"name": "chr_Chlo_RCC4752", "taxId": "70448", "score": 852.0}, {"name": "chr_Chlo_RCC4752", "taxId": "70448", "score": 852.0}, {"name": "chr_Chlo_RCC4752", "taxId": "70448", "score": 425.0}, {"name": "chr_Chlo_RCC4752", "taxId": "70448", "score": 425.0}, {"name": "chr_Chlo_RCC4752", "taxId": "70448", "score": 231.0}, {"name": "chr_Chlo_RCC4752", "taxId": "70448", "score": 231.0}, {"name": "chr_Chlo_RCC4752", "taxId": "542413", "score": 4248.0}, {"name": "chr_Chlo_RCC4752", "taxId": "542413", "score": 4248.0}, {"name": "chr_Chlo_RCC4752", "taxId": "542413", "score": 158.0}, {"name": "chr_Chlo_RCC4752", "taxId": "542413", "score": 158.0}, {"name": "chr_Chlo_RCC4752", "taxId": "70448", "score": 3214.0}, {"name": "chr_Chlo_RCC4752", "taxId": "70448", "score": 3214.0}, {"name": "chr_Chlo_RCC4752", "taxId": "70448", "score": 1705.0}, {"name": "chr_Chlo_RCC4752", "taxId": "70448", "score": 1705.0}, {"name": "chr_Chlo_RCC4752", "taxId": "70448", "score": 3214.0}, {"name": "chr_Chlo_RCC4752", "taxId": "70448", "score": 3214.0}, {"name": "chr_Chlo_RCC4752", "taxId": "70448", "score": 1962.0}, {"name": "chr_Chlo_RCC4752", "taxId": "70448", "score": 1962.0}, {"name": "chr_Chlo_RCC4752", "taxId": "70448", "score": 1923.0}, {"name": "chr_Chlo_RCC4752", "taxId": "70448", "score": 1923.0}, {"name": "chr_Chlo_RCC4752", "taxId": "70448", "score": 1700.0}, {"name": "chr_Chlo_RCC4752", "taxId": "70448", "score": 1700.0}, {"name": "chr_Chlo_RCC4752", "taxId": "70448", "score": 1184.0}, {"name": "chr_Chlo_RCC4752", "taxId": "70448", "score": 1184.0}, {"name": "chr_Chlo_RCC4752", "taxId": "70448", "score": 878.0}, {"name": "chr_Chlo_RCC4752", "taxId": "70448", "score": 878.0}, {"name": "chr_Chlo_RCC4752", "taxId": "70448", "score": 837.0}, {"name": "chr_Chlo_RCC4752", "taxId": "70448", "score": 837.0}, {"name": "chr_Chlo_RCC4752", "taxId": "70448", "score": 800.0}, {"name": "chr_Chlo_RCC4752", "taxId": "70448", "score": 800.0}, {"name": "chr_Chlo_RCC4752", "taxId": "70448", "score": 425.0}, {"name": "chr_Chlo_RCC4752", "taxId": "70448", "score": 425.0}, {"name": "chr_Chlo_RCC4752", "taxId": "70448", "score": 409.0}, {"name": "chr_Chlo_RCC4752", "taxId": "70448", "score": 409.0}, {"name": "chr_Chlo_RCC4752", "taxId": "70448", "score": 363.0}, {"name": "chr_Chlo_RCC4752", "taxId": "70448", "score": 363.0}, {"name": "chr_Chlo_RCC4752", "taxId": "70448", "score": 331.0}, {"name": "chr_Chlo_RCC4752", "taxId": "70448", "score": 331.0}, {"name": "chr_Chlo_RCC4752", "taxId": "70448", "score": 237.0}, {"name": "chr_Chlo_RCC4752", "taxId": "70448", "score": 237.0}, {"name": "chr_Chlo_RCC4752", "taxId": "70448", "score": 231.0}, {"name": "chr_Chlo_RCC4752", "taxId": "70448", "score": 231.0}, {"name": "chr_Chlo_RCC4752", "taxId": "70448", "score": 209.0}, {"name": "chr_Chlo_RCC4752", "taxId": "70448", "score": 209.0}, {"name": "chr_Chlo_RCC4752", "taxId": "70448", "score": 139.0}, {"name": "chr_Chlo_RCC4752", "taxId": "70448", "score": 139.0}, {"name": "chr_Chlo_RCC4752", "taxId": "70448", "score": 139.0}, {"name": "chr_Chlo_RCC4752", "taxId": "70448", "score": 139.0}, {"name": "chr_Chlo_RCC4752", "taxId": "133788", "score": 2721.0}, {"name": "chr_Chlo_RCC4752", "taxId": "133788", "score": 1524.0}, {"name": "chr_Chlo_RCC4752", "taxId": "77133", "score": 2680.0}, {"name": "chr_Chlo_RCC4752", "taxId": "77133", "score": 1203.0}, {"name": "chr_Chlo_RCC4752", "taxId": "56765", "score": 2678.0}, {"name": "chr_Chlo_RCC4752", "taxId": "56765", "score": 1478.0}, {"name": "chr_Chlo_RCC4752", "taxId": "70448", "score": 1956.0}, {"name": "chr_Chlo_RCC4752", "taxId": "70448", "score": 1956.0}, {"name": "chr_Chlo_RCC4752", "taxId": "70448", "score": 1917.0}, {"name": "chr_Chlo_RCC4752", "taxId": "70448", "score": 1917.0}, {"name": "chr_Chlo_RCC4752", "taxId": "70448", "score": 1184.0}, {"name": "chr_Chlo_RCC4752", "taxId": "70448", "score": 1184.0}, {"name": "chr_Chlo_RCC4752", "taxId": "70448", "score": 852.0}, {"name": "chr_Chlo_RCC4752", "taxId": "70448", "score": 852.0}, {"name": "chr_Chlo_RCC4752", "taxId": "70448", "score": 837.0}, {"name": "chr_Chlo_RCC4752", "taxId": "70448", "score": 837.0}, {"name": "chr_Chlo_RCC4752", "taxId": "70448", "score": 800.0}, {"name": "chr_Chlo_RCC4752", "taxId": "70448", "score": 800.0}, {"name": "chr_Chlo_RCC4752", "taxId": "70448", "score": 425.0}, {"name": "chr_Chlo_RCC4752", "taxId": "70448", "score": 425.0}, {"name": "chr_Chlo_RCC4752", "taxId": "70448", "score": 409.0}, {"name": "chr_Chlo_RCC4752", "taxId": "70448", "score": 409.0}, {"name": "chr_Chlo_RCC4752", "taxId": "70448", "score": 363.0}, {"name": "chr_Chlo_RCC4752", "taxId": "70448", "score": 363.0}, {"name": "chr_Chlo_RCC4752", "taxId": "70448", "score": 226.0}, {"name": "chr_Chlo_RCC4752", "taxId": "70448", "score": 226.0}, {"name": "chr_Chlo_RCC4752", "taxId": "70448", "score": 139.0}, {"name": "chr_Chlo_RCC4752", "taxId": "70448", "score": 139.0}, {"name": "chr_Chlo_RCC4752", "taxId": "70448", "score": 1956.0}, {"name": "chr_Chlo_RCC4752", "taxId": "70448", "score": 1956.0}, {"name": "chr_Chlo_RCC4752", "taxId": "70448", "score": 1917.0}, {"name": "chr_Chlo_RCC4752", "taxId": "70448", "score": 1917.0}, {"name": "chr_Chlo_RCC4752", "taxId": "70448", "score": 1694.0}, {"name": "chr_Chlo_RCC4752", "taxId": "70448", "score": 1694.0}, {"name": "chr_Chlo_RCC4752", "taxId": "70448", "score": 1611.0}, {"name": "chr_Chlo_RCC4752", "taxId": "70448", "score": 1611.0}, {"name": "chr_Chlo_RCC4752", "taxId": "70448", "score": 1184.0}, {"name": "chr_Chlo_RCC4752", "taxId": "70448", "score": 1184.0}, {"name": "chr_Chlo_RCC4752", "taxId": "70448", "score": 872.0}, {"name": "chr_Chlo_RCC4752", "taxId": "70448", "score": 872.0}, {"name": "chr_Chlo_RCC4752", "taxId": "70448", "score": 852.0}, {"name": "chr_Chlo_RCC4752", "taxId": "70448", "score": 852.0}, {"name": "chr_Chlo_RCC4752", "taxId": "70448", "score": 837.0}, {"name": "chr_Chlo_RCC4752", "taxId": "70448", "score": 837.0}, {"name": "chr_Chlo_RCC4752", "taxId": "70448", "score": 800.0}, {"name": "chr_Chlo_RCC4752", "taxId": "70448", "score": 800.0}, {"name": "chr_Chlo_RCC4752", "taxId": "70448", "score": 425.0}, {"name": "chr_Chlo_RCC4752", "taxId": "70448", "score": 425.0}, {"name": "chr_Chlo_RCC4752", "taxId": "70448", "score": 409.0}, {"name": "chr_Chlo_RCC4752", "taxId": "70448", "score": 409.0}, {"name": "chr_Chlo_RCC4752", "taxId": "70448", "score": 363.0}, {"name": "chr_Chlo_RCC4752", "taxId": "70448", "score": 363.0}, {"name": "chr_Chlo_RCC4752", "taxId": "70448", "score": 335.0}, {"name": "chr_Chlo_RCC4752", "taxId": "70448", "score": 335.0}, {"name": "chr_Chlo_RCC4752", "taxId": "70448", "score": 331.0}, {"name": "chr_Chlo_RCC4752", "taxId": "70448", "score": 331.0}, {"name": "chr_Chlo_RCC4752", "taxId": "70448", "score": 296.0}, {"name": "chr_Chlo_RCC4752", "taxId": "70448", "score": 296.0}, {"name": "chr_Chlo_RCC4752", "taxId": "70448", "score": 237.0}, {"name": "chr_Chlo_RCC4752", "taxId": "70448", "score": 237.0}, {"name": "chr_Chlo_RCC4752", "taxId": "70448", "score": 226.0}, {"name": "chr_Chlo_RCC4752", "taxId": "70448", "score": 226.0}, {"name": "chr_Chlo_RCC4752", "taxId": "70448", "score": 209.0}, {"name": "chr_Chlo_RCC4752", "taxId": "70448", "score": 209.0}, {"name": "chr_Chlo_RCC4752", "taxId": "70448", "score": 139.0}, {"name": "chr_Chlo_RCC4752", "taxId": "70448", "score": 139.0}, {"name": "chr_Chlo_RCC4752", "taxId": "70448", "score": 139.0}, {"name": "chr_Chlo_RCC4752", "taxId": "70448", "score": 139.0}, {"name": "chr_Chlo_RCC4752", "taxId": "70448", "score": 1956.0}, {"name": "chr_Chlo_RCC4752", "taxId": "70448", "score": 1956.0}, {"name": "chr_Chlo_RCC4752", "taxId": "70448", "score": 1694.0}, {"name": "chr_Chlo_RCC4752", "taxId": "70448", "score": 1694.0}, {"name": "chr_Chlo_RCC4752", "taxId": "70448", "score": 1611.0}, {"name": "chr_Chlo_RCC4752", "taxId": "70448", "score": 1611.0}, {"name": "chr_Chlo_RCC4752", "taxId": "70448", "score": 1184.0}, {"name": "chr_Chlo_RCC4752", "taxId": "70448", "score": 1184.0}, {"name": "chr_Chlo_RCC4752", "taxId": "70448", "score": 872.0}, {"name": "chr_Chlo_RCC4752", "taxId": "70448", "score": 872.0}, {"name": "chr_Chlo_RCC4752", "taxId": "70448", "score": 852.0}, {"name": "chr_Chlo_RCC4752", "taxId": "70448", "score": 852.0}, {"name": "chr_Chlo_RCC4752", "taxId": "70448", "score": 837.0}, {"name": "chr_Chlo_RCC4752", "taxId": "70448", "score": 837.0}, {"name": "chr_Chlo_RCC4752", "taxId": "70448", "score": 800.0}, {"name": "chr_Chlo_RCC4752", "taxId": "70448", "score": 800.0}, {"name": "chr_Chlo_RCC4752", "taxId": "70448", "score": 425.0}, {"name": "chr_Chlo_RCC4752", "taxId": "70448", "score": 425.0}, {"name": "chr_Chlo_RCC4752", "taxId": "70448", "score": 409.0}, {"name": "chr_Chlo_RCC4752", "taxId": "70448", "score": 409.0}, {"name": "chr_Chlo_RCC4752", "taxId": "70448", "score": 363.0}, {"name": "chr_Chlo_RCC4752", "taxId": "70448", "score": 363.0}, {"name": "chr_Chlo_RCC4752", "taxId": "70448", "score": 335.0}, {"name": "chr_Chlo_RCC4752", "taxId": "70448", "score": 335.0}, {"name": "chr_Chlo_RCC4752", "taxId": "70448", "score": 331.0}, {"name": "chr_Chlo_RCC4752", "taxId": "70448", "score": 331.0}, {"name": "chr_Chlo_RCC4752", "taxId": "70448", "score": 296.0}, {"name": "chr_Chlo_RCC4752", "taxId": "70448", "score": 296.0}, {"name": "chr_Chlo_RCC4752", "taxId": "70448", "score": 237.0}, {"name": "chr_Chlo_RCC4752", "taxId": "70448", "score": 237.0}, {"name": "chr_Chlo_RCC4752", "taxId": "70448", "score": 226.0}, {"name": "chr_Chlo_RCC4752", "taxId": "70448", "score": 226.0}, {"name": "chr_Chlo_RCC4752", "taxId": "70448", "score": 209.0}, {"name": "chr_Chlo_RCC4752", "taxId": "70448", "score": 209.0}, {"name": "chr_Chlo_RCC4752", "taxId": "70448", "score": 139.0}, {"name": "chr_Chlo_RCC4752", "taxId": "70448", "score": 139.0}, {"name": "chr_Chlo_RCC4752", "taxId": "70448", "score": 139.0}, {"name": "chr_Chlo_RCC4752", "taxId": "70448", "score": 139.0}, {"name": "chr_Chlo_RCC4752", "taxId": "542402", "score": 1722.0}, {"name": "chr_Chlo_RCC4752", "taxId": "542402", "score": 1722.0}, {"name": "chr_Chlo_RCC4752", "taxId": "542402", "score": 512.0}, {"name": "chr_Chlo_RCC4752", "taxId": "542402", "score": 512.0}, {"name": "chr_Chlo_RCC4752", "taxId": "542402", "score": 475.0}, {"name": "chr_Chlo_RCC4752", "taxId": "542402", "score": 475.0}, {"name": "chr_Chlo_RCC4752", "taxId": "542402", "score": 361.0}, {"name": "chr_Chlo_RCC4752", "taxId": "542402", "score": 361.0}, {"name": "chr_Chlo_RCC4752", "taxId": "542402", "score": 141.0}, {"name": "chr_Chlo_RCC4752", "taxId": "542402", "score": 141.0}, {"name": "chr_Chlo_RCC4752", "taxId": "542402", "score": 137.0}, {"name": "chr_Chlo_RCC4752", "taxId": "542402", "score": 137.0}, {"name": "chr_Chlo_RCC4752", "taxId": "70448", "score": 1705.0}, {"name": "chr_Chlo_RCC4752", "taxId": "70448", "score": 1705.0}, {"name": "chr_Chlo_RCC4752", "taxId": "70448", "score": 1515.0}, {"name": "chr_Chlo_RCC4752", "taxId": "70448", "score": 1515.0}, {"name": "chr_Chlo_RCC4752", "taxId": "56765", "score": 1478.0}, {"name": "chr_Chlo_RCC4752", "taxId": "77133", "score": 1203.0}, {"name": "chr_Chlo_RCC4752", "taxId": "77133", "score": 1203.0}, {"name": "chr_Chlo_RCC4752", "taxId": "77133", "score": 1203.0}, {"name": "chr_Chlo_RCC4752", "taxId": "858337", "score": 774.0}, {"name": "chr_Chlo_RCC4752", "taxId": "858337", "score": 774.0}, {"name": "chr_Chlo_RCC4752", "taxId": "765719", "score": 745.0}, {"name": "chr_Chlo_RCC4752", "taxId": "765719", "score": 745.0}, {"name": "chr_Chlo_RCC4752", "taxId": "69401", "score": 357.0}, {"name": "chr_Chlo_RCC4752", "taxId": "69401", "score": 357.0}, {"name": "chr_Chlo_RCC4752", "taxId": "70448", "score": 337.0}, {"name": "chr_Chlo_RCC4752", "taxId": "70448", "score": 337.0}, {"name": "chr_Chlo_RCC4752", "taxId": "70448", "score": 337.0}, {"name": "chr_Chlo_RCC4752", "taxId": "70448", "score": 337.0}, {"name": "chr_Chlo_RCC4752", "taxId": "36894", "score": 329.0}, {"name": "chr_Chlo_RCC4752", "taxId": "36894", "score": 329.0}, {"name": "chr_Chlo_RCC4752", "taxId": "160064", "score": 326.0}, {"name": "chr_Chlo_RCC4752", "taxId": "160064", "score": 326.0}, {"name": "chr_Chlo_RCC4752", "taxId": "52965", "score": 261.0}, {"name": "chr_Chlo_RCC4752", "taxId": "52965", "score": 261.0}, {"name": "chr_Chlo_RCC4752", "taxId": "52035", "score": 248.0}, {"name": "chr_Chlo_RCC4752", "taxId": "52035", "score": 248.0}, {"name": "chr_Chlo_RCC4752", "taxId": "77931", "score": 222.0}, {"name": "chr_Chlo_RCC4752", "taxId": "77931", "score": 222.0}, {"name": "chr_Chlo_RCC4752", "taxId": "461633", "score": 183.0}, {"name": "chr_Chlo_RCC4752", "taxId": "461633", "score": 183.0}, {"name": "chr_Chlo_RCC4752", "taxId": "2007176", "score": 148.0}, {"name": "chr_Chlo_RCC4752", "taxId": "2007176", "score": 148.0}, {"name": "chr_Chlo_RCC4752", "taxId": "204992", "score": 147.0}, {"name": "chr_Chlo_RCC4752", "taxId": "204992", "score": 147.0}, {"name": "chr_Chlo_RCC4752", "taxId": "1604141", "score": 145.0}, {"name": "chr_Chlo_RCC4752", "taxId": "1604141", "score": 145.0}, {"name": "chr_Chlo_RCC4752", "taxId": "1604141", "score": 145.0}, {"name": "chr_Chlo_RCC4752", "taxId": "1604141", "score": 145.0}, {"name": "chr_Chlo_RCC4752", "taxId": "3074", "score": 145.0}, {"name": "chr_Chlo_RCC4752", "taxId": "3074", "score": 145.0}, {"name": "chr_Chlo_RCC4752", "taxId": "3074", "score": 145.0}, {"name": "chr_Chlo_RCC4752", "taxId": "3074", "score": 145.0}, {"name": "chr_Chlo_RCC4752", "taxId": "73025", "score": 139.0}, {"name": "chr_Chlo_RCC4752", "taxId": "73025", "score": 139.0}]}, "taxonomy": {"bestsum": {"species": {"tax": "Bathycoccus prasinos", "score": 196071.0, "c_index": 22}, "genus": {"tax": "Bathycoccus", "score": 196071.0, "c_index": 16}, "family": {"tax": "Bathycoccaceae", "score": 367401.0, "c_index": 14}, "order": {"tax": "Mamiellales", "score": 440685.0, "c_index": 11}, "phylum": {"tax": "Chlorophyta", "score": 451884.0, "c_index": 5}, "superkingdom": {"tax": "Eukaryota", "score": 453848.0, "c_index": 1}}}}, "chr_19_RCC4752": {"name": "chr_19_RCC4752", "length": 128857, "n_count": 0, "agct_count": 128857, "gc": 0.4113, "covs": {"bam0": 14.9451}, "read_cov": {"bam0": 7779}, "hits": {"tax0": [{"name": "chr_19_RCC4752", "taxId": "41875", "score": 13248.0}, {"name": "chr_19_RCC4752", "taxId": "41875", "score": 11993.0}, {"name": "chr_19_RCC4752", "taxId": "41875", "score": 11269.0}, {"name": "chr_19_RCC4752", "taxId": "41875", "score": 5391.0}, {"name": "chr_19_RCC4752", "taxId": "41875", "score": 4215.0}, {"name": "chr_19_RCC4752", "taxId": "41875", "score": 2128.0}, {"name": "chr_19_RCC4752", "taxId": "41875", "score": 1766.0}, {"name": "chr_19_RCC4752", "taxId": "41875", "score": 1648.0}, {"name": "chr_19_RCC4752", "taxId": "41875", "score": 1448.0}, {"name": "chr_19_RCC4752", "taxId": "41875", "score": 1275.0}, {"name": "chr_19_RCC4752", "taxId": "41875", "score": 1256.0}, {"name": "chr_19_RCC4752", "taxId": "41875", "score": 1133.0}, {"name": "chr_19_RCC4752", "taxId": "41875", "score": 1094.0}, {"name": "chr_19_RCC4752", "taxId": "41875", "score": 1085.0}, {"name": "chr_19_RCC4752", "taxId": "41875", "score": 955.0}, {"name": "chr_19_RCC4752", "taxId": "41875", "score": 804.0}, {"name": "chr_19_RCC4752", "taxId": "41875", "score": 800.0}, {"name": "chr_19_RCC4752", "taxId": "41875", "score": 789.0}, {"name": "chr_19_RCC4752", "taxId": "41875", "score": 754.0}, {"name": "chr_19_RCC4752", "taxId": "41875", "score": 745.0}, {"name": "chr_19_RCC4752", "taxId": "41875", "score": 734.0}, {"name": "chr_19_RCC4752", "taxId": "41875", "score": 730.0}, {"name": "chr_19_RCC4752", "taxId": "41875", "score": 726.0}, {"name": "chr_19_RCC4752", "taxId": "41875", "score": 566.0}, {"name": "chr_19_RCC4752", "taxId": "41875", "score": 549.0}, {"name": "chr_19_RCC4752", "taxId": "41875", "score": 540.0}, {"name": "chr_19_RCC4752", "taxId": "41875", "score": 538.0}, {"name": "chr_19_RCC4752", "taxId": "41875", "score": 488.0}, {"name": "chr_19_RCC4752", "taxId": "41875", "score": 462.0}, {"name": "chr_19_RCC4752", "taxId": "41875", "score": 409.0}, {"name": "chr_19_RCC4752", "taxId": "41875", "score": 398.0}, {"name": "chr_19_RCC4752", "taxId": "41875", "score": 396.0}, {"name": "chr_19_RCC4752", "taxId": "41875", "score": 392.0}, {"name": "chr_19_RCC4752", "taxId": "41875", "score": 392.0}, {"name": "chr_19_RCC4752", "taxId": "41875", "score": 388.0}, {"name": "chr_19_RCC4752", "taxId": "41875", "score": 361.0}, {"name": "chr_19_RCC4752", "taxId": "41875", "score": 350.0}, {"name": "chr_19_RCC4752", "taxId": "41875", "score": 346.0}, {"name": "chr_19_RCC4752", "taxId": "41875", "score": 337.0}, {"name": "chr_19_RCC4752", "taxId": "41875", "score": 331.0}, {"name": "chr_19_RCC4752", "taxId": "41875", "score": 329.0}, {"name": "chr_19_RCC4752", "taxId": "41875", "score": 316.0}, {"name": "chr_19_RCC4752", "taxId": "41875", "score": 298.0}, {"name": "chr_19_RCC4752", "taxId": "41875", "score": 296.0}, {"name": "chr_19_RCC4752", "taxId": "41875", "score": 291.0}, {"name": "chr_19_RCC4752", "taxId": "41875", "score": 276.0}, {"name": "chr_19_RCC4752", "taxId": "41875", "score": 274.0}, {"name": "chr_19_RCC4752", "taxId": "41875", "score": 250.0}, {"name": "chr_19_RCC4752", "taxId": "41875", "score": 243.0}, {"name": "chr_19_RCC4752", "taxId": "41875", "score": 239.0}, {"name": "chr_19_RCC4752", "taxId": "41875", "score": 219.0}, {"name": "chr_19_RCC4752", "taxId": "41875", "score": 219.0}, {"name": "chr_19_RCC4752", "taxId": "41875", "score": 217.0}, {"name": "chr_19_RCC4752", "taxId": "41875", "score": 217.0}, {"name": "chr_19_RCC4752", "taxId": "41875", "score": 215.0}, {"name": "chr_19_RCC4752", "taxId": "41875", "score": 213.0}, {"name": "chr_19_RCC4752", "taxId": "41875", "score": 196.0}, {"name": "chr_19_RCC4752", "taxId": "41875", "score": 196.0}, {"name": "chr_19_RCC4752", "taxId": "41875", "score": 196.0}, {"name": "chr_19_RCC4752", "taxId": "41875", "score": 191.0}, {"name": "chr_19_RCC4752", "taxId": "41875", "score": 187.0}, {"name": "chr_19_RCC4752", "taxId": "41875", "score": 187.0}, {"name": "chr_19_RCC4752", "taxId": "41875", "score": 187.0}, {"name": "chr_19_RCC4752", "taxId": "41875", "score": 183.0}, {"name": "chr_19_RCC4752", "taxId": "41875", "score": 178.0}, {"name": "chr_19_RCC4752", "taxId": "41875", "score": 178.0}, {"name": "chr_19_RCC4752", "taxId": "41875", "score": 169.0}, {"name": "chr_19_RCC4752", "taxId": "41875", "score": 154.0}, {"name": "chr_19_RCC4752", "taxId": "41875", "score": 152.0}, {"name": "chr_19_RCC4752", "taxId": "41875", "score": 137.0}, {"name": "chr_19_RCC4752", "taxId": "41875", "score": 137.0}, {"name": "chr_19_RCC4752", "taxId": "41875", "score": 12563.0}, {"name": "chr_19_RCC4752", "taxId": "41875", "score": 3851.0}, {"name": "chr_19_RCC4752", "taxId": "41875", "score": 2128.0}, {"name": "chr_19_RCC4752", "taxId": "41875", "score": 1275.0}, {"name": "chr_19_RCC4752", "taxId": "41875", "score": 1264.0}, {"name": "chr_19_RCC4752", "taxId": "41875", "score": 1256.0}, {"name": "chr_19_RCC4752", "taxId": "41875", "score": 1133.0}, {"name": "chr_19_RCC4752", "taxId": "41875", "score": 955.0}, {"name": "chr_19_RCC4752", "taxId": "41875", "score": 804.0}, {"name": "chr_19_RCC4752", "taxId": "41875", "score": 800.0}, {"name": "chr_19_RCC4752", "taxId": "41875", "score": 789.0}, {"name": "chr_19_RCC4752", "taxId": "41875", "score": 745.0}, {"name": "chr_19_RCC4752", "taxId": "41875", "score": 538.0}, {"name": "chr_19_RCC4752", "taxId": "41875", "score": 496.0}, {"name": "chr_19_RCC4752", "taxId": "41875", "score": 490.0}, {"name": "chr_19_RCC4752", "taxId": "41875", "score": 409.0}, {"name": "chr_19_RCC4752", "taxId": "41875", "score": 398.0}, {"name": "chr_19_RCC4752", "taxId": "41875", "score": 396.0}, {"name": "chr_19_RCC4752", "taxId": "41875", "score": 298.0}, {"name": "chr_19_RCC4752", "taxId": "41875", "score": 233.0}, {"name": "chr_19_RCC4752", "taxId": "41875", "score": 224.0}, {"name": "chr_19_RCC4752", "taxId": "41875", "score": 148.0}, {"name": "chr_19_RCC4752", "taxId": "41875", "score": 148.0}, {"name": "chr_19_RCC4752", "taxId": "41875", "score": 143.0}, {"name": "chr_19_RCC4752", "taxId": "41875", "score": 137.0}, {"name": "chr_19_RCC4752", "taxId": "41875", "score": 4488.0}, {"name": "chr_19_RCC4752", "taxId": "41875", "score": 4416.0}, {"name": "chr_19_RCC4752", "taxId": "41875", "score": 1085.0}, {"name": "chr_19_RCC4752", "taxId": "41875", "score": 3901.0}, {"name": "chr_19_RCC4752", "taxId": "41875", "score": 3779.0}, {"name": "chr_19_RCC4752", "taxId": "41875", "score": 442.0}, {"name": "chr_19_RCC4752", "taxId": "41875", "score": 3779.0}, {"name": "chr_19_RCC4752", "taxId": "41875", "score": 442.0}, {"name": "chr_19_RCC4752", "taxId": "41875", "score": 217.0}, {"name": "chr_19_RCC4752", "taxId": "41875", "score": 209.0}, {"name": "chr_19_RCC4752", "taxId": "41875", "score": 3345.0}, {"name": "chr_19_RCC4752", "taxId": "41875", "score": 2095.0}, {"name": "chr_19_RCC4752", "taxId": "41875", "score": 1954.0}, {"name": "chr_19_RCC4752", "taxId": "41875", "score": 577.0}, {"name": "chr_19_RCC4752", "taxId": "41875", "score": 283.0}, {"name": "chr_19_RCC4752", "taxId": "41875", "score": 1890.0}, {"name": "chr_19_RCC4752", "taxId": "41875", "score": 1829.0}, {"name": "chr_19_RCC4752", "taxId": "41875", "score": 867.0}, {"name": "chr_19_RCC4752", "taxId": "41875", "score": 1823.0}, {"name": "chr_19_RCC4752", "taxId": "41875", "score": 1816.0}, {"name": "chr_19_RCC4752", "taxId": "41875", "score": 867.0}, {"name": "chr_19_RCC4752", "taxId": "41875", "score": 1587.0}, {"name": "chr_19_RCC4752", "taxId": "41875", "score": 169.0}, {"name": "chr_19_RCC4752", "taxId": "41875", "score": 1528.0}, {"name": "chr_19_RCC4752", "taxId": "41875", "score": 1448.0}, {"name": "chr_19_RCC4752", "taxId": "41875", "score": 1358.0}, {"name": "chr_19_RCC4752", "taxId": "41875", "score": 599.0}, {"name": "chr_19_RCC4752", "taxId": "41875", "score": 364.0}, {"name": "chr_19_RCC4752", "taxId": "41875", "score": 512.0}, {"name": "chr_19_RCC4752", "taxId": "41875", "score": 512.0}, {"name": "chr_19_RCC4752", "taxId": "41875", "score": 512.0}, {"name": "chr_19_RCC4752", "taxId": "41875", "score": 512.0}, {"name": "chr_19_RCC4752", "taxId": "41875", "score": 446.0}, {"name": "chr_19_RCC4752", "taxId": "41875", "score": 429.0}, {"name": "chr_19_RCC4752", "taxId": "41875", "score": 298.0}, {"name": "chr_19_RCC4752", "taxId": "41875", "score": 291.0}, {"name": "chr_19_RCC4752", "taxId": "41875", "score": 217.0}, {"name": "chr_19_RCC4752", "taxId": "41875", "score": 431.0}, {"name": "chr_19_RCC4752", "taxId": "41875", "score": 296.0}, {"name": "chr_19_RCC4752", "taxId": "41875", "score": 355.0}, {"name": "chr_19_RCC4752", "taxId": "41875", "score": 285.0}, {"name": "chr_19_RCC4752", "taxId": "41875", "score": 355.0}, {"name": "chr_19_RCC4752", "taxId": "41875", "score": 351.0}, {"name": "chr_19_RCC4752", "taxId": "41875", "score": 339.0}, {"name": "chr_19_RCC4752", "taxId": "41875", "score": 198.0}, {"name": "chr_19_RCC4752", "taxId": "41875", "score": 318.0}, {"name": "chr_19_RCC4752", "taxId": "41875", "score": 285.0}, {"name": "chr_19_RCC4752", "taxId": "41875", "score": 281.0}, {"name": "chr_19_RCC4752", "taxId": "41875", "score": 217.0}, {"name": "chr_19_RCC4752", "taxId": "41875", "score": 217.0}, {"name": "chr_19_RCC4752", "taxId": "41875", "score": 183.0}, {"name": "chr_19_RCC4752", "taxId": "41875", "score": 178.0}, {"name": "chr_19_RCC4752", "taxId": "41875", "score": 167.0}, {"name": "chr_19_RCC4752", "taxId": "41875", "score": 174.0}]}, "taxonomy": {"bestsum": {"species": {"tax": "Bathycoccus prasinos", "score": 167106.0, "c_index": 0}, "genus": {"tax": "Bathycoccus", "score": 167106.0, "c_index": 0}, "family": {"tax": "Bathycoccaceae", "score": 167106.0, "c_index": 0}, "order": {"tax": "Mamiellales", "score": 167106.0, "c_index": 0}, "phylum": {"tax": "Chlorophyta", "score": 167106.0, "c_index": 0}, "superkingdom": {"tax": "Eukaryota", "score": 167106.0, "c_index": 0}}}}, "chr_18_RCC4752": {"name": "chr_18_RCC4752", "length": 316515, "n_count": 0, "agct_count": 316515, "gc": 0.4702, "covs": {"bam0": 15.0712}, "read_cov": {"bam0": 19269}, "hits": {"tax0": [{"name": "chr_18_RCC4752", "taxId": "41875", "score": 86433.0}, {"name": "chr_18_RCC4752", "taxId": "41875", "score": 78330.0}, {"name": "chr_18_RCC4752", "taxId": "41875", "score": 56946.0}, {"name": "chr_18_RCC4752", "taxId": "41875", "score": 53166.0}, {"name": "chr_18_RCC4752", "taxId": "41875", "score": 42564.0}, {"name": "chr_18_RCC4752", "taxId": "41875", "score": 32313.0}, {"name": "chr_18_RCC4752", "taxId": "41875", "score": 30411.0}, {"name": "chr_18_RCC4752", "taxId": "41875", "score": 23178.0}, {"name": "chr_18_RCC4752", "taxId": "41875", "score": 22641.0}, {"name": "chr_18_RCC4752", "taxId": "41875", "score": 21798.0}, {"name": "chr_18_RCC4752", "taxId": "41875", "score": 18377.0}, {"name": "chr_18_RCC4752", "taxId": "41875", "score": 12512.0}, {"name": "chr_18_RCC4752", "taxId": "41875", "score": 11455.0}, {"name": "chr_18_RCC4752", "taxId": "41875", "score": 10732.0}, {"name": "chr_18_RCC4752", "taxId": "41875", "score": 6131.0}, {"name": "chr_18_RCC4752", "taxId": "41875", "score": 5655.0}, {"name": "chr_18_RCC4752", "taxId": "41875", "score": 3723.0}, {"name": "chr_18_RCC4752", "taxId": "41875", "score": 1844.0}, {"name": "chr_18_RCC4752", "taxId": "41875", "score": 1181.0}, {"name": "chr_18_RCC4752", "taxId": "41875", "score": 1003.0}, {"name": "chr_18_RCC4752", "taxId": "41875", "score": 12881.0}, {"name": "chr_18_RCC4752", "taxId": "41875", "score": 363.0}, {"name": "chr_18_RCC4752", "taxId": "41875", "score": 8805.0}, {"name": "chr_18_RCC4752", "taxId": "41875", "score": 1051.0}, {"name": "chr_18_RCC4752", "taxId": "41875", "score": 8146.0}, {"name": "chr_18_RCC4752", "taxId": "41875", "score": 7411.0}, {"name": "chr_18_RCC4752", "taxId": "41875", "score": 7171.0}, {"name": "chr_18_RCC4752", "taxId": "41875", "score": 6933.0}, {"name": "chr_18_RCC4752", "taxId": "41875", "score": 6604.0}, {"name": "chr_18_RCC4752", "taxId": "41875", "score": 6503.0}, {"name": "chr_18_RCC4752", "taxId": "41875", "score": 398.0}, {"name": "chr_18_RCC4752", "taxId": "41875", "score": 6427.0}, {"name": "chr_18_RCC4752", "taxId": "41875", "score": 6392.0}, {"name": "chr_18_RCC4752", "taxId": "41875", "score": 315.0}, {"name": "chr_18_RCC4752", "taxId": "41875", "score": 6139.0}, {"name": "chr_18_RCC4752", "taxId": "41875", "score": 5925.0}, {"name": "chr_18_RCC4752", "taxId": "41875", "score": 5830.0}, {"name": "chr_18_RCC4752", "taxId": "41875", "score": 5830.0}, {"name": "chr_18_RCC4752", "taxId": "41875", "score": 5795.0}, {"name": "chr_18_RCC4752", "taxId": "41875", "score": 5635.0}, {"name": "chr_18_RCC4752", "taxId": "41875", "score": 5568.0}, {"name": "chr_18_RCC4752", "taxId": "41875", "score": 5469.0}, {"name": "chr_18_RCC4752", "taxId": "41875", "score": 5446.0}, {"name": "chr_18_RCC4752", "taxId": "41875", "score": 5225.0}, {"name": "chr_18_RCC4752", "taxId": "41875", "score": 5441.0}, {"name": "chr_18_RCC4752", "taxId": "41875", "score": 5337.0}, {"name": "chr_18_RCC4752", "taxId": "41875", "score": 5325.0}, {"name": "chr_18_RCC4752", "taxId": "41875", "score": 5083.0}, {"name": "chr_18_RCC4752", "taxId": "41875", "score": 5031.0}, {"name": "chr_18_RCC4752", "taxId": "41875", "score": 4950.0}, {"name": "chr_18_RCC4752", "taxId": "41875", "score": 4865.0}, {"name": "chr_18_RCC4752", "taxId": "41875", "score": 4863.0}, {"name": "chr_18_RCC4752", "taxId": "41875", "score": 4809.0}, {"name": "chr_18_RCC4752", "taxId": "41875", "score": 4767.0}, {"name": "chr_18_RCC4752", "taxId": "41875", "score": 4719.0}, {"name": "chr_18_RCC4752", "taxId": "41875", "score": 409.0}, {"name": "chr_18_RCC4752", "taxId": "41875", "score": 4377.0}, {"name": "chr_18_RCC4752", "taxId": "41875", "score": 4372.0}, {"name": "chr_18_RCC4752", "taxId": "41875", "score": 4222.0}, {"name": "chr_18_RCC4752", "taxId": "41875", "score": 4163.0}, {"name": "chr_18_RCC4752", "taxId": "41875", "score": 4008.0}, {"name": "chr_18_RCC4752", "taxId": "41875", "score": 3919.0}, {"name": "chr_18_RCC4752", "taxId": "41875", "score": 3890.0}, {"name": "chr_18_RCC4752", "taxId": "41875", "score": 3818.0}, {"name": "chr_18_RCC4752", "taxId": "41875", "score": 3736.0}, {"name": "chr_18_RCC4752", "taxId": "41875", "score": 3642.0}, {"name": "chr_18_RCC4752", "taxId": "70448", "score": 3591.0}, {"name": "chr_18_RCC4752", "taxId": "41875", "score": 3546.0}, {"name": "chr_18_RCC4752", "taxId": "41875", "score": 3544.0}, {"name": "chr_18_RCC4752", "taxId": "41875", "score": 3450.0}, {"name": "chr_18_RCC4752", "taxId": "41875", "score": 3435.0}, {"name": "chr_18_RCC4752", "taxId": "41875", "score": 3347.0}, {"name": "chr_18_RCC4752", "taxId": "41875", "score": 3312.0}, {"name": "chr_18_RCC4752", "taxId": "41875", "score": 3241.0}, {"name": "chr_18_RCC4752", "taxId": "41875", "score": 3232.0}, {"name": "chr_18_RCC4752", "taxId": "41875", "score": 3147.0}, {"name": "chr_18_RCC4752", "taxId": "41875", "score": 3114.0}, {"name": "chr_18_RCC4752", "taxId": "41875", "score": 3103.0}, {"name": "chr_18_RCC4752", "taxId": "41875", "score": 3072.0}, {"name": "chr_18_RCC4752", "taxId": "41875", "score": 2994.0}, {"name": "chr_18_RCC4752", "taxId": "41875", "score": 2907.0}, {"name": "chr_18_RCC4752", "taxId": "41875", "score": 2832.0}, {"name": "chr_18_RCC4752", "taxId": "41875", "score": 2798.0}, {"name": "chr_18_RCC4752", "taxId": "41875", "score": 2798.0}, {"name": "chr_18_RCC4752", "taxId": "41875", "score": 2793.0}, {"name": "chr_18_RCC4752", "taxId": "41875", "score": 2776.0}, {"name": "chr_18_RCC4752", "taxId": "41875", "score": 2739.0}, {"name": "chr_18_RCC4752", "taxId": "41875", "score": 2628.0}, {"name": "chr_18_RCC4752", "taxId": "41875", "score": 2074.0}, {"name": "chr_18_RCC4752", "taxId": "41875", "score": 2566.0}, {"name": "chr_18_RCC4752", "taxId": "41875", "score": 2518.0}, {"name": "chr_18_RCC4752", "taxId": "41875", "score": 2499.0}, {"name": "chr_18_RCC4752", "taxId": "41875", "score": 2499.0}, {"name": "chr_18_RCC4752", "taxId": "41875", "score": 2484.0}, {"name": "chr_18_RCC4752", "taxId": "41875", "score": 2481.0}, {"name": "chr_18_RCC4752", "taxId": "41875", "score": 2455.0}, {"name": "chr_18_RCC4752", "taxId": "41875", "score": 2410.0}, {"name": "chr_18_RCC4752", "taxId": "41875", "score": 2401.0}, {"name": "chr_18_RCC4752", "taxId": "41875", "score": 913.0}, {"name": "chr_18_RCC4752", "taxId": "41875", "score": 2361.0}, {"name": "chr_18_RCC4752", "taxId": "41875", "score": 2338.0}, {"name": "chr_18_RCC4752", "taxId": "41875", "score": 427.0}, {"name": "chr_18_RCC4752", "taxId": "41875", "score": 2261.0}, {"name": "chr_18_RCC4752", "taxId": "41875", "score": 2194.0}, {"name": "chr_18_RCC4752", "taxId": "41875", "score": 2159.0}, {"name": "chr_18_RCC4752", "taxId": "41875", "score": 673.0}, {"name": "chr_18_RCC4752", "taxId": "41875", "score": 2158.0}, {"name": "chr_18_RCC4752", "taxId": "41875", "score": 2117.0}, {"name": "chr_18_RCC4752", "taxId": "41875", "score": 2089.0}, {"name": "chr_18_RCC4752", "taxId": "41875", "score": 2063.0}, {"name": "chr_18_RCC4752", "taxId": "41875", "score": 2056.0}, {"name": "chr_18_RCC4752", "taxId": "41875", "score": 2026.0}, {"name": "chr_18_RCC4752", "taxId": "41875", "score": 2017.0}, {"name": "chr_18_RCC4752", "taxId": "7160", "score": 2004.0}, {"name": "chr_18_RCC4752", "taxId": "41875", "score": 2004.0}, {"name": "chr_18_RCC4752", "taxId": "41875", "score": 518.0}, {"name": "chr_18_RCC4752", "taxId": "41875", "score": 2004.0}, {"name": "chr_18_RCC4752", "taxId": "88036", "score": 1997.0}, {"name": "chr_18_RCC4752", "taxId": "41875", "score": 1989.0}, {"name": "chr_18_RCC4752", "taxId": "41875", "score": 1978.0}, {"name": "chr_18_RCC4752", "taxId": "41875", "score": 1919.0}, {"name": "chr_18_RCC4752", "taxId": "41875", "score": 158.0}, {"name": "chr_18_RCC4752", "taxId": "41875", "score": 1840.0}, {"name": "chr_18_RCC4752", "taxId": "41875", "score": 1838.0}, {"name": "chr_18_RCC4752", "taxId": "41875", "score": 1829.0}, {"name": "chr_18_RCC4752", "taxId": "41875", "score": 1823.0}, {"name": "chr_18_RCC4752", "taxId": "41875", "score": 835.0}, {"name": "chr_18_RCC4752", "taxId": "41875", "score": 785.0}, {"name": "chr_18_RCC4752", "taxId": "41875", "score": 774.0}, {"name": "chr_18_RCC4752", "taxId": "41875", "score": 723.0}, {"name": "chr_18_RCC4752", "taxId": "41875", "score": 424.0}, {"name": "chr_18_RCC4752", "taxId": "41875", "score": 1818.0}, {"name": "chr_18_RCC4752", "taxId": "41875", "score": 1816.0}, {"name": "chr_18_RCC4752", "taxId": "41875", "score": 835.0}, {"name": "chr_18_RCC4752", "taxId": "41875", "score": 1760.0}, {"name": "chr_18_RCC4752", "taxId": "41875", "score": 1751.0}, {"name": "chr_18_RCC4752", "taxId": "41875", "score": 1740.0}, {"name": "chr_18_RCC4752", "taxId": "41875", "score": 409.0}, {"name": "chr_18_RCC4752", "taxId": "41875", "score": 189.0}, {"name": "chr_18_RCC4752", "taxId": "41875", "score": 165.0}, {"name": "chr_18_RCC4752", "taxId": "41875", "score": 1652.0}, {"name": "chr_18_RCC4752", "taxId": "41875", "score": 1635.0}, {"name": "chr_18_RCC4752", "taxId": "41875", "score": 1602.0}, {"name": "chr_18_RCC4752", "taxId": "41875", "score": 1587.0}, {"name": "chr_18_RCC4752", "taxId": "41875", "score": 462.0}, {"name": "chr_18_RCC4752", "taxId": "41875", "score": 1580.0}, {"name": "chr_18_RCC4752", "taxId": "41875", "score": 1552.0}, {"name": "chr_18_RCC4752", "taxId": "41875", "score": 1526.0}, {"name": "chr_18_RCC4752", "taxId": "41875", "score": 1517.0}, {"name": "chr_18_RCC4752", "taxId": "41875", "score": 1491.0}, {"name": "chr_18_RCC4752", "taxId": "41875", "score": 1432.0}, {"name": "chr_18_RCC4752", "taxId": "41875", "score": 1424.0}, {"name": "chr_18_RCC4752", "taxId": "41875", "score": 1393.0}, {"name": "chr_18_RCC4752", "taxId": "41875", "score": 1386.0}, {"name": "chr_18_RCC4752", "taxId": "41875", "score": 174.0}, {"name": "chr_18_RCC4752", "taxId": "41875", "score": 1380.0}, {"name": "chr_18_RCC4752", "taxId": "41875", "score": 1369.0}, {"name": "chr_18_RCC4752", "taxId": "41875", "score": 1358.0}, {"name": "chr_18_RCC4752", "taxId": "41875", "score": 1297.0}, {"name": "chr_18_RCC4752", "taxId": "41875", "score": 1258.0}, {"name": "chr_18_RCC4752", "taxId": "41875", "score": 1236.0}, {"name": "chr_18_RCC4752", "taxId": "41875", "score": 448.0}, {"name": "chr_18_RCC4752", "taxId": "41875", "score": 1214.0}, {"name": "chr_18_RCC4752", "taxId": "41875", "score": 1168.0}, {"name": "chr_18_RCC4752", "taxId": "41875", "score": 281.0}, {"name": "chr_18_RCC4752", "taxId": "41875", "score": 1158.0}, {"name": "chr_18_RCC4752", "taxId": "41875", "score": 1037.0}, {"name": "chr_18_RCC4752", "taxId": "41875", "score": 802.0}, {"name": "chr_18_RCC4752", "taxId": "41875", "score": 778.0}, {"name": "chr_18_RCC4752", "taxId": "41875", "score": 771.0}, {"name": "chr_18_RCC4752", "taxId": "41875", "score": 761.0}, {"name": "chr_18_RCC4752", "taxId": "41875", "score": 315.0}, {"name": "chr_18_RCC4752", "taxId": "41875", "score": 171.0}, {"name": "chr_18_RCC4752", "taxId": "41875", "score": 1125.0}, {"name": "chr_18_RCC4752", "taxId": "41875", "score": 1112.0}, {"name": "chr_18_RCC4752", "taxId": "41875", "score": 460.0}, {"name": "chr_18_RCC4752", "taxId": "41875", "score": 1109.0}, {"name": "chr_18_RCC4752", "taxId": "41875", "score": 1098.0}, {"name": "chr_18_RCC4752", "taxId": "41875", "score": 1053.0}, {"name": "chr_18_RCC4752", "taxId": "41875", "score": 1031.0}, {"name": "chr_18_RCC4752", "taxId": "41875", "score": 1031.0}, {"name": "chr_18_RCC4752", "taxId": "41875", "score": 992.0}, {"name": "chr_18_RCC4752", "taxId": "41875", "score": 460.0}, {"name": "chr_18_RCC4752", "taxId": "41875", "score": 965.0}, {"name": "chr_18_RCC4752", "taxId": "41875", "score": 163.0}, {"name": "chr_18_RCC4752", "taxId": "41875", "score": 961.0}, {"name": "chr_18_RCC4752", "taxId": "41875", "score": 536.0}, {"name": "chr_18_RCC4752", "taxId": "41875", "score": 931.0}, {"name": "chr_18_RCC4752", "taxId": "41875", "score": 929.0}, {"name": "chr_18_RCC4752", "taxId": "41875", "score": 926.0}, {"name": "chr_18_RCC4752", "taxId": "41875", "score": 907.0}, {"name": "chr_18_RCC4752", "taxId": "41875", "score": 754.0}, {"name": "chr_18_RCC4752", "taxId": "41875", "score": 532.0}, {"name": "chr_18_RCC4752", "taxId": "41875", "score": 518.0}, {"name": "chr_18_RCC4752", "taxId": "41875", "score": 300.0}, {"name": "chr_18_RCC4752", "taxId": "41875", "score": 900.0}, {"name": "chr_18_RCC4752", "taxId": "41875", "score": 898.0}, {"name": "chr_18_RCC4752", "taxId": "41875", "score": 887.0}, {"name": "chr_18_RCC4752", "taxId": "41875", "score": 885.0}, {"name": "chr_18_RCC4752", "taxId": "41875", "score": 878.0}, {"name": "chr_18_RCC4752", "taxId": "41875", "score": 856.0}, {"name": "chr_18_RCC4752", "taxId": "41875", "score": 850.0}, {"name": "chr_18_RCC4752", "taxId": "41875", "score": 318.0}, {"name": "chr_18_RCC4752", "taxId": "41875", "score": 830.0}, {"name": "chr_18_RCC4752", "taxId": "41875", "score": 811.0}, {"name": "chr_18_RCC4752", "taxId": "41875", "score": 802.0}, {"name": "chr_18_RCC4752", "taxId": "41875", "score": 800.0}, {"name": "chr_18_RCC4752", "taxId": "41875", "score": 789.0}, {"name": "chr_18_RCC4752", "taxId": "41875", "score": 787.0}, {"name": "chr_18_RCC4752", "taxId": "41875", "score": 773.0}, {"name": "chr_18_RCC4752", "taxId": "41875", "score": 771.0}, {"name": "chr_18_RCC4752", "taxId": "41875", "score": 758.0}, {"name": "chr_18_RCC4752", "taxId": "41875", "score": 521.0}, {"name": "chr_18_RCC4752", "taxId": "41875", "score": 501.0}, {"name": "chr_18_RCC4752", "taxId": "41875", "score": 809.0}, {"name": "chr_18_RCC4752", "taxId": "41875", "score": 802.0}, {"name": "chr_18_RCC4752", "taxId": "41875", "score": 778.0}, {"name": "chr_18_RCC4752", "taxId": "41875", "score": 802.0}, {"name": "chr_18_RCC4752", "taxId": "41875", "score": 800.0}, {"name": "chr_18_RCC4752", "taxId": "41875", "score": 501.0}, {"name": "chr_18_RCC4752", "taxId": "41875", "score": 789.0}, {"name": "chr_18_RCC4752", "taxId": "41875", "score": 776.0}, {"name": "chr_18_RCC4752", "taxId": "41875", "score": 776.0}, {"name": "chr_18_RCC4752", "taxId": "41875", "score": 773.0}, {"name": "chr_18_RCC4752", "taxId": "41875", "score": 771.0}, {"name": "chr_18_RCC4752", "taxId": "41875", "score": 769.0}, {"name": "chr_18_RCC4752", "taxId": "41875", "score": 769.0}, {"name": "chr_18_RCC4752", "taxId": "41875", "score": 710.0}, {"name": "chr_18_RCC4752", "taxId": "41875", "score": 760.0}, {"name": "chr_18_RCC4752", "taxId": "41875", "score": 754.0}, {"name": "chr_18_RCC4752", "taxId": "564608", "score": 721.0}, {"name": "chr_18_RCC4752", "taxId": "564608", "score": 163.0}, {"name": "chr_18_RCC4752", "taxId": "41875", "score": 710.0}, {"name": "chr_18_RCC4752", "taxId": "41875", "score": 706.0}, {"name": "chr_18_RCC4752", "taxId": "41875", "score": 686.0}, {"name": "chr_18_RCC4752", "taxId": "41875", "score": 682.0}, {"name": "chr_18_RCC4752", "taxId": "41875", "score": 582.0}, {"name": "chr_18_RCC4752", "taxId": "41875", "score": 682.0}, {"name": "chr_18_RCC4752", "taxId": "41875", "score": 682.0}, {"name": "chr_18_RCC4752", "taxId": "41875", "score": 582.0}, {"name": "chr_18_RCC4752", "taxId": "41875", "score": 667.0}, {"name": "chr_18_RCC4752", "taxId": "41875", "score": 649.0}, {"name": "chr_18_RCC4752", "taxId": "41875", "score": 627.0}, {"name": "chr_18_RCC4752", "taxId": "41875", "score": 599.0}, {"name": "chr_18_RCC4752", "taxId": "41875", "score": 599.0}, {"name": "chr_18_RCC4752", "taxId": "41875", "score": 555.0}, {"name": "chr_18_RCC4752", "taxId": "41875", "score": 551.0}, {"name": "chr_18_RCC4752", "taxId": "41875", "score": 536.0}, {"name": "chr_18_RCC4752", "taxId": "41875", "score": 516.0}, {"name": "chr_18_RCC4752", "taxId": "41875", "score": 512.0}, {"name": "chr_18_RCC4752", "taxId": "41875", "score": 442.0}, {"name": "chr_18_RCC4752", "taxId": "41875", "score": 202.0}, {"name": "chr_18_RCC4752", "taxId": "41875", "score": 438.0}, {"name": "chr_18_RCC4752", "taxId": "41875", "score": 433.0}, {"name": "chr_18_RCC4752", "taxId": "41875", "score": 385.0}, {"name": "chr_18_RCC4752", "taxId": "41875", "score": 381.0}, {"name": "chr_18_RCC4752", "taxId": "41875", "score": 381.0}, {"name": "chr_18_RCC4752", "taxId": "41875", "score": 377.0}, {"name": "chr_18_RCC4752", "taxId": "41875", "score": 368.0}, {"name": "chr_18_RCC4752", "taxId": "70448", "score": 348.0}, {"name": "chr_18_RCC4752", "taxId": "41875", "score": 326.0}, {"name": "chr_18_RCC4752", "taxId": "41875", "score": 315.0}, {"name": "chr_18_RCC4752", "taxId": "145388", "score": 294.0}, {"name": "chr_18_RCC4752", "taxId": "41875", "score": 287.0}, {"name": "chr_18_RCC4752", "taxId": "41875", "score": 285.0}, {"name": "chr_18_RCC4752", "taxId": "41875", "score": 274.0}, {"name": "chr_18_RCC4752", "taxId": "41875", "score": 250.0}, {"name": "chr_18_RCC4752", "taxId": "41875", "score": 250.0}, {"name": "chr_18_RCC4752", "taxId": "70448", "score": 246.0}, {"name": "chr_18_RCC4752", "taxId": "5480", "score": 185.0}, {"name": "chr_18_RCC4752", "taxId": "41875", "score": 163.0}, {"name": "chr_18_RCC4752", "taxId": "280463", "score": 148.0}, {"name": "chr_18_RCC4752", "taxId": "4686", "score": 147.0}, {"name": "chr_18_RCC4752", "taxId": "656061", "score": 145.0}]}, "taxonomy": {"bestsum": {"species": {"tax": "Bathycoccus prasinos", "score": 999914.0, "c_index": 9}, "genus": {"tax": "Bathycoccus", "score": 999914.0, "c_index": 9}, "family": {"tax": "Bathycoccaceae", "score": 1004099.0, "c_index": 8}, "order": {"tax": "Mamiellales", "score": 1004983.0, "c_index": 7}, "phylum": {"tax": "Chlorophyta", "score": 1005277.0, "c_index": 4}, "superkingdom": {"tax": "Eukaryota", "score": 1009903.0, "c_index": 0}}}}, "chr_17_RCC4752": {"name": "chr_17_RCC4752", "length": 488967, "n_count": 0, "agct_count": 488967, "gc": 0.4723, "covs": {"bam0": 14.9955}, "read_cov": {"bam0": 29618}, "hits": {"tax0": [{"name": "chr_17_RCC4752", "taxId": "41875", "score": 113800.0}, {"name": "chr_17_RCC4752", "taxId": "41875", "score": 85308.0}, {"name": "chr_17_RCC4752", "taxId": "41875", "score": 48811.0}, {"name": "chr_17_RCC4752", "taxId": "41875", "score": 45807.0}, {"name": "chr_17_RCC4752", "taxId": "41875", "score": 41425.0}, {"name": "chr_17_RCC4752", "taxId": "41875", "score": 36165.0}, {"name": "chr_17_RCC4752", "taxId": "41875", "score": 35635.0}, {"name": "chr_17_RCC4752", "taxId": "41875", "score": 31364.0}, {"name": "chr_17_RCC4752", "taxId": "41875", "score": 25132.0}, {"name": "chr_17_RCC4752", "taxId": "41875", "score": 21028.0}, {"name": "chr_17_RCC4752", "taxId": "41875", "score": 20932.0}, {"name": "chr_17_RCC4752", "taxId": "41875", "score": 18853.0}, {"name": "chr_17_RCC4752", "taxId": "41875", "score": 18726.0}, {"name": "chr_17_RCC4752", "taxId": "41875", "score": 18179.0}, {"name": "chr_17_RCC4752", "taxId": "41875", "score": 15223.0}, {"name": "chr_17_RCC4752", "taxId": "41875", "score": 14161.0}, {"name": "chr_17_RCC4752", "taxId": "41875", "score": 13596.0}, {"name": "chr_17_RCC4752", "taxId": "41875", "score": 13260.0}, {"name": "chr_17_RCC4752", "taxId": "41875", "score": 11603.0}, {"name": "chr_17_RCC4752", "taxId": "41875", "score": 10425.0}, {"name": "chr_17_RCC4752", "taxId": "41875", "score": 9784.0}, {"name": "chr_17_RCC4752", "taxId": "41875", "score": 8462.0}, {"name": "chr_17_RCC4752", "taxId": "41875", "score": 8414.0}, {"name": "chr_17_RCC4752", "taxId": "41875", "score": 8091.0}, {"name": "chr_17_RCC4752", "taxId": "41875", "score": 6988.0}, {"name": "chr_17_RCC4752", "taxId": "41875", "score": 6649.0}, {"name": "chr_17_RCC4752", "taxId": "41875", "score": 6349.0}, {"name": "chr_17_RCC4752", "taxId": "41875", "score": 5799.0}, {"name": "chr_17_RCC4752", "taxId": "41875", "score": 4785.0}, {"name": "chr_17_RCC4752", "taxId": "41875", "score": 4774.0}, {"name": "chr_17_RCC4752", "taxId": "41875", "score": 4470.0}, {"name": "chr_17_RCC4752", "taxId": "41875", "score": 3349.0}, {"name": "chr_17_RCC4752", "taxId": "41875", "score": 3251.0}, {"name": "chr_17_RCC4752", "taxId": "41875", "score": 3240.0}, {"name": "chr_17_RCC4752", "taxId": "41875", "score": 2499.0}, {"name": "chr_17_RCC4752", "taxId": "41875", "score": 2355.0}, {"name": "chr_17_RCC4752", "taxId": "41875", "score": 2348.0}, {"name": "chr_17_RCC4752", "taxId": "41875", "score": 2326.0}, {"name": "chr_17_RCC4752", "taxId": "41875", "score": 2298.0}, {"name": "chr_17_RCC4752", "taxId": "41875", "score": 2209.0}, {"name": "chr_17_RCC4752", "taxId": "41875", "score": 2170.0}, {"name": "chr_17_RCC4752", "taxId": "41875", "score": 2109.0}, {"name": "chr_17_RCC4752", "taxId": "41875", "score": 1762.0}, {"name": "chr_17_RCC4752", "taxId": "41875", "score": 1046.0}, {"name": "chr_17_RCC4752", "taxId": "41875", "score": 846.0}, {"name": "chr_17_RCC4752", "taxId": "41875", "score": 819.0}, {"name": "chr_17_RCC4752", "taxId": "41875", "score": 665.0}, {"name": "chr_17_RCC4752", "taxId": "41875", "score": 599.0}, {"name": "chr_17_RCC4752", "taxId": "41875", "score": 472.0}, {"name": "chr_17_RCC4752", "taxId": "41875", "score": 464.0}, {"name": "chr_17_RCC4752", "taxId": "41875", "score": 388.0}, {"name": "chr_17_RCC4752", "taxId": "41875", "score": 366.0}, {"name": "chr_17_RCC4752", "taxId": "41875", "score": 339.0}, {"name": "chr_17_RCC4752", "taxId": "41875", "score": 324.0}, {"name": "chr_17_RCC4752", "taxId": "41875", "score": 270.0}, {"name": "chr_17_RCC4752", "taxId": "41875", "score": 265.0}, {"name": "chr_17_RCC4752", "taxId": "41875", "score": 211.0}, {"name": "chr_17_RCC4752", "taxId": "41875", "score": 211.0}, {"name": "chr_17_RCC4752", "taxId": "41875", "score": 195.0}, {"name": "chr_17_RCC4752", "taxId": "41875", "score": 167.0}, {"name": "chr_17_RCC4752", "taxId": "41875", "score": 163.0}, {"name": "chr_17_RCC4752", "taxId": "41875", "score": 159.0}, {"name": "chr_17_RCC4752", "taxId": "41875", "score": 154.0}, {"name": "chr_17_RCC4752", "taxId": "41875", "score": 154.0}, {"name": "chr_17_RCC4752", "taxId": "41875", "score": 154.0}, {"name": "chr_17_RCC4752", "taxId": "41875", "score": 13646.0}, {"name": "chr_17_RCC4752", "taxId": "41875", "score": 10523.0}, {"name": "chr_17_RCC4752", "taxId": "41875", "score": 9932.0}, {"name": "chr_17_RCC4752", "taxId": "41875", "score": 8106.0}, {"name": "chr_17_RCC4752", "taxId": "41875", "score": 8041.0}, {"name": "chr_17_RCC4752", "taxId": "41875", "score": 7631.0}, {"name": "chr_17_RCC4752", "taxId": "41875", "score": 7217.0}, {"name": "chr_17_RCC4752", "taxId": "41875", "score": 7033.0}, {"name": "chr_17_RCC4752", "taxId": "41875", "score": 6909.0}, {"name": "chr_17_RCC4752", "taxId": "41875", "score": 6704.0}, {"name": "chr_17_RCC4752", "taxId": "41875", "score": 6649.0}, {"name": "chr_17_RCC4752", "taxId": "41875", "score": 4470.0}, {"name": "chr_17_RCC4752", "taxId": "41875", "score": 2355.0}, {"name": "chr_17_RCC4752", "taxId": "41875", "score": 2298.0}, {"name": "chr_17_RCC4752", "taxId": "41875", "score": 2209.0}, {"name": "chr_17_RCC4752", "taxId": "41875", "score": 1286.0}, {"name": "chr_17_RCC4752", "taxId": "41875", "score": 833.0}, {"name": "chr_17_RCC4752", "taxId": "41875", "score": 472.0}, {"name": "chr_17_RCC4752", "taxId": "41875", "score": 339.0}, {"name": "chr_17_RCC4752", "taxId": "41875", "score": 263.0}, {"name": "chr_17_RCC4752", "taxId": "41875", "score": 6534.0}, {"name": "chr_17_RCC4752", "taxId": "41875", "score": 6401.0}, {"name": "chr_17_RCC4752", "taxId": "41875", "score": 211.0}, {"name": "chr_17_RCC4752", "taxId": "41875", "score": 211.0}, {"name": "chr_17_RCC4752", "taxId": "41875", "score": 154.0}, {"name": "chr_17_RCC4752", "taxId": "41875", "score": 6272.0}, {"name": "chr_17_RCC4752", "taxId": "41875", "score": 388.0}, {"name": "chr_17_RCC4752", "taxId": "41875", "score": 5635.0}, {"name": "chr_17_RCC4752", "taxId": "41875", "score": 5629.0}, {"name": "chr_17_RCC4752", "taxId": "41875", "score": 5544.0}, {"name": "chr_17_RCC4752", "taxId": "41875", "score": 5511.0}, {"name": "chr_17_RCC4752", "taxId": "41875", "score": 291.0}, {"name": "chr_17_RCC4752", "taxId": "41875", "score": 5504.0}, {"name": "chr_17_RCC4752", "taxId": "41875", "score": 5496.0}, {"name": "chr_17_RCC4752", "taxId": "41875", "score": 739.0}, {"name": "chr_17_RCC4752", "taxId": "41875", "score": 5413.0}, {"name": "chr_17_RCC4752", "taxId": "41875", "score": 5369.0}, {"name": "chr_17_RCC4752", "taxId": "41875", "score": 5315.0}, {"name": "chr_17_RCC4752", "taxId": "41875", "score": 5219.0}, {"name": "chr_17_RCC4752", "taxId": "41875", "score": 5108.0}, {"name": "chr_17_RCC4752", "taxId": "41875", "score": 4979.0}, {"name": "chr_17_RCC4752", "taxId": "41875", "score": 4867.0}, {"name": "chr_17_RCC4752", "taxId": "41875", "score": 4780.0}, {"name": "chr_17_RCC4752", "taxId": "41875", "score": 366.0}, {"name": "chr_17_RCC4752", "taxId": "41875", "score": 4734.0}, {"name": "chr_17_RCC4752", "taxId": "41875", "score": 4584.0}, {"name": "chr_17_RCC4752", "taxId": "41875", "score": 4549.0}, {"name": "chr_17_RCC4752", "taxId": "41875", "score": 4444.0}, {"name": "chr_17_RCC4752", "taxId": "41875", "score": 4361.0}, {"name": "chr_17_RCC4752", "taxId": "41875", "score": 4327.0}, {"name": "chr_17_RCC4752", "taxId": "41875", "score": 4279.0}, {"name": "chr_17_RCC4752", "taxId": "41875", "score": 4239.0}, {"name": "chr_17_RCC4752", "taxId": "41875", "score": 4189.0}, {"name": "chr_17_RCC4752", "taxId": "41875", "score": 4181.0}, {"name": "chr_17_RCC4752", "taxId": "41875", "score": 4150.0}, {"name": "chr_17_RCC4752", "taxId": "41875", "score": 4080.0}, {"name": "chr_17_RCC4752", "taxId": "41875", "score": 219.0}, {"name": "chr_17_RCC4752", "taxId": "41875", "score": 4002.0}, {"name": "chr_17_RCC4752", "taxId": "41875", "score": 3917.0}, {"name": "chr_17_RCC4752", "taxId": "41875", "score": 3903.0}, {"name": "chr_17_RCC4752", "taxId": "41875", "score": 3895.0}, {"name": "chr_17_RCC4752", "taxId": "41875", "score": 3746.0}, {"name": "chr_17_RCC4752", "taxId": "41875", "score": 3685.0}, {"name": "chr_17_RCC4752", "taxId": "41875", "score": 209.0}, {"name": "chr_17_RCC4752", "taxId": "41875", "score": 167.0}, {"name": "chr_17_RCC4752", "taxId": "41875", "score": 3661.0}, {"name": "chr_17_RCC4752", "taxId": "41875", "score": 3613.0}, {"name": "chr_17_RCC4752", "taxId": "41875", "score": 3572.0}, {"name": "chr_17_RCC4752", "taxId": "41875", "score": 3570.0}, {"name": "chr_17_RCC4752", "taxId": "41875", "score": 219.0}, {"name": "chr_17_RCC4752", "taxId": "41875", "score": 3496.0}, {"name": "chr_17_RCC4752", "taxId": "41875", "score": 3476.0}, {"name": "chr_17_RCC4752", "taxId": "41875", "score": 3432.0}, {"name": "chr_17_RCC4752", "taxId": "41875", "score": 3395.0}, {"name": "chr_17_RCC4752", "taxId": "41875", "score": 3391.0}, {"name": "chr_17_RCC4752", "taxId": "41875", "score": 3380.0}, {"name": "chr_17_RCC4752", "taxId": "41875", "score": 3369.0}, {"name": "chr_17_RCC4752", "taxId": "41875", "score": 3352.0}, {"name": "chr_17_RCC4752", "taxId": "41875", "score": 3349.0}, {"name": "chr_17_RCC4752", "taxId": "41875", "score": 3319.0}, {"name": "chr_17_RCC4752", "taxId": "41875", "score": 3302.0}, {"name": "chr_17_RCC4752", "taxId": "41875", "score": 3269.0}, {"name": "chr_17_RCC4752", "taxId": "41875", "score": 3245.0}, {"name": "chr_17_RCC4752", "taxId": "41875", "score": 230.0}, {"name": "chr_17_RCC4752", "taxId": "41875", "score": 3243.0}, {"name": "chr_17_RCC4752", "taxId": "41875", "score": 3236.0}, {"name": "chr_17_RCC4752", "taxId": "41875", "score": 3216.0}, {"name": "chr_17_RCC4752", "taxId": "41875", "score": 3127.0}, {"name": "chr_17_RCC4752", "taxId": "41875", "score": 3127.0}, {"name": "chr_17_RCC4752", "taxId": "41875", "score": 3118.0}, {"name": "chr_17_RCC4752", "taxId": "41875", "score": 3118.0}, {"name": "chr_17_RCC4752", "taxId": "41875", "score": 222.0}, {"name": "chr_17_RCC4752", "taxId": "41875", "score": 3114.0}, {"name": "chr_17_RCC4752", "taxId": "41875", "score": 3103.0}, {"name": "chr_17_RCC4752", "taxId": "41875", "score": 3099.0}, {"name": "chr_17_RCC4752", "taxId": "41875", "score": 3092.0}, {"name": "chr_17_RCC4752", "taxId": "41875", "score": 3007.0}, {"name": "chr_17_RCC4752", "taxId": "41875", "score": 3005.0}, {"name": "chr_17_RCC4752", "taxId": "41875", "score": 270.0}, {"name": "chr_17_RCC4752", "taxId": "41875", "score": 2990.0}, {"name": "chr_17_RCC4752", "taxId": "41875", "score": 2977.0}, {"name": "chr_17_RCC4752", "taxId": "41875", "score": 411.0}, {"name": "chr_17_RCC4752", "taxId": "41875", "score": 2964.0}, {"name": "chr_17_RCC4752", "taxId": "41875", "score": 2944.0}, {"name": "chr_17_RCC4752", "taxId": "41875", "score": 2931.0}, {"name": "chr_17_RCC4752", "taxId": "41875", "score": 2904.0}, {"name": "chr_17_RCC4752", "taxId": "41875", "score": 2859.0}, {"name": "chr_17_RCC4752", "taxId": "41875", "score": 2846.0}, {"name": "chr_17_RCC4752", "taxId": "41875", "score": 2828.0}, {"name": "chr_17_RCC4752", "taxId": "41875", "score": 2817.0}, {"name": "chr_17_RCC4752", "taxId": "41875", "score": 891.0}, {"name": "chr_17_RCC4752", "taxId": "41875", "score": 846.0}, {"name": "chr_17_RCC4752", "taxId": "41875", "score": 833.0}, {"name": "chr_17_RCC4752", "taxId": "41875", "score": 822.0}, {"name": "chr_17_RCC4752", "taxId": "41875", "score": 739.0}, {"name": "chr_17_RCC4752", "taxId": "41875", "score": 725.0}, {"name": "chr_17_RCC4752", "taxId": "41875", "score": 721.0}, {"name": "chr_17_RCC4752", "taxId": "41875", "score": 2784.0}, {"name": "chr_17_RCC4752", "taxId": "41875", "score": 1847.0}, {"name": "chr_17_RCC4752", "taxId": "41875", "score": 2767.0}, {"name": "chr_17_RCC4752", "taxId": "41875", "score": 2754.0}, {"name": "chr_17_RCC4752", "taxId": "41875", "score": 2706.0}, {"name": "chr_17_RCC4752", "taxId": "41875", "score": 2667.0}, {"name": "chr_17_RCC4752", "taxId": "41875", "score": 2643.0}, {"name": "chr_17_RCC4752", "taxId": "41875", "score": 2610.0}, {"name": "chr_17_RCC4752", "taxId": "41875", "score": 2595.0}, {"name": "chr_17_RCC4752", "taxId": "41875", "score": 2579.0}, {"name": "chr_17_RCC4752", "taxId": "41875", "score": 2577.0}, {"name": "chr_17_RCC4752", "taxId": "41875", "score": 2555.0}, {"name": "chr_17_RCC4752", "taxId": "41875", "score": 2536.0}, {"name": "chr_17_RCC4752", "taxId": "41875", "score": 2507.0}, {"name": "chr_17_RCC4752", "taxId": "41875", "score": 2483.0}, {"name": "chr_17_RCC4752", "taxId": "41875", "score": 433.0}, {"name": "chr_17_RCC4752", "taxId": "41875", "score": 2466.0}, {"name": "chr_17_RCC4752", "taxId": "41875", "score": 2460.0}, {"name": "chr_17_RCC4752", "taxId": "41875", "score": 1740.0}, {"name": "chr_17_RCC4752", "taxId": "41875", "score": 2436.0}, {"name": "chr_17_RCC4752", "taxId": "41875", "score": 361.0}, {"name": "chr_17_RCC4752", "taxId": "41875", "score": 2436.0}, {"name": "chr_17_RCC4752", "taxId": "41875", "score": 490.0}, {"name": "chr_17_RCC4752", "taxId": "41875", "score": 2429.0}, {"name": "chr_17_RCC4752", "taxId": "41875", "score": 2401.0}, {"name": "chr_17_RCC4752", "taxId": "41875", "score": 2381.0}, {"name": "chr_17_RCC4752", "taxId": "41875", "score": 2379.0}, {"name": "chr_17_RCC4752", "taxId": "41875", "score": 2361.0}, {"name": "chr_17_RCC4752", "taxId": "41875", "score": 2357.0}, {"name": "chr_17_RCC4752", "taxId": "41875", "score": 2351.0}, {"name": "chr_17_RCC4752", "taxId": "41875", "score": 285.0}, {"name": "chr_17_RCC4752", "taxId": "41875", "score": 2329.0}, {"name": "chr_17_RCC4752", "taxId": "41875", "score": 2327.0}, {"name": "chr_17_RCC4752", "taxId": "41875", "score": 2326.0}, {"name": "chr_17_RCC4752", "taxId": "41875", "score": 2316.0}, {"name": "chr_17_RCC4752", "taxId": "41875", "score": 2300.0}, {"name": "chr_17_RCC4752", "taxId": "41875", "score": 2294.0}, {"name": "chr_17_RCC4752", "taxId": "41875", "score": 2266.0}, {"name": "chr_17_RCC4752", "taxId": "41875", "score": 2266.0}, {"name": "chr_17_RCC4752", "taxId": "41875", "score": 2250.0}, {"name": "chr_17_RCC4752", "taxId": "41875", "score": 2183.0}, {"name": "chr_17_RCC4752", "taxId": "41875", "score": 2167.0}, {"name": "chr_17_RCC4752", "taxId": "41875", "score": 2141.0}, {"name": "chr_17_RCC4752", "taxId": "41875", "score": 2139.0}, {"name": "chr_17_RCC4752", "taxId": "41875", "score": 2135.0}, {"name": "chr_17_RCC4752", "taxId": "41875", "score": 2134.0}, {"name": "chr_17_RCC4752", "taxId": "41875", "score": 2128.0}, {"name": "chr_17_RCC4752", "taxId": "41875", "score": 2128.0}, {"name": "chr_17_RCC4752", "taxId": "41875", "score": 2102.0}, {"name": "chr_17_RCC4752", "taxId": "41875", "score": 2097.0}, {"name": "chr_17_RCC4752", "taxId": "41875", "score": 2078.0}, {"name": "chr_17_RCC4752", "taxId": "41875", "score": 2045.0}, {"name": "chr_17_RCC4752", "taxId": "41875", "score": 2037.0}, {"name": "chr_17_RCC4752", "taxId": "41875", "score": 2025.0}, {"name": "chr_17_RCC4752", "taxId": "41875", "score": 2017.0}, {"name": "chr_17_RCC4752", "taxId": "41875", "score": 2006.0}, {"name": "chr_17_RCC4752", "taxId": "41875", "score": 2001.0}, {"name": "chr_17_RCC4752", "taxId": "41875", "score": 1967.0}, {"name": "chr_17_RCC4752", "taxId": "41875", "score": 274.0}, {"name": "chr_17_RCC4752", "taxId": "41875", "score": 1956.0}, {"name": "chr_17_RCC4752", "taxId": "41875", "score": 1945.0}, {"name": "chr_17_RCC4752", "taxId": "41875", "score": 1934.0}, {"name": "chr_17_RCC4752", "taxId": "41875", "score": 1895.0}, {"name": "chr_17_RCC4752", "taxId": "41875", "score": 1892.0}, {"name": "chr_17_RCC4752", "taxId": "41875", "score": 1869.0}, {"name": "chr_17_RCC4752", "taxId": "41875", "score": 1866.0}, {"name": "chr_17_RCC4752", "taxId": "41875", "score": 1847.0}, {"name": "chr_17_RCC4752", "taxId": "41875", "score": 1840.0}, {"name": "chr_17_RCC4752", "taxId": "41875", "score": 1801.0}, {"name": "chr_17_RCC4752", "taxId": "41875", "score": 1797.0}, {"name": "chr_17_RCC4752", "taxId": "41875", "score": 1796.0}, {"name": "chr_17_RCC4752", "taxId": "41875", "score": 1773.0}, {"name": "chr_17_RCC4752", "taxId": "41875", "score": 1707.0}, {"name": "chr_17_RCC4752", "taxId": "41875", "score": 1700.0}, {"name": "chr_17_RCC4752", "taxId": "41875", "score": 309.0}, {"name": "chr_17_RCC4752", "taxId": "41875", "score": 272.0}, {"name": "chr_17_RCC4752", "taxId": "41875", "score": 231.0}, {"name": "chr_17_RCC4752", "taxId": "41875", "score": 1696.0}, {"name": "chr_17_RCC4752", "taxId": "41875", "score": 1694.0}, {"name": "chr_17_RCC4752", "taxId": "41875", "score": 1674.0}, {"name": "chr_17_RCC4752", "taxId": "41875", "score": 141.0}, {"name": "chr_17_RCC4752", "taxId": "41875", "score": 1646.0}, {"name": "chr_17_RCC4752", "taxId": "41875", "score": 824.0}, {"name": "chr_17_RCC4752", "taxId": "41875", "score": 1637.0}, {"name": "chr_17_RCC4752", "taxId": "41875", "score": 1618.0}, {"name": "chr_17_RCC4752", "taxId": "41875", "score": 1598.0}, {"name": "chr_17_RCC4752", "taxId": "41875", "score": 1592.0}, {"name": "chr_17_RCC4752", "taxId": "41875", "score": 1580.0}, {"name": "chr_17_RCC4752", "taxId": "41875", "score": 1580.0}, {"name": "chr_17_RCC4752", "taxId": "41875", "score": 1576.0}, {"name": "chr_17_RCC4752", "taxId": "41875", "score": 1555.0}, {"name": "chr_17_RCC4752", "taxId": "41875", "score": 1552.0}, {"name": "chr_17_RCC4752", "taxId": "41875", "score": 1543.0}, {"name": "chr_17_RCC4752", "taxId": "41875", "score": 1531.0}, {"name": "chr_17_RCC4752", "taxId": "41875", "score": 1496.0}, {"name": "chr_17_RCC4752", "taxId": "41875", "score": 1454.0}, {"name": "chr_17_RCC4752", "taxId": "41875", "score": 1447.0}, {"name": "chr_17_RCC4752", "taxId": "41875", "score": 1435.0}, {"name": "chr_17_RCC4752", "taxId": "41875", "score": 1430.0}, {"name": "chr_17_RCC4752", "taxId": "41875", "score": 1413.0}, {"name": "chr_17_RCC4752", "taxId": "41875", "score": 1411.0}, {"name": "chr_17_RCC4752", "taxId": "41875", "score": 1399.0}, {"name": "chr_17_RCC4752", "taxId": "41875", "score": 1387.0}, {"name": "chr_17_RCC4752", "taxId": "41875", "score": 1380.0}, {"name": "chr_17_RCC4752", "taxId": "41875", "score": 1347.0}, {"name": "chr_17_RCC4752", "taxId": "41875", "score": 1338.0}, {"name": "chr_17_RCC4752", "taxId": "41875", "score": 1332.0}, {"name": "chr_17_RCC4752", "taxId": "41875", "score": 1297.0}, {"name": "chr_17_RCC4752", "taxId": "41875", "score": 1243.0}, {"name": "chr_17_RCC4752", "taxId": "41875", "score": 1240.0}, {"name": "chr_17_RCC4752", "taxId": "41875", "score": 1192.0}, {"name": "chr_17_RCC4752", "taxId": "41875", "score": 1186.0}, {"name": "chr_17_RCC4752", "taxId": "41875", "score": 1147.0}, {"name": "chr_17_RCC4752", "taxId": "41875", "score": 204.0}, {"name": "chr_17_RCC4752", "taxId": "41875", "score": 1109.0}, {"name": "chr_17_RCC4752", "taxId": "41875", "score": 1109.0}, {"name": "chr_17_RCC4752", "taxId": "41875", "score": 1099.0}, {"name": "chr_17_RCC4752", "taxId": "436017", "score": 1086.0}, {"name": "chr_17_RCC4752", "taxId": "436017", "score": 924.0}, {"name": "chr_17_RCC4752", "taxId": "436017", "score": 662.0}, {"name": "chr_17_RCC4752", "taxId": "436017", "score": 1068.0}, {"name": "chr_17_RCC4752", "taxId": "41875", "score": 1062.0}, {"name": "chr_17_RCC4752", "taxId": "41875", "score": 1048.0}, {"name": "chr_17_RCC4752", "taxId": "436017", "score": 1048.0}, {"name": "chr_17_RCC4752", "taxId": "41875", "score": 1037.0}, {"name": "chr_17_RCC4752", "taxId": "41875", "score": 928.0}, {"name": "chr_17_RCC4752", "taxId": "70448", "score": 1026.0}, {"name": "chr_17_RCC4752", "taxId": "41875", "score": 1022.0}, {"name": "chr_17_RCC4752", "taxId": "41875", "score": 1011.0}, {"name": "chr_17_RCC4752", "taxId": "41875", "score": 819.0}, {"name": "chr_17_RCC4752", "taxId": "41875", "score": 992.0}, {"name": "chr_17_RCC4752", "taxId": "41875", "score": 414.0}, {"name": "chr_17_RCC4752", "taxId": "41875", "score": 992.0}, {"name": "chr_17_RCC4752", "taxId": "41875", "score": 881.0}, {"name": "chr_17_RCC4752", "taxId": "41875", "score": 544.0}, {"name": "chr_17_RCC4752", "taxId": "41875", "score": 538.0}, {"name": "chr_17_RCC4752", "taxId": "41875", "score": 538.0}, {"name": "chr_17_RCC4752", "taxId": "41875", "score": 414.0}, {"name": "chr_17_RCC4752", "taxId": "41875", "score": 394.0}, {"name": "chr_17_RCC4752", "taxId": "41875", "score": 394.0}, {"name": "chr_17_RCC4752", "taxId": "41875", "score": 390.0}, {"name": "chr_17_RCC4752", "taxId": "41875", "score": 375.0}, {"name": "chr_17_RCC4752", "taxId": "41875", "score": 311.0}, {"name": "chr_17_RCC4752", "taxId": "41875", "score": 198.0}, {"name": "chr_17_RCC4752", "taxId": "41875", "score": 979.0}, {"name": "chr_17_RCC4752", "taxId": "41875", "score": 976.0}, {"name": "chr_17_RCC4752", "taxId": "41875", "score": 172.0}, {"name": "chr_17_RCC4752", "taxId": "41875", "score": 965.0}, {"name": "chr_17_RCC4752", "taxId": "41875", "score": 187.0}, {"name": "chr_17_RCC4752", "taxId": "41875", "score": 931.0}, {"name": "chr_17_RCC4752", "taxId": "41875", "score": 904.0}, {"name": "chr_17_RCC4752", "taxId": "41875", "score": 167.0}, {"name": "chr_17_RCC4752", "taxId": "41875", "score": 889.0}, {"name": "chr_17_RCC4752", "taxId": "41875", "score": 878.0}, {"name": "chr_17_RCC4752", "taxId": "41875", "score": 822.0}, {"name": "chr_17_RCC4752", "taxId": "41875", "score": 771.0}, {"name": "chr_17_RCC4752", "taxId": "41875", "score": 756.0}, {"name": "chr_17_RCC4752", "taxId": "41875", "score": 697.0}, {"name": "chr_17_RCC4752", "taxId": "41875", "score": 361.0}, {"name": "chr_17_RCC4752", "taxId": "41875", "score": 859.0}, {"name": "chr_17_RCC4752", "taxId": "41875", "score": 848.0}, {"name": "chr_17_RCC4752", "taxId": "41875", "score": 848.0}, {"name": "chr_17_RCC4752", "taxId": "41875", "score": 846.0}, {"name": "chr_17_RCC4752", "taxId": "41875", "score": 845.0}, {"name": "chr_17_RCC4752", "taxId": "41875", "score": 835.0}, {"name": "chr_17_RCC4752", "taxId": "41875", "score": 822.0}, {"name": "chr_17_RCC4752", "taxId": "41875", "score": 806.0}, {"name": "chr_17_RCC4752", "taxId": "41875", "score": 798.0}, {"name": "chr_17_RCC4752", "taxId": "41875", "score": 187.0}, {"name": "chr_17_RCC4752", "taxId": "41875", "score": 795.0}, {"name": "chr_17_RCC4752", "taxId": "41875", "score": 795.0}, {"name": "chr_17_RCC4752", "taxId": "41875", "score": 730.0}, {"name": "chr_17_RCC4752", "taxId": "41875", "score": 795.0}, {"name": "chr_17_RCC4752", "taxId": "41875", "score": 795.0}, {"name": "chr_17_RCC4752", "taxId": "41875", "score": 730.0}, {"name": "chr_17_RCC4752", "taxId": "41875", "score": 403.0}, {"name": "chr_17_RCC4752", "taxId": "41875", "score": 285.0}, {"name": "chr_17_RCC4752", "taxId": "41875", "score": 776.0}, {"name": "chr_17_RCC4752", "taxId": "41875", "score": 771.0}, {"name": "chr_17_RCC4752", "taxId": "41875", "score": 771.0}, {"name": "chr_17_RCC4752", "taxId": "41875", "score": 754.0}, {"name": "chr_17_RCC4752", "taxId": "41875", "score": 747.0}, {"name": "chr_17_RCC4752", "taxId": "41875", "score": 739.0}, {"name": "chr_17_RCC4752", "taxId": "41875", "score": 723.0}, {"name": "chr_17_RCC4752", "taxId": "41875", "score": 723.0}, {"name": "chr_17_RCC4752", "taxId": "41875", "score": 721.0}, {"name": "chr_17_RCC4752", "taxId": "41875", "score": 715.0}, {"name": "chr_17_RCC4752", "taxId": "41875", "score": 704.0}, {"name": "chr_17_RCC4752", "taxId": "41875", "score": 701.0}, {"name": "chr_17_RCC4752", "taxId": "41875", "score": 699.0}, {"name": "chr_17_RCC4752", "taxId": "41875", "score": 610.0}, {"name": "chr_17_RCC4752", "taxId": "41875", "score": 283.0}, {"name": "chr_17_RCC4752", "taxId": "41875", "score": 697.0}, {"name": "chr_17_RCC4752", "taxId": "436017", "score": 676.0}, {"name": "chr_17_RCC4752", "taxId": "41875", "score": 654.0}, {"name": "chr_17_RCC4752", "taxId": "41875", "score": 640.0}, {"name": "chr_17_RCC4752", "taxId": "41875", "score": 638.0}, {"name": "chr_17_RCC4752", "taxId": "436017", "score": 636.0}, {"name": "chr_17_RCC4752", "taxId": "436017", "score": 636.0}, {"name": "chr_17_RCC4752", "taxId": "436017", "score": 623.0}, {"name": "chr_17_RCC4752", "taxId": "436017", "score": 636.0}, {"name": "chr_17_RCC4752", "taxId": "436017", "score": 623.0}, {"name": "chr_17_RCC4752", "taxId": "436017", "score": 512.0}, {"name": "chr_17_RCC4752", "taxId": "436017", "score": 621.0}, {"name": "chr_17_RCC4752", "taxId": "41875", "score": 610.0}, {"name": "chr_17_RCC4752", "taxId": "41875", "score": 603.0}, {"name": "chr_17_RCC4752", "taxId": "41875", "score": 584.0}, {"name": "chr_17_RCC4752", "taxId": "41875", "score": 584.0}, {"name": "chr_17_RCC4752", "taxId": "70448", "score": 579.0}, {"name": "chr_17_RCC4752", "taxId": "41875", "score": 568.0}, {"name": "chr_17_RCC4752", "taxId": "41875", "score": 202.0}, {"name": "chr_17_RCC4752", "taxId": "41875", "score": 174.0}, {"name": "chr_17_RCC4752", "taxId": "41875", "score": 564.0}, {"name": "chr_17_RCC4752", "taxId": "41875", "score": 560.0}, {"name": "chr_17_RCC4752", "taxId": "41875", "score": 549.0}, {"name": "chr_17_RCC4752", "taxId": "41875", "score": 483.0}, {"name": "chr_17_RCC4752", "taxId": "41875", "score": 292.0}, {"name": "chr_17_RCC4752", "taxId": "41875", "score": 156.0}, {"name": "chr_17_RCC4752", "taxId": "41875", "score": 525.0}, {"name": "chr_17_RCC4752", "taxId": "41875", "score": 512.0}, {"name": "chr_17_RCC4752", "taxId": "436017", "score": 510.0}, {"name": "chr_17_RCC4752", "taxId": "41875", "score": 494.0}, {"name": "chr_17_RCC4752", "taxId": "41875", "score": 473.0}, {"name": "chr_17_RCC4752", "taxId": "41875", "score": 394.0}, {"name": "chr_17_RCC4752", "taxId": "41875", "score": 473.0}, {"name": "chr_17_RCC4752", "taxId": "41875", "score": 394.0}, {"name": "chr_17_RCC4752", "taxId": "41875", "score": 472.0}, {"name": "chr_17_RCC4752", "taxId": "41875", "score": 405.0}, {"name": "chr_17_RCC4752", "taxId": "41875", "score": 375.0}, {"name": "chr_17_RCC4752", "taxId": "41875", "score": 250.0}, {"name": "chr_17_RCC4752", "taxId": "41875", "score": 361.0}, {"name": "chr_17_RCC4752", "taxId": "41875", "score": 340.0}, {"name": "chr_17_RCC4752", "taxId": "41875", "score": 340.0}, {"name": "chr_17_RCC4752", "taxId": "41875", "score": 339.0}, {"name": "chr_17_RCC4752", "taxId": "880159", "score": 327.0}, {"name": "chr_17_RCC4752", "taxId": "880160", "score": 302.0}, {"name": "chr_17_RCC4752", "taxId": "41875", "score": 285.0}, {"name": "chr_17_RCC4752", "taxId": "41875", "score": 272.0}, {"name": "chr_17_RCC4752", "taxId": "41875", "score": 231.0}, {"name": "chr_17_RCC4752", "taxId": "3218", "score": 257.0}, {"name": "chr_17_RCC4752", "taxId": "41875", "score": 239.0}, {"name": "chr_17_RCC4752", "taxId": "41875", "score": 237.0}, {"name": "chr_17_RCC4752", "taxId": "564608", "score": 233.0}, {"name": "chr_17_RCC4752", "taxId": "702113", "score": 219.0}, {"name": "chr_17_RCC4752", "taxId": "41875", "score": 202.0}, {"name": "chr_17_RCC4752", "taxId": "41875", "score": 193.0}, {"name": "chr_17_RCC4752", "taxId": "1785753", "score": 147.0}, {"name": "chr_17_RCC4752", "taxId": "1663210", "score": 147.0}, {"name": "chr_17_RCC4752", "taxId": "642926", "score": 147.0}, {"name": "chr_17_RCC4752", "taxId": "436017", "score": 141.0}]}, "taxonomy": {"bestsum": {"species": {"tax": "Bathycoccus prasinos", "score": 1439838.0, "c_index": 9}, "genus": {"tax": "Bathycoccus", "score": 1439838.0, "c_index": 5}, "family": {"tax": "Bathycoccaceae", "score": 1451845.0, "c_index": 4}, "order": {"tax": "Mamiellales", "score": 1452078.0, "c_index": 3}, "phylum": {"tax": "Chlorophyta", "score": 1452078.0, "c_index": 3}, "superkingdom": {"tax": "Eukaryota", "score": 1452335.0, "c_index": 2}}}}, "chr_16_RCC4752": {"name": "chr_16_RCC4752", "length": 491771, "n_count": 0, "agct_count": 491771, "gc": 0.4815, "covs": {"bam0": 15.1229}, "read_cov": {"bam0": 30041}, "hits": {"tax0": [{"name": "chr_16_RCC4752", "taxId": "41875", "score": 198200.0}, {"name": "chr_16_RCC4752", "taxId": "41875", "score": 89624.0}, {"name": "chr_16_RCC4752", "taxId": "41875", "score": 77759.0}, {"name": "chr_16_RCC4752", "taxId": "41875", "score": 74528.0}, {"name": "chr_16_RCC4752", "taxId": "41875", "score": 69656.0}, {"name": "chr_16_RCC4752", "taxId": "41875", "score": 53099.0}, {"name": "chr_16_RCC4752", "taxId": "41875", "score": 50800.0}, {"name": "chr_16_RCC4752", "taxId": "41875", "score": 44040.0}, {"name": "chr_16_RCC4752", "taxId": "41875", "score": 41535.0}, {"name": "chr_16_RCC4752", "taxId": "41875", "score": 21734.0}, {"name": "chr_16_RCC4752", "taxId": "41875", "score": 20923.0}, {"name": "chr_16_RCC4752", "taxId": "41875", "score": 15503.0}, {"name": "chr_16_RCC4752", "taxId": "41875", "score": 13668.0}, {"name": "chr_16_RCC4752", "taxId": "41875", "score": 12726.0}, {"name": "chr_16_RCC4752", "taxId": "41875", "score": 10107.0}, {"name": "chr_16_RCC4752", "taxId": "41875", "score": 8344.0}, {"name": "chr_16_RCC4752", "taxId": "41875", "score": 7653.0}, {"name": "chr_16_RCC4752", "taxId": "41875", "score": 7284.0}, {"name": "chr_16_RCC4752", "taxId": "41875", "score": 5622.0}, {"name": "chr_16_RCC4752", "taxId": "41875", "score": 4669.0}, {"name": "chr_16_RCC4752", "taxId": "41875", "score": 3603.0}, {"name": "chr_16_RCC4752", "taxId": "41875", "score": 2571.0}, {"name": "chr_16_RCC4752", "taxId": "41875", "score": 1223.0}, {"name": "chr_16_RCC4752", "taxId": "41875", "score": 763.0}, {"name": "chr_16_RCC4752", "taxId": "41875", "score": 294.0}, {"name": "chr_16_RCC4752", "taxId": "41875", "score": 272.0}, {"name": "chr_16_RCC4752", "taxId": "41875", "score": 171.0}, {"name": "chr_16_RCC4752", "taxId": "41875", "score": 158.0}, {"name": "chr_16_RCC4752", "taxId": "41875", "score": 152.0}, {"name": "chr_16_RCC4752", "taxId": "41875", "score": 11934.0}, {"name": "chr_16_RCC4752", "taxId": "41875", "score": 9323.0}, {"name": "chr_16_RCC4752", "taxId": "41875", "score": 451.0}, {"name": "chr_16_RCC4752", "taxId": "41875", "score": 206.0}, {"name": "chr_16_RCC4752", "taxId": "41875", "score": 8083.0}, {"name": "chr_16_RCC4752", "taxId": "41875", "score": 8011.0}, {"name": "chr_16_RCC4752", "taxId": "41875", "score": 7319.0}, {"name": "chr_16_RCC4752", "taxId": "41875", "score": 7169.0}, {"name": "chr_16_RCC4752", "taxId": "41875", "score": 7162.0}, {"name": "chr_16_RCC4752", "taxId": "41875", "score": 339.0}, {"name": "chr_16_RCC4752", "taxId": "41875", "score": 7129.0}, {"name": "chr_16_RCC4752", "taxId": "41875", "score": 7116.0}, {"name": "chr_16_RCC4752", "taxId": "41875", "score": 6890.0}, {"name": "chr_16_RCC4752", "taxId": "41875", "score": 6734.0}, {"name": "chr_16_RCC4752", "taxId": "41875", "score": 6678.0}, {"name": "chr_16_RCC4752", "taxId": "41875", "score": 6639.0}, {"name": "chr_16_RCC4752", "taxId": "41875", "score": 442.0}, {"name": "chr_16_RCC4752", "taxId": "41875", "score": 6495.0}, {"name": "chr_16_RCC4752", "taxId": "41875", "score": 6455.0}, {"name": "chr_16_RCC4752", "taxId": "41875", "score": 6309.0}, {"name": "chr_16_RCC4752", "taxId": "41875", "score": 6152.0}, {"name": "chr_16_RCC4752", "taxId": "41875", "score": 5803.0}, {"name": "chr_16_RCC4752", "taxId": "41875", "score": 5784.0}, {"name": "chr_16_RCC4752", "taxId": "41875", "score": 5694.0}, {"name": "chr_16_RCC4752", "taxId": "41875", "score": 324.0}, {"name": "chr_16_RCC4752", "taxId": "41875", "score": 5520.0}, {"name": "chr_16_RCC4752", "taxId": "41875", "score": 5459.0}, {"name": "chr_16_RCC4752", "taxId": "41875", "score": 5326.0}, {"name": "chr_16_RCC4752", "taxId": "41875", "score": 5197.0}, {"name": "chr_16_RCC4752", "taxId": "41875", "score": 5180.0}, {"name": "chr_16_RCC4752", "taxId": "41875", "score": 5077.0}, {"name": "chr_16_RCC4752", "taxId": "41875", "score": 5016.0}, {"name": "chr_16_RCC4752", "taxId": "41875", "score": 4929.0}, {"name": "chr_16_RCC4752", "taxId": "41875", "score": 4872.0}, {"name": "chr_16_RCC4752", "taxId": "41875", "score": 4861.0}, {"name": "chr_16_RCC4752", "taxId": "41875", "score": 4854.0}, {"name": "chr_16_RCC4752", "taxId": "41875", "score": 4780.0}, {"name": "chr_16_RCC4752", "taxId": "41875", "score": 739.0}, {"name": "chr_16_RCC4752", "taxId": "41875", "score": 4711.0}, {"name": "chr_16_RCC4752", "taxId": "41875", "score": 4673.0}, {"name": "chr_16_RCC4752", "taxId": "41875", "score": 4649.0}, {"name": "chr_16_RCC4752", "taxId": "41875", "score": 4516.0}, {"name": "chr_16_RCC4752", "taxId": "41875", "score": 4401.0}, {"name": "chr_16_RCC4752", "taxId": "41875", "score": 322.0}, {"name": "chr_16_RCC4752", "taxId": "41875", "score": 243.0}, {"name": "chr_16_RCC4752", "taxId": "41875", "score": 4386.0}, {"name": "chr_16_RCC4752", "taxId": "41875", "score": 219.0}, {"name": "chr_16_RCC4752", "taxId": "41875", "score": 4373.0}, {"name": "chr_16_RCC4752", "taxId": "41875", "score": 4333.0}, {"name": "chr_16_RCC4752", "taxId": "41875", "score": 4277.0}, {"name": "chr_16_RCC4752", "taxId": "41875", "score": 4222.0}, {"name": "chr_16_RCC4752", "taxId": "41875", "score": 4222.0}, {"name": "chr_16_RCC4752", "taxId": "41875", "score": 4215.0}, {"name": "chr_16_RCC4752", "taxId": "41875", "score": 4181.0}, {"name": "chr_16_RCC4752", "taxId": "41875", "score": 4152.0}, {"name": "chr_16_RCC4752", "taxId": "41875", "score": 4150.0}, {"name": "chr_16_RCC4752", "taxId": "41875", "score": 4130.0}, {"name": "chr_16_RCC4752", "taxId": "41875", "score": 4063.0}, {"name": "chr_16_RCC4752", "taxId": "41875", "score": 4045.0}, {"name": "chr_16_RCC4752", "taxId": "41875", "score": 3986.0}, {"name": "chr_16_RCC4752", "taxId": "41875", "score": 3973.0}, {"name": "chr_16_RCC4752", "taxId": "41875", "score": 3834.0}, {"name": "chr_16_RCC4752", "taxId": "41875", "score": 3821.0}, {"name": "chr_16_RCC4752", "taxId": "41875", "score": 3762.0}, {"name": "chr_16_RCC4752", "taxId": "41875", "score": 3735.0}, {"name": "chr_16_RCC4752", "taxId": "41875", "score": 3735.0}, {"name": "chr_16_RCC4752", "taxId": "41875", "score": 3729.0}, {"name": "chr_16_RCC4752", "taxId": "41875", "score": 3690.0}, {"name": "chr_16_RCC4752", "taxId": "41875", "score": 3690.0}, {"name": "chr_16_RCC4752", "taxId": "41875", "score": 3603.0}, {"name": "chr_16_RCC4752", "taxId": "41875", "score": 3576.0}, {"name": "chr_16_RCC4752", "taxId": "41875", "score": 3570.0}, {"name": "chr_16_RCC4752", "taxId": "41875", "score": 3526.0}, {"name": "chr_16_RCC4752", "taxId": "41875", "score": 1857.0}, {"name": "chr_16_RCC4752", "taxId": "41875", "score": 3487.0}, {"name": "chr_16_RCC4752", "taxId": "41875", "score": 3463.0}, {"name": "chr_16_RCC4752", "taxId": "41875", "score": 246.0}, {"name": "chr_16_RCC4752", "taxId": "41875", "score": 3452.0}, {"name": "chr_16_RCC4752", "taxId": "41875", "score": 3389.0}, {"name": "chr_16_RCC4752", "taxId": "41875", "score": 3371.0}, {"name": "chr_16_RCC4752", "taxId": "41875", "score": 361.0}, {"name": "chr_16_RCC4752", "taxId": "41875", "score": 3369.0}, {"name": "chr_16_RCC4752", "taxId": "41875", "score": 3352.0}, {"name": "chr_16_RCC4752", "taxId": "41875", "score": 3349.0}, {"name": "chr_16_RCC4752", "taxId": "41875", "score": 3339.0}, {"name": "chr_16_RCC4752", "taxId": "41875", "score": 3258.0}, {"name": "chr_16_RCC4752", "taxId": "41875", "score": 3253.0}, {"name": "chr_16_RCC4752", "taxId": "41875", "score": 3247.0}, {"name": "chr_16_RCC4752", "taxId": "41875", "score": 3232.0}, {"name": "chr_16_RCC4752", "taxId": "41875", "score": 3230.0}, {"name": "chr_16_RCC4752", "taxId": "41875", "score": 3205.0}, {"name": "chr_16_RCC4752", "taxId": "41875", "score": 3175.0}, {"name": "chr_16_RCC4752", "taxId": "41875", "score": 928.0}, {"name": "chr_16_RCC4752", "taxId": "41875", "score": 3171.0}, {"name": "chr_16_RCC4752", "taxId": "41875", "score": 267.0}, {"name": "chr_16_RCC4752", "taxId": "41875", "score": 3138.0}, {"name": "chr_16_RCC4752", "taxId": "41875", "score": 806.0}, {"name": "chr_16_RCC4752", "taxId": "41875", "score": 3127.0}, {"name": "chr_16_RCC4752", "taxId": "41875", "score": 3109.0}, {"name": "chr_16_RCC4752", "taxId": "41875", "score": 3109.0}, {"name": "chr_16_RCC4752", "taxId": "41875", "score": 3094.0}, {"name": "chr_16_RCC4752", "taxId": "41875", "score": 3088.0}, {"name": "chr_16_RCC4752", "taxId": "41875", "score": 3079.0}, {"name": "chr_16_RCC4752", "taxId": "41875", "score": 150.0}, {"name": "chr_16_RCC4752", "taxId": "41875", "score": 3061.0}, {"name": "chr_16_RCC4752", "taxId": "41875", "score": 3053.0}, {"name": "chr_16_RCC4752", "taxId": "41875", "score": 3049.0}, {"name": "chr_16_RCC4752", "taxId": "41875", "score": 3042.0}, {"name": "chr_16_RCC4752", "taxId": "41875", "score": 3016.0}, {"name": "chr_16_RCC4752", "taxId": "41875", "score": 2981.0}, {"name": "chr_16_RCC4752", "taxId": "41875", "score": 2976.0}, {"name": "chr_16_RCC4752", "taxId": "41875", "score": 2957.0}, {"name": "chr_16_RCC4752", "taxId": "41875", "score": 2953.0}, {"name": "chr_16_RCC4752", "taxId": "41875", "score": 424.0}, {"name": "chr_16_RCC4752", "taxId": "41875", "score": 2948.0}, {"name": "chr_16_RCC4752", "taxId": "41875", "score": 2942.0}, {"name": "chr_16_RCC4752", "taxId": "41875", "score": 2922.0}, {"name": "chr_16_RCC4752", "taxId": "41875", "score": 2920.0}, {"name": "chr_16_RCC4752", "taxId": "41875", "score": 2911.0}, {"name": "chr_16_RCC4752", "taxId": "41875", "score": 2881.0}, {"name": "chr_16_RCC4752", "taxId": "41875", "score": 2861.0}, {"name": "chr_16_RCC4752", "taxId": "41875", "score": 2832.0}, {"name": "chr_16_RCC4752", "taxId": "41875", "score": 2820.0}, {"name": "chr_16_RCC4752", "taxId": "41875", "score": 2743.0}, {"name": "chr_16_RCC4752", "taxId": "41875", "score": 2737.0}, {"name": "chr_16_RCC4752", "taxId": "41875", "score": 2728.0}, {"name": "chr_16_RCC4752", "taxId": "41875", "score": 2721.0}, {"name": "chr_16_RCC4752", "taxId": "41875", "score": 2715.0}, {"name": "chr_16_RCC4752", "taxId": "41875", "score": 2682.0}, {"name": "chr_16_RCC4752", "taxId": "41875", "score": 2652.0}, {"name": "chr_16_RCC4752", "taxId": "41875", "score": 2625.0}, {"name": "chr_16_RCC4752", "taxId": "41875", "score": 2593.0}, {"name": "chr_16_RCC4752", "taxId": "41875", "score": 2590.0}, {"name": "chr_16_RCC4752", "taxId": "41875", "score": 2590.0}, {"name": "chr_16_RCC4752", "taxId": "41875", "score": 2516.0}, {"name": "chr_16_RCC4752", "taxId": "41875", "score": 2507.0}, {"name": "chr_16_RCC4752", "taxId": "41875", "score": 215.0}, {"name": "chr_16_RCC4752", "taxId": "41875", "score": 2451.0}, {"name": "chr_16_RCC4752", "taxId": "41875", "score": 2427.0}, {"name": "chr_16_RCC4752", "taxId": "41875", "score": 2423.0}, {"name": "chr_16_RCC4752", "taxId": "41875", "score": 2420.0}, {"name": "chr_16_RCC4752", "taxId": "41875", "score": 704.0}, {"name": "chr_16_RCC4752", "taxId": "41875", "score": 2405.0}, {"name": "chr_16_RCC4752", "taxId": "41875", "score": 2377.0}, {"name": "chr_16_RCC4752", "taxId": "41875", "score": 2374.0}, {"name": "chr_16_RCC4752", "taxId": "41875", "score": 2361.0}, {"name": "chr_16_RCC4752", "taxId": "41875", "score": 2357.0}, {"name": "chr_16_RCC4752", "taxId": "41875", "score": 2326.0}, {"name": "chr_16_RCC4752", "taxId": "41875", "score": 2290.0}, {"name": "chr_16_RCC4752", "taxId": "41875", "score": 2283.0}, {"name": "chr_16_RCC4752", "taxId": "41875", "score": 2278.0}, {"name": "chr_16_RCC4752", "taxId": "41875", "score": 2268.0}, {"name": "chr_16_RCC4752", "taxId": "41875", "score": 2250.0}, {"name": "chr_16_RCC4752", "taxId": "41875", "score": 2239.0}, {"name": "chr_16_RCC4752", "taxId": "41875", "score": 2230.0}, {"name": "chr_16_RCC4752", "taxId": "41875", "score": 2217.0}, {"name": "chr_16_RCC4752", "taxId": "41875", "score": 2200.0}, {"name": "chr_16_RCC4752", "taxId": "41875", "score": 2178.0}, {"name": "chr_16_RCC4752", "taxId": "41875", "score": 2174.0}, {"name": "chr_16_RCC4752", "taxId": "41875", "score": 2156.0}, {"name": "chr_16_RCC4752", "taxId": "41875", "score": 2076.0}, {"name": "chr_16_RCC4752", "taxId": "41875", "score": 2073.0}, {"name": "chr_16_RCC4752", "taxId": "41875", "score": 2063.0}, {"name": "chr_16_RCC4752", "taxId": "41875", "score": 2061.0}, {"name": "chr_16_RCC4752", "taxId": "41875", "score": 2054.0}, {"name": "chr_16_RCC4752", "taxId": "41875", "score": 2052.0}, {"name": "chr_16_RCC4752", "taxId": "41875", "score": 2052.0}, {"name": "chr_16_RCC4752", "taxId": "41875", "score": 165.0}, {"name": "chr_16_RCC4752", "taxId": "41875", "score": 2043.0}, {"name": "chr_16_RCC4752", "taxId": "41875", "score": 2034.0}, {"name": "chr_16_RCC4752", "taxId": "41875", "score": 2021.0}, {"name": "chr_16_RCC4752", "taxId": "41875", "score": 1989.0}, {"name": "chr_16_RCC4752", "taxId": "41875", "score": 1984.0}, {"name": "chr_16_RCC4752", "taxId": "41875", "score": 1980.0}, {"name": "chr_16_RCC4752", "taxId": "41875", "score": 1018.0}, {"name": "chr_16_RCC4752", "taxId": "41875", "score": 1962.0}, {"name": "chr_16_RCC4752", "taxId": "41875", "score": 1941.0}, {"name": "chr_16_RCC4752", "taxId": "41875", "score": 1940.0}, {"name": "chr_16_RCC4752", "taxId": "41875", "score": 1917.0}, {"name": "chr_16_RCC4752", "taxId": "41875", "score": 1912.0}, {"name": "chr_16_RCC4752", "taxId": "41875", "score": 1890.0}, {"name": "chr_16_RCC4752", "taxId": "41875", "score": 1875.0}, {"name": "chr_16_RCC4752", "taxId": "41875", "score": 1847.0}, {"name": "chr_16_RCC4752", "taxId": "41875", "score": 1845.0}, {"name": "chr_16_RCC4752", "taxId": "41875", "score": 1836.0}, {"name": "chr_16_RCC4752", "taxId": "41875", "score": 1834.0}, {"name": "chr_16_RCC4752", "taxId": "41875", "score": 1829.0}, {"name": "chr_16_RCC4752", "taxId": "41875", "score": 1823.0}, {"name": "chr_16_RCC4752", "taxId": "41875", "score": 1797.0}, {"name": "chr_16_RCC4752", "taxId": "41875", "score": 843.0}, {"name": "chr_16_RCC4752", "taxId": "41875", "score": 364.0}, {"name": "chr_16_RCC4752", "taxId": "41875", "score": 1790.0}, {"name": "chr_16_RCC4752", "taxId": "41875", "score": 1779.0}, {"name": "chr_16_RCC4752", "taxId": "41875", "score": 1762.0}, {"name": "chr_16_RCC4752", "taxId": "41875", "score": 1700.0}, {"name": "chr_16_RCC4752", "taxId": "41875", "score": 1696.0}, {"name": "chr_16_RCC4752", "taxId": "41875", "score": 1681.0}, {"name": "chr_16_RCC4752", "taxId": "41875", "score": 303.0}, {"name": "chr_16_RCC4752", "taxId": "41875", "score": 1679.0}, {"name": "chr_16_RCC4752", "taxId": "41875", "score": 1664.0}, {"name": "chr_16_RCC4752", "taxId": "41875", "score": 1659.0}, {"name": "chr_16_RCC4752", "taxId": "41875", "score": 1655.0}, {"name": "chr_16_RCC4752", "taxId": "41875", "score": 1640.0}, {"name": "chr_16_RCC4752", "taxId": "41875", "score": 1640.0}, {"name": "chr_16_RCC4752", "taxId": "41875", "score": 1629.0}, {"name": "chr_16_RCC4752", "taxId": "41875", "score": 1624.0}, {"name": "chr_16_RCC4752", "taxId": "41875", "score": 1620.0}, {"name": "chr_16_RCC4752", "taxId": "41875", "score": 1613.0}, {"name": "chr_16_RCC4752", "taxId": "41875", "score": 1602.0}, {"name": "chr_16_RCC4752", "taxId": "41875", "score": 1596.0}, {"name": "chr_16_RCC4752", "taxId": "41875", "score": 1585.0}, {"name": "chr_16_RCC4752", "taxId": "41875", "score": 1570.0}, {"name": "chr_16_RCC4752", "taxId": "41875", "score": 1552.0}, {"name": "chr_16_RCC4752", "taxId": "41875", "score": 1513.0}, {"name": "chr_16_RCC4752", "taxId": "41875", "score": 1502.0}, {"name": "chr_16_RCC4752", "taxId": "41875", "score": 1502.0}, {"name": "chr_16_RCC4752", "taxId": "41875", "score": 1483.0}, {"name": "chr_16_RCC4752", "taxId": "41875", "score": 739.0}, {"name": "chr_16_RCC4752", "taxId": "41875", "score": 1452.0}, {"name": "chr_16_RCC4752", "taxId": "41875", "score": 1447.0}, {"name": "chr_16_RCC4752", "taxId": "41875", "score": 1435.0}, {"name": "chr_16_RCC4752", "taxId": "41875", "score": 163.0}, {"name": "chr_16_RCC4752", "taxId": "41875", "score": 1408.0}, {"name": "chr_16_RCC4752", "taxId": "41875", "score": 1389.0}, {"name": "chr_16_RCC4752", "taxId": "41875", "score": 147.0}, {"name": "chr_16_RCC4752", "taxId": "41875", "score": 1369.0}, {"name": "chr_16_RCC4752", "taxId": "41875", "score": 1319.0}, {"name": "chr_16_RCC4752", "taxId": "41875", "score": 1303.0}, {"name": "chr_16_RCC4752", "taxId": "41875", "score": 1303.0}, {"name": "chr_16_RCC4752", "taxId": "41875", "score": 1279.0}, {"name": "chr_16_RCC4752", "taxId": "41875", "score": 1236.0}, {"name": "chr_16_RCC4752", "taxId": "41875", "score": 1234.0}, {"name": "chr_16_RCC4752", "taxId": "41875", "score": 1219.0}, {"name": "chr_16_RCC4752", "taxId": "41875", "score": 1219.0}, {"name": "chr_16_RCC4752", "taxId": "41875", "score": 1206.0}, {"name": "chr_16_RCC4752", "taxId": "41875", "score": 756.0}, {"name": "chr_16_RCC4752", "taxId": "41875", "score": 1142.0}, {"name": "chr_16_RCC4752", "taxId": "41875", "score": 455.0}, {"name": "chr_16_RCC4752", "taxId": "41875", "score": 1136.0}, {"name": "chr_16_RCC4752", "taxId": "41875", "score": 1129.0}, {"name": "chr_16_RCC4752", "taxId": "41875", "score": 1127.0}, {"name": "chr_16_RCC4752", "taxId": "41875", "score": 1125.0}, {"name": "chr_16_RCC4752", "taxId": "41875", "score": 1122.0}, {"name": "chr_16_RCC4752", "taxId": "41875", "score": 1109.0}, {"name": "chr_16_RCC4752", "taxId": "41875", "score": 1103.0}, {"name": "chr_16_RCC4752", "taxId": "41875", "score": 1055.0}, {"name": "chr_16_RCC4752", "taxId": "41875", "score": 808.0}, {"name": "chr_16_RCC4752", "taxId": "41875", "score": 706.0}, {"name": "chr_16_RCC4752", "taxId": "41875", "score": 1022.0}, {"name": "chr_16_RCC4752", "taxId": "41875", "score": 1014.0}, {"name": "chr_16_RCC4752", "taxId": "41875", "score": 983.0}, {"name": "chr_16_RCC4752", "taxId": "41875", "score": 965.0}, {"name": "chr_16_RCC4752", "taxId": "41875", "score": 959.0}, {"name": "chr_16_RCC4752", "taxId": "41875", "score": 931.0}, {"name": "chr_16_RCC4752", "taxId": "41875", "score": 915.0}, {"name": "chr_16_RCC4752", "taxId": "41875", "score": 909.0}, {"name": "chr_16_RCC4752", "taxId": "41875", "score": 887.0}, {"name": "chr_16_RCC4752", "taxId": "41875", "score": 152.0}, {"name": "chr_16_RCC4752", "taxId": "41875", "score": 852.0}, {"name": "chr_16_RCC4752", "taxId": "41875", "score": 850.0}, {"name": "chr_16_RCC4752", "taxId": "41875", "score": 850.0}, {"name": "chr_16_RCC4752", "taxId": "41875", "score": 800.0}, {"name": "chr_16_RCC4752", "taxId": "41875", "score": 800.0}, {"name": "chr_16_RCC4752", "taxId": "41875", "score": 798.0}, {"name": "chr_16_RCC4752", "taxId": "41875", "score": 158.0}, {"name": "chr_16_RCC4752", "taxId": "41875", "score": 785.0}, {"name": "chr_16_RCC4752", "taxId": "41875", "score": 267.0}, {"name": "chr_16_RCC4752", "taxId": "41875", "score": 776.0}, {"name": "chr_16_RCC4752", "taxId": "41875", "score": 765.0}, {"name": "chr_16_RCC4752", "taxId": "41875", "score": 261.0}, {"name": "chr_16_RCC4752", "taxId": "41875", "score": 763.0}, {"name": "chr_16_RCC4752", "taxId": "41875", "score": 754.0}, {"name": "chr_16_RCC4752", "taxId": "70448", "score": 741.0}, {"name": "chr_16_RCC4752", "taxId": "41875", "score": 726.0}, {"name": "chr_16_RCC4752", "taxId": "41875", "score": 717.0}, {"name": "chr_16_RCC4752", "taxId": "41875", "score": 560.0}, {"name": "chr_16_RCC4752", "taxId": "41875", "score": 706.0}, {"name": "chr_16_RCC4752", "taxId": "41875", "score": 691.0}, {"name": "chr_16_RCC4752", "taxId": "41875", "score": 233.0}, {"name": "chr_16_RCC4752", "taxId": "41875", "score": 211.0}, {"name": "chr_16_RCC4752", "taxId": "41875", "score": 686.0}, {"name": "chr_16_RCC4752", "taxId": "41875", "score": 466.0}, {"name": "chr_16_RCC4752", "taxId": "41875", "score": 684.0}, {"name": "chr_16_RCC4752", "taxId": "41875", "score": 676.0}, {"name": "chr_16_RCC4752", "taxId": "41875", "score": 682.0}, {"name": "chr_16_RCC4752", "taxId": "41875", "score": 678.0}, {"name": "chr_16_RCC4752", "taxId": "41875", "score": 676.0}, {"name": "chr_16_RCC4752", "taxId": "41875", "score": 647.0}, {"name": "chr_16_RCC4752", "taxId": "41875", "score": 638.0}, {"name": "chr_16_RCC4752", "taxId": "41875", "score": 627.0}, {"name": "chr_16_RCC4752", "taxId": "41875", "score": 617.0}, {"name": "chr_16_RCC4752", "taxId": "41875", "score": 610.0}, {"name": "chr_16_RCC4752", "taxId": "436017", "score": 610.0}, {"name": "chr_16_RCC4752", "taxId": "436017", "score": 460.0}, {"name": "chr_16_RCC4752", "taxId": "436017", "score": 241.0}, {"name": "chr_16_RCC4752", "taxId": "41875", "score": 599.0}, {"name": "chr_16_RCC4752", "taxId": "41875", "score": 599.0}, {"name": "chr_16_RCC4752", "taxId": "41875", "score": 588.0}, {"name": "chr_16_RCC4752", "taxId": "41875", "score": 588.0}, {"name": "chr_16_RCC4752", "taxId": "41875", "score": 588.0}, {"name": "chr_16_RCC4752", "taxId": "41875", "score": 582.0}, {"name": "chr_16_RCC4752", "taxId": "41875", "score": 375.0}, {"name": "chr_16_RCC4752", "taxId": "41875", "score": 150.0}, {"name": "chr_16_RCC4752", "taxId": "41875", "score": 575.0}, {"name": "chr_16_RCC4752", "taxId": "41875", "score": 571.0}, {"name": "chr_16_RCC4752", "taxId": "41875", "score": 390.0}, {"name": "chr_16_RCC4752", "taxId": "41875", "score": 555.0}, {"name": "chr_16_RCC4752", "taxId": "41875", "score": 171.0}, {"name": "chr_16_RCC4752", "taxId": "41875", "score": 532.0}, {"name": "chr_16_RCC4752", "taxId": "41875", "score": 302.0}, {"name": "chr_16_RCC4752", "taxId": "41875", "score": 531.0}, {"name": "chr_16_RCC4752", "taxId": "41875", "score": 531.0}, {"name": "chr_16_RCC4752", "taxId": "41875", "score": 503.0}, {"name": "chr_16_RCC4752", "taxId": "41875", "score": 490.0}, {"name": "chr_16_RCC4752", "taxId": "41875", "score": 422.0}, {"name": "chr_16_RCC4752", "taxId": "41875", "score": 477.0}, {"name": "chr_16_RCC4752", "taxId": "70448", "score": 473.0}, {"name": "chr_16_RCC4752", "taxId": "436017", "score": 457.0}, {"name": "chr_16_RCC4752", "taxId": "41875", "score": 444.0}, {"name": "chr_16_RCC4752", "taxId": "41875", "score": 444.0}, {"name": "chr_16_RCC4752", "taxId": "41875", "score": 425.0}, {"name": "chr_16_RCC4752", "taxId": "41875", "score": 145.0}, {"name": "chr_16_RCC4752", "taxId": "564608", "score": 411.0}, {"name": "chr_16_RCC4752", "taxId": "41875", "score": 396.0}, {"name": "chr_16_RCC4752", "taxId": "41875", "score": 315.0}, {"name": "chr_16_RCC4752", "taxId": "41875", "score": 377.0}, {"name": "chr_16_RCC4752", "taxId": "41875", "score": 364.0}, {"name": "chr_16_RCC4752", "taxId": "41875", "score": 340.0}, {"name": "chr_16_RCC4752", "taxId": "41875", "score": 339.0}, {"name": "chr_16_RCC4752", "taxId": "41875", "score": 333.0}, {"name": "chr_16_RCC4752", "taxId": "41875", "score": 307.0}, {"name": "chr_16_RCC4752", "taxId": "41875", "score": 244.0}, {"name": "chr_16_RCC4752", "taxId": "564608", "score": 237.0}, {"name": "chr_16_RCC4752", "taxId": "41875", "score": 226.0}, {"name": "chr_16_RCC4752", "taxId": "41875", "score": 174.0}, {"name": "chr_16_RCC4752", "taxId": "41875", "score": 174.0}, {"name": "chr_16_RCC4752", "taxId": "41875", "score": 159.0}, {"name": "chr_16_RCC4752", "taxId": "41875", "score": 150.0}, {"name": "chr_16_RCC4752", "taxId": "436017", "score": 148.0}]}, "taxonomy": {"bestsum": {"species": {"tax": "Bathycoccus prasinos", "score": 1571118.0, "c_index": 3}, "genus": {"tax": "Bathycoccus", "score": 1571118.0, "c_index": 2}, "family": {"tax": "Bathycoccaceae", "score": 1574248.0, "c_index": 1}, "order": {"tax": "Mamiellales", "score": 1574896.0, "c_index": 0}, "phylum": {"tax": "Chlorophyta", "score": 1574896.0, "c_index": 0}, "superkingdom": {"tax": "Eukaryota", "score": 1574896.0, "c_index": 0}}}}, "chr_15_RCC4752": {"name": "chr_15_RCC4752", "length": 542641, "n_count": 0, "agct_count": 542641, "gc": 0.4811, "covs": {"bam0": 15.0775}, "read_cov": {"bam0": 33049}, "hits": {"tax0": [{"name": "chr_15_RCC4752", "taxId": "41875", "score": 116100.0}, {"name": "chr_15_RCC4752", "taxId": "41875", "score": 80094.0}, {"name": "chr_15_RCC4752", "taxId": "41875", "score": 65535.0}, {"name": "chr_15_RCC4752", "taxId": "41875", "score": 53330.0}, {"name": "chr_15_RCC4752", "taxId": "41875", "score": 50846.0}, {"name": "chr_15_RCC4752", "taxId": "41875", "score": 46407.0}, {"name": "chr_15_RCC4752", "taxId": "41875", "score": 45870.0}, {"name": "chr_15_RCC4752", "taxId": "41875", "score": 45506.0}, {"name": "chr_15_RCC4752", "taxId": "41875", "score": 41585.0}, {"name": "chr_15_RCC4752", "taxId": "41875", "score": 38121.0}, {"name": "chr_15_RCC4752", "taxId": "41875", "score": 35844.0}, {"name": "chr_15_RCC4752", "taxId": "41875", "score": 31414.0}, {"name": "chr_15_RCC4752", "taxId": "41875", "score": 29791.0}, {"name": "chr_15_RCC4752", "taxId": "41875", "score": 25507.0}, {"name": "chr_15_RCC4752", "taxId": "41875", "score": 25207.0}, {"name": "chr_15_RCC4752", "taxId": "41875", "score": 20179.0}, {"name": "chr_15_RCC4752", "taxId": "41875", "score": 20013.0}, {"name": "chr_15_RCC4752", "taxId": "41875", "score": 14997.0}, {"name": "chr_15_RCC4752", "taxId": "41875", "score": 14907.0}, {"name": "chr_15_RCC4752", "taxId": "41875", "score": 13902.0}, {"name": "chr_15_RCC4752", "taxId": "41875", "score": 12940.0}, {"name": "chr_15_RCC4752", "taxId": "41875", "score": 11941.0}, {"name": "chr_15_RCC4752", "taxId": "41875", "score": 11629.0}, {"name": "chr_15_RCC4752", "taxId": "41875", "score": 9901.0}, {"name": "chr_15_RCC4752", "taxId": "41875", "score": 5197.0}, {"name": "chr_15_RCC4752", "taxId": "41875", "score": 3498.0}, {"name": "chr_15_RCC4752", "taxId": "41875", "score": 3354.0}, {"name": "chr_15_RCC4752", "taxId": "41875", "score": 2220.0}, {"name": "chr_15_RCC4752", "taxId": "41875", "score": 2117.0}, {"name": "chr_15_RCC4752", "taxId": "41875", "score": 1664.0}, {"name": "chr_15_RCC4752", "taxId": "41875", "score": 1461.0}, {"name": "chr_15_RCC4752", "taxId": "41875", "score": 1328.0}, {"name": "chr_15_RCC4752", "taxId": "41875", "score": 1133.0}, {"name": "chr_15_RCC4752", "taxId": "41875", "score": 869.0}, {"name": "chr_15_RCC4752", "taxId": "41875", "score": 819.0}, {"name": "chr_15_RCC4752", "taxId": "41875", "score": 778.0}, {"name": "chr_15_RCC4752", "taxId": "41875", "score": 741.0}, {"name": "chr_15_RCC4752", "taxId": "41875", "score": 632.0}, {"name": "chr_15_RCC4752", "taxId": "41875", "score": 464.0}, {"name": "chr_15_RCC4752", "taxId": "41875", "score": 198.0}, {"name": "chr_15_RCC4752", "taxId": "41875", "score": 183.0}, {"name": "chr_15_RCC4752", "taxId": "41875", "score": 150.0}, {"name": "chr_15_RCC4752", "taxId": "41875", "score": 19634.0}, {"name": "chr_15_RCC4752", "taxId": "41875", "score": 12211.0}, {"name": "chr_15_RCC4752", "taxId": "41875", "score": 183.0}, {"name": "chr_15_RCC4752", "taxId": "41875", "score": 11437.0}, {"name": "chr_15_RCC4752", "taxId": "41875", "score": 10543.0}, {"name": "chr_15_RCC4752", "taxId": "41875", "score": 9540.0}, {"name": "chr_15_RCC4752", "taxId": "41875", "score": 9478.0}, {"name": "chr_15_RCC4752", "taxId": "41875", "score": 8859.0}, {"name": "chr_15_RCC4752", "taxId": "41875", "score": 8671.0}, {"name": "chr_15_RCC4752", "taxId": "41875", "score": 7613.0}, {"name": "chr_15_RCC4752", "taxId": "41875", "score": 1472.0}, {"name": "chr_15_RCC4752", "taxId": "41875", "score": 7601.0}, {"name": "chr_15_RCC4752", "taxId": "41875", "score": 7574.0}, {"name": "chr_15_RCC4752", "taxId": "41875", "score": 7271.0}, {"name": "chr_15_RCC4752", "taxId": "41875", "score": 7101.0}, {"name": "chr_15_RCC4752", "taxId": "41875", "score": 1306.0}, {"name": "chr_15_RCC4752", "taxId": "41875", "score": 6972.0}, {"name": "chr_15_RCC4752", "taxId": "41875", "score": 6962.0}, {"name": "chr_15_RCC4752", "taxId": "41875", "score": 6558.0}, {"name": "chr_15_RCC4752", "taxId": "41875", "score": 6543.0}, {"name": "chr_15_RCC4752", "taxId": "41875", "score": 335.0}, {"name": "chr_15_RCC4752", "taxId": "41875", "score": 6418.0}, {"name": "chr_15_RCC4752", "taxId": "41875", "score": 6063.0}, {"name": "chr_15_RCC4752", "taxId": "41875", "score": 5984.0}, {"name": "chr_15_RCC4752", "taxId": "41875", "score": 5914.0}, {"name": "chr_15_RCC4752", "taxId": "41875", "score": 5590.0}, {"name": "chr_15_RCC4752", "taxId": "41875", "score": 5537.0}, {"name": "chr_15_RCC4752", "taxId": "41875", "score": 5476.0}, {"name": "chr_15_RCC4752", "taxId": "41875", "score": 479.0}, {"name": "chr_15_RCC4752", "taxId": "41875", "score": 5286.0}, {"name": "chr_15_RCC4752", "taxId": "41875", "score": 5197.0}, {"name": "chr_15_RCC4752", "taxId": "41875", "score": 5107.0}, {"name": "chr_15_RCC4752", "taxId": "41875", "score": 5103.0}, {"name": "chr_15_RCC4752", "taxId": "41875", "score": 5016.0}, {"name": "chr_15_RCC4752", "taxId": "41875", "score": 4931.0}, {"name": "chr_15_RCC4752", "taxId": "41875", "score": 4780.0}, {"name": "chr_15_RCC4752", "taxId": "41875", "score": 4771.0}, {"name": "chr_15_RCC4752", "taxId": "41875", "score": 4728.0}, {"name": "chr_15_RCC4752", "taxId": "41875", "score": 4665.0}, {"name": "chr_15_RCC4752", "taxId": "41875", "score": 4495.0}, {"name": "chr_15_RCC4752", "taxId": "41875", "score": 893.0}, {"name": "chr_15_RCC4752", "taxId": "41875", "score": 715.0}, {"name": "chr_15_RCC4752", "taxId": "41875", "score": 4427.0}, {"name": "chr_15_RCC4752", "taxId": "41875", "score": 4362.0}, {"name": "chr_15_RCC4752", "taxId": "41875", "score": 4300.0}, {"name": "chr_15_RCC4752", "taxId": "41875", "score": 4250.0}, {"name": "chr_15_RCC4752", "taxId": "41875", "score": 4244.0}, {"name": "chr_15_RCC4752", "taxId": "41875", "score": 4241.0}, {"name": "chr_15_RCC4752", "taxId": "41875", "score": 4224.0}, {"name": "chr_15_RCC4752", "taxId": "41875", "score": 4220.0}, {"name": "chr_15_RCC4752", "taxId": "41875", "score": 641.0}, {"name": "chr_15_RCC4752", "taxId": "41875", "score": 4174.0}, {"name": "chr_15_RCC4752", "taxId": "41875", "score": 4139.0}, {"name": "chr_15_RCC4752", "taxId": "41875", "score": 4130.0}, {"name": "chr_15_RCC4752", "taxId": "41875", "score": 673.0}, {"name": "chr_15_RCC4752", "taxId": "41875", "score": 656.0}, {"name": "chr_15_RCC4752", "taxId": "41875", "score": 536.0}, {"name": "chr_15_RCC4752", "taxId": "41875", "score": 518.0}, {"name": "chr_15_RCC4752", "taxId": "41875", "score": 449.0}, {"name": "chr_15_RCC4752", "taxId": "41875", "score": 4056.0}, {"name": "chr_15_RCC4752", "taxId": "41875", "score": 4012.0}, {"name": "chr_15_RCC4752", "taxId": "41875", "score": 4006.0}, {"name": "chr_15_RCC4752", "taxId": "41875", "score": 3991.0}, {"name": "chr_15_RCC4752", "taxId": "41875", "score": 3986.0}, {"name": "chr_15_RCC4752", "taxId": "41875", "score": 3938.0}, {"name": "chr_15_RCC4752", "taxId": "41875", "score": 1624.0}, {"name": "chr_15_RCC4752", "taxId": "41875", "score": 604.0}, {"name": "chr_15_RCC4752", "taxId": "41875", "score": 560.0}, {"name": "chr_15_RCC4752", "taxId": "41875", "score": 494.0}, {"name": "chr_15_RCC4752", "taxId": "41875", "score": 3858.0}, {"name": "chr_15_RCC4752", "taxId": "41875", "score": 3834.0}, {"name": "chr_15_RCC4752", "taxId": "41875", "score": 3814.0}, {"name": "chr_15_RCC4752", "taxId": "41875", "score": 3775.0}, {"name": "chr_15_RCC4752", "taxId": "41875", "score": 3764.0}, {"name": "chr_15_RCC4752", "taxId": "41875", "score": 265.0}, {"name": "chr_15_RCC4752", "taxId": "41875", "score": 3747.0}, {"name": "chr_15_RCC4752", "taxId": "41875", "score": 3690.0}, {"name": "chr_15_RCC4752", "taxId": "41875", "score": 3681.0}, {"name": "chr_15_RCC4752", "taxId": "41875", "score": 3646.0}, {"name": "chr_15_RCC4752", "taxId": "41875", "score": 3615.0}, {"name": "chr_15_RCC4752", "taxId": "41875", "score": 822.0}, {"name": "chr_15_RCC4752", "taxId": "41875", "score": 3587.0}, {"name": "chr_15_RCC4752", "taxId": "41875", "score": 3548.0}, {"name": "chr_15_RCC4752", "taxId": "41875", "score": 3496.0}, {"name": "chr_15_RCC4752", "taxId": "41875", "score": 3491.0}, {"name": "chr_15_RCC4752", "taxId": "41875", "score": 3432.0}, {"name": "chr_15_RCC4752", "taxId": "41875", "score": 3419.0}, {"name": "chr_15_RCC4752", "taxId": "41875", "score": 3398.0}, {"name": "chr_15_RCC4752", "taxId": "41875", "score": 3376.0}, {"name": "chr_15_RCC4752", "taxId": "41875", "score": 3363.0}, {"name": "chr_15_RCC4752", "taxId": "41875", "score": 3334.0}, {"name": "chr_15_RCC4752", "taxId": "41875", "score": 191.0}, {"name": "chr_15_RCC4752", "taxId": "41875", "score": 3308.0}, {"name": "chr_15_RCC4752", "taxId": "41875", "score": 3291.0}, {"name": "chr_15_RCC4752", "taxId": "41875", "score": 3245.0}, {"name": "chr_15_RCC4752", "taxId": "41875", "score": 3243.0}, {"name": "chr_15_RCC4752", "taxId": "41875", "score": 3238.0}, {"name": "chr_15_RCC4752", "taxId": "41875", "score": 3214.0}, {"name": "chr_15_RCC4752", "taxId": "41875", "score": 3203.0}, {"name": "chr_15_RCC4752", "taxId": "41875", "score": 3164.0}, {"name": "chr_15_RCC4752", "taxId": "41875", "score": 1003.0}, {"name": "chr_15_RCC4752", "taxId": "41875", "score": 3142.0}, {"name": "chr_15_RCC4752", "taxId": "41875", "score": 3136.0}, {"name": "chr_15_RCC4752", "taxId": "41875", "score": 3125.0}, {"name": "chr_15_RCC4752", "taxId": "41875", "score": 3116.0}, {"name": "chr_15_RCC4752", "taxId": "41875", "score": 3114.0}, {"name": "chr_15_RCC4752", "taxId": "41875", "score": 3064.0}, {"name": "chr_15_RCC4752", "taxId": "41875", "score": 3053.0}, {"name": "chr_15_RCC4752", "taxId": "41875", "score": 3044.0}, {"name": "chr_15_RCC4752", "taxId": "41875", "score": 3001.0}, {"name": "chr_15_RCC4752", "taxId": "41875", "score": 2963.0}, {"name": "chr_15_RCC4752", "taxId": "41875", "score": 2961.0}, {"name": "chr_15_RCC4752", "taxId": "41875", "score": 2920.0}, {"name": "chr_15_RCC4752", "taxId": "41875", "score": 2865.0}, {"name": "chr_15_RCC4752", "taxId": "41875", "score": 2826.0}, {"name": "chr_15_RCC4752", "taxId": "41875", "score": 2804.0}, {"name": "chr_15_RCC4752", "taxId": "41875", "score": 2785.0}, {"name": "chr_15_RCC4752", "taxId": "41875", "score": 2778.0}, {"name": "chr_15_RCC4752", "taxId": "41875", "score": 189.0}, {"name": "chr_15_RCC4752", "taxId": "41875", "score": 2776.0}, {"name": "chr_15_RCC4752", "taxId": "41875", "score": 2771.0}, {"name": "chr_15_RCC4752", "taxId": "41875", "score": 2736.0}, {"name": "chr_15_RCC4752", "taxId": "41875", "score": 141.0}, {"name": "chr_15_RCC4752", "taxId": "41875", "score": 2732.0}, {"name": "chr_15_RCC4752", "taxId": "41875", "score": 2726.0}, {"name": "chr_15_RCC4752", "taxId": "41875", "score": 2723.0}, {"name": "chr_15_RCC4752", "taxId": "41875", "score": 2721.0}, {"name": "chr_15_RCC4752", "taxId": "41875", "score": 2710.0}, {"name": "chr_15_RCC4752", "taxId": "41875", "score": 2665.0}, {"name": "chr_15_RCC4752", "taxId": "41875", "score": 2665.0}, {"name": "chr_15_RCC4752", "taxId": "41875", "score": 2639.0}, {"name": "chr_15_RCC4752", "taxId": "41875", "score": 2604.0}, {"name": "chr_15_RCC4752", "taxId": "41875", "score": 2580.0}, {"name": "chr_15_RCC4752", "taxId": "41875", "score": 2573.0}, {"name": "chr_15_RCC4752", "taxId": "41875", "score": 2569.0}, {"name": "chr_15_RCC4752", "taxId": "41875", "score": 350.0}, {"name": "chr_15_RCC4752", "taxId": "41875", "score": 2560.0}, {"name": "chr_15_RCC4752", "taxId": "41875", "score": 2555.0}, {"name": "chr_15_RCC4752", "taxId": "41875", "score": 2542.0}, {"name": "chr_15_RCC4752", "taxId": "41875", "score": 636.0}, {"name": "chr_15_RCC4752", "taxId": "41875", "score": 2540.0}, {"name": "chr_15_RCC4752", "taxId": "41875", "score": 2514.0}, {"name": "chr_15_RCC4752", "taxId": "41875", "score": 2477.0}, {"name": "chr_15_RCC4752", "taxId": "41875", "score": 2470.0}, {"name": "chr_15_RCC4752", "taxId": "41875", "score": 274.0}, {"name": "chr_15_RCC4752", "taxId": "41875", "score": 2455.0}, {"name": "chr_15_RCC4752", "taxId": "41875", "score": 2447.0}, {"name": "chr_15_RCC4752", "taxId": "41875", "score": 2440.0}, {"name": "chr_15_RCC4752", "taxId": "41875", "score": 555.0}, {"name": "chr_15_RCC4752", "taxId": "41875", "score": 2425.0}, {"name": "chr_15_RCC4752", "taxId": "41875", "score": 200.0}, {"name": "chr_15_RCC4752", "taxId": "41875", "score": 2410.0}, {"name": "chr_15_RCC4752", "taxId": "41875", "score": 2388.0}, {"name": "chr_15_RCC4752", "taxId": "41875", "score": 2374.0}, {"name": "chr_15_RCC4752", "taxId": "41875", "score": 2338.0}, {"name": "chr_15_RCC4752", "taxId": "41875", "score": 2333.0}, {"name": "chr_15_RCC4752", "taxId": "41875", "score": 2322.0}, {"name": "chr_15_RCC4752", "taxId": "41875", "score": 2322.0}, {"name": "chr_15_RCC4752", "taxId": "41875", "score": 2296.0}, {"name": "chr_15_RCC4752", "taxId": "41875", "score": 2287.0}, {"name": "chr_15_RCC4752", "taxId": "41875", "score": 2272.0}, {"name": "chr_15_RCC4752", "taxId": "41875", "score": 401.0}, {"name": "chr_15_RCC4752", "taxId": "41875", "score": 2261.0}, {"name": "chr_15_RCC4752", "taxId": "41875", "score": 2246.0}, {"name": "chr_15_RCC4752", "taxId": "41875", "score": 2239.0}, {"name": "chr_15_RCC4752", "taxId": "41875", "score": 2239.0}, {"name": "chr_15_RCC4752", "taxId": "41875", "score": 2235.0}, {"name": "chr_15_RCC4752", "taxId": "41875", "score": 2231.0}, {"name": "chr_15_RCC4752", "taxId": "41875", "score": 2200.0}, {"name": "chr_15_RCC4752", "taxId": "41875", "score": 2196.0}, {"name": "chr_15_RCC4752", "taxId": "41875", "score": 2194.0}, {"name": "chr_15_RCC4752", "taxId": "41875", "score": 2161.0}, {"name": "chr_15_RCC4752", "taxId": "41875", "score": 2148.0}, {"name": "chr_15_RCC4752", "taxId": "41875", "score": 1587.0}, {"name": "chr_15_RCC4752", "taxId": "41875", "score": 2139.0}, {"name": "chr_15_RCC4752", "taxId": "41875", "score": 2135.0}, {"name": "chr_15_RCC4752", "taxId": "41875", "score": 2128.0}, {"name": "chr_15_RCC4752", "taxId": "41875", "score": 2121.0}, {"name": "chr_15_RCC4752", "taxId": "41875", "score": 2111.0}, {"name": "chr_15_RCC4752", "taxId": "41875", "score": 2104.0}, {"name": "chr_15_RCC4752", "taxId": "41875", "score": 492.0}, {"name": "chr_15_RCC4752", "taxId": "41875", "score": 2056.0}, {"name": "chr_15_RCC4752", "taxId": "41875", "score": 2045.0}, {"name": "chr_15_RCC4752", "taxId": "41875", "score": 2041.0}, {"name": "chr_15_RCC4752", "taxId": "41875", "score": 2034.0}, {"name": "chr_15_RCC4752", "taxId": "41875", "score": 2034.0}, {"name"
[truncated: 2,353,315 more chars]
