# Supplementary material for: Biological and genomic resources for the cosmopolitan phytoplankton Bathycoccus: insights into genetic diversity and function of outlier chromosomes
Source: Plant J. 2026 Jun 7;126(5):e70982. doi: 10.1111/tpj.70982 (PMC13242883; doi:10.1111/tpj.70982)
Supplement: Supplementary file 2 — Data S2. Taxonomic partitioning of assembled contigs. [file TPJ-126-0-s002.zip › blobtoolsRCC4752/BLOBTOOLS.blobDB.json.bestsum.phylum.p8.span.100.blobplot.stats.txt]

## 1.1.1
## bam0=/media/francois/Data/Bathycoccus/MixGenomes/FinalMix/blobtoolsRCC4752/RCC4752.complete.ilmnaMapped.SORTED.bam
# name	colour	count_visible	count_visible_perc	span_visible	span_visible_perc	n50	gc_mean	gc_std	bam0_mean	bam0_std	bam0_read_map	bam0_read_map_p
all	None	131	100.0%	44,547,357	100.0%	785,531	0.52	0.089	4.7	7.3	1,214,235	89.2%
Proteobacteria	#1f77b4	78	100.0%	18,105,230	100.0%	520,263	0.58	0.048	1.7	1.5	159,639	11.7%
Chlorophyta	#ff7f0e	27	100.0%	15,456,256	100.0%	932,534	0.46	0.033	16.7	8.4	956,682	70.2%
Bacteroidetes	#d62728	21	100.0%	10,812,620	100.0%	1,773,704	0.38	0.026	1.5	0.9	96,691	7.1%
no-hit	#d3d3d3	5	100.0%	173,251	100.0%	93,116	0.51	0.051	1.3	0.7	1,223	0.1%
