# Supplementary material for: Biological and genomic resources for the cosmopolitan phytoplankton Bathycoccus: insights into genetic diversity and function of outlier chromosomes
Source: Plant J. 2026 Jun 7;126(5):e70982. doi: 10.1111/tpj.70982 (PMC13242883; doi:10.1111/tpj.70982)
Supplement: Supplementary file 2 — Data S2. Taxonomic partitioning of assembled contigs. [file TPJ-126-0-s002.zip › blobtoolsRCC4752/BLOBTOOLS.blobDB.table.txt]

## 1.1.1
## assembly	: /media/francois/Data/Bathycoccus/MixGenomes/FinalMix/RCC4752.complete.fasta
## coverage	 bam0 - /media/francois/Data/Bathycoccus/MixGenomes/FinalMix/blobtoolsRCC4752/RCC4752.complete.ilmnaMapped.SORTED.bam
## taxonomy	 tax0 - /media/francois/Data/Bathycoccus/MixGenomes/FinalMix/blobtoolsRCC4752/RCC4752.complete.bln.tsv
## nodesDB	: None
## taxrule	: bestsum
## min_score	: 0.0
## min_diff	: 0.0
## tax_collision_random	: False
##
# name	length	GC	N	bam0	phylum.t.6%s	phylum.s.7%s	phylum.c.8
chr_Mito_RCC4752	33794	0.3934	0	21.1637	Chlorophyta	93590.0	5
chr_Chlo_RCC4752	135900	0.4123	0	17.588	Chlorophyta	451884.0	5
chr_19_RCC4752	128857	0.4113	0	14.9451	Chlorophyta	167106.0	0
chr_18_RCC4752	316515	0.4702	0	15.0712	Chlorophyta	1005277.0	4
chr_17_RCC4752	488967	0.4723	0	14.9955	Chlorophyta	1452078.0	3
chr_16_RCC4752	491771	0.4815	0	15.1229	Chlorophyta	1574896.0	0
chr_15_RCC4752	542641	0.4811	0	15.0775	Chlorophyta	1708401.0	0
chr_14_RCC4752	763076	0.4195	200	11.8294	Chlorophyta	2236905.0	5
chr_13_RCC4752	785531	0.4835	100	14.507	Chlorophyta	2768515.0	2
chr_12_RCC4752	714114	0.4826	0	15.0347	Chlorophyta	2351084.0	3
chr_11_RCC4752	736007	0.4863	100	15.229	Chlorophyta	2492346.0	7
chr_10_RCC4752	792914	0.4834	0	19.3853	Chlorophyta	2602805.0	1
chr_9_RCC4752	891936	0.4849	0	14.9261	Chlorophyta	2939185.0	0
chr_8_RCC4752	932534	0.4845	0	14.9007	Chlorophyta	2978135.0	0
chr_7_RCC4752	972560	0.4829	0	15.0457	Chlorophyta	3264277.0	1
chr_6_RCC4752	981534	0.4831	0	18.2569	Chlorophyta	3207718.0	1
chr_5_RCC4752	1003867	0.4846	0	14.8988	Chlorophyta	3305410.0	0
chr_4_RCC4752	1015136	0.4838	0	15.0244	Chlorophyta	3362824.0	0
chr_3_RCC4752	1121013	0.4848	100	14.8975	Chlorophyta	3624619.0	0
chr_2_RCC4752	1183198	0.485	0	14.882	Chlorophyta	3640076.0	0
chr_1_RCC4752	1359563	0.4886	0	15.2491	Chlorophyta	4157248.0	0
4752_bacterial_contigs_Contig1	1773704	0.32	0	0.2256	Bacteroidetes	323165.0	7
4752_bacterial_contigs_Contig2	134596	0.5567	0	1.4181	Proteobacteria	608413.0	0
4752_bacterial_contigs_Contig3	119035	0.4856	0	1.8884	Proteobacteria	11826.0	0
4752_bacterial_contigs_Contig4	3047	0.4598	0	7.7998	Chlorophyta	26894.0	0
4752_bacterial_contigs_Contig5	3740201	0.3887	0	4.7327	Bacteroidetes	71477.0	10
4752_bacterial_contigs_Contig6	617348	0.5903	0	1.1449	Proteobacteria	666064.0	2
4752_bacterial_contigs_Contig7	195007	0.6279	0	4.3734	Proteobacteria	199416.0	3
4752_bacterial_contigs_Contig8	518215	0.5755	0	1.4193	Proteobacteria	2739578.0	1
4752_bacterial_contigs_Contig9	328793	0.3834	0	1.466	Bacteroidetes	17708.0	2
4752_bacterial_contigs_Contig10	4393511	0.6215	0	3.9341	Proteobacteria	4910182.0	6
4752_bacterial_contigs_Contig11	182429	0.6286	0	4.3696	Proteobacteria	253502.0	3
4752_bacterial_contigs_Contig12	395850	0.5716	0	1.3271	Proteobacteria	2108468.0	1
4752_bacterial_contigs_Contig13	755554	0.574	0	1.4342	Proteobacteria	4125227.0	4
4752_bacterial_contigs_Contig14	401099	0.5755	0	1.4325	Proteobacteria	2244734.0	1
4752_bacterial_contigs_Contig15	66032	0.3782	0	1.3984	Bacteroidetes	945.0	0
4752_bacterial_contigs_Contig16	71537	0.6194	0	0.7406	Proteobacteria	243281.0	1
4752_bacterial_contigs_Contig17	231749	0.386	0	1.2498	Bacteroidetes	23292.0	1
4752_bacterial_contigs_Contig18	55991	0.3835	0	1.49	Bacteroidetes	3824.0	1
4752_bacterial_contigs_Contig19	1188907	0.3213	0	0.2305	Bacteroidetes	253778.0	4
4752_bacterial_contigs_Contig20	14043	0.5866	0	1.1811	Proteobacteria	5394.0	0
4752_bacterial_contigs_Contig21	435151	0.5836	0	1.218	Proteobacteria	404257.0	1
4752_bacterial_contigs_Contig22	194419	0.5034	0	1.8744	Proteobacteria	12526.0	3
4752_bacterial_contigs_Contig23	408128	0.4875	0	1.9301	Proteobacteria	53827.0	2
4752_bacterial_contigs_Contig24	520263	0.4932	0	2.107	Proteobacteria	68296.0	1
4752_bacterial_contigs_Contig25	279894	0.5757	0	1.4603	Proteobacteria	1504835.0	0
4752_bacterial_contigs_Contig26	66119	0.6368	0	4.5979	Proteobacteria	64834.0	1
4752_bacterial_contigs_Contig27	133006	0.5826	0	1.2564	Proteobacteria	406729.0	1
4752_bacterial_contigs_Contig28	541440	0.5764	0	1.3475	Proteobacteria	2881857.0	0
4752_bacterial_contigs_Contig29	537294	0.3878	0	1.473	Bacteroidetes	27094.0	2
4752_bacterial_contigs_Contig30	191587	0.3998	0	1.5868	Bacteroidetes	9257.0	3
4752_bacterial_contigs_Contig31	80162	0.3994	0	1.6399	Bacteroidetes	3263.0	0
4752_bacterial_contigs_Contig32	920620	0.6139	0	1.0721	Proteobacteria	932931.0	4
4752_bacterial_contigs_Contig33	104952	0.6244	0	0.552	Proteobacteria	115957.0	2
4752_bacterial_contigs_Contig34	331342	0.5846	0	1.3815	Proteobacteria	1835431.0	2
4752_bacterial_contigs_Contig35	145268	0.5652	0	1.4434	Proteobacteria	829670.0	0
4752_bacterial_contigs_Contig36	120926	0.3812	0	1.4331	Bacteroidetes	1149.0	1
4752_bacterial_contigs_Contig37	77029	0.6312	0	0.1028	Proteobacteria	75295.0	0
4752_bacterial_contigs_Contig38	69987	0.5873	0	0.6084	Proteobacteria	229240.0	2
4752_bacterial_contigs_Contig39	338589	0.3863	0	1.3424	Bacteroidetes	9279.0	1
4752_bacterial_contigs_Contig40	195535	0.5048	0	2.0245	Proteobacteria	3460.0	0
4752_bacterial_contigs_Contig41	139551	0.6374	0	4.6762	Proteobacteria	135124.0	3
4752_bacterial_contigs_Contig42	113202	0.5497	0	1.4521	Proteobacteria	619553.0	1
4752_bacterial_contigs_Contig43	50164	0.6126	0	0.0987	Proteobacteria	41055.0	1
4752_bacterial_contigs_Contig44	626531	0.3949	0	1.6809	Bacteroidetes	34221.0	4
4752_bacterial_contigs_Contig45	457989	0.3173	0	0.2124	Bacteroidetes	122468.0	4
4752_bacterial_contigs_Contig46	48519	0.5134	0	2.0256	no-hit	0.0	0
4752_bacterial_contigs_Contig47	691985	0.4917	0	2.149	Proteobacteria	42031.0	3
4752_bacterial_contigs_Contig48	1846	0.5748	0	0.2682	Proteobacteria	3430.0	0
4752_bacterial_contigs_Contig49	21143	0.6147	0	0.0468	Proteobacteria	14835.0	0
4752_bacterial_contigs_Contig50	397187	0.5669	0	1.4392	Proteobacteria	2188321.0	0
4752_bacterial_contigs_Contig51	145539	0.6178	0	3.0261	Proteobacteria	375279.0	2
4752_bacterial_contigs_Contig52	9724	0.4285	0	57.868	Chlorophyta	46995.0	2
4752_bacterial_contigs_Contig53	234136	0.4962	0	1.9402	Proteobacteria	2274.0	0
4752_bacterial_contigs_Contig54	14862	0.5311	0	0.3665	no-hit	0.0	0
4752_bacterial_contigs_Contig55	5927	0.6035	0	0.2506	Proteobacteria	4291.0	1
4752_bacterial_contigs_Contig56	50105	0.6	0	0.5237	Proteobacteria	314703.0	0
4752_bacterial_contigs_Contig57	12213	0.559	0	0.7703	Proteobacteria	2781.0	0
4752_bacterial_contigs_Contig58	18371	0.5935	0	0.027	Proteobacteria	113165.0	0
4752_bacterial_contigs_Contig59	10612	0.3972	0	15.5368	Chlorophyta	13479.0	0
4752_bacterial_contigs_Contig60	8906	0.5767	0	0.5559	no-hit	0.0	0
4752_bacterial_contigs_Contig61	7918	0.4073	0	11.8184	Chlorophyta	5292.0	0
4752_bacterial_contigs_Contig62	119094	0.3935	0	1.5112	Bacteroidetes	10042.0	2
4752_bacterial_contigs_Contig63	113486	0.6329	0	4.6225	Proteobacteria	100136.0	2
4752_bacterial_contigs_Contig64	7945	0.5455	0	0.0623	Proteobacteria	17610.0	0
4752_bacterial_contigs_Contig65	202865	0.3911	0	1.5095	Bacteroidetes	14312.0	2
4752_bacterial_contigs_Contig66	268362	0.3816	0	1.547	Bacteroidetes	9168.0	2
4752_bacterial_contigs_Contig67	7848	0.4192	0	1.4511	no-hit	0.0	0
4752_bacterial_contigs_Contig68	87930	0.3938	0	1.4471	Bacteroidetes	1927.0	1
4752_bacterial_contigs_Contig69	23608	0.4648	0	14.8906	Chlorophyta	6272.0	0
4752_bacterial_contigs_Contig70	58358	0.6251	0	0.5048	Proteobacteria	61151.0	2
4752_bacterial_contigs_Contig71	9919	0.426	0	14.8502	Chlorophyta	6558.0	0
4752_bacterial_contigs_Contig72	33932	0.3867	0	1.6926	Proteobacteria	196.0	0
4752_bacterial_contigs_Contig73	66547	0.5416	0	1.2537	Proteobacteria	265148.0	0
4752_bacterial_contigs_Contig74	69327	0.6303	0	5.8313	Proteobacteria	61616.0	2
4752_bacterial_contigs_Contig75	23559	0.5491	0	0.683	Proteobacteria	13597.0	0
4752_bacterial_contigs_Contig76	49971	0.5313	0	1.3079	Proteobacteria	170799.0	0
4752_bacterial_contigs_Contig77	39294	0.6017	0	0.1701	Proteobacteria	69006.0	0
4752_bacterial_contigs_Contig78	74902	0.6073	0	0.2479	Proteobacteria	161273.0	1
4752_bacterial_contigs_Contig79	594741	0.6098	0	1.0735	Proteobacteria	599420.0	1
4752_bacterial_contigs_Contig80	329674	0.3927	0	1.4606	Bacteroidetes	44950.0	2
4752_bacterial_contigs_Contig81	61280	0.6257	0	4.9892	Proteobacteria	61556.0	1
4752_bacterial_contigs_Contig82	131542	0.6073	0	1.0088	Proteobacteria	151035.0	2
4752_bacterial_contigs_Contig83	102049	0.5896	0	0.752	Proteobacteria	127427.0	0
4752_bacterial_contigs_Contig84	29491	0.5615	0	1.4522	Proteobacteria	174153.0	0
4752_bacterial_contigs_Contig85	30325	0.5748	0	1.3878	Proteobacteria	156914.0	0
4752_bacterial_contigs_Contig86	33324	0.4043	0	1.4412	Bacteroidetes	158.0	0
4752_bacterial_contigs_Contig87	64715	0.6279	0	4.1429	Proteobacteria	49773.0	1
4752_bacterial_contigs_Contig88	52428	0.5131	0	2.1957	Proteobacteria	6473.0	0
4752_bacterial_contigs_Contig89	327079	0.6106	0	1.0044	Proteobacteria	621228.0	2
4752_bacterial_contigs_Contig90	123627	0.5713	0	1.5039	Proteobacteria	702216.0	0
4752_bacterial_contigs_Contig91	38375	0.6374	0	4.69	Proteobacteria	37995.0	0
4752_bacterial_contigs_Contig92	42199	0.6139	0	0.2933	Proteobacteria	63925.0	1
4752_bacterial_contigs_Contig93	55985	0.6346	0	4.8907	Proteobacteria	53553.0	1
4752_bacterial_contigs_Contig94	93116	0.508	0	1.9621	no-hit	0.0	0
4752_bacterial_contigs_Contig95	320471	0.6078	0	0.2457	Proteobacteria	423623.0	1
4752_bacterial_contigs_Contig96	49146	0.6271	0	0.267	Proteobacteria	76974.0	1
4752_bacterial_contigs_Contig97	12568	0.6053	0	4.0774	Proteobacteria	2273.0	0
4752_bacterial_contigs_Contig98	71811	0.6256	0	0.1517	Proteobacteria	103324.0	1
4752_bacterial_contigs_Contig99	15299	0.5852	0	0.712	Proteobacteria	66395.0	1
4752_bacterial_contigs_Contig100	50580	0.5405	0	0.8859	Proteobacteria	2430.0	0
4752_bacterial_contigs_Contig101	73628	0.6356	0	4.5862	Proteobacteria	77906.0	2
4752_bacterial_contigs_Contig102	438579	0.4998	0	2.1325	Proteobacteria	13464.0	2
4752_bacterial_contigs_Contig103	35507	0.6189	0	4.6505	Proteobacteria	24045.0	0
4752_bacterial_contigs_Contig104	32916	0.3947	0	1.5418	Bacteroidetes	2407.0	0
4752_bacterial_contigs_Contig105	27709	0.5898	0	0.3663	Proteobacteria	70658.0	0
4752_bacterial_contigs_Contig106	36237	0.5436	0	0.9223	Proteobacteria	7578.0	0
4752_bacterial_contigs_Contig107	65678	0.676	0	0.1395	Proteobacteria	23146.0	0
4752_bacterial_contigs_Contig108	55493	0.5284	0	0.2141	Proteobacteria	5405.0	0
4752_bacterial_contigs_Contig109	27917	0.5915	0	0.1774	Proteobacteria	14283.0	0
4752_bacterial_contigs_Contig110	530704	0.6101	0	1.1079	Proteobacteria	695983.0	2
