# Supplementary material for: Biological and genomic resources for the cosmopolitan phytoplankton Bathycoccus: insights into genetic diversity and function of outlier chromosomes
Source: Plant J. 2026 Jun 7;126(5):e70982. doi: 10.1111/tpj.70982 (PMC13242883; doi:10.1111/tpj.70982)
Supplement: Supplementary file 2 — Data S2. Taxonomic partitioning of assembled contigs. [file TPJ-126-0-s002.zip › blobtoolsRCC5417/BLOBTOOLS.blobDB.json]

{"title": "BLOBTOOLS.blobDB.json", "assembly_f": "/media/francois/Data/Bathycoccus/MixGenomes/FinalMix/RCC5417.complete.fasta", "lineages": {"574566": {"species": "Coccomyxa subellipsoidea", "genus": "Coccomyxa", "family": "Chlorophyta-undef", "order": "Chlorophyta-undef", "phylum": "Chlorophyta", "superkingdom": "Eukaryota"}, "215447": {"species": "undef", "genus": "undef", "family": "undef", "order": "undef", "phylum": "undef", "superkingdom": "undef"}, "1250295": {"species": "Flavobacteriaceae bacterium MAR_2010_188", "genus": "Flavobacteriaceae-undef", "family": "Flavobacteriaceae", "order": "Flavobacteriales", "phylum": "Bacteroidetes", "superkingdom": "Bacteria"}, "402612": {"species": "Flavobacterium psychrophilum", "genus": "Flavobacterium", "family": "Flavobacteriaceae", "order": "Flavobacteriales", "phylum": "Bacteroidetes", "superkingdom": "Bacteria"}, "104268": {"species": "Tenacibaculum mesophilum", "genus": "Tenacibaculum", "family": "Flavobacteriaceae", "order": "Flavobacteriales", "phylum": "Bacteroidetes", "superkingdom": "Bacteria"}, "1622118": {"species": "Lutibacter profundi", "genus": "Lutibacter", "family": "Flavobacteriaceae", "order": "Flavobacteriales", "phylum": "Bacteroidetes", "superkingdom": "Bacteria"}, "702113": {"species": "Novosphingobium sp. PP1Y", "genus": "Novosphingobium", "family": "Sphingomonadaceae", "order": "Sphingomonadales", "phylum": "Proteobacteria", "superkingdom": "Bacteria"}, "1348584": {"species": "Cellulophaga baltica", "genus": "Cellulophaga", "family": "Flavobacteriaceae", "order": "Flavobacteriales", "phylum": "Bacteroidetes", "superkingdom": "Bacteria"}, "2058135": {"species": "Olleya sp. Bg11-27", "genus": "Olleya", "family": "Flavobacteriaceae", "order": "Flavobacteriales", "phylum": "Bacteroidetes", "superkingdom": "Bacteria"}, "1816218": {"species": "Colwellia sp. PAMC 20917", "genus": "Colwellia", "family": "Colwelliaceae", "order": "Alteromonadales", "phylum": "Proteobacteria", "superkingdom": "Bacteria"}, "1967665": {"species": "Colwellia beringensis", "genus": "Colwellia", "family": "Colwelliaceae", "order": "Alteromonadales", "phylum": "Proteobacteria", "superkingdom": "Bacteria"}, "225937": {"species": "Marinobacter adhaerens", "genus": "Marinobacter", "family": "Alteromonadaceae", "order": "Alteromonadales", "phylum": "Proteobacteria", "superkingdom": "Bacteria"}, "1678728": {"species": "Flavobacterium kingsejongi", "genus": "Flavobacterium", "family": "Flavobacteriaceae", "order": "Flavobacteriales", "phylum": "Bacteroidetes", "superkingdom": "Bacteria"}, "69332": {"species": "Chara braunii", "genus": "Chara", "family": "Characeae", "order": "Charales", "phylum": "Streptophyta", "superkingdom": "Eukaryota"}, "1163748": {"species": "Marinobacter hydrocarbonoclasticus", "genus": "Marinobacter", "family": "Alteromonadaceae", "order": "Alteromonadales", "phylum": "Proteobacteria", "superkingdom": "Bacteria"}, "41875": {"species": "Bathycoccus prasinos", "genus": "Bathycoccus", "family": "Bathycoccaceae", "order": "Mamiellales", "phylum": "Chlorophyta", "superkingdom": "Eukaryota"}, "610380": {"species": "Harpegnathos saltator", "genus": "Harpegnathos", "family": "Formicidae", "order": "Hymenoptera", "phylum": "Arthropoda", "superkingdom": "Eukaryota"}, "511435": {"species": "Candidatus Azobacteroides pseudotrichonymphae", "genus": "Candidatus Azobacteroides", "family": "Bacteroidales-undef", "order": "Bacteroidales", "phylum": "Bacteroidetes", "superkingdom": "Bacteria"}, "3074": {"species": "Parachlorella kessleri", "genus": "Parachlorella", "family": "Chlorellaceae", "order": "Chlorellales", "phylum": "Chlorophyta", "superkingdom": "Eukaryota"}, "1798225": {"species": "Formosa sp. Hel1_31_208", "genus": "Formosa", "family": "Flavobacteriaceae", "order": "Flavobacteriales", "phylum": "Bacteroidetes", "superkingdom": "Bacteria"}, "996801": {"species": "Polaribacter reichenbachii", "genus": "Polaribacter", "family": "Flavobacteriaceae", "order": "Flavobacteriales", "phylum": "Bacteroidetes", "superkingdom": "Bacteria"}, "459526": {"species": "Flavobacterium anhuiense", "genus": "Flavobacterium", "family": "Flavobacteriaceae", "order": "Flavobacteriales", "phylum": "Bacteroidetes", "superkingdom": "Bacteria"}, "1354240": {"species": "Riemerella anatipestifer", "genus": "Riemerella", "family": "Weeksellaceae", "order": "Flavobacteriales", "phylum": "Bacteroidetes", "superkingdom": "Bacteria"}, "300": {"species": "Pseudomonas mendocina", "genus": "Pseudomonas", "family": "Pseudomonadaceae", "order": "Pseudomonadales", "phylum": "Proteobacteria", "superkingdom": "Bacteria"}, "644": {"species": "Aeromonas hydrophila", "genus": "Aeromonas", "family": "Aeromonadaceae", "order": "Aeromonadales", "phylum": "Proteobacteria", "superkingdom": "Bacteria"}, "1476901": {"species": "Nonlabens sp. MIC269", "genus": "Nonlabens", "family": "Flavobacteriaceae", "order": "Flavobacteriales", "phylum": "Bacteroidetes", "superkingdom": "Bacteria"}, "1836467": {"species": "Maribacter sp. T28", "genus": "Maribacter", "family": "Flavobacteriaceae", "order": "Flavobacteriales", "phylum": "Bacteroidetes", "superkingdom": "Bacteria"}, "253288": {"species": "Malassezia yamatoensis", "genus": "Malassezia", "family": "Malasseziaceae", "order": "Malasseziales", "phylum": "Basidiomycota", "superkingdom": "Eukaryota"}, "542413": {"species": "uncultured bacterium ARCTIC24_F_09", "genus": "Bacteria-undef", "family": "Bacteria-undef", "order": "Bacteria-undef", "phylum": "Bacteria-undef", "superkingdom": "Bacteria"}, "1173027": {"species": "Microcoleus sp. PCC 7113", "genus": "Microcoleus", "family": "Microcoleaceae", "order": "Oscillatoriales", "phylum": "Cyanobacteria", "superkingdom": "Bacteria"}, "1874317": {"species": "Marinobacter salinus", "genus": "Marinobacter", "family": "Alteromonadaceae", "order": "Alteromonadales", "phylum": "Proteobacteria", "superkingdom": "Bacteria"}, "688270": {"species": "Cellulophaga algicola", "genus": "Cellulophaga", "family": "Flavobacteriaceae", "order": "Flavobacteriales", "phylum": "Bacteroidetes", "superkingdom": "Bacteria"}, "2027857": {"species": "Mariniflexile sp. TRM1-10", "genus": "Mariniflexile", "family": "Flavobacteriaceae", "order": "Flavobacteriales", "phylum": "Bacteroidetes", "superkingdom": "Bacteria"}, "643674": {"species": "Paenalcaligenes hominis", "genus": "Paenalcaligenes", "family": "Alcaligenaceae", "order": "Burkholderiales", "phylum": "Proteobacteria", "superkingdom": "Bacteria"}, "754397": {"species": "Polaribacter sp. SA4-10", "genus": "Polaribacter", "family": "Flavobacteriaceae", "order": "Flavobacteriales", "phylum": "Bacteroidetes", "superkingdom": "Bacteria"}, "2201181": {"species": "Flavobacterium sediminis", "genus": "Flavobacterium", "family": "Flavobacteriaceae", "order": "Flavobacteriales", "phylum": "Bacteroidetes", "superkingdom": "Bacteria"}, "109376": {"species": "Brassica oleracea", "genus": "Brassica", "family": "Brassicaceae", "order": "Brassicales", "phylum": "Streptophyta", "superkingdom": "Eukaryota"}, "9646": {"species": "Ailuropoda melanoleuca", "genus": "Ailuropoda", "family": "Ursidae", "order": "Carnivora", "phylum": "Chordata", "superkingdom": "Eukaryota"}, "1774273": {"species": "Polaribacter vadi", "genus": "Polaribacter", "family": "Flavobacteriaceae", "order": "Flavobacteriales", "phylum": "Bacteroidetes", "superkingdom": "Bacteria"}, "985043": {"species": "Polaribacter sejongensis", "genus": "Polaribacter", "family": "Flavobacteriaceae", "order": "Flavobacteriales", "phylum": "Bacteroidetes", "superkingdom": "Bacteria"}, "50452": {"species": "Arabis alpina", "genus": "Arabis", "family": "Brassicaceae", "order": "Brassicales", "phylum": "Streptophyta", "superkingdom": "Eukaryota"}, "1347342": {"species": "Formosa agariphila", "genus": "Formosa", "family": "Flavobacteriaceae", "order": "Flavobacteriales", "phylum": "Bacteroidetes", "superkingdom": "Bacteria"}, "765719": {"species": "Pedinophyceae sp. YPF-701", "genus": "Chlorophyta-undef", "family": "Chlorophyta-undef", "order": "Chlorophyta-undef", "phylum": "Chlorophyta", "superkingdom": "Eukaryota"}, "1644130": {"species": "Maribacter sp. 1_2014MBL_MicDiv", "genus": "Maribacter", "family": "Flavobacteriaceae", "order": "Flavobacteriales", "phylum": "Bacteroidetes", "superkingdom": "Bacteria"}, "2478552": {"species": "Flavobacterium sp. 140616W15", "genus": "Flavobacterium", "family": "Flavobacteriaceae", "order": "Flavobacteriales", "phylum": "Bacteroidetes", "superkingdom": "Bacteria"}, "983544": {"species": "Lacinutrix sp. 5H-3-7-4", "genus": "Lacinutrix", "family": "Flavobacteriaceae", "order": "Flavobacteriales", "phylum": "Bacteroidetes", "superkingdom": "Bacteria"}, "59895": {"species": "Cynara cardunculus", "genus": "Cynara", "family": "Asteraceae", "order": "Asterales", "phylum": "Streptophyta", "superkingdom": "Eukaryota"}, "1808001": {"species": "Acinetobacter sp. LoGeW2-3", "genus": "Acinetobacter", "family": "Moraxellaceae", "order": "Pseudomonadales", "phylum": "Proteobacteria", "superkingdom": "Bacteria"}, "157820": {"species": "uncultured prasinophyte", "genus": "Chlorophyta-undef", "family": "Chlorophyta-undef", "order": "Chlorophyta-undef", "phylum": "Chlorophyta", "superkingdom": "Eukaryota"}, "858337": {"species": "uncultured Choricystis", "genus": "Chlorophyta-undef", "family": "Chlorophyta-undef", "order": "Chlorophyta-undef", "phylum": "Chlorophyta", "superkingdom": "Eukaryota"}, "592029": {"species": "Nonlabens dokdonensis", "genus": "Nonlabens", "family": "Flavobacteriaceae", "order": "Flavobacteriales", "phylum": "Bacteroidetes", "superkingdom": "Bacteria"}, "163310": {"species": "Interfilum terricola", "genus": "Interfilum", "family": "Klebsormidiaceae", "order": "Klebsormidiales", "phylum": "Streptophyta", "superkingdom": "Eukaryota"}, "40214": {"species": "Acinetobacter johnsonii", "genus": "Acinetobacter", "family": "Moraxellaceae", "order": "Pseudomonadales", "phylum": "Proteobacteria", "superkingdom": "Bacteria"}, "663331": {"species": "Trichophyton benhamiae", "genus": "Trichophyton", "family": "Arthrodermataceae", "order": "Onygenales", "phylum": "Ascomycota", "superkingdom": "Eukaryota"}, "1936080": {"species": "Winogradskyella sp. J14-2", "genus": "Winogradskyella", "family": "Flavobacteriaceae", "order": "Flavobacteriales", "phylum": "Bacteroidetes", "superkingdom": "Bacteria"}, "1141622": {"species": "uncultured picoeukaryote", "genus": "Eukaryota-undef", "family": "Eukaryota-undef", "order": "Eukaryota-undef", "phylum": "Eukaryota-undef", "superkingdom": "Eukaryota"}, "1150389": {"species": "Flavobacteriaceae bacterium UJ101", "genus": "Flavobacteriaceae-undef", "family": "Flavobacteriaceae", "order": "Flavobacteriales", "phylum": "Bacteroidetes", "superkingdom": "Bacteria"}, "4558": {"species": "Sorghum bicolor", "genus": "Sorghum", "family": "Poaceae", "order": "Poales", "phylum": "Streptophyta", "superkingdom": "Eukaryota"}, "1034807": {"species": "Flavobacterium branchiophilum", "genus": "Flavobacterium", "family": "Flavobacteriaceae", "order": "Flavobacteriales", "phylum": "Bacteroidetes", "superkingdom": "Bacteria"}, "1228997": {"species": "Riemerella anatipestifer", "genus": "Riemerella", "family": "Weeksellaceae", "order": "Flavobacteriales", "phylum": "Bacteroidetes", "superkingdom": "Bacteria"}, "880159": {"species": "Bathycoccus sp. RCC1105 virus BpV", "genus": "Prasinovirus", "family": "Phycodnaviridae", "order": "Algavirales", "phylum": "Nucleocytoviricota", "superkingdom": "Viruses"}, "64793": {"species": "Wasmannia auropunctata", "genus": "Wasmannia", "family": "Formicidae", "order": "Hymenoptera", "phylum": "Arthropoda", "superkingdom": "Eukaryota"}, "1191459": {"species": "Flammeovirga sp. MY04", "genus": "Flammeovirga", "family": "Flammeovirgaceae", "order": "Cytophagales", "phylum": "Bacteroidetes", "superkingdom": "Bacteria"}, "176102": {"species": "Pseudoalteromonas agarivorans", "genus": "Pseudoalteromonas", "family": "Pseudoalteromonadaceae", "order": "Alteromonadales", "phylum": "Proteobacteria", "superkingdom": "Bacteria"}, "1348585": {"species": "Cellulophaga baltica", "genus": "Cellulophaga", "family": "Flavobacteriaceae", "order": "Flavobacteriales", "phylum": "Bacteroidetes", "superkingdom": "Bacteria"}, "2055892": {"species": "Idiomarina sp. X4", "genus": "Idiomarina", "family": "Idiomarinaceae", "order": "Alteromonadales", "phylum": "Proteobacteria", "superkingdom": "Bacteria"}, "1094466": {"species": "Flavobacterium indicum", "genus": "Flavobacterium", "family": "Flavobacteriaceae", "order": "Flavobacteriales", "phylum": "Bacteroidetes", "superkingdom": "Bacteria"}, "1761794": {"species": "Marinobacter sp. es.042", "genus": "Marinobacter", "family": "Alteromonadaceae", "order": "Alteromonadales", "phylum": "Proteobacteria", "superkingdom": "Bacteria"}, "227": {"species": "Pseudoalteromonas carrageenovora", "genus": "Pseudoalteromonas", "family": "Pseudoalteromonadaceae", "order": "Alteromonadales", "phylum": "Proteobacteria", "superkingdom": "Bacteria"}, "1714848": {"species": "Aquimarina sp. AD1", "genus": "Aquimarina", "family": "Flavobacteriaceae", "order": "Flavobacteriales", "phylum": "Bacteroidetes", "superkingdom": "Bacteria"}, "1529069": {"species": "Polaribacter sp. BM10", "genus": "Polaribacter", "family": "Flavobacteriaceae", "order": "Flavobacteriales", "phylum": "Bacteroidetes", "superkingdom": "Bacteria"}, "118797": {"species": "Lipotes vexillifer", "genus": "Lipotes", "family": "Lipotidae", "order": "Artiodactyla", "phylum": "Chordata", "superkingdom": "Eukaryota"}, "212695": {"species": "uncultured Flavobacteriia bacterium", "genus": "Bacteroidetes-undef", "family": "Bacteroidetes-undef", "order": "Bacteroidetes-undef", "phylum": "Bacteroidetes", "superkingdom": "Bacteria"}, "188344": {"species": "Leptosomus discolor", "genus": "Leptosomus", "family": "Leptosomidae", "order": "Coraciiformes", "phylum": "Chordata", "superkingdom": "Eukaryota"}, "2161872": {"species": "Colwellia sp. Arc7-D", "genus": "Colwellia", "family": "Colwelliaceae", "order": "Alteromonadales", "phylum": "Proteobacteria", "superkingdom": "Bacteria"}, "996": {"species": "Flavobacterium columnare", "genus": "Flavobacterium", "family": "Flavobacteriaceae", "order": "Flavobacteriales", "phylum": "Bacteroidetes", "superkingdom": "Bacteria"}, "55468": {"species": "Lagarosiphon major", "genus": "Lagarosiphon", "family": "Hydrocharitaceae", "order": "Alismatales", "phylum": "Streptophyta", "superkingdom": "Eukaryota"}, "2496866": {"species": "Nonlabens sp. MJ115", "genus": "Nonlabens", "family": "Flavobacteriaceae", "order": "Flavobacteriales", "phylum": "Bacteroidetes", "superkingdom": "Bacteria"}, "1454006": {"species": "Siansivirga zeaxanthinifaciens", "genus": "Siansivirga", "family": "Flavobacteriaceae", "order": "Flavobacteriales", "phylum": "Bacteroidetes", "superkingdom": "Bacteria"}, "1855336": {"species": "Polaribacter sp. KT25b", "genus": "Polaribacter", "family": "Flavobacteriaceae", "order": "Flavobacteriales", "phylum": "Bacteroidetes", "superkingdom": "Bacteria"}, "1249933": {"species": "Winogradskyella sp. RHA_55", "genus": "Winogradskyella", "family": "Flavobacteriaceae", "order": "Flavobacteriales", "phylum": "Bacteroidetes", "superkingdom": "Bacteria"}, "412965": {"species": "Candidatus Vesicomyosocius okutanii", "genus": "Candidatus Vesicomyosocius", "family": "Proteobacteria-undef", "order": "Proteobacteria-undef", "phylum": "Proteobacteria", "superkingdom": "Bacteria"}, "413404": {"species": "Candidatus Ruthia magnifica", "genus": "Candidatus Ruthia", "family": "Proteobacteria-undef", "order": "Proteobacteria-undef", "phylum": "Proteobacteria", "superkingdom": "Bacteria"}, "559305": {"species": "Trichophyton rubrum", "genus": "Trichophyton", "family": "Arthrodermataceae", "order": "Onygenales", "phylum": "Ascomycota", "superkingdom": "Eukaryota"}, "1392250": {"species": "Aspergillus steynii", "genus": "Aspergillus", "family": "Aspergillaceae", "order": "Eurotiales", "phylum": "Ascomycota", "superkingdom": "Eukaryota"}, "5480": {"species": "Candida parapsilosis", "genus": "Candida", "family": "Debaryomycetaceae", "order": "Saccharomycetales", "phylum": "Ascomycota", "superkingdom": "Eukaryota"}, "2282170": {"species": "Kordia sp. SMS9", "genus": "Kordia", "family": "Flavobacteriaceae", "order": "Flavobacteriales", "phylum": "Bacteroidetes", "superkingdom": "Bacteria"}, "71743": {"species": "Chlorogonium capillatum", "genus": "Chlorogonium", "family": "Haematococcaceae", "order": "Chlamydomonadales", "phylum": "Chlorophyta", "superkingdom": "Eukaryota"}, "913109": {"species": "Arcobacter ellisii", "genus": "Arcobacter", "family": "Campylobacteraceae", "order": "Campylobacterales", "phylum": "Proteobacteria", "superkingdom": "Bacteria"}, "88036": {"species": "Selaginella moellendorffii", "genus": "Selaginella", "family": "Selaginellaceae", "order": "Selaginellales", "phylum": "Streptophyta", "superkingdom": "Eukaryota"}, "52965": {"species": "Phacotus lenticularis", "genus": "Phacotus", "family": "Phacotaceae", "order": "Chlamydomonadales", "phylum": "Chlorophyta", "superkingdom": "Eukaryota"}, "4442": {"species": "Camellia sinensis", "genus": "Camellia", "family": "Theaceae", "order": "Ericales", "phylum": "Streptophyta", "superkingdom": "Eukaryota"}, "102107": {"species": "Prunus mume", "genus": "Prunus", "family": "Rosaceae", "order": "Rosales", "phylum": "Streptophyta", "superkingdom": "Eukaryota"}, "2497879": {"species": "Colwellia sp. Arc7-635", "genus": "Colwellia", "family": "Colwelliaceae", "order": "Alteromonadales", "phylum": "Proteobacteria", "superkingdom": "Bacteria"}, "128390": {"species": "Nipponia nippon", "genus": "Nipponia", "family": "Threskiornithidae", "order": "Pelecaniformes", "phylum": "Chordata", "superkingdom": "Eukaryota"}, "542383": {"species": "uncultured bacterium ARCTIC02_G_04", "genus": "Bacteria-undef", "family": "Bacteria-undef", "order": "Bacteria-undef", "phylum": "Bacteria-undef", "superkingdom": "Bacteria"}, "1896175": {"species": "Polaribacter sp. KT 15", "genus": "Polaribacter", "family": "Flavobacteriaceae", "order": "Flavobacteriales", "phylum": "Bacteroidetes", "superkingdom": "Bacteria"}, "1486034": {"species": "Lacinutrix venerupis", "genus": "Lacinutrix", "family": "Flavobacteriaceae", "order": "Flavobacteriales", "phylum": "Bacteroidetes", "superkingdom": "Bacteria"}, "79200": {"species": "Daucus carota", "genus": "Daucus", "family": "Apiaceae", "order": "Apiales", "phylum": "Streptophyta", "superkingdom": "Eukaryota"}, "1315283": {"species": "Pseudoalteromonas translucida", "genus": "Pseudoalteromonas", "family": "Pseudoalteromonadaceae", "order": "Alteromonadales", "phylum": "Proteobacteria", "superkingdom": "Bacteria"}, "34126": {"species": "Cladophora albida", "genus": "Cladophora", "family": "Cladophoraceae", "order": "Cladophorales", "phylum": "Chlorophyta", "superkingdom": "Eukaryota"}, "1041826": {"species": "Flavobacterium columnare", "genus": "Flavobacterium", "family": "Flavobacteriaceae", "order": "Flavobacteriales", "phylum": "Bacteroidetes", "superkingdom": "Bacteria"}, "2173169": {"species": "Dokdonia sp. Dokd-P16", "genus": "Dokdonia", "family": "Flavobacteriaceae", "order": "Flavobacteriales", "phylum": "Bacteroidetes", "superkingdom": "Bacteria"}, "754423": {"species": "Tenacibaculum sp. SZ-18", "genus": "Tenacibaculum", "family": "Flavobacteriaceae", "order": "Flavobacteriales", "phylum": "Bacteroidetes", "superkingdom": "Bacteria"}, "1250153": {"species": "Maribacter sp. MAR_2009_60", "genus": "Maribacter", "family": "Flavobacteriaceae", "order": "Flavobacteriales", "phylum": "Bacteroidetes", "superkingdom": "Bacteria"}, "2057808": {"species": "Lacinutrix sp. Bg11-31", "genus": "Lacinutrix", "family": "Flavobacteriaceae", "order": "Flavobacteriales", "phylum": "Bacteroidetes", "superkingdom": "Bacteria"}, "96345": {"species": "Flavobacterium psychrophilum", "genus": "Flavobacterium", "family": "Flavobacteriaceae", "order": "Flavobacteriales", "phylum": "Bacteroidetes", "superkingdom": "Bacteria"}, "867900": {"species": "Cellulophaga lytica", "genus": "Cellulophaga", "family": "Flavobacteriaceae", "order": "Flavobacteriales", "phylum": "Bacteroidetes", "superkingdom": "Bacteria"}, "32473": {"species": "Xiphophorus couchianus", "genus": "Xiphophorus", "family": "Poeciliidae", "order": "Cyprinodontiformes", "phylum": "Chordata", "superkingdom": "Eukaryota"}, "8364": {"species": "Xenopus tropicalis", "genus": "Xenopus", "family": "Pipidae", "order": "Anura", "phylum": "Chordata", "superkingdom": "Eukaryota"}, "28087": {"species": "Legionella sainthelensi", "genus": "Legionella", "family": "Legionellaceae", "order": "Legionellales", "phylum": "Proteobacteria", "superkingdom": "Bacteria"}, "979": {"species": "Cellulophaga lytica", "genus": "Cellulophaga", "family": "Flavobacteriaceae", "order": "Flavobacteriales", "phylum": "Bacteroidetes", "superkingdom": "Bacteria"}, "313598": {"species": "Polaribacter sp. MED152", "genus": "Polaribacter", "family": "Flavobacteriaceae", "order": "Flavobacteriales", "phylum": "Bacteroidetes", "superkingdom": "Bacteria"}, "1300343": {"species": "Dokdonia donghaensis", "genus": "Dokdonia", "family": "Flavobacteriaceae", "order": "Flavobacteriales", "phylum": "Bacteroidetes", "superkingdom": "Bacteria"}, "507626": {"species": "Halomonas chromatireducens", "genus": "Halomonas", "family": "Halomonadaceae", "order": "Oceanospirillales", "phylum": "Proteobacteria", "superkingdom": "Bacteria"}, "96477": {"species": "Chaetosphaeridium globosum", "genus": "Chaetosphaeridium", "family": "Chaetosphaeridiaceae", "order": "Coleochaetales", "phylum": "Streptophyta", "superkingdom": "Eukaryota"}, "143223": {"species": "Salegentibacter salegens", "genus": "Salegentibacter", "family": "Flavobacteriaceae", "order": "Flavobacteriales", "phylum": "Bacteroidetes", "superkingdom": "Bacteria"}, "181804": {"species": "Nitella hyalina", "genus": "Nitella", "family": "Characeae", "order": "Charales", "phylum": "Streptophyta", "superkingdom": "Eukaryota"}, "403206": {"species": "Marinobacter sp. SB12", "genus": "Marinobacter", "family": "Alteromonadaceae", "order": "Alteromonadales", "phylum": "Proteobacteria", "superkingdom": "Bacteria"}, "39947": {"species": "Oryza sativa", "genus": "Oryza", "family": "Poaceae", "order": "Poales", "phylum": "Streptophyta", "superkingdom": "Eukaryota"}, "360281": {"species": "uncultured marine organism", "genus": "undef", "family": "undef", "order": "undef", "phylum": "undef", "superkingdom": "undef"}, "133788": {"species": "uncultured prasinophyte clone OM5", "genus": "Chlorophyta-undef", "family": "Chlorophyta-undef", "order": "Chlorophyta-undef", "phylum": "Chlorophyta", "superkingdom": "Eukaryota"}, "77133": {"species": "uncultured bacterium", "genus": "Bacteria-undef", "family": "Bacteria-undef", "order": "Bacteria-undef", "phylum": "Bacteria-undef", "superkingdom": "Bacteria"}, "1803846": {"species": "Flavivirga eckloniae", "genus": "Flavivirga", "family": "Flavobacteriaceae", "order": "Flavobacteriales", "phylum": "Bacteroidetes", "superkingdom": "Bacteria"}, "3649": {"species": "Carica papaya", "genus": "Carica", "family": "Caricaceae", "order": "Brassicales", "phylum": "Streptophyta", "superkingdom": "Eukaryota"}, "42229": {"species": "Prunus avium", "genus": "Prunus", "family": "Rosaceae", "order": "Rosales", "phylum": "Streptophyta", "superkingdom": "Eukaryota"}, "73025": {"species": "Eutreptiella gymnastica", "genus": "Eutreptiella", "family": "Eutreptiales-undef", "order": "Eutreptiales", "phylum": "Euglenozoa", "superkingdom": "Eukaryota"}, "1420917": {"species": "Marinobacter salarius", "genus": "Marinobacter", "family": "Alteromonadaceae", "order": "Alteromonadales", "phylum": "Proteobacteria", "superkingdom": "Bacteria"}, "1202541": {"species": "Botryococcus braunii", "genus": "Botryococcus", "family": "Chlorophyta-undef", "order": "Chlorophyta-undef", "phylum": "Chlorophyta", "superkingdom": "Eukaryota"}, "880160": {"species": "Bathycoccus sp. RCC1105 virus BpV", "genus": "Prasinovirus", "family": "Phycodnaviridae", "order": "Algavirales", "phylum": "Nucleocytoviricota", "superkingdom": "Viruses"}, "50039": {"species": "Bracteacoccus giganteus", "genus": "Bracteacoccus", "family": "Bracteacoccaceae", "order": "Sphaeropleales", "phylum": "Chlorophyta", "superkingdom": "Eukaryota"}, "3711": {"species": "Brassica rapa", "genus": "Brassica", "family": "Brassicaceae", "order": "Brassicales", "phylum": "Streptophyta", "superkingdom": "Eukaryota"}, "8083": {"species": "Xiphophorus maculatus", "genus": "Xiphophorus", "family": "Poeciliidae", "order": "Cyprinodontiformes", "phylum": "Chordata", "superkingdom": "Eukaryota"}, "206008": {"species": "Panicum hallii", "genus": "Panicum", "family": "Poaceae", "order": "Poales", "phylum": "Streptophyta", "superkingdom": "Eukaryota"}, "83485": {"species": "Linepithema humile", "genus": "Linepithema", "family": "Formicidae", "order": "Hymenoptera", "phylum": "Arthropoda", "superkingdom": "Eukaryota"}, "584609": {"species": "Tenacibaculum jejuense", "genus": "Tenacibaculum", "family": "Flavobacteriaceae", "order": "Flavobacteriales", "phylum": "Bacteroidetes", "superkingdom": "Bacteria"}, "392300": {"species": "Histiona aroides", "genus": "Histiona", "family": "Histionidae", "order": "Jakobida", "phylum": "Eukaryota-undef", "superkingdom": "Eukaryota"}, "2358479": {"species": "Tenacibaculum sp. DSM 106434", "genus": "Tenacibaculum", "family": "Flavobacteriaceae", "order": "Flavobacteriales", "phylum": "Bacteroidetes", "superkingdom": "Bacteria"}, "1821621": {"species": "Marinobacterium aestuarii", "genus": "Marinobacterium", "family": "Oceanospirillaceae", "order": "Oceanospirillales", "phylum": "Proteobacteria", "superkingdom": "Bacteria"}, "2021234": {"species": "Ahniella affigens", "genus": "Ahniella", "family": "Rhodanobacteraceae", "order": "Xanthomonadales", "phylum": "Proteobacteria", "superkingdom": "Bacteria"}, "2058137": {"species": "Polaribacter sp. ALD11", "genus": "Polaribacter", "family": "Flavobacteriaceae", "order": "Flavobacteriales", "phylum": "Bacteroidetes", "superkingdom": "Bacteria"}, "74091": {"species": "Sargassum confusum", "genus": "Sargassum", "family": "Sargassaceae", "order": "Fucales", "phylum": "Eukaryota-undef", "superkingdom": "Eukaryota"}, "2787": {"species": "Porphyra purpurea", "genus": "Porphyra", "family": "Bangiaceae", "order": "Bangiales", "phylum": "Rhodophyta", "superkingdom": "Eukaryota"}, "296587": {"species": "Micromonas commoda", "genus": "Micromonas", "family": "Mamiellaceae", "order": "Mamiellales", "phylum": "Chlorophyta", "superkingdom": "Eukaryota"}, "754409": {"species": "Winogradskyella sp. PG-2", "genus": "Winogradskyella", "family": "Flavobacteriaceae", "order": "Flavobacteriales", "phylum": "Bacteroidetes", "superkingdom": "Bacteria"}, "4555": {"species": "Setaria italica", "genus": "Setaria", "family": "Poaceae", "order": "Poales", "phylum": "Streptophyta", "superkingdom": "Eukaryota"}, "112090": {"species": "Aphanomyces astaci", "genus": "Aphanomyces", "family": "Saprolegniaceae", "order": "Saprolegniales", "phylum": "Eukaryota-undef", "superkingdom": "Eukaryota"}, "63459": {"species": "Chenopodium quinoa", "genus": "Chenopodium", "family": "Chenopodiaceae", "order": "Caryophyllales", "phylum": "Streptophyta", "superkingdom": "Eukaryota"}, "74468": {"species": "Sargassum muticum", "genus": "Sargassum", "family": "Sargassaceae", "order": "Fucales", "phylum": "Eukaryota-undef", "superkingdom": "Eukaryota"}, "280463": {"species": "Emiliania huxleyi", "genus": "Emiliania", "family": "Noelaerhabdaceae", "order": "Isochrysidales", "phylum": "Haptista", "superkingdom": "Eukaryota"}, "669041": {"species": "Tenacibaculum dicentrarchi", "genus": "Tenacibaculum", "family": "Flavobacteriaceae", "order": "Flavobacteriales", "phylum": "Bacteroidetes", "superkingdom": "Bacteria"}, "63186": {"species": "Zobellia galactanivorans", "genus": "Zobellia", "family": "Flavobacteriaceae", "order": "Flavobacteriales", "phylum": "Bacteroidetes", "superkingdom": "Bacteria"}, "1246626": {"species": "Alkalihalobacillus lehensis", "genus": "Alkalihalobacillus", "family": "Bacillaceae", "order": "Bacillales", "phylum": "Firmicutes", "superkingdom": "Bacteria"}, "3105": {"species": "Pediastrum duplex", "genus": "Pediastrum", "family": "Hydrodictyaceae", "order": "Sphaeropleales", "phylum": "Chlorophyta", "superkingdom": "Eukaryota"}, "351348": {"species": "Marinobacter hydrocarbonoclasticus", "genus": "Marinobacter", "family": "Alteromonadaceae", "order": "Alteromonadales", "phylum": "Proteobacteria", "superkingdom": "Bacteria"}, "2249356": {"species": "Flavobacterium sp. HYN0086", "genus": "Flavobacterium", "family": "Flavobacteriaceae", "order": "Flavobacteriales", "phylum": "Bacteroidetes", "superkingdom": "Bacteria"}, "698738": {"species": "Oleispira antarctica", "genus": "Oleispira", "family": "Oceanospirillaceae", "order": "Oceanospirillales", "phylum": "Proteobacteria", "superkingdom": "Bacteria"}, "564608": {"species": "Micromonas pusilla", "genus": "Micromonas", "family": "Mamiellaceae", "order": "Mamiellales", "phylum": "Chlorophyta", "superkingdom": "Eukaryota"}, "1294385": {"species": "Saccharomyces cerevisiae", "genus": "Saccharomyces", "family": "Saccharomycetaceae", "order": "Saccharomycetales", "phylum": "Ascomycota", "superkingdom": "Eukaryota"}, "55564": {"species": "Chara vulgaris", "genus": "Chara", "family": "Characeae", "order": "Charales", "phylum": "Streptophyta", "superkingdom": "Eukaryota"}, "1314869": {"species": "Pseudoalteromonas espejiana", "genus": "Pseudoalteromonas", "family": "Pseudoalteromonadaceae", "order": "Alteromonadales", "phylum": "Proteobacteria", "superkingdom": "Bacteria"}, "1850246": {"species": "Urechidicola croceus", "genus": "Urechidicola", "family": "Flavobacteriaceae", "order": "Flavobacteriales", "phylum": "Bacteroidetes", "superkingdom": "Bacteria"}, "2304594": {"species": "Marinobacter sp. Arc7-DN-1", "genus": "Marinobacter", "family": "Alteromonadaceae", "order": "Alteromonadales", "phylum": "Proteobacteria", "superkingdom": "Bacteria"}, "4686": {"species": "Asparagus officinalis", "genus": "Asparagus", "family": "Asparagaceae", "order": "Asparagales", "phylum": "Streptophyta", "superkingdom": "Eukaryota"}, "656061": {"species": "Tuber melanosporum", "genus": "Tuber", "family": "Tuberaceae", "order": "Pezizales", "phylum": "Ascomycota", "superkingdom": "Eukaryota"}, "436017": {"species": "Ostreococcus sp. 'lucimarinus'", "genus": "Ostreococcus", "family": "Bathycoccaceae", "order": "Mamiellales", "phylum": "Chlorophyta", "superkingdom": "Eukaryota"}, "216432": {"species": "Croceibacter atlanticus", "genus": "Croceibacter", "family": "Flavobacteriaceae", "order": "Flavobacteriales", "phylum": "Bacteroidetes", "superkingdom": "Bacteria"}, "3218": {"species": "Physcomitrium patens", "genus": "Physcomitrium", "family": "Funariaceae", "order": "Funariales", "phylum": "Streptophyta", "superkingdom": "Eukaryota"}, "13146": {"species": "Melopsittacus undulatus", "genus": "Melopsittacus", "family": "Psittaculidae", "order": "Psittaciformes", "phylum": "Chordata", "superkingdom": "Eukaryota"}, "1312072": {"species": "Polaribacter sp. SA4-12", "genus": "Polaribacter", "family": "Flavobacteriaceae", "order": "Flavobacteriales", "phylum": "Bacteroidetes", "superkingdom": "Bacteria"}, "77931": {"species": "Teleaulax amphioxeia", "genus": "Teleaulax", "family": "Geminigeraceae", "order": "Pyrenomonadales", "phylum": "Eukaryota-undef", "superkingdom": "Eukaryota"}, "1314868": {"species": "Pseudoalteromonas carrageenovora", "genus": "Pseudoalteromonas", "family": "Pseudoalteromonadaceae", "order": "Alteromonadales", "phylum": "Proteobacteria", "superkingdom": "Bacteria"}, "1816219": {"species": "Colwellia sp. PAMC 21821", "genus": "Colwellia", "family": "Colwelliaceae", "order": "Alteromonadales", "phylum": "Proteobacteria", "superkingdom": "Bacteria"}, "49451": {"species": "Nicotiana attenuata", "genus": "Nicotiana", "family": "Solanaceae", "order": "Solanales", "phylum": "Streptophyta", "superkingdom": "Eukaryota"}, "52035": {"species": "Lobochlamys segnis", "genus": "Lobochlamys", "family": "Chlamydomonadaceae", "order": "Chlamydomonadales", "phylum": "Chlorophyta", "superkingdom": "Eukaryota"}, "639310": {"species": "Olleya aquimaris", "genus": "Olleya", "family": "Flavobacteriaceae", "order": "Flavobacteriales", "phylum": "Bacteroidetes", "superkingdom": "Bacteria"}, "1871037": {"species": "Flavobacteriaceae bacterium", "genus": "Flavobacteriaceae-undef", "family": "Flavobacteriaceae", "order": "Flavobacteriales", "phylum": "Bacteroidetes", "superkingdom": "Bacteria"}, "743611": {"species": "uncultured organism MedDCM-OCT-S04-C161", "genus": "undef", "family": "undef", "order": "undef", "phylum": "undef", "superkingdom": "undef"}, "1671721": {"species": "Marinobacter sp. CP1", "genus": "Marinobacter", "family": "Alteromonadaceae", "order": "Alteromonadales", "phylum": "Proteobacteria", "superkingdom": "Bacteria"}, "69401": {"species": "Carteria cerasiformis", "genus": "Carteria", "family": "Chlamydomonadaceae", "order": "Chlamydomonadales", "phylum": "Chlorophyta", "superkingdom": "Eukaryota"}, "655815": {"species": "Zunongwangia profunda", "genus": "Zunongwangia", "family": "Flavobacteriaceae", "order": "Flavobacteriales", "phylum": "Bacteroidetes", "superkingdom": "Bacteria"}, "1178482": {"species": "Halomonas huangheensis", "genus": "Halomonas", "family": "Halomonadaceae", "order": "Oceanospirillales", "phylum": "Proteobacteria", "superkingdom": "Bacteria"}, "1936081": {"species": "Seonamhaeicola sp. S2-3", "genus": "Seonamhaeicola", "family": "Flavobacteriaceae", "order": "Flavobacteriales", "phylum": "Bacteroidetes", "superkingdom": "Bacteria"}, "1714849": {"species": "Aquimarina sp. AD10", "genus": "Aquimarina", "family": "Flavobacteriaceae", "order": "Flavobacteriales", "phylum": "Bacteroidetes", "superkingdom": "Bacteria"}, "28090": {"species": "Acinetobacter lwoffii", "genus": "Acinetobacter", "family": "Moraxellaceae", "order": "Pseudomonadales", "phylum": "Proteobacteria", "superkingdom": "Bacteria"}, "554055": {"species": "Micractinium conductrix", "genus": "Micractinium", "family": "Chlorellaceae", "order": "Chlorellales", "phylum": "Chlorophyta", "superkingdom": "Eukaryota"}, "1452724": {"species": "Flavobacterium psychrophilum", "genus": "Flavobacterium", "family": "Flavobacteriaceae", "order": "Flavobacteriales", "phylum": "Bacteroidetes", "superkingdom": "Bacteria"}, "1416941": {"species": "Closterium baillyanum", "genus": "Closterium", "family": "Closteriaceae", "order": "Desmidiales", "phylum": "Streptophyta", "superkingdom": "Eukaryota"}, "43146": {"species": "Rhopalosiphum maidis", "genus": "Rhopalosiphum", "family": "Aphididae", "order": "Hemiptera", "phylum": "Arthropoda", "superkingdom": "Eukaryota"}, "1714860": {"species": "Aquimarina sp. BL5", "genus": "Aquimarina", "family": "Flavobacteriaceae", "order": "Flavobacteriales", "phylum": "Bacteroidetes", "superkingdom": "Bacteria"}, "1336794": {"species": "Formosa sp. Hel1_33_131", "genus": "Formosa", "family": "Flavobacteriaceae", "order": "Flavobacteriales", "phylum": "Bacteroidetes", "superkingdom": "Bacteria"}, "1850252": {"species": "Tenacibaculum todarodis", "genus": "Tenacibaculum", "family": "Flavobacteriaceae", "order": "Flavobacteriales", "phylum": "Bacteroidetes", "superkingdom": "Bacteria"}, "3726": {"species": "Raphanus sativus", "genus": "Raphanus", "family": "Brassicaceae", "order": "Brassicales", "phylum": "Streptophyta", "superkingdom": "Eukaryota"}, "13443": {"species": "Coffea arabica", "genus": "Coffea", "family": "Rubiaceae", "order": "Gentianales", "phylum": "Streptophyta", "superkingdom": "Eukaryota"}, "1117313": {"species": "Pseudoalteromonas arctica", "genus": "Pseudoalteromonas", "family": "Pseudoalteromonadaceae", "order": "Alteromonadales", "phylum": "Proteobacteria", "superkingdom": "Bacteria"}, "1749259": {"species": "Marinobacter sp. LQ44", "genus": "Marinobacter", "family": "Alteromonadaceae", "order": "Alteromonadales", "phylum": "Proteobacteria", "superkingdom": "Bacteria"}, "2488665": {"species": "Marinobacter sp. NP-4(2019)", "genus": "Marinobacter", "family": "Alteromonadaceae", "order": "Alteromonadales", "phylum": "Proteobacteria", "superkingdom": "Bacteria"}, "242159": {"species": "Ostreococcus sp. 'lucimarinus'", "genus": "Ostreococcus", "family": "Bathycoccaceae", "order": "Mamiellales", "phylum": "Chlorophyta", "superkingdom": "Eukaryota"}, "3708": {"species": "Brassica napus", "genus": "Brassica", "family": "Brassicaceae", "order": "Brassicales", "phylum": "Streptophyta", "superkingdom": "Eukaryota"}, "2183896": {"species": "Flavobacterium crocinum", "genus": "Flavobacterium", "family": "Flavobacteriaceae", "order": "Flavobacteriales", "phylum": "Bacteroidetes", "superkingdom": "Bacteria"}, "1349785": {"species": "Tenacibaculum maritimum", "genus": "Tenacibaculum", "family": "Flavobacteriaceae", "order": "Flavobacteriales", "phylum": "Bacteroidetes", "superkingdom": "Bacteria"}, "38626": {"species": "Phascolarctos cinereus", "genus": "Phascolarctos", "family": "Phascolarctidae", "order": "Diprotodontia", "phylum": "Chordata", "superkingdom": "Eukaryota"}, "52555": {"species": "Synura petersenii", "genus": "Synura", "family": "Mallomonadaceae", "order": "Synurales", "phylum": "Eukaryota-undef", "superkingdom": "Eukaryota"}, "1032745": {"species": "Trachydiscus minutus", "genus": "Trachydiscus", "family": "Goniochloridales-undef", "order": "Goniochloridales", "phylum": "Eukaryota-undef", "superkingdom": "Eukaryota"}, "196023": {"species": "Aeromonas hydrophila", "genus": "Aeromonas", "family": "Aeromonadaceae", "order": "Aeromonadales", "phylum": "Proteobacteria", "superkingdom": "Bacteria"}, "542402": {"species": "uncultured bacterium ARCTIC13_E_12", "genus": "Bacteria-undef", "family": "Bacteria-undef", "order": "Bacteria-undef", "phylum": "Bacteria-undef", "superkingdom": "Bacteria"}, "2136172": {"species": "Halomonas sp. SF2003", "genus": "Halomonas", "family": "Halomonadaceae", "order": "Oceanospirillales", "phylum": "Proteobacteria", "superkingdom": "Bacteria"}, "2069432": {"species": "Tamlana sp. UJ94", "genus": "Tamlana", "family": "Flavobacteriaceae", "order": "Flavobacteriales", "phylum": "Bacteroidetes", "superkingdom": "Bacteria"}, "1522189": {"species": "Ceraceosorus guamensis", "genus": "Ceraceosorus", "family": "Ceraceosoraceae", "order": "Ceraceosorales", "phylum": "Basidiomycota", "superkingdom": "Eukaryota"}, "1336804": {"species": "Polaribacter sp. Hel1_33_78", "genus": "Polaribacter", "family": "Flavobacteriaceae", "order": "Flavobacteriales", "phylum": "Bacteroidetes", "superkingdom": "Bacteria"}, "114398": {"species": "Parasteatoda tepidariorum", "genus": "Parasteatoda", "family": "Theridiidae", "order": "Araneae", "phylum": "Arthropoda", "superkingdom": "Eukaryota"}, "163309": {"species": "Geminella minor", "genus": "Geminella", "family": "Chlorellaceae", "order": "Chlorellales", "phylum": "Chlorophyta", "superkingdom": "Eukaryota"}, "754417": {"species": "Winogradskyella sp. PC-19", "genus": "Winogradskyella", "family": "Flavobacteriaceae", "order": "Flavobacteriales", "phylum": "Bacteroidetes", "superkingdom": "Bacteria"}, "461633": {"species": "Stephania japonica", "genus": "Stephania", "family": "Menispermaceae", "order": "Ranunculales", "phylum": "Streptophyta", "superkingdom": "Eukaryota"}, "204992": {"species": "Golenkinia longispicula", "genus": "Golenkinia", "family": "Golenkiniaceae", "order": "Chlamydomonadales", "phylum": "Chlorophyta", "superkingdom": "Eukaryota"}, "1790137": {"species": "Wenyingzhuangia fucanilytica", "genus": "Wenyingzhuangia", "family": "Flavobacteriaceae", "order": "Flavobacteriales", "phylum": "Bacteroidetes", "superkingdom": "Bacteria"}, "1604141": {"species": "Antrophyum semicostatum", "genus": "Antrophyum", "family": "Pteridaceae", "order": "Polypodiales", "phylum": "Streptophyta", "superkingdom": "Eukaryota"}, "55995": {"species": "Oedogonium cardiacum", "genus": "Oedogonium", "family": "Oedogoniaceae", "order": "Oedogoniales", "phylum": "Chlorophyta", "superkingdom": "Eukaryota"}, "179408": {"species": "Oscillatoria nigro-viridis", "genus": "Oscillatoria", "family": "Oscillatoriaceae", "order": "Oscillatoriales", "phylum": "Cyanobacteria", "superkingdom": "Bacteria"}, "31312": {"species": "Nephroselmis olivacea", "genus": "Nephroselmis", "family": "Nephroselmidaceae", "order": "Nephroselmidales", "phylum": "Chlorophyta", "superkingdom": "Eukaryota"}, "161398": {"species": "Pseudoalteromonas phenolica", "genus": "Pseudoalteromonas", "family": "Pseudoalteromonadaceae", "order": "Alteromonadales", "phylum": "Proteobacteria", "superkingdom": "Bacteria"}, "7160": {"species": "Aedes albopictus", "genus": "Aedes", "family": "Culicidae", "order": "Diptera", "phylum": "Arthropoda", "superkingdom": "Eukaryota"}, "145388": {"species": "Monoraphidium neglectum", "genus": "Monoraphidium", "family": "Selenastraceae", "order": "Sphaeropleales", "phylum": "Chlorophyta", "superkingdom": "Eukaryota"}, "1336795": {"species": "Formosa sp. Hel3_A1_48", "genus": "Formosa", "family": "Flavobacteriaceae", "order": "Flavobacteriales", "phylum": "Bacteroidetes", "superkingdom": "Bacteria"}, "1736674": {"species": "Algibacter alginicilyticus", "genus": "Algibacter", "family": "Flavobacteriaceae", "order": "Flavobacteriales", "phylum": "Bacteroidetes", "superkingdom": "Bacteria"}, "70448": {"species": "Ostreococcus tauri", "genus": "Ostreococcus", "family": "Bathycoccaceae", "order": "Mamiellales", "phylum": "Chlorophyta", "superkingdom": "Eukaryota"}, "412627": {"species": "Zalieutes elater", "genus": "Zalieutes", "family": "Ogcocephalidae", "order": "Lophiiformes", "phylum": "Chordata", "superkingdom": "Eukaryota"}, "768066": {"species": "Halomonas elongata", "genus": "Halomonas", "family": "Halomonadaceae", "order": "Oceanospirillales", "phylum": "Proteobacteria", "superkingdom": "Bacteria"}}, "order_of_blobs": ["chr_Mito_RCC5417", "chr_Chlo_RCC5417", "chr_19_RCC5417", "chr_18_RCC5417", "chr_17_RCC5417", "chr_16_RCC5417", "chr_15_RCC5417", "chr_14_RCC5417", "chr_13_RCC5417", "chr_12_RCC5417", "chr_11_RCC5417", "chr_10_RCC5417", "chr_9_RCC5417", "chr_8_RCC5417", "chr_7_RCC5417", "chr_6_RCC5417", "chr_5_RCC5417", "chr_4_RCC5417", "chr_3_RCC5417", "chr_2_RCC5417", "chr_1_RCC5417", "5417_bacterial_contigs_Contig1", "5417_bacterial_contigs_Contig2", "5417_bacterial_contigs_Contig3", "5417_bacterial_contigs_Contig4", "5417_bacterial_contigs_Contig5", "5417_bacterial_contigs_Contig6", "5417_bacterial_contigs_Contig7", "5417_bacterial_contigs_Contig8", "5417_bacterial_contigs_Contig9", "5417_bacterial_contigs_Contig10", "5417_bacterial_contigs_Contig11", "5417_bacterial_contigs_Contig12", "5417_bacterial_contigs_Contig13", "5417_bacterial_contigs_Contig14", "5417_bacterial_contigs_Contig15", "5417_bacterial_contigs_Contig16", "5417_bacterial_contigs_Contig17", "5417_bacterial_contigs_Contig18", "5417_bacterial_contigs_Contig19", "5417_bacterial_contigs_Contig20", "5417_bacterial_contigs_Contig21", "5417_bacterial_contigs_Contig22", "5417_bacterial_contigs_Contig23", "5417_bacterial_contigs_Contig24", "5417_bacterial_contigs_Contig25", "5417_bacterial_contigs_Contig26", "5417_bacterial_contigs_Contig27", "5417_bacterial_contigs_Contig28", "5417_bacterial_contigs_Contig29", "5417_bacterial_contigs_Contig30", "5417_bacterial_contigs_Contig31", "5417_bacterial_contigs_Contig32", "5417_bacterial_contigs_Contig33", "5417_bacterial_contigs_Contig34", "5417_bacterial_contigs_Contig35", "5417_bacterial_contigs_Contig36", "5417_bacterial_contigs_Contig37", "5417_bacterial_contigs_Contig38"], "dict_of_blobs": {"chr_Mito_RCC5417": {"name": "chr_Mito_RCC5417", "length": 33899, "n_count": 0, "agct_count": 33899, "gc": 0.3938, "covs": {"bam0": 97.5471}, "read_cov": {"bam0": 13270}, "hits": {"tax0": [{"name": "chr_Mito_RCC5417", "taxId": "41875", "score": 62078.0}, {"name": "chr_Mito_RCC5417", "taxId": "41875", "score": 17704.0}, {"name": "chr_Mito_RCC5417", "taxId": "70448", "score": 2128.0}, {"name": "chr_Mito_RCC5417", "taxId": "70448", "score": 673.0}, {"name": "chr_Mito_RCC5417", "taxId": "70448", "score": 294.0}, {"name": "chr_Mito_RCC5417", "taxId": "70448", "score": 257.0}, {"name": "chr_Mito_RCC5417", "taxId": "70448", "score": 2128.0}, {"name": "chr_Mito_RCC5417", "taxId": "70448", "score": 2128.0}, {"name": "chr_Mito_RCC5417", "taxId": "70448", "score": 730.0}, {"name": "chr_Mito_RCC5417", "taxId": "70448", "score": 673.0}, {"name": "chr_Mito_RCC5417", "taxId": "70448", "score": 294.0}, {"name": "chr_Mito_RCC5417", "taxId": "70448", "score": 257.0}, {"name": "chr_Mito_RCC5417", "taxId": "1141622", "score": 1160.0}, {"name": "chr_Mito_RCC5417", "taxId": "1141622", "score": 1155.0}, {"name": "chr_Mito_RCC5417", "taxId": "1141622", "score": 1155.0}, {"name": "chr_Mito_RCC5417", "taxId": "296587", "score": 959.0}, {"name": "chr_Mito_RCC5417", "taxId": "296587", "score": 887.0}, {"name": "chr_Mito_RCC5417", "taxId": "296587", "score": 887.0}, {"name": "chr_Mito_RCC5417", "taxId": "296587", "score": 339.0}, {"name": "chr_Mito_RCC5417", "taxId": "70448", "score": 937.0}, {"name": "chr_Mito_RCC5417", "taxId": "70448", "score": 937.0}, {"name": "chr_Mito_RCC5417", "taxId": "70448", "score": 937.0}, {"name": "chr_Mito_RCC5417", "taxId": "70448", "score": 736.0}, {"name": "chr_Mito_RCC5417", "taxId": "70448", "score": 736.0}, {"name": "chr_Mito_RCC5417", "taxId": "554055", "score": 628.0}, {"name": "chr_Mito_RCC5417", "taxId": "96477", "score": 525.0}, {"name": "chr_Mito_RCC5417", "taxId": "1032745", "score": 392.0}, {"name": "chr_Mito_RCC5417", "taxId": "74091", "score": 320.0}, {"name": "chr_Mito_RCC5417", "taxId": "392300", "score": 303.0}, {"name": "chr_Mito_RCC5417", "taxId": "70448", "score": 300.0}, {"name": "chr_Mito_RCC5417", "taxId": "70448", "score": 161.0}, {"name": "chr_Mito_RCC5417", "taxId": "70448", "score": 294.0}, {"name": "chr_Mito_RCC5417", "taxId": "70448", "score": 257.0}, {"name": "chr_Mito_RCC5417", "taxId": "74468", "score": 292.0}, {"name": "chr_Mito_RCC5417", "taxId": "28087", "score": 270.0}, {"name": "chr_Mito_RCC5417", "taxId": "28087", "score": 265.0}, {"name": "chr_Mito_RCC5417", "taxId": "70448", "score": 257.0}, {"name": "chr_Mito_RCC5417", "taxId": "70448", "score": 161.0}, {"name": "chr_Mito_RCC5417", "taxId": "2787", "score": 239.0}, {"name": "chr_Mito_RCC5417", "taxId": "412965", "score": 231.0}, {"name": "chr_Mito_RCC5417", "taxId": "413404", "score": 217.0}, {"name": "chr_Mito_RCC5417", "taxId": "31312", "score": 187.0}, {"name": "chr_Mito_RCC5417", "taxId": "55468", "score": 165.0}, {"name": "chr_Mito_RCC5417", "taxId": "70448", "score": 161.0}, {"name": "chr_Mito_RCC5417", "taxId": "70448", "score": 161.0}, {"name": "chr_Mito_RCC5417", "taxId": "412627", "score": 152.0}, {"name": "chr_Mito_RCC5417", "taxId": "69332", "score": 141.0}, {"name": "chr_Mito_RCC5417", "taxId": "1416941", "score": 141.0}, {"name": "chr_Mito_RCC5417", "taxId": "181804", "score": 141.0}, {"name": "chr_Mito_RCC5417", "taxId": "55564", "score": 141.0}]}, "taxonomy": {"bestsum": {"species": {"tax": "Bathycoccus prasinos", "score": 79782.0, "c_index": 20}, "genus": {"tax": "Bathycoccus", "score": 79782.0, "c_index": 18}, "family": {"tax": "Bathycoccaceae", "score": 95379.0, "c_index": 15}, "order": {"tax": "Mamiellales", "score": 98451.0, "c_index": 14}, "phylum": {"tax": "Chlorophyta", "score": 99266.0, "c_index": 5}, "superkingdom": {"tax": "Eukaryota", "score": 105688.0, "c_index": 1}}}}, "chr_Chlo_RCC5417": {"name": "chr_Chlo_RCC5417", "length": 67958, "n_count": 0, "agct_count": 67958, "gc": 0.4114, "covs": {"bam0": 131.0596}, "read_cov": {"bam0": 35742}, "hits": {"tax0": [{"name": "chr_Chlo_RCC5417", "taxId": "41875", "score": 17895.0}, {"name": "chr_Chlo_RCC5417", "taxId": "41875", "score": 16015.0}, {"name": "chr_Chlo_RCC5417", "taxId": "41875", "score": 13695.0}, {"name": "chr_Chlo_RCC5417", "taxId": "41875", "score": 12441.0}, {"name": "chr_Chlo_RCC5417", "taxId": "41875", "score": 12174.0}, {"name": "chr_Chlo_RCC5417", "taxId": "41875", "score": 9832.0}, {"name": "chr_Chlo_RCC5417", "taxId": "41875", "score": 4324.0}, {"name": "chr_Chlo_RCC5417", "taxId": "41875", "score": 1951.0}, {"name": "chr_Chlo_RCC5417", "taxId": "41875", "score": 523.0}, {"name": "chr_Chlo_RCC5417", "taxId": "41875", "score": 259.0}, {"name": "chr_Chlo_RCC5417", "taxId": "41875", "score": 6905.0}, {"name": "chr_Chlo_RCC5417", "taxId": "296587", "score": 5411.0}, {"name": "chr_Chlo_RCC5417", "taxId": "296587", "score": 4276.0}, {"name": "chr_Chlo_RCC5417", "taxId": "296587", "score": 4276.0}, {"name": "chr_Chlo_RCC5417", "taxId": "296587", "score": 3282.0}, {"name": "chr_Chlo_RCC5417", "taxId": "296587", "score": 1988.0}, {"name": "chr_Chlo_RCC5417", "taxId": "296587", "score": 1938.0}, {"name": "chr_Chlo_RCC5417", "taxId": "296587", "score": 1620.0}, {"name": "chr_Chlo_RCC5417", "taxId": "296587", "score": 1620.0}, {"name": "chr_Chlo_RCC5417", "taxId": "296587", "score": 787.0}, {"name": "chr_Chlo_RCC5417", "taxId": "296587", "score": 747.0}, {"name": "chr_Chlo_RCC5417", "taxId": "296587", "score": 584.0}, {"name": "chr_Chlo_RCC5417", "taxId": "296587", "score": 521.0}, {"name": "chr_Chlo_RCC5417", "taxId": "296587", "score": 320.0}, {"name": "chr_Chlo_RCC5417", "taxId": "296587", "score": 318.0}, {"name": "chr_Chlo_RCC5417", "taxId": "296587", "score": 250.0}, {"name": "chr_Chlo_RCC5417", "taxId": "296587", "score": 219.0}, {"name": "chr_Chlo_RCC5417", "taxId": "296587", "score": 148.0}, {"name": "chr_Chlo_RCC5417", "taxId": "296587", "score": 143.0}, {"name": "chr_Chlo_RCC5417", "taxId": "296587", "score": 141.0}, {"name": "chr_Chlo_RCC5417", "taxId": "564608", "score": 5384.0}, {"name": "chr_Chlo_RCC5417", "taxId": "564608", "score": 1862.0}, {"name": "chr_Chlo_RCC5417", "taxId": "564608", "score": 158.0}, {"name": "chr_Chlo_RCC5417", "taxId": "564608", "score": 148.0}, {"name": "chr_Chlo_RCC5417", "taxId": "70448", "score": 4951.0}, {"name": "chr_Chlo_RCC5417", "taxId": "70448", "score": 1515.0}, {"name": "chr_Chlo_RCC5417", "taxId": "70448", "score": 4951.0}, {"name": "chr_Chlo_RCC5417", "taxId": "70448", "score": 1515.0}, {"name": "chr_Chlo_RCC5417", "taxId": "70448", "score": 4951.0}, {"name": "chr_Chlo_RCC5417", "taxId": "70448", "score": 3203.0}, {"name": "chr_Chlo_RCC5417", "taxId": "70448", "score": 1515.0}, {"name": "chr_Chlo_RCC5417", "taxId": "70448", "score": 878.0}, {"name": "chr_Chlo_RCC5417", "taxId": "70448", "score": 846.0}, {"name": "chr_Chlo_RCC5417", "taxId": "70448", "score": 425.0}, {"name": "chr_Chlo_RCC5417", "taxId": "70448", "score": 241.0}, {"name": "chr_Chlo_RCC5417", "taxId": "542413", "score": 4242.0}, {"name": "chr_Chlo_RCC5417", "taxId": "542413", "score": 158.0}, {"name": "chr_Chlo_RCC5417", "taxId": "70448", "score": 3203.0}, {"name": "chr_Chlo_RCC5417", "taxId": "70448", "score": 1683.0}, {"name": "chr_Chlo_RCC5417", "taxId": "70448", "score": 3203.0}, {"name": "chr_Chlo_RCC5417", "taxId": "70448", "score": 1962.0}, {"name": "chr_Chlo_RCC5417", "taxId": "70448", "score": 1912.0}, {"name": "chr_Chlo_RCC5417", "taxId": "70448", "score": 1677.0}, {"name": "chr_Chlo_RCC5417", "taxId": "70448", "score": 1151.0}, {"name": "chr_Chlo_RCC5417", "taxId": "70448", "score": 878.0}, {"name": "chr_Chlo_RCC5417", "taxId": "70448", "score": 837.0}, {"name": "chr_Chlo_RCC5417", "taxId": "70448", "score": 754.0}, {"name": "chr_Chlo_RCC5417", "taxId": "70448", "score": 425.0}, {"name": "chr_Chlo_RCC5417", "taxId": "70448", "score": 409.0}, {"name": "chr_Chlo_RCC5417", "taxId": "70448", "score": 351.0}, {"name": "chr_Chlo_RCC5417", "taxId": "70448", "score": 337.0}, {"name": "chr_Chlo_RCC5417", "taxId": "70448", "score": 241.0}, {"name": "chr_Chlo_RCC5417", "taxId": "70448", "score": 237.0}, {"name": "chr_Chlo_RCC5417", "taxId": "70448", "score": 198.0}, {"name": "chr_Chlo_RCC5417", "taxId": "70448", "score": 139.0}, {"name": "chr_Chlo_RCC5417", "taxId": "70448", "score": 139.0}, {"name": "chr_Chlo_RCC5417", "taxId": "133788", "score": 2715.0}, {"name": "chr_Chlo_RCC5417", "taxId": "77133", "score": 2675.0}, {"name": "chr_Chlo_RCC5417", "taxId": "77133", "score": 2675.0}, {"name": "chr_Chlo_RCC5417", "taxId": "70448", "score": 1956.0}, {"name": "chr_Chlo_RCC5417", "taxId": "70448", "score": 1906.0}, {"name": "chr_Chlo_RCC5417", "taxId": "70448", "score": 1151.0}, {"name": "chr_Chlo_RCC5417", "taxId": "70448", "score": 846.0}, {"name": "chr_Chlo_RCC5417", "taxId": "70448", "score": 837.0}, {"name": "chr_Chlo_RCC5417", "taxId": "70448", "score": 754.0}, {"name": "chr_Chlo_RCC5417", "taxId": "70448", "score": 425.0}, {"name": "chr_Chlo_RCC5417", "taxId": "70448", "score": 409.0}, {"name": "chr_Chlo_RCC5417", "taxId": "70448", "score": 351.0}, {"name": "chr_Chlo_RCC5417", "taxId": "70448", "score": 235.0}, {"name": "chr_Chlo_RCC5417", "taxId": "70448", "score": 139.0}, {"name": "chr_Chlo_RCC5417", "taxId": "70448", "score": 1956.0}, {"name": "chr_Chlo_RCC5417", "taxId": "70448", "score": 1906.0}, {"name": "chr_Chlo_RCC5417", "taxId": "70448", "score": 1672.0}, {"name": "chr_Chlo_RCC5417", "taxId": "70448", "score": 1605.0}, {"name": "chr_Chlo_RCC5417", "taxId": "70448", "score": 1151.0}, {"name": "chr_Chlo_RCC5417", "taxId": "70448", "score": 872.0}, {"name": "chr_Chlo_RCC5417", "taxId": "70448", "score": 846.0}, {"name": "chr_Chlo_RCC5417", "taxId": "70448", "score": 837.0}, {"name": "chr_Chlo_RCC5417", "taxId": "70448", "score": 754.0}, {"name": "chr_Chlo_RCC5417", "taxId": "70448", "score": 425.0}, {"name": "chr_Chlo_RCC5417", "taxId": "70448", "score": 409.0}, {"name": "chr_Chlo_RCC5417", "taxId": "70448", "score": 351.0}, {"name": "chr_Chlo_RCC5417", "taxId": "70448", "score": 340.0}, {"name": "chr_Chlo_RCC5417", "taxId": "70448", "score": 337.0}, {"name": "chr_Chlo_RCC5417", "taxId": "70448", "score": 291.0}, {"name": "chr_Chlo_RCC5417", "taxId": "70448", "score": 237.0}, {"name": "chr_Chlo_RCC5417", "taxId": "70448", "score": 235.0}, {"name": "chr_Chlo_RCC5417", "taxId": "70448", "score": 198.0}, {"name": "chr_Chlo_RCC5417", "taxId": "70448", "score": 139.0}, {"name": "chr_Chlo_RCC5417", "taxId": "70448", "score": 139.0}, {"name": "chr_Chlo_RCC5417", "taxId": "70448", "score": 1956.0}, {"name": "chr_Chlo_RCC5417", "taxId": "70448", "score": 1672.0}, {"name": "chr_Chlo_RCC5417", "taxId": "70448", "score": 1605.0}, {"name": "chr_Chlo_RCC5417", "taxId": "70448", "score": 1151.0}, {"name": "chr_Chlo_RCC5417", "taxId": "70448", "score": 872.0}, {"name": "chr_Chlo_RCC5417", "taxId": "70448", "score": 846.0}, {"name": "chr_Chlo_RCC5417", "taxId": "70448", "score": 837.0}, {"name": "chr_Chlo_RCC5417", "taxId": "70448", "score": 754.0}, {"name": "chr_Chlo_RCC5417", "taxId": "70448", "score": 425.0}, {"name": "chr_Chlo_RCC5417", "taxId": "70448", "score": 409.0}, {"name": "chr_Chlo_RCC5417", "taxId": "70448", "score": 351.0}, {"name": "chr_Chlo_RCC5417", "taxId": "70448", "score": 340.0}, {"name": "chr_Chlo_RCC5417", "taxId": "70448", "score": 337.0}, {"name": "chr_Chlo_RCC5417", "taxId": "70448", "score": 291.0}, {"name": "chr_Chlo_RCC5417", "taxId": "70448", "score": 237.0}, {"name": "chr_Chlo_RCC5417", "taxId": "70448", "score": 235.0}, {"name": "chr_Chlo_RCC5417", "taxId": "70448", "score": 198.0}, {"name": "chr_Chlo_RCC5417", "taxId": "70448", "score": 139.0}, {"name": "chr_Chlo_RCC5417", "taxId": "70448", "score": 139.0}, {"name": "chr_Chlo_RCC5417", "taxId": "542402", "score": 1714.0}, {"name": "chr_Chlo_RCC5417", "taxId": "542402", "score": 512.0}, {"name": "chr_Chlo_RCC5417", "taxId": "542402", "score": 477.0}, {"name": "chr_Chlo_RCC5417", "taxId": "542402", "score": 361.0}, {"name": "chr_Chlo_RCC5417", "taxId": "542402", "score": 143.0}, {"name": "chr_Chlo_RCC5417", "taxId": "542402", "score": 137.0}, {"name": "chr_Chlo_RCC5417", "taxId": "70448", "score": 1683.0}, {"name": "chr_Chlo_RCC5417", "taxId": "70448", "score": 1515.0}, {"name": "chr_Chlo_RCC5417", "taxId": "858337", "score": 752.0}, {"name": "chr_Chlo_RCC5417", "taxId": "858337", "score": 311.0}, {"name": "chr_Chlo_RCC5417", "taxId": "765719", "score": 750.0}, {"name": "chr_Chlo_RCC5417", "taxId": "69401", "score": 357.0}, {"name": "chr_Chlo_RCC5417", "taxId": "163309", "score": 346.0}, {"name": "chr_Chlo_RCC5417", "taxId": "70448", "score": 342.0}, {"name": "chr_Chlo_RCC5417", "taxId": "70448", "score": 342.0}, {"name": "chr_Chlo_RCC5417", "taxId": "163310", "score": 340.0}, {"name": "chr_Chlo_RCC5417", "taxId": "55995", "score": 337.0}, {"name": "chr_Chlo_RCC5417", "taxId": "71743", "score": 261.0}, {"name": "chr_Chlo_RCC5417", "taxId": "52965", "score": 255.0}, {"name": "chr_Chlo_RCC5417", "taxId": "52035", "score": 243.0}, {"name": "chr_Chlo_RCC5417", "taxId": "77931", "score": 228.0}, {"name": "chr_Chlo_RCC5417", "taxId": "3105", "score": 217.0}, {"name": "chr_Chlo_RCC5417", "taxId": "3105", "score": 217.0}, {"name": "chr_Chlo_RCC5417", "taxId": "1202541", "score": 182.0}, {"name": "chr_Chlo_RCC5417", "taxId": "461633", "score": 178.0}, {"name": "chr_Chlo_RCC5417", "taxId": "204992", "score": 148.0}, {"name": "chr_Chlo_RCC5417", "taxId": "1604141", "score": 145.0}, {"name": "chr_Chlo_RCC5417", "taxId": "1604141", "score": 145.0}, {"name": "chr_Chlo_RCC5417", "taxId": "50039", "score": 145.0}, {"name": "chr_Chlo_RCC5417", "taxId": "3074", "score": 145.0}, {"name": "chr_Chlo_RCC5417", "taxId": "3074", "score": 145.0}, {"name": "chr_Chlo_RCC5417", "taxId": "73025", "score": 139.0}]}, "taxonomy": {"bestsum": {"species": {"tax": "Bathycoccus prasinos", "score": 96014.0, "c_index": 25}, "genus": {"tax": "Bathycoccus", "score": 96014.0, "c_index": 20}, "family": {"tax": "Bathycoccaceae", "score": 181126.0, "c_index": 16}, "order": {"tax": "Mamiellales", "score": 217267.0, "c_index": 11}, "phylum": {"tax": "Chlorophyta", "score": 224793.0, "c_index": 4}, "superkingdom": {"tax": "Eukaryota", "score": 225968.0, "c_index": 1}}}}, "chr_19_RCC5417": {"name": "chr_19_RCC5417", "length": 233066, "n_count": 0, "agct_count": 233066, "gc": 0.4244, "covs": {"bam0": 25.5791}, "read_cov": {"bam0": 23924}, "hits": {"tax0": [{"name": "chr_19_RCC5417", "taxId": "41875", "score": 12923.0}, {"name": "chr_19_RCC5417", "taxId": "41875", "score": 3478.0}, {"name": "chr_19_RCC5417", "taxId": "41875", "score": 3094.0}, {"name": "chr_19_RCC5417", "taxId": "41875", "score": 2536.0}, {"name": "chr_19_RCC5417", "taxId": "41875", "score": 2289.0}, {"name": "chr_19_RCC5417", "taxId": "41875", "score": 1892.0}, {"name": "chr_19_RCC5417", "taxId": "41875", "score": 1790.0}, {"name": "chr_19_RCC5417", "taxId": "41875", "score": 1681.0}, {"name": "chr_19_RCC5417", "taxId": "41875", "score": 1670.0}, {"name": "chr_19_RCC5417", "taxId": "41875", "score": 1253.0}, {"name": "chr_19_RCC5417", "taxId": "41875", "score": 1173.0}, {"name": "chr_19_RCC5417", "taxId": "41875", "score": 1160.0}, {"name": "chr_19_RCC5417", "taxId": "41875", "score": 974.0}, {"name": "chr_19_RCC5417", "taxId": "41875", "score": 941.0}, {"name": "chr_19_RCC5417", "taxId": "41875", "score": 898.0}, {"name": "chr_19_RCC5417", "taxId": "41875", "score": 839.0}, {"name": "chr_19_RCC5417", "taxId": "41875", "score": 837.0}, {"name": "chr_19_RCC5417", "taxId": "41875", "score": 832.0}, {"name": "chr_19_RCC5417", "taxId": "41875", "score": 828.0}, {"name": "chr_19_RCC5417", "taxId": "41875", "score": 824.0}, {"name": "chr_19_RCC5417", "taxId": "41875", "score": 817.0}, {"name": "chr_19_RCC5417", "taxId": "41875", "score": 782.0}, {"name": "chr_19_RCC5417", "taxId": "41875", "score": 765.0}, {"name": "chr_19_RCC5417", "taxId": "41875", "score": 712.0}, {"name": "chr_19_RCC5417", "taxId": "41875", "score": 682.0}, {"name": "chr_19_RCC5417", "taxId": "41875", "score": 673.0}, {"name": "chr_19_RCC5417", "taxId": "41875", "score": 652.0}, {"name": "chr_19_RCC5417", "taxId": "41875", "score": 636.0}, {"name": "chr_19_RCC5417", "taxId": "41875", "score": 632.0}, {"name": "chr_19_RCC5417", "taxId": "41875", "score": 632.0}, {"name": "chr_19_RCC5417", "taxId": "41875", "score": 627.0}, {"name": "chr_19_RCC5417", "taxId": "41875", "score": 621.0}, {"name": "chr_19_RCC5417", "taxId": "41875", "score": 616.0}, {"name": "chr_19_RCC5417", "taxId": "41875", "score": 612.0}, {"name": "chr_19_RCC5417", "taxId": "41875", "score": 606.0}, {"name": "chr_19_RCC5417", "taxId": "41875", "score": 606.0}, {"name": "chr_19_RCC5417", "taxId": "41875", "score": 601.0}, {"name": "chr_19_RCC5417", "taxId": "41875", "score": 601.0}, {"name": "chr_19_RCC5417", "taxId": "41875", "score": 595.0}, {"name": "chr_19_RCC5417", "taxId": "41875", "score": 590.0}, {"name": "chr_19_RCC5417", "taxId": "41875", "score": 588.0}, {"name": "chr_19_RCC5417", "taxId": "41875", "score": 588.0}, {"name": "chr_19_RCC5417", "taxId": "41875", "score": 580.0}, {"name": "chr_19_RCC5417", "taxId": "41875", "score": 579.0}, {"name": "chr_19_RCC5417", "taxId": "41875", "score": 569.0}, {"name": "chr_19_RCC5417", "taxId": "41875", "score": 568.0}, {"name": "chr_19_RCC5417", "taxId": "41875", "score": 566.0}, {"name": "chr_19_RCC5417", "taxId": "41875", "score": 562.0}, {"name": "chr_19_RCC5417", "taxId": "41875", "score": 523.0}, {"name": "chr_19_RCC5417", "taxId": "41875", "score": 488.0}, {"name": "chr_19_RCC5417", "taxId": "41875", "score": 481.0}, {"name": "chr_19_RCC5417", "taxId": "41875", "score": 473.0}, {"name": "chr_19_RCC5417", "taxId": "41875", "score": 468.0}, {"name": "chr_19_RCC5417", "taxId": "41875", "score": 468.0}, {"name": "chr_19_RCC5417", "taxId": "41875", "score": 462.0}, {"name": "chr_19_RCC5417", "taxId": "41875", "score": 462.0}, {"name": "chr_19_RCC5417", "taxId": "41875", "score": 462.0}, {"name": "chr_19_RCC5417", "taxId": "41875", "score": 457.0}, {"name": "chr_19_RCC5417", "taxId": "41875", "score": 448.0}, {"name": "chr_19_RCC5417", "taxId": "41875", "score": 446.0}, {"name": "chr_19_RCC5417", "taxId": "41875", "score": 444.0}, {"name": "chr_19_RCC5417", "taxId": "41875", "score": 416.0}, {"name": "chr_19_RCC5417", "taxId": "41875", "score": 409.0}, {"name": "chr_19_RCC5417", "taxId": "41875", "score": 405.0}, {"name": "chr_19_RCC5417", "taxId": "41875", "score": 403.0}, {"name": "chr_19_RCC5417", "taxId": "41875", "score": 390.0}, {"name": "chr_19_RCC5417", "taxId": "41875", "score": 381.0}, {"name": "chr_19_RCC5417", "taxId": "41875", "score": 375.0}, {"name": "chr_19_RCC5417", "taxId": "41875", "score": 361.0}, {"name": "chr_19_RCC5417", "taxId": "41875", "score": 353.0}, {"name": "chr_19_RCC5417", "taxId": "41875", "score": 351.0}, {"name": "chr_19_RCC5417", "taxId": "41875", "score": 351.0}, {"name": "chr_19_RCC5417", "taxId": "41875", "score": 342.0}, {"name": "chr_19_RCC5417", "taxId": "41875", "score": 342.0}, {"name": "chr_19_RCC5417", "taxId": "41875", "score": 339.0}, {"name": "chr_19_RCC5417", "taxId": "41875", "score": 333.0}, {"name": "chr_19_RCC5417", "taxId": "41875", "score": 318.0}, {"name": "chr_19_RCC5417", "taxId": "41875", "score": 315.0}, {"name": "chr_19_RCC5417", "taxId": "41875", "score": 313.0}, {"name": "chr_19_RCC5417", "taxId": "41875", "score": 302.0}, {"name": "chr_19_RCC5417", "taxId": "41875", "score": 300.0}, {"name": "chr_19_RCC5417", "taxId": "41875", "score": 300.0}, {"name": "chr_19_RCC5417", "taxId": "41875", "score": 296.0}, {"name": "chr_19_RCC5417", "taxId": "41875", "score": 294.0}, {"name": "chr_19_RCC5417", "taxId": "41875", "score": 283.0}, {"name": "chr_19_RCC5417", "taxId": "41875", "score": 281.0}, {"name": "chr_19_RCC5417", "taxId": "41875", "score": 279.0}, {"name": "chr_19_RCC5417", "taxId": "41875", "score": 276.0}, {"name": "chr_19_RCC5417", "taxId": "41875", "score": 268.0}, {"name": "chr_19_RCC5417", "taxId": "41875", "score": 267.0}, {"name": "chr_19_RCC5417", "taxId": "41875", "score": 267.0}, {"name": "chr_19_RCC5417", "taxId": "41875", "score": 267.0}, {"name": "chr_19_RCC5417", "taxId": "41875", "score": 267.0}, {"name": "chr_19_RCC5417", "taxId": "41875", "score": 265.0}, {"name": "chr_19_RCC5417", "taxId": "41875", "score": 265.0}, {"name": "chr_19_RCC5417", "taxId": "41875", "score": 265.0}, {"name": "chr_19_RCC5417", "taxId": "41875", "score": 263.0}, {"name": "chr_19_RCC5417", "taxId": "41875", "score": 263.0}, {"name": "chr_19_RCC5417", "taxId": "41875", "score": 261.0}, {"name": "chr_19_RCC5417", "taxId": "41875", "score": 259.0}, {"name": "chr_19_RCC5417", "taxId": "41875", "score": 257.0}, {"name": "chr_19_RCC5417", "taxId": "41875", "score": 255.0}, {"name": "chr_19_RCC5417", "taxId": "41875", "score": 255.0}, {"name": "chr_19_RCC5417", "taxId": "41875", "score": 254.0}, {"name": "chr_19_RCC5417", "taxId": "41875", "score": 250.0}, {"name": "chr_19_RCC5417", "taxId": "41875", "score": 248.0}, {"name": "chr_19_RCC5417", "taxId": "41875", "score": 246.0}, {"name": "chr_19_RCC5417", "taxId": "41875", "score": 246.0}, {"name": "chr_19_RCC5417", "taxId": "41875", "score": 241.0}, {"name": "chr_19_RCC5417", "taxId": "41875", "score": 239.0}, {"name": "chr_19_RCC5417", "taxId": "41875", "score": 239.0}, {"name": "chr_19_RCC5417", "taxId": "41875", "score": 237.0}, {"name": "chr_19_RCC5417", "taxId": "41875", "score": 237.0}, {"name": "chr_19_RCC5417", "taxId": "41875", "score": 235.0}, {"name": "chr_19_RCC5417", "taxId": "41875", "score": 235.0}, {"name": "chr_19_RCC5417", "taxId": "41875", "score": 235.0}, {"name": "chr_19_RCC5417", "taxId": "41875", "score": 233.0}, {"name": "chr_19_RCC5417", "taxId": "41875", "score": 233.0}, {"name": "chr_19_RCC5417", "taxId": "41875", "score": 226.0}, {"name": "chr_19_RCC5417", "taxId": "41875", "score": 224.0}, {"name": "chr_19_RCC5417", "taxId": "41875", "score": 224.0}, {"name": "chr_19_RCC5417", "taxId": "41875", "score": 222.0}, {"name": "chr_19_RCC5417", "taxId": "41875", "score": 219.0}, {"name": "chr_19_RCC5417", "taxId": "41875", "score": 219.0}, {"name": "chr_19_RCC5417", "taxId": "41875", "score": 219.0}, {"name": "chr_19_RCC5417", "taxId": "41875", "score": 217.0}, {"name": "chr_19_RCC5417", "taxId": "41875", "score": 215.0}, {"name": "chr_19_RCC5417", "taxId": "41875", "score": 215.0}, {"name": "chr_19_RCC5417", "taxId": "41875", "score": 209.0}, {"name": "chr_19_RCC5417", "taxId": "41875", "score": 209.0}, {"name": "chr_19_RCC5417", "taxId": "41875", "score": 207.0}, {"name": "chr_19_RCC5417", "taxId": "41875", "score": 206.0}, {"name": "chr_19_RCC5417", "taxId": "41875", "score": 204.0}, {"name": "chr_19_RCC5417", "taxId": "41875", "score": 204.0}, {"name": "chr_19_RCC5417", "taxId": "41875", "score": 202.0}, {"name": "chr_19_RCC5417", "taxId": "41875", "score": 202.0}, {"name": "chr_19_RCC5417", "taxId": "41875", "score": 202.0}, {"name": "chr_19_RCC5417", "taxId": "41875", "score": 202.0}, {"name": "chr_19_RCC5417", "taxId": "41875", "score": 196.0}, {"name": "chr_19_RCC5417", "taxId": "41875", "score": 196.0}, {"name": "chr_19_RCC5417", "taxId": "41875", "score": 191.0}, {"name": "chr_19_RCC5417", "taxId": "41875", "score": 189.0}, {"name": "chr_19_RCC5417", "taxId": "41875", "score": 189.0}, {"name": "chr_19_RCC5417", "taxId": "41875", "score": 187.0}, {"name": "chr_19_RCC5417", "taxId": "41875", "score": 187.0}, {"name": "chr_19_RCC5417", "taxId": "41875", "score": 183.0}, {"name": "chr_19_RCC5417", "taxId": "41875", "score": 178.0}, {"name": "chr_19_RCC5417", "taxId": "41875", "score": 178.0}, {"name": "chr_19_RCC5417", "taxId": "41875", "score": 176.0}, {"name": "chr_19_RCC5417", "taxId": "41875", "score": 174.0}, {"name": "chr_19_RCC5417", "taxId": "41875", "score": 174.0}, {"name": "chr_19_RCC5417", "taxId": "41875", "score": 167.0}, {"name": "chr_19_RCC5417", "taxId": "41875", "score": 167.0}, {"name": "chr_19_RCC5417", "taxId": "41875", "score": 165.0}, {"name": "chr_19_RCC5417", "taxId": "41875", "score": 165.0}, {"name": "chr_19_RCC5417", "taxId": "41875", "score": 163.0}, {"name": "chr_19_RCC5417", "taxId": "41875", "score": 163.0}, {"name": "chr_19_RCC5417", "taxId": "41875", "score": 161.0}, {"name": "chr_19_RCC5417", "taxId": "41875", "score": 158.0}, {"name": "chr_19_RCC5417", "taxId": "41875", "score": 158.0}, {"name": "chr_19_RCC5417", "taxId": "41875", "score": 158.0}, {"name": "chr_19_RCC5417", "taxId": "41875", "score": 158.0}, {"name": "chr_19_RCC5417", "taxId": "41875", "score": 156.0}, {"name": "chr_19_RCC5417", "taxId": "41875", "score": 154.0}, {"name": "chr_19_RCC5417", "taxId": "41875", "score": 152.0}, {"name": "chr_19_RCC5417", "taxId": "41875", "score": 150.0}, {"name": "chr_19_RCC5417", "taxId": "41875", "score": 150.0}, {"name": "chr_19_RCC5417", "taxId": "41875", "score": 143.0}, {"name": "chr_19_RCC5417", "taxId": "41875", "score": 143.0}, {"name": "chr_19_RCC5417", "taxId": "41875", "score": 141.0}, {"name": "chr_19_RCC5417", "taxId": "41875", "score": 141.0}, {"name": "chr_19_RCC5417", "taxId": "41875", "score": 141.0}, {"name": "chr_19_RCC5417", "taxId": "41875", "score": 141.0}, {"name": "chr_19_RCC5417", "taxId": "41875", "score": 141.0}, {"name": "chr_19_RCC5417", "taxId": "41875", "score": 141.0}, {"name": "chr_19_RCC5417", "taxId": "41875", "score": 139.0}, {"name": "chr_19_RCC5417", "taxId": "41875", "score": 139.0}, {"name": "chr_19_RCC5417", "taxId": "41875", "score": 139.0}, {"name": "chr_19_RCC5417", "taxId": "41875", "score": 4606.0}, {"name": "chr_19_RCC5417", "taxId": "41875", "score": 318.0}, {"name": "chr_19_RCC5417", "taxId": "41875", "score": 4466.0}, {"name": "chr_19_RCC5417", "taxId": "41875", "score": 4386.0}, {"name": "chr_19_RCC5417", "taxId": "41875", "score": 560.0}, {"name": "chr_19_RCC5417", "taxId": "41875", "score": 473.0}, {"name": "chr_19_RCC5417", "taxId": "41875", "score": 141.0}, {"name": "chr_19_RCC5417", "taxId": "41875", "score": 4183.0}, {"name": "chr_19_RCC5417", "taxId": "41875", "score": 3376.0}, {"name": "chr_19_RCC5417", "taxId": "41875", "score": 534.0}, {"name": "chr_19_RCC5417", "taxId": "41875", "score": 2396.0}, {"name": "chr_19_RCC5417", "taxId": "41875", "score": 2396.0}, {"name": "chr_19_RCC5417", "taxId": "41875", "score": 1358.0}, {"name": "chr_19_RCC5417", "taxId": "41875", "score": 1352.0}, {"name": "chr_19_RCC5417", "taxId": "41875", "score": 1341.0}, {"name": "chr_19_RCC5417", "taxId": "41875", "score": 1336.0}, {"name": "chr_19_RCC5417", "taxId": "41875", "score": 1275.0}, {"name": "chr_19_RCC5417", "taxId": "41875", "score": 562.0}, {"name": "chr_19_RCC5417", "taxId": "41875", "score": 553.0}, {"name": "chr_19_RCC5417", "taxId": "41875", "score": 488.0}, {"name": "chr_19_RCC5417", "taxId": "41875", "score": 481.0}, {"name": "chr_19_RCC5417", "taxId": "41875", "score": 449.0}, {"name": "chr_19_RCC5417", "taxId": "41875", "score": 438.0}, {"name": "chr_19_RCC5417", "taxId": "41875", "score": 436.0}, {"name": "chr_19_RCC5417", "taxId": "41875", "score": 431.0}, {"name": "chr_19_RCC5417", "taxId": "41875", "score": 429.0}, {"name": "chr_19_RCC5417", "taxId": "41875", "score": 416.0}, {"name": "chr_19_RCC5417", "taxId": "41875", "score": 403.0}, {"name": "chr_19_RCC5417", "taxId": "41875", "score": 403.0}, {"name": "chr_19_RCC5417", "taxId": "41875", "score": 403.0}, {"name": "chr_19_RCC5417", "taxId": "41875", "score": 403.0}, {"name": "chr_19_RCC5417", "taxId": "41875", "score": 392.0}, {"name": "chr_19_RCC5417", "taxId": "41875", "score": 392.0}, {"name": "chr_19_RCC5417", "taxId": "41875", "score": 383.0}, {"name": "chr_19_RCC5417", "taxId": "41875", "score": 255.0}, {"name": "chr_19_RCC5417", "taxId": "41875", "score": 255.0}, {"name": "chr_19_RCC5417", "taxId": "41875", "score": 252.0}, {"name": "chr_19_RCC5417", "taxId": "41875", "score": 224.0}, {"name": "chr_19_RCC5417", "taxId": "41875", "score": 224.0}, {"name": "chr_19_RCC5417", "taxId": "41875", "score": 219.0}, {"name": "chr_19_RCC5417", "taxId": "41875", "score": 219.0}, {"name": "chr_19_RCC5417", "taxId": "41875", "score": 215.0}, {"name": "chr_19_RCC5417", "taxId": "41875", "score": 213.0}, {"name": "chr_19_RCC5417", "taxId": "41875", "score": 213.0}, {"name": "chr_19_RCC5417", "taxId": "41875", "score": 213.0}, {"name": "chr_19_RCC5417", "taxId": "41875", "score": 154.0}, {"name": "chr_19_RCC5417", "taxId": "41875", "score": 148.0}, {"name": "chr_19_RCC5417", "taxId": "41875", "score": 2311.0}, {"name": "chr_19_RCC5417", "taxId": "41875", "score": 2289.0}, {"name": "chr_19_RCC5417", "taxId": "41875", "score": 931.0}, {"name": "chr_19_RCC5417", "taxId": "41875", "score": 446.0}, {"name": "chr_19_RCC5417", "taxId": "41875", "score": 2128.0}, {"name": "chr_19_RCC5417", "taxId": "41875", "score": 1879.0}, {"name": "chr_19_RCC5417", "taxId": "41875", "score": 267.0}, {"name": "chr_19_RCC5417", "taxId": "41875", "score": 1646.0}, {"name": "chr_19_RCC5417", "taxId": "41875", "score": 577.0}, {"name": "chr_19_RCC5417", "taxId": "41875", "score": 536.0}, {"name": "chr_19_RCC5417", "taxId": "41875", "score": 292.0}, {"name": "chr_19_RCC5417", "taxId": "41875", "score": 141.0}, {"name": "chr_19_RCC5417", "taxId": "41875", "score": 1533.0}, {"name": "chr_19_RCC5417", "taxId": "41875", "score": 1524.0}, {"name": "chr_19_RCC5417", "taxId": "41875", "score": 1474.0}, {"name": "chr_19_RCC5417", "taxId": "41875", "score": 1386.0}, {"name": "chr_19_RCC5417", "taxId": "41875", "score": 1308.0}, {"name": "chr_19_RCC5417", "taxId": "41875", "score": 1050.0}, {"name": "chr_19_RCC5417", "taxId": "41875", "score": 1221.0}, {"name": "chr_19_RCC5417", "taxId": "41875", "score": 532.0}, {"name": "chr_19_RCC5417", "taxId": "41875", "score": 521.0}, {"name": "chr_19_RCC5417", "taxId": "41875", "score": 1181.0}, {"name": "chr_19_RCC5417", "taxId": "41875", "score": 1168.0}, {"name": "chr_19_RCC5417", "taxId": "41875", "score": 1144.0}, {"name": "chr_19_RCC5417", "taxId": "41875", "score": 1090.0}, {"name": "chr_19_RCC5417", "taxId": "41875", "score": 1064.0}, {"name": "chr_19_RCC5417", "taxId": "41875", "score": 291.0}, {"name": "chr_19_RCC5417", "taxId": "41875", "score": 876.0}, {"name": "chr_19_RCC5417", "taxId": "41875", "score": 191.0}, {"name": "chr_19_RCC5417", "taxId": "41875", "score": 176.0}, {"name": "chr_19_RCC5417", "taxId": "41875", "score": 828.0}, {"name": "chr_19_RCC5417", "taxId": "41875", "score": 793.0}, {"name": "chr_19_RCC5417", "taxId": "41875", "score": 658.0}, {"name": "chr_19_RCC5417", "taxId": "41875", "score": 494.0}, {"name": "chr_19_RCC5417", "taxId": "41875", "score": 191.0}, {"name": "chr_19_RCC5417", "taxId": "41875", "score": 787.0}, {"name": "chr_19_RCC5417", "taxId": "41875", "score": 652.0}, {"name": "chr_19_RCC5417", "taxId": "41875", "score": 494.0}, {"name": "chr_19_RCC5417", "taxId": "41875", "score": 191.0}, {"name": "chr_19_RCC5417", "taxId": "41875", "score": 780.0}, {"name": "chr_19_RCC5417", "taxId": "41875", "score": 619.0}, {"name": "chr_19_RCC5417", "taxId": "41875", "score": 531.0}, {"name": "chr_19_RCC5417", "taxId": "41875", "score": 488.0}, {"name": "chr_19_RCC5417", "taxId": "41875", "score": 425.0}, {"name": "chr_19_RCC5417", "taxId": "41875", "score": 346.0}, {"name": "chr_19_RCC5417", "taxId": "41875", "score": 337.0}, {"name": "chr_19_RCC5417", "taxId": "41875", "score": 291.0}, {"name": "chr_19_RCC5417", "taxId": "41875", "score": 287.0}, {"name": "chr_19_RCC5417", "taxId": "41875", "score": 255.0}, {"name": "chr_19_RCC5417", "taxId": "41875", "score": 255.0}, {"name": "chr_19_RCC5417", "taxId": "41875", "score": 213.0}, {"name": "chr_19_RCC5417", "taxId": "41875", "score": 187.0}, {"name": "chr_19_RCC5417", "taxId": "41875", "score": 185.0}, {"name": "chr_19_RCC5417", "taxId": "41875", "score": 163.0}, {"name": "chr_19_RCC5417", "taxId": "41875", "score": 147.0}, {"name": "chr_19_RCC5417", "taxId": "41875", "score": 139.0}, {"name": "chr_19_RCC5417", "taxId": "41875", "score": 678.0}, {"name": "chr_19_RCC5417", "taxId": "41875", "score": 588.0}, {"name": "chr_19_RCC5417", "taxId": "41875", "score": 183.0}, {"name": "chr_19_RCC5417", "taxId": "41875", "score": 183.0}, {"name": "chr_19_RCC5417", "taxId": "41875", "score": 660.0}, {"name": "chr_19_RCC5417", "taxId": "41875", "score": 300.0}, {"name": "chr_19_RCC5417", "taxId": "41875", "score": 651.0}, {"name": "chr_19_RCC5417", "taxId": "41875", "score": 159.0}, {"name": "chr_19_RCC5417", "taxId": "41875", "score": 595.0}, {"name": "chr_19_RCC5417", "taxId": "41875", "score": 152.0}, {"name": "chr_19_RCC5417", "taxId": "41875", "score": 590.0}, {"name": "chr_19_RCC5417", "taxId": "41875", "score": 529.0}, {"name": "chr_19_RCC5417", "taxId": "41875", "score": 254.0}, {"name": "chr_19_RCC5417", "taxId": "41875", "score": 544.0}, {"name": "chr_19_RCC5417", "taxId": "41875", "score": 422.0}, {"name": "chr_19_RCC5417", "taxId": "41875", "score": 366.0}, {"name": "chr_19_RCC5417", "taxId": "41875", "score": 292.0}, {"name": "chr_19_RCC5417", "taxId": "41875", "score": 169.0}, {"name": "chr_19_RCC5417", "taxId": "41875", "score": 154.0}, {"name": "chr_19_RCC5417", "taxId": "41875", "score": 472.0}, {"name": "chr_19_RCC5417", "taxId": "41875", "score": 407.0}, {"name": "chr_19_RCC5417", "taxId": "41875", "score": 394.0}, {"name": "chr_19_RCC5417", "taxId": "41875", "score": 331.0}, {"name": "chr_19_RCC5417", "taxId": "41875", "score": 309.0}, {"name": "chr_19_RCC5417", "taxId": "41875", "score": 309.0}, {"name": "chr_19_RCC5417", "taxId": "41875", "score": 278.0}, {"name": "chr_19_RCC5417", "taxId": "41875", "score": 169.0}, {"name": "chr_19_RCC5417", "taxId": "41875", "score": 163.0}, {"name": "chr_19_RCC5417", "taxId": "41875", "score": 427.0}, {"name": "chr_19_RCC5417", "taxId": "41875", "score": 418.0}, {"name": "chr_19_RCC5417", "taxId": "41875", "score": 412.0}, {"name": "chr_19_RCC5417", "taxId": "41875", "score": 278.0}, {"name": "chr_19_RCC5417", "taxId": "41875", "score": 169.0}, {"name": "chr_19_RCC5417", "taxId": "41875", "score": 390.0}, {"name": "chr_19_RCC5417", "taxId": "41875", "score": 355.0}, {"name": "chr_19_RCC5417", "taxId": "41875", "score": 353.0}, {"name": "chr_19_RCC5417", "taxId": "41875", "score": 263.0}, {"name": "chr_19_RCC5417", "taxId": "41875", "score": 324.0}, {"name": "chr_19_RCC5417", "taxId": "41875", "score": 324.0}, {"name": "chr_19_RCC5417", "taxId": "41875", "score": 222.0}, {"name": "chr_19_RCC5417", "taxId": "41875", "score": 263.0}, {"name": "chr_19_RCC5417", "taxId": "41875", "score": 263.0}, {"name": "chr_19_RCC5417", "taxId": "41875", "score": 254.0}, {"name": "chr_19_RCC5417", "taxId": "41875", "score": 224.0}, {"name": "chr_19_RCC5417", "taxId": "41875", "score": 220.0}, {"name": "chr_19_RCC5417", "taxId": "41875", "score": 206.0}, {"name": "chr_19_RCC5417", "taxId": "41875", "score": 230.0}, {"name": "chr_19_RCC5417", "taxId": "41875", "score": 213.0}, {"name": "chr_19_RCC5417", "taxId": "41875", "score": 206.0}, {"name": "chr_19_RCC5417", "taxId": "880159", "score": 145.0}, {"name": "chr_19_RCC5417", "taxId": "41875", "score": 141.0}, {"name": "chr_19_RCC5417", "taxId": "41875", "score": 141.0}, {"name": "chr_19_RCC5417", "taxId": "41875", "score": 141.0}, {"name": "chr_19_RCC5417", "taxId": "41875", "score": 141.0}, {"name": "chr_19_RCC5417", "taxId": "41875", "score": 141.0}]}, "taxonomy": {"bestsum": {"species": {"tax": "Bathycoccus prasinos", "score": 196743.0, "c_index": 1}, "genus": {"tax": "Bathycoccus", "score": 196743.0, "c_index": 1}, "family": {"tax": "Bathycoccaceae", "score": 196743.0, "c_index": 1}, "order": {"tax": "Mamiellales", "score": 196743.0, "c_index": 1}, "phylum": {"tax": "Chlorophyta", "score": 196743.0, "c_index": 1}, "superkingdom": {"tax": "Eukaryota", "score": 196743.0, "c_index": 1}}}}, "chr_18_RCC5417": {"name": "chr_18_RCC5417", "length": 318881, "n_count": 0, "agct_count": 318881, "gc": 0.4684, "covs": {"bam0": 23.6131}, "read_cov": {"bam0": 30217}, "hits": {"tax0": [{"name": "chr_18_RCC5417", "taxId": "41875", "score": 64860.0}, {"name": "chr_18_RCC5417", "taxId": "41875", "score": 55987.0}, {"name": "chr_18_RCC5417", "taxId": "41875", "score": 29951.0}, {"name": "chr_18_RCC5417", "taxId": "41875", "score": 23089.0}, {"name": "chr_18_RCC5417", "taxId": "41875", "score": 22221.0}, {"name": "chr_18_RCC5417", "taxId": "41875", "score": 21688.0}, {"name": "chr_18_RCC5417", "taxId": "41875", "score": 21418.0}, {"name": "chr_18_RCC5417", "taxId": "41875", "score": 20517.0}, {"name": "chr_18_RCC5417", "taxId": "41875", "score": 19991.0}, {"name": "chr_18_RCC5417", "taxId": "41875", "score": 19974.0}, {"name": "chr_18_RCC5417", "taxId": "41875", "score": 19701.0}, {"name": "chr_18_RCC5417", "taxId": "41875", "score": 19195.0}, {"name": "chr_18_RCC5417", "taxId": "41875", "score": 18487.0}, {"name": "chr_18_RCC5417", "taxId": "41875", "score": 18042.0}, {"name": "chr_18_RCC5417", "taxId": "41875", "score": 17056.0}, {"name": "chr_18_RCC5417", "taxId": "41875", "score": 16428.0}, {"name": "chr_18_RCC5417", "taxId": "41875", "score": 16355.0}, {"name": "chr_18_RCC5417", "taxId": "41875", "score": 12297.0}, {"name": "chr_18_RCC5417", "taxId": "41875", "score": 11683.0}, {"name": "chr_18_RCC5417", "taxId": "41875", "score": 9025.0}, {"name": "chr_18_RCC5417", "taxId": "41875", "score": 6320.0}, {"name": "chr_18_RCC5417", "taxId": "41875", "score": 5325.0}, {"name": "chr_18_RCC5417", "taxId": "41875", "score": 3764.0}, {"name": "chr_18_RCC5417", "taxId": "41875", "score": 3236.0}, {"name": "chr_18_RCC5417", "taxId": "41875", "score": 2820.0}, {"name": "chr_18_RCC5417", "taxId": "41875", "score": 2686.0}, {"name": "chr_18_RCC5417", "taxId": "41875", "score": 2095.0}, {"name": "chr_18_RCC5417", "taxId": "41875", "score": 1927.0}, {"name": "chr_18_RCC5417", "taxId": "41875", "score": 1561.0}, {"name": "chr_18_RCC5417", "taxId": "41875", "score": 935.0}, {"name": "chr_18_RCC5417", "taxId": "41875", "score": 935.0}, {"name": "chr_18_RCC5417", "taxId": "41875", "score": 837.0}, {"name": "chr_18_RCC5417", "taxId": "41875", "score": 752.0}, {"name": "chr_18_RCC5417", "taxId": "41875", "score": 725.0}, {"name": "chr_18_RCC5417", "taxId": "41875", "score": 715.0}, {"name": "chr_18_RCC5417", "taxId": "41875", "score": 678.0}, {"name": "chr_18_RCC5417", "taxId": "41875", "score": 623.0}, {"name": "chr_18_RCC5417", "taxId": "41875", "score": 614.0}, {"name": "chr_18_RCC5417", "taxId": "41875", "score": 477.0}, {"name": "chr_18_RCC5417", "taxId": "41875", "score": 350.0}, {"name": "chr_18_RCC5417", "taxId": "41875", "score": 278.0}, {"name": "chr_18_RCC5417", "taxId": "41875", "score": 180.0}, {"name": "chr_18_RCC5417", "taxId": "41875", "score": 12713.0}, {"name": "chr_18_RCC5417", "taxId": "41875", "score": 276.0}, {"name": "chr_18_RCC5417", "taxId": "41875", "score": 8901.0}, {"name": "chr_18_RCC5417", "taxId": "41875", "score": 1258.0}, {"name": "chr_18_RCC5417", "taxId": "41875", "score": 8128.0}, {"name": "chr_18_RCC5417", "taxId": "41875", "score": 7107.0}, {"name": "chr_18_RCC5417", "taxId": "41875", "score": 6922.0}, {"name": "chr_18_RCC5417", "taxId": "41875", "score": 6503.0}, {"name": "chr_18_RCC5417", "taxId": "41875", "score": 420.0}, {"name": "chr_18_RCC5417", "taxId": "41875", "score": 6423.0}, {"name": "chr_18_RCC5417", "taxId": "41875", "score": 6420.0}, {"name": "chr_18_RCC5417", "taxId": "41875", "score": 6218.0}, {"name": "chr_18_RCC5417", "taxId": "41875", "score": 6205.0}, {"name": "chr_18_RCC5417", "taxId": "41875", "score": 6076.0}, {"name": "chr_18_RCC5417", "taxId": "41875", "score": 291.0}, {"name": "chr_18_RCC5417", "taxId": "41875", "score": 5936.0}, {"name": "chr_18_RCC5417", "taxId": "41875", "score": 5886.0}, {"name": "chr_18_RCC5417", "taxId": "41875", "score": 5775.0}, {"name": "chr_18_RCC5417", "taxId": "41875", "score": 5762.0}, {"name": "chr_18_RCC5417", "taxId": "41875", "score": 5657.0}, {"name": "chr_18_RCC5417", "taxId": "41875", "score": 5452.0}, {"name": "chr_18_RCC5417", "taxId": "41875", "score": 5197.0}, {"name": "chr_18_RCC5417", "taxId": "41875", "score": 5066.0}, {"name": "chr_18_RCC5417", "taxId": "41875", "score": 5033.0}, {"name": "chr_18_RCC5417", "taxId": "41875", "score": 5018.0}, {"name": "chr_18_RCC5417", "taxId": "41875", "score": 4961.0}, {"name": "chr_18_RCC5417", "taxId": "41875", "score": 4988.0}, {"name": "chr_18_RCC5417", "taxId": "41875", "score": 4964.0}, {"name": "chr_18_RCC5417", "taxId": "41875", "score": 4848.0}, {"name": "chr_18_RCC5417", "taxId": "41875", "score": 4828.0}, {"name": "chr_18_RCC5417", "taxId": "41875", "score": 4809.0}, {"name": "chr_18_RCC5417", "taxId": "41875", "score": 4704.0}, {"name": "chr_18_RCC5417", "taxId": "41875", "score": 4619.0}, {"name": "chr_18_RCC5417", "taxId": "41875", "score": 383.0}, {"name": "chr_18_RCC5417", "taxId": "41875", "score": 4578.0}, {"name": "chr_18_RCC5417", "taxId": "41875", "score": 4324.0}, {"name": "chr_18_RCC5417", "taxId": "41875", "score": 4253.0}, {"name": "chr_18_RCC5417", "taxId": "41875", "score": 4217.0}, {"name": "chr_18_RCC5417", "taxId": "41875", "score": 4178.0}, {"name": "chr_18_RCC5417", "taxId": "41875", "score": 3962.0}, {"name": "chr_18_RCC5417", "taxId": "41875", "score": 843.0}, {"name": "chr_18_RCC5417", "taxId": "41875", "score": 3941.0}, {"name": "chr_18_RCC5417", "taxId": "41875", "score": 3884.0}, {"name": "chr_18_RCC5417", "taxId": "41875", "score": 3868.0}, {"name": "chr_18_RCC5417", "taxId": "41875", "score": 3862.0}, {"name": "chr_18_RCC5417", "taxId": "41875", "score": 3731.0}, {"name": "chr_18_RCC5417", "taxId": "41875", "score": 3596.0}, {"name": "chr_18_RCC5417", "taxId": "70448", "score": 3592.0}, {"name": "chr_18_RCC5417", "taxId": "41875", "score": 3526.0}, {"name": "chr_18_RCC5417", "taxId": "41875", "score": 3470.0}, {"name": "chr_18_RCC5417", "taxId": "41875", "score": 3369.0}, {"name": "chr_18_RCC5417", "taxId": "41875", "score": 3358.0}, {"name": "chr_18_RCC5417", "taxId": "41875", "score": 3230.0}, {"name": "chr_18_RCC5417", "taxId": "41875", "score": 3182.0}, {"name": "chr_18_RCC5417", "taxId": "41875", "score": 3114.0}, {"name": "chr_18_RCC5417", "taxId": "41875", "score": 3092.0}, {"name": "chr_18_RCC5417", "taxId": "41875", "score": 3077.0}, {"name": "chr_18_RCC5417", "taxId": "41875", "score": 3077.0}, {"name": "chr_18_RCC5417", "taxId": "41875", "score": 3066.0}, {"name": "chr_18_RCC5417", "taxId": "41875", "score": 3020.0}, {"name": "chr_18_RCC5417", "taxId": "41875", "score": 2809.0}, {"name": "chr_18_RCC5417", "taxId": "41875", "score": 2778.0}, {"name": "chr_18_RCC5417", "taxId": "41875", "score": 2776.0}, {"name": "chr_18_RCC5417", "taxId": "41875", "score": 2745.0}, {"name": "chr_18_RCC5417", "taxId": "41875", "score": 2676.0}, {"name": "chr_18_RCC5417", "taxId": "41875", "score": 2632.0}, {"name": "chr_18_RCC5417", "taxId": "41875", "score": 2604.0}, {"name": "chr_18_RCC5417", "taxId": "41875", "score": 2575.0}, {"name": "chr_18_RCC5417", "taxId": "41875", "score": 2540.0}, {"name": "chr_18_RCC5417", "taxId": "41875", "score": 2473.0}, {"name": "chr_18_RCC5417", "taxId": "41875", "score": 2455.0}, {"name": "chr_18_RCC5417", "taxId": "41875", "score": 2440.0}, {"name": "chr_18_RCC5417", "taxId": "41875", "score": 2401.0}, {"name": "chr_18_RCC5417", "taxId": "41875", "score": 2394.0}, {"name": "chr_18_RCC5417", "taxId": "41875", "score": 2290.0}, {"name": "chr_18_RCC5417", "taxId": "41875", "score": 2290.0}, {"name": "chr_18_RCC5417", "taxId": "41875", "score": 2272.0}, {"name": "chr_18_RCC5417", "taxId": "41875", "score": 350.0}, {"name": "chr_18_RCC5417", "taxId": "41875", "score": 2244.0}, {"name": "chr_18_RCC5417", "taxId": "41875", "score": 713.0}, {"name": "chr_18_RCC5417", "taxId": "41875", "score": 2194.0}, {"name": "chr_18_RCC5417", "taxId": "41875", "score": 2193.0}, {"name": "chr_18_RCC5417", "taxId": "41875", "score": 628.0}, {"name": "chr_18_RCC5417", "taxId": "41875", "score": 2172.0}, {"name": "chr_18_RCC5417", "taxId": "41875", "score": 2161.0}, {"name": "chr_18_RCC5417", "taxId": "41875", "score": 2122.0}, {"name": "chr_18_RCC5417", "taxId": "41875", "score": 2095.0}, {"name": "chr_18_RCC5417", "taxId": "41875", "score": 2045.0}, {"name": "chr_18_RCC5417", "taxId": "41875", "score": 2045.0}, {"name": "chr_18_RCC5417", "taxId": "88036", "score": 2013.0}, {"name": "chr_18_RCC5417", "taxId": "41875", "score": 2012.0}, {"name": "chr_18_RCC5417", "taxId": "7160", "score": 2010.0}, {"name": "chr_18_RCC5417", "taxId": "41875", "score": 1995.0}, {"name": "chr_18_RCC5417", "taxId": "41875", "score": 237.0}, {"name": "chr_18_RCC5417", "taxId": "41875", "score": 1969.0}, {"name": "chr_18_RCC5417", "taxId": "41875", "score": 1934.0}, {"name": "chr_18_RCC5417", "taxId": "41875", "score": 1917.0}, {"name": "chr_18_RCC5417", "taxId": "41875", "score": 1905.0}, {"name": "chr_18_RCC5417", "taxId": "41875", "score": 1908.0}, {"name": "chr_18_RCC5417", "taxId": "41875", "score": 1860.0}, {"name": "chr_18_RCC5417", "taxId": "41875", "score": 492.0}, {"name": "chr_18_RCC5417", "taxId": "41875", "score": 1827.0}, {"name": "chr_18_RCC5417", "taxId": "41875", "score": 846.0}, {"name": "chr_18_RCC5417", "taxId": "41875", "score": 1827.0}, {"name": "chr_18_RCC5417", "taxId": "41875", "score": 846.0}, {"name": "chr_18_RCC5417", "taxId": "41875", "score": 1794.0}, {"name": "chr_18_RCC5417", "taxId": "41875", "score": 1792.0}, {"name": "chr_18_RCC5417", "taxId": "41875", "score": 1792.0}, {"name": "chr_18_RCC5417", "taxId": "41875", "score": 1786.0}, {"name": "chr_18_RCC5417", "taxId": "41875", "score": 1640.0}, {"name": "chr_18_RCC5417", "taxId": "41875", "score": 1616.0}, {"name": "chr_18_RCC5417", "taxId": "41875", "score": 1585.0}, {"name": "chr_18_RCC5417", "taxId": "41875", "score": 1578.0}, {"name": "chr_18_RCC5417", "taxId": "41875", "score": 1550.0}, {"name": "chr_18_RCC5417", "taxId": "41875", "score": 1496.0}, {"name": "chr_18_RCC5417", "taxId": "41875", "score": 1487.0}, {"name": "chr_18_RCC5417", "taxId": "41875", "score": 364.0}, {"name": "chr_18_RCC5417", "taxId": "41875", "score": 195.0}, {"name": "chr_18_RCC5417", "taxId": "41875", "score": 159.0}, {"name": "chr_18_RCC5417", "taxId": "41875", "score": 1480.0}, {"name": "chr_18_RCC5417", "taxId": "41875", "score": 832.0}, {"name": "chr_18_RCC5417", "taxId": "41875", "score": 678.0}, {"name": "chr_18_RCC5417", "taxId": "41875", "score": 1476.0}, {"name": "chr_18_RCC5417", "taxId": "41875", "score": 1469.0}, {"name": "chr_18_RCC5417", "taxId": "41875", "score": 1463.0}, {"name": "chr_18_RCC5417", "taxId": "41875", "score": 1424.0}, {"name": "chr_18_RCC5417", "taxId": "41875", "score": 1387.0}, {"name": "chr_18_RCC5417", "taxId": "41875", "score": 1387.0}, {"name": "chr_18_RCC5417", "taxId": "41875", "score": 1386.0}, {"name": "chr_18_RCC5417", "taxId": "41875", "score": 174.0}, {"name": "chr_18_RCC5417", "taxId": "41875", "score": 1367.0}, {"name": "chr_18_RCC5417", "taxId": "41875", "score": 440.0}, {"name": "chr_18_RCC5417", "taxId": "41875", "score": 1319.0}, {"name": "chr_18_RCC5417", "taxId": "41875", "score": 1314.0}, {"name": "chr_18_RCC5417", "taxId": "41875", "score": 1299.0}, {"name": "chr_18_RCC5417", "taxId": "41875", "score": 1275.0}, {"name": "chr_18_RCC5417", "taxId": "41875", "score": 1271.0}, {"name": "chr_18_RCC5417", "taxId": "41875", "score": 416.0}, {"name": "chr_18_RCC5417", "taxId": "41875", "score": 1249.0}, {"name": "chr_18_RCC5417", "taxId": "41875", "score": 885.0}, {"name": "chr_18_RCC5417", "taxId": "41875", "score": 778.0}, {"name": "chr_18_RCC5417", "taxId": "41875", "score": 719.0}, {"name": "chr_18_RCC5417", "taxId": "41875", "score": 171.0}, {"name": "chr_18_RCC5417", "taxId": "41875", "score": 1181.0}, {"name": "chr_18_RCC5417", "taxId": "41875", "score": 1170.0}, {"name": "chr_18_RCC5417", "taxId": "41875", "score": 1134.0}, {"name": "chr_18_RCC5417", "taxId": "41875", "score": 276.0}, {"name": "chr_18_RCC5417", "taxId": "41875", "score": 1127.0}, {"name": "chr_18_RCC5417", "taxId": "41875", "score": 1120.0}, {"name": "chr_18_RCC5417", "taxId": "41875", "score": 1105.0}, {"name": "chr_18_RCC5417", "taxId": "41875", "score": 749.0}, {"name": "chr_18_RCC5417", "taxId": "41875", "score": 1098.0}, {"name": "chr_18_RCC5417", "taxId": "41875", "score": 1096.0}, {"name": "chr_18_RCC5417", "taxId": "41875", "score": 494.0}, {"name": "chr_18_RCC5417", "taxId": "41875", "score": 1083.0}, {"name": "chr_18_RCC5417", "taxId": "41875", "score": 1079.0}, {"name": "chr_18_RCC5417", "taxId": "41875", "score": 737.0}, {"name": "chr_18_RCC5417", "taxId": "41875", "score": 1053.0}, {"name": "chr_18_RCC5417", "taxId": "41875", "score": 1053.0}, {"name": "chr_18_RCC5417", "taxId": "41875", "score": 1048.0}, {"name": "chr_18_RCC5417", "taxId": "41875", "score": 974.0}, {"name": "chr_18_RCC5417", "taxId": "41875", "score": 974.0}, {"name": "chr_18_RCC5417", "taxId": "41875", "score": 843.0}, {"name": "chr_18_RCC5417", "taxId": "41875", "score": 841.0}, {"name": "chr_18_RCC5417", "taxId": "41875", "score": 784.0}, {"name": "chr_18_RCC5417", "taxId": "41875", "score": 763.0}, {"name": "chr_18_RCC5417", "taxId": "41875", "score": 741.0}, {"name": "chr_18_RCC5417", "taxId": "41875", "score": 712.0}, {"name": "chr_18_RCC5417", "taxId": "41875", "score": 702.0}, {"name": "chr_18_RCC5417", "taxId": "41875", "score": 935.0}, {"name": "chr_18_RCC5417", "taxId": "41875", "score": 479.0}, {"name": "chr_18_RCC5417", "taxId": "41875", "score": 926.0}, {"name": "chr_18_RCC5417", "taxId": "41875", "score": 922.0}, {"name": "chr_18_RCC5417", "taxId": "41875", "score": 510.0}, {"name": "chr_18_RCC5417", "taxId": "41875", "score": 878.0}, {"name": "chr_18_RCC5417", "taxId": "41875", "score": 872.0}, {"name": "chr_18_RCC5417", "taxId": "41875", "score": 872.0}, {"name": "chr_18_RCC5417", "taxId": "41875", "score": 678.0}, {"name": "chr_18_RCC5417", "taxId": "41875", "score": 865.0}, {"name": "chr_18_RCC5417", "taxId": "41875", "score": 745.0}, {"name": "chr_18_RCC5417", "taxId": "41875", "score": 854.0}, {"name": "chr_18_RCC5417", "taxId": "41875", "score": 852.0}, {"name": "chr_18_RCC5417", "taxId": "41875", "score": 850.0}, {"name": "chr_18_RCC5417", "taxId": "41875", "score": 848.0}, {"name": "chr_18_RCC5417", "taxId": "41875", "score": 845.0}, {"name": "chr_18_RCC5417", "taxId": "41875", "score": 830.0}, {"name": "chr_18_RCC5417", "taxId": "41875", "score": 802.0}, {"name": "chr_18_RCC5417", "taxId": "41875", "score": 773.0}, {"name": "chr_18_RCC5417", "taxId": "41875", "score": 706.0}, {"name": "chr_18_RCC5417", "taxId": "41875", "score": 571.0}, {"name": "chr_18_RCC5417", "taxId": "41875", "score": 843.0}, {"name": "chr_18_RCC5417", "taxId": "41875", "score": 833.0}, {"name": "chr_18_RCC5417", "taxId": "41875", "score": 302.0}, {"name": "chr_18_RCC5417", "taxId": "41875", "score": 819.0}, {"name": "chr_18_RCC5417", "taxId": "41875", "score": 712.0}, {"name": "chr_18_RCC5417", "taxId": "41875", "score": 802.0}, {"name": "chr_18_RCC5417", "taxId": "41875", "score": 773.0}, {"name": "chr_18_RCC5417", "taxId": "41875", "score": 706.0}, {"name": "chr_18_RCC5417", "taxId": "41875", "score": 798.0}, {"name": "chr_18_RCC5417", "taxId": "41875", "score": 798.0}, {"name": "chr_18_RCC5417", "taxId": "41875", "score": 778.0}, {"name": "chr_18_RCC5417", "taxId": "41875", "score": 767.0}, {"name": "chr_18_RCC5417", "taxId": "41875", "score": 763.0}, {"name": "chr_18_RCC5417", "taxId": "41875", "score": 749.0}, {"name": "chr_18_RCC5417", "taxId": "41875", "score": 745.0}, {"name": "chr_18_RCC5417", "taxId": "41875", "score": 741.0}, {"name": "chr_18_RCC5417", "taxId": "41875", "score": 702.0}, {"name": "chr_18_RCC5417", "taxId": "41875", "score": 737.0}, {"name": "chr_18_RCC5417", "taxId": "41875", "score": 725.0}, {"name": "chr_18_RCC5417", "taxId": "41875", "score": 723.0}, {"name": "chr_18_RCC5417", "taxId": "41875", "score": 717.0}, {"name": "chr_18_RCC5417", "taxId": "564608", "score": 715.0}, {"name": "chr_18_RCC5417", "taxId": "564608", "score": 163.0}, {"name": "chr_18_RCC5417", "taxId": "41875", "score": 693.0}, {"name": "chr_18_RCC5417", "taxId": "41875", "score": 623.0}, {"name": "chr_18_RCC5417", "taxId": "41875", "score": 616.0}, {"name": "chr_18_RCC5417", "taxId": "41875", "score": 604.0}, {"name": "chr_18_RCC5417", "taxId": "41875", "score": 582.0}, {"name": "chr_18_RCC5417", "taxId": "41875", "score": 523.0}, {"name": "chr_18_RCC5417", "taxId": "41875", "score": 178.0}, {"name": "chr_18_RCC5417", "taxId": "41875", "score": 580.0}, {"name": "chr_18_RCC5417", "taxId": "41875", "score": 580.0}, {"name": "chr_18_RCC5417", "taxId": "41875", "score": 483.0}, {"name": "chr_18_RCC5417", "taxId": "41875", "score": 575.0}, {"name": "chr_18_RCC5417", "taxId": "41875", "score": 560.0}, {"name": "chr_18_RCC5417", "taxId": "41875", "score": 551.0}, {"name": "chr_18_RCC5417", "taxId": "41875", "score": 549.0}, {"name": "chr_18_RCC5417", "taxId": "41875", "score": 538.0}, {"name": "chr_18_RCC5417", "taxId": "41875", "score": 523.0}, {"name": "chr_18_RCC5417", "taxId": "41875", "score": 518.0}, {"name": "chr_18_RCC5417", "taxId": "41875", "score": 483.0}, {"name": "chr_18_RCC5417", "taxId": "41875", "score": 409.0}, {"name": "chr_18_RCC5417", "taxId": "41875", "score": 202.0}, {"name": "chr_18_RCC5417", "taxId": "41875", "score": 372.0}, {"name": "chr_18_RCC5417", "taxId": "41875", "score": 366.0}, {"name": "chr_18_RCC5417", "taxId": "70448", "score": 353.0}, {"name": "chr_18_RCC5417", "taxId": "41875", "score": 331.0}, {"name": "chr_18_RCC5417", "taxId": "41875", "score": 315.0}, {"name": "chr_18_RCC5417", "taxId": "41875", "score": 303.0}, {"name": "chr_18_RCC5417", "taxId": "145388", "score": 298.0}, {"name": "chr_18_RCC5417", "taxId": "41875", "score": 298.0}, {"name": "chr_18_RCC5417", "taxId": "41875", "score": 291.0}, {"name": "chr_18_RCC5417", "taxId": "70448", "score": 248.0}, {"name": "chr_18_RCC5417", "taxId": "41875", "score": 207.0}, {"name": "chr_18_RCC5417", "taxId": "5480", "score": 191.0}, {"name": "chr_18_RCC5417", "taxId": "41875", "score": 189.0}, {"name": "chr_18_RCC5417", "taxId": "280463", "score": 148.0}, {"name": "chr_18_RCC5417", "taxId": "656061", "score": 145.0}, {"name": "chr_18_RCC5417", "taxId": "4686", "score": 141.0}]}, "taxonomy": {"bestsum": {"species": {"tax": "Bathycoccus prasinos", "score": 960668.0, "c_index": 9}, "genus": {"tax": "Bathycoccus", "score": 960668.0, "c_index": 9}, "family": {"tax": "Bathycoccaceae", "score": 964861.0, "c_index": 8}, "order": {"tax": "Mamiellales", "score": 965739.0, "c_index": 7}, "phylum": {"tax": "Chlorophyta", "score": 966037.0, "c_index": 4}, "superkingdom": {"tax": "Eukaryota", "score": 970685.0, "c_index": 0}}}}, "chr_17_RCC5417": {"name": "chr_17_RCC5417", "length": 482895, "n_count": 0, "agct_count": 482895, "gc": 0.472, "covs": {"bam0": 22.3938}, "read_cov": {"bam0": 43396}, "hits": {"tax0": [{"name": "chr_17_RCC5417", "taxId": "41875", "score": 57047.0}, {"name": "chr_17_RCC5417", "taxId": "41875", "score": 52885.0}, {"name": "chr_17_RCC5417", "taxId": "41875", "score": 41349.0}, {"name": "chr_17_RCC5417", "taxId": "41875", "score": 38025.0}, {"name": "chr_17_RCC5417", "taxId": "41875", "score": 36967.0}, {"name": "chr_17_RCC5417", "taxId": "41875", "score": 34450.0}, {"name": "chr_17_RCC5417", "taxId": "41875", "score": 26838.0}, {"name": "chr_17_RCC5417", "taxId": "41875", "score": 24258.0}, {"name": "chr_17_RCC5417", "taxId": "41875", "score": 23957.0}, {"name": "chr_17_RCC5417", "taxId": "41875", "score": 19464.0}, {"name": "chr_17_RCC5417", "taxId": "41875", "score": 18783.0}, {"name": "chr_17_RCC5417", "taxId": "41875", "score": 17989.0}, {"name": "chr_17_RCC5417", "taxId": "41875", "score": 17863.0}, {"name": "chr_17_RCC5417", "taxId": "41875", "score": 17270.0}, {"name": "chr_17_RCC5417", "taxId": "41875", "score": 17256.0}, {"name": "chr_17_RCC5417", "taxId": "41875", "score": 16668.0}, {"name": "chr_17_RCC5417", "taxId": "41875", "score": 16174.0}, {"name": "chr_17_RCC5417", "taxId": "41875", "score": 15433.0}, {"name": "chr_17_RCC5417", "taxId": "41875", "score": 14968.0}, {"name": "chr_17_RCC5417", "taxId": "41875", "score": 13339.0}, {"name": "chr_17_RCC5417", "taxId": "41875", "score": 11930.0}, {"name": "chr_17_RCC5417", "taxId": "41875", "score": 11049.0}, {"name": "chr_17_RCC5417", "taxId": "41875", "score": 10983.0}, {"name": "chr_17_RCC5417", "taxId": "41875", "score": 10948.0}, {"name": "chr_17_RCC5417", "taxId": "41875", "score": 10006.0}, {"name": "chr_17_RCC5417", "taxId": "41875", "score": 9925.0}, {"name": "chr_17_RCC5417", "taxId": "41875", "score": 9677.0}, {"name": "chr_17_RCC5417", "taxId": "41875", "score": 9611.0}, {"name": "chr_17_RCC5417", "taxId": "41875", "score": 8610.0}, {"name": "chr_17_RCC5417", "taxId": "41875", "score": 8307.0}, {"name": "chr_17_RCC5417", "taxId": "41875", "score": 8261.0}, {"name": "chr_17_RCC5417", "taxId": "41875", "score": 7114.0}, {"name": "chr_17_RCC5417", "taxId": "41875", "score": 6588.0}, {"name": "chr_17_RCC5417", "taxId": "41875", "score": 6401.0}, {"name": "chr_17_RCC5417", "taxId": "41875", "score": 6379.0}, {"name": "chr_17_RCC5417", "taxId": "41875", "score": 5956.0}, {"name": "chr_17_RCC5417", "taxId": "41875", "score": 4815.0}, {"name": "chr_17_RCC5417", "taxId": "41875", "score": 4599.0}, {"name": "chr_17_RCC5417", "taxId": "41875", "score": 4455.0}, {"name": "chr_17_RCC5417", "taxId": "41875", "score": 4412.0}, {"name": "chr_17_RCC5417", "taxId": "41875", "score": 3945.0}, {"name": "chr_17_RCC5417", "taxId": "41875", "score": 3912.0}, {"name": "chr_17_RCC5417", "taxId": "41875", "score": 3258.0}, {"name": "chr_17_RCC5417", "taxId": "41875", "score": 2540.0}, {"name": "chr_17_RCC5417", "taxId": "41875", "score": 2497.0}, {"name": "chr_17_RCC5417", "taxId": "41875", "score": 2451.0}, {"name": "chr_17_RCC5417", "taxId": "41875", "score": 2442.0}, {"name": "chr_17_RCC5417", "taxId": "41875", "score": 2427.0}, {"name": "chr_17_RCC5417", "taxId": "41875", "score": 2388.0}, {"name": "chr_17_RCC5417", "taxId": "41875", "score": 2386.0}, {"name": "chr_17_RCC5417", "taxId": "41875", "score": 2265.0}, {"name": "chr_17_RCC5417", "taxId": "41875", "score": 1520.0}, {"name": "chr_17_RCC5417", "taxId": "41875", "score": 1474.0}, {"name": "chr_17_RCC5417", "taxId": "41875", "score": 1005.0}, {"name": "chr_17_RCC5417", "taxId": "41875", "score": 889.0}, {"name": "chr_17_RCC5417", "taxId": "41875", "score": 880.0}, {"name": "chr_17_RCC5417", "taxId": "41875", "score": 704.0}, {"name": "chr_17_RCC5417", "taxId": "41875", "score": 671.0}, {"name": "chr_17_RCC5417", "taxId": "41875", "score": 399.0}, {"name": "chr_17_RCC5417", "taxId": "41875", "score": 387.0}, {"name": "chr_17_RCC5417", "taxId": "41875", "score": 381.0}, {"name": "chr_17_RCC5417", "taxId": "41875", "score": 363.0}, {"name": "chr_17_RCC5417", "taxId": "41875", "score": 359.0}, {"name": "chr_17_RCC5417", "taxId": "41875", "score": 326.0}, {"name": "chr_17_RCC5417", "taxId": "41875", "score": 307.0}, {"name": "chr_17_RCC5417", "taxId": "41875", "score": 294.0}, {"name": "chr_17_RCC5417", "taxId": "41875", "score": 272.0}, {"name": "chr_17_RCC5417", "taxId": "41875", "score": 270.0}, {"name": "chr_17_RCC5417", "taxId": "41875", "score": 241.0}, {"name": "chr_17_RCC5417", "taxId": "41875", "score": 206.0}, {"name": "chr_17_RCC5417", "taxId": "41875", "score": 206.0}, {"name": "chr_17_RCC5417", "taxId": "41875", "score": 202.0}, {"name": "chr_17_RCC5417", "taxId": "41875", "score": 195.0}, {"name": "chr_17_RCC5417", "taxId": "41875", "score": 171.0}, {"name": "chr_17_RCC5417", "taxId": "41875", "score": 159.0}, {"name": "chr_17_RCC5417", "taxId": "41875", "score": 154.0}, {"name": "chr_17_RCC5417", "taxId": "41875", "score": 154.0}, {"name": "chr_17_RCC5417", "taxId": "41875", "score": 148.0}, {"name": "chr_17_RCC5417", "taxId": "41875", "score": 13426.0}, {"name": "chr_17_RCC5417", "taxId": "41875", "score": 10479.0}, {"name": "chr_17_RCC5417", "taxId": "41875", "score": 9627.0}, {"name": "chr_17_RCC5417", "taxId": "41875", "score": 8831.0}, {"name": "chr_17_RCC5417", "taxId": "41875", "score": 8436.0}, {"name": "chr_17_RCC5417", "taxId": "41875", "score": 5330.0}, {"name": "chr_17_RCC5417", "taxId": "41875", "score": 2540.0}, {"name": "chr_17_RCC5417", "taxId": "41875", "score": 2451.0}, {"name": "chr_17_RCC5417", "taxId": "41875", "score": 2388.0}, {"name": "chr_17_RCC5417", "taxId": "41875", "score": 399.0}, {"name": "chr_17_RCC5417", "taxId": "41875", "score": 7853.0}, {"name": "chr_17_RCC5417", "taxId": "41875", "score": 7287.0}, {"name": "chr_17_RCC5417", "taxId": "41875", "score": 6765.0}, {"name": "chr_17_RCC5417", "taxId": "41875", "score": 6373.0}, {"name": "chr_17_RCC5417", "taxId": "41875", "score": 206.0}, {"name": "chr_17_RCC5417", "taxId": "41875", "score": 206.0}, {"name": "chr_17_RCC5417", "taxId": "41875", "score": 154.0}, {"name": "chr_17_RCC5417", "taxId": "41875", "score": 6283.0}, {"name": "chr_17_RCC5417", "taxId": "41875", "score": 6150.0}, {"name": "chr_17_RCC5417", "taxId": "41875", "score": 381.0}, {"name": "chr_17_RCC5417", "taxId": "41875", "score": 5915.0}, {"name": "chr_17_RCC5417", "taxId": "41875", "score": 5675.0}, {"name": "chr_17_RCC5417", "taxId": "41875", "score": 5640.0}, {"name": "chr_17_RCC5417", "taxId": "41875", "score": 5555.0}, {"name": "chr_17_RCC5417", "taxId": "41875", "score": 5528.0}, {"name": "chr_17_RCC5417", "taxId": "41875", "score": 141.0}, {"name": "chr_17_RCC5417", "taxId": "41875", "score": 5417.0}, {"name": "chr_17_RCC5417", "taxId": "41875", "score": 259.0}, {"name": "chr_17_RCC5417", "taxId": "41875", "score": 5330.0}, {"name": "chr_17_RCC5417", "taxId": "41875", "score": 5264.0}, {"name": "chr_17_RCC5417", "taxId": "41875", "score": 623.0}, {"name": "chr_17_RCC5417", "taxId": "41875", "score": 5243.0}, {"name": "chr_17_RCC5417", "taxId": "41875", "score": 5101.0}, {"name": "chr_17_RCC5417", "taxId": "41875", "score": 5049.0}, {"name": "chr_17_RCC5417", "taxId": "41875", "score": 4813.0}, {"name": "chr_17_RCC5417", "taxId": "41875", "score": 4793.0}, {"name": "chr_17_RCC5417", "taxId": "41875", "score": 359.0}, {"name": "chr_17_RCC5417", "taxId": "41875", "score": 4735.0}, {"name": "chr_17_RCC5417", "taxId": "41875", "score": 4639.0}, {"name": "chr_17_RCC5417", "taxId": "41875", "score": 3350.0}, {"name": "chr_17_RCC5417", "taxId": "41875", "score": 4590.0}, {"name": "chr_17_RCC5417", "taxId": "41875", "score": 4582.0}, {"name": "chr_17_RCC5417", "taxId": "41875", "score": 4553.0}, {"name": "chr_17_RCC5417", "taxId": "41875", "score": 4399.0}, {"name": "chr_17_RCC5417", "taxId": "41875", "score": 1770.0}, {"name": "chr_17_RCC5417", "taxId": "41875", "score": 4381.0}, {"name": "chr_17_RCC5417", "taxId": "41875", "score": 4368.0}, {"name": "chr_17_RCC5417", "taxId": "41875", "score": 4338.0}, {"name": "chr_17_RCC5417", "taxId": "41875", "score": 4318.0}, {"name": "chr_17_RCC5417", "taxId": "41875", "score": 4309.0}, {"name": "chr_17_RCC5417", "taxId": "41875", "score": 4279.0}, {"name": "chr_17_RCC5417", "taxId": "41875", "score": 4196.0}, {"name": "chr_17_RCC5417", "taxId": "41875", "score": 4178.0}, {"name": "chr_17_RCC5417", "taxId": "41875", "score": 3984.0}, {"name": "chr_17_RCC5417", "taxId": "41875", "score": 279.0}, {"name": "chr_17_RCC5417", "taxId": "41875", "score": 3930.0}, {"name": "chr_17_RCC5417", "taxId": "41875", "score": 3886.0}, {"name": "chr_17_RCC5417", "taxId": "41875", "score": 3862.0}, {"name": "chr_17_RCC5417", "taxId": "41875", "score": 3790.0}, {"name": "chr_17_RCC5417", "taxId": "41875", "score": 3722.0}, {"name": "chr_17_RCC5417", "taxId": "41875", "score": 3674.0}, {"name": "chr_17_RCC5417", "taxId": "41875", "score": 3651.0}, {"name": "chr_17_RCC5417", "taxId": "41875", "score": 209.0}, {"name": "chr_17_RCC5417", "taxId": "41875", "score": 154.0}, {"name": "chr_17_RCC5417", "taxId": "41875", "score": 3607.0}, {"name": "chr_17_RCC5417", "taxId": "41875", "score": 3596.0}, {"name": "chr_17_RCC5417", "taxId": "41875", "score": 3574.0}, {"name": "chr_17_RCC5417", "taxId": "41875", "score": 3496.0}, {"name": "chr_17_RCC5417", "taxId": "41875", "score": 207.0}, {"name": "chr_17_RCC5417", "taxId": "41875", "score": 3452.0}, {"name": "chr_17_RCC5417", "taxId": "41875", "score": 3443.0}, {"name": "chr_17_RCC5417", "taxId": "41875", "score": 3408.0}, {"name": "chr_17_RCC5417", "taxId": "41875", "score": 3389.0}, {"name": "chr_17_RCC5417", "taxId": "41875", "score": 3376.0}, {"name": "chr_17_RCC5417", "taxId": "41875", "score": 3369.0}, {"name": "chr_17_RCC5417", "taxId": "41875", "score": 3352.0}, {"name": "chr_17_RCC5417", "taxId": "41875", "score": 3341.0}, {"name": "chr_17_RCC5417", "taxId": "41875", "score": 3302.0}, {"name": "chr_17_RCC5417", "taxId": "41875", "score": 3264.0}, {"name": "chr_17_RCC5417", "taxId": "41875", "score": 3254.0}, {"name": "chr_17_RCC5417", "taxId": "41875", "score": 3243.0}, {"name": "chr_17_RCC5417", "taxId": "41875", "score": 3236.0}, {"name": "chr_17_RCC5417", "taxId": "41875", "score": 3229.0}, {"name": "chr_17_RCC5417", "taxId": "41875", "score": 3160.0}, {"name": "chr_17_RCC5417", "taxId": "41875", "score": 230.0}, {"name": "chr_17_RCC5417", "taxId": "41875", "score": 3153.0}, {"name": "chr_17_RCC5417", "taxId": "41875", "score": 3086.0}, {"name": "chr_17_RCC5417", "taxId": "41875", "score": 3075.0}, {"name": "chr_17_RCC5417", "taxId": "41875", "score": 3068.0}, {"name": "chr_17_RCC5417", "taxId": "41875", "score": 3064.0}, {"name": "chr_17_RCC5417", "taxId": "41875", "score": 3027.0}, {"name": "chr_17_RCC5417", "taxId": "41875", "score": 3000.0}, {"name": "chr_17_RCC5417", "taxId": "41875", "score": 2988.0}, {"name": "chr_17_RCC5417", "taxId": "41875", "score": 2968.0}, {"name": "chr_17_RCC5417", "taxId": "41875", "score": 2942.0}, {"name": "chr_17_RCC5417", "taxId": "41875", "score": 257.0}, {"name": "chr_17_RCC5417", "taxId": "41875", "score": 2922.0}, {"name": "chr_17_RCC5417", "taxId": "41875", "score": 2872.0}, {"name": "chr_17_RCC5417", "taxId": "41875", "score": 2850.0}, {"name": "chr_17_RCC5417", "taxId": "41875", "score": 2848.0}, {"name": "chr_17_RCC5417", "taxId": "41875", "score": 2813.0}, {"name": "chr_17_RCC5417", "taxId": "41875", "score": 322.0}, {"name": "chr_17_RCC5417", "taxId": "41875", "score": 2813.0}, {"name": "chr_17_RCC5417", "taxId": "41875", "score": 2809.0}, {"name": "chr_17_RCC5417", "taxId": "41875", "score": 2809.0}, {"name": "chr_17_RCC5417", "taxId": "41875", "score": 2726.0}, {"name": "chr_17_RCC5417", "taxId": "41875", "score": 2639.0}, {"name": "chr_17_RCC5417", "taxId": "41875", "score": 2638.0}, {"name": "chr_17_RCC5417", "taxId": "41875", "score": 2627.0}, {"name": "chr_17_RCC5417", "taxId": "41875", "score": 2625.0}, {"name": "chr_17_RCC5417", "taxId": "41875", "score": 2604.0}, {"name": "chr_17_RCC5417", "taxId": "41875", "score": 501.0}, {"name": "chr_17_RCC5417", "taxId": "41875", "score": 2603.0}, {"name": "chr_17_RCC5417", "taxId": "41875", "score": 2588.0}, {"name": "chr_17_RCC5417", "taxId": "41875", "score": 2556.0}, {"name": "chr_17_RCC5417", "taxId": "41875", "score": 2538.0}, {"name": "chr_17_RCC5417", "taxId": "41875", "score": 2523.0}, {"name": "chr_17_RCC5417", "taxId": "41875", "score": 874.0}, {"name": "chr_17_RCC5417", "taxId": "41875", "score": 846.0}, {"name": "chr_17_RCC5417", "taxId": "41875", "score": 745.0}, {"name": "chr_17_RCC5417", "taxId": "41875", "score": 730.0}, {"name": "chr_17_RCC5417", "taxId": "41875", "score": 715.0}, {"name": "chr_17_RCC5417", "taxId": "41875", "score": 669.0}, {"name": "chr_17_RCC5417", "taxId": "41875", "score": 2510.0}, {"name": "chr_17_RCC5417", "taxId": "41875", "score": 2505.0}, {"name": "chr_17_RCC5417", "taxId": "41875", "score": 2486.0}, {"name": "chr_17_RCC5417", "taxId": "41875", "score": 2486.0}, {"name": "chr_17_RCC5417", "taxId": "41875", "score": 1783.0}, {"name": "chr_17_RCC5417", "taxId": "41875", "score": 2420.0}, {"name": "chr_17_RCC5417", "taxId": "41875", "score": 449.0}, {"name": "chr_17_RCC5417", "taxId": "41875", "score": 2414.0}, {"name": "chr_17_RCC5417", "taxId": "41875", "score": 804.0}, {"name": "chr_17_RCC5417", "taxId": "41875", "score": 730.0}, {"name": "chr_17_RCC5417", "taxId": "41875", "score": 619.0}, {"name": "chr_17_RCC5417", "taxId": "41875", "score": 542.0}, {"name": "chr_17_RCC5417", "taxId": "41875", "score": 424.0}, {"name": "chr_17_RCC5417", "taxId": "41875", "score": 2409.0}, {"name": "chr_17_RCC5417", "taxId": "41875", "score": 2407.0}, {"name": "chr_17_RCC5417", "taxId": "41875", "score": 2385.0}, {"name": "chr_17_RCC5417", "taxId": "41875", "score": 418.0}, {"name": "chr_17_RCC5417", "taxId": "41875", "score": 2381.0}, {"name": "chr_17_RCC5417", "taxId": "41875", "score": 2368.0}, {"name": "chr_17_RCC5417", "taxId": "41875", "score": 2366.0}, {"name": "chr_17_RCC5417", "taxId": "41875", "score": 2362.0}, {"name": "chr_17_RCC5417", "taxId": "41875", "score": 2329.0}, {"name": "chr_17_RCC5417", "taxId": "41875", "score": 2327.0}, {"name": "chr_17_RCC5417", "taxId": "41875", "score": 2324.0}, {"name": "chr_17_RCC5417", "taxId": "41875", "score": 2290.0}, {"name": "chr_17_RCC5417", "taxId": "41875", "score": 2283.0}, {"name": "chr_17_RCC5417", "taxId": "41875", "score": 2274.0}, {"name": "chr_17_RCC5417", "taxId": "41875", "score": 2261.0}, {"name": "chr_17_RCC5417", "taxId": "41875", "score": 2178.0}, {"name": "chr_17_RCC5417", "taxId": "41875", "score": 2169.0}, {"name": "chr_17_RCC5417", "taxId": "41875", "score": 2156.0}, {"name": "chr_17_RCC5417", "taxId": "41875", "score": 2150.0}, {"name": "chr_17_RCC5417", "taxId": "41875", "score": 2139.0}, {"name": "chr_17_RCC5417", "taxId": "41875", "score": 2111.0}, {"name": "chr_17_RCC5417", "taxId": "41875", "score": 2100.0}, {"name": "chr_17_RCC5417", "taxId": "41875", "score": 2078.0}, {"name": "chr_17_RCC5417", "taxId": "41875", "score": 2073.0}, {"name": "chr_17_RCC5417", "taxId": "41875", "score": 2060.0}, {"name": "chr_17_RCC5417", "taxId": "41875", "score": 2045.0}, {"name": "chr_17_RCC5417", "taxId": "41875", "score": 2030.0}, {"name": "chr_17_RCC5417", "taxId": "41875", "score": 2030.0}, {"name": "chr_17_RCC5417", "taxId": "41875", "score": 2019.0}, {"name": "chr_17_RCC5417", "taxId": "41875", "score": 2017.0}, {"name": "chr_17_RCC5417", "taxId": "41875", "score": 2004.0}, {"name": "chr_17_RCC5417", "taxId": "41875", "score": 2001.0}, {"name": "chr_17_RCC5417", "taxId": "41875", "score": 2001.0}, {"name": "chr_17_RCC5417", "taxId": "41875", "score": 1989.0}, {"name": "chr_17_RCC5417", "taxId": "41875", "score": 1919.0}, {"name": "chr_17_RCC5417", "taxId": "41875", "score": 278.0}, {"name": "chr_17_RCC5417", "taxId": "41875", "score": 1917.0}, {"name": "chr_17_RCC5417", "taxId": "41875", "score": 1914.0}, {"name": "chr_17_RCC5417", "taxId": "41875", "score": 294.0}, {"name": "chr_17_RCC5417", "taxId": "41875", "score": 279.0}, {"name": "chr_17_RCC5417", "taxId": "41875", "score": 1901.0}, {"name": "chr_17_RCC5417", "taxId": "41875", "score": 1901.0}, {"name": "chr_17_RCC5417", "taxId": "41875", "score": 1892.0}, {"name": "chr_17_RCC5417", "taxId": "41875", "score": 1888.0}, {"name": "chr_17_RCC5417", "taxId": "41875", "score": 1873.0}, {"name": "chr_17_RCC5417", "taxId": "41875", "score": 1868.0}, {"name": "chr_17_RCC5417", "taxId": "41875", "score": 1862.0}, {"name": "chr_17_RCC5417", "taxId": "41875", "score": 1796.0}, {"name": "chr_17_RCC5417", "taxId": "41875", "score": 1792.0}, {"name": "chr_17_RCC5417", "taxId": "41875", "score": 1746.0}, {"name": "chr_17_RCC5417", "taxId": "41875", "score": 1740.0}, {"name": "chr_17_RCC5417", "taxId": "41875", "score": 1705.0}, {"name": "chr_17_RCC5417", "taxId": "41875", "score": 1683.0}, {"name": "chr_17_RCC5417", "taxId": "41875", "score": 1679.0}, {"name": "chr_17_RCC5417", "taxId": "41875", "score": 1674.0}, {"name": "chr_17_RCC5417", "taxId": "41875", "score": 141.0}, {"name": "chr_17_RCC5417", "taxId": "41875", "score": 1666.0}, {"name": "chr_17_RCC5417", "taxId": "41875", "score": 1663.0}, {"name": "chr_17_RCC5417", "taxId": "41875", "score": 1653.0}, {"name": "chr_17_RCC5417", "taxId": "41875", "score": 1642.0}, {"name": "chr_17_RCC5417", "taxId": "41875", "score": 1640.0}, {"name": "chr_17_RCC5417", "taxId": "41875", "score": 1581.0}, {"name": "chr_17_RCC5417", "taxId": "41875", "score": 1544.0}, {"name": "chr_17_RCC5417", "taxId": "41875", "score": 1543.0}, {"name": "chr_17_RCC5417", "taxId": "41875", "score": 1517.0}, {"name": "chr_17_RCC5417", "taxId": "41875", "score": 1507.0}, {"name": "chr_17_RCC5417", "taxId": "41875", "score": 1504.0}, {"name": "chr_17_RCC5417", "taxId": "41875", "score": 1502.0}, {"name": "chr_17_RCC5417", "taxId": "41875", "score": 1483.0}, {"name": "chr_17_RCC5417", "taxId": "41875", "score": 1463.0}, {"name": "chr_17_RCC5417", "taxId": "41875", "score": 1447.0}, {"name": "chr_17_RCC5417", "taxId": "41875", "score": 1419.0}, {"name": "chr_17_RCC5417", "taxId": "41875", "score": 1393.0}, {"name": "chr_17_RCC5417", "taxId": "41875", "score": 1358.0}, {"name": "chr_17_RCC5417", "taxId": "41875", "score": 1358.0}, {"name": "chr_17_RCC5417", "taxId": "41875", "score": 1336.0}, {"name": "chr_17_RCC5417", "taxId": "41875", "score": 1328.0}, {"name": "chr_17_RCC5417", "taxId": "41875", "score": 1325.0}, {"name": "chr_17_RCC5417", "taxId": "41875", "score": 1317.0}, {"name": "chr_17_RCC5417", "taxId": "41875", "score": 1303.0}, {"name": "chr_17_RCC5417", "taxId": "41875", "score": 1282.0}, {"name": "chr_17_RCC5417", "taxId": "41875", "score": 1303.0}, {"name": "chr_17_RCC5417", "taxId": "41875", "score": 1282.0}, {"name": "chr_17_RCC5417", "taxId": "41875", "score": 822.0}, {"name": "chr_17_RCC5417", "taxId": "41875", "score": 544.0}, {"name": "chr_17_RCC5417", "taxId": "41875", "score": 529.0}, {"name": "chr_17_RCC5417", "taxId": "41875", "score": 527.0}, {"name": "chr_17_RCC5417", "taxId": "41875", "score": 483.0}, {"name": "chr_17_RCC5417", "taxId": "41875", "score": 475.0}, {"name": "chr_17_RCC5417", "taxId": "41875", "score": 455.0}, {"name": "chr_17_RCC5417", "taxId": "41875", "score": 438.0}, {"name": "chr_17_RCC5417", "taxId": "41875", "score": 396.0}, {"name": "chr_17_RCC5417", "taxId": "41875", "score": 387.0}, {"name": "chr_17_RCC5417", "taxId": "41875", "score": 257.0}, {"name": "chr_17_RCC5417", "taxId": "41875", "score": 224.0}, {"name": "chr_17_RCC5417", "taxId": "41875", "score": 1301.0}, {"name": "chr_17_RCC5417", "taxId": "41875", "score": 680.0}, {"name": "chr_17_RCC5417", "taxId": "41875", "score": 1288.0}, {"name": "chr_17_RCC5417", "taxId": "41875", "score": 1282.0}, {"name": "chr_17_RCC5417", "taxId": "41875", "score": 1273.0}, {"name": "chr_17_RCC5417", "taxId": "41875", "score": 1269.0}, {"name": "chr_17_RCC5417", "taxId": "41875", "score": 1262.0}, {"name": "chr_17_RCC5417", "taxId": "41875", "score": 1230.0}, {"name": "chr_17_RCC5417", "taxId": "41875", "score": 1214.0}, {"name": "chr_17_RCC5417", "taxId": "41875", "score": 1153.0}, {"name": "chr_17_RCC5417", "taxId": "41875", "score": 215.0}, {"name": "chr_17_RCC5417", "taxId": "41875", "score": 1142.0}, {"name": "chr_17_RCC5417", "taxId": "41875", "score": 1138.0}, {"name": "chr_17_RCC5417", "taxId": "41875", "score": 1120.0}, {"name": "chr_17_RCC5417", "taxId": "41875", "score": 1110.0}, {"name": "chr_17_RCC5417", "taxId": "436017", "score": 1092.0}, {"name": "chr_17_RCC5417", "taxId": "436017", "score": 935.0}, {"name": "chr_17_RCC5417", "taxId": "436017", "score": 667.0}, {"name": "chr_17_RCC5417", "taxId": "436017", "score": 1079.0}, {"name": "chr_17_RCC5417", "taxId": "41875", "score": 1070.0}, {"name": "chr_17_RCC5417", "taxId": "436017", "score": 1048.0}, {"name": "chr_17_RCC5417", "taxId": "70448", "score": 1037.0}, {"name": "chr_17_RCC5417", "taxId": "41875", "score": 1037.0}, {"name": "chr_17_RCC5417", "taxId": "41875", "score": 1029.0}, {"name": "chr_17_RCC5417", "taxId": "41875", "score": 992.0}, {"name": "chr_17_RCC5417", "taxId": "41875", "score": 331.0}, {"name": "chr_17_RCC5417", "taxId": "41875", "score": 976.0}, {"name": "chr_17_RCC5417", "taxId": "41875", "score": 172.0}, {"name": "chr_17_RCC5417", "taxId": "41875", "score": 959.0}, {"name": "chr_17_RCC5417", "taxId": "41875", "score": 939.0}, {"name": "chr_17_RCC5417", "taxId": "41875", "score": 937.0}, {"name": "chr_17_RCC5417", "taxId": "41875", "score": 933.0}, {"name": "chr_17_RCC5417", "taxId": "41875", "score": 911.0}, {"name": "chr_17_RCC5417", "taxId": "41875", "score": 911.0}, {"name": "chr_17_RCC5417", "taxId": "41875", "score": 904.0}, {"name": "chr_17_RCC5417", "taxId": "41875", "score": 171.0}, {"name": "chr_17_RCC5417", "taxId": "41875", "score": 904.0}, {"name": "chr_17_RCC5417", "taxId": "41875", "score": 885.0}, {"name": "chr_17_RCC5417", "taxId": "41875", "score": 811.0}, {"name": "chr_17_RCC5417", "taxId": "41875", "score": 798.0}, {"name": "chr_17_RCC5417", "taxId": "41875", "score": 366.0}, {"name": "chr_17_RCC5417", "taxId": "41875", "score": 893.0}, {"name": "chr_17_RCC5417", "taxId": "41875", "score": 880.0}, {"name": "chr_17_RCC5417", "taxId": "41875", "score": 891.0}, {"name": "chr_17_RCC5417", "taxId": "41875", "score": 891.0}, {"name": "chr_17_RCC5417", "taxId": "41875", "score": 887.0}, {"name": "chr_17_RCC5417", "taxId": "41875", "score": 869.0}, {"name": "chr_17_RCC5417", "taxId": "41875", "score": 887.0}, {"name": "chr_17_RCC5417", "taxId": "41875", "score": 793.0}, {"name": "chr_17_RCC5417", "taxId": "41875", "score": 418.0}, {"name": "chr_17_RCC5417", "taxId": "41875", "score": 874.0}, {"name": "chr_17_RCC5417", "taxId": "41875", "score": 854.0}, {"name": "chr_17_RCC5417", "taxId": "41875", "score": 846.0}, {"name": "chr_17_RCC5417", "taxId": "41875", "score": 715.0}, {"name": "chr_17_RCC5417", "taxId": "41875", "score": 843.0}, {"name": "chr_17_RCC5417", "taxId": "41875", "score": 841.0}, {"name": "chr_17_RCC5417", "taxId": "41875", "score": 833.0}, {"name": "chr_17_RCC5417", "taxId": "41875", "score": 833.0}, {"name": "chr_17_RCC5417", "taxId": "41875", "score": 582.0}, {"name": "chr_17_RCC5417", "taxId": "41875", "score": 470.0}, {"name": "chr_17_RCC5417", "taxId": "41875", "score": 470.0}, {"name": "chr_17_RCC5417", "taxId": "41875", "score": 806.0}, {"name": "chr_17_RCC5417", "taxId": "41875", "score": 806.0}, {"name": "chr_17_RCC5417", "taxId": "41875", "score": 800.0}, {"name": "chr_17_RCC5417", "taxId": "41875", "score": 798.0}, {"name": "chr_17_RCC5417", "taxId": "41875", "score": 793.0}, {"name": "chr_17_RCC5417", "taxId": "41875", "score": 784.0}, {"name": "chr_17_RCC5417", "taxId": "41875", "score": 776.0}, {"name": "chr_17_RCC5417", "taxId": "41875", "score": 776.0}, {"name": "chr_17_RCC5417", "taxId": "41875", "score": 187.0}, {"name": "chr_17_RCC5417", "taxId": "41875", "score": 771.0}, {"name": "chr_17_RCC5417", "taxId": "41875", "score": 745.0}, {"name": "chr_17_RCC5417", "taxId": "41875", "score": 730.0}, {"name": "chr_17_RCC5417", "taxId": "41875", "score": 730.0}, {"name": "chr_17_RCC5417", "taxId": "41875", "score": 728.0}, {"name": "chr_17_RCC5417", "taxId": "41875", "score": 702.0}, {"name": "chr_17_RCC5417", "taxId": "41875", "score": 699.0}, {"name": "chr_17_RCC5417", "taxId": "41875", "score": 693.0}, {"name": "chr_17_RCC5417", "taxId": "41875", "score": 689.0}, {"name": "chr_17_RCC5417", "taxId": "436017", "score": 682.0}, {"name": "chr_17_RCC5417", "taxId": "41875", "score": 680.0}, {"name": "chr_17_RCC5417", "taxId": "41875", "score": 680.0}, {"name": "chr_17_RCC5417", "taxId": "41875", "score": 634.0}, {"name": "chr_17_RCC5417", "taxId": "41875", "score": 669.0}, {"name": "chr_17_RCC5417", "taxId": "41875", "score": 645.0}, {"name": "chr_17_RCC5417", "taxId": "41875", "score": 638.0}, {"name": "chr_17_RCC5417", "taxId": "436017", "score": 628.0}, {"name": "chr_17_RCC5417", "taxId": "436017", "score": 625.0}, {"name": "chr_17_RCC5417", "taxId": "436017", "score": 628.0}, {"name": "chr_17_RCC5417", "taxId": "436017", "score": 625.0}, {"name": "chr_17_RCC5417", "taxId": "436017", "score": 494.0}, {"name": "chr_17_RCC5417", "taxId": "436017", "score": 627.0}, {"name": "chr_17_RCC5417", "taxId": "436017", "score": 625.0}, {"name": "chr_17_RCC5417", "taxId": "41875", "score": 616.0}, {"name": "chr_17_RCC5417", "taxId": "41875", "score": 616.0}, {"name": "chr_17_RCC5417", "taxId": "41875", "score": 604.0}, {"name": "chr_17_RCC5417", "taxId": "70448", "score": 590.0}, {"name": "chr_17_RCC5417", "taxId": "41875", "score": 573.0}, {"name": "chr_17_RCC5417", "taxId": "41875", "score": 564.0}, {"name": "chr_17_RCC5417", "taxId": "41875", "score": 558.0}, {"name": "chr_17_RCC5417", "taxId": "41875", "score": 531.0}, {"name": "chr_17_RCC5417", "taxId": "41875", "score": 527.0}, {"name": "chr_17_RCC5417", "taxId": "41875", "score": 483.0}, {"name": "chr_17_RCC5417", "taxId": "41875", "score": 442.0}, {"name": "chr_17_RCC5417", "taxId": "41875", "score": 422.0}, {"name": "chr_17_RCC5417", "taxId": "41875", "score": 416.0}, {"name": "chr_17_RCC5417", "taxId": "41875", "score": 401.0}, {"name": "chr_17_RCC5417", "taxId": "41875", "score": 392.0}, {"name": "chr_17_RCC5417", "taxId": "41875", "score": 385.0}, {"name": "chr_17_RCC5417", "taxId": "41875", "score": 346.0}, {"name": "chr_17_RCC5417", "taxId": "41875", "score": 313.0}, {"name": "chr_17_RCC5417", "taxId": "41875", "score": 243.0}, {"name": "chr_17_RCC5417", "taxId": "41875", "score": 507.0}, {"name": "chr_17_RCC5417", "taxId": "41875", "score": 488.0}, {"name": "chr_17_RCC5417", "taxId": "436017", "score": 488.0}, {"name": "chr_17_RCC5417", "taxId": "41875", "score": 486.0}, {"name": "chr_17_RCC5417", "taxId": "41875", "score": 261.0}, {"name": "chr_17_RCC5417", "taxId": "41875", "score": 470.0}, {"name": "chr_17_RCC5417", "taxId": "41875", "score": 457.0}, {"name": "chr_17_RCC5417", "taxId": "41875", "score": 405.0}, {"name": "chr_17_RCC5417", "taxId": "41875", "score": 401.0}, {"name": "chr_17_RCC5417", "taxId": "41875", "score": 392.0}, {"name": "chr_17_RCC5417", "taxId": "41875", "score": 387.0}, {"name": "chr_17_RCC5417", "taxId": "41875", "score": 351.0}, {"name": "chr_17_RCC5417", "taxId": "41875", "score": 340.0}, {"name": "chr_17_RCC5417", "taxId": "41875", "score": 305.0}, {"name": "chr_17_RCC5417", "taxId": "41875", "score": 340.0}, {"name": "chr_17_RCC5417", "taxId": "41875", "score": 326.0}, {"name": "chr_17_RCC5417", "taxId": "41875", "score": 193.0}, {"name": "chr_17_RCC5417", "taxId": "41875", "score": 292.0}, {"name": "chr_17_RCC5417", "taxId": "3218", "score": 261.0}, {"name": "chr_17_RCC5417", "taxId": "41875", "score": 241.0}, {"name": "chr_17_RCC5417", "taxId": "41875", "score": 237.0}, {"name": "chr_17_RCC5417", "taxId": "564608", "score": 228.0}, {"name": "chr_17_RCC5417", "taxId": "702113", "score": 224.0}, {"name": "chr_17_RCC5417", "taxId": "41875", "score": 207.0}, {"name": "chr_17_RCC5417", "taxId": "41875", "score": 174.0}, {"name": "chr_17_RCC5417", "taxId": "41875", "score": 202.0}, {"name": "chr_17_RCC5417", "taxId": "41875", "score": 158.0}]}, "taxonomy": {"bestsum": {"species": {"tax": "Bathycoccus prasinos", "score": 1402852.0, "c_index": 5}, "genus": {"tax": "Bathycoccus", "score": 1402852.0, "c_index": 4}, "family": {"tax": "Bathycoccaceae", "score": 1414722.0, "c_index": 3}, "order": {"tax": "Mamiellales", "score": 1414950.0, "c_index": 2}, "phylum": {"tax": "Chlorophyta", "score": 1414950.0, "c_index": 2}, "superkingdom": {"tax": "Eukaryota", "score": 1415211.0, "c_index": 1}}}}, "chr_16_RCC5417": {"name": "chr_16_RCC5417", "length": 518210, "n_count": 100, "agct_count": 518110, "gc": 0.4745, "covs": {"bam0": 21.7788}, "read_cov": {"bam0": 45282}, "hits": {"tax0": [{"name": "chr_16_RCC5417", "taxId": "41875", "score": 42429.0}, {"name": "chr_16_RCC5417", "taxId": "41875", "score": 39741.0}, {"name": "chr_16_RCC5417", "taxId": "41875", "score": 37070.0}, {"name": "chr_16_RCC5417", "taxId": "41875", "score": 34297.0}, {"name": "chr_16_RCC5417", "taxId": "41875", "score": 33558.0}, {"name": "chr_16_RCC5417", "taxId": "41875", "score": 28301.0}, {"name": "chr_16_RCC5417", "taxId": "41875", "score": 27996.0}, {"name": "chr_16_RCC5417", "taxId": "41875", "score": 26827.0}, {"name": "chr_16_RCC5417", "taxId": "41875", "score": 25713.0}, {"name": "chr_16_RCC5417", "taxId": "41875", "score": 22587.0}, {"name": "chr_16_RCC5417", "taxId": "41875", "score": 22157.0}, {"name": "chr_16_RCC5417", "taxId": "41875", "score": 22092.0}, {"name": "chr_16_RCC5417", "taxId": "41875", "score": 22002.0}, {"name": "chr_16_RCC5417", "taxId": "41875", "score": 20209.0}, {"name": "chr_16_RCC5417", "taxId": "41875", "score": 18859.0}, {"name": "chr_16_RCC5417", "taxId": "41875", "score": 18238.0}, {"name": "chr_16_RCC5417", "taxId": "41875", "score": 18020.0}, {"name": "chr_16_RCC5417", "taxId": "41875", "score": 16554.0}, {"name": "chr_16_RCC5417", "taxId": "41875", "score": 15921.0}, {"name": "chr_16_RCC5417", "taxId": "41875", "score": 15420.0}, {"name": "chr_16_RCC5417", "taxId": "41875", "score": 13199.0}, {"name": "chr_16_RCC5417", "taxId": "41875", "score": 13092.0}, {"name": "chr_16_RCC5417", "taxId": "41875", "score": 12639.0}, {"name": "chr_16_RCC5417", "taxId": "41875", "score": 12076.0}, {"name": "chr_16_RCC5417", "taxId": "41875", "score": 11995.0}, {"name": "chr_16_RCC5417", "taxId": "41875", "score": 11847.0}, {"name": "chr_16_RCC5417", "taxId": "41875", "score": 11103.0}, {"name": "chr_16_RCC5417", "taxId": "41875", "score": 9963.0}, {"name": "chr_16_RCC5417", "taxId": "41875", "score": 9723.0}, {"name": "chr_16_RCC5417", "taxId": "41875", "score": 9557.0}, {"name": "chr_16_RCC5417", "taxId": "41875", "score": 9391.0}, {"name": "chr_16_RCC5417", "taxId": "41875", "score": 8226.0}, {"name": "chr_16_RCC5417", "taxId": "41875", "score": 8187.0}, {"name": "chr_16_RCC5417", "taxId": "41875", "score": 8052.0}, {"name": "chr_16_RCC5417", "taxId": "41875", "score": 7938.0}, {"name": "chr_16_RCC5417", "taxId": "41875", "score": 7598.0}, {"name": "chr_16_RCC5417", "taxId": "41875", "score": 7474.0}, {"name": "chr_16_RCC5417", "taxId": "41875", "score": 7053.0}, {"name": "chr_16_RCC5417", "taxId": "41875", "score": 6909.0}, {"name": "chr_16_RCC5417", "taxId": "41875", "score": 5908.0}, {"name": "chr_16_RCC5417", "taxId": "41875", "score": 5873.0}, {"name": "chr_16_RCC5417", "taxId": "41875", "score": 5746.0}, {"name": "chr_16_RCC5417", "taxId": "41875", "score": 5502.0}, {"name": "chr_16_RCC5417", "taxId": "41875", "score": 5240.0}, {"name": "chr_16_RCC5417", "taxId": "41875", "score": 4870.0}, {"name": "chr_16_RCC5417", "taxId": "41875", "score": 4656.0}, {"name": "chr_16_RCC5417", "taxId": "41875", "score": 4477.0}, {"name": "chr_16_RCC5417", "taxId": "41875", "score": 4337.0}, {"name": "chr_16_RCC5417", "taxId": "41875", "score": 3236.0}, {"name": "chr_16_RCC5417", "taxId": "41875", "score": 3109.0}, {"name": "chr_16_RCC5417", "taxId": "41875", "score": 2950.0}, {"name": "chr_16_RCC5417", "taxId": "41875", "score": 2802.0}, {"name": "chr_16_RCC5417", "taxId": "41875", "score": 2545.0}, {"name": "chr_16_RCC5417", "taxId": "41875", "score": 1993.0}, {"name": "chr_16_RCC5417", "taxId": "41875", "score": 1956.0}, {"name": "chr_16_RCC5417", "taxId": "41875", "score": 1871.0}, {"name": "chr_16_RCC5417", "taxId": "41875", "score": 1696.0}, {"name": "chr_16_RCC5417", "taxId": "41875", "score": 1548.0}, {"name": "chr_16_RCC5417", "taxId": "41875", "score": 926.0}, {"name": "chr_16_RCC5417", "taxId": "41875", "score": 715.0}, {"name": "chr_16_RCC5417", "taxId": "41875", "score": 652.0}, {"name": "chr_16_RCC5417", "taxId": "41875", "score": 446.0}, {"name": "chr_16_RCC5417", "taxId": "41875", "score": 370.0}, {"name": "chr_16_RCC5417", "taxId": "41875", "score": 231.0}, {"name": "chr_16_RCC5417", "taxId": "41875", "score": 224.0}, {"name": "chr_16_RCC5417", "taxId": "41875", "score": 163.0}, {"name": "chr_16_RCC5417", "taxId": "41875", "score": 158.0}, {"name": "chr_16_RCC5417", "taxId": "41875", "score": 152.0}, {"name": "chr_16_RCC5417", "taxId": "41875", "score": 11635.0}, {"name": "chr_16_RCC5417", "taxId": "41875", "score": 9118.0}, {"name": "chr_16_RCC5417", "taxId": "41875", "score": 462.0}, {"name": "chr_16_RCC5417", "taxId": "41875", "score": 206.0}, {"name": "chr_16_RCC5417", "taxId": "41875", "score": 7956.0}, {"name": "chr_16_RCC5417", "taxId": "41875", "score": 7877.0}, {"name": "chr_16_RCC5417", "taxId": "41875", "score": 7419.0}, {"name": "chr_16_RCC5417", "taxId": "41875", "score": 7071.0}, {"name": "chr_16_RCC5417", "taxId": "41875", "score": 6761.0}, {"name": "chr_16_RCC5417", "taxId": "41875", "score": 268.0}, {"name": "chr_16_RCC5417", "taxId": "41875", "score": 6619.0}, {"name": "chr_16_RCC5417", "taxId": "41875", "score": 6612.0}, {"name": "chr_16_RCC5417", "taxId": "41875", "score": 6554.0}, {"name": "chr_16_RCC5417", "taxId": "41875", "score": 6475.0}, {"name": "chr_16_RCC5417", "taxId": "41875", "score": 6453.0}, {"name": "chr_16_RCC5417", "taxId": "41875", "score": 6421.0}, {"name": "chr_16_RCC5417", "taxId": "41875", "score": 6359.0}, {"name": "chr_16_RCC5417", "taxId": "41875", "score": 6277.0}, {"name": "chr_16_RCC5417", "taxId": "41875", "score": 6089.0}, {"name": "chr_16_RCC5417", "taxId": "41875", "score": 5910.0}, {"name": "chr_16_RCC5417", "taxId": "41875", "score": 5718.0}, {"name": "chr_16_RCC5417", "taxId": "41875", "score": 291.0}, {"name": "chr_16_RCC5417", "taxId": "41875", "score": 5461.0}, {"name": "chr_16_RCC5417", "taxId": "41875", "score": 5293.0}, {"name": "chr_16_RCC5417", "taxId": "41875", "score": 5171.0}, {"name": "chr_16_RCC5417", "taxId": "41875", "score": 5147.0}, {"name": "chr_16_RCC5417", "taxId": "41875", "score": 4916.0}, {"name": "chr_16_RCC5417", "taxId": "41875", "score": 4861.0}, {"name": "chr_16_RCC5417", "taxId": "41875", "score": 4854.0}, {"name": "chr_16_RCC5417", "taxId": "41875", "score": 4854.0}, {"name": "chr_16_RCC5417", "taxId": "41875", "score": 4798.0}, {"name": "chr_16_RCC5417", "taxId": "41875", "score": 667.0}, {"name": "chr_16_RCC5417", "taxId": "41875", "score": 4765.0}, {"name": "chr_16_RCC5417", "taxId": "41875", "score": 4735.0}, {"name": "chr_16_RCC5417", "taxId": "41875", "score": 313.0}, {"name": "chr_16_RCC5417", "taxId": "41875", "score": 4730.0}, {"name": "chr_16_RCC5417", "taxId": "41875", "score": 4676.0}, {"name": "chr_16_RCC5417", "taxId": "41875", "score": 4619.0}, {"name": "chr_16_RCC5417", "taxId": "41875", "score": 4488.0}, {"name": "chr_16_RCC5417", "taxId": "41875", "score": 4396.0}, {"name": "chr_16_RCC5417", "taxId": "41875", "score": 4246.0}, {"name": "chr_16_RCC5417", "taxId": "41875", "score": 4233.0}, {"name": "chr_16_RCC5417", "taxId": "41875", "score": 4224.0}, {"name": "chr_16_RCC5417", "taxId": "41875", "score": 268.0}, {"name": "chr_16_RCC5417", "taxId": "41875", "score": 243.0}, {"name": "chr_16_RCC5417", "taxId": "41875", "score": 4220.0}, {"name": "chr_16_RCC5417", "taxId": "41875", "score": 4161.0}, {"name": "chr_16_RCC5417", "taxId": "41875", "score": 4128.0}, {"name": "chr_16_RCC5417", "taxId": "41875", "score": 4010.0}, {"name": "chr_16_RCC5417", "taxId": "41875", "score": 3984.0}, {"name": "chr_16_RCC5417", "taxId": "41875", "score": 3973.0}, {"name": "chr_16_RCC5417", "taxId": "41875", "score": 3928.0}, {"name": "chr_16_RCC5417", "taxId": "41875", "score": 3895.0}, {"name": "chr_16_RCC5417", "taxId": "41875", "score": 3868.0}, {"name": "chr_16_RCC5417", "taxId": "41875", "score": 3825.0}, {"name": "chr_16_RCC5417", "taxId": "41875", "score": 3818.0}, {"name": "chr_16_RCC5417", "taxId": "41875", "score": 3794.0}, {"name": "chr_16_RCC5417", "taxId": "41875", "score": 3770.0}, {"name": "chr_16_RCC5417", "taxId": "41875", "score": 3727.0}, {"name": "chr_16_RCC5417", "taxId": "41875", "score": 3653.0}, {"name": "chr_16_RCC5417", "taxId": "41875", "score": 3626.0}, {"name": "chr_16_RCC5417", "taxId": "41875", "score": 3620.0}, {"name": "chr_16_RCC5417", "taxId": "41875", "score": 3591.0}, {"name": "chr_16_RCC5417", "taxId": "41875", "score": 3587.0}, {"name": "chr_16_RCC5417", "taxId": "41875", "score": 3563.0}, {"name": "chr_16_RCC5417", "taxId": "41875", "score": 3555.0}, {"name": "chr_16_RCC5417", "taxId": "41875", "score": 3483.0}, {"name": "chr_16_RCC5417", "taxId": "41875", "score": 241.0}, {"name": "chr_16_RCC5417", "taxId": "41875", "score": 3452.0}, {"name": "chr_16_RCC5417", "taxId": "41875", "score": 3369.0}, {"name": "chr_16_RCC5417", "taxId": "41875", "score": 1456.0}, {"name": "chr_16_RCC5417", "taxId": "41875", "score": 3352.0}, {"name": "chr_16_RCC5417", "taxId": "41875", "score": 3349.0}, {"name": "chr_16_RCC5417", "taxId": "41875", "score": 3338.0}, {"name": "chr_16_RCC5417", "taxId": "41875", "score": 3326.0}, {"name": "chr_16_RCC5417", "taxId": "41875", "score": 361.0}, {"name": "chr_16_RCC5417", "taxId": "41875", "score": 3308.0}, {"name": "chr_16_RCC5417", "taxId": "41875", "score": 145.0}, {"name": "chr_16_RCC5417", "taxId": "41875", "score": 3291.0}, {"name": "chr_16_RCC5417", "taxId": "41875", "score": 3238.0}, {"name": "chr_16_RCC5417", "taxId": "41875", "score": 327.0}, {"name": "chr_16_RCC5417", "taxId": "41875", "score": 3205.0}, {"name": "chr_16_RCC5417", "taxId": "41875", "score": 3193.0}, {"name": "chr_16_RCC5417", "taxId": "41875", "score": 3179.0}, {"name": "chr_16_RCC5417", "taxId": "41875", "score": 3136.0}, {"name": "chr_16_RCC5417", "taxId": "41875", "score": 3131.0}, {"name": "chr_16_RCC5417", "taxId": "41875", "score": 3110.0}, {"name": "chr_16_RCC5417", "taxId": "41875", "score": 3105.0}, {"name": "chr_16_RCC5417", "taxId": "41875", "score": 3103.0}, {"name": "chr_16_RCC5417", "taxId": "41875", "score": 3101.0}, {"name": "chr_16_RCC5417", "taxId": "41875", "score": 922.0}, {"name": "chr_16_RCC5417", "taxId": "41875", "score": 3075.0}, {"name": "chr_16_RCC5417", "taxId": "41875", "score": 3075.0}, {"name": "chr_16_RCC5417", "taxId": "41875", "score": 3062.0}, {"name": "chr_16_RCC5417", "taxId": "41875", "score": 3048.0}, {"name": "chr_16_RCC5417", "taxId": "41875", "score": 3042.0}, {"name": "chr_16_RCC5417", "taxId": "41875", "score": 2998.0}, {"name": "chr_16_RCC5417", "taxId": "41875", "score": 2987.0}, {"name": "chr_16_RCC5417", "taxId": "41875", "score": 2987.0}, {"name": "chr_16_RCC5417", "taxId": "41875", "score": 767.0}, {"name": "chr_16_RCC5417", "taxId": "41875", "score": 2983.0}, {"name": "chr_16_RCC5417", "taxId": "41875", "score": 2981.0}, {"name": "chr_16_RCC5417", "taxId": "41875", "score": 2977.0}, {"name": "chr_16_RCC5417", "taxId": "41875", "score": 150.0}, {"name": "chr_16_RCC5417", "taxId": "41875", "score": 2970.0}, {"name": "chr_16_RCC5417", "taxId": "41875", "score": 2953.0}, {"name": "chr_16_RCC5417", "taxId": "41875", "score": 446.0}, {"name": "chr_16_RCC5417", "taxId": "41875", "score": 2929.0}, {"name": "chr_16_RCC5417", "taxId": "41875", "score": 2905.0}, {"name": "chr_16_RCC5417", "taxId": "41875", "score": 2898.0}, {"name": "chr_16_RCC5417", "taxId": "41875", "score": 2892.0}, {"name": "chr_16_RCC5417", "taxId": "41875", "score": 2865.0}, {"name": "chr_16_RCC5417", "taxId": "41875", "score": 2857.0}, {"name": "chr_16_RCC5417", "taxId": "41875", "score": 2833.0}, {"name": "chr_16_RCC5417", "taxId": "41875", "score": 2806.0}, {"name": "chr_16_RCC5417", "taxId": "41875", "score": 370.0}, {"name": "chr_16_RCC5417", "taxId": "41875", "score": 2804.0}, {"name": "chr_16_RCC5417", "taxId": "41875", "score": 2782.0}, {"name": "chr_16_RCC5417", "taxId": "41875", "score": 2767.0}, {"name": "chr_16_RCC5417", "taxId": "41875", "score": 2750.0}, {"name": "chr_16_RCC5417", "taxId": "41875", "score": 2745.0}, {"name": "chr_16_RCC5417", "taxId": "41875", "score": 2741.0}, {"name": "chr_16_RCC5417", "taxId": "41875", "score": 2710.0}, {"name": "chr_16_RCC5417", "taxId": "41875", "score": 2678.0}, {"name": "chr_16_RCC5417", "taxId": "41875", "score": 2621.0}, {"name": "chr_16_RCC5417", "taxId": "2057808", "score": 2610.0}, {"name": "chr_16_RCC5417", "taxId": "41875", "score": 2599.0}, {"name": "chr_16_RCC5417", "taxId": "41875", "score": 1038.0}, {"name": "chr_16_RCC5417", "taxId": "41875", "score": 163.0}, {"name": "chr_16_RCC5417", "taxId": "41875", "score": 2584.0}, {"name": "chr_16_RCC5417", "taxId": "41875", "score": 2529.0}, {"name": "chr_16_RCC5417", "taxId": "41875", "score": 2525.0}, {"name": "chr_16_RCC5417", "taxId": "41875", "score": 2495.0}, {"name": "chr_16_RCC5417", "taxId": "41875", "score": 920.0}, {"name": "chr_16_RCC5417", "taxId": "41875", "score": 841.0}, {"name": "chr_16_RCC5417", "taxId": "41875", "score": 795.0}, {"name": "chr_16_RCC5417", "taxId": "41875", "score": 211.0}, {"name": "chr_16_RCC5417", "taxId": "41875", "score": 2507.0}, {"name": "chr_16_RCC5417", "taxId": "41875", "score": 2495.0}, {"name": "chr_16_RCC5417", "taxId": "41875", "score": 2468.0}, {"name": "chr_16_RCC5417", "taxId": "41875", "score": 193.0}, {"name": "chr_16_RCC5417", "taxId": "41875", "score": 2462.0}, {"name": "chr_16_RCC5417", "taxId": "1774273", "score": 2460.0}, {"name": "chr_16_RCC5417", "taxId": "41875", "score": 2455.0}, {"name": "chr_16_RCC5417", "taxId": "41875", "score": 2453.0}, {"name": "chr_16_RCC5417", "taxId": "41875", "score": 2442.0}, {"name": "chr_16_RCC5417", "taxId": "41875", "score": 2348.0}, {"name": "chr_16_RCC5417", "taxId": "41875", "score": 1773.0}, {"name": "chr_16_RCC5417", "taxId": "41875", "score": 763.0}, {"name": "chr_16_RCC5417", "taxId": "41875", "score": 2442.0}, {"name": "chr_16_RCC5417", "taxId": "41875", "score": 2348.0}, {"name": "chr_16_RCC5417", "taxId": "41875", "score": 1773.0}, {"name": "chr_16_RCC5417", "taxId": "41875", "score": 1138.0}, {"name": "chr_16_RCC5417", "taxId": "41875", "score": 763.0}, {"name": "chr_16_RCC5417", "taxId": "41875", "score": 2440.0}, {"name": "chr_16_RCC5417", "taxId": "41875", "score": 2416.0}, {"name": "chr_16_RCC5417", "taxId": "41875", "score": 582.0}, {"name": "chr_16_RCC5417", "taxId": "41875", "score": 2414.0}, {"name": "chr_16_RCC5417", "taxId": "41875", "score": 2407.0}, {"name": "chr_16_RCC5417", "taxId": "41875", "score": 2398.0}, {"name": "chr_16_RCC5417", "taxId": "41875", "score": 2388.0}, {"name": "chr_16_RCC5417", "taxId": "41875", "score": 2357.0}, {"name": "chr_16_RCC5417", "taxId": "41875", "score": 2340.0}, {"name": "chr_16_RCC5417", "taxId": "41875", "score": 2320.0}, {"name": "chr_16_RCC5417", "taxId": "41875", "score": 2302.0}, {"name": "chr_16_RCC5417", "taxId": "41875", "score": 2302.0}, {"name": "chr_16_RCC5417", "taxId": "41875", "score": 2296.0}, {"name": "chr_16_RCC5417", "taxId": "41875", "score": 2289.0}, {"name": "chr_16_RCC5417", "taxId": "41875", "score": 2213.0}, {"name": "chr_16_RCC5417", "taxId": "41875", "score": 2207.0}, {"name": "chr_16_RCC5417", "taxId": "41875", "score": 2189.0}, {"name": "chr_16_RCC5417", "taxId": "41875", "score": 2187.0}, {"name": "chr_16_RCC5417", "taxId": "41875", "score": 2161.0}, {"name": "chr_16_RCC5417", "taxId": "41875", "score": 2154.0}, {"name": "chr_16_RCC5417", "taxId": "41875", "score": 2119.0}, {"name": "chr_16_RCC5417", "taxId": "41875", "score": 2117.0}, {"name": "chr_16_RCC5417", "taxId": "41875", "score": 2093.0}, {"name": "chr_16_RCC5417", "taxId": "41875", "score": 2089.0}, {"name": "chr_16_RCC5417", "taxId": "41875", "score": 2089.0}, {"name": "chr_16_RCC5417", "taxId": "41875", "score": 2073.0}, {"name": "chr_16_RCC5417", "taxId": "41875", "score": 2061.0}, {"name": "chr_16_RCC5417", "taxId": "41875", "score": 2041.0}, {"name": "chr_16_RCC5417", "taxId": "41875", "score": 165.0}, {"name": "chr_16_RCC5417", "taxId": "41875", "score": 2034.0}, {"name": "chr_16_RCC5417", "taxId": "41875", "score": 2013.0}, {"name": "chr_16_RCC5417", "taxId": "41875", "score": 2006.0}, {"name": "chr_16_RCC5417", "taxId": "41875", "score": 1371.0}, {"name": "chr_16_RCC5417", "taxId": "41875", "score": 920.0}, {"name": "chr_16_RCC5417", "taxId": "41875", "score": 1984.0}, {"name": "chr_16_RCC5417", "taxId": "41875", "score": 1954.0}, {"name": "chr_16_RCC5417", "taxId": "41875", "score": 1945.0}, {"name": "chr_16_RCC5417", "taxId": "41875", "score": 1934.0}, {"name": "chr_16_RCC5417", "taxId": "41875", "score": 1923.0}, {"name": "chr_16_RCC5417", "taxId": "41875", "score": 1919.0}, {"name": "chr_16_RCC5417", "taxId": "41875", "score": 1903.0}, {"name": "chr_16_RCC5417", "taxId": "41875", "score": 1886.0}, {"name": "chr_16_RCC5417", "taxId": "41875", "score": 1875.0}, {"name": "chr_16_RCC5417", "taxId": "41875", "score": 1864.0}, {"name": "chr_16_RCC5417", "taxId": "41875", "score": 1862.0}, {"name": "chr_16_RCC5417", "taxId": "41875", "score": 1858.0}, {"name": "chr_16_RCC5417", "taxId": "41875", "score": 1847.0}, {"name": "chr_16_RCC5417", "taxId": "41875", "score": 1803.0}, {"name": "chr_16_RCC5417", "taxId": "41875", "score": 1803.0}, {"name": "chr_16_RCC5417", "taxId": "41875", "score": 1790.0}, {"name": "chr_16_RCC5417", "taxId": "41875", "score": 1790.0}, {"name": "chr_16_RCC5417", "taxId": "41875", "score": 1786.0}, {"name": "chr_16_RCC5417", "taxId": "41875", "score": 1755.0}, {"name": "chr_16_RCC5417", "taxId": "41875", "score": 811.0}, {"name": "chr_16_RCC5417", "taxId": "41875", "score": 723.0}, {"name": "chr_16_RCC5417", "taxId": "41875", "score": 534.0}, {"name": "chr_16_RCC5417", "taxId": "41875", "score": 1751.0}, {"name": "chr_16_RCC5417", "taxId": "754397", "score": 1744.0}, {"name": "chr_16_RCC5417", "taxId": "754397", "score": 1687.0}, {"name": "chr_16_RCC5417", "taxId": "754397", "score": 337.0}, {"name": "chr_16_RCC5417", "taxId": "41875", "score": 1729.0}, {"name": "chr_16_RCC5417", "taxId": "41875", "score": 1727.0}, {"name": "chr_16_RCC5417", "taxId": "1312072", "score": 1722.0}, {"name": "chr_16_RCC5417", "taxId": "1312072", "score": 1687.0}, {"name": "chr_16_RCC5417", "taxId": "1312072", "score": 326.0}, {"name": "chr_16_RCC5417", "taxId": "41875", "score": 1720.0}, {"name": "chr_16_RCC5417", "taxId": "41875", "score": 1718.0}, {"name": "chr_16_RCC5417", "taxId": "41875", "score": 1709.0}, {"name": "chr_16_RCC5417", "taxId": "41875", "score": 1698.0}, {"name": "chr_16_RCC5417", "taxId": "41875", "score": 1696.0}, {"name": "chr_16_RCC5417", "taxId": "41875", "score": 1688.0}, {"name": "chr_16_RCC5417", "taxId": "41875", "score": 1674.0}, {"name": "chr_16_RCC5417", "taxId": "41875", "score": 1657.0}, {"name": "chr_16_RCC5417", "taxId": "41875", "score": 1637.0}, {"name": "chr_16_RCC5417", "taxId": "41875", "score": 303.0}, {"name": "chr_16_RCC5417", "taxId": "41875", "score": 1613.0}, {"name": "chr_16_RCC5417", "taxId": "41875", "score": 1609.0}, {"name": "chr_16_RCC5417", "taxId": "41875", "score": 1602.0}, {"name": "chr_16_RCC5417", "taxId": "41875", "score": 1591.0}, {"name": "chr_16_RCC5417", "taxId": "41875", "score": 1591.0}, {"name": "chr_16_RCC5417", "taxId": "41875", "score": 1580.0}, {"name": "chr_16_RCC5417", "taxId": "41875", "score": 1578.0}, {"name": "chr_16_RCC5417", "taxId": "41875", "score": 1568.0}, {"name": "chr_16_RCC5417", "taxId": "41875", "score": 1561.0}, {"name": "chr_16_RCC5417", "taxId": "41875", "score": 1557.0}, {"name": "chr_16_RCC5417", "taxId": "41875", "score": 1557.0}, {"name": "chr_16_RCC5417", "taxId": "985043", "score": 1546.0}, {"name": "chr_16_RCC5417", "taxId": "985043", "score": 486.0}, {"name": "chr_16_RCC5417", "taxId": "41875", "score": 1513.0}, {"name": "chr_16_RCC5417", "taxId": "1336804", "score": 1496.0}, {"name": "chr_16_RCC5417", "taxId": "1336804", "score": 761.0}, {"name": "chr_16_RCC5417", "taxId": "1336804", "score": 368.0}, {"name": "chr_16_RCC5417", "taxId": "41875", "score": 1474.0}, {"name": "chr_16_RCC5417", "taxId": "41875", "score": 1459.0}, {"name": "chr_16_RCC5417", "taxId": "41875", "score": 1430.0}, {"name": "chr_16_RCC5417", "taxId": "41875", "score": 728.0}, {"name": "chr_16_RCC5417", "taxId": "41875", "score": 1411.0}, {"name": "chr_16_RCC5417", "taxId": "41875", "score": 1391.0}, {"name": "chr_16_RCC5417", "taxId": "41875", "score": 1371.0}, {"name": "chr_16_RCC5417", "taxId": "41875", "score": 920.0}, {"name": "chr_16_RCC5417", "taxId": "41875", "score": 809.0}, {"name": "chr_16_RCC5417", "taxId": "41875", "score": 785.0}, {"name": "chr_16_RCC5417", "taxId": "41875", "score": 730.0}, {"name": "chr_16_RCC5417", "taxId": "41875", "score": 268.0}, {"name": "chr_16_RCC5417", "taxId": "41875", "score": 1363.0}, {"name": "chr_16_RCC5417", "taxId": "41875", "score": 1363.0}, {"name": "chr_16_RCC5417", "taxId": "41875", "score": 1363.0}, {"name": "chr_16_RCC5417", "taxId": "41875", "score": 1341.0}, {"name": "chr_16_RCC5417", "taxId": "41875", "score": 1339.0}, {"name": "chr_16_RCC5417", "taxId": "41875", "score": 152.0}, {"name": "chr_16_RCC5417", "taxId": "41875", "score": 1330.0}, {"name": "chr_16_RCC5417", "taxId": "41875", "score": 1327.0}, {"name": "chr_16_RCC5417", "taxId": "41875", "score": 1319.0}, {"name": "chr_16_RCC5417", "taxId": "996801", "score": 1273.0}, {"name": "chr_16_RCC5417", "taxId": "996801", "score": 274.0}, {"name": "chr_16_RCC5417", "taxId": "996801", "score": 1273.0}, {"name": "chr_16_RCC5417", "taxId": "996801", "score": 274.0}, {"name": "chr_16_RCC5417", "taxId": "41875", "score": 1260.0}, {"name": "chr_16_RCC5417", "taxId": "41875", "score": 1225.0}, {"name": "chr_16_RCC5417", "taxId": "41875", "score": 1223.0}, {"name": "chr_16_RCC5417", "taxId": "41875", "score": 1208.0}, {"name": "chr_16_RCC5417", "taxId": "1529069", "score": 1199.0}, {"name": "chr_16_RCC5417", "taxId": "1529069", "score": 516.0}, {"name": "chr_16_RCC5417", "taxId": "1896175", "score": 1199.0}, {"name": "chr_16_RCC5417", "taxId": "41875", "score": 1160.0}, {"name": "chr_16_RCC5417", "taxId": "41875", "score": 913.0}, {"name": "chr_16_RCC5417", "taxId": "41875", "score": 1142.0}, {"name": "chr_16_RCC5417", "taxId": "41875", "score": 1142.0}, {"name": "chr_16_RCC5417", "taxId": "41875", "score": 1116.0}, {"name": "chr_16_RCC5417", "taxId": "41875", "score": 1110.0}, {"name": "chr_16_RCC5417", "taxId": "313598", "score": 1103.0}, {"name": "chr_16_RCC5417", "taxId": "41875", "score": 1098.0}, {"name": "chr_16_RCC5417", "taxId": "41875", "score": 399.0}, {"name": "chr_16_RCC5417", "taxId": "41875", "score": 1031.0}, {"name": "chr_16_RCC5417", "taxId": "41875", "score": 1020.0}, {"name": "chr_16_RCC5417", "taxId": "41875", "score": 998.0}, {"name": "chr_16_RCC5417", "taxId": "41875", "score": 979.0}, {"name": "chr_16_RCC5417", "taxId": "41875", "score": 647.0}, {"name": "chr_16_RCC5417", "taxId": "41875", "score": 970.0}, {"name": "chr_16_RCC5417", "taxId": "41875", "score": 922.0}, {"name": "chr_16_RCC5417", "taxId": "41875", "score": 876.0}, {"name": "chr_16_RCC5417", "taxId": "41875", "score": 876.0}, {"name": "chr_16_RCC5417", "taxId": "41875", "score": 152.0}, {"name": "chr_16_RCC5417", "taxId": "41875", "score": 865.0}, {"name": "chr_16_RCC5417", "taxId": "41875", "score": 848.0}, {"name": "chr_16_RCC5417", "taxId": "41875", "score": 832.0}, {"name": "chr_16_RCC5417", "taxId": "41875", "score": 725.0}, {"name": "chr_16_RCC5417", "taxId": "41875", "score": 595.0}, {"name": "chr_16_RCC5417", "taxId": "41875", "score": 331.0}, {"name": "chr_16_RCC5417", "taxId": "41875", "score": 826.0}, {"name": "chr_16_RCC5417", "taxId": "41875", "score": 819.0}, {"name": "chr_16_RCC5417", "taxId": "41875", "score": 582.0}, {"name": "chr_16_RCC5417", "taxId": "41875", "score": 385.0}, {"name": "chr_16_RCC5417", "taxId": "41875", "score": 815.0}, {"name": "chr_16_RCC5417", "taxId": "41875", "score": 706.0}, {"name": "chr_16_RCC5417", "taxId": "41875", "score": 586.0}, {"name": "chr_16_RCC5417", "taxId": "41875", "score": 459.0}, {"name": "chr_16_RCC5417", "taxId": "41875", "score": 283.0}, {"name": "chr_16_RCC5417", "taxId": "41875", "score": 798.0}, {"name": "chr_16_RCC5417", "taxId": "41875", "score": 158.0}, {"name": "chr_16_RCC5417", "taxId": "41875", "score": 795.0}, {"name": "chr_16_RCC5417", "taxId": "41875", "score": 785.0}, {"name": "chr_16_RCC5417", "taxId": "41875", "score": 765.0}, {"name": "chr_16_RCC5417", "taxId": "41875", "score": 750.0}, {"name": "chr_16_RCC5417", "taxId": "41875", "score": 680.0}, {"name": "chr_16_RCC5417", "taxId": "41875", "score": 326.0}, {"name": "chr_16_RCC5417", "taxId": "41875", "score": 145.0}, {"name": "chr_16_RCC5417", "taxId": "41875", "score": 749.0}, {"name": "chr_16_RCC5417", "taxId": "41875", "score": 749.0}, {"name": "chr_16_RCC5417", "taxId": "41875", "score": 660.0}, {"name": "chr_16_RCC5417", "taxId": "70448", "score": 747.0}, {"name": "chr_16_RCC5417", "taxId": "41875", "score": 739.0}, {"name": "chr_16_RCC5417", "taxId": "41875", "score": 739.0}, {"name": "chr_16_RCC5417", "taxId": "41875", "score": 261.0}, {"name": "chr_16_RCC5417", "taxId": "41875", "score": 737.0}, {"name": "chr_16_RCC5417", "taxId": "41875", "score": 730.0}, {"name": "chr_16_RCC5417", "taxId": "41875", "score": 715.0}, {"name": "chr_16_RCC5417", "taxId": "41875", "score": 715.0}, {"name": "chr_16_RCC5417", "taxId": "41875", "score": 715.0}, {"name": "chr_16_RCC5417", "taxId": "41875", "score": 706.0}, {"name": "chr_16_RCC5417", "taxId": "41875", "score": 525.0}, {"name": "chr_16_RCC5417", "taxId": "41875", "score": 680.0}, {"name": "chr_16_RCC5417", "taxId": "41875", "score": 675.0}, {"name": "chr_16_RCC5417", "taxId": "41875", "score": 233.0}, {"name": "chr_16_RCC5417", "taxId": "41875", "score": 200.0}, {"name": "chr_16_RCC5417", "taxId": "41875", "score": 675.0}, {"name": "chr_16_RCC5417", "taxId": "41875", "score": 460.0}, {"name": "chr_16_RCC5417", "taxId": "41875", "score": 662.0}, {"name": "chr_16_RCC5417", "taxId": "41875", "score": 267.0}, {"name": "chr_16_RCC5417", "taxId": "41875", "score": 660.0}, {"name": "chr_16_RCC5417", "taxId": "41875", "score": 638.0}, {"name": "chr_16_RCC5417", "taxId": "41875", "score": 621.0}, {"name": "chr_16_RCC5417", "taxId": "41875", "score": 621.0}, {"name": "chr_16_RCC5417", "taxId": "41875", "score": 619.0}, {"name": "chr_16_RCC5417", "taxId": "436017", "score": 616.0}, {"name": "chr_16_RCC5417", "taxId": "436017", "score": 460.0}, {"name": "chr_16_RCC5417", "taxId": "436017", "score": 252.0}, {"name": "chr_16_RCC5417", "taxId": "41875", "score": 599.0}, {"name": "chr_16_RCC5417", "taxId": "41875", "score": 593.0}, {"name": "chr_16_RCC5417", "taxId": "41875", "score": 593.0}, {"name": "chr_16_RCC5417", "taxId": "1855336", "score": 586.0}, {"name": "chr_16_RCC5417", "taxId": "1855336", "score": 291.0}, {"name": "chr_16_RCC5417", "taxId": "41875", "score": 584.0}, {"name": "chr_16_RCC5417", "taxId": "41875", "score": 562.0}, {"name": "chr_16_RCC5417", "taxId": "41875", "score": 556.0}, {"name": "chr_16_RCC5417", "taxId": "41875", "score": 556.0}, {"name": "chr_16_RCC5417", "taxId": "41875", "score": 549.0}, {"name": "chr_16_RCC5417", "taxId": "41875", "score": 171.0}, {"name": "chr_16_RCC5417", "taxId": "41875", "score": 547.0}, {"name": "chr_16_RCC5417", "taxId": "41875", "score": 545.0}, {"name": "chr_16_RCC5417", "taxId": "2058137", "score": 490.0}, {"name": "chr_16_RCC5417", "taxId": "41875", "score": 488.0}, {"name": "chr_16_RCC5417", "taxId": "41875", "score": 488.0}, {"name": "chr_16_RCC5417", "taxId": "1622118", "score": 484.0}, {"name": "chr_16_RCC5417", "taxId": "41875", "score": 483.0}, {"name": "chr_16_RCC5417", "taxId": "70448", "score": 479.0}, {"name": "chr_16_RCC5417", "taxId": "41875", "score": 459.0}, {"name": "chr_16_RCC5417", "taxId": "436017", "score": 457.0}, {"name": "chr_16_RCC5417", "taxId": "41875", "score": 451.0}, {"name": "chr_16_RCC5417", "taxId": "41875", "score": 451.0}, {"name": "chr_16_RCC5417", "taxId": "41875", "score": 158.0}, {"name": "chr_16_RCC5417", "taxId": "41875", "score": 436.0}, {"name": "chr_16_RCC5417", "taxId": "41875", "score": 425.0}, {"name": "chr_16_RCC5417", "taxId": "41875", "score": 139.0}, {"name": "chr_16_RCC5417", "taxId": "41875", "score": 412.0}, {"name": "chr_16_RCC5417", "taxId": "41875", "score": 411.0}, {"name": "chr_16_RCC5417", "taxId": "41875", "score": 401.0}, {"name": "chr_16_RCC5417", "taxId": "41875", "score": 383.0}, {"name": "chr_16_RCC5417", "taxId": "41875", "score": 381.0}, {"name": "chr_16_RCC5417", "taxId": "104268", "score": 377.0}, {"name": "chr_16_RCC5417", "taxId": "41875", "score": 372.0}, {"name": "chr_16_RCC5417", "taxId": "41875", "score": 359.0}, {"name": "chr_16_RCC5417", "taxId": "41875", "score": 315.0}, {"name": "chr_16_RCC5417", "taxId": "41875", "score": 340.0}, {"name": "chr_16_RCC5417", "taxId": "41875", "score": 335.0}, {"name": "chr_16_RCC5417", "taxId": "41875", "score": 305.0}, {"name": "chr_16_RCC5417", "taxId": "41875", "score": 331.0}, {"name": "chr_16_RCC5417", "taxId": "41875", "score": 326.0}, {"name": "chr_16_RCC5417", "taxId": "1850246", "score": 318.0}, {"name": "chr_16_RCC5417", "taxId": "41875", "score": 316.0}, {"name": "chr_16_RCC5417", "taxId": "41875", "score": 305.0}, {"name": "chr_16_RCC5417", "taxId": "41875", "score": 289.0}, {"name": "chr_16_RCC5417", "taxId": "41875", "score": 252.0}, {"name": "chr_16_RCC5417", "taxId": "41875", "score": 244.0}, {"name": "chr_16_RCC5417", "taxId": "41875", "score": 233.0}, {"name": "chr_16_RCC5417", "taxId": "41875", "score": 215.0}, {"name": "chr_16_RCC5417", "taxId": "41875", "score": 178.0}, {"name": "chr_16_RCC5417", "taxId": "564608", "score": 165.0}, {"name": "chr_16_RCC5417", "taxId": "436017", "score": 161.0}, {"name": "chr_16_RCC5417", "taxId": "880160", "score": 154.0}, {"name": "chr_16_RCC5417", "taxId": "436017", "score": 154.0}, {"name": "chr_16_RCC5417", "taxId": "1476901", "score": 152.0}, {"name": "chr_16_RCC5417", "taxId": "41875", "score": 145.0}, {"name": "chr_16_RCC5417", "taxId": "880159", "score": 143.0}]}, "taxonomy": {"bestsum": {"species": {"tax": "Bathycoccus prasinos", "score": 1509528.0, "c_index": 20}, "genus": {"tax": "Bathycoccus", "score": 1509528.0, "c_index": 9}, "family": {"tax": "Bathycoccaceae", "score": 1512854.0, "c_index": 3}, "order": {"tax": "Mamiellales", "score": 1513019.0, "c_index": 2}, "phylum": {"tax": "Chlorophyta", "score": 1513019.0, "c_index": 2}, "superkingdom": {"tax": "Eukaryota", "score": 1513019.0, "c_index": 2}}}}, "chr_15_RCC5417": {"name": "chr_15_RCC5417", "length": 521692, "n_count": 0, "agct_count": 521692, "gc": 0.4799, "covs": {"bam0": 22.0864}, "read_cov": {"bam0": 46239}, "hits": {"tax0": [{"name": "chr_15_RCC5417", "taxId": "41875", "score": 70051.0}, {"name": "chr_15_RCC5417", "taxId": "41875", "score": 68484.0}, {"name": "chr_15_RCC5417", "taxId": "41875", "score": 62194.0}, {"name": "chr_15_RCC5417", "taxId": "41875", "score": 48231.0}, {"name": "chr_15_RCC5417", "taxId": "41875", "score": 46521.0}, {"name": "chr_15_RCC5417", "taxId": "41875", "score": 45408.0}, {"name": "chr_15_RCC5417", "taxId": "41875", "score": 34976.0}, {"name": "chr_15_RCC5417", "taxId": "41875", "score": 31841.0}, {"name": "chr_15_RCC5417", "taxId": "41875", "score": 30757.0}, {"name": "chr_15_RCC5417", "taxId": "41875", "score": 30697.0}, {"name": "chr_15_RCC5417", "taxId": "41875", "score": 28971.0}, {"name": "chr_15_RCC5417", "taxId": "41875", "score": 27700.0}, {"name": "chr_15_RCC5417", "taxId": "41875", "score": 27261.0}, {"name": "chr_15_RCC5417", "taxId": "41875", "score": 23821.0}, {"name": "chr_15_RCC5417", "taxId": "41875", "score": 22895.0}, {"name": "chr_15_RCC5417", "taxId": "41875", "score": 20452.0}, {"name": "chr_15_RCC5417", "taxId": "41875", "score": 18674.0}, {"name": "chr_15_RCC5417", "taxId": "41875", "score": 16654.0}, {"name": "chr_15_RCC5417", "taxId": "41875", "score": 15367.0}, {"name": "chr_15_RCC5417", "taxId": "41875", "score": 14216.0}, {"name": "chr_15_RCC5417", "taxId": "41875", "score": 11745.0}, {"name": "chr_15_RCC5417", "taxId": "41875", "score": 11136.0}, {"name": "chr_15_RCC5417", "taxId": "41875", "score": 10781.0}, {"name": "chr_15_RCC5417", "taxId": "41875", "score": 9716.0}, {"name": "chr_15_RCC5417", "taxId": "41875", "score": 9077.0}, {"name": "chr_15_RCC5417", "taxId": "41875", "score": 9062.0}, {"name": "chr_15_RCC5417", "taxId": "41875", "score": 9033.0}, {"name": "chr_15_RCC5417", "taxId": "41875", "score": 8970.0}, {"name": "chr_15_RCC5417", "taxId": "41875", "score": 8684.0}, {"name": "chr_15_RCC5417", "taxId": "41875", "score": 8336.0}, {"name": "chr_15_RCC5417", "taxId": "41875", "score": 8240.0}, {"name": "chr_15_RCC5417", "taxId": "41875", "score": 6556.0}, {"name": "chr_15_RCC5417", "taxId": "41875", "score": 6407.0}, {"name": "chr_15_RCC5417", "taxId": "41875", "score": 6146.0}, {"name": "chr_15_RCC5417", "taxId": "41875", "score": 5982.0}, {"name": "chr_15_RCC5417", "taxId": "41875", "score": 5738.0}, {"name": "chr_15_RCC5417", "taxId": "41875", "score": 5594.0}, {"name": "chr_15_RCC5417", "taxId": "41875", "score": 5099.0}, {"name": "chr_15_RCC5417", "taxId": "41875", "score": 4800.0}, {"name": "chr_15_RCC5417", "taxId": "41875", "score": 3559.0}, {"name": "chr_15_RCC5417", "taxId": "41875", "score": 3491.0}, {"name": "chr_15_RCC5417", "taxId": "41875", "score": 3236.0}, {"name": "chr_15_RCC5417", "taxId": "41875", "score": 2856.0}, {"name": "chr_15_RCC5417", "taxId": "41875", "score": 2303.0}, {"name": "chr_15_RCC5417", "taxId": "41875", "score": 983.0}, {"name": "chr_15_RCC5417", "taxId": "41875", "score": 869.0}, {"name": "chr_15_RCC5417", "taxId": "41875", "score": 758.0}, {"name": "chr_15_RCC5417", "taxId": "41875", "score": 695.0}, {"name": "chr_15_RCC5417", "taxId": "41875", "score": 645.0}, {"name": "chr_15_RCC5417", "taxId": "41875", "score": 444.0}, {"name": "chr_15_RCC5417", "taxId": "41875", "score": 431.0}, {"name": "chr_15_RCC5417", "taxId": "41875", "score": 187.0}, {"name": "chr_15_RCC5417", "taxId": "41875", "score": 178.0}, {"name": "chr_15_RCC5417", "taxId": "41875", "score": 178.0}, {"name": "chr_15_RCC5417", "taxId": "41875", "score": 152.0}, {"name": "chr_15_RCC5417", "taxId": "41875", "score": 19640.0}, {"name": "chr_15_RCC5417", "taxId": "41875", "score": 12294.0}, {"name": "chr_15_RCC5417", "taxId": "41875", "score": 178.0}, {"name": "chr_15_RCC5417", "taxId": "41875", "score": 11492.0}, {"name": "chr_15_RCC5417", "taxId": "41875", "score": 10246.0}, {"name": "chr_15_RCC5417", "taxId": "41875", "score": 9341.0}, {"name": "chr_15_RCC5417", "taxId": "41875", "score": 9221.0}, {"name": "chr_15_RCC5417", "taxId": "41875", "score": 8894.0}, {"name": "chr_15_RCC5417", "taxId": "41875", "score": 8667.0}, {"name": "chr_15_RCC5417", "taxId": "41875", "score": 8250.0}, {"name": "chr_15_RCC5417", "taxId": "41875", "score": 7470.0}, {"name": "chr_15_RCC5417", "taxId": "41875", "score": 7408.0}, {"name": "chr_15_RCC5417", "taxId": "41875", "score": 7145.0}, {"name": "chr_15_RCC5417", "taxId": "41875", "score": 1312.0}, {"name": "chr_15_RCC5417", "taxId": "41875", "score": 7053.0}, {"name": "chr_15_RCC5417", "taxId": "41875", "score": 7020.0}, {"name": "chr_15_RCC5417", "taxId": "41875", "score": 6876.0}, {"name": "chr_15_RCC5417", "taxId": "41875", "score": 6543.0}, {"name": "chr_15_RCC5417", "taxId": "41875", "score": 335.0}, {"name": "chr_15_RCC5417", "taxId": "41875", "score": 6436.0}, {"name": "chr_15_RCC5417", "taxId": "41875", "score": 6384.0}, {"name": "chr_15_RCC5417", "taxId": "41875", "score": 5945.0}, {"name": "chr_15_RCC5417", "taxId": "41875", "score": 5790.0}, {"name": "chr_15_RCC5417", "taxId": "41875", "score": 5781.0}, {"name": "chr_15_RCC5417", "taxId": "41875", "score": 5509.0}, {"name": "chr_15_RCC5417", "taxId": "41875", "score": 5354.0}, {"name": "chr_15_RCC5417", "taxId": "41875", "score": 597.0}, {"name": "chr_15_RCC5417", "taxId": "41875", "score": 5337.0}, {"name": "chr_15_RCC5417", "taxId": "41875", "score": 5321.0}, {"name": "chr_15_RCC5417", "taxId": "41875", "score": 5249.0}, {"name": "chr_15_RCC5417", "taxId": "41875", "score": 5048.0}, {"name": "chr_15_RCC5417", "taxId": "41875", "score": 5003.0}, {"name": "chr_15_RCC5417", "taxId": "41875", "score": 4855.0}, {"name": "chr_15_RCC5417", "taxId": "41875", "score": 4700.0}, {"name": "chr_15_RCC5417", "taxId": "41875", "score": 4684.0}, {"name": "chr_15_RCC5417", "taxId": "41875", "score": 4682.0}, {"name": "chr_15_RCC5417", "taxId": "41875", "score": 4571.0}, {"name": "chr_15_RCC5417", "taxId": "41875", "score": 4560.0}, {"name": "chr_15_RCC5417", "taxId": "41875", "score": 4505.0}, {"name": "chr_15_RCC5417", "taxId": "41875", "score": 4462.0}, {"name": "chr_15_RCC5417", "taxId": "41875", "score": 4311.0}, {"name": "chr_15_RCC5417", "taxId": "41875", "score": 4277.0}, {"name": "chr_15_RCC5417", "taxId": "41875", "score": 4211.0}, {"name": "chr_15_RCC5417", "taxId": "41875", "score": 4161.0}, {"name": "chr_15_RCC5417", "taxId": "41875", "score": 4161.0}, {"name": "chr_15_RCC5417", "taxId": "41875", "score": 4139.0}, {"name": "chr_15_RCC5417", "taxId": "41875", "score": 619.0}, {"name": "chr_15_RCC5417", "taxId": "41875", "score": 4130.0}, {"name": "chr_15_RCC5417", "taxId": "41875", "score": 4106.0}, {"name": "chr_15_RCC5417", "taxId": "41875", "score": 3952.0}, {"name": "chr_15_RCC5417", "taxId": "41875", "score": 3903.0}, {"name": "chr_15_RCC5417", "taxId": "41875", "score": 3895.0}, {"name": "chr_15_RCC5417", "taxId": "41875", "score": 3884.0}, {"name": "chr_15_RCC5417", "taxId": "41875", "score": 3879.0}, {"name": "chr_15_RCC5417", "taxId": "41875", "score": 3853.0}, {"name": "chr_15_RCC5417", "taxId": "41875", "score": 3812.0}, {"name": "chr_15_RCC5417", "taxId": "41875", "score": 3786.0}, {"name": "chr_15_RCC5417", "taxId": "41875", "score": 3716.0}, {"name": "chr_15_RCC5417", "taxId": "41875", "score": 3674.0}, {"name": "chr_15_RCC5417", "taxId": "41875", "score": 3578.0}, {"name": "chr_15_RCC5417", "taxId": "41875", "score": 248.0}, {"name": "chr_15_RCC5417", "taxId": "41875", "score": 3561.0}, {"name": "chr_15_RCC5417", "taxId": "41875", "score": 3546.0}, {"name": "chr_15_RCC5417", "taxId": "41875", "score": 3535.0}, {"name": "chr_15_RCC5417", "taxId": "41875", "score": 3452.0}, {"name": "chr_15_RCC5417", "taxId": "41875", "score": 3441.0}, {"name": "chr_15_RCC5417", "taxId": "41875", "score": 3408.0}, {"name": "chr_15_RCC5417", "taxId": "41875", "score": 817.0}, {"name": "chr_15_RCC5417", "taxId": "41875", "score": 3408.0}, {"name": "chr_15_RCC5417", "taxId": "41875", "score": 3408.0}, {"name": "chr_15_RCC5417", "taxId": "41875", "score": 3404.0}, {"name": "chr_15_RCC5417", "taxId": "41875", "score": 3386.0}, {"name": "chr_15_RCC5417", "taxId": "41875", "score": 3358.0}, {"name": "chr_15_RCC5417", "taxId": "41875", "score": 3328.0}, {"name": "chr_15_RCC5417", "taxId": "41875", "score": 191.0}, {"name": "chr_15_RCC5417", "taxId": "41875", "score": 3319.0}, {"name": "chr_15_RCC5417", "taxId": "41875", "score": 3280.0}, {"name": "chr_15_RCC5417", "taxId": "41875", "score": 3249.0}, {"name": "chr_15_RCC5417", "taxId": "41875", "score": 3225.0}, {"name": "chr_15_RCC5417", "taxId": "41875", "score": 3184.0}, {"name": "chr_15_RCC5417", "taxId": "41875", "score": 3182.0}, {"name": "chr_15_RCC5417", "taxId": "41875", "score": 3127.0}, {"name": "chr_15_RCC5417", "taxId": "41875", "score": 3125.0}, {"name": "chr_15_RCC5417", "taxId": "41875", "score": 3120.0}, {"name": "chr_15_RCC5417", "taxId": "41875", "score": 3097.0}, {"name": "chr_15_RCC5417", "taxId": "41875", "score": 3064.0}, {"name": "chr_15_RCC5417", "taxId": "41875", "score": 3051.0}, {"name": "chr_15_RCC5417", "taxId": "41875", "score": 3049.0}, {"name": "chr_15_RCC5417", "taxId": "41875", "score": 3016.0}, {"name": "chr_15_RCC5417", "taxId": "41875", "score": 2985.0}, {"name": "chr_15_RCC5417", "taxId": "41875", "score": 2972.0}, {"name": "chr_15_RCC5417", "taxId": "41875", "score": 2970.0}, {"name": "chr_15_RCC5417", "taxId": "41875", "score": 2944.0}, {"name": "chr_15_RCC5417", "taxId": "41875", "score": 2880.0}, {"name": "chr_15_RCC5417", "taxId": "41875", "score": 2876.0}, {"name": "chr_15_RCC5417", "taxId": "41875", "score": 2837.0}, {"name": "chr_15_RCC5417", "taxId": "41875", "score": 2832.0}, {"name": "chr_15_RCC5417", "taxId": "41875", "score": 2820.0}, {"name": "chr_15_RCC5417", "taxId": "41875", "score": 2793.0}, {"name": "chr_15_RCC5417", "taxId": "41875", "score": 2765.0}, {"name": "chr_15_RCC5417", "taxId": "41875", "score": 2748.0}, {"name": "chr_15_RCC5417", "taxId": "41875", "score": 2699.0}, {"name": "chr_15_RCC5417", "taxId": "41875", "score": 2680.0}, {"name": "chr_15_RCC5417", "taxId": "41875", "score": 147.0}, {"name": "chr_15_RCC5417", "taxId": "41875", "score": 2676.0}, {"name": "chr_15_RCC5417", "taxId": "41875", "score": 2656.0}, {"name": "chr_15_RCC5417", "taxId": "41875", "score": 2619.0}, {"name": "chr_15_RCC5417", "taxId": "41875", "score": 2610.0}, {"name": "chr_15_RCC5417", "taxId": "41875", "score": 2599.0}, {"name": "chr_15_RCC5417", "taxId": "41875", "score": 2588.0}, {"name": "chr_15_RCC5417", "taxId": "41875", "score": 2573.0}, {"name": "chr_15_RCC5417", "taxId": "41875", "score": 2566.0}, {"name": "chr_15_RCC5417", "taxId": "41875", "score": 2566.0}, {"name": "chr_15_RCC5417", "taxId": "41875", "score": 2558.0}, {"name": "chr_15_RCC5417", "taxId": "41875", "score": 339.0}, {"name": "chr_15_RCC5417", "taxId": "41875", "score": 2503.0}, {"name": "chr_15_RCC5417", "taxId": "41875", "score": 573.0}, {"name": "chr_15_RCC5417", "taxId": "41875", "score": 2470.0}, {"name": "chr_15_RCC5417", "taxId": "41875", "score": 268.0}, {"name": "chr_15_RCC5417", "taxId": "41875", "score": 2444.0}, {"name": "chr_15_RCC5417", "taxId": "41875", "score": 2433.0}, {"name": "chr_15_RCC5417", "taxId": "41875", "score": 2433.0}, {"name": "chr_15_RCC5417", "taxId": "41875", "score": 2414.0}, {"name": "chr_15_RCC5417", "taxId": "41875", "score": 2410.0}, {"name": "chr_15_RCC5417", "taxId": "41875", "score": 2407.0}, {"name": "chr_15_RCC5417", "taxId": "41875", "score": 2353.0}, {"name": "chr_15_RCC5417", "taxId": "41875", "score": 167.0}, {"name": "chr_15_RCC5417", "taxId": "41875", "score": 2351.0}, {"name": "chr_15_RCC5417", "taxId": "41875", "score": 492.0}, {"name": "chr_15_RCC5417", "taxId": "41875", "score": 2346.0}, {"name": "chr_15_RCC5417", "taxId": "41875", "score": 2313.0}, {"name": "chr_15_RCC5417", "taxId": "41875", "score": 2313.0}, {"name": "chr_15_RCC5417", "taxId": "41875", "score": 2289.0}, {"name": "chr_15_RCC5417", "taxId": "41875", "score": 2287.0}, {"name": "chr_15_RCC5417", "taxId": "41875", "score": 2283.0}, {"name": "chr_15_RCC5417", "taxId": "41875", "score": 2272.0}, {"name": "chr_15_RCC5417", "taxId": "41875", "score": 2272.0}, {"name": "chr_15_RCC5417", "taxId": "41875", "score": 401.0}, {"name": "chr_15_RCC5417", "taxId": "41875", "score": 2241.0}, {"name": "chr_15_RCC5417", "taxId": "41875", "score": 2218.0}, {"name": "chr_15_RCC5417", "taxId": "41875", "score": 2215.0}, {"name": "chr_15_RCC5417", "taxId": "41875", "score": 2189.0}, {"name": "chr_15_RCC5417", "taxId": "41875", "score": 2174.0}, {"name": "chr_15_RCC5417", "taxId": "41875", "score": 2169.0}, {"name": "chr_15_RCC5417", "taxId": "41875", "score": 2163.0}, {"name": "chr_15_RCC5417", "taxId": "41875", "score": 2161.0}, {"name": "chr_15_RCC5417", "taxId": "41875", "score": 2161.0}, {"name": "chr_15_RCC5417", "taxId": "41875", "score": 2158.0}, {"name": "chr_15_RCC5417", "taxId": "41875", "score": 139.0}, {"name": "chr_15_RCC5417", "taxId": "41875", "score": 2158.0}, {"name": "chr_15_RCC5417", "taxId": "41875", "score": 2135.0}, {"name": "chr_15_RCC5417", "taxId": "41875", "score": 2111.0}, {"name": "chr_15_RCC5417", "taxId": "41875", "score": 2098.0}, {"name": "chr_15_RCC5417", "taxId": "41875", "score": 2097.0}, {"name": "chr_15_RCC5417", "taxId": "41875", "score": 2082.0}, {"name": "chr_15_RCC5417", "taxId": "41875", "score": 466.0}, {"name": "chr_15_RCC5417", "taxId": "41875", "score": 2067.0}, {"name": "chr_15_RCC5417", "taxId": "41875", "score": 2056.0}, {"name": "chr_15_RCC5417", "taxId": "41875", "score": 2045.0}, {"name": "chr_15_RCC5417", "taxId": "41875", "score": 2017.0}, {"name": "chr_15_RCC5417", "taxId": "41875", "score": 2015.0}, {"name": "chr_15_RCC5417", "taxId": "41875", "score": 187.0}, {"name": "chr_15_RCC5417", "taxId": "41875", "score": 2010.0}, {"name": "chr_15_RCC5417", "taxId": "41875", "score": 2002.0}, {"name": "chr_15_RCC5417", "taxId": "41875", "score": 1989.0}, {"name": "chr_15_RCC5417", "taxId": "41875", "score": 1984.0}, {"name": "chr_15_RCC5417", "taxId": "41875", "score": 1969.0}, {"name": "chr_15_RCC5417", "taxId": "41875", "score": 1965.0}, {"name": "chr_15_RCC5417", "taxId": "41875", "score": 1956.0}, {"name": "chr_15_RCC5417", "taxId": "41875", "score": 1951.0}, {"name": "chr_15_RCC5417", "taxId": "41875", "score": 1947.0}, {"name": "chr_15_RCC5417", "taxId": "41875", "score": 1941.0}, {"name": "chr_15_RCC5417", "taxId": "41875", "score": 1929.0}, {"name": "chr_15_RCC5417", "taxId": "41875", "score": 1912.0}, {"name": "chr_15_RCC5417", "taxId": "41875", "score": 1910.0}, {"name": "chr_15_RCC5417", "taxId": "41875", "score": 1895.0}, {"name": "chr_15_RCC5417", "taxId": "41875", "score": 1888.0}, {"name": "chr_15_RCC5417", "taxId": "41875", "score": 1382.0}, {"name": "chr_15_RCC5417", "taxId": "41875", "score": 1869.0}, {"name": "chr_15_RCC5417", "taxId": "41875", "score": 1853.0}, {"name": "chr_15_RCC5417", "taxId": "41875", "score": 1818.0}, {"name": "chr_15_RCC5417", "taxId": "41875", "score": 1792.0}, {"name": "chr_15_RCC5417", "taxId": "41875", "score": 1784.0}, {"name": "chr_15_RCC5417", "taxId": "41875", "score": 1770.0}, {"name": "chr_15_RCC5417", "taxId": "41875", "score": 1766.0}, {"name": "chr_15_RCC5417", "taxId": "41875", "score": 1753.0}, {"name": "chr_15_RCC5417", "taxId": "41875", "score": 1746.0}, {"name": "chr_15_RCC5417", "taxId": "41875", "score": 1714.0}, {"name": "chr_15_RCC5417", "taxId": "41875", "score": 1712.0}, {"name": "chr_15_RCC5417", "taxId": "41875", "score": 1688.0}, {"name": "chr_15_RCC5417", "taxId": "41875", "score": 1663.0}, {"name": "chr_15_RCC5417", "taxId": "41875", "score": 1663.0}, {"name": "chr_15_RCC5417", "taxId": "41875", "score": 1609.0}, {"name": "chr_15_RCC5417", "taxId": "41875", "score": 1594.0}, {"name": "chr_15_RCC5417", "taxId": "41875", "score": 1592.0}, {"name": "chr_15_RCC5417", "taxId": "41875", "score": 1591.0}, {"name": "chr_15_RCC5417", "taxId": "41875", "score": 1585.0}, {"name": "chr_15_RCC5417", "taxId": "41875", "score": 1574.0}, {"name": "chr_15_RCC5417", "taxId": "41875", "score": 1541.0}, {"name": "chr_15_RCC5417", "taxId": "41875", "score": 1519.0}, {"name": "chr_15_RCC5417", "taxId": "41875", "score": 1317.0}, {"name": "chr_15_RCC5417", "taxId": "41875", "score": 207.0}, {"name": "chr_15_RCC5417", "taxId": "41875", "score": 1515.0}, {"name": "chr_15_RCC5417", "taxId": "41875", "score": 1513.0}, {"name": "chr_15_RCC5417", "taxId": "41875", "score": 457.0}, {"name": "chr_15_RCC5417", "taxId": "41875", "score": 1507.0}, {"name": "chr_15_RCC5417", "taxId": "41875", "score": 1502.0}, {"name": "chr_15_RCC5417", "taxId": "41875", "score": 780.0}, {"name": "chr_15_RCC5417", "taxId": "41875", "score": 1498.0}, {"name": "chr_15_RCC5417", "taxId": "41875", "score": 1495.0}, {"name": "chr_15_RCC5417", "taxId": "41875", "score": 1482.0}, {"name": "chr_15_RCC5417", "taxId": "41875", "score": 1469.0}, {"name": "chr_15_RCC5417", "taxId": "41875", "score": 1435.0}, {"name": "chr_15_RCC5417", "taxId": "41875", "score": 1417.0}, {"name": "chr_15_RCC5417", "taxId": "41875", "score": 924.0}, {"name": "chr_15_RCC5417", "taxId": "41875", "score": 1415.0}, {"name": "chr_15_RCC5417", "taxId": "41875", "score": 1408.0}, {"name": "chr_15_RCC5417", "taxId": "41875", "score": 1397.0}, {"name": "chr_15_RCC5417", "taxId": "41875", "score": 1387.0}, {"name": "chr_15_RCC5417", "taxId": "41875", "score": 1386.0}, {"name": "chr_15_RCC5417", "taxId": "41875", "score": 1380.0}, {"name": "chr_15_RCC5417", "taxId": "41875", "score": 1375.0}, {"name": "chr_15_RCC5417", "taxId": "41875", "score": 1369.0}, {"name": "chr_15_RCC5417", "taxId": "41875", "score": 1365.0}, {"name": "chr_15_RCC5417", "taxId": "41875", "score": 1365.0}, {"name": "chr_15_RCC5417", "taxId": "41875", "score": 1363.0}, {"name": "chr_15_RCC5417", "taxId": "41875", "score": 1358.0}, {"name": "chr_15_RCC5417", "taxId": "41875", "score": 1356.0}, {"name": "chr_15_RCC5417", "taxId": "41875", "score": 1338.0}, {"name": "chr_15_RCC5417", "taxId": "41875", "score": 1332.0}, {"name": "chr_15_RCC5417", "taxId": "41875", "score": 143.0}, {"name": "chr_15_RCC5417", "taxId": "41875", "score": 1328.0}, {"name": "chr_15_RCC5417", "taxId": "41875", "score": 1282.0}, {"name": "chr_15_RCC5417", "taxId": "41875", "score": 1277.0}, {"name": "chr_15_RCC5417", "taxId": "41875", "score": 1264.0}, {"name": "chr_15_RCC5417", "taxId": "41875", "score": 1258.0}, {"name": "chr_15_RCC5417", "taxId": "41875", "score": 1258.0}, {"name": "chr_15_RCC5417", "taxId": "41875", "score": 1247.0}, {"name": "chr_15_RCC5417", "taxId": "41875", "score": 1232.0}, {"name": "chr_15_RCC5417", "taxId": "41875", "score": 1230.0}, {"name": "chr_15_RCC5417", "taxId": "41875", "score": 1205.0}, {"name": "chr_15_RCC5417", "taxId": "41875", "score": 588.0}, {"name": "chr_15_RCC5417", "taxId": "41875", "score": 1199.0}, {"name": "chr_15_RCC5417", "taxId": "41875", "score": 869.0}, {"name": "chr_15_RCC5417", "taxId": "41875", "score": 1190.0}, {"name": "chr_15_RCC5417", "taxId": "41875", "score": 1175.0}, {"name": "chr_15_RCC5417", "taxId": "41875", "score": 1164.0}, {"name": "chr_15_RCC5417", "taxId": "41875", "score": 1160.0}, {"name": "chr_15_RCC5417", "taxId": "41875", "score": 1147.0}, {"name": "chr_15_RCC5417", "taxId": "41875", "score": 1122.0}, {"name": "chr_15_RCC5417", "taxId": "41875", "score": 1110.0}, {"name": "chr_15_RCC5417", "taxId": "41875", "score": 1103.0}, {"name": "chr_15_RCC5417", "taxId": "41875", "score": 1081.0}, {"name": "chr_15_RCC5417", "taxId": "41875", "score": 1079.0}, {"name": "chr_15_RCC5417", "taxId": "41875", "score": 385.0}, {"name": "chr_15_RCC5417", "taxId": "41875", "score": 1075.0}, {"name": "chr_15_RCC5417", "taxId": "41875", "score": 926.0}, {"name": "chr_15_RCC5417", "taxId": "41875", "score": 431.0}, {"name": "chr_15_RCC5417", "taxId": "41875", "score": 1075.0}, {"name": "chr_15_RCC5417", "taxId": "41875", "score": 1053.0}, {"name": "chr_15_RCC5417", "taxId": "41875", "score": 758.0}, {"name": "chr_15_RCC5417", "taxId": "41875", "score": 1042.0}, {"name": "chr_15_RCC5417", "taxId": "41875", "score": 1020.0}, {"name": "chr_15_RCC5417", "taxId": "41875", "score": 1016.0}, {"name": "chr_15_RCC5417", "taxId": "41875", "score": 1016.0}, {"name": "chr_15_RCC5417", "taxId": "41875", "score": 1011.0}, {"name": "chr_15_RCC5417", "taxId": "41875", "score": 1009.0}, {"name": "chr_15_RCC5417", "taxId": "41875", "score": 941.0}, {"name": "chr_15_RCC5417", "taxId": "41875", "score": 926.0}, {"name": "chr_15_RCC5417", "taxId": "41875", "score": 228.0}, {"name": "chr_15_RCC5417", "taxId": "41875", "score": 904.0}, {"name": "chr_15_RCC5417", "taxId": "41875", "score": 503.0}, {"name": "chr_15_RCC5417", "taxId": "41875", "score": 239.0}, {"name": "chr_15_RCC5417", "taxId": "41875", "score": 887.0}, {"name": "chr_15_RCC5417", "taxId": "41875", "score": 881.0}, {"name": "chr_15_RCC5417", "taxId": "41875", "score": 867.0}, {"name": "chr_15_RCC5417", "taxId": "41875", "score": 867.0}, {"name": "chr_15_RCC5417", "taxId": "41875", "score": 798.0}, {"name": "chr_15_RCC5417", "taxId": "41875", "score": 604.0}, {"name": "chr_15_RCC5417", "taxId": "41875", "score": 433.0}, {"name": "chr_15_RCC5417", "taxId": "41875", "score": 861.0}, {"name": "chr_15_RCC5417", "taxId": "41875", "score": 861.0}, {"name": "chr_15_RCC5417", "taxId": "41875", "score": 815.0}, {"name": "chr_15_RCC5417", "taxId": "41875", "score": 809.0}, {"name": "chr_15_RCC5417", "taxId": "41875", "score": 346.0}, {"name": "chr_15_RCC5417", "taxId": "41875", "score": 141.0}, {"name": "chr_15_RCC5417", "taxId": "41875", "score": 852.0}, {"name": "chr_15_RCC5417", "taxId": "41875", "score": 848.0}, {"name": "chr_15_RCC5417", "taxId": "41875", "score": 833.0}, {"name": "chr_15_RCC5417", "taxId": "41875", "score": 833.0}, {"name": "chr_15_RCC5417", "taxId": "41875", "score": 547.0}, {"name": "chr_15_RCC5417", "taxId": "41875", "score": 324.0}, {"name": "chr_15_RCC5417", "taxId": "41875", "score": 830.0}, {"name": "chr_15_RCC5417", "taxId": "41875", "score": 793.0}, {"name": "chr_15_RCC5417", "taxId": "41875", "score": 396.0}, {"name": "chr_15_RCC5417", "taxId": "41875", "score": 821.0}, {"name": "chr_15_RCC5417", "taxId": "41875", "score": 817.0}, {"name": "chr_15_RCC5417", "taxId": "41875", "score": 817.0}, {"name": "chr_15_RCC5417", "taxId": "41875", "score": 815.0}, {"name": "chr_15_RCC5417", "taxId": "41875", "score": 189.0}, {"name": "chr_15_RCC5417", "taxId": "41875", "score": 811.0}, {"name": "chr_15_RCC5417", "taxId": "41875", "score": 209.0}, {"name": "chr_15_RCC5417", "taxId": "41875", "score": 808.0}, {"name": "chr_15_RCC5417", "taxId": "41875", "score": 798.0}, {"name": "chr_15_RCC5417", "taxId": "41875", "score": 795.0}, {"name": "chr_15_RCC5417", "taxId": "41875", "score": 793.0}, {"name": "chr_15_RCC5417", "taxId": "41875", "score": 791.0}, {"name": "chr_15_RCC5417", "taxId": "41875", "score": 791.0}, {"name": "chr_15_RCC5417", "taxId": "41875", "score": 791.0}, {"name": "chr_15_RCC5417", "taxId": "41875", "score": 704.0}, {"name": "chr_15_RCC5417", "taxId": "41875", "score": 320.0}, {"name": "chr_15_RCC5417", "taxId": "41875", "score": 787.0}, {"name": "chr_15_RCC5417", "taxId": "41875", "score": 401.0}, {"name": "chr_15_RCC5417", "taxId": "41875", "score": 780.0}, {"name": "chr_15_RCC5417", "taxId": "41875", "score": 771.0}, {"name": "chr_15_RCC5417", "taxId": "41875", "score": 754.0}, {"name": "chr_15_RCC5417", "taxId": "41875", "score": 745.0}, {"name": "chr_15_RCC5417", "taxId": "41875", "score": 721.0}, {"name": "chr_15_RCC5417", "taxId": "41875", "score": 710.0}, {"name": "chr_15_RCC5417", "taxId": "41875", "score": 704.0}, {"name": "chr_15_RCC5417", "taxId": "41875", "score": 704.0}, {"name": "chr_15_RCC5417", "taxId": "41875", "score": 699.0}, {"name": "chr_15_RCC5417", "taxId": "41875", "score": 686.0}, {"name": "chr_15_RCC5417", "taxId": "41875", "score": 645.0}, {"name": "chr_15_RCC5417", "taxId": "41875", "score": 636.0}, {"name": "chr_15_RCC5417", "taxId": "41875", "score": 529.0}, {"name": "chr_15_RCC5417", "taxId": "41875", "score": 630.0}, {"name": "chr_15_RCC5417", "taxId": "41875", "score": 582.0}, {"name": "chr_15_RCC5417", "taxId": "41875", "score": 562.0}, {"name": "chr_15_RCC5417", "taxId": "41875", "score": 300.0}, {"name": "chr_15_RCC5417", "taxId": "41875", "score": 549.0}, {"name": "chr_15_RCC5417", "taxId": "41875", "score": 547.0}, {"name": "chr_15_RCC5417", "taxId": "41875", "score": 544.0}, {"name": "chr_15_RCC5417", "taxId": "41875", "score": 529.0}, {"name": "chr_15_RCC5417", "taxId": "41875", "score": 527.0}, {"name": "chr_15_RCC5417", "taxId": "41875", "score": 505.0}, {"name": "chr_15_RCC5417", "taxId": "41875", "score": 505.0}, {"name": "chr_15_RCC5417", "taxId": "41875", "score": 505.0}, {"name": "chr_15_RCC5417", "taxId": "41875", "score": 505.0}, {"name": "chr_15_RCC5417", "taxId": "436017", "score": 472.0}, {"name": "chr_15_RCC5417", "taxId": "41875", "score": 470.0}, {"name": "chr_15_RCC5417", "taxId": "41875", "score": 455.0}, {"name": "chr_15_RCC5417", "taxId": "436017", "score": 448.0}, {"name": "chr_15_RCC5417", "taxId": "436017", "score": 448.0}, {"name": "chr_15_RCC5417", "taxId": "41875", "score": 436.0}, {"name": "chr_15_RCC5417", "taxId": "41875", "score": 433.0}, {"name": "chr_15_RCC5417", "taxId": "41875", "score": 425.0}, {"name": "chr_15_RCC5417", "taxId": "436017", "score": 420.0}, {"name": "chr_15_RCC5417", "taxId": "41875", "score": 401.0}, {"name": "chr_15_RCC5417", "taxId": "41875", "score": 399.0}, {"name": "chr_15_RCC5417", "taxId": "41875", "score": 388.0}, {"name": "chr_15_RCC5417", "taxId": "41875", "score": 372.0}, {"name": "chr_15_RCC5417", "taxId": "41875", "score": 228.0}, {"name": "chr_15_RCC5417", "taxId": "41875", "score": 361.0}, {"name": "chr_15_RCC5417", "taxId": "41875", "score": 337.0}, {"name": "chr_15_RCC5417", "taxId": "436017", "score": 276.0}, {"name": "chr_15_RCC5417", "taxId": "436017", "score": 276.0}, {"name": "chr_15_RCC5417", "taxId": "564608", "score": 248.0}, {"name": "chr_15_RCC5417", "taxId": "41875", "score": 228.0}, {"name": "chr_15_RCC5417", "taxId": "41875", "score": 215.0}, {"name": "chr_15_RCC5417", "taxId": "436017", "score": 207.0}, {"name": "chr_15_RCC5417", "taxId": "436017", "score": 207.0}, {"name": "chr_15_RCC5417", "taxId": "70448", "score": 202.0}, {"name": "chr_15_RCC5417", "taxId": "41875", "score": 145.0}, {"name": "chr_15_RCC5417", "taxId": "41875", "score": 141.0}]}, "taxonomy": {"bestsum": {"species": {"tax": "Bathycoccus prasinos", "score": 1628535.0, "c_index": 3}, "genus": {"tax": "Bathycoccus", "score": 1628535.0, "c_index": 2}, "family": {"tax": "Bathycoccaceae", "score": 1631491.0, "c_index": 1}, "order": {"tax": "Mamiellales", "score": 1631739.0, "c_index": 0}, "phylum": {"tax": "Chlorophyta", "score": 1631739.0, "c_index": 0}, "superkingdom": {"tax": "Eukaryota", "score": 1631739.0, "c_index": 0}}}}, "chr_14_RCC5417": {"name": "chr_14_RCC5417", "length": 641580, "n_count": 0, "agct_count": 641580, "gc": 0.4215, "covs": {"bam0": 22.248}, "read_cov": {"bam0": 57281}, "hits": {"tax0": [{"name": "chr_14_RCC5417", "taxId": "41875", "score": 378000.0}, {"name": "chr_14_RCC5417", "taxId": "41875", "score": 119400.0}, {"name": "chr_14_RCC5417", "taxId": "41875", "score": 110600.0}, {"name": "chr_14_RCC5417", "taxId": "41875", "score": 72254.0}, {"name": "chr_14_RCC5417", "taxId": "41875", "score": 34490.0}, {"name": "chr_14_RCC5417", "taxId": "41875", "score": 33979.0}, {"name": "chr_14_RCC5417", "taxId": "41875", "score": 25569.0}, {"name": "chr_14_RCC5417", "taxId": "41875", "score": 20127.0}, {"name": "chr_14_RCC5417", "taxId": "41875", "score": 18111.0}, {"name": "chr_14_RCC5417", "taxId": "41875", "score": 17450.0}, {"name": "chr_14_RCC5417", "taxId": "41875", "score": 16844.0}, {"name": "chr_14_RCC5417", "taxId": "41875", "score": 16672.0}, {"name": "chr_14_RCC5417", "taxId": "41875", "score": 16584.0}, {"name": "chr_14_RCC5417", "taxId": "41875", "score": 15583.0}, {"name": "chr_14_RCC5417", "taxId": "41875", "score": 13692.0}, {"name": "chr_14_RCC5417", "taxId": "41875", "score": 12464.0}, {"name": "chr_14_RCC5417", "taxId": "41875", "score": 11442.0}, {"name": "chr_14_RCC5417", "taxId": "41875", "score": 11029.0}, {"name": "chr_14_RCC5417", "taxId": "41875", "score": 9947.0}, {"name": "chr_14_RCC5417", "taxId": "41875", "score": 9773.0}, {"name": "chr_14_RCC5417", "taxId": "41875", "score": 9454.0}, {"name": "chr_14_RCC5417", "taxId": "41875", "score": 9010.0}, {"name": "chr_14_RCC5417", "taxId": "41875", "score": 8052.0}, {"name": "chr_14_RCC5417", "taxId": "41875", "score": 7758.0}, {"name": "chr_14_RCC5417", "taxId": "41875", "score": 6586.0}, {"name": "chr_14_RCC5417", "taxId": "41875", "score": 6436.0}, {"name": "chr_14_RCC5417", "taxId": "41875", "score": 6035.0}, {"name": "chr_14_RCC5417", "taxId": "41875", "score": 5816.0}, {"name": "chr_14_RCC5417", "taxId": "41875", "score": 5541.0}, {"name": "chr_14_RCC5417", "taxId": "41875", "score": 5511.0}, {"name": "chr_14_RCC5417", "taxId": "41875", "score": 5496.0}, {"name": "chr_14_RCC5417", "taxId": "41875", "score": 5415.0}, {"name": "chr_14_RCC5417", "taxId": "41875", "score": 5310.0}, {"name": "chr_14_RCC5417", "taxId": "41875", "score": 4817.0}, {"name": "chr_14_RCC5417", "taxId": "41875", "score": 4638.0}, {"name": "chr_14_RCC5417", "taxId": "41875", "score": 3530.0}, {"name": "chr_14_RCC5417", "taxId": "41875", "score": 3362.0}, {"name": "chr_14_RCC5417", "taxId": "41875", "score": 3271.0}, {"name": "chr_14_RCC5417", "taxId": "41875", "score": 2512.0}, {"name": "chr_14_RCC5417", "taxId": "41875", "score": 2375.0}, {"name": "chr_14_RCC5417", "taxId": "41875", "score": 2047.0}, {"name": "chr_14_RCC5417", "taxId": "41875", "score": 2015.0}, {"name": "chr_14_RCC5417", "taxId": "41875", "score": 1580.0}, {"name": "chr_14_RCC5417", "taxId": "41875", "score": 1266.0}, {"name": "chr_14_RCC5417", "taxId": "41875", "score": 1147.0}, {"name": "chr_14_RCC5417", "taxId": "41875", "score": 1007.0}, {"name": "chr_14_RCC5417", "taxId": "41875", "score": 985.0}, {"name": "chr_14_RCC5417", "taxId": "41875", "score": 981.0}, {"name": "chr_14_RCC5417", "taxId": "41875", "score": 878.0}, {"name": "chr_14_RCC5417", "taxId": "41875", "score": 804.0}, {"name": "chr_14_RCC5417", "taxId": "41875", "score": 804.0}, {"name": "chr_14_RCC5417", "taxId": "41875", "score": 804.0}, {"name": "chr_14_RCC5417", "taxId": "41875", "score": 760.0}, {"name": "chr_14_RCC5417", "taxId": "41875", "score": 680.0}, {"name": "chr_14_RCC5417", "taxId": "41875", "score": 660.0}, {"name": "chr_14_RCC5417", "taxId": "41875", "score": 617.0}, {"name": "chr_14_RCC5417", "taxId": "41875", "score": 372.0}, {"name": "chr_14_RCC5417", "taxId": "41875", "score": 333.0}, {"name": "chr_14_RCC5417", "taxId": "41875", "score": 298.0}, {"name": "chr_14_RCC5417", "taxId": "41875", "score": 261.0}, {"name": "chr_14_RCC5417", "taxId": "41875", "score": 241.0}, {"name": "chr_14_RCC5417", "taxId": "41875", "score": 215.0}, {"name": "chr_14_RCC5417", "taxId": "41875", "score": 13856.0}, {"name": "chr_14_RCC5417", "taxId": "41875", "score": 11081.0}, {"name": "chr_14_RCC5417", "taxId": "41875", "score": 9304.0}, {"name": "chr_14_RCC5417", "taxId": "41875", "score": 5496.0}, {"name": "chr_14_RCC5417", "taxId": "41875", "score": 333.0}, {"name": "chr_14_RCC5417", "taxId": "41875", "score": 241.0}, {"name": "chr_14_RCC5417", "taxId": "41875", "score": 224.0}, {"name": "chr_14_RCC5417", "taxId": "41875", "score": 7890.0}, {"name": "chr_14_RCC5417", "taxId": "41875", "score": 7873.0}, {"name": "chr_14_RCC5417", "taxId": "41875", "score": 7758.0}, {"name": "chr_14_RCC5417", "taxId": "41875", "score": 7511.0}, {"name": "chr_14_RCC5417", "taxId": "41875", "score": 7291.0}, {"name": "chr_14_RCC5417", "taxId": "41875", "score": 7094.0}, {"name": "chr_14_RCC5417", "taxId": "41875", "score": 7033.0}, {"name": "chr_14_RCC5417", "taxId": "41875", "score": 6782.0}, {"name": "chr_14_RCC5417", "taxId": "41875", "score": 6414.0}, {"name": "chr_14_RCC5417", "taxId": "41875", "score": 6360.0}, {"name": "chr_14_RCC5417", "taxId": "41875", "score": 6322.0}, {"name": "chr_14_RCC5417", "taxId": "41875", "score": 6233.0}, {"name": "chr_14_RCC5417", "taxId": "41875", "score": 300.0}, {"name": "chr_14_RCC5417", "taxId": "41875", "score": 5845.0}, {"name": "chr_14_RCC5417", "taxId": "41875", "score": 5402.0}, {"name": "chr_14_RCC5417", "taxId": "41875", "score": 5204.0}, {"name": "chr_14_RCC5417", "taxId": "41875", "score": 316.0}, {"name": "chr_14_RCC5417", "taxId": "41875", "score": 211.0}, {"name": "chr_14_RCC5417", "taxId": "41875", "score": 204.0}, {"name": "chr_14_RCC5417", "taxId": "41875", "score": 150.0}, {"name": "chr_14_RCC5417", "taxId": "41875", "score": 143.0}, {"name": "chr_14_RCC5417", "taxId": "41875", "score": 5142.0}, {"name": "chr_14_RCC5417", "taxId": "41875", "score": 5081.0}, {"name": "chr_14_RCC5417", "taxId": "41875", "score": 4937.0}, {"name": "chr_14_RCC5417", "taxId": "41875", "score": 4915.0}, {"name": "chr_14_RCC5417", "taxId": "41875", "score": 420.0}, {"name": "chr_14_RCC5417", "taxId": "41875", "score": 370.0}, {"name": "chr_14_RCC5417", "taxId": "41875", "score": 4876.0}, {"name": "chr_14_RCC5417", "taxId": "41875", "score": 4865.0}, {"name": "chr_14_RCC5417", "taxId": "41875", "score": 4830.0}, {"name": "chr_14_RCC5417", "taxId": "41875", "score": 4830.0}, {"name": "chr_14_RCC5417", "taxId": "41875", "score": 4771.0}, {"name": "chr_14_RCC5417", "taxId": "41875", "score": 4482.0}, {"name": "chr_14_RCC5417", "taxId": "41875", "score": 4460.0}, {"name": "chr_14_RCC5417", "taxId": "41875", "score": 4344.0}, {"name": "chr_14_RCC5417", "taxId": "41875", "score": 4246.0}, {"name": "chr_14_RCC5417", "taxId": "41875", "score": 4170.0}, {"name": "chr_14_RCC5417", "taxId": "41875", "score": 4133.0}, {"name": "chr_14_RCC5417", "taxId": "41875", "score": 4034.0}, {"name": "chr_14_RCC5417", "taxId": "41875", "score": 4023.0}, {"name": "chr_14_RCC5417", "taxId": "41875", "score": 4015.0}, {"name": "chr_14_RCC5417", "taxId": "41875", "score": 3932.0}, {"name": "chr_14_RCC5417", "taxId": "41875", "score": 3912.0}, {"name": "chr_14_RCC5417", "taxId": "41875", "score": 3827.0}, {"name": "chr_14_RCC5417", "taxId": "41875", "score": 3768.0}, {"name": "chr_14_RCC5417", "taxId": "41875", "score": 3712.0}, {"name": "chr_14_RCC5417", "taxId": "41875", "score": 3698.0}, {"name": "chr_14_RCC5417", "taxId": "41875", "score": 3692.0}, {"name": "chr_14_RCC5417", "taxId": "41875", "score": 3659.0}, {"name": "chr_14_RCC5417", "taxId": "41875", "score": 3657.0}, {"name": "chr_14_RCC5417", "taxId": "41875", "score": 3609.0}, {"name": "chr_14_RCC5417", "taxId": "41875", "score": 3596.0}, {"name": "chr_14_RCC5417", "taxId": "41875", "score": 3591.0}, {"name": "chr_14_RCC5417", "taxId": "41875", "score": 3520.0}, {"name": "chr_14_RCC5417", "taxId": "41875", "score": 3496.0}, {"name": "chr_14_RCC5417", "taxId": "41875", "score": 3470.0}, {"name": "chr_14_RCC5417", "taxId": "41875", "score": 3395.0}, {"name": "chr_14_RCC5417", "taxId": "41875", "score": 686.0}, {"name": "chr_14_RCC5417", "taxId": "41875", "score": 399.0}, {"name": "chr_14_RCC5417", "taxId": "41875", "score": 3358.0}, {"name": "chr_14_RCC5417", "taxId": "41875", "score": 3339.0}, {"name": "chr_14_RCC5417", "taxId": "41875", "score": 2074.0}, {"name": "chr_14_RCC5417", "taxId": "41875", "score": 3297.0}, {"name": "chr_14_RCC5417", "taxId": "41875", "score": 3286.0}, {"name": "chr_14_RCC5417", "taxId": "41875", "score": 3278.0}, {"name": "chr_14_RCC5417", "taxId": "41875", "score": 1131.0}, {"name": "chr_14_RCC5417", "taxId": "41875", "score": 3234.0}, {"name": "chr_14_RCC5417", "taxId": "41875", "score": 798.0}, {"name": "chr_14_RCC5417", "taxId": "41875", "score": 3208.0}, {"name": "chr_14_RCC5417", "taxId": "41875", "score": 3190.0}, {"name": "chr_14_RCC5417", "taxId": "41875", "score": 3169.0}, {"name": "chr_14_RCC5417", "taxId": "41875", "score": 3022.0}, {"name": "chr_14_RCC5417", "taxId": "41875", "score": 3003.0}, {"name": "chr_14_RCC5417", "taxId": "41875", "score": 2987.0}, {"name": "chr_14_RCC5417", "taxId": "41875", "score": 2966.0}, {"name": "chr_14_RCC5417", "taxId": "41875", "score": 2939.0}, {"name": "chr_14_RCC5417", "taxId": "41875", "score": 547.0}, {"name": "chr_14_RCC5417", "taxId": "41875", "score": 2937.0}, {"name": "chr_14_RCC5417", "taxId": "41875", "score": 2931.0}, {"name": "chr_14_RCC5417", "taxId": "41875", "score": 2920.0}, {"name": "chr_14_RCC5417", "taxId": "41875", "score": 2894.0}, {"name": "chr_14_RCC5417", "taxId": "41875", "score": 2870.0}, {"name": "chr_14_RCC5417", "taxId": "41875", "score": 2844.0}, {"name": "chr_14_RCC5417", "taxId": "41875", "score": 514.0}, {"name": "chr_14_RCC5417", "taxId": "41875", "score": 464.0}, {"name": "chr_14_RCC5417", "taxId": "41875", "score": 2843.0}, {"name": "chr_14_RCC5417", "taxId": "41875", "score": 2815.0}, {"name": "chr_14_RCC5417", "taxId": "41875", "score": 2809.0}, {"name": "chr_14_RCC5417", "taxId": "41875", "score": 2808.0}, {"name": "chr_14_RCC5417", "taxId": "41875", "score": 2782.0}, {"name": "chr_14_RCC5417", "taxId": "41875", "score": 2772.0}, {"name": "chr_14_RCC5417", "taxId": "41875", "score": 623.0}, {"name": "chr_14_RCC5417", "taxId": "41875", "score": 2765.0}, {"name": "chr_14_RCC5417", "taxId": "41875", "score": 2765.0}, {"name": "chr_14_RCC5417", "taxId": "41875", "score": 2756.0}, {"name": "chr_14_RCC5417", "taxId": "41875", "score": 2712.0}, {"name": "chr_14_RCC5417", "taxId": "41875", "score": 2699.0}, {"name": "chr_14_RCC5417", "taxId": "41875", "score": 2693.0}, {"name": "chr_14_RCC5417", "taxId": "41875", "score": 2693.0}, {"name": "chr_14_RCC5417", "taxId": "41875", "score": 2689.0}, {"name": "chr_14_RCC5417", "taxId": "41875", "score": 2654.0}, {"name": "chr_14_RCC5417", "taxId": "41875", "score": 2649.0}, {"name": "chr_14_RCC5417", "taxId": "41875", "score": 2632.0}, {"name": "chr_14_RCC5417", "taxId": "41875", "score": 425.0}, {"name": "chr_14_RCC5417", "taxId": "41875", "score": 2628.0}, {"name": "chr_14_RCC5417", "taxId": "41875", "score": 2612.0}, {"name": "chr_14_RCC5417", "taxId": "41875", "score": 2582.0}, {"name": "chr_14_RCC5417", "taxId": "41875", "score": 2571.0}, {"name": "chr_14_RCC5417", "taxId": "41875", "score": 2558.0}, {"name": "chr_14_RCC5417", "taxId": "41875", "score": 536.0}, {"name": "chr_14_RCC5417", "taxId": "41875", "score": 2555.0}, {"name": "chr_14_RCC5417", "taxId": "41875", "score": 2012.0}, {"name": "chr_14_RCC5417", "taxId": "41875", "score": 645.0}, {"name": "chr_14_RCC5417", "taxId": "41875", "score": 625.0}, {"name": "chr_14_RCC5417", "taxId": "41875", "score": 621.0}, {"name": "chr_14_RCC5417", "taxId": "41875", "score": 411.0}, {"name": "chr_14_RCC5417", "taxId": "41875", "score": 182.0}, {"name": "chr_14_RCC5417", "taxId": "41875", "score": 2545.0}, {"name": "chr_14_RCC5417", "taxId": "41875", "score": 2514.0}, {"name": "chr_14_RCC5417", "taxId": "41875", "score": 178.0}, {"name": "chr_14_RCC5417", "taxId": "41875", "score": 2508.0}, {"name": "chr_14_RCC5417", "taxId": "41875", "score": 2505.0}, {"name": "chr_14_RCC5417", "taxId": "41875", "score": 2484.0}, {"name": "chr_14_RCC5417", "taxId": "41875", "score": 2484.0}, {"name": "chr_14_RCC5417", "taxId": "41875", "score": 2484.0}, {"name": "chr_14_RCC5417", "taxId": "41875", "score": 2479.0}, {"name": "chr_14_RCC5417", "taxId": "41875", "score": 2398.0}, {"name": "chr_14_RCC5417", "taxId": "41875", "score": 2361.0}, {"name": "chr_14_RCC5417", "taxId": "41875", "score": 2361.0}, {"name": "chr_14_RCC5417", "taxId": "41875", "score": 2344.0}, {"name": "chr_14_RCC5417", "taxId": "41875", "score": 2335.0}, {"name": "chr_14_RCC5417", "taxId": "41875", "score": 682.0}, {"name": "chr_14_RCC5417", "taxId": "41875", "score": 2327.0}, {"name": "chr_14_RCC5417", "taxId": "41875", "score": 2322.0}, {"name": "chr_14_RCC5417", "taxId": "41875", "score": 2318.0}, {"name": "chr_14_RCC5417", "taxId": "41875", "score": 2316.0}, {"name": "chr_14_RCC5417", "taxId": "41875", "score": 2311.0}, {"name": "chr_14_RCC5417", "taxId": "41875", "score": 2311.0}, {"name": "chr_14_RCC5417", "taxId": "41875", "score": 2309.0}, {"name": "chr_14_RCC5417", "taxId": "41875", "score": 2289.0}, {"name": "chr_14_RCC5417", "taxId": "41875", "score": 2257.0}, {"name": "chr_14_RCC5417", "taxId": "41875", "score": 158.0}, {"name": "chr_14_RCC5417", "taxId": "41875", "score": 2228.0}, {"name": "chr_14_RCC5417", "taxId": "41875", "score": 2211.0}, {"name": "chr_14_RCC5417", "taxId": "41875", "score": 2207.0}, {"name": "chr_14_RCC5417", "taxId": "41875", "score": 2202.0}, {"name": "chr_14_RCC5417", "taxId": "41875", "score": 2194.0}, {"name": "chr_14_RCC5417", "taxId": "41875", "score": 2183.0}, {"name": "chr_14_RCC5417", "taxId": "41875", "score": 2172.0}, {"name": "chr_14_RCC5417", "taxId": "41875", "score": 2145.0}, {"name": "chr_14_RCC5417", "taxId": "41875", "score": 2139.0}, {"name": "chr_14_RCC5417", "taxId": "41875", "score": 2124.0}, {"name": "chr_14_RCC5417", "taxId": "41875", "score": 2122.0}, {"name": "chr_14_RCC5417", "taxId": "41875", "score": 2106.0}, {"name": "chr_14_RCC5417", "taxId": "41875", "score": 586.0}, {"name": "chr_14_RCC5417", "taxId": "41875", "score": 560.0}, {"name": "chr_14_RCC5417", "taxId": "41875", "score": 392.0}, {"name": "chr_14_RCC5417", "taxId": "41875", "score": 375.0}, {"name": "chr_14_RCC5417", "taxId": "41875", "score": 324.0}, {"name": "chr_14_RCC5417", "taxId": "41875", "score": 213.0}, {"name": "chr_14_RCC5417", "taxId": "41875", "score": 204.0}, {"name": "chr_14_RCC5417", "taxId": "41875", "score": 187.0}, {"name": "chr_14_RCC5417", "taxId": "41875", "score": 2084.0}, {"name": "chr_14_RCC5417", "taxId": "41875", "score": 2080.0}, {"name": "chr_14_RCC5417", "taxId": "41875", "score": 176.0}, {"name": "chr_14_RCC5417", "taxId": "41875", "score": 2074.0}, {"name": "chr_14_RCC5417", "taxId": "41875", "score": 250.0}, {"name": "chr_14_RCC5417", "taxId": "41875", "score": 2058.0}, {"name": "chr_14_RCC5417", "taxId": "41875", "score": 2052.0}, {"name": "chr_14_RCC5417", "taxId": "41875", "score": 2050.0}, {"name": "chr_14_RCC5417", "taxId": "41875", "score": 2034.0}, {"name": "chr_14_RCC5417", "taxId": "41875", "score": 2028.0}, {"name": "chr_14_RCC5417", "taxId": "41875", "score": 2010.0}, {"name": "chr_14_RCC5417", "taxId": "41875", "score": 307.0}, {"name": "chr_14_RCC5417", "taxId": "41875", "score": 161.0}, {"name": "chr_14_RCC5417", "taxId": "41875", "score": 2006.0}, {"name": "chr_14_RCC5417", "taxId": "41875", "score": 1999.0}, {"name": "chr_14_RCC5417", "taxId": "41875", "score": 1995.0}, {"name": "chr_14_RCC5417", "taxId": "41875", "score": 1991.0}, {"name": "chr_14_RCC5417", "taxId": "41875", "score": 1984.0}, {"name": "chr_14_RCC5417", "taxId": "41875", "score": 1978.0}, {"name": "chr_14_RCC5417", "taxId": "41875", "score": 1973.0}, {"name": "chr_14_RCC5417", "taxId": "41875", "score": 1973.0}, {"name": "chr_14_RCC5417", "taxId": "41875", "score": 1956.0}, {"name": "chr_14_RCC5417", "taxId": "41875", "score": 1947.0}, {"name": "chr_14_RCC5417", "taxId": "41875", "score": 1941.0}, {"name": "chr_14_RCC5417", "taxId": "41875", "score": 1940.0}, {"name": "chr_14_RCC5417", "taxId": "41875", "score": 1155.0}, {"name": "chr_14_RCC5417", "taxId": "41875", "score": 1938.0}, {"name": "chr_14_RCC5417", "taxId": "41875", "score": 1936.0}, {"name": "chr_14_RCC5417", "taxId": "41875", "score": 296.0}, {"name": "chr_14_RCC5417", "taxId": "41875", "score": 1923.0}, {"name": "chr_14_RCC5417", "taxId": "41875", "score": 1910.0}, {"name": "chr_14_RCC5417", "taxId": "41875", "score": 1895.0}, {"name": "chr_14_RCC5417", "taxId": "41875", "score": 1890.0}, {"name": "chr_14_RCC5417", "taxId": "41875", "score": 1869.0}, {"name": "chr_14_RCC5417", "taxId": "41875", "score": 1858.0}, {"name": "chr_14_RCC5417", "taxId": "41875", "score": 558.0}, {"name": "chr_14_RCC5417", "taxId": "41875", "score": 1845.0}, {"name": "chr_14_RCC5417", "taxId": "41875", "score": 1836.0}, {"name": "chr_14_RCC5417", "taxId": "41875", "score": 1829.0}, {"name": "chr_14_RCC5417", "taxId": "41875", "score": 706.0}, {"name": "chr_14_RCC5417", "taxId": "41875", "score": 1818.0}, {"name": "chr_14_RCC5417", "taxId": "41875", "score": 1796.0}, {"name": "chr_14_RCC5417", "taxId": "41875", "score": 1777.0}, {"name": "chr_14_RCC5417", "taxId": "41875", "score": 1759.0}, {"name": "chr_14_RCC5417", "taxId": "41875", "score": 1452.0}, {"name": "chr_14_RCC5417", "taxId": "41875", "score": 1757.0}, {"name": "chr_14_RCC5417", "taxId": "41875", "score": 1729.0}, {"name": "chr_14_RCC5417", "taxId": "41875", "score": 283.0}, {"name": "chr_14_RCC5417", "taxId": "41875", "score": 1707.0}, {"name": "chr_14_RCC5417", "taxId": "41875", "score": 267.0}, {"name": "chr_14_RCC5417", "taxId": "41875", "score": 1701.0}, {"name": "chr_14_RCC5417", "taxId": "41875", "score": 1696.0}, {"name": "chr_14_RCC5417", "taxId": "41875", "score": 1687.0}, {"name": "chr_14_RCC5417", "taxId": "41875", "score": 1685.0}, {"name": "chr_14_RCC5417", "taxId": "41875", "score": 721.0}, {"name": "chr_14_RCC5417", "taxId": "41875", "score": 228.0}, {"name": "chr_14_RCC5417", "taxId": "41875", "score": 172.0}, {"name": "chr_14_RCC5417", "taxId": "41875", "score": 145.0}, {"name": "chr_14_RCC5417", "taxId": "41875", "score": 1666.0}, {"name": "chr_14_RCC5417", "taxId": "41875", "score": 1663.0}, {"name": "chr_14_RCC5417", "taxId": "41875", "score": 1635.0}, {"name": "chr_14_RCC5417", "taxId": "41875", "score": 1626.0}, {"name": "chr_14_RCC5417", "taxId": "41875", "score": 174.0}, {"name": "chr_14_RCC5417", "taxId": "41875", "score": 1618.0}, {"name": "chr_14_RCC5417", "taxId": "41875", "score": 1613.0}, {"name": "chr_14_RCC5417", "taxId": "41875", "score": 204.0}, {"name": "chr_14_RCC5417", "taxId": "41875", "score": 1596.0}, {"name": "chr_14_RCC5417", "taxId": "41875", "score": 1591.0}, {"name": "chr_14_RCC5417", "taxId": "41875", "score": 1574.0}, {"name": "chr_14_RCC5417", "taxId": "41875", "score": 1546.0}, {"name": "chr_14_RCC5417", "taxId": "41875", "score": 1544.0}, {"name": "chr_14_RCC5417", "taxId": "41875", "score": 180.0}, {"name": "chr_14_RCC5417", "taxId": "41875", "score": 1543.0}, {"name": "chr_14_RCC5417", "taxId": "41875", "score": 285.0}, {"name": "chr_14_RCC5417", "taxId": "41875", "score": 1541.0}, {"name": "chr_14_RCC5417", "taxId": "41875", "score": 196.0}, {"name": "chr_14_RCC5417", "taxId": "41875", "score": 1533.0}, {"name": "chr_14_RCC5417", "taxId": "41875", "score": 366.0}, {"name": "chr_14_RCC5417", "taxId": "41875", "score": 1528.0}, {"name": "chr_14_RCC5417", "taxId": "41875", "score": 1524.0}, {"name": "chr_14_RCC5417", "taxId": "41875", "score": 839.0}, {"name": "chr_14_RCC5417", "taxId": "41875", "score": 1519.0}, {"name": "chr_14_RCC5417", "taxId": "41875", "score": 1513.0}, {"name": "chr_14_RCC5417", "taxId": "41875", "score": 425.0}, {"name": "chr_14_RCC5417", "taxId": "41875", "score": 1496.0}, {"name": "chr_14_RCC5417", "taxId": "41875", "score": 1491.0}, {"name": "chr_14_RCC5417", "taxId": "41875", "score": 1485.0}, {"name": "chr_14_RCC5417", "taxId": "41875", "score": 804.0}, {"name": "chr_14_RCC5417", "taxId": "41875", "score": 1478.0}, {"name": "chr_14_RCC5417", "taxId": "41875", "score": 872.0}, {"name": "chr_14_RCC5417", "taxId": "41875", "score": 220.0}, {"name": "chr_14_RCC5417", "taxId": "41875", "score": 1476.0}, {"name": "chr_14_RCC5417", "taxId": "41875", "score": 1474.0}, {"name": "chr_14_RCC5417", "taxId": "41875", "score": 1471.0}, {"name": "chr_14_RCC5417", "taxId": "41875", "score": 1413.0}, {"name": "chr_14_RCC5417", "taxId": "41875", "score": 985.0}, {"name": "chr_14_RCC5417", "taxId": "41875", "score": 1402.0}, {"name": "chr_14_RCC5417", "taxId": "41875", "score": 1397.0}, {"name": "chr_14_RCC5417", "taxId": "41875", "score": 1356.0}, {"name": "chr_14_RCC5417", "taxId": "41875", "score": 760.0}, {"name": "chr_14_RCC5417", "taxId": "41875", "score": 1334.0}, {"name": "chr_14_RCC5417", "taxId": "41875", "score": 617.0}, {"name": "chr_14_RCC5417", "taxId": "41875", "score": 1327.0}, {"name": "chr_14_RCC5417", "taxId": "41875", "score": 1325.0}, {"name": "chr_14_RCC5417", "taxId": "41875", "score": 1317.0}, {"name": "chr_14_RCC5417", "taxId": "41875", "score": 359.0}, {"name": "chr_14_RCC5417", "taxId": "41875", "score": 302.0}, {"name": "chr_14_RCC5417", "taxId": "41875", "score": 296.0}, {"name": "chr_14_RCC5417", "taxId": "41875", "score": 292.0}, {"name": "chr_14_RCC5417", "taxId": "41875", "score": 287.0}, {"name": "chr_14_RCC5417", "taxId": "41875", "score": 1304.0}, {"name": "chr_14_RCC5417", "taxId": "41875", "score": 1297.0}, {"name": "chr_14_RCC5417", "taxId": "41875", "score": 712.0}, {"name": "chr_14_RCC5417", "taxId": "41875", "score": 1286.0}, {"name": "chr_14_RCC5417", "taxId": "41875", "score": 1277.0}, {"name": "chr_14_RCC5417", "taxId": "41875", "score": 248.0}, {"name": "chr_14_RCC5417", "taxId": "41875", "score": 1275.0}, {"name": "chr_14_RCC5417", "taxId": "41875", "score": 1275.0}, {"name": "chr_14_RCC5417", "taxId": "41875", "score": 1267.0}, {"name": "chr_14_RCC5417", "taxId": "41875", "score": 1258.0}, {"name": "chr_14_RCC5417", "taxId": "41875", "score": 1243.0}, {"name": "chr_14_RCC5417", "taxId": "41875", "score": 1243.0}, {"name": "chr_14_RCC5417", "taxId": "41875", "score": 1242.0}, {"name": "chr_14_RCC5417", "taxId": "41875", "score": 1242.0}, {"name": "chr_14_RCC5417", "taxId": "41875", "score": 1242.0}, {"name": "chr_14_RCC5417", "taxId": "41875", "score": 1192.0}, {"name": "chr_14_RCC5417", "taxId": "41875", "score": 1131.0}, {"name": "chr_14_RCC5417", "taxId": "41875", "score": 1123.0}, {"name": "chr_14_RCC5417", "taxId": "41875", "score": 1120.0}, {"name": "chr_14_RCC5417", "taxId": "41875", "score": 623.0}, {"name": "chr_14_RCC5417", "taxId": "41875", "score": 1114.0}, {"name": "chr_14_RCC5417", "taxId": "41875", "score": 1088.0}, {"name": "chr_14_RCC5417", "taxId": "41875", "score": 285.0}, {"name": "chr_14_RCC5417", "taxId": "41875", "score": 237.0}, {"name": "chr_14_RCC5417", "taxId": "41875", "score": 1070.0}, {"name": "chr_14_RCC5417", "taxId": "41875", "score": 462.0}, {"name": "chr_14_RCC5417", "taxId": "41875", "score": 228.0}, {"name": "chr_14_RCC5417", "taxId": "41875", "score": 1064.0}, {"name": "chr_14_RCC5417", "taxId": "41875", "score": 597.0}, {"name": "chr_14_RCC5417", "taxId": "41875", "score": 1064.0}, {"name": "chr_14_RCC5417", "taxId": "41875", "score": 1064.0}, {"name": "chr_14_RCC5417", "taxId": "41875", "score": 597.0}, {"name": "chr_14_RCC5417", "taxId": "41875", "score": 575.0}, {"name": "chr_14_RCC5417", "taxId": "41875", "score": 507.0}, {"name": "chr_14_RCC5417", "taxId": "41875", "score": 335.0}, {"name": "chr_14_RCC5417", "taxId": "41875", "score": 148.0}, {"name": "chr_14_RCC5417", "taxId": "41875", "score": 1055.0}, {"name": "chr_14_RCC5417", "taxId": "41875", "score": 1042.0}, {"name": "chr_14_RCC5417", "taxId": "41875", "score": 1037.0}, {"name": "chr_14_RCC5417", "taxId": "41875", "score": 1026.0}, {"name": "chr_14_RCC5417", "taxId": "41875", "score": 1011.0}, {"name": "chr_14_RCC5417", "taxId": "41875", "score": 1007.0}, {"name": "chr_14_RCC5417", "taxId": "41875", "score": 1009.0}, {"name": "chr_14_RCC5417", "taxId": "41875", "score": 254.0}, {"name": "chr_14_RCC5417", "taxId": "41875", "score": 1003.0}, {"name": "chr_14_RCC5417", "taxId": "41875", "score": 987.0}, {"name": "chr_14_RCC5417", "taxId": "41875", "score": 981.0}, {"name": "chr_14_RCC5417", "taxId": "41875", "score": 981.0}, {"name": "chr_14_RCC5417", "taxId": "41875", "score": 761.0}, {"name": "chr_14_RCC5417", "taxId": "41875", "score": 636.0}, {"name": "chr_14_RCC5417", "taxId": "41875", "score": 429.0}, {"name": "chr_14_RCC5417", "taxId": "41875", "score": 353.0}, {"name": "chr_14_RCC5417", "taxId": "41875", "score": 351.0}, {"name": "chr_14_RCC5417", "taxId": "41875", "score": 340.0}, {"name": "chr_14_RCC5417", "taxId": "41875", "score": 976.0}, {"name": "chr_14_RCC5417", "taxId": "41875", "score": 965.0}, {"name": "chr_14_RCC5417", "taxId": "41875", "score": 965.0}, {"name": "chr_14_RCC5417", "taxId": "41875", "score": 870.0}, {"name": "chr_14_RCC5417", "taxId": "41875", "score": 800.0}, {"name": "chr_14_RCC5417", "taxId": "41875", "score": 953.0}, {"name": "chr_14_RCC5417", "taxId": "41875", "score": 931.0}, {"name": "chr_14_RCC5417", "taxId": "41875", "score": 929.0}, {"name": "chr_14_RCC5417", "taxId": "41875", "score": 161.0}, {"name": "chr_14_RCC5417", "taxId": "41875", "score": 926.0}, {"name": "chr_14_RCC5417", "taxId": "41875", "score": 917.0}, {"name": "chr_14_RCC5417", "taxId": "41875", "score": 292.0}, {"name": "chr_14_RCC5417", "taxId": "41875", "score": 917.0}, {"name": "chr_14_RCC5417", "taxId": "41875", "score": 898.0}, {"name": "chr_14_RCC5417", "taxId": "41875", "score": 898.0}, {"name": "chr_14_RCC5417", "taxId": "41875", "score": 861.0}, {"name": "chr_14_RCC5417", "taxId": "41875", "score": 856.0}, {"name": "chr_14_RCC5417", "taxId": "41875", "score": 856.0}, {"name": "chr_14_RCC5417", "taxId": "41875", "score": 835.0}, {"name": "chr_14_RCC5417", "taxId": "41875", "score": 776.0}, {"name": "chr_14_RCC5417", "taxId": "41875", "score": 713.0}, {"name": "chr_14_RCC5417", "taxId": "41875", "score": 346.0}, {"name": "chr_14_RCC5417", "taxId": "41875", "score": 893.0}, {"name": "chr_14_RCC5417", "taxId": "41875", "score": 893.0}, {"name": "chr_14_RCC5417", "taxId": "41875", "score": 889.0}, {"name": "chr_14_RCC5417", "taxId": "41875", "score": 316.0}, {"name": "chr_14_RCC5417", "taxId": "41875", "score": 876.0}, {"name": "chr_14_RCC5417", "taxId": "41875", "score": 869.0}, {"name": "chr_14_RCC5417", "taxId": "41875", "score": 616.0}, {"name": "chr_14_RCC5417", "taxId": "41875", "score": 612.0}, {"name": "chr_14_RCC5417", "taxId": "41875", "score": 257.0}, {"name": "chr_14_RCC5417", "taxId": "41875", "score": 861.0}, {"name": "chr_14_RCC5417", "taxId": "41875", "score": 856.0}, {"name": "chr_14_RCC5417", "taxId": "41875", "score": 859.0}, {"name": "chr_14_RCC5417", "taxId": "41875", "score": 859.0}, {"name": "chr_14_RCC5417", "taxId": "41875", "score": 845.0}, {"name": "chr_14_RCC5417", "taxId": "41875", "score": 697.0}, {"name": "chr_14_RCC5417", "taxId": "41875", "score": 852.0}, {"name": "chr_14_RCC5417", "taxId": "41875", "score": 852.0}, {"name": "chr_14_RCC5417", "taxId": "41875", "score": 715.0}, {"name": "chr_14_RCC5417", "taxId": "41875", "score": 702.0}, {"name": "chr_14_RCC5417", "taxId": "41875", "score": 848.0}, {"name": "chr_14_RCC5417", "taxId": "41875", "score": 837.0}, {"name": "chr_14_RCC5417", "taxId": "41875", "score": 833.0}, {"name": "chr_14_RCC5417", "taxId": "41875", "score": 211.0}, {"name": "chr_14_RCC5417", "taxId": "41875", "score": 833.0}, {"name": "chr_14_RCC5417", "taxId": "41875", "score": 588.0}, {"name": "chr_14_RCC5417", "taxId": "41875", "score": 828.0}, {"name": "chr_14_RCC5417", "taxId": "41875", "score": 178.0}, {"name": "chr_14_RCC5417", "taxId": "41875", "score": 826.0}, {"name": "chr_14_RCC5417", "taxId": "41875", "score": 826.0}, {"name": "chr_14_RCC5417", "taxId": "41875", "score": 821.0}, {"name": "chr_14_RCC5417", "taxId": "41875", "score": 680.0}, {"name": "chr_14_RCC5417", "taxId": "41875", "score": 660.0}, {"name": "chr_14_RCC5417", "taxId": "41875", "score": 815.0}, {"name": "chr_14_RCC5417", "taxId": "41875", "score": 813.0}, {"name": "chr_14_RCC5417", "taxId": "41875", "score": 575.0}, {"name": "chr_14_RCC5417", "taxId": "41875", "score": 206.0}, {"name": "chr_14_RCC5417", "taxId": "41875", "score": 811.0}, {"name": "chr_14_RCC5417", "taxId": "41875", "score": 412.0}, {"name": "chr_14_RCC5417", "taxId": "41875", "score": 804.0}, {"name": "chr_14_RCC5417", "taxId": "41875", "score": 800.0}, {"name": "chr_14_RCC5417", "taxId": "41875", "score": 800.0}, {"name": "chr_14_RCC5417", "taxId": "41875", "score": 688.0}, {"name": "chr_14_RCC5417", "taxId": "41875", "score": 787.0}, {"name": "chr_14_RCC5417", "taxId": "41875", "score": 787.0}, {"name": "chr_14_RCC5417", "taxId": "41875", "score": 782.0}, {"name": "chr_14_RCC5417", "taxId": "41875", "score": 499.0}, {"name": "chr_14_RCC5417", "taxId": "41875", "score": 449.0}, {"name": "chr_14_RCC5417", "taxId": "41875", "score": 305.0}, {"name": "chr_14_RCC5417", "taxId": "41875", "score": 252.0}, {"name": "chr_14_RCC5417", "taxId": "41875", "score": 241.0}, {"name": "chr_14_RCC5417", "taxId": "41875", "score": 154.0}, {"name": "chr_14_RCC5417", "taxId": "41875", "score": 150.0}, {"name": "chr_14_RCC5417", "taxId": "41875", "score": 145.0}, {"name": "chr_14_RCC5417", "taxId": "41875", "score": 782.0}, {"name": "chr_14_RCC5417", "taxId": "41875", "score": 780.0}, {"name": "chr_14_RCC5417", "taxId": "41875", "score": 780.0}, {"name": "chr_14_RCC5417", "taxId": "41875", "score": 776.0}, {"name": "chr_14_RCC5417", "taxId": "41875", "score": 773.0}, {"name": "chr_14_RCC5417", "taxId": "41875", "score": 771.0}, {"name": "chr_14_RCC5417", "taxId": "41875", "score": 754.0}, {"name": "chr_14_RCC5417", "taxId": "564608", "score": 752.0}, {"name": "chr_14_RCC5417", "taxId": "41875", "score": 743.0}, {"name": "chr_14_RCC5417", "taxId": "41875", "score": 725.0}, {"name": "chr_14_RCC5417", "taxId": "41875", "score": 688.0}, {"name": "chr_14_RCC5417", "taxId": "41875", "score": 721.0}, {"name": "chr_14_RCC5417", "taxId": "41875", "score": 713.0}, {"name": "chr_14_RCC5417", "taxId": "41875", "score": 713.0}, {"name": "chr_14_RCC5417", "taxId": "41875", "score": 710.0}, {"name": "chr_14_RCC5417", "taxId": "41875", "score": 702.0}, {"name": "chr_14_RCC5417", "taxId": "41875", "score": 701.0}, {"name": "chr_14_RCC5417", "taxId": "41875", "score": 699.0}, {"name": "chr_14_RCC5417", "taxId": "41875", "score": 697.0}, {"name": "chr_14_RCC5417", "taxId": "41875", "score": 695.0}, {"name": "chr_14_RCC5417", "taxId": "41875", "score": 202.0}, {"name": "chr_14_RCC5417", "taxId": "41875", "score": 693.0}, {"name": "chr_14_RCC5417", "taxId": "41875", "score": 682.0}, {"name": "chr_14_RCC5417", "taxId": "41875", "score": 383.0}, {"name": "chr_14_RCC5417", "taxId": "41875", "score": 364.0}, {"name": "chr_14_RCC5417", "taxId": "41875", "score": 176.0}, {"name": "chr_14_RCC5417", "taxId": "41875", "score": 676.0}, {"name": "chr_14_RCC5417", "taxId": "41875", "score": 195.0}, {"name": "chr_14_RCC5417", "taxId": "296587", "score": 676.0}, {"name": "chr_14_RCC5417", "taxId": "41875", "score": 673.0}, {"name": "chr_14_RCC5417", "taxId": "296587", "score": 645.0}, {"name": "chr_14_RCC5417", "taxId": "296587", "score": 645.0}, {"name": "chr_14_RCC5417", "taxId": "296587", "score": 486.0}, {"name": "chr_14_RCC5417", "taxId": "41875", "score": 641.0}, {"name": "chr_14_RCC5417", "taxId": "41875", "score": 427.0}, {"name": "chr_14_RCC5417", "taxId": "41875", "score": 399.0}, {"name": "chr_14_RCC5417", "taxId": "41875", "score": 303.0}, {"name": "chr_14_RCC5417", "taxId": "41875", "score": 298.0}, {"name": "chr_14_RCC5417", "taxId": "41875", "score": 261.0}, {"name": "chr_14_RCC5417", "taxId": "41875", "score": 183.0}, {"name": "chr_14_RCC5417", "taxId": "41875", "score": 178.0}, {"name": "chr_14_RCC5417", "taxId": "41875", "score": 169.0}, {"name": "chr_14_RCC5417", "taxId": "41875", "score": 148.0}, {"name": "chr_14_RCC5417", "taxId": "41875", "score": 145.0}, {"name": "chr_14_RCC5417", "taxId": "41875", "score": 625.0}, {"name": "chr_14_RCC5417", "taxId": "41875", "score": 564.0}, {"name": "chr_14_RCC5417", "taxId": "41875", "score": 435.0}, {"name": "chr_14_RCC5417", "taxId": "41875", "score": 165.0}, {"name": "chr_14_RCC5417", "taxId": "41875", "score": 612.0}, {"name": "chr_14_RCC5417", "taxId": "41875", "score": 599.0}, {"name": "chr_14_RCC5417", "taxId": "41875", "score": 291.0}, {"name": "chr_14_RCC5417", "taxId": "41875", "score": 257.0}, {"name": "chr_14_RCC5417", "taxId": "41875", "score": 588.0}, {"name": "chr_14_RCC5417", "taxId": "41875", "score": 582.0}, {"name": "chr_14_RCC5417", "taxId": "41875", "score": 457.0}, {"name": "chr_14_RCC5417", "taxId": "41875", "score": 344.0}, {"name": "chr_14_RCC5417", "taxId": "41875", "score": 276.0}, {"name": "chr_14_RCC5417", "taxId": "41875", "score": 579.0}, {"name": "chr_14_RCC5417", "taxId": "41875", "score": 327.0}, {"name": "chr_14_RCC5417", "taxId": "41875", "score": 217.0}, {"name": "chr_14_RCC5417", "taxId": "41875", "score": 211.0}, {"name": "chr_14_RCC5417", "taxId": "41875", "score": 195.0}, {"name": "chr_14_RCC5417", "taxId": "41875", "score": 143.0}, {"name": "chr_14_RCC5417", "taxId": "41875", "score": 573.0}, {"name": "chr_14_RCC5417", "taxId": "41875", "score": 542.0}, {"name": "chr_14_RCC5417", "taxId": "41875", "score": 560.0}, {"name": "chr_14_RCC5417", "taxId": "41875", "score": 558.0}, {"name": "chr_14_RCC5417", "taxId": "41875", "score": 516.0}, {"name": "chr_14_RCC5417", "taxId": "41875", "score": 398.0}, {"name": "chr_14_RCC5417", "taxId": "41875", "score": 553.0}, {"name": "chr_14_RCC5417", "taxId": "41875", "score": 401.0}, {"name": "chr_14_RCC5417", "taxId": "41875", "score": 327.0}, {"name": "chr_14_RCC5417", "taxId": "41875", "score": 252.0}, {"name": "chr_14_RCC5417", "taxId": "41875", "score": 209.0}, {"name": "chr_14_RCC5417", "taxId": "41875", "score": 189.0}, {"name": "chr_14_RCC5417", "taxId": "41875", "score": 156.0}, {"name": "chr_14_RCC5417", "taxId": "41875", "score": 553.0}, {"name": "chr_14_RCC5417", "taxId": "41875", "score": 551.0}, {"name": "chr_14_RCC5417", "taxId": "41875", "score": 372.0}, {"name": "chr_14_RCC5417", "taxId": "41875", "score": 337.0}, {"name": "chr_14_RCC5417", "taxId": "41875", "score": 239.0}, {"name": "chr_14_RCC5417", "taxId": "41875", "score": 211.0}, {"name": "chr_14_RCC5417", "taxId": "41875", "score": 158.0}, {"name": "chr_14_RCC5417", "taxId": "41875", "score": 156.0}, {"name": "chr_14_RCC5417", "taxId": "41875", "score": 551.0}, {"name": "chr_14_RCC5417", "taxId": "41875", "score": 549.0}, {"name": "chr_14_RCC5417", "taxId": "41875", "score": 544.0}, {"name": "chr_14_RCC5417", "taxId": "41875", "score": 534.0}, {"name": "chr_14_RCC5417", "taxId": "41875", "score": 483.0}, {"name": "chr_14_RCC5417", "taxId": "41875", "score": 350.0}, {"name": "chr_14_RCC5417", "taxId": "41875", "score": 298.0}, {"name": "chr_14_RCC5417", "taxId": "41875", "score": 252.0}, {"name": "chr_14_RCC5417", "taxId": "41875", "score": 200.0}, {"name": "chr_14_RCC5417", "taxId": "41875", "score": 521.0}, {"name": "chr_14_RCC5417", "taxId": "41875", "score": 503.0}, {"name": "chr_14_RCC5417", "taxId": "41875", "score": 189.0}, {"name": "chr_14_RCC5417", "taxId": "41875", "score": 171.0}, {"name": "chr_14_RCC5417", "taxId": "41875", "score": 499.0}, {"name": "chr_14_RCC5417", "taxId": "41875", "score": 479.0}, {"name": "chr_14_RCC5417", "taxId": "41875", "score": 161.0}, {"name": "chr_14_RCC5417", "taxId": "41875", "score": 497.0}, {"name": "chr_14_RCC5417", "taxId": "41875", "score": 399.0}, {"name": "chr_14_RCC5417", "taxId": "296587", "score": 486.0}, {"name": "chr_14_RCC5417", "taxId": "41875", "score": 481.0}, {"name": "chr_14_RCC5417", "taxId": "41875", "score": 468.0}, {"name": "chr_14_RCC5417", "taxId": "41875", "score": 359.0}, {"name": "chr_14_RCC5417", "taxId": "41875", "score": 311.0}, {"name": "chr_14_RCC5417", "taxId": "41875", "score": 141.0}, {"name": "chr_14_RCC5417", "taxId": "41875", "score": 481.0}, {"name": "chr_14_RCC5417", "taxId": "41875", "score": 472.0}, {"name": "chr_14_RCC5417", "taxId": "41875", "score": 267.0}, {"name": "chr_14_RCC5417", "taxId": "41875", "score": 220.0}, {"name": "chr_14_RCC5417", "taxId": "41875", "score": 470.0}, {"name": "chr_14_RCC5417", "taxId": "41875", "score": 274.0}, {"name": "chr_14_RCC5417", "taxId": "41875", "score": 204.0}, {"name": "chr_14_RCC5417", "taxId": "41875", "score": 167.0}, {"name": "chr_14_RCC5417", "taxId": "41875", "score": 459.0}, {"name": "chr_14_RCC5417", "taxId": "41875", "score": 331.0}, {"name": "chr_14_RCC5417", "taxId": "41875", "score": 294.0}, {"name": "chr_14_RCC5417", "taxId": "41875", "score": 294.0}, {"name": "chr_14_RCC5417", "taxId": "41875", "score": 200.0}, {"name": "chr_14_RCC5417", "taxId": "41875", "score": 195.0}, {"name": "chr_14_RCC5417", "taxId": "41875", "score": 459.0}, {"name": "chr_14_RCC5417", "taxId": "41875", "score": 427.0}, {"name": "chr_14_RCC5417", "taxId": "41875", "score": 377.0}, {"name": "chr_14_RCC5417", "taxId": "41875", "score": 326.0}, {"name": "chr_14_RCC5417", "taxId": "41875", "score": 307.0}, {"name": "chr_14_RCC5417", "taxId": "41875", "score": 219.0}, {"name": "chr_14_RCC5417", "taxId": "41875", "score": 189.0}, {"name": "chr_14_RCC5417", "taxId": "41875", "score": 189.0}, {"name": "chr_14_RCC5417", "taxId": "41875", "score": 185.0}, {"name": "chr_14_RCC5417", "taxId": "41875", "score": 161.0}, {"name": "chr_14_RCC5417", "taxId": "41875", "score": 455.0}, {"name": "chr_14_RCC5417", "taxId": "41875", "score": 337.0}, {"name": "chr_14_RCC5417", "taxId": "41875", "score": 233.0}, {"name": "chr_14_RCC5417", "taxId": "41875", "score": 224.0}, {"name": "chr_14_RCC5417", "taxId": "41875", "score": 215.0}, {"name": "chr_14_RCC5417", "taxId": "41875", "score": 206.0}, {"name": "chr_14_RCC5417", "taxId": "41875", "score": 453.0}, {"name": "chr_14_RCC5417", "taxId": "41875", "score": 292.0}, {"name": "chr_14_RCC5417", "taxId": "41875", "score": 449.0}, {"name": "chr_14_RCC5417", "taxId": "41875", "score": 444.0}, {"name": "chr_14_RCC5417", "taxId": "41875", "score": 150.0}, {"name": "chr_14_RCC5417", "taxId": "41875", "score": 444.0}, {"name": "chr_14_RCC5417", "taxId": "41875", "score": 440.0}, {"name": "chr_14_RCC5417", "taxId": "41875", "score": 237.0}, {"name": "chr_14_RCC5417", "taxId": "41875", "score": 156.0}, {"name": "chr_14_RCC5417", "taxId": "41875", "score": 435.0}, {"name": "chr_14_RCC5417", "taxId": "41875", "score": 252.0}, {"name": "chr_14_RCC5417", "taxId": "41875", "score": 235.0}, {"name": "chr_14_RCC5417", "taxId": "41875", "score": 431.0}, {"name": "chr_14_RCC5417", "taxId": "41875", "score": 431.0}, {"name": "chr_14_RCC5417", "taxId": "41875", "score": 427.0}, {"name": "chr_14_RCC5417", "taxId": "41875", "score": 320.0}, {"name": "chr_14_RCC5417", "taxId": "41875", "score": 217.0}, {"name": "chr_14_RCC5417", "taxId": "41875", "score": 427.0}, {"name": "chr_14_RCC5417", "taxId": "41875", "score": 422.0}, {"name": "chr_14_RCC5417", "taxId": "296587", "score": 416.0}, {"name": "chr_14_RCC5417", "taxId": "41875", "score": 411.0}, {"name": "chr_14_RCC5417", "taxId": "41875", "score": 279.0}, {"name": "chr_14_RCC5417", "taxId": "41875", "score": 261.0}, {"name": "chr_14_RCC5417", "taxId": "41875", "score": 244.0}, {"name": "chr_14_RCC5417", "taxId": "41875", "score": 243.0}, {"name": "chr_14_RCC5417", "taxId": "41875", "score": 228.0}, {"name": "chr_14_RCC5417", "taxId": "41875", "score": 180.0}, {"name": "chr_14_RCC5417", "taxId": "41875", "score": 152.0}, {"name": "chr_14_RCC5417", "taxId": "41875", "score": 147.0}, {"name": "chr_14_RCC5417", "taxId": "41875", "score": 411.0}, {"name": "chr_14_RCC5417", "taxId": "42229", "score": 409.0}, {"name": "chr_14_RCC5417", "taxId": "41875", "score": 399.0}, {"name": "chr_14_RCC5417", "taxId": "41875", "score": 394.0}, {"name": "chr_14_RCC5417", "taxId": "41875", "score": 383.0}, {"name": "chr_14_RCC5417", "taxId": "436017", "score": 383.0}, {"name": "chr_14_RCC5417", "taxId": "436017", "score": 383.0}, {"name": "chr_14_RCC5417", "taxId": "102107", "score": 381.0}, {"name": "chr_14_RCC5417", "taxId": "41875", "score": 377.0}, {"name": "chr_14_RCC5417", "taxId": "41875", "score": 372.0}, {"name": "chr_14_RCC5417", "taxId": "41875", "score": 366.0}, {"name": "chr_14_RCC5417", "taxId": "41875", "score": 267.0}, {"name": "chr_14_RCC5417", "taxId": "41875", "score": 263.0}, {"name": "chr_14_RCC5417", "taxId": "41875", "score": 364.0}, {"name": "chr_14_RCC5417", "taxId": "41875", "score": 267.0}, {"name": "chr_14_RCC5417", "taxId": "41875", "score": 257.0}, {"name": "chr_14_RCC5417", "taxId": "41875", "score": 233.0}, {"name": "chr_14_RCC5417", "taxId": "41875", "score": 220.0}, {"name": "chr_14_RCC5417", "taxId": "41875", "score": 351.0}, {"name": "chr_14_RCC5417", "taxId": "41875", "score": 233.0}, {"name": "chr_14_RCC5417", "taxId": "41875", "score": 220.0}, {"name": "chr_14_RCC5417", "taxId": "41875", "score": 213.0}, {"name": "chr_14_RCC5417", "taxId": "41875", "score": 187.0}, {"name": "chr_14_RCC5417", "taxId": "41875", "score": 185.0}, {"name": "chr_14_RCC5417", "taxId": "41875", "score": 178.0}, {"name": "chr_14_RCC5417", "taxId": "41875", "score": 167.0}, {"name": "chr_14_RCC5417", "taxId": "41875", "score": 143.0}, {"name": "chr_14_RCC5417", "taxId": "41875", "score": 346.0}, {"name": "chr_14_RCC5417", "taxId": "64793", "score": 340.0}, {"name": "chr_14_RCC5417", "taxId": "41875", "score": 337.0}, {"name": "chr_14_RCC5417", "taxId": "114398", "score": 318.0}, {"name": "chr_14_RCC5417", "taxId": "41875", "score": 313.0}, {"name": "chr_14_RCC5417", "taxId": "41875", "score": 313.0}, {"name": "chr_14_RCC5417", "taxId": "41875", "score": 276.0}, {"name": "chr_14_RCC5417", "taxId": "41875", "score": 265.0}, {"name": "chr_14_RCC5417", "taxId": "41875", "score": 255.0}, {"name": "chr_14_RCC5417", "taxId": "41875", "score": 217.0}, {"name": "chr_14_RCC5417", "taxId": "41875", "score": 207.0}, {"name": "chr_14_RCC5417", "taxId": "41875", "score": 207.0}, {"name": "chr_14_RCC5417", "taxId": "41875", "score": 195.0}, {"name": "chr_14_RCC5417", "taxId": "41875", "score": 150.0}, {"name": "chr_14_RCC5417", "taxId": "41875", "score": 311.0}, {"name": "chr_14_RCC5417", "taxId": "41875", "score": 300.0}, {"name": "chr_14_RCC5417", "taxId": "41875", "score": 283.0}, {"name": "chr_14_RCC5417", "taxId": "41875", "score": 294.0}, {"name": "chr_14_RCC5417", "taxId": "41875", "score": 209.0}, {"name": "chr_14_RCC5417", "taxId": "41875", "score": 294.0}, {"name": "chr_14_RCC5417", "taxId": "43146", "score": 289.0}, {"name": "chr_14_RCC5417", "taxId": "41875", "score": 283.0}, {"name": "chr_14_RCC5417", "taxId": "41875", "score": 143.0}, {"name": "chr_14_RCC5417", "taxId": "41875", "score": 283.0}, {"name": "chr_14_RCC5417", "taxId": "41875", "score": 239.0}, {"name": "chr_14_RCC5417", "taxId": "41875", "score": 176.0}, {"name": "chr_14_RCC5417", "taxId": "41875", "score": 279.0}, {"name": "chr_14_RCC5417", "taxId": "41875", "score": 237.0}, {"name": "chr_14_RCC5417", "taxId": "41875", "score": 195.0}, {"name": "chr_14_RCC5417", "taxId": "41875", "score": 187.0}, {"name": "chr_14_RCC5417", "taxId": "41875", "score": 178.0}, {"name": "chr_14_RCC5417", "taxId": "41875", "score": 178.0}, {"name": "chr_14_RCC5417", "taxId": "41875", "score": 158.0}, {"name": "chr_14_RCC5417", "taxId": "41875", "score": 158.0}, {"name": "chr_14_RCC5417", "taxId": "41875", "score": 150.0}, {"name": "chr_14_RCC5417", "taxId": "41875", "score": 261.0}, {"name": "chr_14_RCC5417", "taxId": "41875", "score": 246.0}, {"name": "chr_14_RCC5417", "taxId": "41875", "score": 213.0}, {"name": "chr_14_RCC5417", "taxId": "41875", "score": 259.0}, {"name": "chr_14_RCC5417", "taxId": "41875", "score": 209.0}, {"name": "chr_14_RCC5417", "taxId": "41875", "score": 165.0}, {"name": "chr_14_RCC5417", "taxId": "41875", "score": 161.0}, {"name": "chr_14_RCC5417", "taxId": "41875", "score": 257.0}, {"name": "chr_14_RCC5417", "taxId": "41875", "score": 235.0}, {"name": "chr_14_RCC5417", "taxId": "41875", "score": 220.0}, {"name": "chr_14_RCC5417", "taxId": "41875", "score": 209.0}, {"name": "chr_14_RCC5417", "taxId": "41875", "score": 165.0}, {"name": "chr_14_RCC5417", "taxId": "41875", "score": 257.0}, {"name": "chr_14_RCC5417", "taxId": "41875", "score": 252.0}, {"name": "chr_14_RCC5417", "taxId": "41875", "score": 161.0}, {"name": "chr_14_RCC5417", "taxId": "41875", "score": 154.0}, {"name": "chr_14_RCC5417", "taxId": "13443", "score": 246.0}, {"name": "chr_14_RCC5417", "taxId": "9646", "score": 241.0}, {"name": "chr_14_RCC5417", "taxId": "3711", "score": 237.0}, {"name": "chr_14_RCC5417", "taxId": "3649", "score": 237.0}, {"name": "chr_14_RCC5417", "taxId": "1294385", "score": 233.0}, {"name": "chr_14_RCC5417", "taxId": "3708", "score": 231.0}, {"name": "chr_14_RCC5417", "taxId": "109376", "score": 231.0}, {"name": "chr_14_RCC5417", "taxId": "41875", "score": 231.0}, {"name": "chr_14_RCC5417", "taxId": "559305", "score": 228.0}, {"name": "chr_14_RCC5417", "taxId": "41875", "score": 219.0}, {"name": "chr_14_RCC5417", "taxId": "41875", "score": 193.0}, {"name": "chr_14_RCC5417", "taxId": "118797", "score": 217.0}, {"name": "chr_14_RCC5417", "taxId": "663331", "score": 217.0}, {"name": "chr_14_RCC5417", "taxId": "38626", "score": 209.0}, {"name": "chr_14_RCC5417", "taxId": "41875", "score": 202.0}, {"name": "chr_14_RCC5417", "taxId": "41875", "score": 172.0}, {"name": "chr_14_RCC5417", "taxId": "41875", "score": 195.0}, {"name": "chr_14_RCC5417", "taxId": "128390", "score": 191.0}, {"name": "chr_14_RCC5417", "taxId": "188344", "score": 187.0}, {"name": "chr_14_RCC5417", "taxId": "206008", "score": 182.0}, {"name": "chr_14_RCC5417", "taxId": "41875", "score": 180.0}, {"name": "chr_14_RCC5417", "taxId": "41875", "score": 163.0}, {"name": "chr_14_RCC5417", "taxId": "41875", "score": 141.0}, {"name": "chr_14_RCC5417", "taxId": "1808001", "score": 176.0}, {"name": "chr_14_RCC5417", "taxId": "41875", "score": 176.0}, {"name": "chr_14_RCC5417", "taxId": "13146", "score": 176.0}, {"name": "chr_14_RCC5417", "taxId": "79200", "score": 172.0}, {"name": "chr_14_RCC5417", "taxId": "4558", "score": 171.0}, {"name": "chr_14_RCC5417", "taxId": "41875", "score": 169.0}, {"name": "chr_14_RCC5417", "taxId": "41875", "score": 167.0}, {"name": "chr_14_RCC5417", "taxId": "41875", "score": 165.0}, {"name": "chr_14_RCC5417", "taxId": "41875", "score": 145.0}, {"name": "chr_14_RCC5417", "taxId": "4555", "score": 167.0}, {"name": "chr_14_RCC5417", "taxId": "70448", "score": 167.0}, {"name": "chr_14_RCC5417", "taxId": "70448", "score": 167.0}, {"name": "chr_14_RCC5417", "taxId": "28090", "score": 159.0}, {"name": "chr_14_RCC5417", "taxId": "41875", "score": 156.0}, {"name": "chr_14_RCC5417", "taxId": "50452", "score": 148.0}, {"name": "chr_14_RCC5417", "taxId": "41875", "score": 148.0}, {"name": "chr_14_RCC5417", "taxId": "8364", "score": 145.0}, {"name": "chr_14_RCC5417", "taxId": "49451", "score": 143.0}]}, "taxonomy": {"bestsum": {"species": {"tax": "Bathycoccus prasinos", "score": 1926644.0, "c_index": 32}, "genus": {"tax": "Bathycoccus", "score": 1926644.0, "c_index": 25}, "family": {"tax": "Bathycoccaceae", "score": 1927744.0, "c_index": 21}, "order": {"tax": "Mamiellales", "score": 1931850.0, "c_index": 19}, "phylum": {"tax": "Chlorophyta", "score": 1931850.0, "c_index": 5}, "superkingdom": {"tax": "Eukaryota", "score": 1937796.0, "c_index": 1}}}}, "chr_13_RCC5417": {"name": "chr_13_RCC5417", "length": 737724, "n_count": 100, "agct_count": 737624, "gc": 0.4868, "covs": {"bam0": 22.5791}, "read_cov": {"bam0": 66836}, "hits": {"tax0": [{"name": "chr_13_RCC5417", "taxId": "41875", "score": 56166.0}, {"name": "chr_13_RCC5417", "taxId": "41875", "score": 50071.0}, {"name": "chr_13_RCC5417", "taxId": "41875", "score": 47432.0}, {"name": "chr_13_RCC5417", "taxId": "41875", "score": 46322.0}, {"name": "chr_13_RCC5417", "taxId": "41875", "score": 46017.0}, {"name": "chr_13_RCC5417", "taxId": "41875", "score": 44688.0}, {"name": "chr_13_RCC5417", "taxId": "41875", "score": 44126.0}, {"name": "chr_13_RCC5417", "taxId": "41875", "score": 40067.0}, {"name": "chr_13_RCC5417", "taxId": "41875", "score": 34814.0}, {"name": "chr_13_RCC5417", "taxId": "41875", "score": 33148.0}, {"name": "chr_13_RCC5417", "taxId": "41875", "score": 32129.0}, {"name": "chr_13_RCC5417", "taxId": "41875", "score": 30511.0}, {"name": "chr_13_RCC5417", "taxId": "41875", "score": 29403.0}, {"name": "chr_13_RCC5417", "taxId": "41875", "score": 28435.0}, {"name": "chr_13_RCC5417", "taxId": "41875", "score": 28112.0}, {"name": "chr_13_RCC5417", "taxId": "41875", "score": 25606.0}, {"name": "chr_13_RCC5417", "taxId": "41875", "score": 25582.0}, {"name": "chr_13_RCC5417", "taxId": "41875", "score": 21311.0}, {"name": "chr_13_RCC5417", "taxId": "41875", "score": 20539.0}, {"name": "chr_13_RCC5417", "taxId": "41875", "score": 19505.0}, {"name": "chr_13_RCC5417", "taxId": "41875", "score": 19311.0}, {"name": "chr_13_RCC5417", "taxId": "41875", "score": 18556.0}, {"name": "chr_13_RCC5417", "taxId": "41875", "score": 17372.0}, {"name": "chr_13_RCC5417", "taxId": "41875", "score": 17138.0}, {"name": "chr_13_RCC5417", "taxId": "41875", "score": 16681.0}, {"name": "chr_13_RCC5417", "taxId": "41875", "score": 15675.0}, {"name": "chr_13_RCC5417", "taxId": "41875", "score": 15289.0}, {"name": "chr_13_RCC5417", "taxId": "41875", "score": 15047.0}, {"name": "chr_13_RCC5417", "taxId": "41875", "score": 14971.0}, {"name": "chr_13_RCC5417", "taxId": "41875", "score": 14477.0}, {"name": "chr_13_RCC5417", "taxId": "41875", "score": 14314.0}, {"name": "chr_13_RCC5417", "taxId": "41875", "score": 14022.0}, {"name": "chr_13_RCC5417", "taxId": "41875", "score": 14009.0}, {"name": "chr_13_RCC5417", "taxId": "41875", "score": 13826.0}, {"name": "chr_13_RCC5417", "taxId": "41875", "score": 13145.0}, {"name": "chr_13_RCC5417", "taxId": "41875", "score": 12545.0}, {"name": "chr_13_RCC5417", "taxId": "41875", "score": 12525.0}, {"name": "chr_13_RCC5417", "taxId": "41875", "score": 10988.0}, {"name": "chr_13_RCC5417", "taxId": "41875", "score": 10702.0}, {"name": "chr_13_RCC5417", "taxId": "41875", "score": 9950.0}, {"name": "chr_13_RCC5417", "taxId": "41875", "score": 9707.0}, {"name": "chr_13_RCC5417", "taxId": "41875", "score": 9568.0}, {"name": "chr_13_RCC5417", "taxId": "41875", "score": 9332.0}, {"name": "chr_13_RCC5417", "taxId": "41875", "score": 8623.0}, {"name": "chr_13_RCC5417", "taxId": "41875", "score": 8530.0}, {"name": "chr_13_RCC5417", "taxId": "41875", "score": 8292.0}, {"name": "chr_13_RCC5417", "taxId": "41875", "score": 8185.0}, {"name": "chr_13_RCC5417", "taxId": "41875", "score": 8109.0}, {"name": "chr_13_RCC5417", "taxId": "41875", "score": 8056.0}, {"name": "chr_13_RCC5417", "taxId": "41875", "score": 7969.0}, {"name": "chr_13_RCC5417", "taxId": "41875", "score": 7432.0}, {"name": "chr_13_RCC5417", "taxId": "41875", "score": 6940.0}, {"name": "chr_13_RCC5417", "taxId": "41875", "score": 6530.0}, {"name": "chr_13_RCC5417", "taxId": "41875", "score": 6360.0}, {"name": "chr_13_RCC5417", "taxId": "41875", "score": 6324.0}, {"name": "chr_13_RCC5417", "taxId": "41875", "score": 6283.0}, {"name": "chr_13_RCC5417", "taxId": "41875", "score": 6135.0}, {"name": "chr_13_RCC5417", "taxId": "41875", "score": 5951.0}, {"name": "chr_13_RCC5417", "taxId": "41875", "score": 4843.0}, {"name": "chr_13_RCC5417", "taxId": "41875", "score": 4785.0}, {"name": "chr_13_RCC5417", "taxId": "41875", "score": 4619.0}, {"name": "chr_13_RCC5417", "taxId": "41875", "score": 4575.0}, {"name": "chr_13_RCC5417", "taxId": "41875", "score": 4512.0}, {"name": "chr_13_RCC5417", "taxId": "41875", "score": 4305.0}, {"name": "chr_13_RCC5417", "taxId": "41875", "score": 4126.0}, {"name": "chr_13_RCC5417", "taxId": "41875", "score": 3962.0}, {"name": "chr_13_RCC5417", "taxId": "41875", "score": 3714.0}, {"name": "chr_13_RCC5417", "taxId": "41875", "score": 3535.0}, {"name": "chr_13_RCC5417", "taxId": "41875", "score": 3507.0}, {"name": "chr_13_RCC5417", "taxId": "41875", "score": 3482.0}, {"name": "chr_13_RCC5417", "taxId": "41875", "score": 3467.0}, {"name": "chr_13_RCC5417", "taxId": "41875", "score": 3291.0}, {"name": "chr_13_RCC5417", "taxId": "41875", "score": 3288.0}, {"name": "chr_13_RCC5417", "taxId": "41875", "score": 3269.0}, {"name": "chr_13_RCC5417", "taxId": "41875", "score": 3205.0}, {"name": "chr_13_RCC5417", "taxId": "41875", "score": 3192.0}, {"name": "chr_13_RCC5417", "taxId": "41875", "score": 3188.0}, {"name": "chr_13_RCC5417", "taxId": "41875", "score": 2710.0}, {"name": "chr_13_RCC5417", "taxId": "41875", "score": 2623.0}, {"name": "chr_13_RCC5417", "taxId": "41875", "score": 2532.0}, {"name": "chr_13_RCC5417", "taxId": "41875", "score": 2483.0}, {"name": "chr_13_RCC5417", "taxId": "41875", "score": 2433.0}, {"name": "chr_13_RCC5417", "taxId": "41875", "score": 2331.0}, {"name": "chr_13_RCC5417", "taxId": "41875", "score": 2279.0}, {"name": "chr_13_RCC5417", "taxId": "41875", "score": 2150.0}, {"name": "chr_13_RCC5417", "taxId": "41875", "score": 2148.0}, {"name": "chr_13_RCC5417", "taxId": "41875", "score": 2143.0}, {"name": "chr_13_RCC5417", "taxId": "41875", "score": 2097.0}, {"name": "chr_13_RCC5417", "taxId": "41875", "score": 2080.0}, {"name": "chr_13_RCC5417", "taxId": "41875", "score": 1969.0}, {"name": "chr_13_RCC5417", "taxId": "41875", "score": 1964.0}, {"name": "chr_13_RCC5417", "taxId": "41875", "score": 1916.0}, {"name": "chr_13_RCC5417", "taxId": "41875", "score": 1888.0}, {"name": "chr_13_RCC5417", "taxId": "41875", "score": 1881.0}, {"name": "chr_13_RCC5417", "taxId": "41875", "score": 1864.0}, {"name": "chr_13_RCC5417", "taxId": "41875", "score": 1821.0}, {"name": "chr_13_RCC5417", "taxId": "41875", "score": 1814.0}, {"name": "chr_13_RCC5417", "taxId": "41875", "score": 1812.0}, {"name": "chr_13_RCC5417", "taxId": "41875", "score": 1808.0}, {"name": "chr_13_RCC5417", "taxId": "41875", "score": 1572.0}, {"name": "chr_13_RCC5417", "taxId": "41875", "score": 1561.0}, {"name": "chr_13_RCC5417", "taxId": "41875", "score": 1483.0}, {"name": "chr_13_RCC5417", "taxId": "41875", "score": 1472.0}, {"name": "chr_13_RCC5417", "taxId": "41875", "score": 1461.0}, {"name": "chr_13_RCC5417", "taxId": "41875", "score": 1456.0}, {"name": "chr_13_RCC5417", "taxId": "41875", "score": 1437.0}, {"name": "chr_13_RCC5417", "taxId": "41875", "score": 1421.0}, {"name": "chr_13_RCC5417", "taxId": "41875", "score": 1419.0}, {"name": "chr_13_RCC5417", "taxId": "41875", "score": 1386.0}, {"name": "chr_13_RCC5417", "taxId": "41875", "score": 1376.0}, {"name": "chr_13_RCC5417", "taxId": "41875", "score": 1282.0}, {"name": "chr_13_RCC5417", "taxId": "41875", "score": 1273.0}, {"name": "chr_13_RCC5417", "taxId": "41875", "score": 1229.0}, {"name": "chr_13_RCC5417", "taxId": "41875", "score": 1175.0}, {"name": "chr_13_RCC5417", "taxId": "41875", "score": 1123.0}, {"name": "chr_13_RCC5417", "taxId": "41875", "score": 1122.0}, {"name": "chr_13_RCC5417", "taxId": "41875", "score": 1114.0}, {"name": "chr_13_RCC5417", "taxId": "41875", "score": 1103.0}, {"name": "chr_13_RCC5417", "taxId": "41875", "score": 1101.0}, {"name": "chr_13_RCC5417", "taxId": "41875", "score": 1074.0}, {"name": "chr_13_RCC5417", "taxId": "41875", "score": 1061.0}, {"name": "chr_13_RCC5417", "taxId": "41875", "score": 1050.0}, {"name": "chr_13_RCC5417", "taxId": "41875", "score": 1038.0}, {"name": "chr_13_RCC5417", "taxId": "41875", "score": 1011.0}, {"name": "chr_13_RCC5417", "taxId": "41875", "score": 1002.0}, {"name": "chr_13_RCC5417", "taxId": "41875", "score": 989.0}, {"name": "chr_13_RCC5417", "taxId": "41875", "score": 981.0}, {"name": "chr_13_RCC5417", "taxId": "41875", "score": 952.0}, {"name": "chr_13_RCC5417", "taxId": "41875", "score": 944.0}, {"name": "chr_13_RCC5417", "taxId": "41875", "score": 935.0}, {"name": "chr_13_RCC5417", "taxId": "41875", "score": 922.0}, {"name": "chr_13_RCC5417", "taxId": "41875", "score": 917.0}, {"name": "chr_13_RCC5417", "taxId": "41875", "score": 876.0}, {"name": "chr_13_RCC5417", "taxId": "41875", "score": 870.0}, {"name": "chr_13_RCC5417", "taxId": "41875", "score": 852.0}, {"name": "chr_13_RCC5417", "taxId": "41875", "score": 837.0}, {"name": "chr_13_RCC5417", "taxId": "41875", "score": 828.0}, {"name": "chr_13_RCC5417", "taxId": "41875", "score": 821.0}, {"name": "chr_13_RCC5417", "taxId": "41875", "score": 809.0}, {"name": "chr_13_RCC5417", "taxId": "41875", "score": 800.0}, {"name": "chr_13_RCC5417", "taxId": "41875", "score": 793.0}, {"name": "chr_13_RCC5417", "taxId": "41875", "score": 761.0}, {"name": "chr_13_RCC5417", "taxId": "41875", "score": 732.0}, {"name": "chr_13_RCC5417", "taxId": "41875", "score": 680.0}, {"name": "chr_13_RCC5417", "taxId": "41875", "score": 658.0}, {"name": "chr_13_RCC5417", "taxId": "41875", "score": 658.0}, {"name": "chr_13_RCC5417", "taxId": "41875", "score": 652.0}, {"name": "chr_13_RCC5417", "taxId": "41875", "score": 649.0}, {"name": "chr_13_RCC5417", "taxId": "41875", "score": 638.0}, {"name": "chr_13_RCC5417", "taxId": "41875", "score": 623.0}, {"name": "chr_13_RCC5417", "taxId": "41875", "score": 614.0}, {"name": "chr_13_RCC5417", "taxId": "41875", "score": 579.0}, {"name": "chr_13_RCC5417", "taxId": "41875", "score": 547.0}, {"name": "chr_13_RCC5417", "taxId": "41875", "score": 547.0}, {"name": "chr_13_RCC5417", "taxId": "41875", "score": 547.0}, {"name": "chr_13_RCC5417", "taxId": "41875", "score": 544.0}, {"name": "chr_13_RCC5417", "taxId": "41875", "score": 529.0}, {"name": "chr_13_RCC5417", "taxId": "41875", "score": 521.0}, {"name": "chr_13_RCC5417", "taxId": "41875", "score": 514.0}, {"name": "chr_13_RCC5417", "taxId": "41875", "score": 510.0}, {"name": "chr_13_RCC5417", "taxId": "41875", "score": 475.0}, {"name": "chr_13_RCC5417", "taxId": "41875", "score": 470.0}, {"name": "chr_13_RCC5417", "taxId": "41875", "score": 455.0}, {"name": "chr_13_RCC5417", "taxId": "41875", "score": 451.0}, {"name": "chr_13_RCC5417", "taxId": "41875", "score": 446.0}, {"name": "chr_13_RCC5417", "taxId": "41875", "score": 446.0}, {"name": "chr_13_RCC5417", "taxId": "41875", "score": 440.0}, {"name": "chr_13_RCC5417", "taxId": "41875", "score": 438.0}, {"name": "chr_13_RCC5417", "taxId": "41875", "score": 436.0}, {"name": "chr_13_RCC5417", "taxId": "41875", "score": 436.0}, {"name": "chr_13_RCC5417", "taxId": "41875", "score": 436.0}, {"name": "chr_13_RCC5417", "taxId": "41875", "score": 435.0}, {"name": "chr_13_RCC5417", "taxId": "41875", "score": 433.0}, {"name": "chr_13_RCC5417", "taxId": "41875", "score": 422.0}, {"name": "chr_13_RCC5417", "taxId": "41875", "score": 420.0}, {"name": "chr_13_RCC5417", "taxId": "41875", "score": 394.0}, {"name": "chr_13_RCC5417", "taxId": "41875", "score": 363.0}, {"name": "chr_13_RCC5417", "taxId": "41875", "score": 361.0}, {"name": "chr_13_RCC5417", "taxId": "41875", "score": 359.0}, {"name": "chr_13_RCC5417", "taxId": "41875", "score": 324.0}, {"name": "chr_13_RCC5417", "taxId": "41875", "score": 320.0}, {"name": "chr_13_RCC5417", "taxId": "41875", "score": 315.0}, {"name": "chr_13_RCC5417", "taxId": "41875", "score": 311.0}, {"name": "chr_13_RCC5417", "taxId": "41875", "score": 309.0}, {"name": "chr_13_RCC5417", "taxId": "41875", "score": 307.0}, {"name": "chr_13_RCC5417", "taxId": "41875", "score": 305.0}, {"name": "chr_13_RCC5417", "taxId": "41875", "score": 292.0}, {"name": "chr_13_RCC5417", "taxId": "41875", "score": 257.0}, {"name": "chr_13_RCC5417", "taxId": "41875", "score": 250.0}, {"name": "chr_13_RCC5417", "taxId": "41875", "score": 228.0}, {"name": "chr_13_RCC5417", "taxId": "41875", "score": 222.0}, {"name": "chr_13_RCC5417", "taxId": "41875", "score": 211.0}, {"name": "chr_13_RCC5417", "taxId": "41875", "score": 209.0}, {"name": "chr_13_RCC5417", "taxId": "41875", "score": 202.0}, {"name": "chr_13_RCC5417", "taxId": "41875", "score": 196.0}, {"name": "chr_13_RCC5417", "taxId": "41875", "score": 193.0}, {"name": "chr_13_RCC5417", "taxId": "41875", "score": 193.0}, {"name": "chr_13_RCC5417", "taxId": "41875", "score": 187.0}, {"name": "chr_13_RCC5417", "taxId": "41875", "score": 187.0}, {"name": "chr_13_RCC5417", "taxId": "41875", "score": 187.0}, {"name": "chr_13_RCC5417", "taxId": "41875", "score": 176.0}, {"name": "chr_13_RCC5417", "taxId": "41875", "score": 176.0}, {"name": "chr_13_RCC5417", "taxId": "41875", "score": 169.0}, {"name": "chr_13_RCC5417", "taxId": "41875", "score": 40067.0}, {"name": "chr_13_RCC5417", "taxId": "41875", "score": 14009.0}, {"name": "chr_13_RCC5417", "taxId": "41875", "score": 13826.0}, {"name": "chr_13_RCC5417", "taxId": "41875", "score": 12545.0}, {"name": "chr_13_RCC5417", "taxId": "41875", "score": 12214.0}, {"name": "chr_13_RCC5417", "taxId": "41875", "score": 8530.0}, {"name": "chr_13_RCC5417", "taxId": "41875", "score": 6283.0}, {"name": "chr_13_RCC5417", "taxId": "41875", "score": 5103.0}, {"name": "chr_13_RCC5417", "taxId": "41875", "score": 4619.0}, {"name": "chr_13_RCC5417", "taxId": "41875", "score": 3482.0}, {"name": "chr_13_RCC5417", "taxId": "41875", "score": 3467.0}, {"name": "chr_13_RCC5417", "taxId": "41875", "score": 3288.0}, {"name": "chr_13_RCC5417", "taxId": "41875", "score": 3269.0}, {"name": "chr_13_RCC5417", "taxId": "41875", "score": 3188.0}, {"name": "chr_13_RCC5417", "taxId": "41875", "score": 1535.0}, {"name": "chr_13_RCC5417", "taxId": "41875", "score": 1376.0}, {"name": "chr_13_RCC5417", "taxId": "41875", "score": 1101.0}, {"name": "chr_13_RCC5417", "taxId": "41875", "score": 1050.0}, {"name": "chr_13_RCC5417", "taxId": "41875", "score": 680.0}, {"name": "chr_13_RCC5417", "taxId": "41875", "score": 658.0}, {"name": "chr_13_RCC5417", "taxId": "41875", "score": 658.0}, {"name": "chr_13_RCC5417", "taxId": "41875", "score": 614.0}, {"name": "chr_13_RCC5417", "taxId": "41875", "score": 579.0}, {"name": "chr_13_RCC5417", "taxId": "41875", "score": 544.0}, {"name": "chr_13_RCC5417", "taxId": "41875", "score": 529.0}, {"name": "chr_13_RCC5417", "taxId": "41875", "score": 521.0}, {"name": "chr_13_RCC5417", "taxId": "41875", "score": 514.0}, {"name": "chr_13_RCC5417", "taxId": "41875", "score": 451.0}, {"name": "chr_13_RCC5417", "taxId": "41875", "score": 440.0}, {"name": "chr_13_RCC5417", "taxId": "41875", "score": 438.0}, {"name": "chr_13_RCC5417", "taxId": "41875", "score": 361.0}, {"name": "chr_13_RCC5417", "taxId": "41875", "score": 307.0}, {"name": "chr_13_RCC5417", "taxId": "41875", "score": 281.0}, {"name": "chr_13_RCC5417", "taxId": "41875", "score": 257.0}, {"name": "chr_13_RCC5417", "taxId": "41875", "score": 176.0}, {"name": "chr_13_RCC5417", "taxId": "41875", "score": 176.0}, {"name": "chr_13_RCC5417", "taxId": "41875", "score": 34814.0}, {"name": "chr_13_RCC5417", "taxId": "41875", "score": 10532.0}, {"name": "chr_13_RCC5417", "taxId": "41875", "score": 9950.0}, {"name": "chr_13_RCC5417", "taxId": "41875", "score": 8752.0}, {"name": "chr_13_RCC5417", "taxId": "41875", "score": 4575.0}, {"name": "chr_13_RCC5417", "taxId": "41875", "score": 3535.0}, {"name": "chr_13_RCC5417", "taxId": "41875", "score": 3507.0}, {"name": "chr_13_RCC5417", "taxId": "41875", "score": 3291.0}, {"name": "chr_13_RCC5417", "taxId": "41875", "score": 2532.0}, {"name": "chr_13_RCC5417", "taxId": "41875", "score": 2483.0}, {"name": "chr_13_RCC5417", "taxId": "41875", "score": 2148.0}, {"name": "chr_13_RCC5417", "taxId": "41875", "score": 1969.0}, {"name": "chr_13_RCC5417", "taxId": "41875", "score": 1964.0}, {"name": "chr_13_RCC5417", "taxId": "41875", "score": 1572.0}, {"name": "chr_13_RCC5417", "taxId": "41875", "score": 1483.0}, {"name": "chr_13_RCC5417", "taxId": "41875", "score": 1386.0}, {"name": "chr_13_RCC5417", "taxId": "41875", "score": 1229.0}, {"name": "chr_13_RCC5417", "taxId": "41875", "score": 1123.0}, {"name": "chr_13_RCC5417", "taxId": "41875", "score": 1122.0}, {"name": "chr_13_RCC5417", "taxId": "41875", "score": 1114.0}, {"name": "chr_13_RCC5417", "taxId": "41875", "score": 1083.0}, {"name": "chr_13_RCC5417", "taxId": "41875", "score": 1011.0}, {"name": "chr_13_RCC5417", "taxId": "41875", "score": 981.0}, {"name": "chr_13_RCC5417", "taxId": "41875", "score": 876.0}, {"name": "chr_13_RCC5417", "taxId": "41875", "score": 800.0}, {"name": "chr_13_RCC5417", "taxId": "41875", "score": 761.0}, {"name": "chr_13_RCC5417", "taxId": "41875", "score": 706.0}, {"name": "chr_13_RCC5417", "taxId": "41875", "score": 667.0}, {"name": "chr_13_RCC5417", "taxId": "41875", "score": 649.0}, {"name": "chr_13_RCC5417", "taxId": "41875", "score": 638.0}, {"name": "chr_13_RCC5417", "taxId": "41875", "score": 623.0}, {"name": "chr_13_RCC5417", "taxId": "41875", "score": 608.0}, {"name": "chr_13_RCC5417", "taxId": "41875", "score": 588.0}, {"name": "chr_13_RCC5417", "taxId": "41875", "score": 582.0}, {"name": "chr_13_RCC5417", "taxId": "41875", "score": 547.0}, {"name": "chr_13_RCC5417", "taxId": "41875", "score": 547.0}, {"name": "chr_13_RCC5417", "taxId": "41875", "score": 510.0}, {"name": "chr_13_RCC5417", "taxId": "41875", "score": 508.0}, {"name": "chr_13_RCC5417", "taxId": "41875", "score": 492.0}, {"name": "chr_13_RCC5417", "taxId": "41875", "score": 475.0}, {"name": "chr_13_RCC5417", "taxId": "41875", "score": 196.0}, {"name": "chr_13_RCC5417", "taxId": "41875", "score": 28171.0}, {"name": "chr_13_RCC5417", "taxId": "41875", "score": 2880.0}, {"name": "chr_13_RCC5417", "taxId": "41875", "score": 470.0}, {"name": "chr_13_RCC5417", "taxId": "41875", "score": 189.0}, {"name": "chr_13_RCC5417", "taxId": "41875", "score": 183.0}, {"name": "chr_13_RCC5417", "taxId": "41875", "score": 19016.0}, {"name": "chr_13_RCC5417", "taxId": "41875", "score": 1074.0}, {"name": "chr_13_RCC5417", "taxId": "41875", "score": 828.0}, {"name": "chr_13_RCC5417", "taxId": "41875", "score": 12783.0}, {"name": "chr_13_RCC5417", "taxId": "41875", "score": 582.0}, {"name": "chr_13_RCC5417", "taxId": "41875", "score": 12499.0}, {"name": "chr_13_RCC5417", "taxId": "41875", "score": 11562.0}, {"name": "chr_13_RCC5417", "taxId": "41875", "score": 2375.0}, {"name": "chr_13_RCC5417", "taxId": "41875", "score": 11177.0}, {"name": "chr_13_RCC5417", "taxId": "41875", "score": 9105.0}, {"name": "chr_13_RCC5417", "taxId": "41875", "score": 8931.0}, {"name": "chr_13_RCC5417", "taxId": "41875", "score": 7969.0}, {"name": "chr_13_RCC5417", "taxId": "41875", "score": 7653.0}, {"name": "chr_13_RCC5417", "taxId": "41875", "score": 7227.0}, {"name": "chr_13_RCC5417", "taxId": "41875", "score": 6948.0}, {"name": "chr_13_RCC5417", "taxId": "41875", "score": 6844.0}, {"name": "chr_13_RCC5417", "taxId": "41875", "score": 6360.0}, {"name": "chr_13_RCC5417", "taxId": "41875", "score": 6085.0}, {"name": "chr_13_RCC5417", "taxId": "41875", "score": 2097.0}, {"name": "chr_13_RCC5417", "taxId": "41875", "score": 1812.0}, {"name": "chr_13_RCC5417", "taxId": "41875", "score": 922.0}, {"name": "chr_13_RCC5417", "taxId": "41875", "score": 852.0}, {"name": "chr_13_RCC5417", "taxId": "41875", "score": 394.0}, {"name": "chr_13_RCC5417", "taxId": "41875", "score": 359.0}, {"name": "chr_13_RCC5417", "taxId": "41875", "score": 6327.0}, {"name": "chr_13_RCC5417", "taxId": "41875", "score": 6318.0}, {"name": "chr_13_RCC5417", "taxId": "41875", "score": 320.0}, {"name": "chr_13_RCC5417", "taxId": "41875", "score": 6250.0}, {"name": "chr_13_RCC5417", "taxId": "41875", "score": 6137.0}, {"name": "chr_13_RCC5417", "taxId": "41875", "score": 5912.0}, {"name": "chr_13_RCC5417", "taxId": "41875", "score": 5903.0}, {"name": "chr_13_RCC5417", "taxId": "41875", "score": 5816.0}, {"name": "chr_13_RCC5417", "taxId": "41875", "score": 645.0}, {"name": "chr_13_RCC5417", "taxId": "41875", "score": 5779.0}, {"name": "chr_13_RCC5417", "taxId": "41875", "score": 5494.0}, {"name": "chr_13_RCC5417", "taxId": "41875", "score": 5349.0}, {"name": "chr_13_RCC5417", "taxId": "41875", "score": 5332.0}, {"name": "chr_13_RCC5417", "taxId": "41875", "score": 5169.0}, {"name": "chr_13_RCC5417", "taxId": "41875", "score": 5166.0}, {"name": "chr_13_RCC5417", "taxId": "41875", "score": 5132.0}, {"name": "chr_13_RCC5417", "taxId": "41875", "score": 5081.0}, {"name": "chr_13_RCC5417", "taxId": "41875", "score": 5025.0}, {"name": "chr_13_RCC5417", "taxId": "41875", "score": 4975.0}, {"name": "chr_13_RCC5417", "taxId": "41875", "score": 4957.0}, {"name": "chr_13_RCC5417", "taxId": "41875", "score": 4942.0}, {"name": "chr_13_RCC5417", "taxId": "41875", "score": 4900.0}, {"name": "chr_13_RCC5417", "taxId": "41875", "score": 4715.0}, {"name": "chr_13_RCC5417", "taxId": "41875", "score": 4704.0}, {"name": "chr_13_RCC5417", "taxId": "41875", "score": 4636.0}, {"name": "chr_13_RCC5417", "taxId": "41875", "score": 4632.0}, {"name": "chr_13_RCC5417", "taxId": "41875", "score": 4580.0}, {"name": "chr_13_RCC5417", "taxId": "41875", "score": 4571.0}, {"name": "chr_13_RCC5417", "taxId": "41875", "score": 4534.0}, {"name": "chr_13_RCC5417", "taxId": "41875", "score": 4464.0}, {"name": "chr_13_RCC5417", "taxId": "41875", "score": 697.0}, {"name": "chr_13_RCC5417", "taxId": "41875", "score": 4329.0}, {"name": "chr_13_RCC5417", "taxId": "41875", "score": 4268.0}, {"name": "chr_13_RCC5417", "taxId": "41875", "score": 4261.0}, {"name": "chr_13_RCC5417", "taxId": "41875", "score": 4220.0}, {"name": "chr_13_RCC5417", "taxId": "41875", "score": 4178.0}, {"name": "chr_13_RCC5417", "taxId": "41875", "score": 1347.0}, {"name": "chr_13_RCC5417", "taxId": "41875", "score": 4133.0}, {"name": "chr_13_RCC5417", "taxId": "41875", "score": 4034.0}, {"name": "chr_13_RCC5417", "taxId": "41875", "score": 3978.0}, {"name": "chr_13_RCC5417", "taxId": "41875", "score": 3945.0}, {"name": "chr_13_RCC5417", "taxId": "41875", "score": 3940.0}, {"name": "chr_13_RCC5417", "taxId": "41875", "score": 3895.0}, {"name": "chr_13_RCC5417", "taxId": "41875", "score": 1731.0}, {"name": "chr_13_RCC5417", "taxId": "41875", "score": 1297.0}, {"name": "chr_13_RCC5417", "taxId": "41875", "score": 902.0}, {"name": "chr_13_RCC5417", "taxId": "41875", "score": 791.0}, {"name": "chr_13_RCC5417", "taxId": "41875", "score": 715.0}, {"name": "chr_13_RCC5417", "taxId": "41875", "score": 486.0}, {"name": "chr_13_RCC5417", "taxId": "41875", "score": 3875.0}, {"name": "chr_13_RCC5417", "taxId": "41875", "score": 3869.0}, {"name": "chr_13_RCC5417", "taxId": "41875", "score": 3842.0}, {"name": "chr_13_RCC5417", "taxId": "41875", "score": 636.0}, {"name": "chr_13_RCC5417", "taxId": "41875", "score": 3827.0}, {"name": "chr_13_RCC5417", "taxId": "41875", "score": 3803.0}, {"name": "chr_13_RCC5417", "taxId": "41875", "score": 3786.0}, {"name": "chr_13_RCC5417", "taxId": "41875", "score": 1133.0}, {"name": "chr_13_RCC5417", "taxId": "41875", "score": 444.0}, {"name": "chr_13_RCC5417", "taxId": "41875", "score": 3786.0}, {"name": "chr_13_RCC5417", "taxId": "41875", "score": 1133.0}, {"name": "chr_13_RCC5417", "taxId": "41875", "score": 444.0}, {"name": "chr_13_RCC5417", "taxId": "41875", "score": 3725.0}, {"name": "chr_13_RCC5417", "taxId": "41875", "score": 3677.0}, {"name": "chr_13_RCC5417", "taxId": "41875", "score": 3674.0}, {"name": "chr_13_RCC5417", "taxId": "41875", "score": 3663.0}, {"name": "chr_13_RCC5417", "taxId": "41875", "score": 3659.0}, {"name": "chr_13_RCC5417", "taxId": "41875", "score": 3651.0}, {"name": "chr_13_RCC5417", "taxId": "41875", "score": 3646.0}, {"name": "chr_13_RCC5417", "taxId": "41875", "score": 3631.0}, {"name": "chr_13_RCC5417", "taxId": "41875", "score": 3607.0}, {"name": "chr_13_RCC5417", "taxId": "41875", "score": 3603.0}, {"name": "chr_13_RCC5417", "taxId": "41875", "score": 3565.0}, {"name": "chr_13_RCC5417", "taxId": "41875", "score": 3554.0}, {"name": "chr_13_RCC5417", "taxId": "41875", "score": 3452.0}, {"name": "chr_13_RCC5417", "taxId": "41875", "score": 3411.0}, {"name": "chr_13_RCC5417", "taxId": "41875", "score": 3398.0}, {"name": "chr_13_RCC5417", "taxId": "41875", "score": 3393.0}, {"name": "chr_13_RCC5417", "taxId": "41875", "score": 3389.0}, {"name": "chr_13_RCC5417", "taxId": "41875", "score": 566.0}, {"name": "chr_13_RCC5417", "taxId": "41875", "score": 3386.0}, {"name": "chr_13_RCC5417", "taxId": "41875", "score": 3360.0}, {"name": "chr_13_RCC5417", "taxId": "41875", "score": 3358.0}, {"name": "chr_13_RCC5417", "taxId": "41875", "score": 3299.0}, {"name": "chr_13_RCC5417", "taxId": "41875", "score": 564.0}, {"name": "chr_13_RCC5417", "taxId": "41875", "score": 3297.0}, {"name": "chr_13_RCC5417", "taxId": "41875", "score": 3293.0}, {"name": "chr_13_RCC5417", "taxId": "41875", "score": 3280.0}, {"name": "chr_13_RCC5417", "taxId": "41875", "score": 3277.0}, {"name": "chr_13_RCC5417", "taxId": "41875", "score": 3273.0}, {"name": "chr_13_RCC5417", "taxId": "41875", "score": 178.0}, {"name": "chr_13_RCC5417", "taxId": "41875", "score": 3258.0}, {"name": "chr_13_RCC5417", "taxId": "41875", "score": 3247.0}, {"name": "chr_13_RCC5417", "taxId": "41875", "score": 3238.0}, {"name": "chr_13_RCC5417", "taxId": "41875", "score": 3221.0}, {"name": "chr_13_RCC5417", "taxId": "41875", "score": 621.0}, {"name": "chr_13_RCC5417", "taxId": "41875", "score": 3181.0}, {"name": "chr_13_RCC5417", "taxId": "41875", "score": 3160.0}, {"name": "chr_13_RCC5417", "taxId": "41875", "score": 3153.0}, {"name": "chr_13_RCC5417", "taxId": "41875", "score": 3149.0}, {"name": "chr_13_RCC5417", "taxId": "41875", "score": 3144.0}, {"name": "chr_13_RCC5417", "taxId": "41875", "score": 3142.0}, {"name": "chr_13_RCC5417", "taxId": "41875", "score": 3123.0}, {"name": "chr_13_RCC5417", "taxId": "41875", "score": 3110.0}, {"name": "chr_13_RCC5417", "taxId": "41875", "score": 3097.0}, {"name": "chr_13_RCC5417", "taxId": "41875", "score": 3097.0}, {"name": "chr_13_RCC5417", "taxId": "41875", "score": 3094.0}, {"name": "chr_13_RCC5417", "taxId": "41875", "score": 3042.0}, {"name": "chr_13_RCC5417", "taxId": "41875", "score": 3031.0}, {"name": "chr_13_RCC5417", "taxId": "41875", "score": 3031.0}, {"name": "chr_13_RCC5417", "taxId": "41875", "score": 3011.0}, {"name": "chr_13_RCC5417", "taxId": "41875", "score": 2994.0}, {"name": "chr_13_RCC5417", "taxId": "41875", "score": 2994.0}, {"name": "chr_13_RCC5417", "taxId": "41875", "score": 2987.0}, {"name": "chr_13_RCC5417", "taxId": "41875", "score": 2974.0}, {"name": "chr_13_RCC5417", "taxId": "41875", "score": 2937.0}, {"name": "chr_13_RCC5417", "taxId": "41875", "score": 2909.0}, {"name": "chr_13_RCC5417", "taxId": "41875", "score": 2872.0}, {"name": "chr_13_RCC5417", "taxId": "41875", "score": 2859.0}, {"name": "chr_13_RCC5417", "taxId": "41875", "score": 2843.0}, {"name": "chr_13_RCC5417", "taxId": "41875", "score": 2815.0}, {"name": "chr_13_RCC5417", "taxId": "41875", "score": 2806.0}, {"name": "chr_13_RCC5417", "taxId": "41875", "score": 2784.0}, {"name": "chr_13_RCC5417", "taxId": "41875", "score": 2771.0}, {"name": "chr_13_RCC5417", "taxId": "41875", "score": 2771.0}, {"name": "chr_13_RCC5417", "taxId": "41875", "score": 2765.0}, {"name": "chr_13_RCC5417", "taxId": "41875", "score": 2763.0}, {"name": "chr_13_RCC5417", "taxId": "41875", "score": 2760.0}, {"name": "chr_13_RCC5417", "taxId": "41875", "score": 2748.0}, {"name": "chr_13_RCC5417", "taxId": "41875", "score": 2726.0}, {"name": "chr_13_RCC5417", "taxId": "41875", "score": 2721.0}, {"name": "chr_13_RCC5417", "taxId": "41875", "score": 2671.0}, {"name": "chr_13_RCC5417", "taxId": "41875", "score": 2667.0}, {"name": "chr_13_RCC5417", "taxId": "41875", "score": 2649.0}, {"name": "chr_13_RCC5417", "taxId": "41875", "score": 2630.0}, {"name": "chr_13_RCC5417", "taxId": "41875", "score": 891.0}, {"name": "chr_13_RCC5417", "taxId": "41875", "score": 2599.0}, {"name": "chr_13_RCC5417", "taxId": "41875", "score": 2590.0}, {"name": "chr_13_RCC5417", "taxId": "41875", "score": 2584.0}, {"name": "chr_13_RCC5417", "taxId": "41875", "score": 2579.0}, {"name": "chr_13_RCC5417", "taxId": "41875", "score": 2549.0}, {"name": "chr_13_RCC5417", "taxId": "41875", "score": 540.0}, {"name": "chr_13_RCC5417", "taxId": "41875", "score": 2532.0}, {"name": "chr_13_RCC5417", "taxId": "41875", "score": 2501.0}, {"name": "chr_13_RCC5417", "taxId": "41875", "score": 2477.0}, {"name": "chr_13_RCC5417", "taxId": "41875", "score": 2466.0}, {"name": "chr_13_RCC5417", "taxId": "41875", "score": 1421.0}, {"name": "chr_13_RCC5417", "taxId": "41875", "score": 2466.0}, {"name": "chr_13_RCC5417", "taxId": "41875", "score": 2170.0}, {"name": "chr_13_RCC5417", "taxId": "41875", "score": 881.0}, {"name": "chr_13_RCC5417", "taxId": "41875", "score": 769.0}, {"name": "chr_13_RCC5417", "taxId": "41875", "score": 749.0}, {"name": "chr_13_RCC5417", "taxId": "41875", "score": 606.0}, {"name": "chr_13_RCC5417", "taxId": "41875", "score": 501.0}, {"name": "chr_13_RCC5417", "taxId": "41875", "score": 501.0}, {"name": "chr_13_RCC5417", "taxId": "41875", "score": 2440.0}, {"name": "chr_13_RCC5417", "taxId": "41875", "score": 2422.0}, {"name": "chr_13_RCC5417", "taxId": "41875", "score": 2407.0}, {"name": "chr_13_RCC5417", "taxId": "41875", "score": 2388.0}, {"name": "chr_13_RCC5417", "taxId": "41875", "score": 2346.0}, {"name": "chr_13_RCC5417", "taxId": "41875", "score": 255.0}, {"name": "chr_13_RCC5417", "taxId": "41875", "score": 2344.0}, {"name": "chr_13_RCC5417", "taxId": "41875", "score": 2338.0}, {"name": "chr_13_RCC5417", "taxId": "41875", "score": 2338.0}, {"name": "chr_13_RCC5417", "taxId": "41875", "score": 2316.0}, {"name": "chr_13_RCC5417", "taxId": "41875", "score": 2272.0}, {"name": "chr_13_RCC5417", "taxId": "41875", "score": 2266.0}, {"name": "chr_13_RCC5417", "taxId": "41875", "score": 2241.0}, {"name": "chr_13_RCC5417", "taxId": "41875", "score": 2237.0}, {"name": "chr_13_RCC5417", "taxId": "41875", "score": 2233.0}, {"name": "chr_13_RCC5417", "taxId": "41875", "score": 2202.0}, {"name": "chr_13_RCC5417", "taxId": "41875", "score": 2194.0}, {"name": "chr_13_RCC5417", "taxId": "41875", "score": 2194.0}, {"name": "chr_13_RCC5417", "taxId": "41875", "score": 2183.0}, {"name": "chr_13_RCC5417", "taxId": "41875", "score": 2161.0}, {"name": "chr_13_RCC5417", "taxId": "41875", "score": 2143.0}, {"name": "chr_13_RCC5417", "taxId": "41875", "score": 2135.0}, {"name": "chr_13_RCC5417", "taxId": "41875", "score": 2122.0}, {"name": "chr_13_RCC5417", "taxId": "41875", "score": 2117.0}, {"name": "chr_13_RCC5417", "taxId": "41875", "score": 2115.0}, {"name": "chr_13_RCC5417", "taxId": "41875", "score": 2111.0}, {"name": "chr_13_RCC5417", "taxId": "41875", "score": 479.0}, {"name": "chr_13_RCC5417", "taxId": "41875", "score": 2100.0}, {"name": "chr_13_RCC5417", "taxId": "41875", "score": 2100.0}, {"name": "chr_13_RCC5417", "taxId": "41875", "score": 2097.0}, {"name": "chr_13_RCC5417", "taxId": "41875", "score": 2097.0}, {"name": "chr_13_RCC5417", "taxId": "41875", "score": 2067.0}, {"name": "chr_13_RCC5417", "taxId": "41875", "score": 2050.0}, {"name": "chr_13_RCC5417", "taxId": "41875", "score": 2041.0}, {"name": "chr_13_RCC5417", "taxId": "41875", "score": 1989.0}, {"name": "chr_13_RCC5417", "taxId": "41875", "score": 1962.0}, {"name": "chr_13_RCC5417", "taxId": "41875", "score": 1927.0}, {"name": "chr_13_RCC5417", "taxId": "41875", "score": 1903.0}, {"name": "chr_13_RCC5417", "taxId": "41875", "score": 1892.0}, {"name": "chr_13_RCC5417", "taxId": "41875", "score": 1890.0}, {"name": "chr_13_RCC5417", "taxId": "41875", "score": 1890.0}, {"name": "chr_13_RCC5417", "taxId": "41875", "score": 1679.0}, {"name": "chr_13_RCC5417", "taxId": "41875", "score": 1886.0}, {"name": "chr_13_RCC5417", "taxId": "41875", "score": 1884.0}, {"name": "chr_13_RCC5417", "taxId": "41875", "score": 1877.0}, {"name": "chr_13_RCC5417", "taxId": "41875", "score": 1214.0}, {"name": "chr_13_RCC5417", "taxId": "41875", "score": 1877.0}, {"name": "chr_13_RCC5417", "taxId": "41875", "score": 1214.0}, {"name": "chr_13_RCC5417", "taxId": "41875", "score": 955.0}, {"name": "chr_13_RCC5417", "taxId": "41875", "score": 697.0}, {"name": "chr_13_RCC5417", "taxId": "41875", "score": 632.0}, {"name": "chr_13_RCC5417", "taxId": "41875", "score": 401.0}, {"name": "chr_13_RCC5417", "taxId": "41875", "score": 202.0}, {"name": "chr_13_RCC5417", "taxId": "41875", "score": 1868.0}, {"name": "chr_13_RCC5417", "taxId": "41875", "score": 1866.0}, {"name": "chr_13_RCC5417", "taxId": "41875", "score": 1857.0}, {"name": "chr_13_RCC5417", "taxId": "41875", "score": 1847.0}, {"name": "chr_13_RCC5417", "taxId": "41875", "score": 261.0}, {"name": "chr_13_RCC5417", "taxId": "41875", "score": 1834.0}, {"name": "chr_13_RCC5417", "taxId": "41875", "score": 1821.0}, {"name": "chr_13_RCC5417", "taxId": "41875", "score": 1821.0}, {"name": "chr_13_RCC5417", "taxId": "41875", "score": 1801.0}, {"name": "chr_13_RCC5417", "taxId": "41875", "score": 1821.0}, {"name": "chr_13_RCC5417", "taxId": "41875", "score": 1808.0}, {"name": "chr_13_RCC5417", "taxId": "41875", "score": 492.0}, {"name": "chr_13_RCC5417", "taxId": "41875", "score": 1807.0}, {"name": "chr_13_RCC5417", "taxId": "41875", "score": 1783.0}, {"name": "chr_13_RCC5417", "taxId": "41875", "score": 1160.0}, {"name": "chr_13_RCC5417", "taxId": "41875", "score": 643.0}, {"name": "chr_13_RCC5417", "taxId": "41875", "score": 527.0}, {"name": "chr_13_RCC5417", "taxId": "41875", "score": 492.0}, {"name": "chr_13_RCC5417", "taxId": "41875", "score": 457.0}, {"name": "chr_13_RCC5417", "taxId": "41875", "score": 433.0}, {"name": "chr_13_RCC5417", "taxId": "41875", "score": 272.0}, {"name": "chr_13_RCC5417", "taxId": "41875", "score": 161.0}, {"name": "chr_13_RCC5417", "taxId": "41875", "score": 1762.0}, {"name": "chr_13_RCC5417", "taxId": "41875", "score": 1753.0}, {"name": "chr_13_RCC5417", "taxId": "41875", "score": 1740.0}, {"name": "chr_13_RCC5417", "taxId": "41875", "score": 231.0}, {"name": "chr_13_RCC5417", "taxId": "41875", "score": 1724.0}, {"name": "chr_13_RCC5417", "taxId": "41875", "score": 1718.0}, {"name": "chr_13_RCC5417", "taxId": "41875", "score": 1712.0}, {"name": "chr_13_RCC5417", "taxId": "41875", "score": 1712.0}, {"name": "chr_13_RCC5417", "taxId": "41875", "score": 1709.0}, {"name": "chr_13_RCC5417", "taxId": "41875", "score": 1681.0}, {"name": "chr_13_RCC5417", "taxId": "41875", "score": 1598.0}, {"name": "chr_13_RCC5417", "taxId": "41875", "score": 813.0}, {"name": "chr_13_RCC5417", "taxId": "41875", "score": 361.0}, {"name": "chr_13_RCC5417", "taxId": "41875", "score": 309.0}, {"name": "chr_13_RCC5417", "taxId": "41875", "score": 207.0}, {"name": "chr_13_RCC5417", "taxId": "41875", "score": 176.0}, {"name": "chr_13_RCC5417", "taxId": "41875", "score": 1709.0}, {"name": "chr_13_RCC5417", "taxId": "41875", "score": 1681.0}, {"name": "chr_13_RCC5417", "taxId": "41875", "score": 1598.0}, {"name": "chr_13_RCC5417", "taxId": "41875", "score": 1260.0}, {"name": "chr_13_RCC5417", "taxId": "41875", "score": 1218.0}, {"name": "chr_13_RCC5417", "taxId": "41875", "score": 1131.0}, {"name": "chr_13_RCC5417", "taxId": "41875", "score": 813.0}, {"name": "chr_13_RCC5417", "taxId": "41875", "score": 555.0}, {"name": "chr_13_RCC5417", "taxId": "41875", "score": 503.0}, {"name": "chr_13_RCC5417", "taxId": "41875", "score": 481.0}, {"name": "chr_13_RCC5417", "taxId": "41875", "score": 387.0}, {"name": "chr_13_RCC5417", "taxId": "41875", "score": 309.0}, {"name": "chr_13_RCC5417", "taxId": "41875", "score": 200.0}, {"name": "chr_13_RCC5417", "taxId": "41875", "score": 158.0}, {"name": "chr_13_RCC5417", "taxId": "41875", "score": 158.0}, {"name": "chr_13_RCC5417", "taxId": "41875", "score": 1707.0}, {"name": "chr_13_RCC5417", "taxId": "41875", "score": 1086.0}, {"name": "chr_13_RCC5417", "taxId": "41875", "score": 1707.0}, {"name": "chr_13_RCC5417", "taxId": "41875", "score": 1701.0}, {"name": "chr_13_RCC5417", "taxId": "41875", "score": 1681.0}, {"name": "chr_13_RCC5417", "taxId": "41875", "score": 1679.0}, {"name": "chr_13_RCC5417", "taxId": "41875", "score": 1668.0}, {"name": "chr_13_RCC5417", "taxId": "41875", "score": 1664.0}, {"name": "chr_13_RCC5417", "taxId": "41875", "score": 313.0}, {"name": "chr_13_RCC5417", "taxId": "41875", "score": 209.0}, {"name": "chr_13_RCC5417", "taxId": "41875", "score": 1653.0}, {"name": "chr_13_RCC5417", "taxId": "41875", "score": 1653.0}, {"name": "chr_13_RCC5417", "taxId": "41875", "score": 1646.0}, {"name": "chr_13_RCC5417", "taxId": "41875", "score": 1642.0}, {"name": "chr_13_RCC5417", "taxId": "41875", "score": 1640.0}, {"name": "chr_13_RCC5417", "taxId": "41875", "score": 1640.0}, {"name": "chr_13_RCC5417", "taxId": "41875", "score": 702.0}, {"name": "chr_13_RCC5417", "taxId": "41875", "score": 1629.0}, {"name": "chr_13_RCC5417", "taxId": "41875", "score": 1605.0}, {"name": "chr_13_RCC5417", "taxId": "41875", "score": 1600.0}, {"name": "chr_13_RCC5417", "taxId": "41875", "score": 333.0}, {"name": "chr_13_RCC5417", "taxId": "41875", "score": 1587.0}, {"name": "chr_13_RCC5417", "taxId": "41875", "score": 1576.0}, {"name": "chr_13_RCC5417", "taxId": "41875", "score": 1548.0}, {"name": "chr_13_RCC5417", "taxId": "41875", "score": 1537.0}, {"name": "chr_13_RCC5417", "taxId": "41875", "score": 1502.0}, {"name": "chr_13_RCC5417", "taxId": "41875", "score": 1485.0}, {"name": "chr_13_RCC5417", "taxId": "41875", "score": 1467.0}, {"name": "chr_13_RCC5417", "taxId": "41875", "score": 1459.0}, {"name": "chr_13_RCC5417", "taxId": "41875", "score": 1456.0}, {"name": "chr_13_RCC5417", "taxId": "41875", "score": 307.0}, {"name": "chr_13_RCC5417", "taxId": "41875", "score": 1454.0}, {"name": "chr_13_RCC5417", "taxId": "41875", "score": 1450.0}, {"name": "chr_13_RCC5417", "taxId": "41875", "score": 1448.0}, {"name": "chr_13_RCC5417", "taxId": "41875", "score": 1435.0}, {"name": "chr_13_RCC5417", "taxId": "41875", "score": 1426.0}, {"name": "chr_13_RCC5417", "taxId": "41875", "score": 1419.0}, {"name": "chr_13_RCC5417", "taxId": "41875", "score": 1282.0}, {"name": "chr_13_RCC5417", "taxId": "41875", "score": 1175.0}, {"name": "chr_13_RCC5417", "taxId": "41875", "score": 1029.0}, {"name": "chr_13_RCC5417", "taxId": "41875", "score": 1002.0}, {"name": "chr_13_RCC5417", "taxId": "41875", "score": 935.0}, {"name": "chr_13_RCC5417", "taxId": "41875", "score": 809.0}, {"name": "chr_13_RCC5417", "taxId": "41875", "score": 228.0}, {"name": "chr_13_RCC5417", "taxId": "41875", "score": 222.0}, {"name": "chr_13_RCC5417", "taxId": "41875", "score": 191.0}, {"name": "chr_13_RCC5417", "taxId": "41875", "score": 174.0}, {"name": "chr_13_RCC5417", "taxId": "41875", "score": 1408.0}, {"name": "chr_13_RCC5417", "taxId": "41875", "score": 1408.0}, {"name": "chr_13_RCC5417", "taxId": "41875", "score": 1402.0}, {"name": "chr_13_RCC5417", "taxId": "41875", "score": 1375.0}, {"name": "chr_13_RCC5417", "taxId": "41875", "score": 1365.0}, {"name": "chr_13_RCC5417", "taxId": "41875", "score": 1365.0}, {"name": "chr_13_RCC5417", "taxId": "41875", "score": 174.0}, {"name": "chr_13_RCC5417", "taxId": "41875", "score": 1349.0}, {"name": "chr_13_RCC5417", "taxId": "41875", "score": 1347.0}, {"name": "chr_13_RCC5417", "taxId": "41875", "score": 1343.0}, {"name": "chr_13_RCC5417", "taxId": "41875", "score": 1297.0}, {"name": "chr_13_RCC5417", "taxId": "41875", "score": 1254.0}, {"name": "chr_13_RCC5417", "taxId": "41875", "score": 1249.0}, {"name": "chr_13_RCC5417", "taxId": "41875", "score": 514.0}, {"name": "chr_13_RCC5417", "taxId": "41875", "score": 1242.0}, {"name": "chr_13_RCC5417", "taxId": "41875", "score": 1223.0}, {"name": "chr_13_RCC5417", "taxId": "41875", "score": 1210.0}, {"name": "chr_13_RCC5417", "taxId": "41875", "score": 1160.0}, {"name": "chr_13_RCC5417", "taxId": "41875", "score": 1147.0}, {"name": "chr_13_RCC5417", "taxId": "41875", "score": 1129.0}, {"name": "chr_13_RCC5417", "taxId": "41875", "score": 1122.0}, {"name": "chr_13_RCC5417", "taxId": "41875", "score": 1105.0}, {"name": "chr_13_RCC5417", "taxId": "41875", "score": 1099.0}, {"name": "chr_13_RCC5417", "taxId": "41875", "score": 1088.0}, {"name": "chr_13_RCC5417", "taxId": "41875", "score": 1068.0}, {"name": "chr_13_RCC5417", "taxId": "41875", "score": 765.0}, {"name": "chr_13_RCC5417", "taxId": "41875", "score": 684.0}, {"name": "chr_13_RCC5417", "taxId": "41875", "score": 1050.0}, {"name": "chr_13_RCC5417", "taxId": "41875", "score": 523.0}, {"name": "chr_13_RCC5417", "taxId": "41875", "score": 368.0}, {"name": "chr_13_RCC5417", "taxId": "41875", "score": 1031.0}, {"name": "chr_13_RCC5417", "taxId": "41875", "score": 865.0}, {"name": "chr_13_RCC5417", "taxId": "41875", "score": 1020.0}, {"name": "chr_13_RCC5417", "taxId": "41875", "score": 1002.0}, {"name": "chr_13_RCC5417", "taxId": "41875", "score": 1002.0}, {"name": "chr_13_RCC5417", "taxId": "41875", "score": 989.0}, {"name": "chr_13_RCC5417", "taxId": "41875", "score": 937.0}, {"name": "chr_13_RCC5417", "taxId": "41875", "score": 924.0}, {"name": "chr_13_RCC5417", "taxId": "41875", "score": 924.0}, {"name": "chr_13_RCC5417", "taxId": "41875", "score": 911.0}, {"name": "chr_13_RCC5417", "taxId": "41875", "score": 643.0}, {"name": "chr_13_RCC5417", "taxId": "41875", "score": 433.0}, {"name": "chr_13_RCC5417", "taxId": "41875", "score": 915.0}, {"name": "chr_13_RCC5417", "taxId": "41875", "score": 911.0}, {"name": "chr_13_RCC5417", "taxId": "41875", "score": 911.0}, {"name": "chr_13_RCC5417", "taxId": "41875", "score": 911.0}, {"name": "chr_13_RCC5417", "taxId": "41875", "score": 905.0}, {"name": "chr_13_RCC5417", "taxId": "41875", "score": 904.0}, {"name": "chr_13_RCC5417", "taxId": "436017", "score": 898.0}, {"name": "chr_13_RCC5417", "taxId": "436017", "score": 898.0}, {"name": "chr_13_RCC5417", "taxId": "436017", "score": 747.0}, {"name": "chr_13_RCC5417", "taxId": "436017", "score": 664.0}, {"name": "chr_13_RCC5417", "taxId": "436017", "score": 357.0}, {"name": "chr_13_RCC5417", "taxId": "436017", "score": 158.0}, {"name": "chr_13_RCC5417", "taxId": "41875", "score": 881.0}, {"name": "chr_13_RCC5417", "taxId": "41875", "score": 501.0}, {"name": "chr_13_RCC5417", "taxId": "41875", "score": 501.0}, {"name": "chr_13_RCC5417", "taxId": "41875", "score": 499.0}, {"name": "chr_13_RCC5417", "taxId": "41875", "score": 289.0}, {"name": "chr_13_RCC5417", "taxId": "41875", "score": 856.0}, {"name": "chr_13_RCC5417", "taxId": "41875", "score": 856.0}, {"name": "chr_13_RCC5417", "taxId": "41875", "score": 843.0}, {"name": "chr_13_RCC5417", "taxId": "41875", "score": 843.0}, {"name": "chr_13_RCC5417", "taxId": "41875", "score": 843.0}, {"name": "chr_13_RCC5417", "taxId": "41875", "score": 634.0}, {"name": "chr_13_RCC5417", "taxId": "41875", "score": 499.0}, {"name": "chr_13_RCC5417", "taxId": "41875", "score": 499.0}, {"name": "chr_13_RCC5417", "taxId": "41875", "score": 499.0}, {"name": "chr_13_RCC5417", "taxId": "41875", "score": 303.0}, {"name": "chr_13_RCC5417", "taxId": "41875", "score": 833.0}, {"name": "chr_13_RCC5417", "taxId": "41875", "score": 383.0}, {"name": "chr_13_RCC5417", "taxId": "41875", "score": 817.0}, {"name": "chr_13_RCC5417", "taxId": "41875", "score": 815.0}, {"name": "chr_13_RCC5417", "taxId": "41875", "score": 815.0}, {"name": "chr_13_RCC5417", "taxId": "41875", "score": 795.0}, {"name": "chr_13_RCC5417", "taxId": "41875", "score": 793.0}, {"name": "chr_13_RCC5417", "taxId": "41875", "score": 315.0}, {"name": "chr_13_RCC5417", "taxId": "41875", "score": 776.0}, {"name": "chr_13_RCC5417", "taxId": "41875", "score": 776.0}, {"name": "chr_13_RCC5417", "taxId": "41875", "score": 756.0}, {"name": "chr_13_RCC5417", "taxId": "41875", "score": 732.0}, {"name": "chr_13_RCC5417", "taxId": "41875", "score": 754.0}, {"name": "chr_13_RCC5417", "taxId": "41875", "score": 627.0}, {"name": "chr_13_RCC5417", "taxId": "436017", "score": 747.0}, {"name": "chr_13_RCC5417", "taxId": "41875", "score": 737.0}, {"name": "chr_13_RCC5417", "taxId": "41875", "score": 737.0}, {"name": "chr_13_RCC5417", "taxId": "41875", "score": 737.0}, {"name": "chr_13_RCC5417", "taxId": "41875", "score": 737.0}, {"name": "chr_13_RCC5417", "taxId": "41875", "score": 721.0}, {"name": "chr_13_RCC5417", "taxId": "41875", "score": 555.0}, {"name": "chr_13_RCC5417", "taxId": "41875", "score": 327.0}, {"name": "chr_13_RCC5417", "taxId": "41875", "score": 327.0}, {"name": "chr_13_RCC5417", "taxId": "41875", "score": 202.0}, {"name": "chr_13_RCC5417", "taxId": "41875", "score": 737.0}, {"name": "chr_13_RCC5417", "taxId": "41875", "score": 150.0}, {"name": "chr_13_RCC5417", "taxId": "41875", "score": 728.0}, {"name": "chr_13_RCC5417", "taxId": "41875", "score": 721.0}, {"name": "chr_13_RCC5417", "taxId": "41875", "score": 715.0}, {"name": "chr_13_RCC5417", "taxId": "41875", "score": 712.0}, {"name": "chr_13_RCC5417", "taxId": "41875", "score": 496.0}, {"name": "chr_13_RCC5417", "taxId": "41875", "score": 697.0}, {"name": "chr_13_RCC5417", "taxId": "41875", "score": 689.0}, {"name": "chr_13_RCC5417", "taxId": "41875", "score": 676.0}, {"name": "chr_13_RCC5417", "taxId": "41875", "score": 669.0}, {"name": "chr_13_RCC5417", "taxId": "41875", "score": 268.0}, {"name": "chr_13_RCC5417", "taxId": "41875", "score": 665.0}, {"name": "chr_13_RCC5417", "taxId": "41875", "score": 665.0}, {"name": "chr_13_RCC5417", "taxId": "41875", "score": 664.0}, {"name": "chr_13_RCC5417", "taxId": "41875", "score": 425.0}, {"name": "chr_13_RCC5417", "taxId": "436017", "score": 664.0}, {"name": "chr_13_RCC5417", "taxId": "41875", "score": 660.0}, {"name": "chr_13_RCC5417", "taxId": "41875", "score": 658.0}, {"name": "chr_13_RCC5417", "taxId": "41875", "score": 161.0}, {"name": "chr_13_RCC5417", "taxId": "41875", "score": 649.0}, {"name": "chr_13_RCC5417", "taxId": "41875", "score": 348.0}, {"name": "chr_13_RCC5417", "taxId": "41875", "score": 643.0}, {"name": "chr_13_RCC5417", "taxId": "41875", "score": 289.0}, {"name": "chr_13_RCC5417", "taxId": "41875", "score": 643.0}, {"name": "chr_13_RCC5417", "taxId": "41875", "score": 638.0}, {"name": "chr_13_RCC5417", "taxId": "41875", "score": 632.0}, {"name": "chr_13_RCC5417", "taxId": "70448", "score": 619.0}, {"name": "chr_13_RCC5417", "taxId": "41875", "score": 595.0}, {"name": "chr_13_RCC5417", "taxId": "41875", "score": 593.0}, {"name": "chr_13_RCC5417", "taxId": "41875", "score": 582.0}, {"name": "chr_13_RCC5417", "taxId": "41875", "score": 577.0}, {"name": "chr_13_RCC5417", "taxId": "41875", "score": 571.0}, {"name": "chr_13_RCC5417", "taxId": "41875", "score": 571.0}, {"name": "chr_13_RCC5417", "taxId": "41875", "score": 566.0}, {"name": "chr_13_RCC5417", "taxId": "41875", "score": 560.0}, {"name": "chr_13_RCC5417", "taxId": "41875", "score": 555.0}, {"name": "chr_13_RCC5417", "taxId": "41875", "score": 547.0}, {"name": "chr_13_RCC5417", "taxId": "41875", "score": 544.0}, {"name": "chr_13_RCC5417", "taxId": "41875", "score": 516.0}, {"name": "chr_13_RCC5417", "taxId": "41875", "score": 510.0}, {"name": "chr_13_RCC5417", "taxId": "41875", "score": 499.0}, {"name": "chr_13_RCC5417", "taxId": "41875", "score": 492.0}, {"name": "chr_13_RCC5417", "taxId": "41875", "score": 457.0}, {"name": "chr_13_RCC5417", "taxId": "41875", "score": 433.0}, {"name": "chr_13_RCC5417", "taxId": "41875", "score": 353.0}, {"name": "chr_13_RCC5417", "taxId": "41875", "score": 305.0}, {"name": "chr_13_RCC5417", "taxId": "41875", "score": 161.0}, {"name": "chr_13_RCC5417", "taxId": "41875", "score": 435.0}, {"name": "chr_13_RCC5417", "taxId": "41875", "score": 433.0}, {"name": "chr_13_RCC5417", "taxId": "41875", "score": 427.0}, {"name": "chr_13_RCC5417", "taxId": "41875", "score": 427.0}, {"name": "chr_13_RCC5417", "taxId": "41875", "score": 405.0}, {"name": "chr_13_RCC5417", "taxId": "70448", "score": 399.0}, {"name": "chr_13_RCC5417", "taxId": "41875", "score": 388.0}, {"name": "chr_13_RCC5417", "taxId": "41875", "score": 383.0}, {"name": "chr_13_RCC5417", "taxId": "41875", "score": 363.0}, {"name": "chr_13_RCC5417", "taxId": "436017", "score": 357.0}, {"name": "chr_13_RCC5417", "taxId": "41875", "score": 339.0}, {"name": "chr_13_RCC5417", "taxId": "41875", "score": 331.0}, {"name": "chr_13_RCC5417", "taxId": "41875", "score": 327.0}, {"name": "chr_13_RCC5417", "taxId": "41875", "score": 327.0}, {"name": "chr_13_RCC5417", "taxId": "41875", "score": 327.0}, {"name": "chr_13_RCC5417", "taxId": "41875", "score": 294.0}, {"name": "chr_13_RCC5417", "taxId": "564608", "score": 278.0}, {"name": "chr_13_RCC5417", "taxId": "41875", "score": 276.0}, {"name": "chr_13_RCC5417", "taxId": "41875", "score": 268.0}, {"name": "chr_13_RCC5417", "taxId": "70448", "score": 250.0}, {"name": "chr_13_RCC5417", "taxId": "70448", "score": 222.0}, {"name": "chr_13_RCC5417", "taxId": "41875", "score": 195.0}, {"name": "chr_13_RCC5417", "taxId": "41875", "score": 187.0}, {"name": "chr_13_RCC5417", "taxId": "34126", "score": 183.0}, {"name": "chr_13_RCC5417", "taxId": "880159", "score": 161.0}, {"name": "chr_13_RCC5417", "taxId": "880160", "score": 161.0}, {"name": "chr_13_RCC5417", "taxId": "39947", "score": 159.0}, {"name": "chr_13_RCC5417", "taxId": "39947", "score": 158.0}, {"name": "chr_13_RCC5417", "taxId": "436017", "score": 154.0}, {"name": "chr_13_RCC5417", "taxId": "70448", "score": 152.0}, {"name": "chr_13_RCC5417", "taxId": "41875", "score": 150.0}, {"name": "chr_13_RCC5417", "taxId": "63459", "score": 148.0}]}, "taxonomy": {"bestsum": {"species": {"tax": "Bathycoccus prasinos", "score": 2568539.0, "c_index": 7}, "genus": {"tax": "Bathycoccus", "score": 2568539.0, "c_index": 6}, "family": {"tax": "Bathycoccaceae", "score": 2575825.0, "c_index": 5}, "order": {"tax": "Mamiellales", "score": 2576103.0, "c_index": 4}, "phylum": {"tax": "Chlorophyta", "score": 2576286.0, "c_index": 2}, "superkingdom": {"tax": "Eukaryota", "score": 2576751.0, "c_index": 1}}}}, "chr_12_RCC5417": {"name": "chr_12_RCC5417", "length": 734935, "n_count": 0, "agct_count": 734935, "gc": 0.4799, "covs": {"bam0": 21.8693}, "read_cov": {"bam0": 64499}, "hits": {"tax0": [{"name": "chr_12_RCC5417", "taxId": "41875", "score": 63073.0}, {"name": "chr_12_RCC5417", "taxId": "41875", "score": 59710.0}, {"name": "chr_12_RCC5417", "taxId": "41875", "score": 59249.0}, {"name": "chr_12_RCC5417", "taxId": "41875", "score": 45391.0}, {"name": "chr_12_RCC5417", "taxId": "41875", "score": 44296.0}, {"name": "chr_12_RCC5417", "taxId": "41875", "score": 42263.0}, {"name": "chr_12_RCC5417", "taxId": "41875", "score": 40498.0}, {"name": "chr_12_RCC5417", "taxId": "41875", "score": 39009.0}, {"name": "chr_12_RCC5417", "taxId": "41875", "score": 37185.0}, {"name": "chr_12_RCC5417", "taxId": "41875", "score": 36527.0}, {"name": "chr_12_RCC5417", "taxId": "41875", "score": 33264.0}, {"name": "chr_12_RCC5417", "taxId": "41875", "score": 28374.0}, {"name": "chr_12_RCC5417", "taxId": "41875", "score": 22358.0}, {"name": "chr_12_RCC5417", "taxId": "41875", "score": 22210.0}, {"name": "chr_12_RCC5417", "taxId": "41875", "score": 21318.0}, {"name": "chr_12_RCC5417", "taxId": "41875", "score": 19566.0}, {"name": "chr_12_RCC5417", "taxId": "41875", "score": 18772.0}, {"name": "chr_12_RCC5417", "taxId": "41875", "score": 18554.0}, {"name": "chr_12_RCC5417", "taxId": "41875", "score": 18347.0}, {"name": "chr_12_RCC5417", "taxId": "41875", "score": 18249.0}, {"name": "chr_12_RCC5417", "taxId": "41875", "score": 17976.0}, {"name": "chr_12_RCC5417", "taxId": "41875", "score": 17514.0}, {"name": "chr_12_RCC5417", "taxId": "41875", "score": 16565.0}, {"name": "chr_12_RCC5417", "taxId": "41875", "score": 16377.0}, {"name": "chr_12_RCC5417", "taxId": "41875", "score": 16281.0}, {"name": "chr_12_RCC5417", "taxId": "41875", "score": 16109.0}, {"name": "chr_12_RCC5417", "taxId": "41875", "score": 15682.0}, {"name": "chr_12_RCC5417", "taxId": "41875", "score": 15184.0}, {"name": "chr_12_RCC5417", "taxId": "41875", "score": 14414.0}, {"name": "chr_12_RCC5417", "taxId": "41875", "score": 14201.0}, {"name": "chr_12_RCC5417", "taxId": "41875", "score": 14054.0}, {"name": "chr_12_RCC5417", "taxId": "41875", "score": 14033.0}, {"name": "chr_12_RCC5417", "taxId": "41875", "score": 13906.0}, {"name": "chr_12_RCC5417", "taxId": "41875", "score": 13127.0}, {"name": "chr_12_RCC5417", "taxId": "41875", "score": 12453.0}, {"name": "chr_12_RCC5417", "taxId": "41875", "score": 11743.0}, {"name": "chr_12_RCC5417", "taxId": "41875", "score": 11612.0}, {"name": "chr_12_RCC5417", "taxId": "41875", "score": 10944.0}, {"name": "chr_12_RCC5417", "taxId": "41875", "score": 10340.0}, {"name": "chr_12_RCC5417", "taxId": "41875", "score": 9997.0}, {"name": "chr_12_RCC5417", "taxId": "41875", "score": 9989.0}, {"name": "chr_12_RCC5417", "taxId": "41875", "score": 9928.0}, {"name": "chr_12_RCC5417", "taxId": "41875", "score": 9915.0}, {"name": "chr_12_RCC5417", "taxId": "41875", "score": 9843.0}, {"name": "chr_12_RCC5417", "taxId": "41875", "score": 7424.0}, {"name": "chr_12_RCC5417", "taxId": "41875", "score": 7415.0}, {"name": "chr_12_RCC5417", "taxId": "41875", "score": 7012.0}, {"name": "chr_12_RCC5417", "taxId": "41875", "score": 6789.0}, {"name": "chr_12_RCC5417", "taxId": "41875", "score": 6650.0}, {"name": "chr_12_RCC5417", "taxId": "41875", "score": 6623.0}, {"name": "chr_12_RCC5417", "taxId": "41875", "score": 6514.0}, {"name": "chr_12_RCC5417", "taxId": "41875", "score": 6493.0}, {"name": "chr_12_RCC5417", "taxId": "41875", "score": 6107.0}, {"name": "chr_12_RCC5417", "taxId": "41875", "score": 6100.0}, {"name": "chr_12_RCC5417", "taxId": "41875", "score": 5838.0}, {"name": "chr_12_RCC5417", "taxId": "41875", "score": 5631.0}, {"name": "chr_12_RCC5417", "taxId": "41875", "score": 5441.0}, {"name": "chr_12_RCC5417", "taxId": "41875", "score": 5332.0}, {"name": "chr_12_RCC5417", "taxId": "41875", "score": 5275.0}, {"name": "chr_12_RCC5417", "taxId": "41875", "score": 4488.0}, {"name": "chr_12_RCC5417", "taxId": "41875", "score": 4468.0}, {"name": "chr_12_RCC5417", "taxId": "41875", "score": 4100.0}, {"name": "chr_12_RCC5417", "taxId": "41875", "score": 3515.0}, {"name": "chr_12_RCC5417", "taxId": "41875", "score": 3267.0}, {"name": "chr_12_RCC5417", "taxId": "41875", "score": 3262.0}, {"name": "chr_12_RCC5417", "taxId": "41875", "score": 3245.0}, {"name": "chr_12_RCC5417", "taxId": "41875", "score": 3241.0}, {"name": "chr_12_RCC5417", "taxId": "41875", "score": 3123.0}, {"name": "chr_12_RCC5417", "taxId": "41875", "score": 3024.0}, {"name": "chr_12_RCC5417", "taxId": "41875", "score": 2601.0}, {"name": "chr_12_RCC5417", "taxId": "41875", "score": 2335.0}, {"name": "chr_12_RCC5417", "taxId": "41875", "score": 1932.0}, {"name": "chr_12_RCC5417", "taxId": "41875", "score": 1821.0}, {"name": "chr_12_RCC5417", "taxId": "41875", "score": 1592.0}, {"name": "chr_12_RCC5417", "taxId": "41875", "score": 1334.0}, {"name": "chr_12_RCC5417", "taxId": "41875", "score": 1184.0}, {"name": "chr_12_RCC5417", "taxId": "41875", "score": 1179.0}, {"name": "chr_12_RCC5417", "taxId": "41875", "score": 1085.0}, {"name": "chr_12_RCC5417", "taxId": "41875", "score": 1040.0}, {"name": "chr_12_RCC5417", "taxId": "41875", "score": 885.0}, {"name": "chr_12_RCC5417", "taxId": "41875", "score": 745.0}, {"name": "chr_12_RCC5417", "taxId": "41875", "score": 582.0}, {"name": "chr_12_RCC5417", "taxId": "41875", "score": 213.0}, {"name": "chr_12_RCC5417", "taxId": "41875", "score": 13236.0}, {"name": "chr_12_RCC5417", "taxId": "41875", "score": 11618.0}, {"name": "chr_12_RCC5417", "taxId": "41875", "score": 10659.0}, {"name": "chr_12_RCC5417", "taxId": "41875", "score": 10379.0}, {"name": "chr_12_RCC5417", "taxId": "41875", "score": 10028.0}, {"name": "chr_12_RCC5417", "taxId": "743611", "score": 9856.0}, {"name": "chr_12_RCC5417", "taxId": "743611", "score": 7348.0}, {"name": "chr_12_RCC5417", "taxId": "743611", "score": 6218.0}, {"name": "chr_12_RCC5417", "taxId": "41875", "score": 9511.0}, {"name": "chr_12_RCC5417", "taxId": "41875", "score": 9210.0}, {"name": "chr_12_RCC5417", "taxId": "41875", "score": 9202.0}, {"name": "chr_12_RCC5417", "taxId": "41875", "score": 5936.0}, {"name": "chr_12_RCC5417", "taxId": "41875", "score": 5934.0}, {"name": "chr_12_RCC5417", "taxId": "41875", "score": 3709.0}, {"name": "chr_12_RCC5417", "taxId": "41875", "score": 3709.0}, {"name": "chr_12_RCC5417", "taxId": "41875", "score": 1050.0}, {"name": "chr_12_RCC5417", "taxId": "41875", "score": 867.0}, {"name": "chr_12_RCC5417", "taxId": "41875", "score": 658.0}, {"name": "chr_12_RCC5417", "taxId": "41875", "score": 237.0}, {"name": "chr_12_RCC5417", "taxId": "41875", "score": 237.0}, {"name": "chr_12_RCC5417", "taxId": "41875", "score": 8517.0}, {"name": "chr_12_RCC5417", "taxId": "41875", "score": 8466.0}, {"name": "chr_12_RCC5417", "taxId": "41875", "score": 8167.0}, {"name": "chr_12_RCC5417", "taxId": "41875", "score": 7986.0}, {"name": "chr_12_RCC5417", "taxId": "41875", "score": 7731.0}, {"name": "chr_12_RCC5417", "taxId": "41875", "score": 7696.0}, {"name": "chr_12_RCC5417", "taxId": "41875", "score": 7155.0}, {"name": "chr_12_RCC5417", "taxId": "41875", "score": 6855.0}, {"name": "chr_12_RCC5417", "taxId": "41875", "score": 6793.0}, {"name": "chr_12_RCC5417", "taxId": "41875", "score": 6756.0}, {"name": "chr_12_RCC5417", "taxId": "41875", "score": 6457.0}, {"name": "chr_12_RCC5417", "taxId": "41875", "score": 6410.0}, {"name": "chr_12_RCC5417", "taxId": "41875", "score": 6235.0}, {"name": "chr_12_RCC5417", "taxId": "41875", "score": 6043.0}, {"name": "chr_12_RCC5417", "taxId": "41875", "score": 5842.0}, {"name": "chr_12_RCC5417", "taxId": "41875", "score": 5834.0}, {"name": "chr_12_RCC5417", "taxId": "41875", "score": 5712.0}, {"name": "chr_12_RCC5417", "taxId": "41875", "score": 5664.0}, {"name": "chr_12_RCC5417", "taxId": "41875", "score": 5616.0}, {"name": "chr_12_RCC5417", "taxId": "41875", "score": 5546.0}, {"name": "chr_12_RCC5417", "taxId": "41875", "score": 5502.0}, {"name": "chr_12_RCC5417", "taxId": "41875", "score": 5361.0}, {"name": "chr_12_RCC5417", "taxId": "41875", "score": 503.0}, {"name": "chr_12_RCC5417", "taxId": "41875", "score": 5341.0}, {"name": "chr_12_RCC5417", "taxId": "41875", "score": 5339.0}, {"name": "chr_12_RCC5417", "taxId": "41875", "score": 5280.0}, {"name": "chr_12_RCC5417", "taxId": "41875", "score": 5243.0}, {"name": "chr_12_RCC5417", "taxId": "41875", "score": 5155.0}, {"name": "chr_12_RCC5417", "taxId": "41875", "score": 5120.0}, {"name": "chr_12_RCC5417", "taxId": "41875", "score": 5088.0}, {"name": "chr_12_RCC5417", "taxId": "41875", "score": 5020.0}, {"name": "chr_12_RCC5417", "taxId": "41875", "score": 5012.0}, {"name": "chr_12_RCC5417", "taxId": "41875", "score": 424.0}, {"name": "chr_12_RCC5417", "taxId": "41875", "score": 4964.0}, {"name": "chr_12_RCC5417", "taxId": "41875", "score": 4959.0}, {"name": "chr_12_RCC5417", "taxId": "41875", "score": 4953.0}, {"name": "chr_12_RCC5417", "taxId": "41875", "score": 4855.0}, {"name": "chr_12_RCC5417", "taxId": "41875", "score": 4671.0}, {"name": "chr_12_RCC5417", "taxId": "41875", "score": 4602.0}, {"name": "chr_12_RCC5417", "taxId": "41875", "score": 2488.0}, {"name": "chr_12_RCC5417", "taxId": "41875", "score": 1085.0}, {"name": "chr_12_RCC5417", "taxId": "41875", "score": 1040.0}, {"name": "chr_12_RCC5417", "taxId": "41875", "score": 857.0}, {"name": "chr_12_RCC5417", "taxId": "41875", "score": 4588.0}, {"name": "chr_12_RCC5417", "taxId": "41875", "score": 4553.0}, {"name": "chr_12_RCC5417", "taxId": "41875", "score": 4545.0}, {"name": "chr_12_RCC5417", "taxId": "41875", "score": 4532.0}, {"name": "chr_12_RCC5417", "taxId": "41875", "score": 4471.0}, {"name": "chr_12_RCC5417", "taxId": "41875", "score": 4460.0}, {"name": "chr_12_RCC5417", "taxId": "41875", "score": 4434.0}, {"name": "chr_12_RCC5417", "taxId": "41875", "score": 4418.0}, {"name": "chr_12_RCC5417", "taxId": "41875", "score": 4399.0}, {"name": "chr_12_RCC5417", "taxId": "41875", "score": 4372.0}, {"name": "chr_12_RCC5417", "taxId": "41875", "score": 4366.0}, {"name": "chr_12_RCC5417", "taxId": "41875", "score": 4333.0}, {"name": "chr_12_RCC5417", "taxId": "41875", "score": 4316.0}, {"name": "chr_12_RCC5417", "taxId": "41875", "score": 4294.0}, {"name": "chr_12_RCC5417", "taxId": "41875", "score": 4222.0}, {"name": "chr_12_RCC5417", "taxId": "41875", "score": 4200.0}, {"name": "chr_12_RCC5417", "taxId": "41875", "score": 4189.0}, {"name": "chr_12_RCC5417", "taxId": "41875", "score": 4146.0}, {"name": "chr_12_RCC5417", "taxId": "41875", "score": 4122.0}, {"name": "chr_12_RCC5417", "taxId": "41875", "score": 4056.0}, {"name": "chr_12_RCC5417", "taxId": "41875", "score": 4036.0}, {"name": "chr_12_RCC5417", "taxId": "41875", "score": 3964.0}, {"name": "chr_12_RCC5417", "taxId": "41875", "score": 3906.0}, {"name": "chr_12_RCC5417", "taxId": "41875", "score": 3864.0}, {"name": "chr_12_RCC5417", "taxId": "41875", "score": 3840.0}, {"name": "chr_12_RCC5417", "taxId": "41875", "score": 3840.0}, {"name": "chr_12_RCC5417", "taxId": "41875", "score": 1504.0}, {"name": "chr_12_RCC5417", "taxId": "41875", "score": 165.0}, {"name": "chr_12_RCC5417", "taxId": "41875", "score": 3823.0}, {"name": "chr_12_RCC5417", "taxId": "41875", "score": 3807.0}, {"name": "chr_12_RCC5417", "taxId": "41875", "score": 3720.0}, {"name": "chr_12_RCC5417", "taxId": "41875", "score": 3712.0}, {"name": "chr_12_RCC5417", "taxId": "41875", "score": 3698.0}, {"name": "chr_12_RCC5417", "taxId": "41875", "score": 3646.0}, {"name": "chr_12_RCC5417", "taxId": "41875", "score": 3644.0}, {"name": "chr_12_RCC5417", "taxId": "41875", "score": 3618.0}, {"name": "chr_12_RCC5417", "taxId": "41875", "score": 3616.0}, {"name": "chr_12_RCC5417", "taxId": "41875", "score": 154.0}, {"name": "chr_12_RCC5417", "taxId": "41875", "score": 3578.0}, {"name": "chr_12_RCC5417", "taxId": "41875", "score": 3565.0}, {"name": "chr_12_RCC5417", "taxId": "41875", "score": 3531.0}, {"name": "chr_12_RCC5417", "taxId": "41875", "score": 3524.0}, {"name": "chr_12_RCC5417", "taxId": "41875", "score": 3520.0}, {"name": "chr_12_RCC5417", "taxId": "41875", "score": 3513.0}, {"name": "chr_12_RCC5417", "taxId": "41875", "score": 3507.0}, {"name": "chr_12_RCC5417", "taxId": "41875", "score": 3424.0}, {"name": "chr_12_RCC5417", "taxId": "41875", "score": 3411.0}, {"name": "chr_12_RCC5417", "taxId": "41875", "score": 3376.0}, {"name": "chr_12_RCC5417", "taxId": "41875", "score": 3371.0}, {"name": "chr_12_RCC5417", "taxId": "41875", "score": 3349.0}, {"name": "chr_12_RCC5417", "taxId": "41875", "score": 2566.0}, {"name": "chr_12_RCC5417", "taxId": "41875", "score": 228.0}, {"name": "chr_12_RCC5417", "taxId": "41875", "score": 3291.0}, {"name": "chr_12_RCC5417", "taxId": "41875", "score": 3264.0}, {"name": "chr_12_RCC5417", "taxId": "41875", "score": 3251.0}, {"name": "chr_12_RCC5417", "taxId": "41875", "score": 619.0}, {"name": "chr_12_RCC5417", "taxId": "41875", "score": 3203.0}, {"name": "chr_12_RCC5417", "taxId": "41875", "score": 3193.0}, {"name": "chr_12_RCC5417", "taxId": "41875", "score": 3186.0}, {"name": "chr_12_RCC5417", "taxId": "41875", "score": 3181.0}, {"name": "chr_12_RCC5417", "taxId": "41875", "score": 3133.0}, {"name": "chr_12_RCC5417", "taxId": "41875", "score": 3127.0}, {"name": "chr_12_RCC5417", "taxId": "41875", "score": 3120.0}, {"name": "chr_12_RCC5417", "taxId": "41875", "score": 3112.0}, {"name": "chr_12_RCC5417", "taxId": "41875", "score": 3110.0}, {"name": "chr_12_RCC5417", "taxId": "41875", "score": 3109.0}, {"name": "chr_12_RCC5417", "taxId": "41875", "score": 3096.0}, {"name": "chr_12_RCC5417", "taxId": "41875", "score": 3077.0}, {"name": "chr_12_RCC5417", "taxId": "41875", "score": 3070.0}, {"name": "chr_12_RCC5417", "taxId": "41875", "score": 3064.0}, {"name": "chr_12_RCC5417", "taxId": "41875", "score": 3055.0}, {"name": "chr_12_RCC5417", "taxId": "41875", "score": 248.0}, {"name": "chr_12_RCC5417", "taxId": "41875", "score": 3042.0}, {"name": "chr_12_RCC5417", "taxId": "41875", "score": 3031.0}, {"name": "chr_12_RCC5417", "taxId": "41875", "score": 3027.0}, {"name": "chr_12_RCC5417", "taxId": "41875", "score": 3025.0}, {"name": "chr_12_RCC5417", "taxId": "41875", "score": 3014.0}, {"name": "chr_12_RCC5417", "taxId": "41875", "score": 3001.0}, {"name": "chr_12_RCC5417", "taxId": "41875", "score": 2998.0}, {"name": "chr_12_RCC5417", "taxId": "41875", "score": 2992.0}, {"name": "chr_12_RCC5417", "taxId": "41875", "score": 213.0}, {"name": "chr_12_RCC5417", "taxId": "41875", "score": 2972.0}, {"name": "chr_12_RCC5417", "taxId": "41875", "score": 2964.0}, {"name": "chr_12_RCC5417", "taxId": "41875", "score": 2963.0}, {"name": "chr_12_RCC5417", "taxId": "41875", "score": 448.0}, {"name": "chr_12_RCC5417", "taxId": "41875", "score": 2953.0}, {"name": "chr_12_RCC5417", "taxId": "41875", "score": 2931.0}, {"name": "chr_12_RCC5417", "taxId": "41875", "score": 2909.0}, {"name": "chr_12_RCC5417", "taxId": "41875", "score": 2898.0}, {"name": "chr_12_RCC5417", "taxId": "41875", "score": 2896.0}, {"name": "chr_12_RCC5417", "taxId": "41875", "score": 2894.0}, {"name": "chr_12_RCC5417", "taxId": "41875", "score": 2889.0}, {"name": "chr_12_RCC5417", "taxId": "41875", "score": 2843.0}, {"name": "chr_12_RCC5417", "taxId": "41875", "score": 1194.0}, {"name": "chr_12_RCC5417", "taxId": "41875", "score": 2824.0}, {"name": "chr_12_RCC5417", "taxId": "41875", "score": 2820.0}, {"name": "chr_12_RCC5417", "taxId": "41875", "score": 2815.0}, {"name": "chr_12_RCC5417", "taxId": "41875", "score": 2798.0}, {"name": "chr_12_RCC5417", "taxId": "41875", "score": 2785.0}, {"name": "chr_12_RCC5417", "taxId": "41875", "score": 2778.0}, {"name": "chr_12_RCC5417", "taxId": "41875", "score": 2761.0}, {"name": "chr_12_RCC5417", "taxId": "41875", "score": 2741.0}, {"name": "chr_12_RCC5417", "taxId": "41875", "score": 2726.0}, {"name": "chr_12_RCC5417", "taxId": "41875", "score": 2726.0}, {"name": "chr_12_RCC5417", "taxId": "41875", "score": 2704.0}, {"name": "chr_12_RCC5417", "taxId": "41875", "score": 2651.0}, {"name": "chr_12_RCC5417", "taxId": "41875", "score": 2647.0}, {"name": "chr_12_RCC5417", "taxId": "41875", "score": 183.0}, {"name": "chr_12_RCC5417", "taxId": "41875", "score": 2625.0}, {"name": "chr_12_RCC5417", "taxId": "41875", "score": 377.0}, {"name": "chr_12_RCC5417", "taxId": "41875", "score": 2617.0}, {"name": "chr_12_RCC5417", "taxId": "41875", "score": 2614.0}, {"name": "chr_12_RCC5417", "taxId": "41875", "score": 2595.0}, {"name": "chr_12_RCC5417", "taxId": "41875", "score": 2595.0}, {"name": "chr_12_RCC5417", "taxId": "41875", "score": 2566.0}, {"name": "chr_12_RCC5417", "taxId": "41875", "score": 2529.0}, {"name": "chr_12_RCC5417", "taxId": "41875", "score": 2516.0}, {"name": "chr_12_RCC5417", "taxId": "41875", "score": 2494.0}, {"name": "chr_12_RCC5417", "taxId": "41875", "score": 2494.0}, {"name": "chr_12_RCC5417", "taxId": "41875", "score": 2492.0}, {"name": "chr_12_RCC5417", "taxId": "41875", "score": 2477.0}, {"name": "chr_12_RCC5417", "taxId": "41875", "score": 2462.0}, {"name": "chr_12_RCC5417", "taxId": "41875", "score": 551.0}, {"name": "chr_12_RCC5417", "taxId": "41875", "score": 2449.0}, {"name": "chr_12_RCC5417", "taxId": "41875", "score": 2449.0}, {"name": "chr_12_RCC5417", "taxId": "41875", "score": 2436.0}, {"name": "chr_12_RCC5417", "taxId": "41875", "score": 1820.0}, {"name": "chr_12_RCC5417", "taxId": "41875", "score": 2425.0}, {"name": "chr_12_RCC5417", "taxId": "41875", "score": 285.0}, {"name": "chr_12_RCC5417", "taxId": "41875", "score": 2377.0}, {"name": "chr_12_RCC5417", "taxId": "41875", "score": 2337.0}, {"name": "chr_12_RCC5417", "taxId": "41875", "score": 2316.0}, {"name": "chr_12_RCC5417", "taxId": "41875", "score": 2305.0}, {"name": "chr_12_RCC5417", "taxId": "41875", "score": 2300.0}, {"name": "chr_12_RCC5417", "taxId": "41875", "score": 2279.0}, {"name": "chr_12_RCC5417", "taxId": "41875", "score": 2276.0}, {"name": "chr_12_RCC5417", "taxId": "41875", "score": 2259.0}, {"name": "chr_12_RCC5417", "taxId": "41875", "score": 1280.0}, {"name": "chr_12_RCC5417", "taxId": "41875", "score": 1280.0}, {"name": "chr_12_RCC5417", "taxId": "41875", "score": 785.0}, {"name": "chr_12_RCC5417", "taxId": "41875", "score": 785.0}, {"name": "chr_12_RCC5417", "taxId": "41875", "score": 2276.0}, {"name": "chr_12_RCC5417", "taxId": "41875", "score": 2259.0}, {"name": "chr_12_RCC5417", "taxId": "41875", "score": 1280.0}, {"name": "chr_12_RCC5417", "taxId": "41875", "score": 1280.0}, {"name": "chr_12_RCC5417", "taxId": "41875", "score": 780.0}, {"name": "chr_12_RCC5417", "taxId": "41875", "score": 780.0}, {"name": "chr_12_RCC5417", "taxId": "41875", "score": 2270.0}, {"name": "chr_12_RCC5417", "taxId": "41875", "score": 448.0}, {"name": "chr_12_RCC5417", "taxId": "41875", "score": 2246.0}, {"name": "chr_12_RCC5417", "taxId": "41875", "score": 2237.0}, {"name": "chr_12_RCC5417", "taxId": "41875", "score": 2230.0}, {"name": "chr_12_RCC5417", "taxId": "41875", "score": 2222.0}, {"name": "chr_12_RCC5417", "taxId": "41875", "score": 2218.0}, {"name": "chr_12_RCC5417", "taxId": "41875", "score": 1308.0}, {"name": "chr_12_RCC5417", "taxId": "41875", "score": 2211.0}, {"name": "chr_12_RCC5417", "taxId": "41875", "score": 2198.0}, {"name": "chr_12_RCC5417", "taxId": "41875", "score": 2189.0}, {"name": "chr_12_RCC5417", "taxId": "41875", "score": 2185.0}, {"name": "chr_12_RCC5417", "taxId": "41875", "score": 2185.0}, {"name": "chr_12_RCC5417", "taxId": "41875", "score": 2174.0}, {"name": "chr_12_RCC5417", "taxId": "41875", "score": 2154.0}, {"name": "chr_12_RCC5417", "taxId": "41875", "score": 2145.0}, {"name": "chr_12_RCC5417", "taxId": "41875", "score": 2139.0}, {"name": "chr_12_RCC5417", "taxId": "41875", "score": 2139.0}, {"name": "chr_12_RCC5417", "taxId": "41875", "score": 2139.0}, {"name": "chr_12_RCC5417", "taxId": "41875", "score": 2132.0}, {"name": "chr_12_RCC5417", "taxId": "41875", "score": 2128.0}, {"name": "chr_12_RCC5417", "taxId": "41875", "score": 2115.0}, {"name": "chr_12_RCC5417", "taxId": "41875", "score": 202.0}, {"name": "chr_12_RCC5417", "taxId": "41875", "score": 2106.0}, {"name": "chr_12_RCC5417", "taxId": "41875", "score": 2095.0}, {"name": "chr_12_RCC5417", "taxId": "41875", "score": 2091.0}, {"name": "chr_12_RCC5417", "taxId": "41875", "score": 2074.0}, {"name": "chr_12_RCC5417", "taxId": "41875", "score": 2067.0}, {"name": "chr_12_RCC5417", "taxId": "41875", "score": 2063.0}, {"name": "chr_12_RCC5417", "taxId": "41875", "score": 2058.0}, {"name": "chr_12_RCC5417", "taxId": "41875", "score": 2056.0}, {"name": "chr_12_RCC5417", "taxId": "41875", "score": 2056.0}, {"name": "chr_12_RCC5417", "taxId": "41875", "score": 2050.0}, {"name": "chr_12_RCC5417", "taxId": "41875", "score": 2049.0}, {"name": "chr_12_RCC5417", "taxId": "41875", "score": 2045.0}, {"name": "chr_12_RCC5417", "taxId": "41875", "score": 2034.0}, {"name": "chr_12_RCC5417", "taxId": "41875", "score": 2026.0}, {"name": "chr_12_RCC5417", "taxId": "41875", "score": 857.0}, {"name": "chr_12_RCC5417", "taxId": "41875", "score": 174.0}, {"name": "chr_12_RCC5417", "taxId": "41875", "score": 2025.0}, {"name": "chr_12_RCC5417", "taxId": "41875", "score": 2019.0}, {"name": "chr_12_RCC5417", "taxId": "41875", "score": 2019.0}, {"name": "chr_12_RCC5417", "taxId": "41875", "score": 1995.0}, {"name": "chr_12_RCC5417", "taxId": "41875", "score": 1989.0}, {"name": "chr_12_RCC5417", "taxId": "41875", "score": 1989.0}, {"name": "chr_12_RCC5417", "taxId": "41875", "score": 987.0}, {"name": "chr_12_RCC5417", "taxId": "41875", "score": 610.0}, {"name": "chr_12_RCC5417", "taxId": "41875", "score": 250.0}, {"name": "chr_12_RCC5417", "taxId": "41875", "score": 1975.0}, {"name": "chr_12_RCC5417", "taxId": "41875", "score": 1975.0}, {"name": "chr_12_RCC5417", "taxId": "41875", "score": 381.0}, {"name": "chr_12_RCC5417", "taxId": "41875", "score": 1969.0}, {"name": "chr_12_RCC5417", "taxId": "41875", "score": 1965.0}, {"name": "chr_12_RCC5417", "taxId": "41875", "score": 1954.0}, {"name": "chr_12_RCC5417", "taxId": "41875", "score": 1954.0}, {"name": "chr_12_RCC5417", "taxId": "41875", "score": 1953.0}, {"name": "chr_12_RCC5417", "taxId": "41875", "score": 1951.0}, {"name": "chr_12_RCC5417", "taxId": "436017", "score": 1951.0}, {"name": "chr_12_RCC5417", "taxId": "436017", "score": 429.0}, {"name": "chr_12_RCC5417", "taxId": "436017", "score": 396.0}, {"name": "chr_12_RCC5417", "taxId": "436017", "score": 383.0}, {"name": "chr_12_RCC5417", "taxId": "436017", "score": 302.0}, {"name": "chr_12_RCC5417", "taxId": "436017", "score": 222.0}, {"name": "chr_12_RCC5417", "taxId": "41875", "score": 1947.0}, {"name": "chr_12_RCC5417", "taxId": "41875", "score": 1945.0}, {"name": "chr_12_RCC5417", "taxId": "436017", "score": 1941.0}, {"name": "chr_12_RCC5417", "taxId": "41875", "score": 1936.0}, {"name": "chr_12_RCC5417", "taxId": "41875", "score": 1923.0}, {"name": "chr_12_RCC5417", "taxId": "41875", "score": 1923.0}, {"name": "chr_12_RCC5417", "taxId": "41875", "score": 1893.0}, {"name": "chr_12_RCC5417", "taxId": "41875", "score": 1886.0}, {"name": "chr_12_RCC5417", "taxId": "41875", "score": 1884.0}, {"name": "chr_12_RCC5417", "taxId": "41875", "score": 1884.0}, {"name": "chr_12_RCC5417", "taxId": "41875", "score": 1881.0}, {"name": "chr_12_RCC5417", "taxId": "41875", "score": 1860.0}, {"name": "chr_12_RCC5417", "taxId": "41875", "score": 1858.0}, {"name": "chr_12_RCC5417", "taxId": "41875", "score": 1858.0}, {"name": "chr_12_RCC5417", "taxId": "41875", "score": 1857.0}, {"name": "chr_12_RCC5417", "taxId": "41875", "score": 1853.0}, {"name": "chr_12_RCC5417", "taxId": "41875", "score": 1849.0}, {"name": "chr_12_RCC5417", "taxId": "41875", "score": 1842.0}, {"name": "chr_12_RCC5417", "taxId": "41875", "score": 1840.0}, {"name": "chr_12_RCC5417", "taxId": "41875", "score": 1836.0}, {"name": "chr_12_RCC5417", "taxId": "41875", "score": 1829.0}, {"name": "chr_12_RCC5417", "taxId": "41875", "score": 1820.0}, {"name": "chr_12_RCC5417", "taxId": "41875", "score": 1818.0}, {"name": "chr_12_RCC5417", "taxId": "41875", "score": 1803.0}, {"name": "chr_12_RCC5417", "taxId": "41875", "score": 1801.0}, {"name": "chr_12_RCC5417", "taxId": "41875", "score": 1794.0}, {"name": "chr_12_RCC5417", "taxId": "41875", "score": 169.0}, {"name": "chr_12_RCC5417", "taxId": "41875", "score": 1779.0}, {"name": "chr_12_RCC5417", "taxId": "41875", "score": 1779.0}, {"name": "chr_12_RCC5417", "taxId": "41875", "score": 1768.0}, {"name": "chr_12_RCC5417", "taxId": "70448", "score": 1755.0}, {"name": "chr_12_RCC5417", "taxId": "41875", "score": 1755.0}, {"name": "chr_12_RCC5417", "taxId": "41875", "score": 1738.0}, {"name": "chr_12_RCC5417", "taxId": "41875", "score": 1736.0}, {"name": "chr_12_RCC5417", "taxId": "41875", "score": 1724.0}, {"name": "chr_12_RCC5417", "taxId": "41875", "score": 169.0}, {"name": "chr_12_RCC5417", "taxId": "41875", "score": 1724.0}, {"name": "chr_12_RCC5417", "taxId": "41875", "score": 1720.0}, {"name": "chr_12_RCC5417", "taxId": "41875", "score": 1714.0}, {"name": "chr_12_RCC5417", "taxId": "41875", "score": 1714.0}, {"name": "chr_12_RCC5417", "taxId": "41875", "score": 1696.0}, {"name": "chr_12_RCC5417", "taxId": "41875", "score": 1676.0}, {"name": "chr_12_RCC5417", "taxId": "41875", "score": 1676.0}, {"name": "chr_12_RCC5417", "taxId": "41875", "score": 191.0}, {"name": "chr_12_RCC5417", "taxId": "41875", "score": 1653.0}, {"name": "chr_12_RCC5417", "taxId": "41875", "score": 165.0}, {"name": "chr_12_RCC5417", "taxId": "41875", "score": 1646.0}, {"name": "chr_12_RCC5417", "taxId": "41875", "score": 1644.0}, {"name": "chr_12_RCC5417", "taxId": "41875", "score": 1640.0}, {"name": "chr_12_RCC5417", "taxId": "41875", "score": 1635.0}, {"name": "chr_12_RCC5417", "taxId": "41875", "score": 1635.0}, {"name": "chr_12_RCC5417", "taxId": "41875", "score": 1620.0}, {"name": "chr_12_RCC5417", "taxId": "41875", "score": 1607.0}, {"name": "chr_12_RCC5417", "taxId": "41875", "score": 1602.0}, {"name": "chr_12_RCC5417", "taxId": "41875", "score": 1598.0}, {"name": "chr_12_RCC5417", "taxId": "41875", "score": 180.0}, {"name": "chr_12_RCC5417", "taxId": "41875", "score": 1592.0}, {"name": "chr_12_RCC5417", "taxId": "41875", "score": 1585.0}, {"name": "chr_12_RCC5417", "taxId": "41875", "score": 1581.0}, {"name": "chr_12_RCC5417", "taxId": "41875", "score": 1572.0}, {"name": "chr_12_RCC5417", "taxId": "41875", "score": 1570.0}, {"name": "chr_12_RCC5417", "taxId": "41875", "score": 1568.0}, {"name": "chr_12_RCC5417", "taxId": "41875", "score": 1557.0}, {"name": "chr_12_RCC5417", "taxId": "41875", "score": 510.0}, {"name": "chr_12_RCC5417", "taxId": "41875", "score": 1557.0}, {"name": "chr_12_RCC5417", "taxId": "41875", "score": 1539.0}, {"name": "chr_12_RCC5417", "taxId": "41875", "score": 1520.0}, {"name": "chr_12_RCC5417", "taxId": "41875", "score": 1519.0}, {"name": "chr_12_RCC5417", "taxId": "41875", "score": 1519.0}, {"name": "chr_12_RCC5417", "taxId": "41875", "score": 1509.0}, {"name": "chr_12_RCC5417", "taxId": "41875", "score": 1509.0}, {"name": "chr_12_RCC5417", "taxId": "41875", "score": 1496.0}, {"name": "chr_12_RCC5417", "taxId": "41875", "score": 1471.0}, {"name": "chr_12_RCC5417", "taxId": "41875", "score": 514.0}, {"name": "chr_12_RCC5417", "taxId": "41875", "score": 1469.0}, {"name": "chr_12_RCC5417", "taxId": "41875", "score": 1447.0}, {"name": "chr_12_RCC5417", "taxId": "41875", "score": 1443.0}, {"name": "chr_12_RCC5417", "taxId": "41875", "score": 1441.0}, {"name": "chr_12_RCC5417", "taxId": "41875", "score": 1441.0}, {"name": "chr_12_RCC5417", "taxId": "41875", "score": 1426.0}, {"name": "chr_12_RCC5417", "taxId": "41875", "score": 1426.0}, {"name": "chr_12_RCC5417", "taxId": "41875", "score": 1421.0}, {"name": "chr_12_RCC5417", "taxId": "41875", "score": 1417.0}, {"name": "chr_12_RCC5417", "taxId": "41875", "score": 1408.0}, {"name": "chr_12_RCC5417", "taxId": "41875", "score": 1404.0}, {"name": "chr_12_RCC5417", "taxId": "41875", "score": 1395.0}, {"name": "chr_12_RCC5417", "taxId": "41875", "score": 1386.0}, {"name": "chr_12_RCC5417", "taxId": "41875", "score": 1384.0}, {"name": "chr_12_RCC5417", "taxId": "41875", "score": 152.0}, {"name": "chr_12_RCC5417", "taxId": "41875", "score": 1376.0}, {"name": "chr_12_RCC5417", "taxId": "41875", "score": 1371.0}, {"name": "chr_12_RCC5417", "taxId": "41875", "score": 1365.0}, {"name": "chr_12_RCC5417", "taxId": "41875", "score": 390.0}, {"name": "chr_12_RCC5417", "taxId": "41875", "score": 1362.0}, {"name": "chr_12_RCC5417", "taxId": "41875", "score": 1356.0}, {"name": "chr_12_RCC5417", "taxId": "41875", "score": 1343.0}, {"name": "chr_12_RCC5417", "taxId": "41875", "score": 1343.0}, {"name": "chr_12_RCC5417", "taxId": "41875", "score": 1341.0}, {"name": "chr_12_RCC5417", "taxId": "41875", "score": 1330.0}, {"name": "chr_12_RCC5417", "taxId": "41875", "score": 1327.0}, {"name": "chr_12_RCC5417", "taxId": "41875", "score": 1306.0}, {"name": "chr_12_RCC5417", "taxId": "41875", "score": 1297.0}, {"name": "chr_12_RCC5417", "taxId": "41875", "score": 1297.0}, {"name": "chr_12_RCC5417", "taxId": "41875", "score": 1269.0}, {"name": "chr_12_RCC5417", "taxId": "41875", "score": 1262.0}, {"name": "chr_12_RCC5417", "taxId": "41875", "score": 1258.0}, {"name": "chr_12_RCC5417", "taxId": "41875", "score": 1247.0}, {"name": "chr_12_RCC5417", "taxId": "41875", "score": 1242.0}, {"name": "chr_12_RCC5417", "taxId": "41875", "score": 1240.0}, {"name": "chr_12_RCC5417", "taxId": "41875", "score": 278.0}, {"name": "chr_12_RCC5417", "taxId": "41875", "score": 1240.0}, {"name": "chr_12_RCC5417", "taxId": "41875", "score": 1236.0}, {"name": "chr_12_RCC5417", "taxId": "41875", "score": 254.0}, {"name": "chr_12_RCC5417", "taxId": "41875", "score": 1229.0}, {"name": "chr_12_RCC5417", "taxId": "41875", "score": 1227.0}, {"name": "chr_12_RCC5417", "taxId": "41875", "score": 1225.0}, {"name": "chr_12_RCC5417", "taxId": "41875", "score": 1212.0}, {"name": "chr_12_RCC5417", "taxId": "41875", "score": 1208.0}, {"name": "chr_12_RCC5417", "taxId": "41875", "score": 1203.0}, {"name": "chr_12_RCC5417", "taxId": "41875", "score": 1186.0}, {"name": "chr_12_RCC5417", "taxId": "41875", "score": 1184.0}, {"name": "chr_12_RCC5417", "taxId": "41875", "score": 1179.0}, {"name": "chr_12_RCC5417", "taxId": "41875", "score": 1173.0}, {"name": "chr_12_RCC5417", "taxId": "41875", "score": 1171.0}, {"name": "chr_12_RCC5417", "taxId": "41875", "score": 1164.0}, {"name": "chr_12_RCC5417", "taxId": "41875", "score": 315.0}, {"name": "chr_12_RCC5417", "taxId": "41875", "score": 1147.0}, {"name": "chr_12_RCC5417", "taxId": "41875", "score": 1140.0}, {"name": "chr_12_RCC5417", "taxId": "41875", "score": 1131.0}, {"name": "chr_12_RCC5417", "taxId": "41875", "score": 143.0}, {"name": "chr_12_RCC5417", "taxId": "41875", "score": 1131.0}, {"name": "chr_12_RCC5417", "taxId": "41875", "score": 1127.0}, {"name": "chr_12_RCC5417", "taxId": "41875", "score": 1120.0}, {"name": "chr_12_RCC5417", "taxId": "41875", "score": 1112.0}, {"name": "chr_12_RCC5417", "taxId": "41875", "score": 1109.0}, {"name": "chr_12_RCC5417", "taxId": "41875", "score": 1109.0}, {"name": "chr_12_RCC5417", "taxId": "41875", "score": 1103.0}, {"name": "chr_12_RCC5417", "taxId": "41875", "score": 1098.0}, {"name": "chr_12_RCC5417", "taxId": "41875", "score": 1088.0}, {"name": "chr_12_RCC5417", "taxId": "41875", "score": 307.0}, {"name": "chr_12_RCC5417", "taxId": "41875", "score": 1086.0}, {"name": "chr_12_RCC5417", "taxId": "41875", "score": 1086.0}, {"name": "chr_12_RCC5417", "taxId": "41875", "score": 1075.0}, {"name": "chr_12_RCC5417", "taxId": "41875", "score": 1055.0}, {"name": "chr_12_RCC5417", "taxId": "41875", "score": 638.0}, {"name": "chr_12_RCC5417", "taxId": "41875", "score": 1044.0}, {"name": "chr_12_RCC5417", "taxId": "41875", "score": 990.0}, {"name": "chr_12_RCC5417", "taxId": "41875", "score": 985.0}, {"name": "chr_12_RCC5417", "taxId": "41875", "score": 979.0}, {"name": "chr_12_RCC5417", "taxId": "41875", "score": 974.0}, {"name": "chr_12_RCC5417", "taxId": "41875", "score": 970.0}, {"name": "chr_12_RCC5417", "taxId": "41875", "score": 966.0}, {"name": "chr_12_RCC5417", "taxId": "41875", "score": 965.0}, {"name": "chr_12_RCC5417", "taxId": "41875", "score": 957.0}, {"name": "chr_12_RCC5417", "taxId": "41875", "score": 935.0}, {"name": "chr_12_RCC5417", "taxId": "41875", "score": 414.0}, {"name": "chr_12_RCC5417", "taxId": "41875", "score": 200.0}, {"name": "chr_12_RCC5417", "taxId": "41875", "score": 955.0}, {"name": "chr_12_RCC5417", "taxId": "41875", "score": 939.0}, {"name": "chr_12_RCC5417", "taxId": "41875", "score": 918.0}, {"name": "chr_12_RCC5417", "taxId": "41875", "score": 915.0}, {"name": "chr_12_RCC5417", "taxId": "41875", "score": 167.0}, {"name": "chr_12_RCC5417", "taxId": "41875", "score": 905.0}, {"name": "chr_12_RCC5417", "taxId": "41875", "score": 250.0}, {"name": "chr_12_RCC5417", "taxId": "41875", "score": 195.0}, {"name": "chr_12_RCC5417", "taxId": "564608", "score": 894.0}, {"name": "chr_12_RCC5417", "taxId": "41875", "score": 889.0}, {"name": "chr_12_RCC5417", "taxId": "41875", "score": 889.0}, {"name": "chr_12_RCC5417", "taxId": "41875", "score": 867.0}, {"name": "chr_12_RCC5417", "taxId": "41875", "score": 712.0}, {"name": "chr_12_RCC5417", "taxId": "41875", "score": 326.0}, {"name": "chr_12_RCC5417", "taxId": "41875", "score": 887.0}, {"name": "chr_12_RCC5417", "taxId": "41875", "score": 883.0}, {"name": "chr_12_RCC5417", "taxId": "41875", "score": 870.0}, {"name": "chr_12_RCC5417", "taxId": "41875", "score": 435.0}, {"name": "chr_12_RCC5417", "taxId": "41875", "score": 867.0}, {"name": "chr_12_RCC5417", "taxId": "41875", "score": 859.0}, {"name": "chr_12_RCC5417", "taxId": "41875", "score": 859.0}, {"name": "chr_12_RCC5417", "taxId": "41875", "score": 859.0}, {"name": "chr_12_RCC5417", "taxId": "41875", "score": 854.0}, {"name": "chr_12_RCC5417", "taxId": "41875", "score": 580.0}, {"name": "chr_12_RCC5417", "taxId": "41875", "score": 449.0}, {"name": "chr_12_RCC5417", "taxId": "41875", "score": 219.0}, {"name": "chr_12_RCC5417", "taxId": "41875", "score": 850.0}, {"name": "chr_12_RCC5417", "taxId": "41875", "score": 832.0}, {"name": "chr_12_RCC5417", "taxId": "41875", "score": 832.0}, {"name": "chr_12_RCC5417", "taxId": "41875", "score": 257.0}, {"name": "chr_12_RCC5417", "taxId": "41875", "score": 235.0}, {"name": "chr_12_RCC5417", "taxId": "41875", "score": 821.0}, {"name": "chr_12_RCC5417", "taxId": "41875", "score": 815.0}, {"name": "chr_12_RCC5417", "taxId": "41875", "score": 809.0}, {"name": "chr_12_RCC5417", "taxId": "41875", "score": 195.0}, {"name": "chr_12_RCC5417", "taxId": "41875", "score": 793.0}, {"name": "chr_12_RCC5417", "taxId": "41875", "score": 782.0}, {"name": "chr_12_RCC5417", "taxId": "41875", "score": 226.0}, {"name": "chr_12_RCC5417", "taxId": "41875", "score": 771.0}, {"name": "chr_12_RCC5417", "taxId": "41875", "score": 767.0}, {"name": "chr_12_RCC5417", "taxId": "41875", "score": 765.0}, {"name": "chr_12_RCC5417", "taxId": "41875", "score": 745.0}, {"name": "chr_12_RCC5417", "taxId": "41875", "score": 560.0}, {"name": "chr_12_RCC5417", "taxId": "41875", "score": 712.0}, {"name": "chr_12_RCC5417", "taxId": "41875", "score": 712.0}, {"name": "chr_12_RCC5417", "taxId": "41875", "score": 712.0}, {"name": "chr_12_RCC5417", "taxId": "41875", "score": 712.0}, {"name": "chr_12_RCC5417", "taxId": "41875", "score": 416.0}, {"name": "chr_12_RCC5417", "taxId": "41875", "score": 388.0}, {"name": "chr_12_RCC5417", "taxId": "41875", "score": 710.0}, {"name": "chr_12_RCC5417", "taxId": "41875", "score": 697.0}, {"name": "chr_12_RCC5417", "taxId": "41875", "score": 167.0}, {"name": "chr_12_RCC5417", "taxId": "41875", "score": 689.0}, {"name": "chr_12_RCC5417", "taxId": "41875", "score": 680.0}, {"name": "chr_12_RCC5417", "taxId": "41875", "score": 597.0}, {"name": "chr_12_RCC5417", "taxId": "41875", "score": 676.0}, {"name": "chr_12_RCC5417", "taxId": "41875", "score": 667.0}, {"name": "chr_12_RCC5417", "taxId": "41875", "score": 660.0}, {"name": "chr_12_RCC5417", "taxId": "41875", "score": 658.0}, {"name": "chr_12_RCC5417", "taxId": "41875", "score": 638.0}, {"name": "chr_12_RCC5417", "taxId": "41875", "score": 632.0}, {"name": "chr_12_RCC5417", "taxId": "41875", "score": 473.0}, {"name": "chr_12_RCC5417", "taxId": "41875", "score": 438.0}, {"name": "chr_12_RCC5417", "taxId": "41875", "score": 396.0}, {"name": "chr_12_RCC5417", "taxId": "41875", "score": 147.0}, {"name": "chr_12_RCC5417", "taxId": "41875", "score": 621.0}, {"name": "chr_12_RCC5417", "taxId": "41875", "score": 614.0}, {"name": "chr_12_RCC5417", "taxId": "41875", "score": 174.0}, {"name": "chr_12_RCC5417", "taxId": "41875", "score": 610.0}, {"name": "chr_12_RCC5417", "taxId": "41875", "score": 606.0}, {"name": "chr_12_RCC5417", "taxId": "41875", "score": 604.0}, {"name": "chr_12_RCC5417", "taxId": "41875", "score": 593.0}, {"name": "chr_12_RCC5417", "taxId": "41875", "score": 586.0}, {"name": "chr_12_RCC5417", "taxId": "41875", "score": 497.0}, {"name": "chr_12_RCC5417", "taxId": "41875", "score": 580.0}, {"name": "chr_12_RCC5417", "taxId": "41875", "score": 555.0}, {"name": "chr_12_RCC5417", "taxId": "41875", "score": 534.0}, {"name": "chr_12_RCC5417", "taxId": "436017", "score": 531.0}, {"name": "chr_12_RCC5417", "taxId": "41875", "score": 514.0}, {"name": "chr_12_RCC5417", "taxId": "564608", "score": 512.0}, {"name": "chr_12_RCC5417", "taxId": "436017", "score": 505.0}, {"name": "chr_12_RCC5417", "taxId": "41875", "score": 490.0}, {"name": "chr_12_RCC5417", "taxId": "41875", "score": 472.0}, {"name": "chr_12_RCC5417", "taxId": "41875", "score": 460.0}, {"name": "chr_12_RCC5417", "taxId": "41875", "score": 449.0}, {"name": "chr_12_RCC5417", "taxId": "41875", "score": 438.0}, {"name": "chr_12_RCC5417", "taxId": "41875", "score": 394.0}, {"name": "chr_12_RCC5417", "taxId": "436017", "score": 429.0}, {"name": "chr_12_RCC5417", "taxId": "41875", "score": 422.0}, {"name": "chr_12_RCC5417", "taxId": "41875", "score": 416.0}, {"name": "chr_12_RCC5417", "taxId": "41875", "score": 414.0}, {"name": "chr_12_RCC5417", "taxId": "41875", "score": 217.0}, {"name": "chr_12_RCC5417", "taxId": "564608", "score": 414.0}, {"name": "chr_12_RCC5417", "taxId": "41875", "score": 394.0}, {"name": "chr_12_RCC5417", "taxId": "41875", "score": 191.0}, {"name": "chr_12_RCC5417", "taxId": "436017", "score": 390.0}, {"name": "chr_12_RCC5417", "taxId": "436017", "score": 383.0}, {"name": "chr_12_RCC5417", "taxId": "41875", "score": 370.0}, {"name": "chr_12_RCC5417", "taxId": "41875", "score": 159.0}, {"name": "chr_12_RCC5417", "taxId": "41875", "score": 361.0}, {"name": "chr_12_RCC5417", "taxId": "41875", "score": 339.0}, {"name": "chr_12_RCC5417", "taxId": "436017", "score": 315.0}, {"name": "chr_12_RCC5417", "taxId": "41875", "score": 311.0}, {"name": "chr_12_RCC5417", "taxId": "436017", "score": 302.0}, {"name": "chr_12_RCC5417", "taxId": "41875", "score": 268.0}, {"name": "chr_12_RCC5417", "taxId": "41875", "score": 259.0}, {"name": "chr_12_RCC5417", "taxId": "41875", "score": 259.0}, {"name": "chr_12_RCC5417", "taxId": "41875", "score": 257.0}, {"name": "chr_12_RCC5417", "taxId": "41875", "score": 235.0}, {"name": "chr_12_RCC5417", "taxId": "436017", "score": 222.0}, {"name": "chr_12_RCC5417", "taxId": "179408", "score": 211.0}, {"name": "chr_12_RCC5417", "taxId": "70448", "score": 198.0}, {"name": "chr_12_RCC5417", "taxId": "41875", "score": 195.0}, {"name": "chr_12_RCC5417", "taxId": "564608", "score": 178.0}, {"name": "chr_12_RCC5417", "taxId": "564608", "score": 172.0}, {"name": "chr_12_RCC5417", "taxId": "1173027", "score": 150.0}, {"name": "chr_12_RCC5417", "taxId": "41875", "score": 147.0}]}, "taxonomy": {"bestsum": {"species": {"tax": "Bathycoccus prasinos", "score": 2280102.0, "c_index": 6}, "genus": {"tax": "Bathycoccus", "score": 2280102.0, "c_index": 5}, "family": {"tax": "Bathycoccaceae", "score": 2290756.0, "c_index": 4}, "order": {"tax": "Mamiellales", "score": 2292926.0, "c_index": 2}, "phylum": {"tax": "Chlorophyta", "score": 2292926.0, "c_index": 2}, "superkingdom": {"tax": "Eukaryota", "score": 2292926.0, "c_index": 2}}}}, "chr_11_RCC5417": {"name": "chr_11_RCC5417", "length": 748028, "n_count": 142, "agct_count": 747886, "gc": 0.4838, "covs": {"bam0": 21.9544}, "read_cov": {"bam0": 65891}, "hits": {"tax0": [{"name": "chr_11_RCC5417", "taxId": "41875", "score": 81362.0}, {"name": "chr_11_RCC5417", "taxId": "41875", "score": 76674.0}, {"name": "chr_11_RCC5417", "taxId": "41875", "score": 68375.0}, {"name": "chr_11_RCC5417", "taxId": "41875", "score": 66737.0}, {"name": "chr_11_RCC5417", "taxId": "41875", "score": 45284.0}, {"name": "chr_11_RCC5417", "taxId": "41875", "score": 45266.0}, {"name": "chr_11_RCC5417", "taxId": "41875", "score": 45201.0}, {"name": "chr_11_RCC5417", "taxId": "41875", "score": 41969.0}, {"name": "chr_11_RCC5417", "taxId": "41875", "score": 41742.0}, {"name": "chr_11_RCC5417", "taxId": "41875", "score": 32997.0}, {"name": "chr_11_RCC5417", "taxId": "41875", "score": 31735.0}, {"name": "chr_11_RCC5417", "taxId": "41875", "score": 30779.0}, {"name": "chr_11_RCC5417", "taxId": "41875", "score": 28891.0}, {"name": "chr_11_RCC5417", "taxId": "41875", "score": 28275.0}, {"name": "chr_11_RCC5417", "taxId": "41875", "score": 27689.0}, {"name": "chr_11_RCC5417", "taxId": "41875", "score": 26681.0}, {"name": "chr_11_RCC5417", "taxId": "41875", "score": 22066.0}, {"name": "chr_11_RCC5417", "taxId": "41875", "score": 20895.0}, {"name": "chr_11_RCC5417", "taxId": "41875", "score": 20716.0}, {"name": "chr_11_RCC5417", "taxId": "41875", "score": 19876.0}, {"name": "chr_11_RCC5417", "taxId": "41875", "score": 18426.0}, {"name": "chr_11_RCC5417", "taxId": "41875", "score": 18234.0}, {"name": "chr_11_RCC5417", "taxId": "41875", "score": 17898.0}, {"name": "chr_11_RCC5417", "taxId": "41875", "score": 17793.0}, {"name": "chr_11_RCC5417", "taxId": "41875", "score": 17754.0}, {"name": "chr_11_RCC5417", "taxId": "41875", "score": 17368.0}, {"name": "chr_11_RCC5417", "taxId": "41875", "score": 17348.0}, {"name": "chr_11_RCC5417", "taxId": "41875", "score": 15357.0}, {"name": "chr_11_RCC5417", "taxId": "41875", "score": 13706.0}, {"name": "chr_11_RCC5417", "taxId": "41875", "score": 13459.0}, {"name": "chr_11_RCC5417", "taxId": "41875", "score": 12750.0}, {"name": "chr_11_RCC5417", "taxId": "41875", "score": 12743.0}, {"name": "chr_11_RCC5417", "taxId": "41875", "score": 12656.0}, {"name": "chr_11_RCC5417", "taxId": "41875", "score": 12264.0}, {"name": "chr_11_RCC5417", "taxId": "41875", "score": 12220.0}, {"name": "chr_11_RCC5417", "taxId": "41875", "score": 11557.0}, {"name": "chr_11_RCC5417", "taxId": "41875", "score": 10685.0}, {"name": "chr_11_RCC5417", "taxId": "41875", "score": 10469.0}, {"name": "chr_11_RCC5417", "taxId": "41875", "score": 10371.0}, {"name": "chr_11_RCC5417", "taxId": "41875", "score": 9982.0}, {"name": "chr_11_RCC5417", "taxId": "41875", "score": 9755.0}, {"name": "chr_11_RCC5417", "taxId": "41875", "score": 9708.0}, {"name": "chr_11_RCC5417", "taxId": "41875", "score": 9603.0}, {"name": "chr_11_RCC5417", "taxId": "41875", "score": 7171.0}, {"name": "chr_11_RCC5417", "taxId": "41875", "score": 6828.0}, {"name": "chr_11_RCC5417", "taxId": "41875", "score": 6475.0}, {"name": "chr_11_RCC5417", "taxId": "41875", "score": 6288.0}, {"name": "chr_11_RCC5417", "taxId": "41875", "score": 5987.0}, {"name": "chr_11_RCC5417", "taxId": "41875", "score": 5481.0}, {"name": "chr_11_RCC5417", "taxId": "41875", "score": 4964.0}, {"name": "chr_11_RCC5417", "taxId": "41875", "score": 4763.0}, {"name": "chr_11_RCC5417", "taxId": "41875", "score": 3973.0}, {"name": "chr_11_RCC5417", "taxId": "41875", "score": 3816.0}, {"name": "chr_11_RCC5417", "taxId": "41875", "score": 3777.0}, {"name": "chr_11_RCC5417", "taxId": "41875", "score": 3033.0}, {"name": "chr_11_RCC5417", "taxId": "41875", "score": 2684.0}, {"name": "chr_11_RCC5417", "taxId": "41875", "score": 2678.0}, {"name": "chr_11_RCC5417", "taxId": "41875", "score": 2588.0}, {"name": "chr_11_RCC5417", "taxId": "41875", "score": 2484.0}, {"name": "chr_11_RCC5417", "taxId": "41875", "score": 2416.0}, {"name": "chr_11_RCC5417", "taxId": "41875", "score": 1757.0}, {"name": "chr_11_RCC5417", "taxId": "41875", "score": 1748.0}, {"name": "chr_11_RCC5417", "taxId": "41875", "score": 1225.0}, {"name": "chr_11_RCC5417", "taxId": "41875", "score": 1208.0}, {"name": "chr_11_RCC5417", "taxId": "41875", "score": 957.0}, {"name": "chr_11_RCC5417", "taxId": "41875", "score": 952.0}, {"name": "chr_11_RCC5417", "taxId": "41875", "score": 811.0}, {"name": "chr_11_RCC5417", "taxId": "41875", "score": 621.0}, {"name": "chr_11_RCC5417", "taxId": "41875", "score": 569.0}, {"name": "chr_11_RCC5417", "taxId": "41875", "score": 497.0}, {"name": "chr_11_RCC5417", "taxId": "41875", "score": 436.0}, {"name": "chr_11_RCC5417", "taxId": "41875", "score": 305.0}, {"name": "chr_11_RCC5417", "taxId": "41875", "score": 303.0}, {"name": "chr_11_RCC5417", "taxId": "41875", "score": 292.0}, {"name": "chr_11_RCC5417", "taxId": "41875", "score": 233.0}, {"name": "chr_11_RCC5417", "taxId": "41875", "score": 220.0}, {"name": "chr_11_RCC5417", "taxId": "41875", "score": 189.0}, {"name": "chr_11_RCC5417", "taxId": "41875", "score": 176.0}, {"name": "chr_11_RCC5417", "taxId": "41875", "score": 28873.0}, {"name": "chr_11_RCC5417", "taxId": "41875", "score": 11561.0}, {"name": "chr_11_RCC5417", "taxId": "41875", "score": 158.0}, {"name": "chr_11_RCC5417", "taxId": "41875", "score": 11062.0}, {"name": "chr_11_RCC5417", "taxId": "41875", "score": 10414.0}, {"name": "chr_11_RCC5417", "taxId": "41875", "score": 8872.0}, {"name": "chr_11_RCC5417", "taxId": "41875", "score": 8794.0}, {"name": "chr_11_RCC5417", "taxId": "41875", "score": 6021.0}, {"name": "chr_11_RCC5417", "taxId": "41875", "score": 6019.0}, {"name": "chr_11_RCC5417", "taxId": "41875", "score": 3314.0}, {"name": "chr_11_RCC5417", "taxId": "41875", "score": 3240.0}, {"name": "chr_11_RCC5417", "taxId": "41875", "score": 1123.0}, {"name": "chr_11_RCC5417", "taxId": "41875", "score": 750.0}, {"name": "chr_11_RCC5417", "taxId": "41875", "score": 593.0}, {"name": "chr_11_RCC5417", "taxId": "41875", "score": 505.0}, {"name": "chr_11_RCC5417", "taxId": "41875", "score": 8783.0}, {"name": "chr_11_RCC5417", "taxId": "41875", "score": 8610.0}, {"name": "chr_11_RCC5417", "taxId": "41875", "score": 8111.0}, {"name": "chr_11_RCC5417", "taxId": "41875", "score": 8000.0}, {"name": "chr_11_RCC5417", "taxId": "41875", "score": 7302.0}, {"name": "chr_11_RCC5417", "taxId": "41875", "score": 6981.0}, {"name": "chr_11_RCC5417", "taxId": "41875", "score": 6870.0}, {"name": "chr_11_RCC5417", "taxId": "41875", "score": 6665.0}, {"name": "chr_11_RCC5417", "taxId": "41875", "score": 5400.0}, {"name": "chr_11_RCC5417", "taxId": "41875", "score": 6626.0}, {"name": "chr_11_RCC5417", "taxId": "41875", "score": 6477.0}, {"name": "chr_11_RCC5417", "taxId": "41875", "score": 6466.0}, {"name": "chr_11_RCC5417", "taxId": "41875", "score": 6427.0}, {"name": "chr_11_RCC5417", "taxId": "41875", "score": 6307.0}, {"name": "chr_11_RCC5417", "taxId": "41875", "score": 6139.0}, {"name": "chr_11_RCC5417", "taxId": "41875", "score": 6047.0}, {"name": "chr_11_RCC5417", "taxId": "41875", "score": 5934.0}, {"name": "chr_11_RCC5417", "taxId": "41875", "score": 5923.0}, {"name": "chr_11_RCC5417", "taxId": "41875", "score": 5792.0}, {"name": "chr_11_RCC5417", "taxId": "41875", "score": 5712.0}, {"name": "chr_11_RCC5417", "taxId": "41875", "score": 5675.0}, {"name": "chr_11_RCC5417", "taxId": "41875", "score": 5637.0}, {"name": "chr_11_RCC5417", "taxId": "41875", "score": 5603.0}, {"name": "chr_11_RCC5417", "taxId": "41875", "score": 5559.0}, {"name": "chr_11_RCC5417", "taxId": "41875", "score": 5541.0}, {"name": "chr_11_RCC5417", "taxId": "41875", "score": 5535.0}, {"name": "chr_11_RCC5417", "taxId": "157820", "score": 5445.0}, {"name": "chr_11_RCC5417", "taxId": "41875", "score": 5310.0}, {"name": "chr_11_RCC5417", "taxId": "41875", "score": 5230.0}, {"name": "chr_11_RCC5417", "taxId": "41875", "score": 5230.0}, {"name": "chr_11_RCC5417", "taxId": "41875", "score": 5101.0}, {"name": "chr_11_RCC5417", "taxId": "41875", "score": 5075.0}, {"name": "chr_11_RCC5417", "taxId": "41875", "score": 5075.0}, {"name": "chr_11_RCC5417", "taxId": "41875", "score": 5070.0}, {"name": "chr_11_RCC5417", "taxId": "41875", "score": 5060.0}, {"name": "chr_11_RCC5417", "taxId": "41875", "score": 5001.0}, {"name": "chr_11_RCC5417", "taxId": "41875", "score": 4907.0}, {"name": "chr_11_RCC5417", "taxId": "41875", "score": 307.0}, {"name": "chr_11_RCC5417", "taxId": "41875", "score": 4859.0}, {"name": "chr_11_RCC5417", "taxId": "41875", "score": 4837.0}, {"name": "chr_11_RCC5417", "taxId": "41875", "score": 4820.0}, {"name": "chr_11_RCC5417", "taxId": "41875", "score": 4806.0}, {"name": "chr_11_RCC5417", "taxId": "41875", "score": 4765.0}, {"name": "chr_11_RCC5417", "taxId": "41875", "score": 4734.0}, {"name": "chr_11_RCC5417", "taxId": "41875", "score": 4732.0}, {"name": "chr_11_RCC5417", "taxId": "41875", "score": 4723.0}, {"name": "chr_11_RCC5417", "taxId": "41875", "score": 4715.0}, {"name": "chr_11_RCC5417", "taxId": "41875", "score": 4711.0}, {"name": "chr_11_RCC5417", "taxId": "41875", "score": 4671.0}, {"name": "chr_11_RCC5417", "taxId": "41875", "score": 4593.0}, {"name": "chr_11_RCC5417", "taxId": "41875", "score": 4588.0}, {"name": "chr_11_RCC5417", "taxId": "41875", "score": 4586.0}, {"name": "chr_11_RCC5417", "taxId": "41875", "score": 4553.0}, {"name": "chr_11_RCC5417", "taxId": "41875", "score": 4543.0}, {"name": "chr_11_RCC5417", "taxId": "41875", "score": 4407.0}, {"name": "chr_11_RCC5417", "taxId": "41875", "score": 4257.0}, {"name": "chr_11_RCC5417", "taxId": "41875", "score": 4244.0}, {"name": "chr_11_RCC5417", "taxId": "41875", "score": 2977.0}, {"name": "chr_11_RCC5417", "taxId": "41875", "score": 4235.0}, {"name": "chr_11_RCC5417", "taxId": "41875", "score": 4205.0}, {"name": "chr_11_RCC5417", "taxId": "41875", "score": 4172.0}, {"name": "chr_11_RCC5417", "taxId": "41875", "score": 957.0}, {"name": "chr_11_RCC5417", "taxId": "41875", "score": 952.0}, {"name": "chr_11_RCC5417", "taxId": "41875", "score": 4128.0}, {"name": "chr_11_RCC5417", "taxId": "41875", "score": 4067.0}, {"name": "chr_11_RCC5417", "taxId": "41875", "score": 4012.0}, {"name": "chr_11_RCC5417", "taxId": "41875", "score": 4006.0}, {"name": "chr_11_RCC5417", "taxId": "41875", "score": 3958.0}, {"name": "chr_11_RCC5417", "taxId": "41875", "score": 3906.0}, {"name": "chr_11_RCC5417", "taxId": "41875", "score": 3879.0}, {"name": "chr_11_RCC5417", "taxId": "41875", "score": 2241.0}, {"name": "chr_11_RCC5417", "taxId": "41875", "score": 3869.0}, {"name": "chr_11_RCC5417", "taxId": "41875", "score": 3823.0}, {"name": "chr_11_RCC5417", "taxId": "41875", "score": 3757.0}, {"name": "chr_11_RCC5417", "taxId": "41875", "score": 3747.0}, {"name": "chr_11_RCC5417", "taxId": "41875", "score": 542.0}, {"name": "chr_11_RCC5417", "taxId": "41875", "score": 3746.0}, {"name": "chr_11_RCC5417", "taxId": "41875", "score": 3733.0}, {"name": "chr_11_RCC5417", "taxId": "41875", "score": 3731.0}, {"name": "chr_11_RCC5417", "taxId": "41875", "score": 3714.0}, {"name": "chr_11_RCC5417", "taxId": "41875", "score": 3714.0}, {"name": "chr_11_RCC5417", "taxId": "41875", "score": 3685.0}, {"name": "chr_11_RCC5417", "taxId": "41875", "score": 3681.0}, {"name": "chr_11_RCC5417", "taxId": "41875", "score": 3670.0}, {"name": "chr_11_RCC5417", "taxId": "41875", "score": 375.0}, {"name": "chr_11_RCC5417", "taxId": "41875", "score": 3639.0}, {"name": "chr_11_RCC5417", "taxId": "41875", "score": 3618.0}, {"name": "chr_11_RCC5417", "taxId": "41875", "score": 3596.0}, {"name": "chr_11_RCC5417", "taxId": "41875", "score": 3554.0}, {"name": "chr_11_RCC5417", "taxId": "41875", "score": 3530.0}, {"name": "chr_11_RCC5417", "taxId": "41875", "score": 3509.0}, {"name": "chr_11_RCC5417", "taxId": "41875", "score": 3498.0}, {"name": "chr_11_RCC5417", "taxId": "41875", "score": 189.0}, {"name": "chr_11_RCC5417", "taxId": "41875", "score": 3487.0}, {"name": "chr_11_RCC5417", "taxId": "41875", "score": 398.0}, {"name": "chr_11_RCC5417", "taxId": "41875", "score": 3485.0}, {"name": "chr_11_RCC5417", "taxId": "41875", "score": 3470.0}, {"name": "chr_11_RCC5417", "taxId": "41875", "score": 3459.0}, {"name": "chr_11_RCC5417", "taxId": "41875", "score": 3432.0}, {"name": "chr_11_RCC5417", "taxId": "41875", "score": 3402.0}, {"name": "chr_11_RCC5417", "taxId": "41875", "score": 3398.0}, {"name": "chr_11_RCC5417", "taxId": "41875", "score": 3374.0}, {"name": "chr_11_RCC5417", "taxId": "41875", "score": 3369.0}, {"name": "chr_11_RCC5417", "taxId": "41875", "score": 3360.0}, {"name": "chr_11_RCC5417", "taxId": "41875", "score": 3343.0}, {"name": "chr_11_RCC5417", "taxId": "41875", "score": 3304.0}, {"name": "chr_11_RCC5417", "taxId": "41875", "score": 3301.0}, {"name": "chr_11_RCC5417", "taxId": "41875", "score": 3293.0}, {"name": "chr_11_RCC5417", "taxId": "41875", "score": 3288.0}, {"name": "chr_11_RCC5417", "taxId": "41875", "score": 3265.0}, {"name": "chr_11_RCC5417", "taxId": "41875", "score": 3253.0}, {"name": "chr_11_RCC5417", "taxId": "41875", "score": 3253.0}, {"name": "chr_11_RCC5417", "taxId": "41875", "score": 3227.0}, {"name": "chr_11_RCC5417", "taxId": "41875", "score": 3206.0}, {"name": "chr_11_RCC5417", "taxId": "41875", "score": 3199.0}, {"name": "chr_11_RCC5417", "taxId": "41875", "score": 3197.0}, {"name": "chr_11_RCC5417", "taxId": "41875", "score": 3186.0}, {"name": "chr_11_RCC5417", "taxId": "41875", "score": 3173.0}, {"name": "chr_11_RCC5417", "taxId": "41875", "score": 3171.0}, {"name": "chr_11_RCC5417", "taxId": "41875", "score": 3166.0}, {"name": "chr_11_RCC5417", "taxId": "41875", "score": 3164.0}, {"name": "chr_11_RCC5417", "taxId": "41875", "score": 3103.0}, {"name": "chr_11_RCC5417", "taxId": "41875", "score": 3099.0}, {"name": "chr_11_RCC5417", "taxId": "41875", "score": 3094.0}, {"name": "chr_11_RCC5417", "taxId": "41875", "score": 3055.0}, {"name": "chr_11_RCC5417", "taxId": "41875", "score": 3038.0}, {"name": "chr_11_RCC5417", "taxId": "41875", "score": 289.0}, {"name": "chr_11_RCC5417", "taxId": "41875", "score": 3014.0}, {"name": "chr_11_RCC5417", "taxId": "41875", "score": 2966.0}, {"name": "chr_11_RCC5417", "taxId": "41875", "score": 2959.0}, {"name": "chr_11_RCC5417", "taxId": "41875", "score": 2955.0}, {"name": "chr_11_RCC5417", "taxId": "41875", "score": 2933.0}, {"name": "chr_11_RCC5417", "taxId": "41875", "score": 2916.0}, {"name": "chr_11_RCC5417", "taxId": "41875", "score": 881.0}, {"name": "chr_11_RCC5417", "taxId": "41875", "score": 2892.0}, {"name": "chr_11_RCC5417", "taxId": "41875", "score": 2891.0}, {"name": "chr_11_RCC5417", "taxId": "41875", "score": 2887.0}, {"name": "chr_11_RCC5417", "taxId": "41875", "score": 2883.0}, {"name": "chr_11_RCC5417", "taxId": "41875", "score": 2876.0}, {"name": "chr_11_RCC5417", "taxId": "41875", "score": 2872.0}, {"name": "chr_11_RCC5417", "taxId": "41875", "score": 2833.0}, {"name": "chr_11_RCC5417", "taxId": "41875", "score": 2833.0}, {"name": "chr_11_RCC5417", "taxId": "41875", "score": 2832.0}, {"name": "chr_11_RCC5417", "taxId": "41875", "score": 2828.0}, {"name": "chr_11_RCC5417", "taxId": "41875", "score": 2819.0}, {"name": "chr_11_RCC5417", "taxId": "41875", "score": 2795.0}, {"name": "chr_11_RCC5417", "taxId": "41875", "score": 2793.0}, {"name": "chr_11_RCC5417", "taxId": "41875", "score": 2789.0}, {"name": "chr_11_RCC5417", "taxId": "41875", "score": 2778.0}, {"name": "chr_11_RCC5417", "taxId": "41875", "score": 2776.0}, {"name": "chr_11_RCC5417", "taxId": "41875", "score": 2743.0}, {"name": "chr_11_RCC5417", "taxId": "41875", "score": 2739.0}, {"name": "chr_11_RCC5417", "taxId": "41875", "score": 2723.0}, {"name": "chr_11_RCC5417", "taxId": "41875", "score": 2687.0}, {"name": "chr_11_RCC5417", "taxId": "41875", "score": 2684.0}, {"name": "chr_11_RCC5417", "taxId": "41875", "score": 2645.0}, {"name": "chr_11_RCC5417", "taxId": "41875", "score": 2632.0}, {"name": "chr_11_RCC5417", "taxId": "41875", "score": 2621.0}, {"name": "chr_11_RCC5417", "taxId": "41875", "score": 2604.0}, {"name": "chr_11_RCC5417", "taxId": "41875", "score": 2590.0}, {"name": "chr_11_RCC5417", "taxId": "41875", "score": 2582.0}, {"name": "chr_11_RCC5417", "taxId": "41875", "score": 2560.0}, {"name": "chr_11_RCC5417", "taxId": "41875", "score": 2521.0}, {"name": "chr_11_RCC5417", "taxId": "41875", "score": 2518.0}, {"name": "chr_11_RCC5417", "taxId": "41875", "score": 1751.0}, {"name": "chr_11_RCC5417", "taxId": "41875", "score": 1225.0}, {"name": "chr_11_RCC5417", "taxId": "41875", "score": 2488.0}, {"name": "chr_11_RCC5417", "taxId": "41875", "score": 2484.0}, {"name": "chr_11_RCC5417", "taxId": "41875", "score": 2444.0}, {"name": "chr_11_RCC5417", "taxId": "41875", "score": 2433.0}, {"name": "chr_11_RCC5417", "taxId": "41875", "score": 244.0}, {"name": "chr_11_RCC5417", "taxId": "41875", "score": 2420.0}, {"name": "chr_11_RCC5417", "taxId": "41875", "score": 2416.0}, {"name": "chr_11_RCC5417", "taxId": "41875", "score": 2416.0}, {"name": "chr_11_RCC5417", "taxId": "41875", "score": 2409.0}, {"name": "chr_11_RCC5417", "taxId": "41875", "score": 2399.0}, {"name": "chr_11_RCC5417", "taxId": "41875", "score": 2401.0}, {"name": "chr_11_RCC5417", "taxId": "41875", "score": 2396.0}, {"name": "chr_11_RCC5417", "taxId": "41875", "score": 2390.0}, {"name": "chr_11_RCC5417", "taxId": "41875", "score": 2388.0}, {"name": "chr_11_RCC5417", "taxId": "41875", "score": 2383.0}, {"name": "chr_11_RCC5417", "taxId": "41875", "score": 2366.0}, {"name": "chr_11_RCC5417", "taxId": "41875", "score": 2361.0}, {"name": "chr_11_RCC5417", "taxId": "41875", "score": 2333.0}, {"name": "chr_11_RCC5417", "taxId": "41875", "score": 2322.0}, {"name": "chr_11_RCC5417", "taxId": "41875", "score": 2300.0}, {"name": "chr_11_RCC5417", "taxId": "41875", "score": 2278.0}, {"name": "chr_11_RCC5417", "taxId": "41875", "score": 2278.0}, {"name": "chr_11_RCC5417", "taxId": "41875", "score": 2266.0}, {"name": "chr_11_RCC5417", "taxId": "41875", "score": 2255.0}, {"name": "chr_11_RCC5417", "taxId": "41875", "score": 1297.0}, {"name": "chr_11_RCC5417", "taxId": "41875", "score": 1297.0}, {"name": "chr_11_RCC5417", "taxId": "41875", "score": 784.0}, {"name": "chr_11_RCC5417", "taxId": "41875", "score": 784.0}, {"name": "chr_11_RCC5417", "taxId": "41875", "score": 2266.0}, {"name": "chr_11_RCC5417", "taxId": "41875", "score": 2255.0}, {"name": "chr_11_RCC5417", "taxId": "41875", "score": 1297.0}, {"name": "chr_11_RCC5417", "taxId": "41875", "score": 1297.0}, {"name": "chr_11_RCC5417", "taxId": "41875", "score": 778.0}, {"name": "chr_11_RCC5417", "taxId": "41875", "score": 778.0}, {"name": "chr_11_RCC5417", "taxId": "41875", "score": 2261.0}, {"name": "chr_11_RCC5417", "taxId": "41875", "score": 2250.0}, {"name": "chr_11_RCC5417", "taxId": "41875", "score": 2244.0}, {"name": "chr_11_RCC5417", "taxId": "41875", "score": 2244.0}, {"name": "chr_11_RCC5417", "taxId": "41875", "score": 2239.0}, {"name": "chr_11_RCC5417", "taxId": "41875", "score": 2230.0}, {"name": "chr_11_RCC5417", "taxId": "41875", "score": 2222.0}, {"name": "chr_11_RCC5417", "taxId": "41875", "score": 2222.0}, {"name": "chr_11_RCC5417", "taxId": "41875", "score": 2200.0}, {"name": "chr_11_RCC5417", "taxId": "41875", "score": 2194.0}, {"name": "chr_11_RCC5417", "taxId": "41875", "score": 2194.0}, {"name": "chr_11_RCC5417", "taxId": "41875", "score": 2156.0}, {"name": "chr_11_RCC5417", "taxId": "41875", "score": 2156.0}, {"name": "chr_11_RCC5417", "taxId": "41875", "score": 2139.0}, {"name": "chr_11_RCC5417", "taxId": "41875", "score": 2124.0}, {"name": "chr_11_RCC5417", "taxId": "41875", "score": 2121.0}, {"name": "chr_11_RCC5417", "taxId": "41875", "score": 2102.0}, {"name": "chr_11_RCC5417", "taxId": "41875", "score": 2089.0}, {"name": "chr_11_RCC5417", "taxId": "41875", "score": 2067.0}, {"name": "chr_11_RCC5417", "taxId": "41875", "score": 2061.0}, {"name": "chr_11_RCC5417", "taxId": "41875", "score": 2054.0}, {"name": "chr_11_RCC5417", "taxId": "41875", "score": 2050.0}, {"name": "chr_11_RCC5417", "taxId": "41875", "score": 2045.0}, {"name": "chr_11_RCC5417", "taxId": "41875", "score": 2045.0}, {"name": "chr_11_RCC5417", "taxId": "41875", "score": 2041.0}, {"name": "chr_11_RCC5417", "taxId": "41875", "score": 2041.0}, {"name": "chr_11_RCC5417", "taxId": "41875", "score": 2039.0}, {"name": "chr_11_RCC5417", "taxId": "41875", "score": 2039.0}, {"name": "chr_11_RCC5417", "taxId": "41875", "score": 2030.0}, {"name": "chr_11_RCC5417", "taxId": "41875", "score": 1151.0}, {"name": "chr_11_RCC5417", "taxId": "41875", "score": 143.0}, {"name": "chr_11_RCC5417", "taxId": "41875", "score": 2028.0}, {"name": "chr_11_RCC5417", "taxId": "41875", "score": 2025.0}, {"name": "chr_11_RCC5417", "taxId": "41875", "score": 599.0}, {"name": "chr_11_RCC5417", "taxId": "41875", "score": 2025.0}, {"name": "chr_11_RCC5417", "taxId": "41875", "score": 1982.0}, {"name": "chr_11_RCC5417", "taxId": "41875", "score": 1980.0}, {"name": "chr_11_RCC5417", "taxId": "41875", "score": 1980.0}, {"name": "chr_11_RCC5417", "taxId": "41875", "score": 1978.0}, {"name": "chr_11_RCC5417", "taxId": "41875", "score": 1978.0}, {"name": "chr_11_RCC5417", "taxId": "41875", "score": 1969.0}, {"name": "chr_11_RCC5417", "taxId": "41875", "score": 368.0}, {"name": "chr_11_RCC5417", "taxId": "41875", "score": 1975.0}, {"name": "chr_11_RCC5417", "taxId": "41875", "score": 1962.0}, {"name": "chr_11_RCC5417", "taxId": "41875", "score": 1940.0}, {"name": "chr_11_RCC5417", "taxId": "41875", "score": 1940.0}, {"name": "chr_11_RCC5417", "taxId": "41875", "score": 1936.0}, {"name": "chr_11_RCC5417", "taxId": "41875", "score": 1932.0}, {"name": "chr_11_RCC5417", "taxId": "41875", "score": 1923.0}, {"name": "chr_11_RCC5417", "taxId": "41875", "score": 1921.0}, {"name": "chr_11_RCC5417", "taxId": "41875", "score": 1917.0}, {"name": "chr_11_RCC5417", "taxId": "41875", "score": 1912.0}, {"name": "chr_11_RCC5417", "taxId": "41875", "score": 1908.0}, {"name": "chr_11_RCC5417", "taxId": "41875", "score": 1901.0}, {"name": "chr_11_RCC5417", "taxId": "41875", "score": 1897.0}, {"name": "chr_11_RCC5417", "taxId": "41875", "score": 1884.0}, {"name": "chr_11_RCC5417", "taxId": "41875", "score": 1879.0}, {"name": "chr_11_RCC5417", "taxId": "41875", "score": 1873.0}, {"name": "chr_11_RCC5417", "taxId": "41875", "score": 1869.0}, {"name": "chr_11_RCC5417", "taxId": "41875", "score": 1862.0}, {"name": "chr_11_RCC5417", "taxId": "41875", "score": 1851.0}, {"name": "chr_11_RCC5417", "taxId": "41875", "score": 1851.0}, {"name": "chr_11_RCC5417", "taxId": "41875", "score": 1840.0}, {"name": "chr_11_RCC5417", "taxId": "41875", "score": 1834.0}, {"name": "chr_11_RCC5417", "taxId": "41875", "score": 1829.0}, {"name": "chr_11_RCC5417", "taxId": "41875", "score": 1823.0}, {"name": "chr_11_RCC5417", "taxId": "41875", "score": 1114.0}, {"name": "chr_11_RCC5417", "taxId": "41875", "score": 1818.0}, {"name": "chr_11_RCC5417", "taxId": "41875", "score": 1810.0}, {"name": "chr_11_RCC5417", "taxId": "41875", "score": 1050.0}, {"name": "chr_11_RCC5417", "taxId": "41875", "score": 725.0}, {"name": "chr_11_RCC5417", "taxId": "41875", "score": 1808.0}, {"name": "chr_11_RCC5417", "taxId": "41875", "score": 1808.0}, {"name": "chr_11_RCC5417", "taxId": "41875", "score": 1779.0}, {"name": "chr_11_RCC5417", "taxId": "41875", "score": 1779.0}, {"name": "chr_11_RCC5417", "taxId": "41875", "score": 1773.0}, {"name": "chr_11_RCC5417", "taxId": "41875", "score": 1768.0}, {"name": "chr_11_RCC5417", "taxId": "41875", "score": 845.0}, {"name": "chr_11_RCC5417", "taxId": "41875", "score": 1748.0}, {"name": "chr_11_RCC5417", "taxId": "41875", "score": 1744.0}, {"name": "chr_11_RCC5417", "taxId": "41875", "score": 252.0}, {"name": "chr_11_RCC5417", "taxId": "41875", "score": 1735.0}, {"name": "chr_11_RCC5417", "taxId": "41875", "score": 1731.0}, {"name": "chr_11_RCC5417", "taxId": "41875", "score": 1724.0}, {"name": "chr_11_RCC5417", "taxId": "41875", "score": 1712.0}, {"name": "chr_11_RCC5417", "taxId": "41875", "score": 1712.0}, {"name": "chr_11_RCC5417", "taxId": "41875", "score": 1664.0}, {"name": "chr_11_RCC5417", "taxId": "41875", "score": 1701.0}, {"name": "chr_11_RCC5417", "taxId": "41875", "score": 1692.0}, {"name": "chr_11_RCC5417", "taxId": "41875", "score": 1670.0}, {"name": "chr_11_RCC5417", "taxId": "41875", "score": 1653.0}, {"name": "chr_11_RCC5417", "taxId": "41875", "score": 1648.0}, {"name": "chr_11_RCC5417", "taxId": "41875", "score": 1648.0}, {"name": "chr_11_RCC5417", "taxId": "41875", "score": 1646.0}, {"name": "chr_11_RCC5417", "taxId": "41875", "score": 1646.0}, {"name": "chr_11_RCC5417", "taxId": "41875", "score": 1646.0}, {"name": "chr_11_RCC5417", "taxId": "41875", "score": 1640.0}, {"name": "chr_11_RCC5417", "taxId": "41875", "score": 1637.0}, {"name": "chr_11_RCC5417", "taxId": "41875", "score": 1631.0}, {"name": "chr_11_RCC5417", "taxId": "41875", "score": 1629.0}, {"name": "chr_11_RCC5417", "taxId": "41875", "score": 1620.0}, {"name": "chr_11_RCC5417", "taxId": "41875", "score": 1620.0}, {"name": "chr_11_RCC5417", "taxId": "41875", "score": 1618.0}, {"name": "chr_11_RCC5417", "taxId": "41875", "score": 1572.0}, {"name": "chr_11_RCC5417", "taxId": "41875", "score": 1618.0}, {"name": "chr_11_RCC5417", "taxId": "41875", "score": 1618.0}, {"name": "chr_11_RCC5417", "taxId": "41875", "score": 1605.0}, {"name": "chr_11_RCC5417", "taxId": "41875", "score": 1602.0}, {"name": "chr_11_RCC5417", "taxId": "41875", "score": 1574.0}, {"name": "chr_11_RCC5417", "taxId": "41875", "score": 573.0}, {"name": "chr_11_RCC5417", "taxId": "41875", "score": 1570.0}, {"name": "chr_11_RCC5417", "taxId": "41875", "score": 1570.0}, {"name": "chr_11_RCC5417", "taxId": "41875", "score": 1568.0}, {"name": "chr_11_RCC5417", "taxId": "41875", "score": 1563.0}, {"name": "chr_11_RCC5417", "taxId": "41875", "score": 1557.0}, {"name": "chr_11_RCC5417", "taxId": "41875", "score": 671.0}, {"name": "chr_11_RCC5417", "taxId": "41875", "score": 1552.0}, {"name": "chr_11_RCC5417", "taxId": "41875", "score": 1546.0}, {"name": "chr_11_RCC5417", "taxId": "41875", "score": 1546.0}, {"name": "chr_11_RCC5417", "taxId": "41875", "score": 1543.0}, {"name": "chr_11_RCC5417", "taxId": "41875", "score": 1541.0}, {"name": "chr_11_RCC5417", "taxId": "41875", "score": 1531.0}, {"name": "chr_11_RCC5417", "taxId": "41875", "score": 1515.0}, {"name": "chr_11_RCC5417", "taxId": "41875", "score": 604.0}, {"name": "chr_11_RCC5417", "taxId": "41875", "score": 1504.0}, {"name": "chr_11_RCC5417", "taxId": "41875", "score": 1498.0}, {"name": "chr_11_RCC5417", "taxId": "41875", "score": 1075.0}, {"name": "chr_11_RCC5417", "taxId": "41875", "score": 1478.0}, {"name": "chr_11_RCC5417", "taxId": "41875", "score": 399.0}, {"name": "chr_11_RCC5417", "taxId": "41875", "score": 1474.0}, {"name": "chr_11_RCC5417", "taxId": "41875", "score": 366.0}, {"name": "chr_11_RCC5417", "taxId": "41875", "score": 1467.0}, {"name": "chr_11_RCC5417", "taxId": "41875", "score": 224.0}, {"name": "chr_11_RCC5417", "taxId": "41875", "score": 1430.0}, {"name": "chr_11_RCC5417", "taxId": "41875", "score": 148.0}, {"name": "chr_11_RCC5417", "taxId": "41875", "score": 1430.0}, {"name": "chr_11_RCC5417", "taxId": "41875", "score": 1426.0}, {"name": "chr_11_RCC5417", "taxId": "436017", "score": 1410.0}, {"name": "chr_11_RCC5417", "taxId": "436017", "score": 1332.0}, {"name": "chr_11_RCC5417", "taxId": "436017", "score": 846.0}, {"name": "chr_11_RCC5417", "taxId": "436017", "score": 741.0}, {"name": "chr_11_RCC5417", "taxId": "436017", "score": 632.0}, {"name": "chr_11_RCC5417", "taxId": "436017", "score": 555.0}, {"name": "chr_11_RCC5417", "taxId": "436017", "score": 532.0}, {"name": "chr_11_RCC5417", "taxId": "436017", "score": 344.0}, {"name": "chr_11_RCC5417", "taxId": "436017", "score": 167.0}, {"name": "chr_11_RCC5417", "taxId": "436017", "score": 152.0}, {"name": "chr_11_RCC5417", "taxId": "436017", "score": 1406.0}, {"name": "chr_11_RCC5417", "taxId": "41875", "score": 1404.0}, {"name": "chr_11_RCC5417", "taxId": "41875", "score": 1365.0}, {"name": "chr_11_RCC5417", "taxId": "41875", "score": 1363.0}, {"name": "chr_11_RCC5417", "taxId": "41875", "score": 1363.0}, {"name": "chr_11_RCC5417", "taxId": "41875", "score": 1356.0}, {"name": "chr_11_RCC5417", "taxId": "41875", "score": 291.0}, {"name": "chr_11_RCC5417", "taxId": "41875", "score": 1349.0}, {"name": "chr_11_RCC5417", "taxId": "41875", "score": 1343.0}, {"name": "chr_11_RCC5417", "taxId": "41875", "score": 1341.0}, {"name": "chr_11_RCC5417", "taxId": "41875", "score": 1338.0}, {"name": "chr_11_RCC5417", "taxId": "41875", "score": 1338.0}, {"name": "chr_11_RCC5417", "taxId": "436017", "score": 1332.0}, {"name": "chr_11_RCC5417", "taxId": "41875", "score": 1321.0}, {"name": "chr_11_RCC5417", "taxId": "41875", "score": 1314.0}, {"name": "chr_11_RCC5417", "taxId": "41875", "score": 1314.0}, {"name": "chr_11_RCC5417", "taxId": "41875", "score": 1308.0}, {"name": "chr_11_RCC5417", "taxId": "41875", "score": 1303.0}, {"name": "chr_11_RCC5417", "taxId": "41875", "score": 1295.0}, {"name": "chr_11_RCC5417", "taxId": "41875", "score": 195.0}, {"name": "chr_11_RCC5417", "taxId": "41875", "score": 1277.0}, {"name": "chr_11_RCC5417", "taxId": "41875", "score": 1264.0}, {"name": "chr_11_RCC5417", "taxId": "564608", "score": 1256.0}, {"name": "chr_11_RCC5417", "taxId": "41875", "score": 1225.0}, {"name": "chr_11_RCC5417", "taxId": "41875", "score": 1208.0}, {"name": "chr_11_RCC5417", "taxId": "41875", "score": 809.0}, {"name": "chr_11_RCC5417", "taxId": "41875", "score": 483.0}, {"name": "chr_11_RCC5417", "taxId": "41875", "score": 209.0}, {"name": "chr_11_RCC5417", "taxId": "41875", "score": 1186.0}, {"name": "chr_11_RCC5417", "taxId": "41875", "score": 145.0}, {"name": "chr_11_RCC5417", "taxId": "41875", "score": 1177.0}, {"name": "chr_11_RCC5417", "taxId": "41875", "score": 580.0}, {"name": "chr_11_RCC5417", "taxId": "41875", "score": 1175.0}, {"name": "chr_11_RCC5417", "taxId": "41875", "score": 1162.0}, {"name": "chr_11_RCC5417", "taxId": "41875", "score": 1158.0}, {"name": "chr_11_RCC5417", "taxId": "41875", "score": 1157.0}, {"name": "chr_11_RCC5417", "taxId": "41875", "score": 606.0}, {"name": "chr_11_RCC5417", "taxId": "41875", "score": 1153.0}, {"name": "chr_11_RCC5417", "taxId": "41875", "score": 1147.0}, {"name": "chr_11_RCC5417", "taxId": "41875", "score": 1144.0}, {"name": "chr_11_RCC5417", "taxId": "41875", "score": 1123.0}, {"name": "chr_11_RCC5417", "taxId": "41875", "score": 1123.0}, {"name": "chr_11_RCC5417", "taxId": "41875", "score": 787.0}, {"name": "chr_11_RCC5417", "taxId": "41875", "score": 636.0}, {"name": "chr_11_RCC5417", "taxId": "41875", "score": 335.0}, {"name": "chr_11_RCC5417", "taxId": "41875", "score": 1122.0}, {"name": "chr_11_RCC5417", "taxId": "41875", "score": 1114.0}, {"name": "chr_11_RCC5417", "taxId": "41875", "score": 1114.0}, {"name": "chr_11_RCC5417", "taxId": "41875", "score": 1112.0}, {"name": "chr_11_RCC5417", "taxId": "41875", "score": 1109.0}, {"name": "chr_11_RCC5417", "taxId": "41875", "score": 1109.0}, {"name": "chr_11_RCC5417", "taxId": "41875", "score": 1099.0}, {"name": "chr_11_RCC5417", "taxId": "41875", "score": 1088.0}, {"name": "chr_11_RCC5417", "taxId": "41875", "score": 1075.0}, {"name": "chr_11_RCC5417", "taxId": "41875", "score": 1070.0}, {"name": "chr_11_RCC5417", "taxId": "41875", "score": 1070.0}, {"name": "chr_11_RCC5417", "taxId": "41875", "score": 1066.0}, {"name": "chr_11_RCC5417", "taxId": "41875", "score": 1064.0}, {"name": "chr_11_RCC5417", "taxId": "41875", "score": 377.0}, {"name": "chr_11_RCC5417", "taxId": "41875", "score": 1050.0}, {"name": "chr_11_RCC5417", "taxId": "41875", "score": 1038.0}, {"name": "chr_11_RCC5417", "taxId": "41875", "score": 1031.0}, {"name": "chr_11_RCC5417", "taxId": "41875", "score": 989.0}, {"name": "chr_11_RCC5417", "taxId": "41875", "score": 983.0}, {"name": "chr_11_RCC5417", "taxId": "41875", "score": 976.0}, {"name": "chr_11_RCC5417", "taxId": "41875", "score": 972.0}, {"name": "chr_11_RCC5417", "taxId": "41875", "score": 970.0}, {"name": "chr_11_RCC5417", "taxId": "41875", "score": 959.0}, {"name": "chr_11_RCC5417", "taxId": "41875", "score": 959.0}, {"name": "chr_11_RCC5417", "taxId": "41875", "score": 867.0}, {"name": "chr_11_RCC5417", "taxId": "41875", "score": 732.0}, {"name": "chr_11_RCC5417", "taxId": "41875", "score": 523.0}, {"name": "chr_11_RCC5417", "taxId": "41875", "score": 466.0}, {"name": "chr_11_RCC5417", "taxId": "41875", "score": 459.0}, {"name": "chr_11_RCC5417", "taxId": "41875", "score": 156.0}, {"name": "chr_11_RCC5417", "taxId": "41875", "score": 957.0}, {"name": "chr_11_RCC5417", "taxId": "41875", "score": 431.0}, {"name": "chr_11_RCC5417", "taxId": "41875", "score": 920.0}, {"name": "chr_11_RCC5417", "taxId": "41875", "score": 920.0}, {"name": "chr_11_RCC5417", "taxId": "41875", "score": 913.0}, {"name": "chr_11_RCC5417", "taxId": "41875", "score": 459.0}, {"name": "chr_11_RCC5417", "taxId": "41875", "score": 900.0}, {"name": "chr_11_RCC5417", "taxId": "41875", "score": 894.0}, {"name": "chr_11_RCC5417", "taxId": "41875", "score": 894.0}, {"name": "chr_11_RCC5417", "taxId": "41875", "score": 883.0}, {"name": "chr_11_RCC5417", "taxId": "41875", "score": 859.0}, {"name": "chr_11_RCC5417", "taxId": "41875", "score": 761.0}, {"name": "chr_11_RCC5417", "taxId": "41875", "score": 859.0}, {"name": "chr_11_RCC5417", "taxId": "41875", "score": 809.0}, {"name": "chr_11_RCC5417", "taxId": "41875", "score": 761.0}, {"name": "chr_11_RCC5417", "taxId": "41875", "score": 680.0}, {"name": "chr_11_RCC5417", "taxId": "41875", "score": 665.0}, {"name": "chr_11_RCC5417", "taxId": "41875", "score": 854.0}, {"name": "chr_11_RCC5417", "taxId": "70448", "score": 846.0}, {"name": "chr_11_RCC5417", "taxId": "242159", "score": 846.0}, {"name": "chr_11_RCC5417", "taxId": "436017", "score": 846.0}, {"name": "chr_11_RCC5417", "taxId": "41875", "score": 845.0}, {"name": "chr_11_RCC5417", "taxId": "41875", "score": 843.0}, {"name": "chr_11_RCC5417", "taxId": "41875", "score": 828.0}, {"name": "chr_11_RCC5417", "taxId": "41875", "score": 828.0}, {"name": "chr_11_RCC5417", "taxId": "41875", "score": 604.0}, {"name": "chr_11_RCC5417", "taxId": "41875", "score": 821.0}, {"name": "chr_11_RCC5417", "taxId": "41875", "score": 821.0}, {"name": "chr_11_RCC5417", "taxId": "41875", "score": 821.0}, {"name": "chr_11_RCC5417", "taxId": "41875", "score": 298.0}, {"name": "chr_11_RCC5417", "taxId": "41875", "score": 815.0}, {"name": "chr_11_RCC5417", "taxId": "41875", "score": 804.0}, {"name": "chr_11_RCC5417", "taxId": "41875", "score": 795.0}, {"name": "chr_11_RCC5417", "taxId": "41875", "score": 793.0}, {"name": "chr_11_RCC5417", "taxId": "41875", "score": 787.0}, {"name": "chr_11_RCC5417", "taxId": "41875", "score": 787.0}, {"name": "chr_11_RCC5417", "taxId": "41875", "score": 754.0}, {"name": "chr_11_RCC5417", "taxId": "41875", "score": 569.0}, {"name": "chr_11_RCC5417", "taxId": "41875", "score": 176.0}, {"name": "chr_11_RCC5417", "taxId": "41875", "score": 745.0}, {"name": "chr_11_RCC5417", "taxId": "41875", "score": 298.0}, {"name": "chr_11_RCC5417", "taxId": "41875", "score": 239.0}, {"name": "chr_11_RCC5417", "taxId": "436017", "score": 741.0}, {"name": "chr_11_RCC5417", "taxId": "41875", "score": 717.0}, {"name": "chr_11_RCC5417", "taxId": "41875", "score": 680.0}, {"name": "chr_11_RCC5417", "taxId": "41875", "score": 680.0}, {"name": "chr_11_RCC5417", "taxId": "41875", "score": 671.0}, {"name": "chr_11_RCC5417", "taxId": "41875", "score": 665.0}, {"name": "chr_11_RCC5417", "taxId": "41875", "score": 660.0}, {"name": "chr_11_RCC5417", "taxId": "41875", "score": 206.0}, {"name": "chr_11_RCC5417", "taxId": "41875", "score": 649.0}, {"name": "chr_11_RCC5417", "taxId": "41875", "score": 645.0}, {"name": "chr_11_RCC5417", "taxId": "41875", "score": 645.0}, {"name": "chr_11_RCC5417", "taxId": "41875", "score": 267.0}, {"name": "chr_11_RCC5417", "taxId": "41875", "score": 638.0}, {"name": "chr_11_RCC5417", "taxId": "41875", "score": 636.0}, {"name": "chr_11_RCC5417", "taxId": "41875", "score": 634.0}, {"name": "chr_11_RCC5417", "taxId": "41875", "score": 621.0}, {"name": "chr_11_RCC5417", "taxId": "41875", "score": 497.0}, {"name": "chr_11_RCC5417", "taxId": "41875", "score": 161.0}, {"name": "chr_11_RCC5417", "taxId": "564608", "score": 614.0}, {"name": "chr_11_RCC5417", "taxId": "41875", "score": 604.0}, {"name": "chr_11_RCC5417", "taxId": "41875", "score": 604.0}, {"name": "chr_11_RCC5417", "taxId": "41875", "score": 595.0}, {"name": "chr_11_RCC5417", "taxId": "41875", "score": 593.0}, {"name": "chr_11_RCC5417", "taxId": "41875", "score": 505.0}, {"name": "chr_11_RCC5417", "taxId": "70448", "score": 588.0}, {"name": "chr_11_RCC5417", "taxId": "41875", "score": 588.0}, {"name": "chr_11_RCC5417", "taxId": "41875", "score": 588.0}, {"name": "chr_11_RCC5417", "taxId": "436017", "score": 586.0}, {"name": "chr_11_RCC5417", "taxId": "41875", "score": 569.0}, {"name": "chr_11_RCC5417", "taxId": "41875", "score": 566.0}, {"name": "chr_11_RCC5417", "taxId": "436017", "score": 555.0}, {"name": "chr_11_RCC5417", "taxId": "41875", "score": 549.0}, {"name": "chr_11_RCC5417", "taxId": "41875", "score": 549.0}, {"name": "chr_11_RCC5417", "taxId": "41875", "score": 176.0}, {"name": "chr_11_RCC5417", "taxId": "41875", "score": 536.0}, {"name": "chr_11_RCC5417", "taxId": "41875", "score": 532.0}, {"name": "chr_11_RCC5417", "taxId": "41875", "score": 532.0}, {"name": "chr_11_RCC5417", "taxId": "41875", "score": 357.0}, {"name": "chr_11_RCC5417", "taxId": "41875", "score": 219.0}, {"name": "chr_11_RCC5417", "taxId": "41875", "score": 529.0}, {"name": "chr_11_RCC5417", "taxId": "41875", "score": 527.0}, {"name": "chr_11_RCC5417", "taxId": "41875", "score": 523.0}, {"name": "chr_11_RCC5417", "taxId": "41875", "score": 156.0}, {"name": "chr_11_RCC5417", "taxId": "41875", "score": 496.0}, {"name": "chr_11_RCC5417", "taxId": "41875", "score": 449.0}, {"name": "chr_11_RCC5417", "taxId": "41875", "score": 446.0}, {"name": "chr_11_RCC5417", "taxId": "41875", "score": 189.0}, {"name": "chr_11_RCC5417", "taxId": "41875", "score": 433.0}, {"name": "chr_11_RCC5417", "taxId": "41875", "score": 418.0}, {"name": "chr_11_RCC5417", "taxId": "41875", "score": 237.0}, {"name": "chr_11_RCC5417", "taxId": "41875", "score": 411.0}, {"name": "chr_11_RCC5417", "taxId": "70448", "score": 385.0}, {"name": "chr_11_RCC5417", "taxId": "41875", "score": 385.0}, {"name": "chr_11_RCC5417", "taxId": "41875", "score": 385.0}, {"name": "chr_11_RCC5417", "taxId": "41875", "score": 148.0}, {"name": "chr_11_RCC5417", "taxId": "41875", "score": 366.0}, {"name": "chr_11_RCC5417", "taxId": "41875", "score": 183.0}, {"name": "chr_11_RCC5417", "taxId": "41875", "score": 363.0}, {"name": "chr_11_RCC5417", "taxId": "41875", "score": 357.0}, {"name": "chr_11_RCC5417", "taxId": "436017", "score": 344.0}, {"name": "chr_11_RCC5417", "taxId": "296587", "score": 287.0}, {"name": "chr_11_RCC5417", "taxId": "41875", "score": 276.0}, {"name": "chr_11_RCC5417", "taxId": "41875", "score": 233.0}, {"name": "chr_11_RCC5417", "taxId": "610380", "score": 268.0}, {"name": "chr_11_RCC5417", "taxId": "8083", "score": 267.0}, {"name": "chr_11_RCC5417", "taxId": "3711", "score": 267.0}, {"name": "chr_11_RCC5417", "taxId": "41875", "score": 259.0}, {"name": "chr_11_RCC5417", "taxId": "41875", "score": 259.0}, {"name": "chr_11_RCC5417", "taxId": "41875", "score": 259.0}, {"name": "chr_11_RCC5417", "taxId": "41875", "score": 189.0}, {"name": "chr_11_RCC5417", "taxId": "3711", "score": 244.0}, {"name": "chr_11_RCC5417", "taxId": "32473", "score": 239.0}, {"name": "chr_11_RCC5417", "taxId": "41875", "score": 222.0}, {"name": "chr_11_RCC5417", "taxId": "41875", "score": 161.0}, {"name": "chr_11_RCC5417", "taxId": "574566", "score": 220.0}, {"name": "chr_11_RCC5417", "taxId": "59895", "score": 215.0}, {"name": "chr_11_RCC5417", "taxId": "3218", "score": 204.0}, {"name": "chr_11_RCC5417", "taxId": "41875", "score": 204.0}, {"name": "chr_11_RCC5417", "taxId": "41875", "score": 183.0}, {"name": "chr_11_RCC5417", "taxId": "2021234", "score": 178.0}, {"name": "chr_11_RCC5417", "taxId": "41875", "score": 176.0}, {"name": "chr_11_RCC5417", "taxId": "41875", "score": 176.0}, {"name": "chr_11_RCC5417", "taxId": "1522189", "score": 172.0}, {"name": "chr_11_RCC5417", "taxId": "1392250", "score": 172.0}, {"name": "chr_11_RCC5417", "taxId": "112090", "score": 171.0}, {"name": "chr_11_RCC5417", "taxId": "112090", "score": 171.0}, {"name": "chr_11_RCC5417", "taxId": "253288", "score": 171.0}, {"name": "chr_11_RCC5417", "taxId": "436017", "score": 167.0}, {"name": "chr_11_RCC5417", "taxId": "2055892", "score": 165.0}, {"name": "chr_11_RCC5417", "taxId": "3726", "score": 165.0}, {"name": "chr_11_RCC5417", "taxId": "436017", "score": 152.0}, {"name": "chr_11_RCC5417", "taxId": "4442", "score": 150.0}, {"name": "chr_11_RCC5417", "taxId": "41875", "score": 143.0}]}, "taxonomy": {"bestsum": {"species": {"tax": "Bathycoccus prasinos", "score": 2366217.0, "c_index": 20}, "genus": {"tax": "Bathycoccus", "score": 2366217.0, "c_index": 17}, "family": {"tax": "Bathycoccaceae", "score": 2381722.0, "c_index": 14}, "order": {"tax": "Mamiellales", "score": 2383879.0, "c_index": 13}, "phylum": {"tax": "Chlorophyta", "score": 2389544.0, "c_index": 7}, "superkingdom": {"tax": "Eukaryota", "score": 2392420.0, "c_index": 1}}}}, "chr_10_RCC5417": {"name": "chr_10_RCC5417", "length": 803017, "n_count": 0, "agct_count": 803017, "gc": 0.4805, "covs": {"bam0": 21.5332}, "read_cov": {"bam0": 69391}, "hits": {"tax0": [{"name": "chr_10_RCC5417", "taxId": "41875", "score": 64379.0}, {"name": "chr_10_RCC5417", "taxId": "41875", "score": 56656.0}, {"name": "chr_10_RCC5417", "taxId": "41875", "score": 55430.0}, {"name": "chr_10_RCC5417", "taxId": "41875", "score": 45378.0}, {"name": "chr_10_RCC5417", "taxId": "41875", "score": 45199.0}, {"name": "chr_10_RCC5417", "taxId": "41875", "score": 44394.0}, {"name": "chr_10_RCC5417", "taxId": "41875", "score": 38987.0}, {"name": "chr_10_RCC5417", "taxId": "41875", "score": 38841.0}, {"name": "chr_10_RCC5417", "taxId": "41875", "score": 38400.0}, {"name": "chr_10_RCC5417", "taxId": "41875", "score": 38084.0}, {"name": "chr_10_RCC5417", "taxId": "41875", "score": 34623.0}, {"name": "chr_10_RCC5417", "taxId": "41875", "score": 33491.0}, {"name": "chr_10_RCC5417", "taxId": "41875", "score": 29756.0}, {"name": "chr_10_RCC5417", "taxId": "41875", "score": 27669.0}, {"name": "chr_10_RCC5417", "taxId": "41875", "score": 27626.0}, {"name": "chr_10_RCC5417", "taxId": "41875", "score": 27145.0}, {"name": "chr_10_RCC5417", "taxId": "41875", "score": 22936.0}, {"name": "chr_10_RCC5417", "taxId": "41875", "score": 21821.0}, {"name": "chr_10_RCC5417", "taxId": "41875", "score": 21254.0}, {"name": "chr_10_RCC5417", "taxId": "41875", "score": 21232.0}, {"name": "chr_10_RCC5417", "taxId": "41875", "score": 21117.0}, {"name": "chr_10_RCC5417", "taxId": "41875", "score": 21036.0}, {"name": "chr_10_RCC5417", "taxId": "41875", "score": 20081.0}, {"name": "chr_10_RCC5417", "taxId": "41875", "score": 19498.0}, {"name": "chr_10_RCC5417", "taxId": "41875", "score": 19420.0}, {"name": "chr_10_RCC5417", "taxId": "41875", "score": 18495.0}, {"name": "chr_10_RCC5417", "taxId": "41875", "score": 18068.0}, {"name": "chr_10_RCC5417", "taxId": "41875", "score": 17494.0}, {"name": "chr_10_RCC5417", "taxId": "41875", "score": 16936.0}, {"name": "chr_10_RCC5417", "taxId": "41875", "score": 16840.0}, {"name": "chr_10_RCC5417", "taxId": "41875", "score": 16473.0}, {"name": "chr_10_RCC5417", "taxId": "41875", "score": 15025.0}, {"name": "chr_10_RCC5417", "taxId": "41875", "score": 14752.0}, {"name": "chr_10_RCC5417", "taxId": "41875", "score": 14344.0}, {"name": "chr_10_RCC5417", "taxId": "41875", "score": 14331.0}, {"name": "chr_10_RCC5417", "taxId": "41875", "score": 14194.0}, {"name": "chr_10_RCC5417", "taxId": "41875", "score": 13592.0}, {"name": "chr_10_RCC5417", "taxId": "41875", "score": 13337.0}, {"name": "chr_10_RCC5417", "taxId": "41875", "score": 13191.0}, {"name": "chr_10_RCC5417", "taxId": "41875", "score": 12726.0}, {"name": "chr_10_RCC5417", "taxId": "41875", "score": 12307.0}, {"name": "chr_10_RCC5417", "taxId": "41875", "score": 12137.0}, {"name": "chr_10_RCC5417", "taxId": "41875", "score": 11996.0}, {"name": "chr_10_RCC5417", "taxId": "41875", "score": 11742.0}, {"name": "chr_10_RCC5417", "taxId": "41875", "score": 11311.0}, {"name": "chr_10_RCC5417", "taxId": "41875", "score": 10704.0}, {"name": "chr_10_RCC5417", "taxId": "41875", "score": 10652.0}, {"name": "chr_10_RCC5417", "taxId": "41875", "score": 10578.0}, {"name": "chr_10_RCC5417", "taxId": "41875", "score": 10065.0}, {"name": "chr_10_RCC5417", "taxId": "41875", "score": 9690.0}, {"name": "chr_10_RCC5417", "taxId": "41875", "score": 7821.0}, {"name": "chr_10_RCC5417", "taxId": "41875", "score": 7805.0}, {"name": "chr_10_RCC5417", "taxId": "41875", "score": 7051.0}, {"name": "chr_10_RCC5417", "taxId": "41875", "score": 6920.0}, {"name": "chr_10_RCC5417", "taxId": "41875", "score": 6567.0}, {"name": "chr_10_RCC5417", "taxId": "41875", "score": 6401.0}, {"name": "chr_10_RCC5417", "taxId": "41875", "score": 5518.0}, {"name": "chr_10_RCC5417", "taxId": "41875", "score": 5507.0}, {"name": "chr_10_RCC5417", "taxId": "41875", "score": 5428.0}, {"name": "chr_10_RCC5417", "taxId": "41875", "score": 5129.0}, {"name": "chr_10_RCC5417", "taxId": "41875", "score": 5016.0}, {"name": "chr_10_RCC5417", "taxId": "41875", "score": 4852.0}, {"name": "chr_10_RCC5417", "taxId": "41875", "score": 4820.0}, {"name": "chr_10_RCC5417", "taxId": "41875", "score": 4307.0}, {"name": "chr_10_RCC5417", "taxId": "41875", "score": 4157.0}, {"name": "chr_10_RCC5417", "taxId": "41875", "score": 4096.0}, {"name": "chr_10_RCC5417", "taxId": "41875", "score": 3618.0}, {"name": "chr_10_RCC5417", "taxId": "41875", "score": 3557.0}, {"name": "chr_10_RCC5417", "taxId": "41875", "score": 2571.0}, {"name": "chr_10_RCC5417", "taxId": "41875", "score": 2102.0}, {"name": "chr_10_RCC5417", "taxId": "41875", "score": 1986.0}, {"name": "chr_10_RCC5417", "taxId": "41875", "score": 1855.0}, {"name": "chr_10_RCC5417", "taxId": "41875", "score": 1528.0}, {"name": "chr_10_RCC5417", "taxId": "41875", "score": 1218.0}, {"name": "chr_10_RCC5417", "taxId": "41875", "score": 1074.0}, {"name": "chr_10_RCC5417", "taxId": "41875", "score": 390.0}, {"name": "chr_10_RCC5417", "taxId": "41875", "score": 195.0}, {"name": "chr_10_RCC5417", "taxId": "41875", "score": 156.0}, {"name": "chr_10_RCC5417", "taxId": "41875", "score": 141.0}, {"name": "chr_10_RCC5417", "taxId": "41875", "score": 14103.0}, {"name": "chr_10_RCC5417", "taxId": "41875", "score": 12820.0}, {"name": "chr_10_RCC5417", "taxId": "41875", "score": 9697.0}, {"name": "chr_10_RCC5417", "taxId": "41875", "score": 9601.0}, {"name": "chr_10_RCC5417", "taxId": "41875", "score": 9319.0}, {"name": "chr_10_RCC5417", "taxId": "41875", "score": 9263.0}, {"name": "chr_10_RCC5417", "taxId": "41875", "score": 8050.0}, {"name": "chr_10_RCC5417", "taxId": "41875", "score": 7939.0}, {"name": "chr_10_RCC5417", "taxId": "41875", "score": 7897.0}, {"name": "chr_10_RCC5417", "taxId": "41875", "score": 7829.0}, {"name": "chr_10_RCC5417", "taxId": "41875", "score": 7816.0}, {"name": "chr_10_RCC5417", "taxId": "41875", "score": 7795.0}, {"name": "chr_10_RCC5417", "taxId": "41875", "score": 7681.0}, {"name": "chr_10_RCC5417", "taxId": "41875", "score": 7581.0}, {"name": "chr_10_RCC5417", "taxId": "41875", "score": 6839.0}, {"name": "chr_10_RCC5417", "taxId": "41875", "score": 6820.0}, {"name": "chr_10_RCC5417", "taxId": "41875", "score": 6811.0}, {"name": "chr_10_RCC5417", "taxId": "41875", "score": 6584.0}, {"name": "chr_10_RCC5417", "taxId": "41875", "score": 6532.0}, {"name": "chr_10_RCC5417", "taxId": "41875", "score": 6362.0}, {"name": "chr_10_RCC5417", "taxId": "41875", "score": 5958.0}, {"name": "chr_10_RCC5417", "taxId": "41875", "score": 5958.0}, {"name": "chr_10_RCC5417", "taxId": "41875", "score": 5827.0}, {"name": "chr_10_RCC5417", "taxId": "41875", "score": 5803.0}, {"name": "chr_10_RCC5417", "taxId": "41875", "score": 5784.0}, {"name": "chr_10_RCC5417", "taxId": "41875", "score": 5740.0}, {"name": "chr_10_RCC5417", "taxId": "41875", "score": 364.0}, {"name": "chr_10_RCC5417", "taxId": "41875", "score": 5734.0}, {"name": "chr_10_RCC5417", "taxId": "41875", "score": 5670.0}, {"name": "chr_10_RCC5417", "taxId": "41875", "score": 5657.0}, {"name": "chr_10_RCC5417", "taxId": "41875", "score": 5635.0}, {"name": "chr_10_RCC5417", "taxId": "41875", "score": 5624.0}, {"name": "chr_10_RCC5417", "taxId": "41875", "score": 5603.0}, {"name": "chr_10_RCC5417", "taxId": "41875", "score": 5504.0}, {"name": "chr_10_RCC5417", "taxId": "41875", "score": 5487.0}, {"name": "chr_10_RCC5417", "taxId": "41875", "score": 5470.0}, {"name": "chr_10_RCC5417", "taxId": "41875", "score": 5457.0}, {"name": "chr_10_RCC5417", "taxId": "41875", "score": 5448.0}, {"name": "chr_10_RCC5417", "taxId": "41875", "score": 5441.0}, {"name": "chr_10_RCC5417", "taxId": "41875", "score": 5363.0}, {"name": "chr_10_RCC5417", "taxId": "41875", "score": 5325.0}, {"name": "chr_10_RCC5417", "taxId": "41875", "score": 5289.0}, {"name": "chr_10_RCC5417", "taxId": "41875", "score": 717.0}, {"name": "chr_10_RCC5417", "taxId": "41875", "score": 5145.0}, {"name": "chr_10_RCC5417", "taxId": "41875", "score": 859.0}, {"name": "chr_10_RCC5417", "taxId": "41875", "score": 5142.0}, {"name": "chr_10_RCC5417", "taxId": "41875", "score": 5033.0}, {"name": "chr_10_RCC5417", "taxId": "41875", "score": 4953.0}, {"name": "chr_10_RCC5417", "taxId": "41875", "score": 453.0}, {"name": "chr_10_RCC5417", "taxId": "41875", "score": 4931.0}, {"name": "chr_10_RCC5417", "taxId": "41875", "score": 4870.0}, {"name": "chr_10_RCC5417", "taxId": "41875", "score": 4815.0}, {"name": "chr_10_RCC5417", "taxId": "41875", "score": 4654.0}, {"name": "chr_10_RCC5417", "taxId": "41875", "score": 470.0}, {"name": "chr_10_RCC5417", "taxId": "41875", "score": 4641.0}, {"name": "chr_10_RCC5417", "taxId": "41875", "score": 4625.0}, {"name": "chr_10_RCC5417", "taxId": "41875", "score": 313.0}, {"name": "chr_10_RCC5417", "taxId": "41875", "score": 4566.0}, {"name": "chr_10_RCC5417", "taxId": "41875", "score": 4540.0}, {"name": "chr_10_RCC5417", "taxId": "41875", "score": 4479.0}, {"name": "chr_10_RCC5417", "taxId": "41875", "score": 4390.0}, {"name": "chr_10_RCC5417", "taxId": "41875", "score": 220.0}, {"name": "chr_10_RCC5417", "taxId": "41875", "score": 4388.0}, {"name": "chr_10_RCC5417", "taxId": "41875", "score": 4351.0}, {"name": "chr_10_RCC5417", "taxId": "41875", "score": 4307.0}, {"name": "chr_10_RCC5417", "taxId": "41875", "score": 4279.0}, {"name": "chr_10_RCC5417", "taxId": "41875", "score": 4252.0}, {"name": "chr_10_RCC5417", "taxId": "41875", "score": 4242.0}, {"name": "chr_10_RCC5417", "taxId": "41875", "score": 4167.0}, {"name": "chr_10_RCC5417", "taxId": "41875", "score": 4157.0}, {"name": "chr_10_RCC5417", "taxId": "41875", "score": 1644.0}, {"name": "chr_10_RCC5417", "taxId": "41875", "score": 4145.0}, {"name": "chr_10_RCC5417", "taxId": "41875", "score": 4089.0}, {"name": "chr_10_RCC5417", "taxId": "41875", "score": 688.0}, {"name": "chr_10_RCC5417", "taxId": "41875", "score": 4087.0}, {"name": "chr_10_RCC5417", "taxId": "41875", "score": 4080.0}, {"name": "chr_10_RCC5417", "taxId": "41875", "score": 4056.0}, {"name": "chr_10_RCC5417", "taxId": "41875", "score": 4028.0}, {"name": "chr_10_RCC5417", "taxId": "41875", "score": 4023.0}, {"name": "chr_10_RCC5417", "taxId": "41875", "score": 4015.0}, {"name": "chr_10_RCC5417", "taxId": "41875", "score": 4012.0}, {"name": "chr_10_RCC5417", "taxId": "41875", "score": 3940.0}, {"name": "chr_10_RCC5417", "taxId": "41875", "score": 3908.0}, {"name": "chr_10_RCC5417", "taxId": "41875", "score": 3873.0}, {"name": "chr_10_RCC5417", "taxId": "41875", "score": 3873.0}, {"name": "chr_10_RCC5417", "taxId": "41875", "score": 3858.0}, {"name": "chr_10_RCC5417", "taxId": "41875", "score": 3842.0}, {"name": "chr_10_RCC5417", "taxId": "41875", "score": 3801.0}, {"name": "chr_10_RCC5417", "taxId": "41875", "score": 3757.0}, {"name": "chr_10_RCC5417", "taxId": "41875", "score": 3720.0}, {"name": "chr_10_RCC5417", "taxId": "41875", "score": 3716.0}, {"name": "chr_10_RCC5417", "taxId": "41875", "score": 3701.0}, {"name": "chr_10_RCC5417", "taxId": "41875", "score": 3692.0}, {"name": "chr_10_RCC5417", "taxId": "41875", "score": 3670.0}, {"name": "chr_10_RCC5417", "taxId": "41875", "score": 3627.0}, {"name": "chr_10_RCC5417", "taxId": "41875", "score": 3576.0}, {"name": "chr_10_RCC5417", "taxId": "41875", "score": 3576.0}, {"name": "chr_10_RCC5417", "taxId": "41875", "score": 3542.0}, {"name": "chr_10_RCC5417", "taxId": "41875", "score": 3537.0}, {"name": "chr_10_RCC5417", "taxId": "41875", "score": 3537.0}, {"name": "chr_10_RCC5417", "taxId": "41875", "score": 3530.0}, {"name": "chr_10_RCC5417", "taxId": "41875", "score": 3522.0}, {"name": "chr_10_RCC5417", "taxId": "41875", "score": 3515.0}, {"name": "chr_10_RCC5417", "taxId": "41875", "score": 3489.0}, {"name": "chr_10_RCC5417", "taxId": "41875", "score": 289.0}, {"name": "chr_10_RCC5417", "taxId": "41875", "score": 3487.0}, {"name": "chr_10_RCC5417", "taxId": "41875", "score": 3476.0}, {"name": "chr_10_RCC5417", "taxId": "41875", "score": 3459.0}, {"name": "chr_10_RCC5417", "taxId": "41875", "score": 3441.0}, {"name": "chr_10_RCC5417", "taxId": "41875", "score": 3424.0}, {"name": "chr_10_RCC5417", "taxId": "41875", "score": 3410.0}, {"name": "chr_10_RCC5417", "taxId": "41875", "score": 414.0}, {"name": "chr_10_RCC5417", "taxId": "41875", "score": 3404.0}, {"name": "chr_10_RCC5417", "taxId": "41875", "score": 444.0}, {"name": "chr_10_RCC5417", "taxId": "41875", "score": 3365.0}, {"name": "chr_10_RCC5417", "taxId": "41875", "score": 3354.0}, {"name": "chr_10_RCC5417", "taxId": "41875", "score": 3341.0}, {"name": "chr_10_RCC5417", "taxId": "41875", "score": 3332.0}, {"name": "chr_10_RCC5417", "taxId": "41875", "score": 3308.0}, {"name": "chr_10_RCC5417", "taxId": "41875", "score": 3302.0}, {"name": "chr_10_RCC5417", "taxId": "41875", "score": 3299.0}, {"name": "chr_10_RCC5417", "taxId": "41875", "score": 3293.0}, {"name": "chr_10_RCC5417", "taxId": "41875", "score": 3290.0}, {"name": "chr_10_RCC5417", "taxId": "41875", "score": 3225.0}, {"name": "chr_10_RCC5417", "taxId": "41875", "score": 3192.0}, {"name": "chr_10_RCC5417", "taxId": "41875", "score": 3181.0}, {"name": "chr_10_RCC5417", "taxId": "41875", "score": 3175.0}, {"name": "chr_10_RCC5417", "taxId": "41875", "score": 3153.0}, {"name": "chr_10_RCC5417", "taxId": "41875", "score": 3149.0}, {"name": "chr_10_RCC5417", "taxId": "41875", "score": 647.0}, {"name": "chr_10_RCC5417", "taxId": "41875", "score": 3142.0}, {"name": "chr_10_RCC5417", "taxId": "41875", "score": 315.0}, {"name": "chr_10_RCC5417", "taxId": "41875", "score": 239.0}, {"name": "chr_10_RCC5417", "taxId": "41875", "score": 3099.0}, {"name": "chr_10_RCC5417", "taxId": "41875", "score": 3083.0}, {"name": "chr_10_RCC5417", "taxId": "41875", "score": 3072.0}, {"name": "chr_10_RCC5417", "taxId": "41875", "score": 3053.0}, {"name": "chr_10_RCC5417", "taxId": "41875", "score": 3049.0}, {"name": "chr_10_RCC5417", "taxId": "41875", "score": 3037.0}, {"name": "chr_10_RCC5417", "taxId": "41875", "score": 3033.0}, {"name": "chr_10_RCC5417", "taxId": "41875", "score": 3014.0}, {"name": "chr_10_RCC5417", "taxId": "41875", "score": 2963.0}, {"name": "chr_10_RCC5417", "taxId": "41875", "score": 2961.0}, {"name": "chr_10_RCC5417", "taxId": "41875", "score": 2961.0}, {"name": "chr_10_RCC5417", "taxId": "41875", "score": 2929.0}, {"name": "chr_10_RCC5417", "taxId": "41875", "score": 2926.0}, {"name": "chr_10_RCC5417", "taxId": "41875", "score": 2898.0}, {"name": "chr_10_RCC5417", "taxId": "41875", "score": 339.0}, {"name": "chr_10_RCC5417", "taxId": "41875", "score": 2891.0}, {"name": "chr_10_RCC5417", "taxId": "41875", "score": 2889.0}, {"name": "chr_10_RCC5417", "taxId": "41875", "score": 2876.0}, {"name": "chr_10_RCC5417", "taxId": "41875", "score": 2863.0}, {"name": "chr_10_RCC5417", "taxId": "41875", "score": 2863.0}, {"name": "chr_10_RCC5417", "taxId": "41875", "score": 2835.0}, {"name": "chr_10_RCC5417", "taxId": "41875", "score": 2833.0}, {"name": "chr_10_RCC5417", "taxId": "41875", "score": 2826.0}, {"name": "chr_10_RCC5417", "taxId": "41875", "score": 2811.0}, {"name": "chr_10_RCC5417", "taxId": "41875", "score": 2806.0}, {"name": "chr_10_RCC5417", "taxId": "41875", "score": 2800.0}, {"name": "chr_10_RCC5417", "taxId": "41875", "score": 2784.0}, {"name": "chr_10_RCC5417", "taxId": "41875", "score": 2784.0}, {"name": "chr_10_RCC5417", "taxId": "41875", "score": 2778.0}, {"name": "chr_10_RCC5417", "taxId": "41875", "score": 2756.0}, {"name": "chr_10_RCC5417", "taxId": "41875", "score": 1254.0}, {"name": "chr_10_RCC5417", "taxId": "41875", "score": 2741.0}, {"name": "chr_10_RCC5417", "taxId": "41875", "score": 2710.0}, {"name": "chr_10_RCC5417", "taxId": "41875", "score": 2704.0}, {"name": "chr_10_RCC5417", "taxId": "41875", "score": 2699.0}, {"name": "chr_10_RCC5417", "taxId": "41875", "score": 2693.0}, {"name": "chr_10_RCC5417", "taxId": "41875", "score": 2680.0}, {"name": "chr_10_RCC5417", "taxId": "41875", "score": 2671.0}, {"name": "chr_10_RCC5417", "taxId": "41875", "score": 2662.0}, {"name": "chr_10_RCC5417", "taxId": "41875", "score": 2652.0}, {"name": "chr_10_RCC5417", "taxId": "41875", "score": 2645.0}, {"name": "chr_10_RCC5417", "taxId": "41875", "score": 2643.0}, {"name": "chr_10_RCC5417", "taxId": "41875", "score": 2638.0}, {"name": "chr_10_RCC5417", "taxId": "41875", "score": 2634.0}, {"name": "chr_10_RCC5417", "taxId": "41875", "score": 2628.0}, {"name": "chr_10_RCC5417", "taxId": "41875", "score": 597.0}, {"name": "chr_10_RCC5417", "taxId": "41875", "score": 2628.0}, {"name": "chr_10_RCC5417", "taxId": "41875", "score": 250.0}, {"name": "chr_10_RCC5417", "taxId": "41875", "score": 2604.0}, {"name": "chr_10_RCC5417", "taxId": "41875", "score": 2567.0}, {"name": "chr_10_RCC5417", "taxId": "41875", "score": 2543.0}, {"name": "chr_10_RCC5417", "taxId": "41875", "score": 425.0}, {"name": "chr_10_RCC5417", "taxId": "41875", "score": 2538.0}, {"name": "chr_10_RCC5417", "taxId": "41875", "score": 2532.0}, {"name": "chr_10_RCC5417", "taxId": "41875", "score": 2532.0}, {"name": "chr_10_RCC5417", "taxId": "41875", "score": 2525.0}, {"name": "chr_10_RCC5417", "taxId": "41875", "score": 2512.0}, {"name": "chr_10_RCC5417", "taxId": "41875", "score": 2508.0}, {"name": "chr_10_RCC5417", "taxId": "41875", "score": 2492.0}, {"name": "chr_10_RCC5417", "taxId": "41875", "score": 396.0}, {"name": "chr_10_RCC5417", "taxId": "41875", "score": 2483.0}, {"name": "chr_10_RCC5417", "taxId": "41875", "score": 2431.0}, {"name": "chr_10_RCC5417", "taxId": "41875", "score": 2416.0}, {"name": "chr_10_RCC5417", "taxId": "41875", "score": 2394.0}, {"name": "chr_10_RCC5417", "taxId": "41875", "score": 2394.0}, {"name": "chr_10_RCC5417", "taxId": "41875", "score": 2394.0}, {"name": "chr_10_RCC5417", "taxId": "41875", "score": 2388.0}, {"name": "chr_10_RCC5417", "taxId": "41875", "score": 2379.0}, {"name": "chr_10_RCC5417", "taxId": "41875", "score": 2351.0}, {"name": "chr_10_RCC5417", "taxId": "41875", "score": 2351.0}, {"name": "chr_10_RCC5417", "taxId": "41875", "score": 2344.0}, {"name": "chr_10_RCC5417", "taxId": "41875", "score": 2338.0}, {"name": "chr_10_RCC5417", "taxId": "41875", "score": 2335.0}, {"name": "chr_10_RCC5417", "taxId": "41875", "score": 2335.0}, {"name": "chr_10_RCC5417", "taxId": "41875", "score": 2329.0}, {"name": "chr_10_RCC5417", "taxId": "41875", "score": 2311.0}, {"name": "chr_10_RCC5417", "taxId": "41875", "score": 2305.0}, {"name": "chr_10_RCC5417", "taxId": "41875", "score": 2290.0}, {"name": "chr_10_RCC5417", "taxId": "41875", "score": 2290.0}, {"name": "chr_10_RCC5417", "taxId": "41875", "score": 2290.0}, {"name": "chr_10_RCC5417", "taxId": "41875", "score": 2279.0}, {"name": "chr_10_RCC5417", "taxId": "41875", "score": 2278.0}, {"name": "chr_10_RCC5417", "taxId": "41875", "score": 2268.0}, {"name": "chr_10_RCC5417", "taxId": "41875", "score": 2259.0}, {"name": "chr_10_RCC5417", "taxId": "41875", "score": 2257.0}, {"name": "chr_10_RCC5417", "taxId": "41875", "score": 2250.0}, {"name": "chr_10_RCC5417", "taxId": "41875", "score": 2246.0}, {"name": "chr_10_RCC5417", "taxId": "41875", "score": 2239.0}, {"name": "chr_10_RCC5417", "taxId": "41875", "score": 2237.0}, {"name": "chr_10_RCC5417", "taxId": "41875", "score": 2233.0}, {"name": "chr_10_RCC5417", "taxId": "41875", "score": 2231.0}, {"name": "chr_10_RCC5417", "taxId": "41875", "score": 2230.0}, {"name": "chr_10_RCC5417", "taxId": "41875", "score": 2228.0}, {"name": "chr_10_RCC5417", "taxId": "41875", "score": 2228.0}, {"name": "chr_10_RCC5417", "taxId": "41875", "score": 2222.0}, {"name": "chr_10_RCC5417", "taxId": "41875", "score": 2196.0}, {"name": "chr_10_RCC5417", "taxId": "41875", "score": 2189.0}, {"name": "chr_10_RCC5417", "taxId": "41875", "score": 2180.0}, {"name": "chr_10_RCC5417", "taxId": "41875", "score": 2146.0}, {"name": "chr_10_RCC5417", "taxId": "41875", "score": 2145.0}, {"name": "chr_10_RCC5417", "taxId": "41875", "score": 2135.0}, {"name": "chr_10_RCC5417", "taxId": "41875", "score": 2134.0}, {"name": "chr_10_RCC5417", "taxId": "41875", "score": 2100.0}, {"name": "chr_10_RCC5417", "taxId": "41875", "score": 2089.0}, {"name": "chr_10_RCC5417", "taxId": "41875", "score": 2084.0}, {"name": "chr_10_RCC5417", "taxId": "41875", "score": 2080.0}, {"name": "chr_10_RCC5417", "taxId": "41875", "score": 2073.0}, {"name": "chr_10_RCC5417", "taxId": "41875", "score": 2060.0}, {"name": "chr_10_RCC5417", "taxId": "41875", "score": 1881.0}, {"name": "chr_10_RCC5417", "taxId": "41875", "score": 252.0}, {"name": "chr_10_RCC5417", "taxId": "41875", "score": 2058.0}, {"name": "chr_10_RCC5417", "taxId": "41875", "score": 2058.0}, {"name": "chr_10_RCC5417", "taxId": "41875", "score": 2050.0}, {"name": "chr_10_RCC5417", "taxId": "41875", "score": 2039.0}, {"name": "chr_10_RCC5417", "taxId": "41875", "score": 2034.0}, {"name": "chr_10_RCC5417", "taxId": "41875", "score": 2034.0}, {"name": "chr_10_RCC5417", "taxId": "41875", "score": 2034.0}, {"name": "chr_10_RCC5417", "taxId": "41875", "score": 2019.0}, {"name": "chr_10_RCC5417", "taxId": "41875", "score": 2019.0}, {"name": "chr_10_RCC5417", "taxId": "41875", "score": 2006.0}, {"name": "chr_10_RCC5417", "taxId": "41875", "score": 2002.0}, {"name": "chr_10_RCC5417", "taxId": "41875", "score": 2002.0}, {"name": "chr_10_RCC5417", "taxId": "41875", "score": 1997.0}, {"name": "chr_10_RCC5417", "taxId": "41875", "score": 1995.0}, {"name": "chr_10_RCC5417", "taxId": "41875", "score": 1989.0}, {"name": "chr_10_RCC5417", "taxId": "41875", "score": 1978.0}, {"name": "chr_10_RCC5417", "taxId": "41875", "score": 1978.0}, {"name": "chr_10_RCC5417", "taxId": "41875", "score": 1975.0}, {"name": "chr_10_RCC5417", "taxId": "41875", "score": 1956.0}, {"name": "chr_10_RCC5417", "taxId": "41875", "score": 1945.0}, {"name": "chr_10_RCC5417", "taxId": "41875", "score": 1940.0}, {"name": "chr_10_RCC5417", "taxId": "41875", "score": 1934.0}, {"name": "chr_10_RCC5417", "taxId": "41875", "score": 1934.0}, {"name": "chr_10_RCC5417", "taxId": "41875", "score": 1934.0}, {"name": "chr_10_RCC5417", "taxId": "41875", "score": 1929.0}, {"name": "chr_10_RCC5417", "taxId": "41875", "score": 1927.0}, {"name": "chr_10_RCC5417", "taxId": "41875", "score": 355.0}, {"name": "chr_10_RCC5417", "taxId": "41875", "score": 1925.0}, {"name": "chr_10_RCC5417", "taxId": "41875", "score": 1919.0}, {"name": "chr_10_RCC5417", "taxId": "41875", "score": 1917.0}, {"name": "chr_10_RCC5417", "taxId": "41875", "score": 1906.0}, {"name": "chr_10_RCC5417", "taxId": "41875", "score": 1901.0}, {"name": "chr_10_RCC5417", "taxId": "41875", "score": 1897.0}, {"name": "chr_10_RCC5417", "taxId": "41875", "score": 1895.0}, {"name": "chr_10_RCC5417", "taxId": "41875", "score": 1888.0}, {"name": "chr_10_RCC5417", "taxId": "41875", "score": 1842.0}, {"name": "chr_10_RCC5417", "taxId": "41875", "score": 1838.0}, {"name": "chr_10_RCC5417", "taxId": "41875", "score": 202.0}, {"name": "chr_10_RCC5417", "taxId": "41875", "score": 1836.0}, {"name": "chr_10_RCC5417", "taxId": "41875", "score": 1836.0}, {"name": "chr_10_RCC5417", "taxId": "41875", "score": 1831.0}, {"name": "chr_10_RCC5417", "taxId": "41875", "score": 346.0}, {"name": "chr_10_RCC5417", "taxId": "41875", "score": 1820.0}, {"name": "chr_10_RCC5417", "taxId": "41875", "score": 1807.0}, {"name": "chr_10_RCC5417", "taxId": "41875", "score": 1807.0}, {"name": "chr_10_RCC5417", "taxId": "41875", "score": 1786.0}, {"name": "chr_10_RCC5417", "taxId": "41875", "score": 1781.0}, {"name": "chr_10_RCC5417", "taxId": "41875", "score": 1779.0}, {"name": "chr_10_RCC5417", "taxId": "41875", "score": 141.0}, {"name": "chr_10_RCC5417", "taxId": "41875", "score": 1777.0}, {"name": "chr_10_RCC5417", "taxId": "41875", "score": 1762.0}, {"name": "chr_10_RCC5417", "taxId": "41875", "score": 1757.0}, {"name": "chr_10_RCC5417", "taxId": "41875", "score": 1757.0}, {"name": "chr_10_RCC5417", "taxId": "41875", "score": 1751.0}, {"name": "chr_10_RCC5417", "taxId": "41875", "score": 1744.0}, {"name": "chr_10_RCC5417", "taxId": "41875", "score": 1724.0}, {"name": "chr_10_RCC5417", "taxId": "41875", "score": 1711.0}, {"name": "chr_10_RCC5417", "taxId": "41875", "score": 1687.0}, {"name": "chr_10_RCC5417", "taxId": "41875", "score": 1685.0}, {"name": "chr_10_RCC5417", "taxId": "41875", "score": 1685.0}, {"name": "chr_10_RCC5417", "taxId": "41875", "score": 1683.0}, {"name": "chr_10_RCC5417", "taxId": "41875", "score": 1683.0}, {"name": "chr_10_RCC5417", "taxId": "41875", "score": 1679.0}, {"name": "chr_10_RCC5417", "taxId": "41875", "score": 1676.0}, {"name": "chr_10_RCC5417", "taxId": "41875", "score": 1676.0}, {"name": "chr_10_RCC5417", "taxId": "41875", "score": 1624.0}, {"name": "chr_10_RCC5417", "taxId": "41875", "score": 361.0}, {"name": "chr_10_RCC5417", "taxId": "41875", "score": 1604.0}, {"name": "chr_10_RCC5417", "taxId": "41875", "score": 1602.0}, {"name": "chr_10_RCC5417", "taxId": "41875", "score": 388.0}, {"name": "chr_10_RCC5417", "taxId": "41875", "score": 1596.0}, {"name": "chr_10_RCC5417", "taxId": "41875", "score": 1591.0}, {"name": "chr_10_RCC5417", "taxId": "41875", "score": 1591.0}, {"name": "chr_10_RCC5417", "taxId": "41875", "score": 1581.0}, {"name": "chr_10_RCC5417", "taxId": "41875", "score": 1580.0}, {"name": "chr_10_RCC5417", "taxId": "41875", "score": 1574.0}, {"name": "chr_10_RCC5417", "taxId": "41875", "score": 1572.0}, {"name": "chr_10_RCC5417", "taxId": "41875", "score": 1568.0}, {"name": "chr_10_RCC5417", "taxId": "41875", "score": 1565.0}, {"name": "chr_10_RCC5417", "taxId": "41875", "score": 1563.0}, {"name": "chr_10_RCC5417", "taxId": "41875", "score": 1563.0}, {"name": "chr_10_RCC5417", "taxId": "41875", "score": 1537.0}, {"name": "chr_10_RCC5417", "taxId": "41875", "score": 215.0}, {"name": "chr_10_RCC5417", "taxId": "41875", "score": 1519.0}, {"name": "chr_10_RCC5417", "taxId": "41875", "score": 1519.0}, {"name": "chr_10_RCC5417", "taxId": "41875", "score": 1498.0}, {"name": "chr_10_RCC5417", "taxId": "41875", "score": 1495.0}, {"name": "chr_10_RCC5417", "taxId": "41875", "score": 1493.0}, {"name": "chr_10_RCC5417", "taxId": "41875", "score": 1485.0}, {"name": "chr_10_RCC5417", "taxId": "41875", "score": 1483.0}, {"name": "chr_10_RCC5417", "taxId": "41875", "score": 1476.0}, {"name": "chr_10_RCC5417", "taxId": "41875", "score": 1463.0}, {"name": "chr_10_RCC5417", "taxId": "41875", "score": 1140.0}, {"name": "chr_10_RCC5417", "taxId": "41875", "score": 1463.0}, {"name": "chr_10_RCC5417", "taxId": "41875", "score": 1458.0}, {"name": "chr_10_RCC5417", "taxId": "41875", "score": 1452.0}, {"name": "chr_10_RCC5417", "taxId": "41875", "score": 1450.0}, {"name": "chr_10_RCC5417", "taxId": "41875", "score": 1443.0}, {"name": "chr_10_RCC5417", "taxId": "41875", "score": 1413.0}, {"name": "chr_10_RCC5417", "taxId": "41875", "score": 1404.0}, {"name": "chr_10_RCC5417", "taxId": "41875", "score": 1378.0}, {"name": "chr_10_RCC5417", "taxId": "41875", "score": 1378.0}, {"name": "chr_10_RCC5417", "taxId": "41875", "score": 854.0}, {"name": "chr_10_RCC5417", "taxId": "41875", "score": 514.0}, {"name": "chr_10_RCC5417", "taxId": "41875", "score": 494.0}, {"name": "chr_10_RCC5417", "taxId": "41875", "score": 494.0}, {"name": "chr_10_RCC5417", "taxId": "41875", "score": 490.0}, {"name": "chr_10_RCC5417", "taxId": "41875", "score": 490.0}, {"name": "chr_10_RCC5417", "taxId": "41875", "score": 272.0}, {"name": "chr_10_RCC5417", "taxId": "41875", "score": 1376.0}, {"name": "chr_10_RCC5417", "taxId": "41875", "score": 163.0}, {"name": "chr_10_RCC5417", "taxId": "41875", "score": 1371.0}, {"name": "chr_10_RCC5417", "taxId": "41875", "score": 1369.0}, {"name": "chr_10_RCC5417", "taxId": "41875", "score": 1360.0}, {"name": "chr_10_RCC5417", "taxId": "41875", "score": 1360.0}, {"name": "chr_10_RCC5417", "taxId": "41875", "score": 1358.0}, {"name": "chr_10_RCC5417", "taxId": "41875", "score": 1358.0}, {"name": "chr_10_RCC5417", "taxId": "41875", "score": 1341.0}, {"name": "chr_10_RCC5417", "taxId": "41875", "score": 1325.0}, {"name": "chr_10_RCC5417", "taxId": "41875", "score": 141.0}, {"name": "chr_10_RCC5417", "taxId": "41875", "score": 1310.0}, {"name": "chr_10_RCC5417", "taxId": "41875", "score": 1288.0}, {"name": "chr_10_RCC5417", "taxId": "41875", "score": 1286.0}, {"name": "chr_10_RCC5417", "taxId": "41875", "score": 1280.0}, {"name": "chr_10_RCC5417", "taxId": "41875", "score": 839.0}, {"name": "chr_10_RCC5417", "taxId": "41875", "score": 322.0}, {"name": "chr_10_RCC5417", "taxId": "41875", "score": 1279.0}, {"name": "chr_10_RCC5417", "taxId": "41875", "score": 1273.0}, {"name": "chr_10_RCC5417", "taxId": "41875", "score": 1269.0}, {"name": "chr_10_RCC5417", "taxId": "41875", "score": 1266.0}, {"name": "chr_10_RCC5417", "taxId": "41875", "score": 1260.0}, {"name": "chr_10_RCC5417", "taxId": "41875", "score": 1256.0}, {"name": "chr_10_RCC5417", "taxId": "41875", "score": 1254.0}, {"name": "chr_10_RCC5417", "taxId": "41875", "score": 1243.0}, {"name": "chr_10_RCC5417", "taxId": "41875", "score": 1238.0}, {"name": "chr_10_RCC5417", "taxId": "41875", "score": 1221.0}, {"name": "chr_10_RCC5417", "taxId": "41875", "score": 1221.0}, {"name": "chr_10_RCC5417", "taxId": "41875", "score": 1214.0}, {"name": "chr_10_RCC5417", "taxId": "436017", "score": 1197.0}, {"name": "chr_10_RCC5417", "taxId": "41875", "score": 1186.0}, {"name": "chr_10_RCC5417", "taxId": "41875", "score": 1184.0}, {"name": "chr_10_RCC5417", "taxId": "41875", "score": 1175.0}, {"name": "chr_10_RCC5417", "taxId": "41875", "score": 1164.0}, {"name": "chr_10_RCC5417", "taxId": "41875", "score": 1158.0}, {"name": "chr_10_RCC5417", "taxId": "436017", "score": 1157.0}, {"name": "chr_10_RCC5417", "taxId": "436017", "score": 1105.0}, {"name": "chr_10_RCC5417", "taxId": "436017", "score": 340.0}, {"name": "chr_10_RCC5417", "taxId": "436017", "score": 281.0}, {"name": "chr_10_RCC5417", "taxId": "436017", "score": 270.0}, {"name": "chr_10_RCC5417", "taxId": "436017", "score": 222.0}, {"name": "chr_10_RCC5417", "taxId": "41875", "score": 1142.0}, {"name": "chr_10_RCC5417", "taxId": "41875", "score": 1140.0}, {"name": "chr_10_RCC5417", "taxId": "41875", "score": 1140.0}, {"name": "chr_10_RCC5417", "taxId": "41875", "score": 1136.0}, {"name": "chr_10_RCC5417", "taxId": "41875", "score": 1131.0}, {"name": "chr_10_RCC5417", "taxId": "41875", "score": 1120.0}, {"name": "chr_10_RCC5417", "taxId": "41875", "score": 1114.0}, {"name": "chr_10_RCC5417", "taxId": "41875", "score": 1109.0}, {"name": "chr_10_RCC5417", "taxId": "41875", "score": 1109.0}, {"name": "chr_10_RCC5417", "taxId": "436017", "score": 1105.0}, {"name": "chr_10_RCC5417", "taxId": "41875", "score": 1090.0}, {"name": "chr_10_RCC5417", "taxId": "41875", "score": 1088.0}, {"name": "chr_10_RCC5417", "taxId": "41875", "score": 1088.0}, {"name": "chr_10_RCC5417", "taxId": "41875", "score": 1075.0}, {"name": "chr_10_RCC5417", "taxId": "41875", "score": 1075.0}, {"name": "chr_10_RCC5417", "taxId": "41875", "score": 1070.0}, {"name": "chr_10_RCC5417", "taxId": "41875", "score": 1068.0}, {"name": "chr_10_RCC5417", "taxId": "41875", "score": 292.0}, {"name": "chr_10_RCC5417", "taxId": "41875", "score": 172.0}, {"name": "chr_10_RCC5417", "taxId": "41875", "score": 1062.0}, {"name": "chr_10_RCC5417", "taxId": "41875", "score": 1040.0}, {"name": "chr_10_RCC5417", "taxId": "41875", "score": 1037.0}, {"name": "chr_10_RCC5417", "taxId": "41875", "score": 953.0}, {"name": "chr_10_RCC5417", "taxId": "41875", "score": 448.0}, {"name": "chr_10_RCC5417", "taxId": "41875", "score": 207.0}, {"name": "chr_10_RCC5417", "taxId": "41875", "score": 1031.0}, {"name": "chr_10_RCC5417", "taxId": "41875", "score": 322.0}, {"name": "chr_10_RCC5417", "taxId": "41875", "score": 1027.0}, {"name": "chr_10_RCC5417", "taxId": "41875", "score": 1022.0}, {"name": "chr_10_RCC5417", "taxId": "41875", "score": 1020.0}, {"name": "chr_10_RCC5417", "taxId": "41875", "score": 156.0}, {"name": "chr_10_RCC5417", "taxId": "41875", "score": 1009.0}, {"name": "chr_10_RCC5417", "taxId": "41875", "score": 1009.0}, {"name": "chr_10_RCC5417", "taxId": "41875", "score": 1007.0}, {"name": "chr_10_RCC5417", "taxId": "41875", "score": 230.0}, {"name": "chr_10_RCC5417", "taxId": "41875", "score": 1003.0}, {"name": "chr_10_RCC5417", "taxId": "41875", "score": 990.0}, {"name": "chr_10_RCC5417", "taxId": "41875", "score": 977.0}, {"name": "chr_10_RCC5417", "taxId": "41875", "score": 974.0}, {"name": "chr_10_RCC5417", "taxId": "41875", "score": 972.0}, {"name": "chr_10_RCC5417", "taxId": "41875", "score": 970.0}, {"name": "chr_10_RCC5417", "taxId": "41875", "score": 966.0}, {"name": "chr_10_RCC5417", "taxId": "41875", "score": 955.0}, {"name": "chr_10_RCC5417", "taxId": "41875", "score": 955.0}, {"name": "chr_10_RCC5417", "taxId": "41875", "score": 953.0}, {"name": "chr_10_RCC5417", "taxId": "41875", "score": 948.0}, {"name": "chr_10_RCC5417", "taxId": "41875", "score": 944.0}, {"name": "chr_10_RCC5417", "taxId": "41875", "score": 942.0}, {"name": "chr_10_RCC5417", "taxId": "41875", "score": 937.0}, {"name": "chr_10_RCC5417", "taxId": "41875", "score": 931.0}, {"name": "chr_10_RCC5417", "taxId": "41875", "score": 920.0}, {"name": "chr_10_RCC5417", "taxId": "41875", "score": 917.0}, {"name": "chr_10_RCC5417", "taxId": "41875", "score": 917.0}, {"name": "chr_10_RCC5417", "taxId": "41875", "score": 915.0}, {"name": "chr_10_RCC5417", "taxId": "41875", "score": 303.0}, {"name": "chr_10_RCC5417", "taxId": "41875", "score": 913.0}, {"name": "chr_10_RCC5417", "taxId": "41875", "score": 178.0}, {"name": "chr_10_RCC5417", "taxId": "564608", "score": 913.0}, {"name": "chr_10_RCC5417", "taxId": "41875", "score": 911.0}, {"name": "chr_10_RCC5417", "taxId": "41875", "score": 889.0}, {"name": "chr_10_RCC5417", "taxId": "41875", "score": 828.0}, {"name": "chr_10_RCC5417", "taxId": "41875", "score": 737.0}, {"name": "chr_10_RCC5417", "taxId": "41875", "score": 529.0}, {"name": "chr_10_RCC5417", "taxId": "41875", "score": 442.0}, {"name": "chr_10_RCC5417", "taxId": "41875", "score": 398.0}, {"name": "chr_10_RCC5417", "taxId": "41875", "score": 398.0}, {"name": "chr_10_RCC5417", "taxId": "41875", "score": 394.0}, {"name": "chr_10_RCC5417", "taxId": "41875", "score": 394.0}, {"name": "chr_10_RCC5417", "taxId": "41875", "score": 220.0}, {"name": "chr_10_RCC5417", "taxId": "41875", "score": 883.0}, {"name": "chr_10_RCC5417", "taxId": "41875", "score": 870.0}, {"name": "chr_10_RCC5417", "taxId": "41875", "score": 870.0}, {"name": "chr_10_RCC5417", "taxId": "41875", "score": 869.0}, {"name": "chr_10_RCC5417", "taxId": "41875", "score": 854.0}, {"name": "chr_10_RCC5417", "taxId": "41875", "score": 148.0}, {"name": "chr_10_RCC5417", "taxId": "41875", "score": 846.0}, {"name": "chr_10_RCC5417", "taxId": "564608", "score": 845.0}, {"name": "chr_10_RCC5417", "taxId": "41875", "score": 839.0}, {"name": "chr_10_RCC5417", "taxId": "41875", "score": 832.0}, {"name": "chr_10_RCC5417", "taxId": "41875", "score": 832.0}, {"name": "chr_10_RCC5417", "taxId": "41875", "score": 619.0}, {"name": "chr_10_RCC5417", "taxId": "41875", "score": 619.0}, {"name": "chr_10_RCC5417", "taxId": "41875", "score": 320.0}, {"name": "chr_10_RCC5417", "taxId": "41875", "score": 285.0}, {"name": "chr_10_RCC5417", "taxId": "41875", "score": 826.0}, {"name": "chr_10_RCC5417", "taxId": "41875", "score": 822.0}, {"name": "chr_10_RCC5417", "taxId": "41875", "score": 630.0}, {"name": "chr_10_RCC5417", "taxId": "41875", "score": 387.0}, {"name": "chr_10_RCC5417", "taxId": "41875", "score": 817.0}, {"name": "chr_10_RCC5417", "taxId": "41875", "score": 501.0}, {"name": "chr_10_RCC5417", "taxId": "41875", "score": 449.0}, {"name": "chr_10_RCC5417", "taxId": "41875", "score": 798.0}
[truncated: 505,966 more chars]
