# Supplementary material for: Biological and genomic resources for the cosmopolitan phytoplankton Bathycoccus: insights into genetic diversity and function of outlier chromosomes
Source: Plant J. 2026 Jun 7;126(5):e70982. doi: 10.1111/tpj.70982 (PMC13242883; doi:10.1111/tpj.70982)
Supplement: Supplementary file 2 — Data S2. Taxonomic partitioning of assembled contigs. [file TPJ-126-0-s002.zip › blobtoolsRCC5417/BLOBTOOLS.blobDB.json.bestsum.phylum.p8.span.100.blobplot.stats.txt]

## 1.1.1
## bam0=/media/francois/Data/Bathycoccus/MixGenomes/FinalMix/blobtoolsRCC5417/RCC5417.complete.ilmnaMapped.SORTED.bam
# name	colour	count_visible	count_visible_perc	span_visible	span_visible_perc	n50	gc_mean	gc_std	bam0_mean	bam0_std	bam0_read_map	bam0_read_map_p
all	None	59	100.0%	16,117,684	100.0%	985,652	0.4	0.085	15.9	28.2	1,394,781	89.3%
Chlorophyta	#1f77b4	24	100.0%	15,392,085	100.0%	985,652	0.47	0.028	33.8	37.0	1,386,164	88.7%
Bacteroidetes	#ff7f0e	25	100.0%	607,968	100.0%	24,948	0.32	0.011	2.2	0.4	5,414	0.3%
Proteobacteria	#d62728	7	100.0%	83,907	100.0%	15,477	0.49	0.066	2.2	1.5	691	0.0%
no-hit	#d3d3d3	3	100.0%	33,724	100.0%	21,452	0.46	0.092	19.5	12.5	2,512	0.2%
