# Supplementary material for: Biological and genomic resources for the cosmopolitan phytoplankton Bathycoccus: insights into genetic diversity and function of outlier chromosomes
Source: Plant J. 2026 Jun 7;126(5):e70982. doi: 10.1111/tpj.70982 (PMC13242883; doi:10.1111/tpj.70982)
Supplement: Supplementary file 2 — Data S2. Taxonomic partitioning of assembled contigs. [file TPJ-126-0-s002.zip › blobtoolsRCC5417/BLOBTOOLS.blobDB.table.txt]

## 1.1.1
## assembly	: /media/francois/Data/Bathycoccus/MixGenomes/FinalMix/RCC5417.complete.fasta
## coverage	 bam0 - /media/francois/Data/Bathycoccus/MixGenomes/FinalMix/blobtoolsRCC5417/RCC5417.complete.ilmnaMapped.SORTED.bam
## taxonomy	 tax0 - /media/francois/Data/Bathycoccus/MixGenomes/FinalMix/blobtoolsRCC5417/RCC5417.complete.bln.tsv
## nodesDB	: None
## taxrule	: bestsum
## min_score	: 0.0
## min_diff	: 0.0
## tax_collision_random	: False
##
# name	length	GC	N	bam0	phylum.t.6%s	phylum.s.7%s	phylum.c.8
chr_Mito_RCC5417	33899	0.3938	0	97.5471	Chlorophyta	99266.0	5
chr_Chlo_RCC5417	67958	0.4114	0	131.0596	Chlorophyta	224793.0	4
chr_19_RCC5417	233066	0.4244	0	25.5791	Chlorophyta	196743.0	1
chr_18_RCC5417	318881	0.4684	0	23.6131	Chlorophyta	966037.0	4
chr_17_RCC5417	482895	0.472	0	22.3938	Chlorophyta	1414950.0	2
chr_16_RCC5417	518210	0.4745	100	21.7788	Chlorophyta	1513019.0	2
chr_15_RCC5417	521692	0.4799	0	22.0864	Chlorophyta	1631739.0	0
chr_14_RCC5417	641580	0.4215	0	22.248	Chlorophyta	1931850.0	5
chr_13_RCC5417	737724	0.4868	100	22.5791	Chlorophyta	2576286.0	2
chr_12_RCC5417	734935	0.4799	0	21.8693	Chlorophyta	2292926.0	2
chr_11_RCC5417	748028	0.4838	142	21.9544	Chlorophyta	2389544.0	7
chr_10_RCC5417	803017	0.4805	0	21.5332	Chlorophyta	2466472.0	0
chr_9_RCC5417	911957	0.4824	0	21.6991	Chlorophyta	2788595.0	0
chr_8_RCC5417	985652	0.4816	0	21.4467	Chlorophyta	2898635.0	0
chr_7_RCC5417	992004	0.4825	20992	21.5168	Chlorophyta	3061797.0	1
chr_6_RCC5417	986735	0.4814	0	21.1775	Chlorophyta	3027067.0	1
chr_5_RCC5417	1013628	0.4833	0	21.6201	Chlorophyta	3196457.0	0
chr_4_RCC5417	1016660	0.4824	0	21.5944	Chlorophyta	3212976.0	0
chr_3_RCC5417	1096451	0.4849	0	21.5292	Chlorophyta	3314496.0	0
chr_2_RCC5417	1146138	0.4839	0	21.1905	Chlorophyta	3368475.0	0
chr_1_RCC5417	1387673	0.4862	0	21.1705	Chlorophyta	4006203.0	0
5417_bacterial_contigs_Contig1	16127	0.5646	0	1.8233	Proteobacteria	78730.0	0
5417_bacterial_contigs_Contig2	16965	0.3149	0	2.1445	Bacteroidetes	31128.0	0
5417_bacterial_contigs_Contig3	30605	0.3133	0	2.5892	Bacteroidetes	39641.0	1
5417_bacterial_contigs_Contig4	18306	0.3161	0	2.423	Bacteroidetes	23664.0	0
5417_bacterial_contigs_Contig5	1644	0.4842	0	8.0335	Chlorophyta	12489.0	0
5417_bacterial_contigs_Contig6	2410	0.5664	0	31.5365	no-hit	0.0	0
5417_bacterial_contigs_Contig7	10213	0.3202	0	1.7567	Bacteroidetes	8479.0	0
5417_bacterial_contigs_Contig8	20735	0.315	0	2.3315	Bacteroidetes	29930.0	2
5417_bacterial_contigs_Contig9	21452	0.4623	0	24.5914	no-hit	0.0	0
5417_bacterial_contigs_Contig10	46332	0.3125	0	2.2105	Bacteroidetes	38852.0	1
5417_bacterial_contigs_Contig11	20873	0.2974	0	1.7669	Bacteroidetes	16919.0	1
5417_bacterial_contigs_Contig12	23945	0.3359	0	3.07	Bacteroidetes	19491.0	1
5417_bacterial_contigs_Contig13	67950	0.3199	0	2.4644	Bacteroidetes	110314.0	2
5417_bacterial_contigs_Contig14	8137	0.4802	0	5.6655	Proteobacteria	183.0	0
5417_bacterial_contigs_Contig15	10197	0.3011	0	1.9794	Bacteroidetes	11409.0	1
5417_bacterial_contigs_Contig16	15883	0.3944	0	0.8315	Proteobacteria	14073.0	0
5417_bacterial_contigs_Contig17	5926	0.5462	0	1.3456	Proteobacteria	2879.0	0
5417_bacterial_contigs_Contig18	8882	0.409	0	1.1783	Proteobacteria	22591.0	0
5417_bacterial_contigs_Contig19	19607	0.3276	0	1.8174	Bacteroidetes	3116.0	0
5417_bacterial_contigs_Contig20	19056	0.3085	0	1.7	Bacteroidetes	19078.0	0
5417_bacterial_contigs_Contig21	1942	0.4377	0	0.2566	Chlorophyta	1957.0	0
5417_bacterial_contigs_Contig22	5630	0.3297	0	1.7704	Bacteroidetes	10805.0	0
5417_bacterial_contigs_Contig23	30576	0.3148	0	2.9421	Bacteroidetes	29971.0	0
5417_bacterial_contigs_Contig24	15912	0.3471	0	2.2708	Bacteroidetes	6007.0	1
5417_bacterial_contigs_Contig25	16139	0.3065	0	2.0844	Bacteroidetes	11491.0	1
5417_bacterial_contigs_Contig26	20448	0.302	0	1.0602	Bacteroidetes	44174.0	1
5417_bacterial_contigs_Contig27	10860	0.3058	0	2.4093	Bacteroidetes	16092.0	0
5417_bacterial_contigs_Contig28	24948	0.3084	0	1.9677	Bacteroidetes	14317.0	1
5417_bacterial_contigs_Contig29	13355	0.3176	0	2.1831	Bacteroidetes	17494.0	1
5417_bacterial_contigs_Contig30	23939	0.315	0	2.2901	Bacteroidetes	31257.0	0
5417_bacterial_contigs_Contig31	15477	0.5674	0	2.6083	Proteobacteria	93833.0	0
5417_bacterial_contigs_Contig32	13475	0.4885	0	1.8308	Proteobacteria	1565.0	0
5417_bacterial_contigs_Contig33	9862	0.3403	0	2.2741	no-hit	0.0	0
5417_bacterial_contigs_Contig34	26816	0.3253	0	2.2488	Bacteroidetes	23115.0	1
5417_bacterial_contigs_Contig35	27105	0.312	0	2.0593	Bacteroidetes	18456.0	0
5417_bacterial_contigs_Contig36	9716	0.4281	0	155.4744	Chlorophyta	47241.0	2
5417_bacterial_contigs_Contig37	65360	0.3277	0	2.1617	Bacteroidetes	75294.0	1
5417_bacterial_contigs_Contig38	22096	0.3049	0	2.0976	Bacteroidetes	17702.0	0
