# Supplementary material for: Biological and genomic resources for the cosmopolitan phytoplankton Bathycoccus: insights into genetic diversity and function of outlier chromosomes
Source: Plant J. 2026 Jun 7;126(5):e70982. doi: 10.1111/tpj.70982 (PMC13242883; doi:10.1111/tpj.70982)
Supplement: Supplementary file 2 — Data S2. Taxonomic partitioning of assembled contigs. [file TPJ-126-0-s002.zip › blobtoolsRCC685/BLOBTOOLS.blobDB.json]

{"title": "BLOBTOOLS.blobDB.json", "assembly_f": "/media/francois/Data/Bathycoccus/MixGenomes/FinalMix/RCC685.complete.fasta", "lineages": {"1397108": {"species": "Celeribacter marinus", "genus": "Celeribacter", "family": "Rhodobacteraceae", "order": "Rhodobacterales", "phylum": "Proteobacteria", "superkingdom": "Bacteria"}, "362781": {"species": "Tenacibaculum aestuarii", "genus": "Tenacibaculum", "family": "Flavobacteriaceae", "order": "Flavobacteriales", "phylum": "Bacteroidetes", "superkingdom": "Bacteria"}, "411154": {"species": "Gramella forsetii", "genus": "Gramella", "family": "Flavobacteriaceae", "order": "Flavobacteriales", "phylum": "Bacteroidetes", "superkingdom": "Bacteria"}, "559305": {"species": "Trichophyton rubrum", "genus": "Trichophyton", "family": "Arthrodermataceae", "order": "Onygenales", "phylum": "Ascomycota", "superkingdom": "Eukaryota"}, "143223": {"species": "Salegentibacter salegens", "genus": "Salegentibacter", "family": "Flavobacteriaceae", "order": "Flavobacteriales", "phylum": "Bacteroidetes", "superkingdom": "Bacteria"}, "376686": {"species": "Flavobacterium johnsoniae", "genus": "Flavobacterium", "family": "Flavobacteriaceae", "order": "Flavobacteriales", "phylum": "Bacteroidetes", "superkingdom": "Bacteria"}, "77133": {"species": "uncultured bacterium", "genus": "Bacteria-undef", "family": "Bacteria-undef", "order": "Bacteria-undef", "phylum": "Bacteria-undef", "superkingdom": "Bacteria"}, "228405": {"species": "Hyphomonas neptunium", "genus": "Hyphomonas", "family": "Hyphomonadaceae", "order": "Rhodobacterales", "phylum": "Proteobacteria", "superkingdom": "Bacteria"}, "785": {"species": "Rickettsia typhi", "genus": "Rickettsia", "family": "Rickettsiaceae", "order": "Rickettsiales", "phylum": "Proteobacteria", "superkingdom": "Bacteria"}, "2320140": {"species": "Arcobacter peruensis", "genus": "Arcobacter", "family": "Campylobacteraceae", "order": "Campylobacterales", "phylum": "Proteobacteria", "superkingdom": "Bacteria"}, "1230587": {"species": "Sinorhizobium meliloti", "genus": "Sinorhizobium", "family": "Rhizobiaceae", "order": "Rhizobiales", "phylum": "Proteobacteria", "superkingdom": "Bacteria"}, "1906738": {"species": "Hyphomonas sp. Mor2", "genus": "Hyphomonas", "family": "Hyphomonadaceae", "order": "Rhodobacterales", "phylum": "Proteobacteria", "superkingdom": "Bacteria"}, "1250153": {"species": "Maribacter sp. MAR_2009_60", "genus": "Maribacter", "family": "Flavobacteriaceae", "order": "Flavobacteriales", "phylum": "Bacteroidetes", "superkingdom": "Bacteria"}, "120107": {"species": "Sphingobium cloacae", "genus": "Sphingobium", "family": "Sphingomonadaceae", "order": "Sphingomonadales", "phylum": "Proteobacteria", "superkingdom": "Bacteria"}, "392717": {"species": "Brumimicrobium mesophilum", "genus": "Brumimicrobium", "family": "Crocinitomicaceae", "order": "Flavobacteriales", "phylum": "Bacteroidetes", "superkingdom": "Bacteria"}, "2082387": {"species": "Mesorhizobium sp. Pch-S", "genus": "Mesorhizobium", "family": "Phyllobacteriaceae", "order": "Rhizobiales", "phylum": "Proteobacteria", "superkingdom": "Bacteria"}, "55468": {"species": "Lagarosiphon major", "genus": "Lagarosiphon", "family": "Hydrocharitaceae", "order": "Alismatales", "phylum": "Streptophyta", "superkingdom": "Eukaryota"}, "246": {"species": "Chryseobacterium balustinum", "genus": "Chryseobacterium", "family": "Weeksellaceae", "order": "Flavobacteriales", "phylum": "Bacteroidetes", "superkingdom": "Bacteria"}, "1727164": {"species": "Pedobacter sp. PACM 27299", "genus": "Pedobacter", "family": "Sphingobacteriaceae", "order": "Sphingobacteriales", "phylum": "Bacteroidetes", "superkingdom": "Bacteria"}, "375": {"species": "Bradyrhizobium japonicum", "genus": "Bradyrhizobium", "family": "Bradyrhizobiaceae", "order": "Rhizobiales", "phylum": "Proteobacteria", "superkingdom": "Bacteria"}, "426355": {"species": "Methylobacterium radiotolerans", "genus": "Methylobacterium", "family": "Methylobacteriaceae", "order": "Rhizobiales", "phylum": "Proteobacteria", "superkingdom": "Bacteria"}, "1075": {"species": "Rhodobacter blasticus", "genus": "Rhodobacter", "family": "Rhodobacteraceae", "order": "Rhodobacterales", "phylum": "Proteobacteria", "superkingdom": "Bacteria"}, "85698": {"species": "Achromobacter xylosoxidans", "genus": "Achromobacter", "family": "Alcaligenaceae", "order": "Burkholderiales", "phylum": "Proteobacteria", "superkingdom": "Bacteria"}, "1389005": {"species": "Sulfitobacter sp. SK012", "genus": "Sulfitobacter", "family": "Rhodobacteraceae", "order": "Rhodobacterales", "phylum": "Proteobacteria", "superkingdom": "Bacteria"}, "2172098": {"species": "Flavobacterium pallidum", "genus": "Flavobacterium", "family": "Flavobacteriaceae", "order": "Flavobacteriales", "phylum": "Bacteroidetes", "superkingdom": "Bacteria"}, "189381": {"species": "Bacillus marisflavi", "genus": "Bacillus", "family": "Bacillaceae", "order": "Bacillales", "phylum": "Firmicutes", "superkingdom": "Bacteria"}, "2528642": {"species": "Lichenihabitans psoromatis", "genus": "Lichenihabitans", "family": "Lichenihabitantaceae", "order": "Rhizobiales", "phylum": "Proteobacteria", "superkingdom": "Bacteria"}, "2171755": {"species": "Profundibacter amoris", "genus": "Profundibacter", "family": "Rhodobacteraceae", "order": "Rhodobacterales", "phylum": "Proteobacteria", "superkingdom": "Bacteria"}, "2021862": {"species": "Labrenzia sp. VG12", "genus": "Labrenzia", "family": "Rhodobacteraceae", "order": "Rhodobacterales", "phylum": "Proteobacteria", "superkingdom": "Bacteria"}, "1986952": {"species": "Sphingobacteriaceae bacterium GW460-11-11-14-LB5", "genus": "Sphingobacteriaceae-undef", "family": "Sphingobacteriaceae", "order": "Sphingobacteriales", "phylum": "Bacteroidetes", "superkingdom": "Bacteria"}, "147645": {"species": "Paracoccus yeei", "genus": "Paracoccus", "family": "Rhodobacteraceae", "order": "Rhodobacterales", "phylum": "Proteobacteria", "superkingdom": "Bacteria"}, "1348584": {"species": "Cellulophaga baltica", "genus": "Cellulophaga", "family": "Flavobacteriaceae", "order": "Flavobacteriales", "phylum": "Bacteroidetes", "superkingdom": "Bacteria"}, "1229727": {"species": "Salipiger profundus", "genus": "Salipiger", "family": "Rhodobacteraceae", "order": "Rhodobacterales", "phylum": "Proteobacteria", "superkingdom": "Bacteria"}, "516051": {"species": "Muricauda lutaonensis", "genus": "Muricauda", "family": "Flavobacteriaceae", "order": "Flavobacteriales", "phylum": "Bacteroidetes", "superkingdom": "Bacteria"}, "1303590": {"species": "Lactobacillus bombi", "genus": "Bombilactobacillus", "family": "Lactobacillaceae", "order": "Lactobacillales", "phylum": "Firmicutes", "superkingdom": "Bacteria"}, "2547394": {"species": "Flavobacterium nackdongense", "genus": "Flavobacterium", "family": "Flavobacteriaceae", "order": "Flavobacteriales", "phylum": "Bacteroidetes", "superkingdom": "Bacteria"}, "1122214": {"species": "Martelella mediterranea", "genus": "Martelella", "family": "Aurantimonadaceae", "order": "Rhizobiales", "phylum": "Proteobacteria", "superkingdom": "Bacteria"}, "2434": {"species": "Roseobacter denitrificans", "genus": "Roseobacter", "family": "Rhodobacteraceae", "order": "Rhodobacterales", "phylum": "Proteobacteria", "superkingdom": "Bacteria"}, "438753": {"species": "Azorhizobium caulinodans", "genus": "Azorhizobium", "family": "Xanthobacteraceae", "order": "Rhizobiales", "phylum": "Proteobacteria", "superkingdom": "Bacteria"}, "1294273": {"species": "Roseibacterium elongatum", "genus": "Roseibacterium", "family": "Rhodobacteraceae", "order": "Rhodobacterales", "phylum": "Proteobacteria", "superkingdom": "Bacteria"}, "1936080": {"species": "Winogradskyella sp. J14-2", "genus": "Winogradskyella", "family": "Flavobacteriaceae", "order": "Flavobacteriales", "phylum": "Bacteroidetes", "superkingdom": "Bacteria"}, "1855336": {"species": "Polaribacter sp. KT25b", "genus": "Polaribacter", "family": "Flavobacteriaceae", "order": "Flavobacteriales", "phylum": "Bacteroidetes", "superkingdom": "Bacteria"}, "1562970": {"species": "Fermentimonas caenicola", "genus": "Fermentimonas", "family": "Dysgonomonadaceae", "order": "Bacteroidales", "phylum": "Bacteroidetes", "superkingdom": "Bacteria"}, "1479019": {"species": "Methylobacterium sp. C1", "genus": "Methylobacterium", "family": "Methylobacteriaceae", "order": "Rhizobiales", "phylum": "Proteobacteria", "superkingdom": "Bacteria"}, "4555": {"species": "Setaria italica", "genus": "Setaria", "family": "Poaceae", "order": "Poales", "phylum": "Streptophyta", "superkingdom": "Eukaryota"}, "36745": {"species": "Clostridium saccharoperbutylacetonicum", "genus": "Clostridium", "family": "Clostridiaceae", "order": "Clostridiales", "phylum": "Firmicutes", "superkingdom": "Bacteria"}, "76853": {"species": "Solibacillus silvestris", "genus": "Solibacillus", "family": "Planococcaceae", "order": "Bacillales", "phylum": "Firmicutes", "superkingdom": "Bacteria"}, "926562": {"species": "Owenweeksia hongkongensis", "genus": "Owenweeksia", "family": "Schleiferiaceae", "order": "Flavobacteriales", "phylum": "Bacteroidetes", "superkingdom": "Bacteria"}, "1547283": {"species": "Bacillus weihaiensis", "genus": "Bacillus", "family": "Bacillaceae", "order": "Bacillales", "phylum": "Firmicutes", "superkingdom": "Bacteria"}, "204992": {"species": "Golenkinia longispicula", "genus": "Golenkinia", "family": "Golenkiniaceae", "order": "Chlamydomonadales", "phylum": "Chlorophyta", "superkingdom": "Eukaryota"}, "395960": {"species": "Rhodopseudomonas palustris", "genus": "Rhodopseudomonas", "family": "Bradyrhizobiaceae", "order": "Rhizobiales", "phylum": "Proteobacteria", "superkingdom": "Bacteria"}, "480520": {"species": "Myroides profundi", "genus": "Myroides", "family": "Flavobacteriaceae", "order": "Flavobacteriales", "phylum": "Bacteroidetes", "superkingdom": "Bacteria"}, "112090": {"species": "Aphanomyces astaci", "genus": "Aphanomyces", "family": "Saprolegniaceae", "order": "Saprolegniales", "phylum": "Eukaryota-undef", "superkingdom": "Eukaryota"}, "1458426": {"species": "Serpentinomonas mccroryi", "genus": "Serpentinomonas", "family": "Comamonadaceae", "order": "Burkholderiales", "phylum": "Proteobacteria", "superkingdom": "Bacteria"}, "31312": {"species": "Nephroselmis olivacea", "genus": "Nephroselmis", "family": "Nephroselmidaceae", "order": "Nephroselmidales", "phylum": "Chlorophyta", "superkingdom": "Eukaryota"}, "329": {"species": "Ralstonia pickettii", "genus": "Ralstonia", "family": "Burkholderiaceae", "order": "Burkholderiales", "phylum": "Proteobacteria", "superkingdom": "Bacteria"}, "880070": {"species": "Cyclobacterium marinum", "genus": "Cyclobacterium", "family": "Cyclobacteriaceae", "order": "Cytophagales", "phylum": "Bacteroidetes", "superkingdom": "Bacteria"}, "745310": {"species": "Sphingomonas sp. MM-1", "genus": "Sphingomonas", "family": "Sphingomonadaceae", "order": "Sphingomonadales", "phylum": "Proteobacteria", "superkingdom": "Bacteria"}, "216596": {"species": "Rhizobium leguminosarum", "genus": "Rhizobium", "family": "Rhizobiaceae", "order": "Rhizobiales", "phylum": "Proteobacteria", "superkingdom": "Bacteria"}, "436515": {"species": "Variovorax boronicumulans", "genus": "Variovorax", "family": "Comamonadaceae", "order": "Burkholderiales", "phylum": "Proteobacteria", "superkingdom": "Bacteria"}, "77931": {"species": "Teleaulax amphioxeia", "genus": "Teleaulax", "family": "Geminigeraceae", "order": "Pyrenomonadales", "phylum": "Eukaryota-undef", "superkingdom": "Eukaryota"}, "96773": {"species": "Thauera chlorobenzoica", "genus": "Thauera", "family": "Zoogloeaceae", "order": "Rhodocyclales", "phylum": "Proteobacteria", "superkingdom": "Bacteria"}, "158500": {"species": "Novosphingobium resinovorum", "genus": "Novosphingobium", "family": "Sphingomonadaceae", "order": "Sphingomonadales", "phylum": "Proteobacteria", "superkingdom": "Bacteria"}, "217203": {"species": "Achromobacter spanius", "genus": "Achromobacter", "family": "Alcaligenaceae", "order": "Burkholderiales", "phylum": "Proteobacteria", "superkingdom": "Bacteria"}, "663331": {"species": "Trichophyton benhamiae", "genus": "Trichophyton", "family": "Arthrodermataceae", "order": "Onygenales", "phylum": "Ascomycota", "superkingdom": "Eukaryota"}, "2033869": {"species": "Rhodobacter sp. CZR27", "genus": "Rhodobacter", "family": "Rhodobacteraceae", "order": "Rhodobacterales", "phylum": "Proteobacteria", "superkingdom": "Bacteria"}, "1144748": {"species": "Kangiella sediminilitoris", "genus": "Kangiella", "family": "Kangiellaceae", "order": "Oceanospirillales", "phylum": "Proteobacteria", "superkingdom": "Bacteria"}, "114615": {"species": "Bradyrhizobium sp. ORS 278", "genus": "Bradyrhizobium", "family": "Bradyrhizobiaceae", "order": "Rhizobiales", "phylum": "Proteobacteria", "superkingdom": "Bacteria"}, "1416753": {"species": "Ensifer adhaerens", "genus": "Ensifer", "family": "Rhizobiaceae", "order": "Rhizobiales", "phylum": "Proteobacteria", "superkingdom": "Bacteria"}, "1128330": {"species": "Sinorhizobium fredii", "genus": "Sinorhizobium", "family": "Rhizobiaceae", "order": "Rhizobiales", "phylum": "Proteobacteria", "superkingdom": "Bacteria"}, "498214": {"species": "Clostridium botulinum", "genus": "Clostridium", "family": "Clostridiaceae", "order": "Clostridiales", "phylum": "Firmicutes", "superkingdom": "Bacteria"}, "1028801": {"species": "Neorhizobium galegae", "genus": "Neorhizobium", "family": "Rhizobiaceae", "order": "Rhizobiales", "phylum": "Proteobacteria", "superkingdom": "Bacteria"}, "1529068": {"species": "Paracoccus sp. BM15", "genus": "Paracoccus", "family": "Rhodobacteraceae", "order": "Rhodobacterales", "phylum": "Proteobacteria", "superkingdom": "Bacteria"}, "2173034": {"species": "Petrocella atlantisensis", "genus": "Petrocella", "family": "Vallitaleaceae", "order": "Clostridiales", "phylum": "Firmicutes", "superkingdom": "Bacteria"}, "1373": {"species": "Planococcus citreus", "genus": "Planococcus", "family": "Planococcaceae", "order": "Bacillales", "phylum": "Firmicutes", "superkingdom": "Bacteria"}, "3074": {"species": "Parachlorella kessleri", "genus": "Parachlorella", "family": "Chlorellaceae", "order": "Chlorellales", "phylum": "Chlorophyta", "superkingdom": "Eukaryota"}, "1717717": {"species": "Labilibaculum antarcticum", "genus": "Labilibaculum", "family": "Marinifilaceae", "order": "Marinilabiliales", "phylum": "Bacteroidetes", "superkingdom": "Bacteria"}, "381": {"species": "Mesorhizobium loti", "genus": "Mesorhizobium", "family": "Phyllobacteriaceae", "order": "Rhizobiales", "phylum": "Proteobacteria", "superkingdom": "Bacteria"}, "1851544": {"species": "Orrella dioscoreae", "genus": "Orrella", "family": "Alcaligenaceae", "order": "Burkholderiales", "phylum": "Proteobacteria", "superkingdom": "Bacteria"}, "1914525": {"species": "Sphingopyxis sp. FD7", "genus": "Sphingopyxis", "family": "Sphingomonadaceae", "order": "Sphingomonadales", "phylum": "Proteobacteria", "superkingdom": "Bacteria"}, "2249356": {"species": "Flavobacterium sp. HYN0086", "genus": "Flavobacterium", "family": "Flavobacteriaceae", "order": "Flavobacteriales", "phylum": "Bacteroidetes", "superkingdom": "Bacteria"}, "3105": {"species": "Pediastrum duplex", "genus": "Pediastrum", "family": "Hydrodictyaceae", "order": "Sphaeropleales", "phylum": "Chlorophyta", "superkingdom": "Eukaryota"}, "1792307": {"species": "Bosea sp. PAMC 26642", "genus": "Bosea", "family": "Bradyrhizobiaceae", "order": "Rhizobiales", "phylum": "Proteobacteria", "superkingdom": "Bacteria"}, "1241982": {"species": "Chryseobacterium nakagawai", "genus": "Chryseobacterium", "family": "Weeksellaceae", "order": "Flavobacteriales", "phylum": "Bacteroidetes", "superkingdom": "Bacteria"}, "1844051": {"species": "Brucella sp. 09RB8910", "genus": "Brucella", "family": "Brucellaceae", "order": "Rhizobiales", "phylum": "Proteobacteria", "superkingdom": "Bacteria"}, "2183911": {"species": "Salinisphaera sp. LB1", "genus": "Salinisphaera", "family": "Salinisphaeraceae", "order": "Salinisphaerales", "phylum": "Proteobacteria", "superkingdom": "Bacteria"}, "574566": {"species": "Coccomyxa subellipsoidea", "genus": "Coccomyxa", "family": "Chlorophyta-undef", "order": "Chlorophyta-undef", "phylum": "Chlorophyta", "superkingdom": "Eukaryota"}, "1404": {"species": "Bacillus megaterium", "genus": "Bacillus", "family": "Bacillaceae", "order": "Bacillales", "phylum": "Firmicutes", "superkingdom": "Bacteria"}, "2259340": {"species": "Paracoccus sp. SC2-6", "genus": "Paracoccus", "family": "Rhodobacteraceae", "order": "Rhodobacterales", "phylum": "Proteobacteria", "superkingdom": "Bacteria"}, "1250205": {"species": "Gramella sp. MAR_2010_147", "genus": "Gramella", "family": "Flavobacteriaceae", "order": "Flavobacteriales", "phylum": "Bacteroidetes", "superkingdom": "Bacteria"}, "3218": {"species": "Physcomitrium patens", "genus": "Physcomitrium", "family": "Funariaceae", "order": "Funariales", "phylum": "Streptophyta", "superkingdom": "Eukaryota"}, "979": {"species": "Cellulophaga lytica", "genus": "Cellulophaga", "family": "Flavobacteriaceae", "order": "Flavobacteriales", "phylum": "Bacteroidetes", "superkingdom": "Bacteria"}, "1279365": {"species": "Bacillus thuringiensis", "genus": "Bacillus", "family": "Bacillaceae", "order": "Bacillales", "phylum": "Firmicutes", "superkingdom": "Bacteria"}, "70448": {"species": "Ostreococcus tauri", "genus": "Ostreococcus", "family": "Bathycoccaceae", "order": "Mamiellales", "phylum": "Chlorophyta", "superkingdom": "Eukaryota"}, "59538": {"species": "Pantholops hodgsonii", "genus": "Pantholops", "family": "Bovidae", "order": "Artiodactyla", "phylum": "Chordata", "superkingdom": "Eukaryota"}, "1945662": {"species": "Paracoccus contaminans", "genus": "Paracoccus", "family": "Rhodobacteraceae", "order": "Rhodobacterales", "phylum": "Proteobacteria", "superkingdom": "Bacteria"}, "1896175": {"species": "Polaribacter sp. KT 15", "genus": "Polaribacter", "family": "Flavobacteriaceae", "order": "Flavobacteriales", "phylum": "Bacteroidetes", "superkingdom": "Bacteria"}, "200475": {"species": "Brumimicrobium glaciale", "genus": "Brumimicrobium", "family": "Crocinitomicaceae", "order": "Flavobacteriales", "phylum": "Bacteroidetes", "superkingdom": "Bacteria"}, "2487063": {"species": "Chryseobacterium sp. G0162", "genus": "Chryseobacterium", "family": "Weeksellaceae", "order": "Flavobacteriales", "phylum": "Bacteroidetes", "superkingdom": "Bacteria"}, "1128334": {"species": "Sinorhizobium fredii", "genus": "Sinorhizobium", "family": "Rhizobiaceae", "order": "Rhizobiales", "phylum": "Proteobacteria", "superkingdom": "Bacteria"}, "1843368": {"species": "Sphingobium sp. RAC03", "genus": "Sphingobium", "family": "Sphingomonadaceae", "order": "Sphingomonadales", "phylum": "Proteobacteria", "superkingdom": "Bacteria"}, "1437360": {"species": "Bradyrhizobium erythrophlei", "genus": "Bradyrhizobium", "family": "Bradyrhizobiaceae", "order": "Rhizobiales", "phylum": "Proteobacteria", "superkingdom": "Bacteria"}, "2021234": {"species": "Ahniella affigens", "genus": "Ahniella", "family": "Rhodanobacteraceae", "order": "Xanthomonadales", "phylum": "Proteobacteria", "superkingdom": "Bacteria"}, "2493681": {"species": "Mesorhizobium sp. M7A.F.Ce.TU.012.03.2.1", "genus": "Mesorhizobium", "family": "Phyllobacteriaceae", "order": "Rhizobiales", "phylum": "Proteobacteria", "superkingdom": "Bacteria"}, "302403": {"species": "undef", "genus": "undef", "family": "undef", "order": "undef", "phylum": "undef", "superkingdom": "undef"}, "1526658": {"species": "Bosea vaviloviae", "genus": "Bosea", "family": "Bradyrhizobiaceae", "order": "Rhizobiales", "phylum": "Proteobacteria", "superkingdom": "Bacteria"}, "3562": {"species": "Spinacia oleracea", "genus": "Spinacia", "family": "Chenopodiaceae", "order": "Caryophyllales", "phylum": "Streptophyta", "superkingdom": "Eukaryota"}, "657309": {"species": "Bacteroides xylanisolvens", "genus": "Bacteroides", "family": "Bacteroidaceae", "order": "Bacteroidales", "phylum": "Bacteroidetes", "superkingdom": "Bacteria"}, "292414": {"species": "Ruegeria sp. TM1040", "genus": "Ruegeria", "family": "Rhodobacteraceae", "order": "Rhodobacterales", "phylum": "Proteobacteria", "superkingdom": "Bacteria"}, "42229": {"species": "Prunus avium", "genus": "Prunus", "family": "Rosaceae", "order": "Rosales", "phylum": "Streptophyta", "superkingdom": "Eukaryota"}, "1250231": {"species": "Gramella sp. MAR_2010_102", "genus": "Gramella", "family": "Flavobacteriaceae", "order": "Flavobacteriales", "phylum": "Bacteroidetes", "superkingdom": "Bacteria"}, "1499308": {"species": "Paracoccus mutanolyticus", "genus": "Paracoccus", "family": "Rhodobacteraceae", "order": "Rhodobacterales", "phylum": "Proteobacteria", "superkingdom": "Bacteria"}, "28110": {"species": "Francisella philomiragia", "genus": "Francisella", "family": "Francisellaceae", "order": "Thiotrichales", "phylum": "Proteobacteria", "superkingdom": "Bacteria"}, "329726": {"species": "Acaryochloris marina", "genus": "Acaryochloris", "family": "Acaryochloridaceae", "order": "Synechococcales", "phylum": "Cyanobacteria", "superkingdom": "Bacteria"}, "272942": {"species": "Rhodobacter capsulatus", "genus": "Rhodobacter", "family": "Rhodobacteraceae", "order": "Rhodobacterales", "phylum": "Proteobacteria", "superkingdom": "Bacteria"}, "412965": {"species": "Candidatus Vesicomyosocius okutanii", "genus": "Candidatus Vesicomyosocius", "family": "Proteobacteria-undef", "order": "Proteobacteria-undef", "phylum": "Proteobacteria", "superkingdom": "Bacteria"}, "996801": {"species": "Polaribacter reichenbachii", "genus": "Polaribacter", "family": "Flavobacteriaceae", "order": "Flavobacteriales", "phylum": "Bacteroidetes", "superkingdom": "Bacteria"}, "1720309": {"species": "undef", "genus": "undef", "family": "undef", "order": "undef", "phylum": "undef", "superkingdom": "undef"}, "1968541": {"species": "Sulfitobacter sp. D7", "genus": "Sulfitobacter", "family": "Rhodobacteraceae", "order": "Rhodobacterales", "phylum": "Proteobacteria", "superkingdom": "Bacteria"}, "2493670": {"species": "Mesorhizobium sp. M2A.F.Ca.ET.043.02.1.1", "genus": "Mesorhizobium", "family": "Phyllobacteriaceae", "order": "Rhizobiales", "phylum": "Proteobacteria", "superkingdom": "Bacteria"}, "1842539": {"species": "Bosea sp. RAC05", "genus": "Bosea", "family": "Bradyrhizobiaceae", "order": "Rhizobiales", "phylum": "Proteobacteria", "superkingdom": "Bacteria"}, "1492737": {"species": "Flavobacterium gilvum", "genus": "Flavobacterium", "family": "Flavobacteriaceae", "order": "Flavobacteriales", "phylum": "Bacteroidetes", "superkingdom": "Bacteria"}, "412627": {"species": "Zalieutes elater", "genus": "Zalieutes", "family": "Ogcocephalidae", "order": "Lophiiformes", "phylum": "Chordata", "superkingdom": "Eukaryota"}, "2294119": {"species": "Flavobacterium sp. CJ74", "genus": "Flavobacterium", "family": "Flavobacteriaceae", "order": "Flavobacteriales", "phylum": "Bacteroidetes", "superkingdom": "Bacteria"}, "28095": {"species": "Burkholderia gladioli", "genus": "Burkholderia", "family": "Burkholderiaceae", "order": "Burkholderiales", "phylum": "Proteobacteria", "superkingdom": "Bacteria"}, "2094025": {"species": "Aureitalea sp. RR4-38", "genus": "Aureitalea", "family": "Flavobacteriaceae", "order": "Flavobacteriales", "phylum": "Bacteroidetes", "superkingdom": "Bacteria"}, "1798205": {"species": "Cohaesibacter sp. ES.047", "genus": "Cohaesibacter", "family": "Cohaesibacteraceae", "order": "Rhizobiales", "phylum": "Proteobacteria", "superkingdom": "Bacteria"}, "543891": {"species": "Comamonas testosteroni", "genus": "Comamonas", "family": "Comamonadaceae", "order": "Burkholderiales", "phylum": "Proteobacteria", "superkingdom": "Bacteria"}, "245188": {"species": "Yoonia vestfoldensis", "genus": "Yoonia", "family": "Rhodobacteraceae", "order": "Rhodobacterales", "phylum": "Proteobacteria", "superkingdom": "Bacteria"}, "667015": {"species": "Phocaeicola salanitronis", "genus": "Phocaeicola", "family": "Bacteroidales-undef", "order": "Bacteroidales", "phylum": "Bacteroidetes", "superkingdom": "Bacteria"}, "8083": {"species": "Xiphophorus maculatus", "genus": "Xiphophorus", "family": "Poeciliidae", "order": "Cyprinodontiformes", "phylum": "Chordata", "superkingdom": "Eukaryota"}, "542413": {"species": "uncultured bacterium ARCTIC24_F_09", "genus": "Bacteria-undef", "family": "Bacteria-undef", "order": "Bacteria-undef", "phylum": "Bacteria-undef", "superkingdom": "Bacteria"}, "1123269": {"species": "Sphingomonas sanxanigenens", "genus": "Sphingomonas", "family": "Sphingomonadaceae", "order": "Sphingomonadales", "phylum": "Proteobacteria", "superkingdom": "Bacteria"}, "366394": {"species": "Sinorhizobium medicae", "genus": "Sinorhizobium", "family": "Rhizobiaceae", "order": "Rhizobiales", "phylum": "Proteobacteria", "superkingdom": "Bacteria"}, "645517": {"species": "Altererythrobacter namhicola", "genus": "Altererythrobacter", "family": "Erythrobacteraceae", "order": "Sphingomonadales", "phylum": "Proteobacteria", "superkingdom": "Bacteria"}, "984262": {"species": "Saprospira grandis", "genus": "Saprospira", "family": "Saprospiraceae", "order": "Saprospirales", "phylum": "Bacteroidetes", "superkingdom": "Bacteria"}, "1458307": {"species": "Octadecabacter temperatus", "genus": "Octadecabacter", "family": "Rhodobacteraceae", "order": "Rhodobacterales", "phylum": "Proteobacteria", "superkingdom": "Bacteria"}, "985043": {"species": "Polaribacter sejongensis", "genus": "Polaribacter", "family": "Flavobacteriaceae", "order": "Flavobacteriales", "phylum": "Bacteroidetes", "superkingdom": "Bacteria"}, "988812": {"species": "Marinovum algicola", "genus": "Marinovum", "family": "Rhodobacteraceae", "order": "Rhodobacterales", "phylum": "Proteobacteria", "superkingdom": "Bacteria"}, "331696": {"species": "Pseudolabrys taiwanensis", "genus": "Pseudolabrys", "family": "Xanthobacteraceae", "order": "Rhizobiales", "phylum": "Proteobacteria", "superkingdom": "Bacteria"}, "1402210": {"species": "Pannonibacter phragmitetus", "genus": "Pannonibacter", "family": "Rhodobacteraceae", "order": "Rhodobacterales", "phylum": "Proteobacteria", "superkingdom": "Bacteria"}, "709032": {"species": "Sulfuricurvum kujiense", "genus": "Sulfuricurvum", "family": "Thiovulaceae", "order": "Campylobacterales", "phylum": "Proteobacteria", "superkingdom": "Bacteria"}, "2185142": {"species": "Altererythrobacter sp. ZODW24", "genus": "Altererythrobacter", "family": "Erythrobacteraceae", "order": "Sphingomonadales", "phylum": "Proteobacteria", "superkingdom": "Bacteria"}, "313590": {"species": "Dokdonia sp. MED134", "genus": "Dokdonia", "family": "Flavobacteriaceae", "order": "Flavobacteriales", "phylum": "Bacteroidetes", "superkingdom": "Bacteria"}, "267128": {"species": "Sphingopyxis granuli", "genus": "Sphingopyxis", "family": "Sphingomonadaceae", "order": "Sphingomonadales", "phylum": "Proteobacteria", "superkingdom": "Bacteria"}, "290400": {"species": "Jannaschia sp. CCS1", "genus": "Jannaschia", "family": "Rhodobacteraceae", "order": "Rhodobacterales", "phylum": "Proteobacteria", "superkingdom": "Bacteria"}, "39777": {"species": "Veillonella atypica", "genus": "Veillonella", "family": "Veillonellaceae", "order": "Veillonellales", "phylum": "Firmicutes", "superkingdom": "Bacteria"}, "367825": {"species": "Cupriavidus malaysiensis", "genus": "Cupriavidus", "family": "Burkholderiaceae", "order": "Burkholderiales", "phylum": "Proteobacteria", "superkingdom": "Bacteria"}, "2057808": {"species": "Lacinutrix sp. Bg11-31", "genus": "Lacinutrix", "family": "Flavobacteriaceae", "order": "Flavobacteriales", "phylum": "Bacteroidetes", "superkingdom": "Bacteria"}, "1014": {"species": "Weeksella virosa", "genus": "Weeksella", "family": "Weeksellaceae", "order": "Flavobacteriales", "phylum": "Bacteroidetes", "superkingdom": "Bacteria"}, "1250539": {"species": "Pelagibaca abyssi", "genus": "Pelagibaca", "family": "Rhodobacteraceae", "order": "Rhodobacterales", "phylum": "Proteobacteria", "superkingdom": "Bacteria"}, "2507538": {"species": "Muriicola sp. MMS17-SY002", "genus": "Muriicola", "family": "Flavobacteriaceae", "order": "Flavobacteriales", "phylum": "Bacteroidetes", "superkingdom": "Bacteria"}, "2072414": {"species": "Stenotrophomonas sp. ESTM1D_MKCIP4_1", "genus": "Stenotrophomonas", "family": "Xanthomonadaceae", "order": "Xanthomonadales", "phylum": "Proteobacteria", "superkingdom": "Bacteria"}, "1608628": {"species": "Candidatus Filomicrobium marinum", "genus": "Filomicrobium", "family": "Hyphomicrobiaceae", "order": "Rhizobiales", "phylum": "Proteobacteria", "superkingdom": "Bacteria"}, "1881016": {"species": "Achromobacter sp. MFA1 R4", "genus": "Achromobacter", "family": "Alcaligenaceae", "order": "Burkholderiales", "phylum": "Proteobacteria", "superkingdom": "Bacteria"}, "391626": {"species": "Octadecabacter antarcticus", "genus": "Octadecabacter", "family": "Rhodobacteraceae", "order": "Rhodobacterales", "phylum": "Proteobacteria", "superkingdom": "Bacteria"}, "1402135": {"species": "Sulfitobacter pseudonitzschiae", "genus": "Sulfitobacter", "family": "Rhodobacteraceae", "order": "Rhodobacterales", "phylum": "Proteobacteria", "superkingdom": "Bacteria"}, "926556": {"species": "Echinicola vietnamensis", "genus": "Echinicola", "family": "Cyclobacteriaceae", "order": "Cytophagales", "phylum": "Bacteroidetes", "superkingdom": "Bacteria"}, "313595": {"species": "Psychroflexus torquis", "genus": "Psychroflexus", "family": "Flavobacteriaceae", "order": "Flavobacteriales", "phylum": "Bacteroidetes", "superkingdom": "Bacteria"}, "1529069": {"species": "Polaribacter sp. BM10", "genus": "Polaribacter", "family": "Flavobacteriaceae", "order": "Flavobacteriales", "phylum": "Bacteroidetes", "superkingdom": "Bacteria"}, "1316596": {"species": "Capnocytophaga sp. oral taxon 878", "genus": "Capnocytophaga", "family": "Flavobacteriaceae", "order": "Flavobacteriales", "phylum": "Bacteroidetes", "superkingdom": "Bacteria"}, "931276": {"species": "Clostridium saccharoperbutylacetonicum", "genus": "Clostridium", "family": "Clostridiaceae", "order": "Clostridiales", "phylum": "Firmicutes", "superkingdom": "Bacteria"}, "2048777": {"species": "Escherichia coli", "genus": "Escherichia", "family": "Enterobacteriaceae", "order": "Enterobacterales", "phylum": "Proteobacteria", "superkingdom": "Bacteria"}, "1004785": {"species": "Alteromonas macleodii", "genus": "Alteromonas", "family": "Alteromonadaceae", "order": "Alteromonadales", "phylum": "Proteobacteria", "superkingdom": "Bacteria"}, "2500532": {"species": "Paracoccus sp. Arc7-R13", "genus": "Paracoccus", "family": "Rhodobacteraceae", "order": "Rhodobacterales", "phylum": "Proteobacteria", "superkingdom": "Bacteria"}, "9646": {"species": "Ailuropoda melanoleuca", "genus": "Ailuropoda", "family": "Ursidae", "order": "Carnivora", "phylum": "Chordata", "superkingdom": "Eukaryota"}, "2070369": {"species": "Sulfitobacter sp. JL08", "genus": "Sulfitobacter", "family": "Rhodobacteraceae", "order": "Rhodobacterales", "phylum": "Proteobacteria", "superkingdom": "Bacteria"}, "2026787": {"species": "Rhodothermaceae bacterium", "genus": "Rhodothermaceae-undef", "family": "Rhodothermaceae", "order": "Bacteroidetes Order II. Incertae sedis", "phylum": "Bacteroidetes", "superkingdom": "Bacteria"}, "383629": {"species": "Phaeobacter inhibens", "genus": "Phaeobacter", "family": "Rhodobacteraceae", "order": "Rhodobacterales", "phylum": "Proteobacteria", "superkingdom": "Bacteria"}, "1241979": {"species": "Chryseobacterium carnis", "genus": "Kaistella", "family": "Weeksellaceae", "order": "Flavobacteriales", "phylum": "Bacteroidetes", "superkingdom": "Bacteria"}, "29341": {"species": "Clostridium argentinense", "genus": "Clostridium", "family": "Clostridiaceae", "order": "Clostridiales", "phylum": "Firmicutes", "superkingdom": "Bacteria"}, "688270": {"species": "Cellulophaga algicola", "genus": "Cellulophaga", "family": "Flavobacteriaceae", "order": "Flavobacteriales", "phylum": "Bacteroidetes", "superkingdom": "Bacteria"}, "1383885": {"species": "Flagellimonas maritima", "genus": "Flagellimonas", "family": "Flavobacteriaceae", "order": "Flavobacteriales", "phylum": "Bacteroidetes", "superkingdom": "Bacteria"}, "202752": {"species": "Listeria ivanovii", "genus": "Listeria", "family": "Listeriaceae", "order": "Bacillales", "phylum": "Firmicutes", "superkingdom": "Bacteria"}, "645991": {"species": "Syntrophobotulus glycolicus", "genus": "Syntrophobotulus", "family": "Peptococcaceae", "order": "Clostridiales", "phylum": "Firmicutes", "superkingdom": "Bacteria"}, "674": {"species": "Vibrio mimicus", "genus": "Vibrio", "family": "Vibrionaceae", "order": "Vibrionales", "phylum": "Proteobacteria", "superkingdom": "Bacteria"}, "435897": {"species": "Lysobacter capsici", "genus": "Lysobacter", "family": "Xanthomonadaceae", "order": "Xanthomonadales", "phylum": "Proteobacteria", "superkingdom": "Bacteria"}, "96942": {"species": "Vitreoscilla sp. C1", "genus": "Vitreoscilla", "family": "Neisseriaceae", "order": "Neisseriales", "phylum": "Proteobacteria", "superkingdom": "Bacteria"}, "1756149": {"species": "Elizabethkingia bruuniana", "genus": "Elizabethkingia", "family": "Weeksellaceae", "order": "Flavobacteriales", "phylum": "Bacteroidetes", "superkingdom": "Bacteria"}, "983544": {"species": "Lacinutrix sp. 5H-3-7-4", "genus": "Lacinutrix", "family": "Flavobacteriaceae", "order": "Flavobacteriales", "phylum": "Bacteroidetes", "superkingdom": "Bacteria"}, "1850250": {"species": "Rhodobacter sp. LPB0142", "genus": "Rhodobacter", "family": "Rhodobacteraceae", "order": "Rhodobacterales", "phylum": "Proteobacteria", "superkingdom": "Bacteria"}, "564608": {"species": "Micromonas pusilla", "genus": "Micromonas", "family": "Mamiellaceae", "order": "Mamiellales", "phylum": "Chlorophyta", "superkingdom": "Eukaryota"}, "331648": {"species": "Nonlabens spongiae", "genus": "Nonlabens", "family": "Flavobacteriaceae", "order": "Flavobacteriales", "phylum": "Bacteroidetes", "superkingdom": "Bacteria"}, "391595": {"species": "Roseobacter litoralis", "genus": "Roseobacter", "family": "Rhodobacteraceae", "order": "Rhodobacterales", "phylum": "Proteobacteria", "superkingdom": "Bacteria"}, "542417": {"species": "uncultured bacterium ARCTIC29_C_07", "genus": "Bacteria-undef", "family": "Bacteria-undef", "order": "Bacteria-undef", "phylum": "Bacteria-undef", "superkingdom": "Bacteria"}, "1933220": {"species": "Sphingobacterium sp. B29", "genus": "Sphingobacterium", "family": "Sphingobacteriaceae", "order": "Sphingobacteriales", "phylum": "Bacteroidetes", "superkingdom": "Bacteria"}, "502682": {"species": "Erythrobacter gangjinensis", "genus": "Erythrobacter", "family": "Erythrobacteraceae", "order": "Sphingomonadales", "phylum": "Proteobacteria", "superkingdom": "Bacteria"}, "430522": {"species": "Pedobacter steynii", "genus": "Pedobacter", "family": "Sphingobacteriaceae", "order": "Sphingobacteriales", "phylum": "Bacteroidetes", "superkingdom": "Bacteria"}, "88688": {"species": "Caulobacter segnis", "genus": "Caulobacter", "family": "Caulobacteraceae", "order": "Caulobacterales", "phylum": "Proteobacteria", "superkingdom": "Bacteria"}, "2487073": {"species": "undef", "genus": "undef", "family": "undef", "order": "undef", "phylum": "undef", "superkingdom": "undef"}, "1336796": {"species": "Gillisia sp. Hel1_33_143", "genus": "Gillisia", "family": "Flavobacteriaceae", "order": "Flavobacteriales", "phylum": "Bacteroidetes", "superkingdom": "Bacteria"}, "1401243": {"species": "Sinorhizobium meliloti", "genus": "Sinorhizobium", "family": "Rhizobiaceae", "order": "Rhizobiales", "phylum": "Proteobacteria", "superkingdom": "Bacteria"}, "1034889": {"species": "Variovorax sp. HW608", "genus": "Variovorax", "family": "Comamonadaceae", "order": "Burkholderiales", "phylum": "Proteobacteria", "superkingdom": "Bacteria"}, "112234": {"species": "Chryseobacterium joostei", "genus": "Chryseobacterium", "family": "Weeksellaceae", "order": "Flavobacteriales", "phylum": "Bacteroidetes", "superkingdom": "Bacteria"}, "2489595": {"species": "Glaciecola sp. THG-3.7", "genus": "Glaciecola", "family": "Alteromonadaceae", "order": "Alteromonadales", "phylum": "Proteobacteria", "superkingdom": "Bacteria"}, "1779382": {"species": "Rhodothermaceae bacterium RA", "genus": "Rhodothermaceae-undef", "family": "Rhodothermaceae", "order": "Bacteroidetes Order II. Incertae sedis", "phylum": "Bacteroidetes", "superkingdom": "Bacteria"}, "32473": {"species": "Xiphophorus couchianus", "genus": "Xiphophorus", "family": "Poeciliidae", "order": "Cyprinodontiformes", "phylum": "Chordata", "superkingdom": "Eukaryota"}, "299262": {"species": "Tateyamaria omphalii", "genus": "Tateyamaria", "family": "Rhodobacteraceae", "order": "Rhodobacterales", "phylum": "Proteobacteria", "superkingdom": "Bacteria"}, "758793": {"species": "Burkholderia insecticola", "genus": "Burkholderia", "family": "Burkholderiaceae", "order": "Burkholderiales", "phylum": "Proteobacteria", "superkingdom": "Bacteria"}, "1286": {"species": "Staphylococcus simulans", "genus": "Staphylococcus", "family": "Staphylococcaceae", "order": "Bacillales", "phylum": "Firmicutes", "superkingdom": "Bacteria"}, "2201271": {"species": "Pedobacter sp. eg", "genus": "Pedobacter", "family": "Sphingobacteriaceae", "order": "Sphingobacteriales", "phylum": "Bacteroidetes", "superkingdom": "Bacteria"}, "878220": {"species": "Chryseobacterium sp. StRB126", "genus": "Chryseobacterium", "family": "Weeksellaceae", "order": "Flavobacteriales", "phylum": "Bacteroidetes", "superkingdom": "Bacteria"}, "74468": {"species": "Sargassum muticum", "genus": "Sargassum", "family": "Sargassaceae", "order": "Fucales", "phylum": "Eukaryota-undef", "superkingdom": "Eukaryota"}, "441620": {"species": "Methylorubrum populi", "genus": "Methylorubrum", "family": "Methylobacteriaceae", "order": "Rhizobiales", "phylum": "Proteobacteria", "superkingdom": "Bacteria"}, "1274631": {"species": "Bradyrhizobium icense", "genus": "Bradyrhizobium", "family": "Bradyrhizobiaceae", "order": "Rhizobiales", "phylum": "Proteobacteria", "superkingdom": "Bacteria"}, "1458515": {"species": "Tenacibaculum piscium", "genus": "Tenacibaculum", "family": "Flavobacteriaceae", "order": "Flavobacteriales", "phylum": "Bacteroidetes", "superkingdom": "Bacteria"}, "2493675": {"species": "Mesorhizobium sp. M4B.F.Ca.ET.058.02.1.1", "genus": "Mesorhizobium", "family": "Phyllobacteriaceae", "order": "Rhizobiales", "phylum": "Proteobacteria", "superkingdom": "Bacteria"}, "1330043": {"species": "Bacillus bombysepticus", "genus": "Bacillus", "family": "Bacillaceae", "order": "Bacillales", "phylum": "Firmicutes", "superkingdom": "Bacteria"}, "1028800": {"species": "Neorhizobium galegae", "genus": "Neorhizobium", "family": "Rhizobiaceae", "order": "Rhizobiales", "phylum": "Proteobacteria", "superkingdom": "Bacteria"}, "1415568": {"species": "Marinobacter sp. LV10R510-11A", "genus": "Marinobacter", "family": "Alteromonadaceae", "order": "Alteromonadales", "phylum": "Proteobacteria", "superkingdom": "Bacteria"}, "1486034": {"species": "Lacinutrix venerupis", "genus": "Lacinutrix", "family": "Flavobacteriaceae", "order": "Flavobacteriales", "phylum": "Bacteroidetes", "superkingdom": "Bacteria"}, "292": {"species": "Burkholderia cepacia", "genus": "Burkholderia", "family": "Burkholderiaceae", "order": "Burkholderiales", "phylum": "Proteobacteria", "superkingdom": "Bacteria"}, "2478663": {"species": "Chryseobacterium sp. 3008163", "genus": "Chryseobacterium", "family": "Weeksellaceae", "order": "Flavobacteriales", "phylum": "Bacteroidetes", "superkingdom": "Bacteria"}, "217204": {"species": "Achromobacter insolitus", "genus": "Achromobacter", "family": "Alcaligenaceae", "order": "Burkholderiales", "phylum": "Proteobacteria", "superkingdom": "Bacteria"}, "1871037": {"species": "Flavobacteriaceae bacterium", "genus": "Flavobacteriaceae-undef", "family": "Flavobacteriaceae", "order": "Flavobacteriales", "phylum": "Bacteroidetes", "superkingdom": "Bacteria"}, "876364": {"species": "Cupriavidus sp. USMAA2-4", "genus": "Cupriavidus", "family": "Burkholderiaceae", "order": "Burkholderiales", "phylum": "Proteobacteria", "superkingdom": "Bacteria"}, "1235591": {"species": "Pseudorhodoplanes sinuspersici", "genus": "Pseudorhodoplanes", "family": "Rhizobiales-undef", "order": "Rhizobiales", "phylum": "Proteobacteria", "superkingdom": "Bacteria"}, "518766": {"species": "Rhodothermus marinus", "genus": "Rhodothermus", "family": "Rhodothermaceae", "order": "Bacteroidetes Order II. Incertae sedis", "phylum": "Bacteroidetes", "superkingdom": "Bacteria"}, "2172103": {"species": "Limnobaculum parvum", "genus": "Limnobaculum", "family": "Enterobacteriaceae", "order": "Enterobacterales", "phylum": "Proteobacteria", "superkingdom": "Bacteria"}, "1893": {"species": "Streptomyces atratus", "genus": "Streptomyces", "family": "Streptomycetaceae", "order": "Streptomycetales", "phylum": "Actinobacteria", "superkingdom": "Bacteria"}, "280463": {"species": "Emiliania huxleyi", "genus": "Emiliania", "family": "Noelaerhabdaceae", "order": "Isochrysidales", "phylum": "Haptista", "superkingdom": "Eukaryota"}, "104268": {"species": "Tenacibaculum mesophilum", "genus": "Tenacibaculum", "family": "Flavobacteriaceae", "order": "Flavobacteriales", "phylum": "Bacteroidetes", "superkingdom": "Bacteria"}, "1202541": {"species": "Botryococcus braunii", "genus": "Botryococcus", "family": "Chlorophyta-undef", "order": "Chlorophyta-undef", "phylum": "Chlorophyta", "superkingdom": "Eukaryota"}, "1803846": {"species": "Flavivirga eckloniae", "genus": "Flavivirga", "family": "Flavobacteriaceae", "order": "Flavobacteriales", "phylum": "Bacteroidetes", "superkingdom": "Bacteria"}, "2305508": {"species": "Mucilaginibacter sp. HYN0043", "genus": "Mucilaginibacter", "family": "Sphingobacteriaceae", "order": "Sphingobacteriales", "phylum": "Bacteroidetes", "superkingdom": "Bacteria"}, "313598": {"species": "Polaribacter sp. MED152", "genus": "Polaribacter", "family": "Flavobacteriaceae", "order": "Flavobacteriales", "phylum": "Bacteroidetes", "superkingdom": "Bacteria"}, "198215": {"species": "Shigella flexneri", "genus": "Shigella", "family": "Enterobacteriaceae", "order": "Enterobacterales", "phylum": "Proteobacteria", "superkingdom": "Bacteria"}, "1476901": {"species": "Nonlabens sp. MIC269", "genus": "Nonlabens", "family": "Flavobacteriaceae", "order": "Flavobacteriales", "phylum": "Bacteroidetes", "superkingdom": "Bacteria"}, "1211326": {"species": "Spirosoma aerolatum", "genus": "Spirosoma", "family": "Cytophagaceae", "order": "Cytophagales", "phylum": "Bacteroidetes", "superkingdom": "Bacteria"}, "1335048": {"species": "Defluviimonas alba", "genus": "Defluviimonas", "family": "Rhodobacteraceae", "order": "Rhodobacterales", "phylum": "Proteobacteria", "superkingdom": "Bacteria"}, "2493671": {"species": "Mesorhizobium sp. M2A.F.Ca.ET.043.05.1.1", "genus": "Mesorhizobium", "family": "Phyllobacteriaceae", "order": "Rhizobiales", "phylum": "Proteobacteria", "superkingdom": "Bacteria"}, "311403": {"species": "Agrobacterium tumefaciens", "genus": "Agrobacterium", "family": "Rhizobiaceae", "order": "Rhizobiales", "phylum": "Proteobacteria", "superkingdom": "Bacteria"}, "2058658": {"species": "Brumimicrobium salinarum", "genus": "Brumimicrobium", "family": "Crocinitomicaceae", "order": "Flavobacteriales", "phylum": "Bacteroidetes", "superkingdom": "Bacteria"}, "165436": {"species": "uncultured Flavobacteriaceae bacterium", "genus": "Flavobacteriaceae-undef", "family": "Flavobacteriaceae", "order": "Flavobacteriales", "phylum": "Bacteroidetes", "superkingdom": "Bacteria"}, "349102": {"species": "Rhodobacter sphaeroides", "genus": "Rhodobacter", "family": "Rhodobacteraceae", "order": "Rhodobacterales", "phylum": "Proteobacteria", "superkingdom": "Bacteria"}, "216432": {"species": "Croceibacter atlanticus", "genus": "Croceibacter", "family": "Flavobacteriaceae", "order": "Flavobacteriales", "phylum": "Bacteroidetes", "superkingdom": "Bacteria"}, "38294": {"species": "Photobacterium damselae", "genus": "Photobacterium", "family": "Vibrionaceae", "order": "Vibrionales", "phylum": "Proteobacteria", "superkingdom": "Bacteria"}, "441209": {"species": "Rhodobaca barguzinensis", "genus": "Rhodobaca", "family": "Rhodobacteraceae", "order": "Rhodobacterales", "phylum": "Proteobacteria", "superkingdom": "Bacteria"}, "2493668": {"species": "Mesorhizobium sp. M9A.F.Ca.ET.002.03.1.2", "genus": "Mesorhizobium", "family": "Phyllobacteriaceae", "order": "Rhizobiales", "phylum": "Proteobacteria", "superkingdom": "Bacteria"}, "1411902": {"species": "Celeribacter manganoxidans", "genus": "Celeribacter", "family": "Rhodobacteraceae", "order": "Rhodobacterales", "phylum": "Proteobacteria", "superkingdom": "Bacteria"}, "903510": {"species": "Vibrio furnissii", "genus": "Vibrio", "family": "Vibrionaceae", "order": "Vibrionales", "phylum": "Proteobacteria", "superkingdom": "Bacteria"}, "2496865": {"species": "Maribacter sp. MJ134", "genus": "Maribacter", "family": "Flavobacteriaceae", "order": "Flavobacteriales", "phylum": "Bacteroidetes", "superkingdom": "Bacteria"}, "646529": {"species": "Desulfosporosinus acidiphilus", "genus": "Desulfosporosinus", "family": "Peptococcaceae", "order": "Clostridiales", "phylum": "Firmicutes", "superkingdom": "Bacteria"}, "1117645": {"species": "Elizabethkingia anophelis", "genus": "Elizabethkingia", "family": "Weeksellaceae", "order": "Flavobacteriales", "phylum": "Bacteroidetes", "superkingdom": "Bacteria"}, "2201181": {"species": "Flavobacterium sediminis", "genus": "Flavobacterium", "family": "Flavobacteriaceae", "order": "Flavobacteriales", "phylum": "Bacteroidetes", "superkingdom": "Bacteria"}, "1729720": {"species": "Salegentibacter sp. T436", "genus": "Salegentibacter", "family": "Flavobacteriaceae", "order": "Flavobacteriales", "phylum": "Bacteroidetes", "superkingdom": "Bacteria"}, "1352940": {"species": "Elizabethkingia anophelis", "genus": "Elizabethkingia", "family": "Weeksellaceae", "order": "Flavobacteriales", "phylum": "Bacteroidetes", "superkingdom": "Bacteria"}, "1885919": {"species": "Brucella sp. 141012304", "genus": "Brucella", "family": "Brucellaceae", "order": "Rhizobiales", "phylum": "Proteobacteria", "superkingdom": "Bacteria"}, "1763534": {"species": "Flavobacterium crassostreae", "genus": "Flavobacterium", "family": "Flavobacteriaceae", "order": "Flavobacteriales", "phylum": "Bacteroidetes", "superkingdom": "Bacteria"}, "875171": {"species": "Celeribacter baekdonensis", "genus": "Celeribacter", "family": "Rhodobacteraceae", "order": "Rhodobacterales", "phylum": "Proteobacteria", "superkingdom": "Bacteria"}, "28116": {"species": "Bacteroides ovatus", "genus": "Bacteroides", "family": "Bacteroidaceae", "order": "Bacteroidales", "phylum": "Bacteroidetes", "superkingdom": "Bacteria"}, "488446": {"species": "Burkholderia latens", "genus": "Burkholderia", "family": "Burkholderiaceae", "order": "Burkholderiales", "phylum": "Proteobacteria", "superkingdom": "Bacteria"}, "250": {"species": "Chryseobacterium gleum", "genus": "Chryseobacterium", "family": "Weeksellaceae", "order": "Flavobacteriales", "phylum": "Bacteroidetes", "superkingdom": "Bacteria"}, "374606": {"species": "Aminobacter sp. MSH1", "genus": "Aminobacter", "family": "Phyllobacteriaceae", "order": "Rhizobiales", "phylum": "Proteobacteria", "superkingdom": "Bacteria"}, "860228": {"species": "Capnocytophaga canimorsus", "genus": "Capnocytophaga", "family": "Flavobacteriaceae", "order": "Flavobacteriales", "phylum": "Bacteroidetes", "superkingdom": "Bacteria"}, "174720": {"species": "Strongyloides papillosus", "genus": "Strongyloides", "family": "Strongyloididae", "order": "Rhabditida", "phylum": "Nematoda", "superkingdom": "Eukaryota"}, "246787": {"species": "Bacteroides cellulosilyticus", "genus": "Bacteroides", "family": "Bacteroidaceae", "order": "Bacteroidales", "phylum": "Bacteroidetes", "superkingdom": "Bacteria"}, "1336794": {"species": "Formosa sp. Hel1_33_131", "genus": "Formosa", "family": "Flavobacteriaceae", "order": "Flavobacteriales", "phylum": "Bacteroidetes", "superkingdom": "Bacteria"}, "83485": {"species": "Linepithema humile", "genus": "Linepithema", "family": "Formicidae", "order": "Hymenoptera", "phylum": "Arthropoda", "superkingdom": "Eukaryota"}, "379347": {"species": "Epibacterium mobile", "genus": "Epibacterium", "family": "Rhodobacteraceae", "order": "Rhodobacterales", "phylum": "Proteobacteria", "superkingdom": "Bacteria"}, "762570": {"species": "Rhodothermus marinus", "genus": "Rhodothermus", "family": "Rhodothermaceae", "order": "Bacteroidetes Order II. Incertae sedis", "phylum": "Bacteroidetes", "superkingdom": "Bacteria"}, "363852": {"species": "Pedobacter ginsengisoli", "genus": "Pedobacter", "family": "Sphingobacteriaceae", "order": "Sphingobacteriales", "phylum": "Bacteroidetes", "superkingdom": "Bacteria"}, "39947": {"species": "Oryza sativa", "genus": "Oryza", "family": "Poaceae", "order": "Poales", "phylum": "Streptophyta", "superkingdom": "Eukaryota"}, "2494373": {"species": "Flammeovirga pectinis", "genus": "Flammeovirga", "family": "Flammeovirgaceae", "order": "Cytophagales", "phylum": "Bacteroidetes", "superkingdom": "Bacteria"}, "765698": {"species": "Mesorhizobium ciceri", "genus": "Mesorhizobium", "family": "Phyllobacteriaceae", "order": "Rhizobiales", "phylum": "Proteobacteria", "superkingdom": "Bacteria"}, "137722": {"species": "Azospirillum lipoferum", "genus": "Azospirillum", "family": "Rhodospirillaceae", "order": "Rhodospirillales", "phylum": "Proteobacteria", "superkingdom": "Bacteria"}, "1930532": {"species": "Pseudomonas sp. CC6-YY-74", "genus": "Pseudomonas", "family": "Pseudomonadaceae", "order": "Pseudomonadales", "phylum": "Proteobacteria", "superkingdom": "Bacteria"}, "1172206": {"species": "Neisseria meningitidis", "genus": "Neisseria", "family": "Neisseriaceae", "order": "Neisseriales", "phylum": "Proteobacteria", "superkingdom": "Bacteria"}, "73025": {"species": "Eutreptiella gymnastica", "genus": "Eutreptiella", "family": "Eutreptiales-undef", "order": "Eutreptiales", "phylum": "Euglenozoa", "superkingdom": "Eukaryota"}, "1703970": {"species": "Rhizobium sp. N541", "genus": "Rhizobium", "family": "Rhizobiaceae", "order": "Rhizobiales", "phylum": "Proteobacteria", "superkingdom": "Bacteria"}, "996": {"species": "Flavobacterium columnare", "genus": "Flavobacterium", "family": "Flavobacteriaceae", "order": "Flavobacteriales", "phylum": "Bacteroidetes", "superkingdom": "Bacteria"}, "758820": {"species": "Aquiflexum balticum", "genus": "Aquiflexum", "family": "Cyclobacteriaceae", "order": "Cytophagales", "phylum": "Bacteroidetes", "superkingdom": "Bacteria"}, "1250295": {"species": "Flavobacteriaceae bacterium MAR_2010_188", "genus": "Flavobacteriaceae-undef", "family": "Flavobacteriaceae", "order": "Flavobacteriales", "phylum": "Bacteroidetes", "superkingdom": "Bacteria"}, "13146": {"species": "Melopsittacus undulatus", "genus": "Melopsittacus", "family": "Psittaculidae", "order": "Psittaciformes", "phylum": "Chordata", "superkingdom": "Eukaryota"}, "1379690": {"species": "Bacteroides ovatus", "genus": "Bacteroides", "family": "Bacteroidaceae", "order": "Bacteroidales", "phylum": "Bacteroidetes", "superkingdom": "Bacteria"}, "1094466": {"species": "Flavobacterium indicum", "genus": "Flavobacterium", "family": "Flavobacteriaceae", "order": "Flavobacteriales", "phylum": "Bacteroidetes", "superkingdom": "Bacteria"}, "1945892": {"species": "Cytophagales bacterium TFI 002", "genus": "Cytophagales-undef", "family": "Cytophagales-undef", "order": "Cytophagales", "phylum": "Bacteroidetes", "superkingdom": "Bacteria"}, "1945657": {"species": "Capnocytophaga sp. H2931", "genus": "Capnocytophaga", "family": "Flavobacteriaceae", "order": "Flavobacteriales", "phylum": "Bacteroidetes", "superkingdom": "Bacteria"}, "2083786": {"species": "Devosia sp. I507", "genus": "Devosia", "family": "Hyphomicrobiaceae", "order": "Rhizobiales", "phylum": "Proteobacteria", "superkingdom": "Bacteria"}, "669041": {"species": "Tenacibaculum dicentrarchi", "genus": "Tenacibaculum", "family": "Flavobacteriaceae", "order": "Flavobacteriales", "phylum": "Bacteroidetes", "superkingdom": "Bacteria"}, "188344": {"species": "Leptosomus discolor", "genus": "Leptosomus", "family": "Leptosomidae", "order": "Coraciiformes", "phylum": "Chordata", "superkingdom": "Eukaryota"}, "115561": {"species": "Halomonas hydrothermalis", "genus": "Halomonas", "family": "Halomonadaceae", "order": "Oceanospirillales", "phylum": "Proteobacteria", "superkingdom": "Bacteria"}, "1836467": {"species": "Maribacter sp. T28", "genus": "Maribacter", "family": "Flavobacteriaceae", "order": "Flavobacteriales", "phylum": "Bacteroidetes", "superkingdom": "Bacteria"}, "1650": {"species": "Kurthia zopfii", "genus": "Kurthia", "family": "Planococcaceae", "order": "Bacillales", "phylum": "Firmicutes", "superkingdom": "Bacteria"}, "869309": {"species": "Streptococcus pneumoniae", "genus": "Streptococcus", "family": "Streptococcaceae", "order": "Lactobacillales", "phylum": "Firmicutes", "superkingdom": "Bacteria"}, "6689": {"species": "Penaeus vannamei", "genus": "Penaeus", "family": "Penaeidae", "order": "Decapoda", "phylum": "Arthropoda", "superkingdom": "Eukaryota"}, "376": {"species": "Bradyrhizobium sp.", "genus": "Bradyrhizobium", "family": "Bradyrhizobiaceae", "order": "Rhizobiales", "phylum": "Proteobacteria", "superkingdom": "Bacteria"}, "2183547": {"species": "undef", "genus": "undef", "family": "undef", "order": "undef", "phylum": "undef", "superkingdom": "undef"}, "318586": {"species": "Paracoccus denitrificans", "genus": "Paracoccus", "family": "Rhodobacteraceae", "order": "Rhodobacterales", "phylum": "Proteobacteria", "superkingdom": "Bacteria"}, "1703965": {"species": "Rhizobium sp. N6212", "genus": "Rhizobium", "family": "Rhizobiaceae", "order": "Rhizobiales", "phylum": "Proteobacteria", "superkingdom": "Bacteria"}, "287": {"species": "Pseudomonas aeruginosa", "genus": "Pseudomonas", "family": "Pseudomonadaceae", "order": "Pseudomonadales", "phylum": "Proteobacteria", "superkingdom": "Bacteria"}, "1774273": {"species": "Polaribacter vadi", "genus": "Polaribacter", "family": "Flavobacteriaceae", "order": "Flavobacteriales", "phylum": "Bacteroidetes", "superkingdom": "Bacteria"}, "1032745": {"species": "Trachydiscus minutus", "genus": "Trachydiscus", "family": "Goniochloridales-undef", "order": "Goniochloridales", "phylum": "Eukaryota-undef", "superkingdom": "Eukaryota"}, "889453": {"species": "Alkalitalea saponilacus", "genus": "Alkalitalea", "family": "Marinilabiliaceae", "order": "Marinilabiliales", "phylum": "Bacteroidetes", "superkingdom": "Bacteria"}, "76857": {"species": "Fusobacterium nucleatum", "genus": "Fusobacterium", "family": "Fusobacteriaceae", "order": "Fusobacteriales", "phylum": "Fusobacteria", "superkingdom": "Bacteria"}, "1881061": {"species": "Stappia sp. ES.058", "genus": "Stappia", "family": "Rhodobacteraceae", "order": "Rhodobacterales", "phylum": "Proteobacteria", "superkingdom": "Bacteria"}, "349101": {"species": "Rhodobacter sphaeroides", "genus": "Rhodobacter", "family": "Rhodobacteraceae", "order": "Rhodobacterales", "phylum": "Proteobacteria", "superkingdom": "Bacteria"}, "59895": {"species": "Cynara cardunculus", "genus": "Cynara", "family": "Asteraceae", "order": "Asterales", "phylum": "Streptophyta", "superkingdom": "Eukaryota"}, "1150389": {"species": "Flavobacteriaceae bacterium UJ101", "genus": "Flavobacteriaceae-undef", "family": "Flavobacteriaceae", "order": "Flavobacteriales", "phylum": "Bacteroidetes", "superkingdom": "Bacteria"}, "56765": {"species": "uncultured marine bacterium", "genus": "Bacteria-undef", "family": "Bacteria-undef", "order": "Bacteria-undef", "phylum": "Bacteria-undef", "superkingdom": "Bacteria"}, "96477": {"species": "Chaetosphaeridium globosum", "genus": "Chaetosphaeridium", "family": "Chaetosphaeridiaceae", "order": "Coleochaetales", "phylum": "Streptophyta", "superkingdom": "Eukaryota"}, "543728": {"species": "Variovorax paradoxus", "genus": "Variovorax", "family": "Comamonadaceae", "order": "Burkholderiales", "phylum": "Proteobacteria", "superkingdom": "Bacteria"}, "1173027": {"species": "Microcoleus sp. PCC 7113", "genus": "Microcoleus", "family": "Microcoleaceae", "order": "Oscillatoriales", "phylum": "Cyanobacteria", "superkingdom": "Bacteria"}, "681157": {"species": "Phaeobacter sp. LSS9", "genus": "Phaeobacter", "family": "Rhodobacteraceae", "order": "Rhodobacterales", "phylum": "Proteobacteria", "superkingdom": "Bacteria"}, "179408": {"species": "Oscillatoria nigro-viridis", "genus": "Oscillatoria", "family": "Oscillatoriaceae", "order": "Oscillatoriales", "phylum": "Cyanobacteria", "superkingdom": "Bacteria"}, "1826607": {"species": "Silicimonas algicola", "genus": "Silicimonas", "family": "Rhodobacteraceae", "order": "Rhodobacterales", "phylum": "Proteobacteria", "superkingdom": "Bacteria"}, "1685010": {"species": "Chryseobacterium glaciei", "genus": "Chryseobacterium", "family": "Weeksellaceae", "order": "Flavobacteriales", "phylum": "Bacteroidetes", "superkingdom": "Bacteria"}, "400092": {"species": "Pontibacter korlensis", "genus": "Pontibacter", "family": "Hymenobacteraceae", "order": "Cytophagales", "phylum": "Bacteroidetes", "superkingdom": "Bacteria"}, "1844006": {"species": "Phaeobacter porticola", "genus": "Phaeobacter", "family": "Rhodobacteraceae", "order": "Rhodobacterales", "phylum": "Proteobacteria", "superkingdom": "Bacteria"}, "208962": {"species": "Escherichia albertii", "genus": "Escherichia", "family": "Enterobacteriaceae", "order": "Enterobacterales", "phylum": "Proteobacteria", "superkingdom": "Bacteria"}, "1389192": {"species": "Cupriavidus sp. USMAHM13", "genus": "Cupriavidus", "family": "Burkholderiaceae", "order": "Burkholderiales", "phylum": "Proteobacteria", "superkingdom": "Bacteria"}, "700598": {"species": "Niastella koreensis", "genus": "Niastella", "family": "Chitinophagaceae", "order": "Chitinophagales", "phylum": "Bacteroidetes", "superkingdom": "Bacteria"}, "1761453": {"species": "Euzebyella marina", "genus": "Euzebyella", "family": "Flavobacteriaceae", "order": "Flavobacteriales", "phylum": "Bacteroidetes", "superkingdom": "Bacteria"}, "652787": {"species": "Mucilaginibacter mallensis", "genus": "Mucilaginibacter", "family": "Sphingobacteriaceae", "order": "Sphingobacteriales", "phylum": "Bacteroidetes", "superkingdom": "Bacteria"}, "1265309": {"species": "Epibacterium mobile", "genus": "Epibacterium", "family": "Rhodobacteraceae", "order": "Rhodobacterales", "phylum": "Proteobacteria", "superkingdom": "Bacteria"}, "1019": {"species": "Capnocytophaga sputigena", "genus": "Capnocytophaga", "family": "Flavobacteriaceae", "order": "Flavobacteriales", "phylum": "Bacteroidetes", "superkingdom": "Bacteria"}, "323450": {"species": "Pontibacter actiniarum", "genus": "Pontibacter", "family": "Hymenobacteraceae", "order": "Cytophagales", "phylum": "Bacteroidetes", "superkingdom": "Bacteria"}, "1678728": {"species": "Flavobacterium kingsejongi", "genus": "Flavobacterium", "family": "Flavobacteriaceae", "order": "Flavobacteriales", "phylum": "Bacteroidetes", "superkingdom": "Bacteria"}, "1355330": {"species": "Flavobacterium faecale", "genus": "Flavobacterium", "family": "Flavobacteriaceae", "order": "Flavobacteriales", "phylum": "Bacteroidetes", "superkingdom": "Bacteria"}, "1241981": {"species": "Chryseobacterium lactis", "genus": "Epilithonimonas", "family": "Weeksellaceae", "order": "Flavobacteriales", "phylum": "Bacteroidetes", "superkingdom": "Bacteria"}, "1842536": {"species": "Agrobacterium sp. RAC06", "genus": "Agrobacterium", "family": "Rhizobiaceae", "order": "Rhizobiales", "phylum": "Proteobacteria", "superkingdom": "Bacteria"}, "311180": {"species": "Salipiger pacificus", "genus": "Salipiger", "family": "Rhodobacteraceae", "order": "Rhodobacterales", "phylum": "Proteobacteria", "superkingdom": "Bacteria"}, "587753": {"species": "Pseudomonas chlororaphis", "genus": "Pseudomonas", "family": "Pseudomonadaceae", "order": "Pseudomonadales", "phylum": "Proteobacteria", "superkingdom": "Bacteria"}, "1848904": {"species": "Capnocytophaga stomatis", "genus": "Capnocytophaga", "family": "Flavobacteriaceae", "order": "Flavobacteriales", "phylum": "Bacteroidetes", "superkingdom": "Bacteria"}, "221822": {"species": "Phaeobacter inhibens", "genus": "Phaeobacter", "family": "Rhodobacteraceae", "order": "Rhodobacterales", "phylum": "Proteobacteria", "superkingdom": "Bacteria"}, "1064539": {"species": "Azospirillum baldaniorum", "genus": "Azospirillum", "family": "Rhodospirillaceae", "order": "Rhodospirillales", "phylum": "Proteobacteria", "superkingdom": "Bacteria"}, "2493678": {"species": "Mesorhizobium sp. M7D.F.Ca.US.005.01.1.1", "genus": "Mesorhizobium", "family": "Phyllobacteriaceae", "order": "Rhizobiales", "phylum": "Proteobacteria", "superkingdom": "Bacteria"}, "935546": {"species": "Mesorhizobium loti", "genus": "Mesorhizobium", "family": "Phyllobacteriaceae", "order": "Rhizobiales", "phylum": "Proteobacteria", "superkingdom": "Bacteria"}, "983548": {"species": "Dokdonia sp. 4H-3-7-5", "genus": "Dokdonia", "family": "Flavobacteriaceae", "order": "Flavobacteriales", "phylum": "Bacteroidetes", "superkingdom": "Bacteria"}, "754423": {"species": "Tenacibaculum sp. SZ-18", "genus": "Tenacibaculum", "family": "Flavobacteriaceae", "order": "Flavobacteriales", "phylum": "Bacteroidetes", "superkingdom": "Bacteria"}, "1515612": {"species": "Sphingopyxis fribergensis", "genus": "Sphingopyxis", "family": "Sphingomonadaceae", "order": "Sphingomonadales", "phylum": "Proteobacteria", "superkingdom": "Bacteria"}, "2017482": {"species": "Thalassococcus sp. S3", "genus": "Thalassococcus", "family": "Rhodobacteraceae", "order": "Rhodobacterales", "phylum": "Proteobacteria", "superkingdom": "Bacteria"}, "1913577": {"species": "Gramella salexigens", "genus": "Gramella", "family": "Flavobacteriaceae", "order": "Flavobacteriales", "phylum": "Bacteroidetes", "superkingdom": "Bacteria"}, "485917": {"species": "Pedobacter heparinus", "genus": "Pedobacter", "family": "Sphingobacteriaceae", "order": "Sphingobacteriales", "phylum": "Bacteroidetes", "superkingdom": "Bacteria"}, "1714848": {"species": "Aquimarina sp. AD1", "genus": "Aquimarina", "family": "Flavobacteriaceae", "order": "Flavobacteriales", "phylum": "Bacteroidetes", "superkingdom": "Bacteria"}, "2055892": {"species": "Idiomarina sp. X4", "genus": "Idiomarina", "family": "Idiomarinaceae", "order": "Alteromonadales", "phylum": "Proteobacteria", "superkingdom": "Bacteria"}, "1714849": {"species": "Aquimarina sp. AD10", "genus": "Aquimarina", "family": "Flavobacteriaceae", "order": "Flavobacteriales", "phylum": "Bacteroidetes", "superkingdom": "Bacteria"}, "1852022": {"species": "Roseitalea porphyridii", "genus": "Roseitalea", "family": "Phyllobacteriaceae", "order": "Rhizobiales", "phylum": "Proteobacteria", "superkingdom": "Bacteria"}, "52035": {"species": "Lobochlamys segnis", "genus": "Lobochlamys", "family": "Chlamydomonadaceae", "order": "Chlamydomonadales", "phylum": "Chlorophyta", "superkingdom": "Eukaryota"}, "1336802": {"species": "Nonlabens sp. Hel1_33_55", "genus": "Nonlabens", "family": "Flavobacteriaceae", "order": "Flavobacteriales", "phylum": "Bacteroidetes", "superkingdom": "Bacteria"}, "1945658": {"species": "Capnocytophaga sp. H4358", "genus": "Capnocytophaga", "family": "Flavobacteriaceae", "order": "Flavobacteriales", "phylum": "Bacteroidetes", "superkingdom": "Bacteria"}, "47678": {"species": "Bacteroides caccae", "genus": "Bacteroides", "family": "Bacteroidaceae", "order": "Bacteroidales", "phylum": "Bacteroidetes", "superkingdom": "Bacteria"}, "2058134": {"species": "Nonlabens sp. MB-3u-79", "genus": "Nonlabens", "family": "Flavobacteriaceae", "order": "Flavobacteriales", "phylum": "Bacteroidetes", "superkingdom": "Bacteria"}, "215743": {"species": "Roseovarius mucosus", "genus": "Roseovarius", "family": "Rhodobacteraceae", "order": "Rhodobacterales", "phylum": "Proteobacteria", "superkingdom": "Bacteria"}, "2109914": {"species": "Ottowia oryzae", "genus": "Ottowia", "family": "Comamonadaceae", "order": "Burkholderiales", "phylum": "Proteobacteria", "superkingdom": "Bacteria"}, "436017": {"species": "Ostreococcus sp. 'lucimarinus'", "genus": "Ostreococcus", "family": "Bathycoccaceae", "order": "Mamiellales", "phylum": "Chlorophyta", "superkingdom": "Eukaryota"}, "754477": {"species": "Methylophaga frappieri", "genus": "Methylophaga", "family": "Piscirickettsiaceae", "order": "Thiotrichales", "phylum": "Proteobacteria", "superkingdom": "Bacteria"}, "1564506": {"species": "Rhodovulum sp. P5", "genus": "Rhodovulum", "family": "Rhodobacteraceae", "order": "Rhodobacterales", "phylum": "Proteobacteria", "superkingdom": "Bacteria"}, "2169400": {"species": "Gemmobacter sp. HYN0069", "genus": "Gemmobacter", "family": "Rhodobacteraceae", "order": "Rhodobacterales", "phylum": "Proteobacteria", "superkingdom": "Bacteria"}, "1249933": {"species": "Winogradskyella sp. RHA_55", "genus": "Winogradskyella", "family": "Flavobacteriaceae", "order": "Flavobacteriales", "phylum": "Bacteroidetes", "superkingdom": "Bacteria"}, "135740": {"species": "Paracoccus kondratievae", "genus": "Paracoccus", "family": "Rhodobacteraceae", "order": "Rhodobacterales", "phylum": "Proteobacteria", "superkingdom": "Bacteria"}, "1727163": {"species": "Algoriphagus sanaruensis", "genus": "Algoriphagus", "family": "Cyclobacteriaceae", "order": "Cytophagales", "phylum": "Bacteroidetes", "superkingdom": "Bacteria"}, "50452": {"species": "Arabis alpina", "genus": "Arabis", "family": "Brassicaceae", "order": "Brassicales", "phylum": "Streptophyta", "superkingdom": "Eukaryota"}, "2494375": {"species": "Aequorivita sp. H23M31", "genus": "Aequorivita", "family": "Flavobacteriaceae", "order": "Flavobacteriales", "phylum": "Bacteroidetes", "superkingdom": "Bacteria"}, "3664": {"species": "Cucurbita pepo", "genus": "Cucurbita", "family": "Cucurbitaceae", "order": "Cucurbitales", "phylum": "Streptophyta", "superkingdom": "Eukaryota"}, "367791": {"species": "Flammeovirga yaeyamensis", "genus": "Flammeovirga", "family": "Flammeovirgaceae", "order": "Cytophagales", "phylum": "Bacteroidetes", "superkingdom": "Bacteria"}, "1737063": {"species": "Brumimicrobium aurantiacum", "genus": "Brumimicrobium", "family": "Crocinitomicaceae", "order": "Flavobacteriales", "phylum": "Bacteroidetes", "superkingdom": "Bacteria"}, "1331258": {"species": "Bordetella pseudohinzii", "genus": "Bordetella", "family": "Alcaligenaceae", "order": "Burkholderiales", "phylum": "Proteobacteria", "superkingdom": "Bacteria"}, "463040": {"species": "Bordetella genomosp. 13", "genus": "Bordetella", "family": "Alcaligenaceae", "order": "Burkholderiales", "phylum": "Proteobacteria", "superkingdom": "Bacteria"}, "2033435": {"species": "Rhodobacteraceae bacterium QY30", "genus": "Rhodobacteraceae-undef", "family": "Rhodobacteraceae", "order": "Rhodobacterales", "phylum": "Proteobacteria", "superkingdom": "Bacteria"}, "1915078": {"species": "Thioclava nitratireducens", "genus": "Thioclava", "family": "Rhodobacteraceae", "order": "Rhodobacterales", "phylum": "Proteobacteria", "superkingdom": "Bacteria"}, "114398": {"species": "Parasteatoda tepidariorum", "genus": "Parasteatoda", "family": "Theridiidae", "order": "Araneae", "phylum": "Arthropoda", "superkingdom": "Eukaryota"}, "880071": {"species": "Bernardetia litoralis", "genus": "Bernardetia", "family": "Bernardetiaceae", "order": "Cytophagales", "phylum": "Bacteroidetes", "superkingdom": "Bacteria"}, "763057": {"species": "Mesorhizobium huakuii", "genus": "Mesorhizobium", "family": "Phyllobacteriaceae", "order": "Rhizobiales", "phylum": "Proteobacteria", "superkingdom": "Bacteria"}, "1670800": {"species": "Mesorhizobium oceanicum", "genus": "Mesorhizobium", "family": "Phyllobacteriaceae", "order": "Rhizobiales", "phylum": "Proteobacteria", "superkingdom": "Bacteria"}, "1452724": {"species": "Flavobacterium psychrophilum", "genus": "Flavobacterium", "family": "Flavobacteriaceae", "order": "Flavobacteriales", "phylum": "Bacteroidetes", "superkingdom": "Bacteria"}, "1842727": {"species": "Rhodoferax koreense", "genus": "Rhodoferax", "family": "Comamonadaceae", "order": "Burkholderiales", "phylum": "Proteobacteria", "superkingdom": "Bacteria"}, "35806": {"species": "Rhodovulum sulfidophilum", "genus": "Rhodovulum", "family": "Rhodobacteraceae", "order": "Rhodobacterales", "phylum": "Proteobacteria", "superkingdom": "Bacteria"}, "1306519": {"species": "Flavobacterium commune", "genus": "Flavobacterium", "family": "Flavobacteriaceae", "order": "Flavobacteriales", "phylum": "Bacteroidetes", "superkingdom": "Bacteria"}, "8364": {"species": "Xenopus tropicalis", "genus": "Xenopus", "family": "Pipidae", "order": "Anura", "phylum": "Chordata", "superkingdom": "Eukaryota"}, "2293862": {"species": "Ruegeria sp. AD91A", "genus": "Ruegeria", "family": "Rhodobacteraceae", "order": "Rhodobacterales", "phylum": "Proteobacteria", "superkingdom": "Bacteria"}, "45351": {"species": "Nematostella vectensis", "genus": "Nematostella", "family": "Edwardsiidae", "order": "Actiniaria", "phylum": "Cnidaria", "superkingdom": "Eukaryota"}, "886377": {"species": "Muricauda ruestringensis", "genus": "Muricauda", "family": "Flavobacteriaceae", "order": "Flavobacteriales", "phylum": "Bacteroidetes", "superkingdom": "Bacteria"}, "163309": {"species": "Geminella minor", "genus": "Geminella", "family": "Chlorellaceae", "order": "Chlorellales", "phylum": "Chlorophyta", "superkingdom": "Eukaryota"}, "308754": {"species": "Rhodovulum sp. MB263", "genus": "Rhodovulum", "family": "Rhodobacteraceae", "order": "Rhodobacterales", "phylum": "Proteobacteria", "superkingdom": "Bacteria"}, "1188256": {"species": "Rhodovulum sulfidophilum", "genus": "Rhodovulum", "family": "Rhodobacteraceae", "order": "Rhodobacterales", "phylum": "Proteobacteria", "superkingdom": "Bacteria"}, "320787": {"species": "Cyclobacterium amurskyense", "genus": "Cyclobacterium", "family": "Cyclobacteriaceae", "order": "Cytophagales", "phylum": "Bacteroidetes", "superkingdom": "Bacteria"}, "1045808": {"species": "Rhodococcus sp. YL-1", "genus": "Rhodococcus", "family": "Nocardiaceae", "order": "Corynebacteriales", "phylum": "Actinobacteria", "superkingdom": "Bacteria"}, "402612": {"species": "Flavobacterium psychrophilum", "genus": "Flavobacterium", "family": "Flavobacteriaceae", "order": "Flavobacteriales", "phylum": "Bacteroidetes", "superkingdom": "Bacteria"}, "192812": {"species": "Erythrobacter flavus", "genus": "Erythrobacter", "family": "Erythrobacteraceae", "order": "Sphingomonadales", "phylum": "Proteobacteria", "superkingdom": "Bacteria"}, "2057741": {"species": "Bradyrhizobium sp. SK17", "genus": "Bradyrhizobium", "family": "Bradyrhizobiaceae", "order": "Rhizobiales", "phylum": "Proteobacteria", "superkingdom": "Bacteria"}, "2162713": {"species": "Flavobacterium magnum", "genus": "Flavobacterium", "family": "Flavobacteriaceae", "order": "Flavobacteriales", "phylum": "Bacteroidetes", "superkingdom": "Bacteria"}, "187304": {"species": "Labrenzia aggregata", "genus": "Labrenzia", "family": "Rhodobacteraceae", "order": "Rhodobacterales", "phylum": "Proteobacteria", "superkingdom": "Bacteria"}, "542399": {"species": "uncultured bacterium ARCTIC12_D_07", "genus": "Bacteria-undef", "family": "Bacteria-undef", "order": "Bacteria-undef", "phylum": "Bacteria-undef", "superkingdom": "Bacteria"}, "266779": {"species": "Chelativorans sp. BNC1", "genus": "Chelativorans", "family": "Phyllobacteriaceae", "order": "Rhizobiales", "phylum": "Proteobacteria", "superkingdom": "Bacteria"}, "1714860": {"species": "Aquimarina sp. BL5", "genus": "Aquimarina", "family": "Flavobacteriaceae", "order": "Flavobacteriales", "phylum": "Bacteroidetes", "superkingdom": "Bacteria"}, "242619": {"species": "Porphyromonas gingivalis", "genus": "Porphyromonas", "family": "Porphyromonadaceae", "order": "Bacteroidales", "phylum": "Bacteroidetes", "superkingdom": "Bacteria"}, "102107": {"species": "Prunus mume", "genus": "Prunus", "family": "Rosaceae", "order": "Rosales", "phylum": "Streptophyta", "superkingdom": "Eukaryota"}, "68209": {"species": "Streptomyces globosus", "genus": "Streptomyces", "family": "Streptomycetaceae", "order": "Streptomycetales", "phylum": "Actinobacteria", "superkingdom": "Bacteria"}, "575614": {"species": "Prevotella sp. oral taxon 299", "genus": "Prevotella", "family": "Prevotellaceae", "order": "Bacteroidales", "phylum": "Bacteroidetes", "superkingdom": "Bacteria"}, "5480": {"species": "Candida parapsilosis", "genus": "Candida", "family": "Debaryomycetaceae", "order": "Saccharomycetales", "phylum": "Ascomycota", "superkingdom": "Eukaryota"}, "1609758": {"species": "Novosphingobium sp. P6W", "genus": "Novosphingobium", "family": "Sphingomonadaceae", "order": "Sphingomonadales", "phylum": "Proteobacteria", "superkingdom": "Bacteria"}, "2069432": {"species": "Tamlana sp. UJ94", "genus": "Tamlana", "family": "Flavobacteriaceae", "order": "Flavobacteriales", "phylum": "Bacteroidetes", "superkingdom": "Bacteria"}, "1703964": {"species": "Rhizobium sp. N621", "genus": "Rhizobium", "family": "Rhizobiaceae", "order": "Rhizobiales", "phylum": "Proteobacteria", "superkingdom": "Bacteria"}, "238": {"species": "Elizabethkingia meningoseptica", "genus": "Elizabethkingia", "family": "Weeksellaceae", "order": "Flavobacteriales", "phylum": "Bacteroidetes", "superkingdom": "Bacteria"}, "2015076": {"species": "Chryseobacterium sp. T16E-39", "genus": "Chryseobacterium", "family": "Weeksellaceae", "order": "Flavobacteriales", "phylum": "Bacteroidetes", "superkingdom": "Bacteria"}, "388399": {"species": "Sagittula stellata", "genus": "Sagittula", "family": "Rhodobacteraceae", "order": "Rhodobacterales", "phylum": "Proteobacteria", "superkingdom": "Bacteria"}, "1124835": {"species": "Chryseobacterium carnipullorum", "genus": "Chryseobacterium", "family": "Weeksellaceae", "order": "Flavobacteriales", "phylum": "Bacteroidetes", "superkingdom": "Bacteria"}, "2058137": {"species": "Polaribacter sp. ALD11", "genus": "Polaribacter", "family": "Flavobacteriaceae", "order": "Flavobacteriales", "phylum": "Bacteroidetes", "superkingdom": "Bacteria"}, "1168034": {"species": "Draconibacterium orientale", "genus": "Draconibacterium", "family": "Prolixibacteraceae", "order": "Marinilabiliales", "phylum": "Bacteroidetes", "superkingdom": "Bacteria"}, "350701": {"species": "Burkholderia dolosa", "genus": "Burkholderia", "family": "Burkholderiaceae", "order": "Burkholderiales", "phylum": "Proteobacteria", "superkingdom": "Bacteria"}, "1795355": {"species": "Echinicola strongylocentroti", "genus": "Echinicola", "family": "Cyclobacteriaceae", "order": "Cytophagales", "phylum": "Bacteroidetes", "superkingdom": "Bacteria"}, "4558": {"species": "Sorghum bicolor", "genus": "Sorghum", "family": "Poaceae", "order": "Poales", "phylum": "Streptophyta", "superkingdom": "Eukaryota"}, "313603": {"species": "Maribacter sp. HTCC2170", "genus": "Maribacter", "family": "Flavobacteriaceae", "order": "Flavobacteriales", "phylum": "Bacteroidetes", "superkingdom": "Bacteria"}, "1400053": {"species": "Bacteroidales bacterium CF", "genus": "Bacteroidales-undef", "family": "Bacteroidales-undef", "order": "Bacteroidales", "phylum": "Bacteroidetes", "superkingdom": "Bacteria"}, "322710": {"species": "Azotobacter vinelandii", "genus": "Azotobacter", "family": "Pseudomonadaceae", "order": "Pseudomonadales", "phylum": "Proteobacteria", "superkingdom": "Bacteria"}, "74091": {"species": "Sargassum confusum", "genus": "Sargassum", "family": "Sargassaceae", "order": "Fucales", "phylum": "Eukaryota-undef", "superkingdom": "Eukaryota"}, "1420917": {"species": "Marinobacter salarius", "genus": "Marinobacter", "family": "Alteromonadaceae", "order": "Alteromonadales", "phylum": "Proteobacteria", "superkingdom": "Bacteria"}, "502026": {"species": "marine bacterium 01-004080", "genus": "Bacteria-undef", "family": "Bacteria-undef", "order": "Bacteria-undef", "phylum": "Bacteria-undef", "superkingdom": "Bacteria"}, "1389004": {"species": "Sulfitobacter sp. SK011", "genus": "Sulfitobacter", "family": "Rhodobacteraceae", "order": "Rhodobacterales", "phylum": "Proteobacteria", "superkingdom": "Bacteria"}, "2183896": {"species": "Flavobacterium crocinum", "genus": "Flavobacterium", "family": "Flavobacteriaceae", "order": "Flavobacteriales", "phylum": "Bacteroidetes", "superkingdom": "Bacteria"}, "395965": {"species": "Methylocella silvestris", "genus": "Methylocella", "family": "Beijerinckiaceae", "order": "Rhizobiales", "phylum": "Proteobacteria", "superkingdom": "Bacteria"}, "300": {"species": "Pseudomonas mendocina", "genus": "Pseudomonas", "family": "Pseudomonadaceae", "order": "Pseudomonadales", "phylum": "Proteobacteria", "superkingdom": "Bacteria"}, "557760": {"species": "Rhodobacter sphaeroides", "genus": "Rhodobacter", "family": "Rhodobacteraceae", "order": "Rhodobacterales", "phylum": "Proteobacteria", "superkingdom": "Bacteria"}, "743722": {"species": "Sphingobacterium sp. 21", "genus": "Sphingobacterium", "family": "Sphingobacteriaceae", "order": "Sphingobacteriales", "phylum": "Bacteroidetes", "superkingdom": "Bacteria"}, "1357916": {"species": "Sphingopyxis sp. QXT-31", "genus": "Sphingopyxis", "family": "Sphingomonadaceae", "order": "Sphingomonadales", "phylum": "Proteobacteria", "superkingdom": "Bacteria"}, "395491": {"species": "Rhizobium leguminosarum", "genus": "Rhizobium", "family": "Rhizobiaceae", "order": "Rhizobiales", "phylum": "Proteobacteria", "superkingdom": "Bacteria"}, "2493679": {"species": "Mesorhizobium sp. M8A.F.Ca.ET.057.01.1.1", "genus": "Mesorhizobium", "family": "Phyllobacteriaceae", "order": "Rhizobiales", "phylum": "Proteobacteria", "superkingdom": "Bacteria"}, "1697043": {"species": "Bordetella sp. H567", "genus": "Bordetella", "family": "Alcaligenaceae", "order": "Burkholderiales", "phylum": "Proteobacteria", "superkingdom": "Bacteria"}, "1702325": {"species": "Chelatococcus sp. CO-6", "genus": "Chelatococcus", "family": "Chelatococcaceae", "order": "Rhizobiales", "phylum": "Proteobacteria", "superkingdom": "Bacteria"}, "421525": {"species": "Chryseobacterium haifense", "genus": "Kaistella", "family": "Weeksellaceae", "order": "Flavobacteriales", "phylum": "Bacteroidetes", "superkingdom": "Bacteria"}, "52555": {"species": "Synura petersenii", "genus": "Synura", "family": "Mallomonadaceae", "order": "Synurales", "phylum": "Eukaryota-undef", "superkingdom": "Eukaryota"}, "1226968": {"species": "Azospirillum humicireducens", "genus": "Azospirillum", "family": "Rhodospirillaceae", "order": "Rhodospirillales", "phylum": "Proteobacteria", "superkingdom": "Bacteria"}, "1034807": {"species": "Flavobacterium branchiophilum", "genus": "Flavobacterium", "family": "Flavobacteriaceae", "order": "Flavobacteriales", "phylum": "Bacteroidetes", "superkingdom": "Bacteria"}, "2051553": {"species": "Methylobacterium currus", "genus": "Methylobacterium", "family": "Methylobacteriaceae", "order": "Rhizobiales", "phylum": "Proteobacteria", "superkingdom": "Bacteria"}, "686597": {"species": "Martelella sp. AD-3", "genus": "Martelella", "family": "Aurantimonadaceae", "order": "Rhizobiales", "phylum": "Proteobacteria", "superkingdom": "Bacteria"}, "396": {"species": "Rhizobium phaseoli", "genus": "Rhizobium", "family": "Rhizobiaceae", "order": "Rhizobiales", "phylum": "Proteobacteria", "superkingdom": "Bacteria"}, "702113": {"species": "Novosphingobium sp. PP1Y", "genus": "Novosphingobium", "family": "Sphingomonadaceae", "order": "Sphingomonadales", "phylum": "Proteobacteria", "superkingdom": "Bacteria"}, "32009": {"species": "Burkholderia gladioli", "genus": "Burkholderia", "family": "Burkholderiaceae", "order": "Burkholderiales", "phylum": "Proteobacteria", "superkingdom": "Bacteria"}, "656519": {"species": "Halanaerobium hydrogeniformans", "genus": "Halanaerobium", "family": "Halanaerobiaceae", "order": "Halanaerobiales", "phylum": "Firmicutes", "superkingdom": "Bacteria"}, "1437877": {"species": "Xanthomonas phaseoli", "genus": "Xanthomonas", "family": "Xanthomonadaceae", "order": "Xanthomonadales", "phylum": "Proteobacteria", "superkingdom": "Bacteria"}, "246200": {"species": "Ruegeria pomeroyi", "genus": "Ruegeria", "family": "Rhodobacteraceae", "order": "Rhodobacterales", "phylum": "Proteobacteria", "superkingdom": "Bacteria"}, "929556": {"species": "Solitalea canadensis", "genus": "Solitalea", "family": "Sphingobacteriaceae", "order": "Sphingobacteriales", "phylum": "Bacteroidetes", "superkingdom": "Bacteria"}, "245": {"species": "Flavobacterium aquatile", "genus": "Flavobacterium", "family": "Flavobacteriaceae", "order": "Flavobacteriales", "phylum": "Bacteroidetes", "superkingdom": "Bacteria"}, "991905": {"species": "Polymorphum gilvum", "genus": "Polymorphum", "family": "Proteobacteria-undef", "order": "Proteobacteria-undef", "phylum": "Proteobacteria", "superkingdom": "Bacteria"}, "1790137": {"species": "Wenyingzhuangia fucanilytica", "genus": "Wenyingzhuangia", "family": "Flavobacteriaceae", "order": "Flavobacteriales", "phylum": "Bacteroidetes", "superkingdom": "Bacteria"}, "39645": {"species": "Mesorhizobium ciceri", "genus": "Mesorhizobium", "family": "Phyllobacteriaceae", "order": "Rhizobiales", "phylum": "Proteobacteria", "superkingdom": "Bacteria"}, "3649": {"species": "Carica papaya", "genus": "Carica", "family": "Caricaceae", "order": "Brassicales", "phylum": "Streptophyta", "superkingdom": "Eukaryota"}, "1325107": {"species": "Bradyrhizobium zhanjiangense", "genus": "Bradyrhizobium", "family": "Bradyrhizobiaceae", "order": "Rhizobiales", "phylum": "Proteobacteria", "superkingdom": "Bacteria"}, "104336": {"species": "Microbacterium foliorum", "genus": "Microbacterium", "family": "Microbacteriaceae", "order": "Micrococcales", "phylum": "Actinobacteria", "superkingdom": "Bacteria"}, "34004": {"species": "Paracoccus aminovorans", "genus": "Paracoccus", "family": "Rhodobacteraceae", "order": "Rhodobacterales", "phylum": "Proteobacteria", "superkingdom": "Bacteria"}, "1500686": {"species": "Pseudomonas sp. Os17", "genus": "Pseudomonas", "family": "Pseudomonadaceae", "order": "Pseudomonadales", "phylum": "Proteobacteria", "superkingdom": "Bacteria"}, "652103": {"species": "Rhodopseudomonas palustris", "genus": "Rhodopseudomonas", "family": "Bradyrhizobiaceae", "order": "Rhizobiales", "phylum": "Proteobacteria", "superkingdom": "Bacteria"}, "2203213": {"species": "Roseovarius sp. TM1035", "genus": "Roseovarius", "family": "Rhodobacteraceae", "order": "Rhodobacterales", "phylum": "Proteobacteria", "superkingdom": "Bacteria"}, "347834": {"species": "Rhizobium etli", "genus": "Rhizobium", "family": "Rhizobiaceae", "order": "Rhizobiales", "phylum": "Proteobacteria", "superkingdom": "Bacteria"}, "1825976": {"species": "Neorhizobium sp. NCHU2750", "genus": "Neorhizobium", "family": "Rhizobiaceae", "order": "Rhizobiales", "phylum": "Proteobacteria", "superkingdom": "Bacteria"}, "100272": {"species": "uncultured eukaryote", "genus": "Eukaryota-undef", "family": "Eukaryota-undef", "order": "Eukaryota-undef", "phylum": "Eukaryota-undef", "superkingdom": "Eukaryota"}, "204722": {"species": "Brucella suis", "genus": "Brucella", "family": "Brucellaceae", "order": "Rhizobiales", "phylum": "Proteobacteria", "superkingdom": "Bacteria"}, "479436": {"species": "Veillonella parvula", "genus": "Veillonella", "family": "Veillonellaceae", "order": "Veillonellales", "phylum": "Firmicutes", "superkingdom": "Bacteria"}, "639310": {"species": "Olleya aquimaris", "genus": "Olleya", "family": "Flavobacteriaceae", "order": "Flavobacteriales", "phylum": "Bacteroidetes", "superkingdom": "Bacteria"}, "858337": {"species": "uncultured Choricystis", "genus": "Chlorophyta-undef", "family": "Chlorophyta-undef", "order": "Chlorophyta-undef", "phylum": "Chlorophyta", "superkingdom": "Eukaryota"}, "1866325": {"species": "Sphingopyxis sp. MG", "genus": "Sphingopyxis", "family": "Sphingomonadaceae", "order": "Sphingomonadales", "phylum": "Proteobacteria", "superkingdom": "Bacteria"}, "1784714": {"species": "Arcticibacterium luteifluviistationis", "genus": "Arcticibacterium", "family": "Cytophagaceae", "order": "Cytophagales", "phylum": "Bacteroidetes", "superkingdom": "Bacteria"}, "542410": {"species": "uncultured bacterium ARCTIC23_B_12", "genus": "Bacteria-undef", "family": "Bacteria-undef", "order": "Bacteria-undef", "phylum": "Bacteria-undef", "superkingdom": "Bacteria"}, "2282475": {"species": "Achromobacter sp. B7", "genus": "Achromobacter", "family": "Alcaligenaceae", "order": "Burkholderiales", "phylum": "Proteobacteria", "superkingdom": "Bacteria"}, "1609966": {"species": "Confluentimicrobium sp. EMB200-NS6", "genus": "Confluentimicrobium", "family": "Rhodobacteraceae", "order": "Rhodobacterales", "phylum": "Proteobacteria", "superkingdom": "Bacteria"}, "2282170": {"species": "Kordia sp. SMS9", "genus": "Kordia", "family": "Flavobacteriaceae", "order": "Flavobacteriales", "phylum": "Bacteroidetes", "superkingdom": "Bacteria"}, "1579316": {"species": "Halocynthiibacter arcticus", "genus": "Halocynthiibacter", "family": "Rhodobacteraceae", "order": "Rhodobacterales", "phylum": "Proteobacteria", "superkingdom": "Bacteria"}, "1798225": {"species": "Formosa sp. Hel1_31_208", "genus": "Formosa", "family": "Flavobacteriaceae", "order": "Flavobacteriales", "phylum": "Bacteroidetes", "superkingdom": "Bacteria"}, "880159": {"species": "Bathycoccus sp. RCC1105 virus BpV", "genus": "Prasinovirus", "family": "Phycodnaviridae", "order": "Algavirales", "phylum": "Nucleocytoviricota", "superkingdom": "Viruses"}, "554055": {"species": "Micractinium conductrix", "genus": "Micractinium", "family": "Chlorellaceae", "order": "Chlorellales", "phylum": "Chlorophyta", "superkingdom": "Eukaryota"}, "403776": {"species": "Sphingobacterium sp. PM2-P1-29", "genus": "Sphingobacterium", "family": "Sphingobacteriaceae", "order": "Sphingobacteriales", "phylum": "Bacteroidetes", "superkingdom": "Bacteria"}, "1936081": {"species": "Seonamhaeicola sp. S2-3", "genus": "Seonamhaeicola", "family": "Flavobacteriaceae", "order": "Flavobacteriales", "phylum": "Bacteroidetes", "superkingdom": "Bacteria"}, "1080223": {"species": "Arcobacter pacificus", "genus": "Malaciobacter", "family": "Campylobacteraceae", "order": "Campylobacterales", "phylum": "Proteobacteria", "superkingdom": "Bacteria"}, "926570": {"species": "Acidiphilium multivorum", "genus": "Acidiphilium", "family": "Acetobacteraceae", "order": "Rhodospirillales", "phylum": "Proteobacteria", "superkingdom": "Bacteria"}, "1416941": {"species": "Closterium baillyanum", "genus": "Closterium", "family": "Closteriaceae", "order": "Desmidiales", "phylum": "Streptophyta", "superkingdom": "Eukaryota"}, "2007176": {"species": "Dipterocladia arabiensis", "genus": "Dipterocladia", "family": "Dasyaceae", "order": "Ceramiales", "phylum": "Rhodophyta", "superkingdom": "Eukaryota"}, "1903694": {"species": "Oceanisphaera avium", "genus": "Oceanisphaera", "family": "Aeromonadaceae", "order": "Aeromonadales", "phylum": "Proteobacteria", "superkingdom": "Bacteria"}, "429581": {"species": "uncultured bacterium pMCBF6", "genus": "Bacteria-undef", "family": "Bacteria-undef", "order": "Bacteria-undef", "phylum": "Bacteria-undef", "superkingdom": "Bacteria"}, "2493674": {"species": "Mesorhizobium sp. M2A.F.Ca.ET.046.03.2.1", "genus": "Mesorhizobium", "family": "Phyllobacteriaceae", "order": "Rhizobiales", "phylum": "Proteobacteria", "superkingdom": "Bacteria"}, "1404367": {"species": "Bradyrhizobium symbiodeficiens", "genus": "Bradyrhizobium", "family": "Bradyrhizobiaceae", "order": "Rhizobiales", "phylum": "Proteobacteria", "superkingdom": "Bacteria"}, "528244": {"species": "Azospirillum thiophilum", "genus": "Azospirillum", "family": "Rhodospirillaceae", "order": "Rhodospirillales", "phylum": "Proteobacteria", "superkingdom": "Bacteria"}, "110193": {"species": "Nicrophorus vespilloides", "genus": "Nicrophorus", "family": "Silphidae", "order": "Coleoptera", "phylum": "Arthropoda", "superkingdom": "Eukaryota"}, "1850246": {"species": "Urechidicola croceus", "genus": "Urechidicola", "family": "Flavobacteriaceae", "order": "Flavobacteriales", "phylum": "Bacteroidetes", "superkingdom": "Bacteria"}, "542444": {"species": "uncultured bacterium DC-99E", "genus": "Bacteria-undef", "family": "Bacteria-undef", "order": "Bacteria-undef", "phylum": "Bacteria-undef", "superkingdom": "Bacteria"}, "163310": {"species": "Interfilum terricola", "genus": "Interfilum", "family": "Klebsormidiaceae", "order": "Klebsormidiales", "phylum": "Streptophyta", "superkingdom": "Eukaryota"}, "3708": {"species": "Brassica napus", "genus": "Brassica", "family": "Brassicaceae", "order": "Brassicales", "phylum": "Streptophyta", "superkingdom": "Eukaryota"}, "2058135": {"species": "Olleya sp. Bg11-27", "genus": "Olleya", "family": "Flavobacteriaceae", "order": "Flavobacteriales", "phylum": "Bacteroidetes", "superkingdom": "Bacteria"}, "69332": {"species": "Chara braunii", "genus": "Chara", "family": "Characeae", "order": "Charales", "phylum": "Streptophyta", "superkingdom": "Eukaryota"}, "384": {"species": "Rhizobium leguminosarum", "genus": "Rhizobium", "family": "Rhizobiaceae", "order": "Rhizobiales", "phylum": "Proteobacteria", "superkingdom": "Bacteria"}, "49451": {"species": "Nicotiana attenuata", "genus": "Nicotiana", "family": "Solanaceae", "order": "Solanales", "phylum": "Streptophyta", "superkingdom": "Eukaryota"}, "1458492": {"species": "Myroides sp. ZB35", "genus": "Myroides", "family": "Flavobacteriaceae", "order": "Flavobacteriales", "phylum": "Bacteroidetes", "superkingdom": "Bacteria"}, "195105": {"species": "Haematobacter massiliensis", "genus": "Haematobacter", "family": "Rhodobacteraceae", "order": "Rhodobacterales", "phylum": "Proteobacteria", "superkingdom": "Bacteria"}, "539329": {"species": "Francisella philomiragia", "genus": "Francisella", "family": "Francisellaceae", "order": "Thiotrichales", "phylum": "Proteobacteria", "superkingdom": "Bacteria"}, "83263": {"species": "Aminobacter aminovorans", "genus": "Aminobacter", "family": "Phyllobacteriaceae", "order": "Rhizobiales", "phylum": "Proteobacteria", "superkingdom": "Bacteria"}, "71743": {"species": "Chlorogonium capillatum", "genus": "Chlorogonium", "family": "Haematococcaceae", "order": "Chlamydomonadales", "phylum": "Chlorophyta", "superkingdom": "Eukaryota"}, "1367847": {"species": "Paracoccus aminophilus", "genus": "Paracoccus", "family": "Rhodobacteraceae", "order": "Rhodobacterales", "phylum": "Proteobacteria", "superkingdom": "Bacteria"}, "38293": {"species": "Photobacterium damselae", "genus": "Photobacterium", "family": "Vibrionaceae", "order": "Vibrionales", "phylum": "Proteobacteria", "superkingdom": "Bacteria"}, "398580": {"species": "Dinoroseobacter shibae", "genus": "Dinoroseobacter", "family": "Rhodobacteraceae", "order": "Rhodobacterales", "phylum": "Proteobacteria", "superkingdom": "Bacteria"}, "929562": {"species": "Emticicia oligotrophica", "genus": "Emticicia", "family": "Cytophagaceae", "order": "Cytophagales", "phylum": "Bacteroidetes", "superkingdom": "Bacteria"}, "253288": {"species": "Malassezia yamatoensis", "genus": "Malassezia", "family": "Malasseziaceae", "order": "Malasseziales", "phylum": "Basidiomycota", "superkingdom": "Eukaryota"}, "2787": {"species": "Porphyra purpurea", "genus": "Porphyra", "family": "Bangiaceae", "order": "Bangiales", "phylum": "Rhodophyta", "superkingdom": "Eukaryota"}, "1267768": {"species": "Brevirhabdus pacifica", "genus": "Brevirhabdus", "family": "Rhodobacteraceae", "order": "Rhodobacterales", "phylum": "Proteobacteria", "superkingdom": "Bacteria"}, "542429": {"species": "uncultured bacterium ARCTIC38_A_01", "genus": "Bacteria-undef", "family": "Bacteria-undef", "order": "Bacteria-undef", "phylum": "Bacteria-undef", "superkingdom": "Bacteria"}, "2483033": {"species": "Parasedimentitalea marina", "genus": "Parasedimentitalea", "family": "Rhodobacteraceae", "order": "Rhodobacterales", "phylum": "Proteobacteria", "superkingdom": "Bacteria"}, "352858": {"species": "Bacillus sp. Y1", "genus": "Bacillus", "family": "Bacillaceae", "order": "Bacillales", "phylum": "Firmicutes", "superkingdom": "Bacteria"}, "666509": {"species": "Planktomarina temperata", "genus": "Planktomarina", "family": "Rhodobacteraceae", "order": "Rhodobacterales", "phylum": "Proteobacteria", "superkingdom": "Bacteria"}, "1010": {"species": "Sphingobacterium mizutaii", "genus": "Sphingobacterium", "family": "Sphingobacteriaceae", "order": "Sphingobacteriales", "phylum": "Bacteroidetes", "superkingdom": "Bacteria"}, "762903": {"species": "Pseudopedobacter saltans", "genus": "Pseudopedobacter", "family": "Sphingobacteriaceae", "order": "Sphingobacteriales", "phylum": "Bacteroidetes", "superkingdom": "Bacteria"}, "1967781": {"species": "Rhizobium esperanzae", "genus": "Rhizobium", "family": "Rhizobiaceae", "order": "Rhizobiales", "phylum": "Proteobacteria", "superkingdom": "Bacteria"}, "2072406": {"species": "Stenotrophomonas sp. ZAC14D2_NAIMI4_6", "genus": "Stenotrophomonas", "family": "Xanthomonadaceae", "order": "Xanthomonadales", "phylum": "Proteobacteria", "superkingdom": "Bacteria"}, "28087": {"species": "Legionella sainthelensi", "genus": "Legionella", "family": "Legionellaceae", "order": "Legionellales", "phylum": "Proteobacteria", "superkingdom": "Bacteria"}, "215447": {"species": "undef", "genus": "undef", "family": "undef", "order": "undef", "phylum": "undef", "superkingdom": "undef"}, "1347342": {"species": "Formosa agariphila", "genus": "Formosa", "family": "Flavobacteriaceae", "order": "Flavobacteriales", "phylum": "Bacteroidetes", "superkingdom": "Bacteria"}, "225991": {"species": "Comamonas aquatica", "genus": "Comamonas", "family": "Comamonadaceae", "order": "Burkholderiales", "phylum": "Proteobacteria", "superkingdom": "Bacteria"}, "28189": {"species": "Capnocytophaga cynodegmi", "genus": "Capnocytophaga", "family": "Flavobacteriaceae", "order": "Flavobacteriales", "phylum": "Bacteroidetes", "superkingdom": "Bacteria"}, "420662": {"species": "Methylibium petroleiphilum", "genus": "Methylibium", "family": "Burkholderiales-undef", "order": "Burkholderiales", "phylum": "Proteobacteria", "superkingdom": "Bacteria"}, "596154": {"species": "Alicycliphilus denitrificans", "genus": "Alicycliphilus", "family": "Comamonadaceae", "order": "Burkholderiales", "phylum": "Proteobacteria", "superkingdom": "Bacteria"}, "188932": {"species": "Pedobacter cryoconitis", "genus": "Pedobacter", "family": "Sphingobacteriaceae", "order": "Sphingobacteriales", "phylum": "Bacteroidetes", "superkingdom": "Bacteria"}, "2487065": {"species": "Chryseobacterium sp. G0201", "genus": "Chryseobacterium", "family": "Weeksellaceae", "order": "Flavobacteriales", "phylum": "Bacteroidetes", "superkingdom": "Bacteria"}, "145388": {"species": "Monoraphidium neglectum", "genus": "Monoraphidium", "family": "Selenastraceae", "order": "Sphaeropleales", "phylum": "Chlorophyta", "superkingdom": "Eukaryota"}, "135562": {"species": "Cytophaga sp. MBIC01484", "genus": "Cytophaga", "family": "Cytophagaceae", "order": "Cytophagales", "phylum": "Bacteroidetes", "superkingdom": "Bacteria"}, "28090": {"species": "Acinetobacter lwoffii", "genus": "Acinetobacter", "family": "Moraxellaceae", "order": "Pseudomonadales", "phylum": "Proteobacteria", "superkingdom": "Bacteria"}, "74033": {"species": "Antarctobacter heliothermus", "genus": "Antarctobacter", "family": "Rhodobacteraceae", "order": "Rhodobacterales", "phylum": "Proteobacteria", "superkingdom": "Bacteria"}, "542402": {"species": "uncultured bacterium ARCTIC13_E_12", "genus": "Bacteria-undef", "family": "Bacteria-undef", "order": "Bacteria-undef", "phylum": "Bacteria-undef", "superkingdom": "Bacteria"}, "1231626": {"species": "Cardinium endosymbiont of Encarsia pergandiella", "genus": "Candidatus Cardinium", "family": "Amoebophilaceae", "order": "Cytophagales", "phylum": "Bacteroidetes", "superkingdom": "Bacteria"}, "63459": {"species": "Chenopodium quinoa", "genus": "Chenopodium", "family": "Chenopodiaceae", "order": "Caryophyllales", "phylum": "Streptophyta", "superkingdom": "Eukaryota"}, "28181": {"species": "Magnetovibrio blakemorei", "genus": "Magnetovibrio", "family": "Rhodospirillaceae", "order": "Rhodospirillales", "phylum": "Proteobacteria", "superkingdom": "Bacteria"}, "911045": {"species": "Pseudovibrio sp. FO-BEG1", "genus": "Pseudovibrio", "family": "Rhodobacteraceae", "order": "Rhodobacterales", "phylum": "Proteobacteria", "superkingdom": "Bacteria"}, "1280002": {"species": "Vibrio jasicida", "genus": "Vibrio", "family": "Vibrionaceae", "order": "Vibrionales", "phylum": "Proteobacteria", "superkingdom": "Bacteria"}, "542383": {"species": "uncultured bacterium ARCTIC02_G_04", "genus": "Bacteria-undef", "family": "Bacteria-undef", "order": "Bacteria-undef", "phylum": "Bacteria-undef", "superkingdom": "Bacteria"}, "76832": {"species": "Myroides odoratimimus", "genus": "Myroides", "family": "Flavobacteriaceae", "order": "Flavobacteriales", "phylum": "Bacteroidetes", "superkingdom": "Bacteria"}, "392300": {"species": "Histiona aroides", "genus": "Histiona", "family": "Histionidae", "order": "Jakobida", "phylum": "Eukaryota-undef", "superkingdom": "Eukaryota"}, "1191459": {"species": "Flammeovirga sp. MY04", "genus": "Flammeovirga", "family": "Flammeovirgaceae", "order": "Cytophagales", "phylum": "Bacteroidetes", "superkingdom": "Bacteria"}, "1379910": {"species": "Rufibacter sp. DG31D", "genus": "Rufibacter", "family": "Hymenobacteraceae", "order": "Cytophagales", "phylum": "Bacteroidetes", "superkingdom": "Bacteria"}, "728003": {"species": "Cycloclasticus sp. PY97N", "genus": "Cycloclasticus", "family": "Piscirickettsiaceae", "order": "Thiotrichales", "phylum": "Proteobacteria", "superkingdom": "Bacteria"}, "2493673": {"species": "Mesorhizobium sp. M1B.F.Ca.ET.045.04.1.1", "genus": "Mesorhizobium", "family": "Phyllobacteriaceae", "order": "Rhizobiales", "phylum": "Proteobacteria", "superkingdom": "Bacteria"}, "592029": {"species": "Nonlabens dokdonensis", "genus": "Nonlabens", "family": "Flavobacteriaceae", "order": "Flavobacteriales", "phylum": "Bacteroidetes", "superkingdom": "Bacteria"}, "413404": {"species": "Candidatus Ruthia magnifica", "genus": "Candidatus Ruthia", "family": "Proteobacteria-undef", "order": "Proteobacteria-undef", "phylum": "Proteobacteria", "superkingdom": "Bacteria"}, "2493669": {"species": "Mesorhizobium sp. M1D.F.Ca.ET.043.01.1.1", "genus": "Mesorhizobium", "family": "Phyllobacteriaceae", "order": "Rhizobiales", "phylum": "Proteobacteria", "superkingdom": "Bacteria"}, "584609": {"species": "Tenacibaculum jejuense", "genus": "Tenacibaculum", "family": "Flavobacteriaceae", "order": "Flavobacteriales", "phylum": "Bacteroidetes", "superkingdom": "Bacteria"}, "212695": {"species": "uncultured Flavobacteriia bacterium", "genus": "Bacteroidetes-undef", "family": "Bacteroidetes-undef", "order": "Bacteroidetes-undef", "phylum": "Bacteroidetes", "superkingdom": "Bacteria"}, "2109625": {"species": "undef", "genus": "undef", "family": "undef", "order": "undef", "phylum": "undef", "superkingdom": "undef"}, "109376": {"species": "Brassica oleracea", "genus": "Brassica", "family": "Brassicaceae", "order": "Brassicales", "phylum": "Streptophyta", "superkingdom": "Eukaryota"}, "746697": {"species": "Aequorivita sublithincola", "genus": "Aequorivita", "family": "Flavobacteriaceae", "order": "Flavobacteriales", "phylum": "Bacteroidetes", "superkingdom": "Bacteria"}, "1032238": {"species": "Arcobacter mytili", "genus": "Malaciobacter", "family": "Campylobacteraceae", "order": "Campylobacterales", "phylum": "Proteobacteria", "superkingdom": "Bacteria"}, "292913": {"species": "Sphingopyxis sp. 113P3", "genus": "Sphingopyxis", "family": "Sphingomonadaceae", "order": "Sphingomonadales", "phylum": "Proteobacteria", "superkingdom": "Bacteria"}, "253": {"species": "Chryseobacterium indologenes", "genus": "Chryseobacterium", "family": "Weeksellaceae", "order": "Flavobacteriales", "phylum": "Bacteroidetes", "superkingdom": "Bacteria"}, "41977": {"species": "Azoarcus communis", "genus": "Azoarcus", "family": "Zoogloeaceae", "order": "Rhodocyclales", "phylum": "Proteobacteria", "superkingdom": "Bacteria"}, "44139": {"species": "Thauera aromatica", "genus": "Thauera", "family": "Zoogloeaceae", "order": "Rhodocyclales", "phylum": "Proteobacteria", "superkingdom": "Bacteria"}, "1639348": {"species": "Magnetospirillum sp. ME-1", "genus": "Magnetospirillum", "family": "Rhodospirillaceae", "order": "Rhodospirillales", "phylum": "Proteobacteria", "superkingdom": "Bacteria"}, "43146": {"species": "Rhopalosiphum maidis", "genus": "Rhopalosiphum", "family": "Aphididae", "order": "Hemiptera", "phylum": "Arthropoda", "superkingdom": "Eukaryota"}, "2496866": {"species": "Nonlabens sp. MJ115", "genus": "Nonlabens", "family": "Flavobacteriaceae", "order": "Flavobacteriales", "phylum": "Bacteroidetes", "superkingdom": "Bacteria"}, "1294385": {"species": "Saccharomyces cerevisiae", "genus": "Saccharomyces", "family": "Saccharomycetaceae", "order": "Saccharomycetales", "phylum": "Ascomycota", "superkingdom": "Eukaryota"}, "4442": {"species": "Camellia sinensis", "genus": "Camellia", "family": "Theaceae", "order": "Ericales", "phylum": "Streptophyta", "superkingdom": "Eukaryota"}, "1082931": {"species": "Pelagibacterium halotolerans", "genus": "Pelagibacterium", "family": "Hyphomicrobiaceae", "order": "Rhizobiales", "phylum": "Proteobacteria", "superkingdom": "Bacteria"}, "536019": {"species": "Mesorhizobium opportunistum", "genus": "Mesorhizobium", "family": "Phyllobacteriaceae", "order": "Rhizobiales", "phylum": "Proteobacteria", "superkingdom": "Bacteria"}, "3726": {"species": "Raphanus sativus", "genus": "Raphanus", "family": "Brassicaceae", "order": "Brassicales", "phylum": "Streptophyta", "superkingdom": "Eukaryota"}, "1862950": {"species": "Rhizobiales bacterium NRL2", "genus": "Rhizobiales-undef", "family": "Rhizobiales-undef", "order": "Rhizobiales", "phylum": "Proteobacteria", "superkingdom": "Bacteria"}, "1454201": {"species": "Nonlabens marinus", "genus": "Nonlabens", "family": "Flavobacteriaceae", "order": "Flavobacteriales", "phylum": "Bacteroidetes", "superkingdom": "Bacteria"}, "944546": {"species": "Arcobacter butzleri", "genus": "Arcobacter", "family": "Campylobacteraceae", "order": "Campylobacterales", "phylum": "Proteobacteria", "superkingdom": "Bacteria"}, "279238": {"species": "Novosphingobium aromaticivorans", "genus": "Novosphingobium", "family": "Sphingomonadaceae", "order": "Sphingomonadales", "phylum": "Proteobacteria", "superkingdom": "Bacteria"}, "754429": {"species": "Gilvibacter sp. SZ-19", "genus": "Gilvibacter", "family": "Flavobacteriaceae", "order": "Flavobacteriales", "phylum": "Bacteroidetes", "superkingdom": "Bacteria"}, "1679466": {"species": "Apibacter adventoris", "genus": "Apibacter", "family": "Weeksellaceae", "order": "Flavobacteriales", "phylum": "Bacteroidetes", "superkingdom": "Bacteria"}, "596153": {"species": "Alicycliphilus denitrificans", "genus": "Alicycliphilus", "family": "Comamonadaceae", "order": "Burkholderiales", "phylum": "Proteobacteria", "superkingdom": "Bacteria"}, "463014": {"species": "Bordetella flabilis", "genus": "Bordetella", "family": "Alcaligenaceae", "order": "Burkholderiales", "phylum": "Proteobacteria", "superkingdom": "Bacteria"}, "254": {"species": "Chryseobacterium indoltheticum", "genus": "Chryseobacterium", "family": "Weeksellaceae", "order": "Flavobacteriales", "phylum": "Bacteroidetes", "superkingdom": "Bacteria"}, "1792508": {"species": "Yangia sp. CCB-MM3", "genus": "Salipiger", "family": "Rhodobacteraceae", "order": "Rhodobacterales", "phylum": "Proteobacteria", "superkingdom": "Bacteria"}, "6248": {"species": "Strongyloides stercoralis", "genus": "Strongyloides", "family": "Strongyloididae", "order": "Rhabditida", "phylum": "Nematoda", "superkingdom": "Eukaryota"}, "2009329": {"species": "Sagittula sp. P11", "genus": "Sagittula", "family": "Rhodobacteraceae", "order": "Rhodobacterales", "phylum": "Proteobacteria", "superkingdom": "Bacteria"}, "1784713": {"species": "Flavobacterium arcticum", "genus": "Flavobacterium", "family": "Flavobacteriaceae", "order": "Flavobacteriales", "phylum": "Bacteroidetes", "superkingdom": "Bacteria"}, "2268087": {"species": "Polaromonas sp. SP1", "genus": "Polaromonas", "family": "Comamonadaceae", "order": "Burkholderiales", "phylum": "Proteobacteria", "superkingdom": "Bacteria"}, "2494374": {"species": "Tabrizicola piscis", "genus": "Tabrizicola", "family": "Rhodobacteraceae", "order": "Rhodobacterales", "phylum": "Proteobacteria", "superkingdom": "Bacteria"}, "52965": {"species": "Phacotus lenticularis", "genus": "Phacotus", "family": "Phacotaceae", "order": "Chlamydomonadales", "phylum": "Chlorophyta", "superkingdom": "Eukaryota"}, "2493680": {"species": "Mesorhizobium sp. M1A.F.Ca.IN.022.06.1.1", "genus": "Mesorhizobium", "family": "Phyllobacteriaceae", "order": "Rhizobiales", "phylum": "Proteobacteria", "superkingdom": "Bacteria"}, "698936": {"species": "Sinorhizobium meliloti", "genus": "Sinorhizobium", "family": "Rhizobiaceae", "order": "Rhizobiales", "phylum": "Proteobacteria", "superkingdom": "Bacteria"}, "2027857": {"species": "Mariniflexile sp. TRM1-10", "genus": "Mariniflexile", "family": "Flavobacteriaceae", "order": "Flavobacteriales", "phylum": "Bacteroidetes", "superkingdom": "Bacteria"}, "1403336": {"species": "Porphyromonas gingivalis", "genus": "Porphyromonas", "family": "Porphyromonadaceae", "order": "Bacteroidales", "phylum": "Bacteroidetes", "superkingdom": "Bacteria"}, "2487072": {"species": "Epilithonimonas vandammei", "genus": "Epilithonimonas", "family": "Weeksellaceae", "order": "Flavobacteriales", "phylum": "Bacteroidetes", "superkingdom": "Bacteria"}, "121719": {"species": "Pannonibacter phragmitetus", "genus": "Pannonibacter", "family": "Rhodobacteraceae", "order": "Rhodobacterales", "phylum": "Proteobacteria", "superkingdom": "Bacteria"}, "1077935": {"species": "Paracoccus zhejiangensis", "genus": "Paracoccus", "family": "Rhodobacteraceae", "order": "Rhodobacterales", "phylum": "Proteobacteria", "superkingdom": "Bacteria"}, "1604141": {"species": "Antrophyum semicostatum", "genus": "Antrophyum", "family": "Pteridaceae", "order": "Polypodiales", "phylum": "Streptophyta", "superkingdom": "Eukaryota"}, "930169": {"species": "Alcanivorax dieselolei", "genus": "Alcanivorax", "family": "Alcanivoracaceae", "order": "Oceanospirillales", "phylum": "Proteobacteria", "superkingdom": "Bacteria"}, "1612173": {"species": "Niveispirillum cyanobacteriorum", "genus": "Niveispirillum", "family": "Rhodospirillaceae", "order": "Rhodospirillales", "phylum": "Proteobacteria", "superkingdom": "Bacteria"}, "47421": {"species": "Hydrogenophaga pseudoflava", "genus": "Hydrogenophaga", "family": "Comamonadaceae", "order": "Burkholderiales", "phylum": "Proteobacteria", "superkingdom": "Bacteria"}, "999552": {"species": "Leisingera methylohalidivorans", "genus": "Leisingera", "family": "Rhodobacteraceae", "order": "Rhodobacterales", "phylum": "Proteobacteria", "superkingdom": "Bacteria"}, "1834519": {"species": "Fibrella sp. ES10-3-2-2", "genus": "Fibrella", "family": "Cytophagaceae", "order": "Cytophagales", "phylum": "Bacteroidetes", "superkingdom": "Bacteria"}, "60137": {"species": "Sulfitobacter pontiacus", "genus": "Sulfitobacter", "family": "Rhodobacteraceae", "order": "Rhodobacterales", "phylum": "Proteobacteria", "superkingdom": "Bacteria"}, "133788": {"species": "uncultured prasinophyte clone OM5", "genus": "Chlorophyta-undef", "family": "Chlorophyta-undef", "order": "Chlorophyta-undef", "phylum": "Chlorophyta", "superkingdom": "Eukaryota"}, "225937": {"species": "Marinobacter adhaerens", "genus": "Marinobacter", "family": "Alteromonadaceae", "order": "Alteromonadales", "phylum": "Proteobacteria", "superkingdom": "Bacteria"}, "1842534": {"species": "Sinorhizobium sp. RAC02", "genus": "Sinorhizobium", "family": "Rhizobiaceae", "order": "Rhizobiales", "phylum": "Proteobacteria", "superkingdom": "Bacteria"}, "1003194": {"species": "Plasmid pMCBF1", "genus": "undef", "family": "undef", "order": "undef", "phylum": "undef", "superkingdom": "undef"}, "1622118": {"species": "Lutibacter profundi", "genus": "Lutibacter", "family": "Flavobacteriaceae", "order": "Flavobacteriales", "phylum": "Bacteroidetes", "superkingdom": "Bacteria"}, "58049": {"species": "Colwellia sp. MT41", "genus": "Colwellia", "family": "Colwelliaceae", "order": "Alteromonadales", "phylum": "Proteobacteria", "superkingdom": "Bacteria"}, "1756988": {"species": "Nitratireductor sp. OM-1", "genus": "Nitratireductor", "family": "Phyllobacteriaceae", "order": "Rhizobiales", "phylum": "Proteobacteria", "superkingdom": "Bacteria"}, "1063": {"species": "Rhodobacter sphaeroides", "genus": "Rhodobacter", "family": "Rhodobacteraceae", "order": "Rhodobacterales", "phylum": "Proteobacteria", "superkingdom": "Bacteria"}, "1348585": {"species": "Cellulophaga baltica", "genus": "Cellulophaga", "family": "Flavobacteriaceae", "order": "Flavobacteriales", "phylum": "Bacteroidetes", "superkingdom": "Bacteria"}, "28113": {"species": "Bacteroides heparinolyticus", "genus": "Bacteroides", "family": "Bacteroidaceae", "order": "Bacteroidales", "phylum": "Bacteroidetes", "superkingdom": "Bacteria"}, "294": {"species": "Pseudomonas fluorescens", "genus": "Pseudomonas", "family": "Pseudomonadaceae", "order": "Pseudomonadales", "phylum": "Proteobacteria", "superkingdom": "Bacteria"}, "3661": {"species": "Cucurbita maxima", "genus": "Cucurbita", "family": "Cucurbitaceae", "order": "Cucurbitales", "phylum": "Streptophyta", "superkingdom": "Eukaryota"}, "335659": {"species": "undef", "genus": "undef", "family": "undef", "order": "undef", "phylum": "undef", "superkingdom": "undef"}, "118797": {"species": "Lipotes vexillifer", "genus": "Lipotes", "family": "Lipotidae", "order": "Artiodactyla", "phylum": "Chordata", "superkingdom": "Eukaryota"}, "1917485": {"species": "Sulfitobacter sp. AM1-D1", "genus": "Sulfitobacter", "family": "Rhodobacteraceae", "order": "Rhodobacterales", "phylum": "Proteobacteria", "superkingdom": "Bacteria"}, "348824": {"species": "Rhizobium favelukesii", "genus": "Rhizobium", "family": "Rhizobiaceae", "order": "Rhizobiales", "phylum": "Proteobacteria", "superkingdom": "Bacteria"}, "2020312": {"species": "Rhizobium sp. CIAT894", "genus": "Rhizobium", "family": "Rhizobiaceae", "order": "Rhizobiales", "phylum": "Proteobacteria", "superkingdom": "Bacteria"}, "1758194": {"species": "Achromobacter sp. AONIH1", "genus": "Achromobacter", "family": "Alcaligenaceae", "order": "Burkholderiales", "phylum": "Proteobacteria", "superkingdom": "Bacteria"}, "62928": {"species": "undef", "genus": "undef", "family": "undef", "order": "undef", "phylum": "undef", "superkingdom": "undef"}, "2173169": {"species": "Dokdonia sp. Dokd-P16", "genus": "Dokdonia", "family": "Flavobacteriaceae", "order": "Flavobacteriales", "phylum": "Bacteroidetes", "superkingdom": "Bacteria"}, "1354240": {"species": "Riemerella anatipestifer", "genus": "Riemerella", "family": "Weeksellaceae", "order": "Flavobacteriales", "phylum": "Bacteroidetes", "superkingdom": "Bacteria"}, "866536": {"species": "Belliella baltica", "genus": "Belliella", "family": "Cyclobacteriaceae", "order": "Cytophagales", "phylum": "Bacteroidetes", "superkingdom": "Bacteria"}, "172045": {"species": "Elizabethkingia miricola", "genus": "Elizabethkingia", "family": "Weeksellaceae", "order": "Flavobacteriales", "phylum": "Bacteroidetes", "superkingdom": "Bacteria"}, "2065379": {"species": "Paracoccus jeotgali", "genus": "Paracoccus", "family": "Rhodobacteraceae", "order": "Rhodobacterales", "phylum": "Proteobacteria", "superkingdom": "Bacteria"}, "3662": {"species": "Cucurbita moschata", "genus": "Cucurbita", "family": "Cucurbitaceae", "order": "Cucurbitales", "phylum": "Streptophyta", "superkingdom": "Eukaryota"}, "69820": {"species": "Spodoptera litura", "genus": "Spodoptera", "family": "Noctuidae", "order": "Lepidoptera", "phylum": "Arthropoda", "superkingdom": "Eukaryota"}, "38626": {"species": "Phascolarctos cinereus", "genus": "Phascolarctos", "family": "Phascolarctidae", "order": "Diprotodontia", "phylum": "Chordata", "superkingdom": "Eukaryota"}, "74349": {"species": "Sulfitobacter guttiformis", "genus": "Sulfitobacter", "family": "Rhodobacteraceae", "order": "Rhodobacterales", "phylum": "Proteobacteria", "superkingdom": "Bacteria"}, "621": {"species": "Shigella boydii", "genus": "Shigella", "family": "Enterobacteriaceae", "order": "Enterobacterales", "phylum": "Proteobacteria", "superkingdom": "Bacteria"}, "1336795": {"species": "Formosa sp. Hel3_A1_48", "genus": "Formosa", "family": "Flavobacteriaceae", "order": "Flavobacteriales", "phylum": "Bacteroidetes", "superkingdom": "Bacteria"}, "391619": {"species": "Phaeobacter inhibens", "genus": "Phaeobacter", "family": "Rhodobacteraceae", "order": "Rhodobacterales", "phylum": "Proteobacteria", "superkingdom": "Bacteria"}, "1457365": {"species": "Candidatus Cyclonatronum proteinivorum", "genus": "Candidatus Cyclonatronum", "family": "Balneolaeota-undef", "order": "Balneolaeota-undef", "phylum": "Balneolaeota", "superkingdom": "Bacteria"}, "47885": {"species": "Pseudomonas oryzihabitans", "genus": "Pseudomonas", "family": "Pseudomonadaceae", "order": "Pseudomonadales", "phylum": "Proteobacteria", "superkingdom": "Bacteria"}, "1389011": {"species": "Sulfitobacter sp. SK025", "genus": "Sulfitobacter", "family": "Rhodobacteraceae", "order": "Rhodobacterales", "phylum": "Proteobacteria", "superkingdom": "Bacteria"}, "78245": {"species": "Xanthobacter autotrophicus", "genus": "Xanthobacter", "family": "Xanthobacteraceae", "order": "Rhizobiales", "phylum": "Proteobacteria", "superkingdom": "Bacteria"}, "743611": {"species": "uncultured organism MedDCM-OCT-S04-C161", "genus": "undef", "family": "undef", "order": "undef", "phylum": "undef", "superkingdom": "undef"}, "128390": {"species": "Nipponia nippon", "genus": "Nipponia", "family": "Threskiornithidae", "order": "Pelecaniformes", "phylum": "Chordata", "superkingdom": "Eukaryota"}, "1349785": {"species": "Tenacibaculum maritimum", "genus": "Tenacibaculum", "family": "Flavobacteriaceae", "order": "Flavobacteriales", "phylum": "Bacteroidetes", "superkingdom": "Bacteria"}, "2508307": {"species": "Leisingera sp. NJS204", "genus": "Leisingera", "family": "Rhodobacteraceae", "order": "Rhodobacterales", "phylum": "Proteobacteria", "superkingdom": "Bacteria"}, "616991": {"species": "Arenibacter algicola", "genus": "Arenibacter", "family": "Flavobacteriaceae", "order": "Flavobacteriales", "phylum": "Bacteroidetes", "superkingdom": "Bacteria"}, "1796613": {"species": "Bacteroides caecimuris", "genus": "Bacteroides", "family": "Bacteroidaceae", "order": "Bacteroidales", "phylum": "Bacteroidetes", "superkingdom": "Bacteria"}, "511062": {"species": "Oceanimonas sp. GK1", "genus": "Oceanimonas", "family": "Aeromonadaceae", "order": "Aeromonadales", "phylum": "Proteobacteria", "superkingdom": "Bacteria"}, "1051646": {"species": "Vibrio tubiashii", "genus": "Vibrio", "family": "Vibrionaceae", "order": "Vibrionales", "phylum": "Proteobacteria", "superkingdom": "Bacteria"}, "1835254": {"species": "Polynucleobacter duraquae", "genus": "Polynucleobacter", "family": "Burkholderiaceae", "order": "Burkholderiales", "phylum": "Proteobacteria", "superkingdom": "Bacteria"}, "573600": {"species": "Candidatus Planktophila limnetica", "genus": "Candidatus Planktophila", "family": "Candidatus Nanopelagicaceae", "order": "Candidatus Nanopelagicales", "phylum": "Actinobacteria", "superkingdom": "Bacteria"}, "7160": {"species": "Aedes albopictus", "genus": "Aedes", "family": "Culicidae", "order": "Diptera", "phylum": "Arthropoda", "superkingdom": "Eukaryota"}, "1816218": {"species": "Colwellia sp. PAMC 20917", "genus": "Colwellia", "family": "Colwelliaceae", "order": "Alteromonadales", "phylum": "Proteobacteria", "superkingdom": "Bacteria"}, "754409": {"species": "Winogradskyella sp. PG-2", "genus": "Winogradskyella", "family": "Flavobacteriaceae", "order": "Flavobacteriales", "phylum": "Bacteroidetes", "superkingdom": "Bacteria"}, "1416806": {"species": "Bordetella genomosp. 8", "genus": "Bordetella", "family": "Alcaligenaceae", "order": "Burkholderiales", "phylum": "Proteobacteria", "superkingdom": "Bacteria"}, "2126553": {"species": "Gramella fulva", "genus": "Gramella", "family": "Flavobacteriaceae", "order": "Flavobacteriales", "phylum": "Bacteroidetes", "superkingdom": "Bacteria"}, "1869170": {"species": "Rhizobium sp. S41", "genus": "Rhizobium", "family": "Rhizobiaceae", "order": "Rhizobiales", "phylum": "Proteobacteria", "superkingdom": "Bacteria"}, "1904441": {"species": "Rhodobacteraceae bacterium", "genus": "Rhodobacteraceae-undef", "family": "Rhodobacteraceae", "order": "Rhodobacterales", "phylum": "Proteobacteria", "superkingdom": "Bacteria"}, "272568": {"species": "Gluconacetobacter diazotrophicus", "genus": "Gluconacetobacter", "family": "Acetobacteraceae", "order": "Rhodospirillales", "phylum": "Proteobacteria", "superkingdom": "Bacteria"}, "1571470": {"species": "Rhizobium sp. ACO-34A", "genus": "Rhizobium", "family": "Rhizobiaceae", "order": "Rhizobiales", "phylum": "Proteobacteria", "superkingdom": "Bacteria"}, "88036": {"species": "Selaginella moellendorffii", "genus": "Selaginella", "family": "Selaginellaceae", "order": "Selaginellales", "phylum": "Streptophyta", "superkingdom": "Eukaryota"}, "1867715": {"species": "Bosea sp. Tri-49", "genus": "Bosea", "family": "Bradyrhizobiaceae", "order": "Rhizobiales", "phylum": "Proteobacteria", "superkingdom": "Bacteria"}, "2478552": {"species": "Flavobacterium sp. 140616W15", "genus": "Flavobacterium", "family": "Flavobacteriaceae", "order": "Flavobacteriales", "phylum": "Bacteroidetes", "superkingdom": "Bacteria"}, "323097": {"species": "Nitrobacter hamburgensis", "genus": "Nitrobacter", "family": "Bradyrhizobiaceae", "order": "Rhizobiales", "phylum": "Proteobacteria", "superkingdom": "Bacteria"}, "96345": {"species": "Flavobacterium psychrophilum", "genus": "Flavobacterium", "family": "Flavobacteriaceae", "order": "Flavobacteriales", "phylum": "Bacteroidetes", "superkingdom": "Bacteria"}, "1091495": {"species": "Taylorella asinigenitalis", "genus": "Taylorella", "family": "Alcaligenaceae", "order": "Burkholderiales", "phylum": "Proteobacteria", "superkingdom": "Bacteria"}, "63186": {"species": "Zobellia galactanivorans", "genus": "Zobellia", "family": "Flavobacteriaceae", "order": "Flavobacteriales", "phylum": "Bacteroidetes", "superkingdom": "Bacteria"}, "1002809": {"species": "Solibacillus silvestris", "genus": "Solibacillus", "family": "Planococcaceae", "order": "Bacillales", "phylum": "Firmicutes", "superkingdom": "Bacteria"}, "55564": {"species": "Chara vulgaris", "genus": "Chara", "family": "Characeae", "order": "Charales", "phylum": "Streptophyta", "superkingdom": "Eukaryota"}, "1491": {"species": "Clostridium botulinum", "genus": "Clostridium", "family": "Clostridiaceae", "order": "Clostridiales", "phylum": "Firmicutes", "superkingdom": "Bacteria"}, "278148": {"species": "Mesorhizobium ciceri", "genus": "Mesorhizobium", "family": "Phyllobacteriaceae", "order": "Rhizobiales", "phylum": "Proteobacteria", "superkingdom": "Bacteria"}, "511435": {"species": "Candidatus Azobacteroides pseudotrichonymphae", "genus": "Candidatus Azobacteroides", "family": "Bacteroidales-undef", "order": "Bacteroidales", "phylum": "Bacteroidetes", "superkingdom": "Bacteria"}, "206008": {"species": "Panicum hallii", "genus": "Panicum", "family": "Poaceae", "order": "Poales", "phylum": "Streptophyta", "superkingdom": "Eukaryota"}, "461633": {"species": "Stephania japonica", "genus": "Stephania", "family": "Menispermaceae", "order": "Ranunculales", "phylum": "Streptophyta", "superkingdom": "Eukaryota"}, "266": {"species": "Paracoccus denitrificans", "genus": "Paracoccus", "family": "Rhodobacteraceae", "order": "Rhodobacterales", "phylum": "Proteobacteria", "superkingdom": "Bacteria"}, "1580596": {"species": "Phaeobacter piscinae", "genus": "Phaeobacter", "family": "Rhodobacteraceae", "order": "Rhodobacterales", "phylum": "Proteobacteria", "superkingdom": "Bacteria"}, "197482": {"species": "Arcobacter halophilus", "genus": "Malaciobacter", "family": "Campylobacteraceae", "order": "Campylobacterales", "phylum": "Proteobacteria", "superkingdom": "Bacteria"}, "945713": {"species": "Ignavibacterium album", "genus": "Ignavibacterium", "family": "Ignavibacteriaceae", "order": "Ignavibacteriales", "phylum": "Ignavibacteriae", "superkingdom": "Bacteria"}, "1144477": {"species": "Pseudophaeobacter leonis", "genus": "Pseudophaeobacter", "family": "Rhodobacteraceae", "order": "Rhodobacterales", "phylum": "Proteobacteria", "superkingdom": "Bacteria"}, "941968": {"species": "Clostridium botulinum", "genus": "Clostridium", "family": "Clostridiaceae", "order": "Clostridiales", "phylum": "Firmicutes", "superkingdom": "Bacteria"}, "2003121": {"species": "Sphingobacterium sp. G1-14", "genus": "Sphingobacterium", "family": "Sphingobacteriaceae", "order": "Sphingobacteriales", "phylum": "Bacteroidetes", "superkingdom": "Bacteria"}, "4686": {"species": "Asparagus officinalis", "genus": "Asparagus", "family": "Asparagaceae", "order": "Asparagales", "phylum": "Streptophyta", "superkingdom": "Eukaryota"}, "391616": {"species": "Octadecabacter arcticus", "genus": "Octadecabacter", "family": "Rhodobacteraceae", "order": "Rhodobacterales", "phylum": "Proteobacteria", "superkingdom": "Bacteria"}, "1244531": {"species": "Campylobacter iguaniorum", "genus": "Campylobacter", "family": "Campylobacteraceae", "order": "Campylobacterales", "phylum": "Proteobacteria", "superkingdom": "Bacteria"}, "610380": {"species": "Harpegnathos saltator", "genus": "Harpegnathos", "family": "Formicidae", "order": "Hymenoptera", "phylum": "Arthropoda", "superkingdom": "Eukaryota"}, "60890": {"species": "Phaeobacter gallaeciensis", "genus": "Phaeobacter", "family": "Rhodobacteraceae", "order": "Rhodobacterales", "phylum": "Proteobacteria", "superkingdom": "Bacteria"}, "1839798": {"species": "Bacillus sp. FDAARGOS_235", "genus": "Bacillus", "family": "Bacillaceae", "order": "Bacillales", "phylum": "Firmicutes", "superkingdom": "Bacteria"}, "237258": {"species": "Cloacibacterium normanense", "genus": "Cloacibacterium", "family": "Weeksellaceae", "order": "Flavobacteriales", "phylum": "Bacteroidetes", "superkingdom": "Bacteria"}, "643867": {"species": "Marivirga tractuosa", "genus": "Marivirga", "family": "Marivirgaceae", "order": "Cytophagales", "phylum": "Bacteroidetes", "superkingdom": "Bacteria"}, "528323": {"species": "uncultured Bathycoccus", "genus": "Mamiellales-undef", "family": "Mamiellales-undef", "order": "Mamiellales", "phylum": "Chlorophyta", "superkingdom": "Eukaryota"}, "484022": {"species": "Francisella philomiragia", "genus": "Francisella", "family": "Francisellaceae", "order": "Thiotrichales", "phylum": "Proteobacteria", "superkingdom": "Bacteria"}, "693982": {"species": "Sinorhizobium meliloti", "genus": "Sinorhizobium", "family": "Rhizobiaceae", "order": "Rhizobiales", "phylum": "Proteobacteria", "superkingdom": "Bacteria"}, "2482728": {"species": "Pedobacter sp. G11", "genus": "Pedobacter", "family": "Sphingobacteriaceae", "order": "Sphingobacteriales", "phylum": "Bacteroidetes", "superkingdom": "Bacteria"}, "181804": {"species": "Nitella hyalina", "genus": "Nitella", "family": "Characeae", "order": "Charales", "phylum": "Streptophyta", "superkingdom": "Eukaryota"}, "1583100": {"species": "Myroides sp. A21", "genus": "Myroides", "family": "Flavobacteriaceae", "order": "Flavobacteriales", "phylum": "Bacteroidetes", "superkingdom": "Bacteria"}, "2493676": {"species": "Mesorhizobium sp. M3A.F.Ca.ET.080.04.2.1", "genus": "Mesorhizobium", "family": "Phyllobacteriaceae", "order": "Rhizobiales", "phylum": "Proteobacteria", "superkingdom": "Bacteria"}, "296587": {"species": "Micromonas commoda", "genus": "Micromonas", "family": "Mamiellaceae", "order": "Mamiellales", "phylum": "Chlorophyta", "superkingdom": "Eukaryota"}, "278153": {"species": "Mesorhizobium sp. WSM1497", "genus": "Mesorhizobium", "family": "Phyllobacteriaceae", "order": "Rhizobiales", "phylum": "Proteobacteria", "superkingdom": "Bacteria"}, "185588": {"species": "Ruegeria sp. PR1b", "genus": "Ruegeria", "family": "Rhodobacteraceae", "order": "Rhodobacterales", "phylum": "Proteobacteria", "superkingdom": "Bacteria"}, "64104": {"species": "Bacillus pseudomycoides", "genus": "Bacillus", "family": "Bacillaceae", "order": "Bacillales", "phylum": "Firmicutes", "superkingdom": "Bacteria"}, "28188": {"species": "Capnocytophaga canimorsus", "genus": "Capnocytophaga", "family": "Flavobacteriaceae", "order": "Flavobacteriales", "phylum": "Bacteroidetes", "superkingdom": "Bacteria"}, "1756150": {"species": "Elizabethkingia ursingii", "genus": "Elizabethkingia", "family": "Weeksellaceae", "order": "Flavobacteriales", "phylum": "Bacteroidetes", "superkingdom": "Bacteria"}, "755732": {"species": "Fluviicola taffensis", "genus": "Fluviicola", "family": "Crocinitomicaceae", "order": "Flavobacteriales", "phylum": "Bacteroidetes", "superkingdom": "Bacteria"}, "1867719": {"species": "Phyllobacterium zundukense", "genus": "Phyllobacterium", "family": "Phyllobacteriaceae", "order": "Rhizobiales", "phylum": "Proteobacteria", "superkingdom": "Bacteria"}, "1325095": {"species": "Bradyrhizobium guangzhouense", "genus": "Bradyrhizobium", "family": "Bradyrhizobiaceae", "order": "Rhizobiales", "phylum": "Proteobacteria", "superkingdom": "Bacteria"}, "553": {"species": "Pantoea ananatis", "genus": "Pantoea", "family": "Erwiniaceae", "order": "Enterobacterales", "phylum": "Proteobacteria", "superkingdom": "Bacteria"}, "1644130": {"species": "Maribacter sp. 1_2014MBL_MicDiv", "genus": "Maribacter", "family": "Flavobacteriaceae", "order": "Flavobacteriales", "phylum": "Bacteroidetes", "superkingdom": "Bacteria"}, "1454006": {"species": "Siansivirga zeaxanthinifaciens", "genus": "Siansivirga", "family": "Flavobacteriaceae", "order": "Flavobacteriales", "phylum": "Bacteroidetes", "superkingdom": "Bacteria"}, "1336804": {"species": "Polaribacter sp. Hel1_33_78", "genus": "Polaribacter", "family": "Flavobacteriaceae", "order": "Flavobacteriales", "phylum": "Bacteroidetes", "superkingdom": "Bacteria"}, "131310": {"species": "Parastrongyloides trichosuri", "genus": "Parastrongyloides", "family": "Strongyloididae", "order": "Rhabditida", "phylum": "Nematoda", "superkingdom": "Eukaryota"}, "2018025": {"species": "Kitasatospora sp. MMS16-BH015", "genus": "Kitasatospora", "family": "Streptomycetaceae", "order": "Streptomycetales", "phylum": "Actinobacteria", "superkingdom": "Bacteria"}, "1850252": {"species": "Tenacibaculum todarodis", "genus": "Tenacibaculum", "family": "Flavobacteriaceae", "order": "Flavobacteriales", "phylum": "Bacteroidetes", "superkingdom": "Bacteria"}, "1423144": {"species": "Phaeobacter gallaeciensis", "genus": "Phaeobacter", "family": "Rhodobacteraceae", "order": "Rhodobacterales", "phylum": "Proteobacteria", "superkingdom": "Bacteria"}, "92947": {"species": "Ketogulonicigenium robustum", "genus": "Ketogulonicigenium", "family": "Rhodobacteraceae", "order": "Rhodobacterales", "phylum": "Proteobacteria", "superkingdom": "Bacteria"}, "867900": {"species": "Cellulophaga lytica", "genus": "Cellulophaga", "family": "Flavobacteriaceae", "order": "Flavobacteriales", "phylum": "Bacteroidetes", "superkingdom": "Bacteria"}, "1936029": {"species": "Mycobacterium sp. MS1601", "genus": "Mycobacterium", "family": "Mycobacteriaceae", "order": "Corynebacteriales", "phylum": "Actinobacteria", "superkingdom": "Bacteria"}, "694427": {"species": "Paludibacter propionicigenes", "genus": "Paludibacter", "family": "Paludibacteraceae", "order": "Bacteroidales", "phylum": "Bacteroidetes", "superkingdom": "Bacteria"}, "157820": {"species": "uncultured prasinophyte", "genus": "Chlorophyta-undef", "family": "Chlorophyta-undef", "order": "Chlorophyta-undef", "phylum": "Chlorophyta", "superkingdom": "Eukaryota"}, "1241978": {"species": "Chryseobacterium bernardetii", "genus": "Chryseobacterium", "family": "Weeksellaceae", "order": "Flavobacteriales", "phylum": "Bacteroidetes", "superkingdom": "Bacteria"}, "879274": {"species": "Shinella sp. HZN7", "genus": "Shinella", "family": "Rhizobiaceae", "order": "Rhizobiales", "phylum": "Proteobacteria", "superkingdom": "Bacteria"}, "1965282": {"species": "Shewanella khirikhana", "genus": "Shewanella", "family": "Shewanellaceae", "order": "Alteromonadales", "phylum": "Proteobacteria", "superkingdom": "Bacteria"}, "1300343": {"species": "Dokdonia donghaensis", "genus": "Dokdonia", "family": "Flavobacteriaceae", "order": "Flavobacteriales", "phylum": "Bacteroidetes", "superkingdom": "Bacteria"}, "2304600": {"species": "Breoghania sp. L-A4", "genus": "Breoghania", "family": "Cohaesibacteraceae", "order": "Rhizobiales", "phylum": "Proteobacteria", "superkingdom": "Bacteria"}, "2014542": {"species": "Alcanivorax sp. N3-2A", "genus": "Alcanivorax", "family": "Alcanivoracaceae", "order": "Oceanospirillales", "phylum": "Proteobacteria", "superkingdom": "Bacteria"}, "837": {"species": "Porphyromonas gingivalis", "genus": "Porphyromonas", "family": "Porphyromonadaceae", "order": "Bacteroidales", "phylum": "Bacteroidetes", "superkingdom": "Bacteria"}, "1798018": {"species": "Candidatus Fluviicola riflensis", "genus": "Fluviicola", "family": "Crocinitomicaceae", "order": "Flavobacteriales", "phylum": "Bacteroidetes", "superkingdom": "Bacteria"}, "1325115": {"species": "Bradyrhizobium guangxiense", "genus": "Bradyrhizobium", "family": "Bradyrhizobiaceae", "order": "Rhizobiales", "phylum": "Proteobacteria", "superkingdom": "Bacteria"}, "122586": {"species": "Neisseria meningitidis", "genus": "Neisseria", "family": "Neisseriaceae", "order": "Neisseriales", "phylum": "Proteobacteria", "superkingdom": "Bacteria"}, "69401": {"species": "Carteria cerasiformis", "genus": "Carteria", "family": "Chlamydomonadaceae", "order": "Chlamydomonadales", "phylum": "Chlorophyta", "superkingdom": "Eukaryota"}, "1128331": {"species": "Sinorhizobium fredii", "genus": "Sinorhizobium", "family": "Rhizobiaceae", "order": "Rhizobiales", "phylum": "Proteobacteria", "superkingdom": "Bacteria"}, "483179": {"species": "Brucella canis", "genus": "Brucella", "family": "Brucellaceae", "order": "Rhizobiales", "phylum": "Proteobacteria", "superkingdom": "Bacteria"}, "41875": {"species": "Bathycoccus prasinos", "genus": "Bathycoccus", "family": "Bathycoccaceae", "order": "Mamiellales", "phylum": "Chlorophyta", "superkingdom": "Eukaryota"}, "316058": {"species": "Rhodopseudomonas palustris", "genus": "Rhodopseudomonas", "family": "Bradyrhizobiaceae", "order": "Rhizobiales", "phylum": "Proteobacteria", "superkingdom": "Bacteria"}, "1082933": {"species": "Mesorhizobium amorphae", "genus": "Mesorhizobium", "family": "Phyllobacteriaceae", "order": "Rhizobiales", "phylum": "Proteobacteria", "superkingdom": "Bacteria"}, "1736674": {"species": "Algibacter alginicilyticus", "genus": "Algibacter", "family": "Flavobacteriaceae", "order": "Flavobacteriales", "phylum": "Bacteroidetes", "superkingdom": "Bacteria"}, "2497456": {"species": "Chryseobacterium aureum", "genus": "Chryseobacterium", "family": "Weeksellaceae", "order": "Flavobacteriales", "phylum": "Bacteroidetes", "superkingdom": "Bacteria"}, "526949": {"species": "Rhizobium phaseoli", "genus": "Rhizobium", "family": "Rhizobiaceae", "order": "Rhizobiales", "phylum": "Proteobacteria", "superkingdom": "Bacteria"}, "656061": {"species": "Tuber melanosporum", "genus": "Tuber", "family": "Tuberaceae", "order": "Pezizales", "phylum": "Ascomycota", "superkingdom": "Eukaryota"}, "2184519": {"species": "Hydrogenophaga sp. NH-16", "genus": "Hydrogenophaga", "family": "Comamonadaceae", "order": "Burkholderiales", "phylum": "Proteobacteria", "superkingdom": "Bacteria"}, "1736675": {"species": "Devosia sp. A16", "genus": "Devosia", "family": "Hyphomicrobiaceae", "order": "Rhizobiales", "phylum": "Proteobacteria", "superkingdom": "Bacteria"}, "1149952": {"species": "Brucella sp. 09RB8471", "genus": "Brucella", "family": "Brucellaceae", "order": "Rhizobiales", "phylum": "Proteobacteria", "superkingdom": "Bacteria"}, "382": {"species": "Sinorhizobium meliloti", "genus": "Sinorhizobium", "family": "Rhizobiaceae", "order": "Rhizobiales", "phylum": "Proteobacteria", "superkingdom": "Bacteria"}, "1229726": {"species": "Gramella flava", "genus": "Gramella", "family": "Flavobacteriaceae", "order": "Flavobacteriales", "phylum": "Bacteroidetes", "superkingdom": "Bacteria"}, "1798193": {"species": "Erythrobacter sp. HL-111", "genus": "Erythrobacter", "family": "Erythrobacteraceae", "order": "Sphingomonadales", "phylum": "Proteobacteria", "superkingdom": "Bacteria"}, "375451": {"species": "Roseobacter denitrificans", "genus": "Roseobacter", "family": "Rhodobacteraceae", "order": "Rhodobacterales", "phylum": "Proteobacteria", "superkingdom": "Bacteria"}, "1283330": {"species": "Azotobacter vinelandii", "genus": "Azotobacter", "family": "Pseudomonadaceae", "order": "Pseudomonadales", "phylum": "Proteobacteria", "superkingdom": "Bacteria"}, "1076": {"species": "Rhodopseudomonas palustris", "genus": "Rhodopseudomonas", "family": "Bradyrhizobiaceae", "order": "Rhizobiales", "phylum": "Proteobacteria", "superkingdom": "Bacteria"}, "572477": {"species": "Allochromatium vinosum", "genus": "Allochromatium", "family": "Chromatiaceae", "order": "Chromatiales", "phylum": "Proteobacteria", "superkingdom": "Bacteria"}, "1441053": {"species": "Flavobacterium sp. UMI-01", "genus": "Flavobacterium", "family": "Flavobacteriaceae", "order": "Flavobacteriales", "phylum": "Bacteroidetes", "superkingdom": "Bacteria"}, "119219": {"species": "Cupriavidus metallidurans", "genus": "Cupriavidus", "family": "Burkholderiaceae", "order": "Burkholderiales", "phylum": "Proteobacteria", "superkingdom": "Bacteria"}, "1141622": {"species": "uncultured picoeukaryote", "genus": "Eukaryota-undef", "family": "Eukaryota-undef", "order": "Eukaryota-undef", "phylum": "Eukaryota-undef", "superkingdom": "Eukaryota"}, "400682": {"species": "Amphimedon queenslandica", "genus": "Amphimedon", "family": "Niphatidae", "order": "Haplosclerida", "phylum": "Porifera", "superkingdom": "Eukaryota"}, "1030843": {"species": "Porphyromonas gingivalis", "genus": "Porphyromonas", "family": "Porphyromonadaceae", "order": "Bacteroidales", "phylum": "Bacteroidetes", "superkingdom": "Bacteria"}, "76731": {"species": "Roseateles depolymerans", "genus": "Roseateles", "family": "Burkholderiales-undef", "order": "Burkholderiales", "phylum": "Proteobacteria", "superkingdom": "Bacteria"}, "293": {"species": "Brevundimonas diminuta", "genus": "Brevundimonas", "family": "Caulobacteraceae", "order": "Caulobacterales", "phylum": "Proteobacteria", "superkingdom": "Bacteria"}, "13443": {"species": "Coffea arabica", "genus": "Coffea", "family": "Rubiaceae", "order": "Gentianales", "phylum": "Streptophyta", "superkingdom": "Eukaryota"}, "880591": {"species": "Ketogulonicigenium vulgare", "genus": "Ketogulonicigenium", "family": "Rhodobacteraceae", "order": "Rhodobacterales", "phylum": "Proteobacteria", "superkingdom": "Bacteria"}, "242159": {"species": "Ostreococcus sp. 'lucimarinus'", "genus": "Ostreococcus", "family": "Bathycoccaceae", "order": "Mamiellales", "phylum": "Chlorophyta", "superkingdom": "Eukaryota"}, "1195464": {"species": "Bacillus thuringiensis", "genus": "Bacillus", "family": "Bacillaceae", "order": "Bacillales", "phylum": "Firmicutes", "superkingdom": "Bacteria"}, "1758178": {"species": "Celeribacter ethanolicus", "genus": "Celeribacter", "family": "Rhodobacteraceae", "order": "Rhodobacterales", "phylum": "Proteobacteria", "superkingdom": "Bacteria"}, "272943": {"species": "Rhodobacter sphaeroides", "genus": "Rhodobacter", "family": "Rhodobacteraceae", "order": "Rhodobacterales", "phylum": "Proteobacteria", "superkingdom": "Bacteria"}, "1922226": {"species": "Anderseniella sp. Alg231-50", "genus": "Anderseniella", "family": "Rhodobiaceae", "order": "Rhizobiales", "phylum": "Proteobacteria", "superkingdom": "Bacteria"}, "754397": {"species": "Polaribacter sp. SA4-10", "genus": "Polaribacter", "family": "Flavobacteriaceae", "order": "Flavobacteriales", "phylum": "Bacteroidetes", "superkingdom": "Bacteria"}, "1891279": {"species": "Thalassospira indica", "genus": "Thalassospira", "family": "Rhodospirillaceae", "order": "Rhodospirillales", "phylum": "Proteobacteria", "superkingdom": "Bacteria"}, "391038": {"species": "Paraburkholderia phymatum", "genus": "Paraburkholderia", "family": "Burkholderiaceae", "order": "Burkholderiales", "phylum": "Proteobacteria", "superkingdom": "Bacteria"}, "419475": {"species": "Ochrobactrum pseudogrignonense", "genus": "Ochrobactrum", "family": "Brucellaceae", "order": "Rhizobiales", "phylum": "Proteobacteria", "superkingdom": "Bacteria"}, "754417": {"species": "Winogradskyella sp. PC-19", "genus": "Winogradskyella", "family": "Flavobacteriaceae", "order": "Flavobacteriales", "phylum": "Bacteroidetes", "superkingdom": "Bacteria"}, "1074000": {"species": "Cronobacter universalis", "genus": "Cronobacter", "family": "Enterobacteriaceae", "order": "Enterobacterales", "phylum": "Proteobacteria", "superkingdom": "Bacteria"}, "266749": {"species": "Chryseobacterium jeonii", "genus": "Kaistella", "family": "Weeksellaceae", "order": "Flavobacteriales", "phylum": "Bacteroidetes", "superkingdom": "Bacteria"}, "1228997": {"species": "Riemerella anatipestifer", "genus": "Riemerella", "family": "Weeksellaceae", "order": "Flavobacteriales", "phylum": "Bacteroidetes", "superkingdom": "Bacteria"}, "351348": {"species": "Marinobacter hydrocarbonoclasticus", "genus": "Marinobacter", "family": "Alteromonadaceae", "order": "Alteromonadales", "phylum": "Proteobacteria", "superkingdom": "Bacteria"}, "82633": {"species": "Cupriavidus pauculus", "genus": "Cupriavidus", "family": "Burkholderiaceae", "order": "Burkholderiales", "phylum": "Proteobacteria", "superkingdom": "Bacteria"}, "1208324": {"species": "Celeribacter indicus", "genus": "Celeribacter", "family": "Rhodobacteraceae", "order": "Rhodobacterales", "phylum": "Proteobacteria", "superkingdom": "Bacteria"}, "1127134": {"species": "Nocardia cyriacigeorgica", "genus": "Nocardia", "family": "Nocardiaceae", "order": "Corynebacteriales", "phylum": "Actinobacteria", "superkingdom": "Bacteria"}, "152500": {"species": "Burkholderia dolosa", "genus": "Burkholderia", "family": "Burkholderiaceae", "order": "Burkholderiales", "phylum": "Proteobacteria", "superkingdom": "Bacteria"}, "555950": {"species": "uncultured Balneola sp.", "genus": "Balneola", "family": "Balneolaceae", "order": "Balneolales", "phylum": "Balneolaeota", "superkingdom": "Bacteria"}, "1396": {"species": "Bacillus cereus", "genus": "Bacillus", "family": "Bacillaceae", "order": "Bacillales", "phylum": "Firmicutes", "superkingdom": "Bacteria"}, "2358479": {"species": "Tenacibaculum sp. DSM 106434", "genus": "Tenacibaculum", "family": "Flavobacteriaceae", "order": "Flavobacteriales", "phylum": "Bacteroidetes", "superkingdom": "Bacteria"}, "72557": {"species": "Achromobacter ruhlandii", "genus": "Achromobacter", "family": "Alcaligenaceae", "order": "Burkholderiales", "phylum": "Proteobacteria", "superkingdom": "Bacteria"}, "1620421": {"species": "Hoeflea sp. IMCC20628", "genus": "Hoeflea", "family": "Phyllobacteriaceae", "order": "Rhizobiales", "phylum": "Proteobacteria", "superkingdom": "Bacteria"}, "2493677": {"species": "Mesorhizobium sp. M6A.T.Cr.TU.016.01.1.1", "genus": "Mesorhizobium", "family": "Phyllobacteriaceae", "order": "Rhizobiales", "phylum": "Proteobacteria", "superkingdom": "Bacteria"}, "365046": {"species": "Ramlibacter tataouinensis", "genus": "Ramlibacter", "family": "Comamonadaceae", "order": "Burkholderiales", "phylum": "Proteobacteria", "superkingdom": "Bacteria"}, "1513890": {"species": "Pseudomonas chlororaphis", "genus": "Pseudomonas", "family": "Pseudomonadaceae", "order": "Pseudomonadales", "phylum": "Proteobacteria", "superkingdom": "Bacteria"}, "2161872": {"species": "Colwellia sp. Arc7-D", "genus": "Colwellia", "family": "Colwelliaceae", "order": "Alteromonadales", "phylum": "Proteobacteria", "superkingdom": "Bacteria"}, "1312072": {"species": "Polaribacter sp. SA4-12", "genus": "Polaribacter", "family": "Flavobacteriaceae", "order": "Flavobacteriales", "phylum": "Bacteroidetes", "superkingdom": "Bacteria"}, "1808001": {"species": "Acinetobacter sp. LoGeW2-3", "genus": "Acinetobacter", "family": "Moraxellaceae", "order": "Pseudomonadales", "phylum": "Proteobacteria", "superkingdom": "Bacteria"}, "76802": {"species": "Xanthomonas citri", "genus": "Xanthomonas", "family": "Xanthomonadaceae", "order": "Xanthomonadales", "phylum": "Proteobacteria", "superkingdom": "Bacteria"}, "1674922": {"species": "Labrenzia sp. CP4", "genus": "Labrenzia", "family": "Rhodobacteraceae", "order": "Rhodobacterales", "phylum": "Proteobacteria", "superkingdom": "Bacteria"}, "1198232": {"species": "Cycloclasticus zancles", "genus": "Cycloclasticus", "family": "Piscirickettsiaceae", "order": "Thiotrichales", "phylum": "Proteobacteria", "superkingdom": "Bacteria"}, "759362": {"species": "Ketogulonicigenium vulgare", "genus": "Ketogulonicigenium", "family": "Rhodobacteraceae", "order": "Rhodobacterales", "phylum": "Proteobacteria", "superkingdom": "Bacteria"}, "349163": {"species": "Acidiphilium cryptum", "genus": "Acidiphilium", "family": "Acetobacteraceae", "order": "Rhodospirillales", "phylum": "Proteobacteria", "superkingdom": "Bacteria"}, "266835": {"species": "Mesorhizobium japonicum", "genus": "Mesorhizobium", "family": "Phyllobacteriaceae", "order": "Rhizobiales", "phylum": "Proteobacteria", "superkingdom": "Bacteria"}, "454601": {"species": "Maritalea myrionectae", "genus": "Maritalea", "family": "Hyphomicrobiaceae", "order": "Rhizobiales", "phylum": "Proteobacteria", "superkingdom": "Bacteria"}, "459526": {"species": "Flavobacterium anhuiense", "genus": "Flavobacterium", "family": "Flavobacteriaceae", "order": "Flavobacteriales", "phylum": "Bacteroidetes", "superkingdom": "Bacteria"}, "1314869": {"species": "Pseudoalteromonas espejiana", "genus": "Pseudoalteromonas", "family": "Pseudoalteromonadaceae", "order": "Alteromonadales", "phylum": "Proteobacteria", "superkingdom": "Bacteria"}, "1703969": {"species": "Rhizobium sp. N324", "genus": "Rhizobium", "family": "Rhizobiaceae", "order": "Rhizobiales", "phylum": "Proteobacteria", "superkingdom": "Bacteria"}, "13690": {"species": "Sphingobium yanoikuyae", "genus": "Sphingobium", "family": "Sphingomonadaceae", "order": "Sphingomonadales", "phylum": "Proteobacteria", "superkingdom": "Bacteria"}, "1415784": {"species": "Bacillus toyonensis", "genus": "Bacillus", "family": "Bacillaceae", "order": "Bacillales", "phylum": "Firmicutes", "superkingdom": "Bacteria"}, "562": {"species": "Escherichia coli", "genus": "Escherichia", "family": "Enterobacteriaceae", "order": "Enterobacterales", "phylum": "Proteobacteria", "superkingdom": "Bacteria"}, "1978337": {"species": "Petrimonas sp. IBARAKI", "genus": "Petrimonas", "family": "Dysgonomonadaceae", "order": "Bacteroidales", "phylum": "Bacteroidetes", "superkingdom": "Bacteria"}, "319236": {"species": "Nonlabens sediminis", "genus": "Nonlabens", "family": "Flavobacteriaceae", "order": "Flavobacteriales", "phylum": "Bacteroidetes", "superkingdom": "Bacteria"}, "1325090": {"species": "Bradyrhizobium guangdongense", "genus": "Bradyrhizobium", "family": "Bradyrhizobiaceae", "order": "Rhizobiales", "phylum": "Proteobacteria", "superkingdom": "Bacteria"}, "358": {"species": "Agrobacterium tumefaciens", "genus": "Agrobacterium", "family": "Rhizobiaceae", "order": "Rhizobiales", "phylum": "Proteobacteria", "superkingdom": "Bacteria"}, "1920883": {"species": "Marivivens sp. JLT3646", "genus": "Marivivens", "family": "Rhodobacteraceae", "order": "Rhodobacterales", "phylum": "Proteobacteria", "superkingdom": "Bacteria"}, "171245": {"species": "uncultured Chlorophyta", "genus": "Chlorophyta-undef", "family": "Chlorophyta-undef", "order": "Chlorophyta-undef", "phylum": "Chlorophyta", "superkingdom": "Eukaryota"}, "1041826": {"species": "Flavobacterium columnare", "genus": "Flavobacterium", "family": "Flavobacteriaceae", "order": "Flavobacteriales", "phylum": "Bacteroidetes", "superkingdom": "Bacteria"}, "1178778": {"species": "Maribacter cobaltidurans", "genus": "Maribacter", "family": "Flavobacteriaceae", "order": "Flavobacteriales", "phylum": "Bacteroidetes", "superkingdom": "Bacteria"}, "542411": {"species": "uncultured bacterium ARCTIC23_C_02", "genus": "Bacteria-undef", "family": "Bacteria-undef", "order": "Bacteria-undef", "phylum": "Bacteria-undef", "superkingdom": "Bacteria"}, "135487": {"species": "Nocardia cyriacigeorgica", "genus": "Nocardia", "family": "Nocardiaceae", "order": "Corynebacteriales", "phylum": "Actinobacteria", "superkingdom": "Bacteria"}, "106592": {"species": "Ensifer adhaerens", "genus": "Ensifer", "family": "Rhizobiaceae", "order": "Rhizobiales", "phylum": "Proteobacteria", "superkingdom": "Bacteria"}, "258594": {"species": "Rhodopseudomonas palustris", "genus": "Rhodopseudomonas", "family": "Bradyrhizobiaceae", "order": "Rhizobiales", "phylum": "Proteobacteria", "superkingdom": "Bacteria"}, "1453352": {"species": "Sediminicola sp. YIK13", "genus": "Sediminicola", "family": "Flavobacteriaceae", "order": "Flavobacteriales", "phylum": "Bacteroidetes", "superkingdom": "Bacteria"}, "95486": {"species": "Burkholderia cenocepacia", "genus": "Burkholderia", "family": "Burkholderiaceae", "order": "Burkholderiales", "phylum": "Proteobacteria", "superkingdom": "Bacteria"}, "655815": {"species": "Zunongwangia profunda", "genus": "Zunongwangia", "family": "Flavobacteriaceae", "order": "Flavobacteriales", "phylum": "Bacteroidetes", "superkingdom": "Bacteria"}, "754035": {"species": "Mesorhizobium australicum", "genus": "Mesorhizobium", "family": "Phyllobacteriaceae", "order": "Rhizobiales", "phylum": "Proteobacteria", "superkingdom": "Bacteria"}, "58340": {"species": "Streptomyces lavendulae", "genus": "Streptomyces", "family": "Streptomycetaceae", "order": "Streptomycetales", "phylum": "Actinobacteria", "superkingdom": "Bacteria"}, "1905730": {"species": "Pectobacterium parmentieri", "genus": "Pectobacterium", "family": "Pectobacteriaceae", "order": "Enterobacterales", "phylum": "Proteobacteria", "superkingdom": "Bacteria"}, "1646498": {"species": "Acinetobacter sp. TTH0-4", "genus": "Acinetobacter", "family": "Moraxellaceae", "order": "Pseudomonadales", "phylum": "Proteobacteria", "superkingdom": "Bacteria"}, "3711": {"species": "Brassica rapa", "genus": "Brassica", "family": "Brassicaceae", "order": "Brassicales", "phylum": "Streptophyta", "superkingdom": "Eukaryota"}, "1085624": {"species": "Persicobacter sp. JZB09", "genus": "Persicobacter", "family": "Persicobacteraceae", "order": "Cytophagales", "phylum": "Bacteroidetes", "superkingdom": "Bacteria"}, "34126": {"species": "Cladophora albida", "genus": "Cladophora", "family": "Cladophoraceae", "order": "Cladophorales", "phylum": "Chlorophyta", "superkingdom": "Eukaryota"}}, "order_of_blobs": ["chr_Mito_RCC685", "chr_Chlo_RCC685", "chr_19_RCC685", "chr_18_RCC685", "chr_17_RCC685", "chr_16_RCC685", "chr_15_RCC685", "chr_14_RCC685", "chr_13_RCC685", "chr_12_RCC685", "chr_11_RCC685", "chr_10_RCC685", "chr_9_RCC685", "chr_8_RCC685", "chr_7_RCC685", "chr_6_RCC685", "chr_5_RCC685", "chr_4_RCC685", "chr_3_RCC685", "chr_2_RCC685", "chr_1_RCC685", "685_bacterial_contigs_Contig1", "685_bacterial_contigs_Contig2", "685_bacterial_contigs_Contig3", "685_bacterial_contigs_Contig4", "685_bacterial_contigs_Contig5", "685_bacterial_contigs_Contig6", "685_bacterial_contigs_Contig7", "685_bacterial_contigs_Contig8", "685_bacterial_contigs_Contig9", "685_bacterial_contigs_Contig10", "685_bacterial_contigs_Contig11", "685_bacterial_contigs_Contig12", "685_bacterial_contigs_Contig13", "685_bacterial_contigs_Contig14"], "dict_of_blobs": {"chr_Mito_RCC685": {"name": "chr_Mito_RCC685", "length": 33900, "n_count": 0, "agct_count": 33900, "gc": 0.3938, "covs": {"bam0": 46.9241}, "read_cov": {"bam0": 6400}, "hits": {"tax0": [{"name": "chr_Mito_RCC685", "taxId": "41875", "score": 62179.0}, {"name": "chr_Mito_RCC685", "taxId": "41875", "score": 17784.0}, {"name": "chr_Mito_RCC685", "taxId": "70448", "score": 2167.0}, {"name": "chr_Mito_RCC685", "taxId": "70448", "score": 736.0}, {"name": "chr_Mito_RCC685", "taxId": "70448", "score": 736.0}, {"name": "chr_Mito_RCC685", "taxId": "70448", "score": 2167.0}, {"name": "chr_Mito_RCC685", "taxId": "70448", "score": 2167.0}, {"name": "chr_Mito_RCC685", "taxId": "70448", "score": 174.0}, {"name": "chr_Mito_RCC685", "taxId": "1141622", "score": 1160.0}, {"name": "chr_Mito_RCC685", "taxId": "1141622", "score": 1155.0}, {"name": "chr_Mito_RCC685", "taxId": "1141622", "score": 1155.0}, {"name": "chr_Mito_RCC685", "taxId": "70448", "score": 965.0}, {"name": "chr_Mito_RCC685", "taxId": "70448", "score": 965.0}, {"name": "chr_Mito_RCC685", "taxId": "70448", "score": 965.0}, {"name": "chr_Mito_RCC685", "taxId": "296587", "score": 959.0}, {"name": "chr_Mito_RCC685", "taxId": "296587", "score": 881.0}, {"name": "chr_Mito_RCC685", "taxId": "296587", "score": 881.0}, {"name": "chr_Mito_RCC685", "taxId": "296587", "score": 339.0}, {"name": "chr_Mito_RCC685", "taxId": "70448", "score": 730.0}, {"name": "chr_Mito_RCC685", "taxId": "70448", "score": 667.0}, {"name": "chr_Mito_RCC685", "taxId": "70448", "score": 294.0}, {"name": "chr_Mito_RCC685", "taxId": "70448", "score": 257.0}, {"name": "chr_Mito_RCC685", "taxId": "70448", "score": 667.0}, {"name": "chr_Mito_RCC685", "taxId": "70448", "score": 294.0}, {"name": "chr_Mito_RCC685", "taxId": "70448", "score": 257.0}, {"name": "chr_Mito_RCC685", "taxId": "554055", "score": 628.0}, {"name": "chr_Mito_RCC685", "taxId": "554055", "score": 191.0}, {"name": "chr_Mito_RCC685", "taxId": "96477", "score": 525.0}, {"name": "chr_Mito_RCC685", "taxId": "1032745", "score": 392.0}, {"name": "chr_Mito_RCC685", "taxId": "74091", "score": 320.0}, {"name": "chr_Mito_RCC685", "taxId": "392300", "score": 303.0}, {"name": "chr_Mito_RCC685", "taxId": "70448", "score": 300.0}, {"name": "chr_Mito_RCC685", "taxId": "70448", "score": 174.0}, {"name": "chr_Mito_RCC685", "taxId": "70448", "score": 294.0}, {"name": "chr_Mito_RCC685", "taxId": "70448", "score": 257.0}, {"name": "chr_Mito_RCC685", "taxId": "74468", "score": 292.0}, {"name": "chr_Mito_RCC685", "taxId": "28087", "score": 276.0}, {"name": "chr_Mito_RCC685", "taxId": "28087", "score": 270.0}, {"name": "chr_Mito_RCC685", "taxId": "70448", "score": 257.0}, {"name": "chr_Mito_RCC685", "taxId": "70448", "score": 174.0}, {"name": "chr_Mito_RCC685", "taxId": "2787", "score": 239.0}, {"name": "chr_Mito_RCC685", "taxId": "412965", "score": 237.0}, {"name": "chr_Mito_RCC685", "taxId": "413404", "score": 222.0}, {"name": "chr_Mito_RCC685", "taxId": "31312", "score": 187.0}, {"name": "chr_Mito_RCC685", "taxId": "70448", "score": 174.0}, {"name": "chr_Mito_RCC685", "taxId": "215447", "score": 169.0}, {"name": "chr_Mito_RCC685", "taxId": "55468", "score": 165.0}, {"name": "chr_Mito_RCC685", "taxId": "412627", "score": 152.0}, {"name": "chr_Mito_RCC685", "taxId": "69332", "score": 141.0}, {"name": "chr_Mito_RCC685", "taxId": "1416941", "score": 141.0}, {"name": "chr_Mito_RCC685", "taxId": "181804", "score": 141.0}, {"name": "chr_Mito_RCC685", "taxId": "55564", "score": 141.0}, {"name": "chr_Mito_RCC685", "taxId": "52555", "score": 139.0}]}, "taxonomy": {"bestsum": {"species": {"tax": "Bathycoccus prasinos", "score": 79963.0, "c_index": 22}, "genus": {"tax": "Bathycoccus", "score": 79963.0, "c_index": 20}, "family": {"tax": "Bathycoccaceae", "score": 95801.0, "c_index": 17}, "order": {"tax": "Mamiellales", "score": 98861.0, "c_index": 16}, "phylum": {"tax": "Chlorophyta", "score": 99867.0, "c_index": 6}, "superkingdom": {"tax": "Eukaryota", "score": 106428.0, "c_index": 2}}}}, "chr_Chlo_RCC685": {"name": "chr_Chlo_RCC685", "length": 135955, "n_count": 0, "agct_count": 135955, "gc": 0.4121, "covs": {"bam0": 32.6661}, "read_cov": {"bam0": 17868}, "hits": {"tax0": [{"name": "chr_Chlo_RCC685", "taxId": "41875", "score": 25427.0}, {"name": "chr_Chlo_RCC685", "taxId": "41875", "score": 25427.0}, {"name": "chr_Chlo_RCC685", "taxId": "41875", "score": 18644.0}, {"name": "chr_Chlo_RCC685", "taxId": "41875", "score": 18644.0}, {"name": "chr_Chlo_RCC685", "taxId": "41875", "score": 17237.0}, {"name": "chr_Chlo_RCC685", "taxId": "41875", "score": 15396.0}, {"name": "chr_Chlo_RCC685", "taxId": "41875", "score": 13899.0}, {"name": "chr_Chlo_RCC685", "taxId": "41875", "score": 13899.0}, {"name": "chr_Chlo_RCC685", "taxId": "41875", "score": 10274.0}, {"name": "chr_Chlo_RCC685", "taxId": "41875", "score": 10274.0}, {"name": "chr_Chlo_RCC685", "taxId": "41875", "score": 4362.0}, {"name": "chr_Chlo_RCC685", "taxId": "41875", "score": 4362.0}, {"name": "chr_Chlo_RCC685", "taxId": "41875", "score": 1964.0}, {"name": "chr_Chlo_RCC685", "taxId": "41875", "score": 1964.0}, {"name": "chr_Chlo_RCC685", "taxId": "41875", "score": 1842.0}, {"name": "chr_Chlo_RCC685", "taxId": "41875", "score": 6916.0}, {"name": "chr_Chlo_RCC685", "taxId": "41875", "score": 6916.0}, {"name": "chr_Chlo_RCC685", "taxId": "296587", "score": 5400.0}, {"name": "chr_Chlo_RCC685", "taxId": "296587", "score": 5400.0}, {"name": "chr_Chlo_RCC685", "taxId": "296587", "score": 4279.0}, {"name": "chr_Chlo_RCC685", "taxId": "296587", "score": 4279.0}, {"name": "chr_Chlo_RCC685", "taxId": "296587", "score": 4279.0}, {"name": "chr_Chlo_RCC685", "taxId": "296587", "score": 4279.0}, {"name": "chr_Chlo_RCC685", "taxId": "296587", "score": 3293.0}, {"name": "chr_Chlo_RCC685", "taxId": "296587", "score": 3293.0}, {"name": "chr_Chlo_RCC685", "taxId": "296587", "score": 1991.0}, {"name": "chr_Chlo_RCC685", "taxId": "296587", "score": 1991.0}, {"name": "chr_Chlo_RCC685", "taxId": "296587", "score": 1954.0}, {"name": "chr_Chlo_RCC685", "taxId": "296587", "score": 1954.0}, {"name": "chr_Chlo_RCC685", "taxId": "296587", "score": 1609.0}, {"name": "chr_Chlo_RCC685", "taxId": "296587", "score": 1609.0}, {"name": "chr_Chlo_RCC685", "taxId": "296587", "score": 1609.0}, {"name": "chr_Chlo_RCC685", "taxId": "296587", "score": 1609.0}, {"name": "chr_Chlo_RCC685", "taxId": "296587", "score": 798.0}, {"name": "chr_Chlo_RCC685", "taxId": "296587", "score": 798.0}, {"name": "chr_Chlo_RCC685", "taxId": "296587", "score": 741.0}, {"name": "chr_Chlo_RCC685", "taxId": "296587", "score": 741.0}, {"name": "chr_Chlo_RCC685", "taxId": "296587", "score": 595.0}, {"name": "chr_Chlo_RCC685", "taxId": "296587", "score": 595.0}, {"name": "chr_Chlo_RCC685", "taxId": "296587", "score": 516.0}, {"name": "chr_Chlo_RCC685", "taxId": "296587", "score": 516.0}, {"name": "chr_Chlo_RCC685", "taxId": "296587", "score": 324.0}, {"name": "chr_Chlo_RCC685", "taxId": "296587", "score": 324.0}, {"name": "chr_Chlo_RCC685", "taxId": "296587", "score": 320.0}, {"name": "chr_Chlo_RCC685", "taxId": "296587", "score": 320.0}, {"name": "chr_Chlo_RCC685", "taxId": "296587", "score": 244.0}, {"name": "chr_Chlo_RCC685", "taxId": "296587", "score": 244.0}, {"name": "chr_Chlo_RCC685", "taxId": "296587", "score": 219.0}, {"name": "chr_Chlo_RCC685", "taxId": "296587", "score": 219.0}, {"name": "chr_Chlo_RCC685", "taxId": "296587", "score": 148.0}, {"name": "chr_Chlo_RCC685", "taxId": "296587", "score": 148.0}, {"name": "chr_Chlo_RCC685", "taxId": "296587", "score": 143.0}, {"name": "chr_Chlo_RCC685", "taxId": "296587", "score": 143.0}, {"name": "chr_Chlo_RCC685", "taxId": "296587", "score": 141.0}, {"name": "chr_Chlo_RCC685", "taxId": "296587", "score": 141.0}, {"name": "chr_Chlo_RCC685", "taxId": "564608", "score": 5350.0}, {"name": "chr_Chlo_RCC685", "taxId": "564608", "score": 5350.0}, {"name": "chr_Chlo_RCC685", "taxId": "564608", "score": 1895.0}, {"name": "chr_Chlo_RCC685", "taxId": "564608", "score": 1895.0}, {"name": "chr_Chlo_RCC685", "taxId": "564608", "score": 479.0}, {"name": "chr_Chlo_RCC685", "taxId": "564608", "score": 479.0}, {"name": "chr_Chlo_RCC685", "taxId": "564608", "score": 158.0}, {"name": "chr_Chlo_RCC685", "taxId": "564608", "score": 158.0}, {"name": "chr_Chlo_RCC685", "taxId": "564608", "score": 148.0}, {"name": "chr_Chlo_RCC685", "taxId": "564608", "score": 148.0}, {"name": "chr_Chlo_RCC685", "taxId": "70448", "score": 4968.0}, {"name": "chr_Chlo_RCC685", "taxId": "70448", "score": 4968.0}, {"name": "chr_Chlo_RCC685", "taxId": "70448", "score": 1526.0}, {"name": "chr_Chlo_RCC685", "taxId": "70448", "score": 1526.0}, {"name": "chr_Chlo_RCC685", "taxId": "70448", "score": 4968.0}, {"name": "chr_Chlo_RCC685", "taxId": "70448", "score": 4968.0}, {"name": "chr_Chlo_RCC685", "taxId": "70448", "score": 1526.0}, {"name": "chr_Chlo_RCC685", "taxId": "70448", "score": 1526.0}, {"name": "chr_Chlo_RCC685", "taxId": "70448", "score": 4968.0}, {"name": "chr_Chlo_RCC685", "taxId": "70448", "score": 4968.0}, {"name": "chr_Chlo_RCC685", "taxId": "70448", "score": 3214.0}, {"name": "chr_Chlo_RCC685", "taxId": "70448", "score": 3214.0}, {"name": "chr_Chlo_RCC685", "taxId": "70448", "score": 1526.0}, {"name": "chr_Chlo_RCC685", "taxId": "70448", "score": 1526.0}, {"name": "chr_Chlo_RCC685", "taxId": "70448", "score": 1157.0}, {"name": "chr_Chlo_RCC685", "taxId": "70448", "score": 1157.0}, {"name": "chr_Chlo_RCC685", "taxId": "70448", "score": 872.0}, {"name": "chr_Chlo_RCC685", "taxId": "70448", "score": 872.0}, {"name": "chr_Chlo_RCC685", "taxId": "70448", "score": 852.0}, {"name": "chr_Chlo_RCC685", "taxId": "70448", "score": 852.0}, {"name": "chr_Chlo_RCC685", "taxId": "70448", "score": 425.0}, {"name": "chr_Chlo_RCC685", "taxId": "70448", "score": 425.0}, {"name": "chr_Chlo_RCC685", "taxId": "70448", "score": 241.0}, {"name": "chr_Chlo_RCC685", "taxId": "70448", "score": 241.0}, {"name": "chr_Chlo_RCC685", "taxId": "542413", "score": 4248.0}, {"name": "chr_Chlo_RCC685", "taxId": "542413", "score": 4248.0}, {"name": "chr_Chlo_RCC685", "taxId": "542413", "score": 158.0}, {"name": "chr_Chlo_RCC685", "taxId": "542413", "score": 158.0}, {"name": "chr_Chlo_RCC685", "taxId": "70448", "score": 3214.0}, {"name": "chr_Chlo_RCC685", "taxId": "70448", "score": 3214.0}, {"name": "chr_Chlo_RCC685", "taxId": "70448", "score": 1705.0}, {"name": "chr_Chlo_RCC685", "taxId": "70448", "score": 1705.0}, {"name": "chr_Chlo_RCC685", "taxId": "70448", "score": 3214.0}, {"name": "chr_Chlo_RCC685", "taxId": "70448", "score": 3214.0}, {"name": "chr_Chlo_RCC685", "taxId": "70448", "score": 1967.0}, {"name": "chr_Chlo_RCC685", "taxId": "70448", "score": 1967.0}, {"name": "chr_Chlo_RCC685", "taxId": "70448", "score": 1917.0}, {"name": "chr_Chlo_RCC685", "taxId": "70448", "score": 1917.0}, {"name": "chr_Chlo_RCC685", "taxId": "70448", "score": 1700.0}, {"name": "chr_Chlo_RCC685", "taxId": "70448", "score": 1700.0}, {"name": "chr_Chlo_RCC685", "taxId": "70448", "score": 1184.0}, {"name": "chr_Chlo_RCC685", "taxId": "70448", "score": 1184.0}, {"name": "chr_Chlo_RCC685", "taxId": "70448", "score": 872.0}, {"name": "chr_Chlo_RCC685", "taxId": "70448", "score": 872.0}, {"name": "chr_Chlo_RCC685", "taxId": "70448", "score": 843.0}, {"name": "chr_Chlo_RCC685", "taxId": "70448", "score": 843.0}, {"name": "chr_Chlo_RCC685", "taxId": "70448", "score": 800.0}, {"name": "chr_Chlo_RCC685", "taxId": "70448", "score": 800.0}, {"name": "chr_Chlo_RCC685", "taxId": "70448", "score": 425.0}, {"name": "chr_Chlo_RCC685", "taxId": "70448", "score": 425.0}, {"name": "chr_Chlo_RCC685", "taxId": "70448", "score": 409.0}, {"name": "chr_Chlo_RCC685", "taxId": "70448", "score": 409.0}, {"name": "chr_Chlo_RCC685", "taxId": "70448", "score": 366.0}, {"name": "chr_Chlo_RCC685", "taxId": "70448", "score": 366.0}, {"name": "chr_Chlo_RCC685", "taxId": "70448", "score": 331.0}, {"name": "chr_Chlo_RCC685", "taxId": "70448", "score": 331.0}, {"name": "chr_Chlo_RCC685", "taxId": "70448", "score": 241.0}, {"name": "chr_Chlo_RCC685", "taxId": "70448", "score": 241.0}, {"name": "chr_Chlo_RCC685", "taxId": "70448", "score": 237.0}, {"name": "chr_Chlo_RCC685", "taxId": "70448", "score": 237.0}, {"name": "chr_Chlo_RCC685", "taxId": "70448", "score": 204.0}, {"name": "chr_Chlo_RCC685", "taxId": "70448", "score": 204.0}, {"name": "chr_Chlo_RCC685", "taxId": "70448", "score": 139.0}, {"name": "chr_Chlo_RCC685", "taxId": "70448", "score": 139.0}, {"name": "chr_Chlo_RCC685", "taxId": "70448", "score": 139.0}, {"name": "chr_Chlo_RCC685", "taxId": "70448", "score": 139.0}, {"name": "chr_Chlo_RCC685", "taxId": "133788", "score": 2721.0}, {"name": "chr_Chlo_RCC685", "taxId": "133788", "score": 2721.0}, {"name": "chr_Chlo_RCC685", "taxId": "77133", "score": 2680.0}, {"name": "chr_Chlo_RCC685", "taxId": "77133", "score": 2680.0}, {"name": "chr_Chlo_RCC685", "taxId": "56765", "score": 2678.0}, {"name": "chr_Chlo_RCC685", "taxId": "56765", "score": 2678.0}, {"name": "chr_Chlo_RCC685", "taxId": "70448", "score": 1962.0}, {"name": "chr_Chlo_RCC685", "taxId": "70448", "score": 1962.0}, {"name": "chr_Chlo_RCC685", "taxId": "70448", "score": 1912.0}, {"name": "chr_Chlo_RCC685", "taxId": "70448", "score": 1912.0}, {"name": "chr_Chlo_RCC685", "taxId": "70448", "score": 1184.0}, {"name": "chr_Chlo_RCC685", "taxId": "70448", "score": 1184.0}, {"name": "chr_Chlo_RCC685", "taxId": "70448", "score": 852.0}, {"name": "chr_Chlo_RCC685", "taxId": "70448", "score": 852.0}, {"name": "chr_Chlo_RCC685", "taxId": "70448", "score": 843.0}, {"name": "chr_Chlo_RCC685", "taxId": "70448", "score": 843.0}, {"name": "chr_Chlo_RCC685", "taxId": "70448", "score": 800.0}, {"name": "chr_Chlo_RCC685", "taxId": "70448", "score": 800.0}, {"name": "chr_Chlo_RCC685", "taxId": "70448", "score": 425.0}, {"name": "chr_Chlo_RCC685", "taxId": "70448", "score": 425.0}, {"name": "chr_Chlo_RCC685", "taxId": "70448", "score": 409.0}, {"name": "chr_Chlo_RCC685", "taxId": "70448", "score": 409.0}, {"name": "chr_Chlo_RCC685", "taxId": "70448", "score": 366.0}, {"name": "chr_Chlo_RCC685", "taxId": "70448", "score": 366.0}, {"name": "chr_Chlo_RCC685", "taxId": "70448", "score": 235.0}, {"name": "chr_Chlo_RCC685", "taxId": "70448", "score": 235.0}, {"name": "chr_Chlo_RCC685", "taxId": "70448", "score": 139.0}, {"name": "chr_Chlo_RCC685", "taxId": "70448", "score": 139.0}, {"name": "chr_Chlo_RCC685", "taxId": "70448", "score": 1962.0}, {"name": "chr_Chlo_RCC685", "taxId": "70448", "score": 1962.0}, {"name": "chr_Chlo_RCC685", "taxId": "70448", "score": 1912.0}, {"name": "chr_Chlo_RCC685", "taxId": "70448", "score": 1912.0}, {"name": "chr_Chlo_RCC685", "taxId": "70448", "score": 1694.0}, {"name": "chr_Chlo_RCC685", "taxId": "70448", "score": 1694.0}, {"name": "chr_Chlo_RCC685", "taxId": "70448", "score": 1605.0}, {"name": "chr_Chlo_RCC685", "taxId": "70448", "score": 1605.0}, {"name": "chr_Chlo_RCC685", "taxId": "70448", "score": 1184.0}, {"name": "chr_Chlo_RCC685", "taxId": "70448", "score": 1184.0}, {"name": "chr_Chlo_RCC685", "taxId": "70448", "score": 867.0}, {"name": "chr_Chlo_RCC685", "taxId": "70448", "score": 867.0}, {"name": "chr_Chlo_RCC685", "taxId": "70448", "score": 852.0}, {"name": "chr_Chlo_RCC685", "taxId": "70448", "score": 852.0}, {"name": "chr_Chlo_RCC685", "taxId": "70448", "score": 843.0}, {"name": "chr_Chlo_RCC685", "taxId": "70448", "score": 843.0}, {"name": "chr_Chlo_RCC685", "taxId": "70448", "score": 800.0}, {"name": "chr_Chlo_RCC685", "taxId": "70448", "score": 800.0}, {"name": "chr_Chlo_RCC685", "taxId": "70448", "score": 425.0}, {"name": "chr_Chlo_RCC685", "taxId": "70448", "score": 425.0}, {"name": "chr_Chlo_RCC685", "taxId": "70448", "score": 409.0}, {"name": "chr_Chlo_RCC685", "taxId": "70448", "score": 409.0}, {"name": "chr_Chlo_RCC685", "taxId": "70448", "score": 366.0}, {"name": "chr_Chlo_RCC685", "taxId": "70448", "score": 366.0}, {"name": "chr_Chlo_RCC685", "taxId": "70448", "score": 335.0}, {"name": "chr_Chlo_RCC685", "taxId": "70448", "score": 335.0}, {"name": "chr_Chlo_RCC685", "taxId": "70448", "score": 331.0}, {"name": "chr_Chlo_RCC685", "taxId": "70448", "score": 331.0}, {"name": "chr_Chlo_RCC685", "taxId": "70448", "score": 296.0}, {"name": "chr_Chlo_RCC685", "taxId": "70448", "score": 296.0}, {"name": "chr_Chlo_RCC685", "taxId": "70448", "score": 237.0}, {"name": "chr_Chlo_RCC685", "taxId": "70448", "score": 237.0}, {"name": "chr_Chlo_RCC685", "taxId": "70448", "score": 235.0}, {"name": "chr_Chlo_RCC685", "taxId": "70448", "score": 235.0}, {"name": "chr_Chlo_RCC685", "taxId": "70448", "score": 204.0}, {"name": "chr_Chlo_RCC685", "taxId": "70448", "score": 204.0}, {"name": "chr_Chlo_RCC685", "taxId": "70448", "score": 139.0}, {"name": "chr_Chlo_RCC685", "taxId": "70448", "score": 139.0}, {"name": "chr_Chlo_RCC685", "taxId": "70448", "score": 139.0}, {"name": "chr_Chlo_RCC685", "taxId": "70448", "score": 139.0}, {"name": "chr_Chlo_RCC685", "taxId": "70448", "score": 1962.0}, {"name": "chr_Chlo_RCC685", "taxId": "70448", "score": 1962.0}, {"name": "chr_Chlo_RCC685", "taxId": "70448", "score": 1694.0}, {"name": "chr_Chlo_RCC685", "taxId": "70448", "score": 1694.0}, {"name": "chr_Chlo_RCC685", "taxId": "70448", "score": 1605.0}, {"name": "chr_Chlo_RCC685", "taxId": "70448", "score": 1605.0}, {"name": "chr_Chlo_RCC685", "taxId": "70448", "score": 1184.0}, {"name": "chr_Chlo_RCC685", "taxId": "70448", "score": 1184.0}, {"name": "chr_Chlo_RCC685", "taxId": "70448", "score": 1151.0}, {"name": "chr_Chlo_RCC685", "taxId": "70448", "score": 1151.0}, {"name": "chr_Chlo_RCC685", "taxId": "70448", "score": 867.0}, {"name": "chr_Chlo_RCC685", "taxId": "70448", "score": 867.0}, {"name": "chr_Chlo_RCC685", "taxId": "70448", "score": 852.0}, {"name": "chr_Chlo_RCC685", "taxId": "70448", "score": 852.0}, {"name": "chr_Chlo_RCC685", "taxId": "70448", "score": 843.0}, {"name": "chr_Chlo_RCC685", "taxId": "70448", "score": 843.0}, {"name": "chr_Chlo_RCC685", "taxId": "70448", "score": 800.0}, {"name": "chr_Chlo_RCC685", "taxId": "70448", "score": 800.0}, {"name": "chr_Chlo_RCC685", "taxId": "70448", "score": 425.0}, {"name": "chr_Chlo_RCC685", "taxId": "70448", "score": 425.0}, {"name": "chr_Chlo_RCC685", "taxId": "70448", "score": 409.0}, {"name": "chr_Chlo_RCC685", "taxId": "70448", "score": 409.0}, {"name": "chr_Chlo_RCC685", "taxId": "70448", "score": 366.0}, {"name": "chr_Chlo_RCC685", "taxId": "70448", "score": 366.0}, {"name": "chr_Chlo_RCC685", "taxId": "70448", "score": 335.0}, {"name": "chr_Chlo_RCC685", "taxId": "70448", "score": 335.0}, {"name": "chr_Chlo_RCC685", "taxId": "70448", "score": 331.0}, {"name": "chr_Chlo_RCC685", "taxId": "70448", "score": 331.0}, {"name": "chr_Chlo_RCC685", "taxId": "70448", "score": 296.0}, {"name": "chr_Chlo_RCC685", "taxId": "70448", "score": 296.0}, {"name": "chr_Chlo_RCC685", "taxId": "70448", "score": 237.0}, {"name": "chr_Chlo_RCC685", "taxId": "70448", "score": 237.0}, {"name": "chr_Chlo_RCC685", "taxId": "70448", "score": 235.0}, {"name": "chr_Chlo_RCC685", "taxId": "70448", "score": 235.0}, {"name": "chr_Chlo_RCC685", "taxId": "70448", "score": 204.0}, {"name": "chr_Chlo_RCC685", "taxId": "70448", "score": 204.0}, {"name": "chr_Chlo_RCC685", "taxId": "70448", "score": 139.0}, {"name": "chr_Chlo_RCC685", "taxId": "70448", "score": 139.0}, {"name": "chr_Chlo_RCC685", "taxId": "70448", "score": 139.0}, {"name": "chr_Chlo_RCC685", "taxId": "70448", "score": 139.0}, {"name": "chr_Chlo_RCC685", "taxId": "542402", "score": 1720.0}, {"name": "chr_Chlo_RCC685", "taxId": "542402", "score": 1720.0}, {"name": "chr_Chlo_RCC685", "taxId": "542402", "score": 518.0}, {"name": "chr_Chlo_RCC685", "taxId": "542402", "score": 518.0}, {"name": "chr_Chlo_RCC685", "taxId": "542402", "score": 475.0}, {"name": "chr_Chlo_RCC685", "taxId": "542402", "score": 475.0}, {"name": "chr_Chlo_RCC685", "taxId": "542402", "score": 361.0}, {"name": "chr_Chlo_RCC685", "taxId": "542402", "score": 361.0}, {"name": "chr_Chlo_RCC685", "taxId": "542402", "score": 143.0}, {"name": "chr_Chlo_RCC685", "taxId": "542402", "score": 143.0}, {"name": "chr_Chlo_RCC685", "taxId": "542402", "score": 137.0}, {"name": "chr_Chlo_RCC685", "taxId": "542402", "score": 137.0}, {"name": "chr_Chlo_RCC685", "taxId": "70448", "score": 1705.0}, {"name": "chr_Chlo_RCC685", "taxId": "70448", "score": 1705.0}, {"name": "chr_Chlo_RCC685", "taxId": "70448", "score": 1526.0}, {"name": "chr_Chlo_RCC685", "taxId": "70448", "score": 1526.0}, {"name": "chr_Chlo_RCC685", "taxId": "69401", "score": 363.0}, {"name": "chr_Chlo_RCC685", "taxId": "69401", "score": 363.0}, {"name": "chr_Chlo_RCC685", "taxId": "163309", "score": 351.0}, {"name": "chr_Chlo_RCC685", "taxId": "163309", "score": 351.0}, {"name": "chr_Chlo_RCC685", "taxId": "163310", "score": 346.0}, {"name": "chr_Chlo_RCC685", "taxId": "163310", "score": 346.0}, {"name": "chr_Chlo_RCC685", "taxId": "70448", "score": 337.0}, {"name": "chr_Chlo_RCC685", "taxId": "70448", "score": 337.0}, {"name": "chr_Chlo_RCC685", "taxId": "70448", "score": 337.0}, {"name": "chr_Chlo_RCC685", "taxId": "70448", "score": 337.0}, {"name": "chr_Chlo_RCC685", "taxId": "858337", "score": 316.0}, {"name": "chr_Chlo_RCC685", "taxId": "858337", "score": 316.0}, {"name": "chr_Chlo_RCC685", "taxId": "52965", "score": 261.0}, {"name": "chr_Chlo_RCC685", "taxId": "52965", "score": 261.0}, {"name": "chr_Chlo_RCC685", "taxId": "71743", "score": 261.0}, {"name": "chr_Chlo_RCC685", "taxId": "71743", "score": 261.0}, {"name": "chr_Chlo_RCC685", "taxId": "52035", "score": 248.0}, {"name": "chr_Chlo_RCC685", "taxId": "52035", "score": 248.0}, {"name": "chr_Chlo_RCC685", "taxId": "77931", "score": 228.0}, {"name": "chr_Chlo_RCC685", "taxId": "77931", "score": 228.0}, {"name": "chr_Chlo_RCC685", "taxId": "3105", "score": 217.0}, {"name": "chr_Chlo_RCC685", "taxId": "3105", "score": 217.0}, {"name": "chr_Chlo_RCC685", "taxId": "3105", "score": 217.0}, {"name": "chr_Chlo_RCC685", "taxId": "3105", "score": 217.0}, {"name": "chr_Chlo_RCC685", "taxId": "461633", "score": 183.0}, {"name": "chr_Chlo_RCC685", "taxId": "461633", "score": 183.0}, {"name": "chr_Chlo_RCC685", "taxId": "1202541", "score": 182.0}, {"name": "chr_Chlo_RCC685", "taxId": "1202541", "score": 182.0}, {"name": "chr_Chlo_RCC685", "taxId": "2007176", "score": 148.0}, {"name": "chr_Chlo_RCC685", "taxId": "2007176", "score": 148.0}, {"name": "chr_Chlo_RCC685", "taxId": "204992", "score": 147.0}, {"name": "chr_Chlo_RCC685", "taxId": "204992", "score": 147.0}, {"name": "chr_Chlo_RCC685", "taxId": "1604141", "score": 145.0}, {"name": "chr_Chlo_RCC685", "taxId": "1604141", "score": 145.0}, {"name": "chr_Chlo_RCC685", "taxId": "1604141", "score": 145.0}, {"name": "chr_Chlo_RCC685", "taxId": "1604141", "score": 145.0}, {"name": "chr_Chlo_RCC685", "taxId": "3074", "score": 145.0}, {"name": "chr_Chlo_RCC685", "taxId": "3074", "score": 145.0}, {"name": "chr_Chlo_RCC685", "taxId": "3074", "score": 145.0}, {"name": "chr_Chlo_RCC685", "taxId": "3074", "score": 145.0}, {"name": "chr_Chlo_RCC685", "taxId": "73025", "score": 139.0}, {"name": "chr_Chlo_RCC685", "taxId": "73025", "score": 139.0}]}, "taxonomy": {"bestsum": {"species": {"tax": "Bathycoccus prasinos", "score": 197447.0, "c_index": 24}, "genus": {"tax": "Bathycoccus", "score": 197447.0, "c_index": 19}, "family": {"tax": "Bathycoccaceae", "score": 373629.0, "c_index": 15}, "order": {"tax": "Mamiellales", "score": 446895.0, "c_index": 11}, "phylum": {"tax": "Chlorophyta", "score": 458043.0, "c_index": 5}, "superkingdom": {"tax": "Eukaryota", "score": 460711.0, "c_index": 1}}}}, "chr_19_RCC685": {"name": "chr_19_RCC685", "length": 224354, "n_count": 0, "agct_count": 224354, "gc": 0.4398, "covs": {"bam0": 11.4463}, "read_cov": {"bam0": 10332}, "hits": {"tax0": [{"name": "chr_19_RCC685", "taxId": "41875", "score": 13356.0}, {"name": "chr_19_RCC685", "taxId": "41875", "score": 13317.0}, {"name": "chr_19_RCC685", "taxId": "41875", "score": 3467.0}, {"name": "chr_19_RCC685", "taxId": "41875", "score": 3463.0}, {"name": "chr_19_RCC685", "taxId": "41875", "score": 3445.0}, {"name": "chr_19_RCC685", "taxId": "41875", "score": 2826.0}, {"name": "chr_19_RCC685", "taxId": "41875", "score": 2820.0}, {"name": "chr_19_RCC685", "taxId": "41875", "score": 2809.0}, {"name": "chr_19_RCC685", "taxId": "41875", "score": 2708.0}, {"name": "chr_19_RCC685", "taxId": "41875", "score": 2667.0}, {"name": "chr_19_RCC685", "taxId": "41875", "score": 2667.0}, {"name": "chr_19_RCC685", "taxId": "41875", "score": 2329.0}, {"name": "chr_19_RCC685", "taxId": "41875", "score": 2322.0}, {"name": "chr_19_RCC685", "taxId": "41875", "score": 2300.0}, {"name": "chr_19_RCC685", "taxId": "41875", "score": 2300.0}, {"name": "chr_19_RCC685", "taxId": "41875", "score": 2274.0}, {"name": "chr_19_RCC685", "taxId": "41875", "score": 1454.0}, {"name": "chr_19_RCC685", "taxId": "41875", "score": 1454.0}, {"name": "chr_19_RCC685", "taxId": "41875", "score": 1450.0}, {"name": "chr_19_RCC685", "taxId": "41875", "score": 1450.0}, {"name": "chr_19_RCC685", "taxId": "41875", "score": 1230.0}, {"name": "chr_19_RCC685", "taxId": "41875", "score": 1227.0}, {"name": "chr_19_RCC685", "taxId": "41875", "score": 1103.0}, {"name": "chr_19_RCC685", "taxId": "41875", "score": 1096.0}, {"name": "chr_19_RCC685", "taxId": "41875", "score": 917.0}, {"name": "chr_19_RCC685", "taxId": "41875", "score": 911.0}, {"name": "chr_19_RCC685", "taxId": "41875", "score": 717.0}, {"name": "chr_19_RCC685", "taxId": "41875", "score": 717.0}, {"name": "chr_19_RCC685", "taxId": "41875", "score": 712.0}, {"name": "chr_19_RCC685", "taxId": "41875", "score": 708.0}, {"name": "chr_19_RCC685", "taxId": "41875", "score": 708.0}, {"name": "chr_19_RCC685", "taxId": "41875", "score": 708.0}, {"name": "chr_19_RCC685", "taxId": "41875", "score": 689.0}, {"name": "chr_19_RCC685", "taxId": "41875", "score": 627.0}, {"name": "chr_19_RCC685", "taxId": "41875", "score": 627.0}, {"name": "chr_19_RCC685", "taxId": "41875", "score": 623.0}, {"name": "chr_19_RCC685", "taxId": "41875", "score": 612.0}, {"name": "chr_19_RCC685", "taxId": "41875", "score": 612.0}, {"name": "chr_19_RCC685", "taxId": "41875", "score": 612.0}, {"name": "chr_19_RCC685", "taxId": "41875", "score": 612.0}, {"name": "chr_19_RCC685", "taxId": "41875", "score": 604.0}, {"name": "chr_19_RCC685", "taxId": "41875", "score": 604.0}, {"name": "chr_19_RCC685", "taxId": "41875", "score": 579.0}, {"name": "chr_19_RCC685", "taxId": "41875", "score": 579.0}, {"name": "chr_19_RCC685", "taxId": "41875", "score": 544.0}, {"name": "chr_19_RCC685", "taxId": "41875", "score": 540.0}, {"name": "chr_19_RCC685", "taxId": "41875", "score": 536.0}, {"name": "chr_19_RCC685", "taxId": "41875", "score": 536.0}, {"name": "chr_19_RCC685", "taxId": "41875", "score": 536.0}, {"name": "chr_19_RCC685", "taxId": "41875", "score": 529.0}, {"name": "chr_19_RCC685", "taxId": "41875", "score": 529.0}, {"name": "chr_19_RCC685", "taxId": "41875", "score": 529.0}, {"name": "chr_19_RCC685", "taxId": "41875", "score": 529.0}, {"name": "chr_19_RCC685", "taxId": "41875", "score": 527.0}, {"name": "chr_19_RCC685", "taxId": "41875", "score": 527.0}, {"name": "chr_19_RCC685", "taxId": "41875", "score": 475.0}, {"name": "chr_19_RCC685", "taxId": "41875", "score": 468.0}, {"name": "chr_19_RCC685", "taxId": "41875", "score": 468.0}, {"name": "chr_19_RCC685", "taxId": "41875", "score": 468.0}, {"name": "chr_19_RCC685", "taxId": "41875", "score": 468.0}, {"name": "chr_19_RCC685", "taxId": "41875", "score": 468.0}, {"name": "chr_19_RCC685", "taxId": "41875", "score": 468.0}, {"name": "chr_19_RCC685", "taxId": "41875", "score": 446.0}, {"name": "chr_19_RCC685", "taxId": "41875", "score": 442.0}, {"name": "chr_19_RCC685", "taxId": "41875", "score": 440.0}, {"name": "chr_19_RCC685", "taxId": "41875", "score": 440.0}, {"name": "chr_19_RCC685", "taxId": "41875", "score": 438.0}, {"name": "chr_19_RCC685", "taxId": "41875", "score": 435.0}, {"name": "chr_19_RCC685", "taxId": "41875", "score": 414.0}, {"name": "chr_19_RCC685", "taxId": "41875", "score": 411.0}, {"name": "chr_19_RCC685", "taxId": "41875", "score": 411.0}, {"name": "chr_19_RCC685", "taxId": "41875", "score": 409.0}, {"name": "chr_19_RCC685", "taxId": "41875", "score": 396.0}, {"name": "chr_19_RCC685", "taxId": "41875", "score": 366.0}, {"name": "chr_19_RCC685", "taxId": "41875", "score": 363.0}, {"name": "chr_19_RCC685", "taxId": "41875", "score": 363.0}, {"name": "chr_19_RCC685", "taxId": "41875", "score": 363.0}, {"name": "chr_19_RCC685", "taxId": "41875", "score": 363.0}, {"name": "chr_19_RCC685", "taxId": "41875", "score": 361.0}, {"name": "chr_19_RCC685", "taxId": "41875", "score": 335.0}, {"name": "chr_19_RCC685", "taxId": "41875", "score": 331.0}, {"name": "chr_19_RCC685", "taxId": "41875", "score": 331.0}, {"name": "chr_19_RCC685", "taxId": "41875", "score": 320.0}, {"name": "chr_19_RCC685", "taxId": "41875", "score": 318.0}, {"name": "chr_19_RCC685", "taxId": "41875", "score": 318.0}, {"name": "chr_19_RCC685", "taxId": "41875", "score": 318.0}, {"name": "chr_19_RCC685", "taxId": "41875", "score": 316.0}, {"name": "chr_19_RCC685", "taxId": "41875", "score": 316.0}, {"name": "chr_19_RCC685", "taxId": "41875", "score": 291.0}, {"name": "chr_19_RCC685", "taxId": "41875", "score": 291.0}, {"name": "chr_19_RCC685", "taxId": "41875", "score": 291.0}, {"name": "chr_19_RCC685", "taxId": "41875", "score": 281.0}, {"name": "chr_19_RCC685", "taxId": "41875", "score": 281.0}, {"name": "chr_19_RCC685", "taxId": "41875", "score": 281.0}, {"name": "chr_19_RCC685", "taxId": "41875", "score": 278.0}, {"name": "chr_19_RCC685", "taxId": "41875", "score": 278.0}, {"name": "chr_19_RCC685", "taxId": "41875", "score": 267.0}, {"name": "chr_19_RCC685", "taxId": "41875", "score": 267.0}, {"name": "chr_19_RCC685", "taxId": "41875", "score": 261.0}, {"name": "chr_19_RCC685", "taxId": "41875", "score": 261.0}, {"name": "chr_19_RCC685", "taxId": "41875", "score": 261.0}, {"name": "chr_19_RCC685", "taxId": "41875", "score": 259.0}, {"name": "chr_19_RCC685", "taxId": "41875", "score": 259.0}, {"name": "chr_19_RCC685", "taxId": "41875", "score": 250.0}, {"name": "chr_19_RCC685", "taxId": "41875", "score": 250.0}, {"name": "chr_19_RCC685", "taxId": "41875", "score": 248.0}, {"name": "chr_19_RCC685", "taxId": "41875", "score": 246.0}, {"name": "chr_19_RCC685", "taxId": "41875", "score": 246.0}, {"name": "chr_19_RCC685", "taxId": "41875", "score": 244.0}, {"name": "chr_19_RCC685", "taxId": "41875", "score": 244.0}, {"name": "chr_19_RCC685", "taxId": "41875", "score": 241.0}, {"name": "chr_19_RCC685", "taxId": "41875", "score": 241.0}, {"name": "chr_19_RCC685", "taxId": "41875", "score": 241.0}, {"name": "chr_19_RCC685", "taxId": "41875", "score": 241.0}, {"name": "chr_19_RCC685", "taxId": "41875", "score": 241.0}, {"name": "chr_19_RCC685", "taxId": "41875", "score": 239.0}, {"name": "chr_19_RCC685", "taxId": "41875", "score": 239.0}, {"name": "chr_19_RCC685", "taxId": "41875", "score": 224.0}, {"name": "chr_19_RCC685", "taxId": "41875", "score": 224.0}, {"name": "chr_19_RCC685", "taxId": "41875", "score": 222.0}, {"name": "chr_19_RCC685", "taxId": "41875", "score": 222.0}, {"name": "chr_19_RCC685", "taxId": "41875", "score": 219.0}, {"name": "chr_19_RCC685", "taxId": "41875", "score": 219.0}, {"name": "chr_19_RCC685", "taxId": "41875", "score": 217.0}, {"name": "chr_19_RCC685", "taxId": "41875", "score": 215.0}, {"name": "chr_19_RCC685", "taxId": "41875", "score": 202.0}, {"name": "chr_19_RCC685", "taxId": "41875", "score": 198.0}, {"name": "chr_19_RCC685", "taxId": "41875", "score": 198.0}, {"name": "chr_19_RCC685", "taxId": "41875", "score": 198.0}, {"name": "chr_19_RCC685", "taxId": "41875", "score": 195.0}, {"name": "chr_19_RCC685", "taxId": "41875", "score": 191.0}, {"name": "chr_19_RCC685", "taxId": "41875", "score": 189.0}, {"name": "chr_19_RCC685", "taxId": "41875", "score": 189.0}, {"name": "chr_19_RCC685", "taxId": "41875", "score": 189.0}, {"name": "chr_19_RCC685", "taxId": "41875", "score": 189.0}, {"name": "chr_19_RCC685", "taxId": "41875", "score": 189.0}, {"name": "chr_19_RCC685", "taxId": "41875", "score": 189.0}, {"name": "chr_19_RCC685", "taxId": "41875", "score": 185.0}, {"name": "chr_19_RCC685", "taxId": "41875", "score": 185.0}, {"name": "chr_19_RCC685", "taxId": "41875", "score": 183.0}, {"name": "chr_19_RCC685", "taxId": "41875", "score": 178.0}, {"name": "chr_19_RCC685", "taxId": "41875", "score": 178.0}, {"name": "chr_19_RCC685", "taxId": "41875", "score": 178.0}, {"name": "chr_19_RCC685", "taxId": "41875", "score": 176.0}, {"name": "chr_19_RCC685", "taxId": "41875", "score": 174.0}, {"name": "chr_19_RCC685", "taxId": "41875", "score": 169.0}, {"name": "chr_19_RCC685", "taxId": "41875", "score": 167.0}, {"name": "chr_19_RCC685", "taxId": "41875", "score": 167.0}, {"name": "chr_19_RCC685", "taxId": "41875", "score": 165.0}, {"name": "chr_19_RCC685", "taxId": "41875", "score": 163.0}, {"name": "chr_19_RCC685", "taxId": "41875", "score": 147.0}, {"name": "chr_19_RCC685", "taxId": "41875", "score": 145.0}, {"name": "chr_19_RCC685", "taxId": "41875", "score": 143.0}, {"name": "chr_19_RCC685", "taxId": "41875", "score": 143.0}, {"name": "chr_19_RCC685", "taxId": "41875", "score": 141.0}, {"name": "chr_19_RCC685", "taxId": "41875", "score": 141.0}, {"name": "chr_19_RCC685", "taxId": "41875", "score": 9961.0}, {"name": "chr_19_RCC685", "taxId": "41875", "score": 9949.0}, {"name": "chr_19_RCC685", "taxId": "41875", "score": 4241.0}, {"name": "chr_19_RCC685", "taxId": "41875", "score": 4233.0}, {"name": "chr_19_RCC685", "taxId": "41875", "score": 4218.0}, {"name": "chr_19_RCC685", "taxId": "41875", "score": 652.0}, {"name": "chr_19_RCC685", "taxId": "41875", "score": 652.0}, {"name": "chr_19_RCC685", "taxId": "41875", "score": 652.0}, {"name": "chr_19_RCC685", "taxId": "41875", "score": 532.0}, {"name": "chr_19_RCC685", "taxId": "41875", "score": 499.0}, {"name": "chr_19_RCC685", "taxId": "41875", "score": 468.0}, {"name": "chr_19_RCC685", "taxId": "41875", "score": 468.0}, {"name": "chr_19_RCC685", "taxId": "41875", "score": 390.0}, {"name": "chr_19_RCC685", "taxId": "41875", "score": 8789.0}, {"name": "chr_19_RCC685", "taxId": "41875", "score": 8789.0}, {"name": "chr_19_RCC685", "taxId": "41875", "score": 388.0}, {"name": "chr_19_RCC685", "taxId": "41875", "score": 388.0}, {"name": "chr_19_RCC685", "taxId": "41875", "score": 5184.0}, {"name": "chr_19_RCC685", "taxId": "41875", "score": 5184.0}, {"name": "chr_19_RCC685", "taxId": "41875", "score": 5149.0}, {"name": "chr_19_RCC685", "taxId": "41875", "score": 141.0}, {"name": "chr_19_RCC685", "taxId": "41875", "score": 141.0}, {"name": "chr_19_RCC685", "taxId": "41875", "score": 141.0}, {"name": "chr_19_RCC685", "taxId": "41875", "score": 4988.0}, {"name": "chr_19_RCC685", "taxId": "41875", "score": 4988.0}, {"name": "chr_19_RCC685", "taxId": "41875", "score": 4957.0}, {"name": "chr_19_RCC685", "taxId": "41875", "score": 4626.0}, {"name": "chr_19_RCC685", "taxId": "41875", "score": 4601.0}, {"name": "chr_19_RCC685", "taxId": "41875", "score": 318.0}, {"name": "chr_19_RCC685", "taxId": "41875", "score": 318.0}, {"name": "chr_19_RCC685", "taxId": "41875", "score": 318.0}, {"name": "chr_19_RCC685", "taxId": "41875", "score": 4477.0}, {"name": "chr_19_RCC685", "taxId": "41875", "score": 4471.0}, {"name": "chr_19_RCC685", "taxId": "41875", "score": 3376.0}, {"name": "chr_19_RCC685", "taxId": "41875", "score": 3373.0}, {"name": "chr_19_RCC685", "taxId": "41875", "score": 3354.0}, {"name": "chr_19_RCC685", "taxId": "41875", "score": 455.0}, {"name": "chr_19_RCC685", "taxId": "41875", "score": 455.0}, {"name": "chr_19_RCC685", "taxId": "41875", "score": 228.0}, {"name": "chr_19_RCC685", "taxId": "41875", "score": 228.0}, {"name": "chr_19_RCC685", "taxId": "41875", "score": 3295.0}, {"name": "chr_19_RCC685", "taxId": "41875", "score": 3290.0}, {"name": "chr_19_RCC685", "taxId": "41875", "score": 3273.0}, {"name": "chr_19_RCC685", "taxId": "41875", "score": 159.0}, {"name": "chr_19_RCC685", "taxId": "41875", "score": 159.0}, {"name": "chr_19_RCC685", "taxId": "41875", "score": 159.0}, {"name": "chr_19_RCC685", "taxId": "41875", "score": 2824.0}, {"name": "chr_19_RCC685", "taxId": "41875", "score": 2819.0}, {"name": "chr_19_RCC685", "taxId": "41875", "score": 2808.0}, {"name": "chr_19_RCC685", "taxId": "41875", "score": 2566.0}, {"name": "chr_19_RCC685", "taxId": "41875", "score": 2300.0}, {"name": "chr_19_RCC685", "taxId": "41875", "score": 2300.0}, {"name": "chr_19_RCC685", "taxId": "41875", "score": 2274.0}, {"name": "chr_19_RCC685", "taxId": "41875", "score": 928.0}, {"name": "chr_19_RCC685", "taxId": "41875", "score": 920.0}, {"name": "chr_19_RCC685", "taxId": "41875", "score": 446.0}, {"name": "chr_19_RCC685", "taxId": "41875", "score": 442.0}, {"name": "chr_19_RCC685", "taxId": "41875", "score": 440.0}, {"name": "chr_19_RCC685", "taxId": "41875", "score": 440.0}, {"name": "chr_19_RCC685", "taxId": "41875", "score": 2211.0}, {"name": "chr_19_RCC685", "taxId": "41875", "score": 2211.0}, {"name": "chr_19_RCC685", "taxId": "41875", "score": 1397.0}, {"name": "chr_19_RCC685", "taxId": "41875", "score": 1389.0}, {"name": "chr_19_RCC685", "taxId": "41875", "score": 1055.0}, {"name": "chr_19_RCC685", "taxId": "41875", "score": 1055.0}, {"name": "chr_19_RCC685", "taxId": "41875", "score": 726.0}, {"name": "chr_19_RCC685", "taxId": "41875", "score": 723.0}, {"name": "chr_19_RCC685", "taxId": "41875", "score": 750.0}, {"name": "chr_19_RCC685", "taxId": "41875", "score": 745.0}, {"name": "chr_19_RCC685", "taxId": "41875", "score": 695.0}, {"name": "chr_19_RCC685", "taxId": "41875", "score": 691.0}, {"name": "chr_19_RCC685", "taxId": "41875", "score": 660.0}, {"name": "chr_19_RCC685", "taxId": "41875", "score": 660.0}, {"name": "chr_19_RCC685", "taxId": "41875", "score": 660.0}, {"name": "chr_19_RCC685", "taxId": "41875", "score": 538.0}, {"name": "chr_19_RCC685", "taxId": "41875", "score": 505.0}, {"name": "chr_19_RCC685", "taxId": "41875", "score": 462.0}, {"name": "chr_19_RCC685", "taxId": "41875", "score": 462.0}, {"name": "chr_19_RCC685", "taxId": "41875", "score": 394.0}, {"name": "chr_19_RCC685", "taxId": "41875", "score": 564.0}, {"name": "chr_19_RCC685", "taxId": "41875", "score": 564.0}, {"name": "chr_19_RCC685", "taxId": "41875", "score": 564.0}, {"name": "chr_19_RCC685", "taxId": "41875", "score": 507.0}, {"name": "chr_19_RCC685", "taxId": "41875", "score": 490.0}, {"name": "chr_19_RCC685", "taxId": "41875", "score": 490.0}, {"name": "chr_19_RCC685", "taxId": "41875", "score": 490.0}, {"name": "chr_19_RCC685", "taxId": "41875", "score": 484.0}, {"name": "chr_19_RCC685", "taxId": "41875", "score": 484.0}, {"name": "chr_19_RCC685", "taxId": "41875", "score": 479.0}, {"name": "chr_19_RCC685", "taxId": "41875", "score": 481.0}, {"name": "chr_19_RCC685", "taxId": "41875", "score": 481.0}, {"name": "chr_19_RCC685", "taxId": "41875", "score": 481.0}, {"name": "chr_19_RCC685", "taxId": "41875", "score": 475.0}, {"name": "chr_19_RCC685", "taxId": "41875", "score": 475.0}, {"name": "chr_19_RCC685", "taxId": "41875", "score": 470.0}, {"name": "chr_19_RCC685", "taxId": "41875", "score": 481.0}, {"name": "chr_19_RCC685", "taxId": "41875", "score": 481.0}, {"name": "chr_19_RCC685", "taxId": "41875", "score": 481.0}, {"name": "chr_19_RCC685", "taxId": "41875", "score": 475.0}, {"name": "chr_19_RCC685", "taxId": "41875", "score": 475.0}, {"name": "chr_19_RCC685", "taxId": "41875", "score": 470.0}, {"name": "chr_19_RCC685", "taxId": "41875", "score": 346.0}, {"name": "chr_19_RCC685", "taxId": "41875", "score": 346.0}, {"name": "chr_19_RCC685", "taxId": "41875", "score": 346.0}, {"name": "chr_19_RCC685", "taxId": "41875", "score": 303.0}, {"name": "chr_19_RCC685", "taxId": "41875", "score": 303.0}, {"name": "chr_19_RCC685", "taxId": "41875", "score": 479.0}, {"name": "chr_19_RCC685", "taxId": "41875", "score": 473.0}, {"name": "chr_19_RCC685", "taxId": "41875", "score": 401.0}, {"name": "chr_19_RCC685", "taxId": "41875", "score": 401.0}, {"name": "chr_19_RCC685", "taxId": "41875", "score": 396.0}, {"name": "chr_19_RCC685", "taxId": "41875", "score": 396.0}, {"name": "chr_19_RCC685", "taxId": "41875", "score": 139.0}, {"name": "chr_19_RCC685", "taxId": "41875", "score": 383.0}, {"name": "chr_19_RCC685", "taxId": "41875", "score": 359.0}, {"name": "chr_19_RCC685", "taxId": "41875", "score": 335.0}, {"name": "chr_19_RCC685", "taxId": "41875", "score": 333.0}, {"name": "chr_19_RCC685", "taxId": "41875", "score": 281.0}, {"name": "chr_19_RCC685", "taxId": "41875", "score": 375.0}, {"name": "chr_19_RCC685", "taxId": "41875", "score": 375.0}, {"name": "chr_19_RCC685", "taxId": "41875", "score": 148.0}, {"name": "chr_19_RCC685", "taxId": "41875", "score": 148.0}, {"name": "chr_19_RCC685", "taxId": "41875", "score": 370.0}, {"name": "chr_19_RCC685", "taxId": "41875", "score": 370.0}, {"name": "chr_19_RCC685", "taxId": "880159", "score": 364.0}, {"name": "chr_19_RCC685", "taxId": "880159", "score": 364.0}, {"name": "chr_19_RCC685", "taxId": "880159", "score": 353.0}, {"name": "chr_19_RCC685", "taxId": "41875", "score": 316.0}, {"name": "chr_19_RCC685", "taxId": "41875", "score": 316.0}, {"name": "chr_19_RCC685", "taxId": "41875", "score": 281.0}, {"name": "chr_19_RCC685", "taxId": "41875", "score": 261.0}, {"name": "chr_19_RCC685", "taxId": "41875", "score": 257.0}, {"name": "chr_19_RCC685", "taxId": "41875", "score": 198.0}, {"name": "chr_19_RCC685", "taxId": "41875", "score": 198.0}, {"name": "chr_19_RCC685", "taxId": "41875", "score": 198.0}, {"name": "chr_19_RCC685", "taxId": "41875", "score": 198.0}, {"name": "chr_19_RCC685", "taxId": "41875", "score": 198.0}, {"name": "chr_19_RCC685", "taxId": "41875", "score": 198.0}, {"name": "chr_19_RCC685", "taxId": "41875", "score": 191.0}, {"name": "chr_19_RCC685", "taxId": "41875", "score": 191.0}, {"name": "chr_19_RCC685", "taxId": "41875", "score": 191.0}, {"name": "chr_19_RCC685", "taxId": "41875", "score": 191.0}, {"name": "chr_19_RCC685", "taxId": "41875", "score": 180.0}, {"name": "chr_19_RCC685", "taxId": "41875", "score": 145.0}, {"name": "chr_19_RCC685", "taxId": "41875", "score": 141.0}, {"name": "chr_19_RCC685", "taxId": "41875", "score": 141.0}, {"name": "chr_19_RCC685", "taxId": "41875", "score": 141.0}]}, "taxonomy": {"bestsum": {"species": {"tax": "Bathycoccus prasinos", "score": 311995.0, "c_index": 1}, "genus": {"tax": "Bathycoccus", "score": 311995.0, "c_index": 1}, "family": {"tax": "Bathycoccaceae", "score": 311995.0, "c_index": 1}, "order": {"tax": "Mamiellales", "score": 311995.0, "c_index": 1}, "phylum": {"tax": "Chlorophyta", "score": 311995.0, "c_index": 1}, "superkingdom": {"tax": "Eukaryota", "score": 311995.0, "c_index": 1}}}}, "chr_18_RCC685": {"name": "chr_18_RCC685", "length": 341203, "n_count": 0, "agct_count": 341203, "gc": 0.471, "covs": {"bam0": 16.104}, "read_cov": {"bam0": 22107}, "hits": {"tax0": [{"name": "chr_18_RCC685", "taxId": "41875", "score": 86727.0}, {"name": "chr_18_RCC685", "taxId": "41875", "score": 83268.0}, {"name": "chr_18_RCC685", "taxId": "41875", "score": 38224.0}, {"name": "chr_18_RCC685", "taxId": "41875", "score": 33322.0}, {"name": "chr_18_RCC685", "taxId": "41875", "score": 27615.0}, {"name": "chr_18_RCC685", "taxId": "41875", "score": 23021.0}, {"name": "chr_18_RCC685", "taxId": "41875", "score": 20188.0}, {"name": "chr_18_RCC685", "taxId": "41875", "score": 17348.0}, {"name": "chr_18_RCC685", "taxId": "41875", "score": 17021.0}, {"name": "chr_18_RCC685", "taxId": "41875", "score": 15917.0}, {"name": "chr_18_RCC685", "taxId": "41875", "score": 15725.0}, {"name": "chr_18_RCC685", "taxId": "41875", "score": 14833.0}, {"name": "chr_18_RCC685", "taxId": "41875", "score": 14209.0}, {"name": "chr_18_RCC685", "taxId": "41875", "score": 13956.0}, {"name": "chr_18_RCC685", "taxId": "41875", "score": 13924.0}, {"name": "chr_18_RCC685", "taxId": "41875", "score": 13889.0}, {"name": "chr_18_RCC685", "taxId": "41875", "score": 10754.0}, {"name": "chr_18_RCC685", "taxId": "41875", "score": 10067.0}, {"name": "chr_18_RCC685", "taxId": "41875", "score": 7001.0}, {"name": "chr_18_RCC685", "taxId": "41875", "score": 6704.0}, {"name": "chr_18_RCC685", "taxId": "41875", "score": 6187.0}, {"name": "chr_18_RCC685", "taxId": "41875", "score": 6159.0}, {"name": "chr_18_RCC685", "taxId": "41875", "score": 5162.0}, {"name": "chr_18_RCC685", "taxId": "41875", "score": 4547.0}, {"name": "chr_18_RCC685", "taxId": "41875", "score": 4106.0}, {"name": "chr_18_RCC685", "taxId": "41875", "score": 3790.0}, {"name": "chr_18_RCC685", "taxId": "41875", "score": 1838.0}, {"name": "chr_18_RCC685", "taxId": "41875", "score": 1437.0}, {"name": "chr_18_RCC685", "taxId": "41875", "score": 1125.0}, {"name": "chr_18_RCC685", "taxId": "41875", "score": 928.0}, {"name": "chr_18_RCC685", "taxId": "41875", "score": 830.0}, {"name": "chr_18_RCC685", "taxId": "41875", "score": 811.0}, {"name": "chr_18_RCC685", "taxId": "41875", "score": 802.0}, {"name": "chr_18_RCC685", "taxId": "41875", "score": 795.0}, {"name": "chr_18_RCC685", "taxId": "41875", "score": 791.0}, {"name": "chr_18_RCC685", "taxId": "41875", "score": 420.0}, {"name": "chr_18_RCC685", "taxId": "41875", "score": 394.0}, {"name": "chr_18_RCC685", "taxId": "41875", "score": 333.0}, {"name": "chr_18_RCC685", "taxId": "41875", "score": 12881.0}, {"name": "chr_18_RCC685", "taxId": "41875", "score": 357.0}, {"name": "chr_18_RCC685", "taxId": "41875", "score": 9145.0}, {"name": "chr_18_RCC685", "taxId": "41875", "score": 1229.0}, {"name": "chr_18_RCC685", "taxId": "41875", "score": 8240.0}, {"name": "chr_18_RCC685", "taxId": "41875", "score": 7457.0}, {"name": "chr_18_RCC685", "taxId": "41875", "score": 7123.0}, {"name": "chr_18_RCC685", "taxId": "41875", "score": 6885.0}, {"name": "chr_18_RCC685", "taxId": "41875", "score": 6604.0}, {"name": "chr_18_RCC685", "taxId": "41875", "score": 6486.0}, {"name": "chr_18_RCC685", "taxId": "41875", "score": 398.0}, {"name": "chr_18_RCC685", "taxId": "41875", "score": 6377.0}, {"name": "chr_18_RCC685", "taxId": "41875", "score": 6288.0}, {"name": "chr_18_RCC685", "taxId": "41875", "score": 318.0}, {"name": "chr_18_RCC685", "taxId": "41875", "score": 6141.0}, {"name": "chr_18_RCC685", "taxId": "41875", "score": 5919.0}, {"name": "chr_18_RCC685", "taxId": "41875", "score": 5838.0}, {"name": "chr_18_RCC685", "taxId": "41875", "score": 5823.0}, {"name": "chr_18_RCC685", "taxId": "41875", "score": 5786.0}, {"name": "chr_18_RCC685", "taxId": "41875", "score": 5635.0}, {"name": "chr_18_RCC685", "taxId": "41875", "score": 5480.0}, {"name": "chr_18_RCC685", "taxId": "41875", "score": 5443.0}, {"name": "chr_18_RCC685", "taxId": "41875", "score": 5432.0}, {"name": "chr_18_RCC685", "taxId": "41875", "score": 5236.0}, {"name": "chr_18_RCC685", "taxId": "41875", "score": 5304.0}, {"name": "chr_18_RCC685", "taxId": "41875", "score": 5288.0}, {"name": "chr_18_RCC685", "taxId": "41875", "score": 5112.0}, {"name": "chr_18_RCC685", "taxId": "41875", "score": 5048.0}, {"name": "chr_18_RCC685", "taxId": "41875", "score": 5014.0}, {"name": "chr_18_RCC685", "taxId": "41875", "score": 4926.0}, {"name": "chr_18_RCC685", "taxId": "41875", "score": 4874.0}, {"name": "chr_18_RCC685", "taxId": "41875", "score": 4870.0}, {"name": "chr_18_RCC685", "taxId": "41875", "score": 4870.0}, {"name": "chr_18_RCC685", "taxId": "41875", "score": 4763.0}, {"name": "chr_18_RCC685", "taxId": "41875", "score": 409.0}, {"name": "chr_18_RCC685", "taxId": "41875", "score": 4610.0}, {"name": "chr_18_RCC685", "taxId": "41875", "score": 4438.0}, {"name": "chr_18_RCC685", "taxId": "41875", "score": 4379.0}, {"name": "chr_18_RCC685", "taxId": "41875", "score": 4333.0}, {"name": "chr_18_RCC685", "taxId": "41875", "score": 4163.0}, {"name": "chr_18_RCC685", "taxId": "41875", "score": 4141.0}, {"name": "chr_18_RCC685", "taxId": "41875", "score": 4067.0}, {"name": "chr_18_RCC685", "taxId": "41875", "score": 3951.0}, {"name": "chr_18_RCC685", "taxId": "41875", "score": 3884.0}, {"name": "chr_18_RCC685", "taxId": "41875", "score": 3840.0}, {"name": "chr_18_RCC685", "taxId": "41875", "score": 3819.0}, {"name": "chr_18_RCC685", "taxId": "41875", "score": 3773.0}, {"name": "chr_18_RCC685", "taxId": "70448", "score": 3591.0}, {"name": "chr_18_RCC685", "taxId": "41875", "score": 3568.0}, {"name": "chr_18_RCC685", "taxId": "41875", "score": 3546.0}, {"name": "chr_18_RCC685", "taxId": "41875", "score": 3541.0}, {"name": "chr_18_RCC685", "taxId": "41875", "score": 3458.0}, {"name": "chr_18_RCC685", "taxId": "41875", "score": 3426.0}, {"name": "chr_18_RCC685", "taxId": "41875", "score": 3371.0}, {"name": "chr_18_RCC685", "taxId": "41875", "score": 3347.0}, {"name": "chr_18_RCC685", "taxId": "41875", "score": 3254.0}, {"name": "chr_18_RCC685", "taxId": "41875", "score": 3114.0}, {"name": "chr_18_RCC685", "taxId": "41875", "score": 3081.0}, {"name": "chr_18_RCC685", "taxId": "41875", "score": 3049.0}, {"name": "chr_18_RCC685", "taxId": "41875", "score": 3037.0}, {"name": "chr_18_RCC685", "taxId": "41875", "score": 2911.0}, {"name": "chr_18_RCC685", "taxId": "41875", "score": 2817.0}, {"name": "chr_18_RCC685", "taxId": "41875", "score": 2798.0}, {"name": "chr_18_RCC685", "taxId": "41875", "score": 2776.0}, {"name": "chr_18_RCC685", "taxId": "41875", "score": 2739.0}, {"name": "chr_18_RCC685", "taxId": "41875", "score": 2665.0}, {"name": "chr_18_RCC685", "taxId": "41875", "score": 2643.0}, {"name": "chr_18_RCC685", "taxId": "41875", "score": 2543.0}, {"name": "chr_18_RCC685", "taxId": "41875", "score": 2490.0}, {"name": "chr_18_RCC685", "taxId": "41875", "score": 2477.0}, {"name": "chr_18_RCC685", "taxId": "41875", "score": 2477.0}, {"name": "chr_18_RCC685", "taxId": "41875", "score": 2427.0}, {"name": "chr_18_RCC685", "taxId": "41875", "score": 2423.0}, {"name": "chr_18_RCC685", "taxId": "41875", "score": 2412.0}, {"name": "chr_18_RCC685", "taxId": "41875", "score": 2355.0}, {"name": "chr_18_RCC685", "taxId": "41875", "score": 2324.0}, {"name": "chr_18_RCC685", "taxId": "41875", "score": 444.0}, {"name": "chr_18_RCC685", "taxId": "41875", "score": 2292.0}, {"name": "chr_18_RCC685", "taxId": "41875", "score": 2266.0}, {"name": "chr_18_RCC685", "taxId": "41875", "score": 2241.0}, {"name": "chr_18_RCC685", "taxId": "41875", "score": 265.0}, {"name": "chr_18_RCC685", "taxId": "41875", "score": 2206.0}, {"name": "chr_18_RCC685", "taxId": "41875", "score": 2182.0}, {"name": "chr_18_RCC685", "taxId": "41875", "score": 658.0}, {"name": "chr_18_RCC685", "taxId": "41875", "score": 2158.0}, {"name": "chr_18_RCC685", "taxId": "41875", "score": 2122.0}, {"name": "chr_18_RCC685", "taxId": "41875", "score": 2102.0}, {"name": "chr_18_RCC685", "taxId": "41875", "score": 2089.0}, {"name": "chr_18_RCC685", "taxId": "41875", "score": 158.0}, {"name": "chr_18_RCC685", "taxId": "41875", "score": 2056.0}, {"name": "chr_18_RCC685", "taxId": "41875", "score": 2036.0}, {"name": "chr_18_RCC685", "taxId": "7160", "score": 2004.0}, {"name": "chr_18_RCC685", "taxId": "41875", "score": 2004.0}, {"name": "chr_18_RCC685", "taxId": "41875", "score": 473.0}, {"name": "chr_18_RCC685", "taxId": "41875", "score": 2001.0}, {"name": "chr_18_RCC685", "taxId": "88036", "score": 1997.0}, {"name": "chr_18_RCC685", "taxId": "41875", "score": 1975.0}, {"name": "chr_18_RCC685", "taxId": "41875", "score": 1940.0}, {"name": "chr_18_RCC685", "taxId": "41875", "score": 1910.0}, {"name": "chr_18_RCC685", "taxId": "41875", "score": 1868.0}, {"name": "chr_18_RCC685", "taxId": "41875", "score": 156.0}, {"name": "chr_18_RCC685", "taxId": "41875", "score": 1845.0}, {"name": "chr_18_RCC685", "taxId": "41875", "score": 1840.0}, {"name": "chr_18_RCC685", "taxId": "41875", "score": 850.0}, {"name": "chr_18_RCC685", "taxId": "41875", "score": 375.0}, {"name": "chr_18_RCC685", "taxId": "41875", "score": 1832.0}, {"name": "chr_18_RCC685", "taxId": "41875", "score": 850.0}, {"name": "chr_18_RCC685", "taxId": "41875", "score": 1829.0}, {"name": "chr_18_RCC685", "taxId": "41875", "score": 1820.0}, {"name": "chr_18_RCC685", "taxId": "41875", "score": 1818.0}, {"name": "chr_18_RCC685", "taxId": "41875", "score": 1735.0}, {"name": "chr_18_RCC685", "taxId": "41875", "score": 409.0}, {"name": "chr_18_RCC685", "taxId": "41875", "score": 195.0}, {"name": "chr_18_RCC685", "taxId": "41875", "score": 165.0}, {"name": "chr_18_RCC685", "taxId": "41875", "score": 1674.0}, {"name": "chr_18_RCC685", "taxId": "41875", "score": 1646.0}, {"name": "chr_18_RCC685", "taxId": "41875", "score": 1607.0}, {"name": "chr_18_RCC685", "taxId": "41875", "score": 1587.0}, {"name": "chr_18_RCC685", "taxId": "41875", "score": 505.0}, {"name": "chr_18_RCC685", "taxId": "41875", "score": 1565.0}, {"name": "chr_18_RCC685", "taxId": "41875", "score": 1552.0}, {"name": "chr_18_RCC685", "taxId": "41875", "score": 1537.0}, {"name": "chr_18_RCC685", "taxId": "41875", "score": 1522.0}, {"name": "chr_18_RCC685", "taxId": "41875", "score": 1519.0}, {"name": "chr_18_RCC685", "taxId": "41875", "score": 375.0}, {"name": "chr_18_RCC685", "taxId": "41875", "score": 1491.0}, {"name": "chr_18_RCC685", "taxId": "41875", "score": 1471.0}, {"name": "chr_18_RCC685", "taxId": "41875", "score": 1471.0}, {"name": "chr_18_RCC685", "taxId": "41875", "score": 1459.0}, {"name": "chr_18_RCC685", "taxId": "41875", "score": 1458.0}, {"name": "chr_18_RCC685", "taxId": "41875", "score": 1437.0}, {"name": "chr_18_RCC685", "taxId": "41875", "score": 152.0}, {"name": "chr_18_RCC685", "taxId": "41875", "score": 1404.0}, {"name": "chr_18_RCC685", "taxId": "41875", "score": 1402.0}, {"name": "chr_18_RCC685", "taxId": "41875", "score": 1386.0}, {"name": "chr_18_RCC685", "taxId": "41875", "score": 174.0}, {"name": "chr_18_RCC685", "taxId": "41875", "score": 1369.0}, {"name": "chr_18_RCC685", "taxId": "41875", "score": 1363.0}, {"name": "chr_18_RCC685", "taxId": "41875", "score": 1319.0}, {"name": "chr_18_RCC685", "taxId": "41875", "score": 1297.0}, {"name": "chr_18_RCC685", "taxId": "41875", "score": 1245.0}, {"name": "chr_18_RCC685", "taxId": "41875", "score": 1125.0}, {"name": "chr_18_RCC685", "taxId": "41875", "score": 1225.0}, {"name": "chr_18_RCC685", "taxId": "41875", "score": 442.0}, {"name": "chr_18_RCC685", "taxId": "41875", "score": 1219.0}, {"name": "chr_18_RCC685", "taxId": "41875", "score": 1194.0}, {"name": "chr_18_RCC685", "taxId": "41875", "score": 1059.0}, {"name": "chr_18_RCC685", "taxId": "41875", "score": 896.0}, {"name": "chr_18_RCC685", "taxId": "41875", "score": 702.0}, {"name": "chr_18_RCC685", "taxId": "41875", "score": 697.0}, {"name": "chr_18_RCC685", "taxId": "41875", "score": 337.0}, {"name": "chr_18_RCC685", "taxId": "41875", "score": 309.0}, {"name": "chr_18_RCC685", "taxId": "41875", "score": 180.0}, {"name": "chr_18_RCC685", "taxId": "41875", "score": 171.0}, {"name": "chr_18_RCC685", "taxId": "41875", "score": 1186.0}, {"name": "chr_18_RCC685", "taxId": "41875", "score": 1162.0}, {"name": "chr_18_RCC685", "taxId": "41875", "score": 281.0}, {"name": "chr_18_RCC685", "taxId": "41875", "score": 1147.0}, {"name": "chr_18_RCC685", "taxId": "41875", "score": 1125.0}, {"name": "chr_18_RCC685", "taxId": "41875", "score": 1107.0}, {"name": "chr_18_RCC685", "taxId": "41875", "score": 418.0}, {"name": "chr_18_RCC685", "taxId": "41875", "score": 1083.0}, {"name": "chr_18_RCC685", "taxId": "41875", "score": 1083.0}, {"name": "chr_18_RCC685", "taxId": "41875", "score": 907.0}, {"name": "chr_18_RCC685", "taxId": "41875", "score": 163.0}, {"name": "chr_18_RCC685", "taxId": "41875", "score": 1077.0}, {"name": "chr_18_RCC685", "taxId": "41875", "score": 1053.0}, {"name": "chr_18_RCC685", "taxId": "41875", "score": 1048.0}, {"name": "chr_18_RCC685", "taxId": "41875", "score": 1031.0}, {"name": "chr_18_RCC685", "taxId": "41875", "score": 1016.0}, {"name": "chr_18_RCC685", "taxId": "41875", "score": 953.0}, {"name": "chr_18_RCC685", "taxId": "41875", "score": 789.0}, {"name": "chr_18_RCC685", "taxId": "41875", "score": 741.0}, {"name": "chr_18_RCC685", "taxId": "41875", "score": 994.0}, {"name": "chr_18_RCC685", "taxId": "41875", "score": 494.0}, {"name": "chr_18_RCC685", "taxId": "41875", "score": 983.0}, {"name": "chr_18_RCC685", "taxId": "41875", "score": 926.0}, {"name": "chr_18_RCC685", "taxId": "41875", "score": 915.0}, {"name": "chr_18_RCC685", "taxId": "41875", "score": 894.0}, {"name": "chr_18_RCC685", "taxId": "41875", "score": 867.0}, {"name": "chr_18_RCC685", "taxId": "41875", "score": 867.0}, {"name": "chr_18_RCC685", "taxId": "41875", "score": 865.0}, {"name": "chr_18_RCC685", "taxId": "41875", "score": 845.0}, {"name": "chr_18_RCC685", "taxId": "41875", "score": 318.0}, {"name": "chr_18_RCC685", "taxId": "41875", "score": 830.0}, {"name": "chr_18_RCC685", "taxId": "41875", "score": 822.0}, {"name": "chr_18_RCC685", "taxId": "41875", "score": 789.0}, {"name": "chr_18_RCC685", "taxId": "41875", "score": 822.0}, {"name": "chr_18_RCC685", "taxId": "41875", "score": 514.0}, {"name": "chr_18_RCC685", "taxId": "41875", "score": 483.0}, {"name": "chr_18_RCC685", "taxId": "41875", "score": 206.0}, {"name": "chr_18_RCC685", "taxId": "41875", "score": 817.0}, {"name": "chr_18_RCC685", "taxId": "41875", "score": 817.0}, {"name": "chr_18_RCC685", "taxId": "41875", "score": 815.0}, {"name": "chr_18_RCC685", "taxId": "41875", "score": 710.0}, {"name": "chr_18_RCC685", "taxId": "41875", "score": 676.0}, {"name": "chr_18_RCC685", "taxId": "41875", "score": 815.0}, {"name": "chr_18_RCC685", "taxId": "41875", "score": 811.0}, {"name": "chr_18_RCC685", "taxId": "41875", "score": 806.0}, {"name": "chr_18_RCC685", "taxId": "41875", "score": 538.0}, {"name": "chr_18_RCC685", "taxId": "41875", "score": 448.0}, {"name": "chr_18_RCC685", "taxId": "41875", "score": 294.0}, {"name": "chr_18_RCC685", "taxId": "41875", "score": 802.0}, {"name": "chr_18_RCC685", "taxId": "41875", "score": 802.0}, {"name": "chr_18_RCC685", "taxId": "41875", "score": 741.0}, {"name": "chr_18_RCC685", "taxId": "41875", "score": 736.0}, {"name": "chr_18_RCC685", "taxId": "41875", "score": 647.0}, {"name": "chr_18_RCC685", "taxId": "41875", "score": 460.0}, {"name": "chr_18_RCC685", "taxId": "41875", "score": 798.0}, {"name": "chr_18_RCC685", "taxId": "41875", "score": 798.0}, {"name": "chr_18_RCC685", "taxId": "41875", "score": 671.0}, {"name": "chr_18_RCC685", "taxId": "41875", "score": 542.0}, {"name": "chr_18_RCC685", "taxId": "41875", "score": 793.0}, {"name": "chr_18_RCC685", "taxId": "41875", "score": 710.0}, {"name": "chr_18_RCC685", "taxId": "41875", "score": 791.0}, {"name": "chr_18_RCC685", "taxId": "41875", "score": 789.0}, {"name": "chr_18_RCC685", "taxId": "41875", "score": 741.0}, {"name": "chr_18_RCC685", "taxId": "41875", "score": 784.0}, {"name": "chr_18_RCC685", "taxId": "41875", "score": 767.0}, {"name": "chr_18_RCC685", "taxId": "41875", "score": 721.0}, {"name": "chr_18_RCC685", "taxId": "41875", "score": 470.0}, {"name": "chr_18_RCC685", "taxId": "41875", "score": 767.0}, {"name": "chr_18_RCC685", "taxId": "41875", "score": 732.0}, {"name": "chr_18_RCC685", "taxId": "41875", "score": 721.0}, {"name": "chr_18_RCC685", "taxId": "41875", "score": 470.0}, {"name": "chr_18_RCC685", "taxId": "41875", "score": 760.0}, {"name": "chr_18_RCC685", "taxId": "41875", "score": 736.0}, {"name": "chr_18_RCC685", "taxId": "564608", "score": 710.0}, {"name": "chr_18_RCC685", "taxId": "564608", "score": 169.0}, {"name": "chr_18_RCC685", "taxId": "41875", "score": 702.0}, {"name": "chr_18_RCC685", "taxId": "41875", "score": 699.0}, {"name": "chr_18_RCC685", "taxId": "41875", "score": 678.0}, {"name": "chr_18_RCC685", "taxId": "41875", "score": 673.0}, {"name": "chr_18_RCC685", "taxId": "41875", "score": 673.0}, {"name": "chr_18_RCC685", "taxId": "41875", "score": 662.0}, {"name": "chr_18_RCC685", "taxId": "41875", "score": 647.0}, {"name": "chr_18_RCC685", "taxId": "41875", "score": 628.0}, {"name": "chr_18_RCC685", "taxId": "41875", "score": 619.0}, {"name": "chr_18_RCC685", "taxId": "41875", "score": 619.0}, {"name": "chr_18_RCC685", "taxId": "41875", "score": 180.0}, {"name": "chr_18_RCC685", "taxId": "41875", "score": 599.0}, {"name": "chr_18_RCC685", "taxId": "41875", "score": 599.0}, {"name": "chr_18_RCC685", "taxId": "41875", "score": 584.0}, {"name": "chr_18_RCC685", "taxId": "41875", "score": 560.0}, {"name": "chr_18_RCC685", "taxId": "41875", "score": 542.0}, {"name": "chr_18_RCC685", "taxId": "41875", "score": 534.0}, {"name": "chr_18_RCC685", "taxId": "41875", "score": 534.0}, {"name": "chr_18_RCC685", "taxId": "41875", "score": 523.0}, {"name": "chr_18_RCC685", "taxId": "41875", "score": 490.0}, {"name": "chr_18_RCC685", "taxId": "41875", "score": 488.0}, {"name": "chr_18_RCC685", "taxId": "41875", "score": 488.0}, {"name": "chr_18_RCC685", "taxId": "41875", "score": 274.0}, {"name": "chr_18_RCC685", "taxId": "41875", "score": 472.0}, {"name": "chr_18_RCC685", "taxId": "41875", "score": 460.0}, {"name": "chr_18_RCC685", "taxId": "41875", "score": 448.0}, {"name": "chr_18_RCC685", "taxId": "41875", "score": 442.0}, {"name": "chr_18_RCC685", "taxId": "41875", "score": 196.0}, {"name": "chr_18_RCC685", "taxId": "41875", "score": 438.0}, {"name": "chr_18_RCC685", "taxId": "41875", "score": 158.0}, {"name": "chr_18_RCC685", "taxId": "41875", "score": 438.0}, {"name": "chr_18_RCC685", "taxId": "41875", "score": 399.0}, {"name": "chr_18_RCC685", "taxId": "41875", "score": 394.0}, {"name": "chr_18_RCC685", "taxId": "41875", "score": 250.0}, {"name": "chr_18_RCC685", "taxId": "41875", "score": 379.0}, {"name": "chr_18_RCC685", "taxId": "41875", "score": 305.0}, {"name": "chr_18_RCC685", "taxId": "41875", "score": 377.0}, {"name": "chr_18_RCC685", "taxId": "41875", "score": 363.0}, {"name": "chr_18_RCC685", "taxId": "70448", "score": 348.0}, {"name": "chr_18_RCC685", "taxId": "41875", "score": 327.0}, {"name": "chr_18_RCC685", "taxId": "41875", "score": 309.0}, {"name": "chr_18_RCC685", "taxId": "145388", "score": 300.0}, {"name": "chr_18_RCC685", "taxId": "41875", "score": 272.0}, {"name": "chr_18_RCC685", "taxId": "41875", "score": 250.0}, {"name": "chr_18_RCC685", "taxId": "70448", "score": 248.0}, {"name": "chr_18_RCC685", "taxId": "41875", "score": 231.0}, {"name": "chr_18_RCC685", "taxId": "5480", "score": 191.0}, {"name": "chr_18_RCC685", "taxId": "41875", "score": 163.0}, {"name": "chr_18_RCC685", "taxId": "280463", "score": 148.0}, {"name": "chr_18_RCC685", "taxId": "4686", "score": 147.0}, {"name": "chr_18_RCC685", "taxId": "656061", "score": 145.0}]}, "taxonomy": {"bestsum": {"species": {"tax": "Bathycoccus prasinos", "score": 1015508.0, "c_index": 9}, "genus": {"tax": "Bathycoccus", "score": 1015508.0, "c_index": 9}, "family": {"tax": "Bathycoccaceae", "score": 1019695.0, "c_index": 8}, "order": {"tax": "Mamiellales", "score": 1020574.0, "c_index": 7}, "phylum": {"tax": "Chlorophyta", "score": 1020874.0, "c_index": 4}, "superkingdom": {"tax": "Eukaryota", "score": 1025506.0, "c_index": 0}}}}, "chr_17_RCC685": {"name": "chr_17_RCC685", "length": 485845, "n_count": 0, "agct_count": 485845, "gc": 0.4753, "covs": {"bam0": 16.1349}, "read_cov": {"bam0": 31539}, "hits": {"tax0": [{"name": "chr_17_RCC685", "taxId": "41875", "score": 136300.0}, {"name": "chr_17_RCC685", "taxId": "41875", "score": 51932.0}, {"name": "chr_17_RCC685", "taxId": "41875", "score": 50205.0}, {"name": "chr_17_RCC685", "taxId": "41875", "score": 42067.0}, {"name": "chr_17_RCC685", "taxId": "41875", "score": 37488.0}, {"name": "chr_17_RCC685", "taxId": "41875", "score": 36232.0}, {"name": "chr_17_RCC685", "taxId": "41875", "score": 32055.0}, {"name": "chr_17_RCC685", "taxId": "41875", "score": 25833.0}, {"name": "chr_17_RCC685", "taxId": "41875", "score": 25782.0}, {"name": "chr_17_RCC685", "taxId": "41875", "score": 25091.0}, {"name": "chr_17_RCC685", "taxId": "41875", "score": 21280.0}, {"name": "chr_17_RCC685", "taxId": "41875", "score": 19575.0}, {"name": "chr_17_RCC685", "taxId": "41875", "score": 18884.0}, {"name": "chr_17_RCC685", "taxId": "41875", "score": 18129.0}, {"name": "chr_17_RCC685", "taxId": "41875", "score": 17147.0}, {"name": "chr_17_RCC685", "taxId": "41875", "score": 16550.0}, {"name": "chr_17_RCC685", "taxId": "41875", "score": 15688.0}, {"name": "chr_17_RCC685", "taxId": "41875", "score": 14576.0}, {"name": "chr_17_RCC685", "taxId": "41875", "score": 14039.0}, {"name": "chr_17_RCC685", "taxId": "41875", "score": 13496.0}, {"name": "chr_17_RCC685", "taxId": "41875", "score": 13055.0}, {"name": "chr_17_RCC685", "taxId": "41875", "score": 10792.0}, {"name": "chr_17_RCC685", "taxId": "41875", "score": 10334.0}, {"name": "chr_17_RCC685", "taxId": "41875", "score": 8652.0}, {"name": "chr_17_RCC685", "taxId": "41875", "score": 8117.0}, {"name": "chr_17_RCC685", "taxId": "41875", "score": 7027.0}, {"name": "chr_17_RCC685", "taxId": "41875", "score": 6861.0}, {"name": "chr_17_RCC685", "taxId": "41875", "score": 6573.0}, {"name": "chr_17_RCC685", "taxId": "41875", "score": 6043.0}, {"name": "chr_17_RCC685", "taxId": "41875", "score": 4676.0}, {"name": "chr_17_RCC685", "taxId": "41875", "score": 4497.0}, {"name": "chr_17_RCC685", "taxId": "41875", "score": 4159.0}, {"name": "chr_17_RCC685", "taxId": "41875", "score": 3644.0}, {"name": "chr_17_RCC685", "taxId": "41875", "score": 3402.0}, {"name": "chr_17_RCC685", "taxId": "41875", "score": 2460.0}, {"name": "chr_17_RCC685", "taxId": "41875", "score": 2444.0}, {"name": "chr_17_RCC685", "taxId": "41875", "score": 2420.0}, {"name": "chr_17_RCC685", "taxId": "41875", "score": 2401.0}, {"name": "chr_17_RCC685", "taxId": "41875", "score": 2353.0}, {"name": "chr_17_RCC685", "taxId": "41875", "score": 2287.0}, {"name": "chr_17_RCC685", "taxId": "41875", "score": 2266.0}, {"name": "chr_17_RCC685", "taxId": "41875", "score": 1591.0}, {"name": "chr_17_RCC685", "taxId": "41875", "score": 1443.0}, {"name": "chr_17_RCC685", "taxId": "41875", "score": 922.0}, {"name": "chr_17_RCC685", "taxId": "41875", "score": 887.0}, {"name": "chr_17_RCC685", "taxId": "41875", "score": 854.0}, {"name": "chr_17_RCC685", "taxId": "41875", "score": 846.0}, {"name": "chr_17_RCC685", "taxId": "41875", "score": 846.0}, {"name": "chr_17_RCC685", "taxId": "41875", "score": 760.0}, {"name": "chr_17_RCC685", "taxId": "41875", "score": 673.0}, {"name": "chr_17_RCC685", "taxId": "41875", "score": 671.0}, {"name": "chr_17_RCC685", "taxId": "41875", "score": 660.0}, {"name": "chr_17_RCC685", "taxId": "41875", "score": 431.0}, {"name": "chr_17_RCC685", "taxId": "41875", "score": 388.0}, {"name": "chr_17_RCC685", "taxId": "41875", "score": 351.0}, {"name": "chr_17_RCC685", "taxId": "41875", "score": 350.0}, {"name": "chr_17_RCC685", "taxId": "41875", "score": 300.0}, {"name": "chr_17_RCC685", "taxId": "41875", "score": 211.0}, {"name": "chr_17_RCC685", "taxId": "41875", "score": 211.0}, {"name": "chr_17_RCC685", "taxId": "41875", "score": 211.0}, {"name": "chr_17_RCC685", "taxId": "41875", "score": 178.0}, {"name": "chr_17_RCC685", "taxId": "41875", "score": 154.0}, {"name": "chr_17_RCC685", "taxId": "41875", "score": 154.0}, {"name": "chr_17_RCC685", "taxId": "41875", "score": 154.0}, {"name": "chr_17_RCC685", "taxId": "41875", "score": 154.0}, {"name": "chr_17_RCC685", "taxId": "41875", "score": 13636.0}, {"name": "chr_17_RCC685", "taxId": "41875", "score": 10405.0}, {"name": "chr_17_RCC685", "taxId": "41875", "score": 10039.0}, {"name": "chr_17_RCC685", "taxId": "41875", "score": 8170.0}, {"name": "chr_17_RCC685", "taxId": "41875", "score": 8093.0}, {"name": "chr_17_RCC685", "taxId": "41875", "score": 7686.0}, {"name": "chr_17_RCC685", "taxId": "41875", "score": 7166.0}, {"name": "chr_17_RCC685", "taxId": "41875", "score": 7027.0}, {"name": "chr_17_RCC685", "taxId": "41875", "score": 6887.0}, {"name": "chr_17_RCC685", "taxId": "41875", "score": 6861.0}, {"name": "chr_17_RCC685", "taxId": "41875", "score": 4676.0}, {"name": "chr_17_RCC685", "taxId": "41875", "score": 4497.0}, {"name": "chr_17_RCC685", "taxId": "41875", "score": 3506.0}, {"name": "chr_17_RCC685", "taxId": "41875", "score": 2444.0}, {"name": "chr_17_RCC685", "taxId": "41875", "score": 2401.0}, {"name": "chr_17_RCC685", "taxId": "41875", "score": 516.0}, {"name": "chr_17_RCC685", "taxId": "41875", "score": 431.0}, {"name": "chr_17_RCC685", "taxId": "41875", "score": 6637.0}, {"name": "chr_17_RCC685", "taxId": "41875", "score": 6556.0}, {"name": "chr_17_RCC685", "taxId": "41875", "score": 6346.0}, {"name": "chr_17_RCC685", "taxId": "41875", "score": 211.0}, {"name": "chr_17_RCC685", "taxId": "41875", "score": 211.0}, {"name": "chr_17_RCC685", "taxId": "41875", "score": 154.0}, {"name": "chr_17_RCC685", "taxId": "41875", "score": 6288.0}, {"name": "chr_17_RCC685", "taxId": "41875", "score": 350.0}, {"name": "chr_17_RCC685", "taxId": "41875", "score": 5675.0}, {"name": "chr_17_RCC685", "taxId": "41875", "score": 5646.0}, {"name": "chr_17_RCC685", "taxId": "41875", "score": 5526.0}, {"name": "chr_17_RCC685", "taxId": "41875", "score": 5505.0}, {"name": "chr_17_RCC685", "taxId": "41875", "score": 291.0}, {"name": "chr_17_RCC685", "taxId": "41875", "score": 5500.0}, {"name": "chr_17_RCC685", "taxId": "41875", "score": 5397.0}, {"name": "chr_17_RCC685", "taxId": "41875", "score": 710.0}, {"name": "chr_17_RCC685", "taxId": "41875", "score": 5391.0}, {"name": "chr_17_RCC685", "taxId": "41875", "score": 5365.0}, {"name": "chr_17_RCC685", "taxId": "41875", "score": 5321.0}, {"name": "chr_17_RCC685", "taxId": "41875", "score": 5127.0}, {"name": "chr_17_RCC685", "taxId": "41875", "score": 5066.0}, {"name": "chr_17_RCC685", "taxId": "41875", "score": 4948.0}, {"name": "chr_17_RCC685", "taxId": "41875", "score": 4918.0}, {"name": "chr_17_RCC685", "taxId": "41875", "score": 4861.0}, {"name": "chr_17_RCC685", "taxId": "41875", "score": 4804.0}, {"name": "chr_17_RCC685", "taxId": "41875", "score": 351.0}, {"name": "chr_17_RCC685", "taxId": "41875", "score": 4601.0}, {"name": "chr_17_RCC685", "taxId": "41875", "score": 4551.0}, {"name": "chr_17_RCC685", "taxId": "41875", "score": 4529.0}, {"name": "chr_17_RCC685", "taxId": "41875", "score": 4396.0}, {"name": "chr_17_RCC685", "taxId": "41875", "score": 4362.0}, {"name": "chr_17_RCC685", "taxId": "41875", "score": 4349.0}, {"name": "chr_17_RCC685", "taxId": "41875", "score": 4217.0}, {"name": "chr_17_RCC685", "taxId": "41875", "score": 4157.0}, {"name": "chr_17_RCC685", "taxId": "41875", "score": 4117.0}, {"name": "chr_17_RCC685", "taxId": "41875", "score": 3986.0}, {"name": "chr_17_RCC685", "taxId": "41875", "score": 3969.0}, {"name": "chr_17_RCC685", "taxId": "41875", "score": 3884.0}, {"name": "chr_17_RCC685", "taxId": "41875", "score": 3869.0}, {"name": "chr_17_RCC685", "taxId": "41875", "score": 219.0}, {"name": "chr_17_RCC685", "taxId": "41875", "score": 3868.0}, {"name": "chr_17_RCC685", "taxId": "41875", "score": 3779.0}, {"name": "chr_17_RCC685", "taxId": "41875", "score": 3738.0}, {"name": "chr_17_RCC685", "taxId": "41875", "score": 3685.0}, {"name": "chr_17_RCC685", "taxId": "41875", "score": 209.0}, {"name": "chr_17_RCC685", "taxId": "41875", "score": 158.0}, {"name": "chr_17_RCC685", "taxId": "41875", "score": 3602.0}, {"name": "chr_17_RCC685", "taxId": "41875", "score": 3585.0}, {"name": "chr_17_RCC685", "taxId": "41875", "score": 3546.0}, {"name": "chr_17_RCC685", "taxId": "41875", "score": 3470.0}, {"name": "chr_17_RCC685", "taxId": "41875", "score": 3459.0}, {"name": "chr_17_RCC685", "taxId": "41875", "score": 3459.0}, {"name": "chr_17_RCC685", "taxId": "41875", "score": 3432.0}, {"name": "chr_17_RCC685", "taxId": "41875", "score": 3387.0}, {"name": "chr_17_RCC685", "taxId": "41875", "score": 3363.0}, {"name": "chr_17_RCC685", "taxId": "41875", "score": 3363.0}, {"name": "chr_17_RCC685", "taxId": "41875", "score": 3343.0}, {"name": "chr_17_RCC685", "taxId": "41875", "score": 219.0}, {"name": "chr_17_RCC685", "taxId": "41875", "score": 3330.0}, {"name": "chr_17_RCC685", "taxId": "41875", "score": 3326.0}, {"name": "chr_17_RCC685", "taxId": "41875", "score": 3319.0}, {"name": "chr_17_RCC685", "taxId": "41875", "score": 3314.0}, {"name": "chr_17_RCC685", "taxId": "41875", "score": 3253.0}, {"name": "chr_17_RCC685", "taxId": "41875", "score": 3232.0}, {"name": "chr_17_RCC685", "taxId": "41875", "score": 3221.0}, {"name": "chr_17_RCC685", "taxId": "41875", "score": 3164.0}, {"name": "chr_17_RCC685", "taxId": "41875", "score": 3149.0}, {"name": "chr_17_RCC685", "taxId": "41875", "score": 3136.0}, {"name": "chr_17_RCC685", "taxId": "41875", "score": 3134.0}, {"name": "chr_17_RCC685", "taxId": "41875", "score": 3090.0}, {"name": "chr_17_RCC685", "taxId": "41875", "score": 3081.0}, {"name": "chr_17_RCC685", "taxId": "41875", "score": 3014.0}, {"name": "chr_17_RCC685", "taxId": "41875", "score": 265.0}, {"name": "chr_17_RCC685", "taxId": "41875", "score": 2996.0}, {"name": "chr_17_RCC685", "taxId": "41875", "score": 2970.0}, {"name": "chr_17_RCC685", "taxId": "41875", "score": 2950.0}, {"name": "chr_17_RCC685", "taxId": "41875", "score": 339.0}, {"name": "chr_17_RCC685", "taxId": "41875", "score": 2946.0}, {"name": "chr_17_RCC685", "taxId": "41875", "score": 2904.0}, {"name": "chr_17_RCC685", "taxId": "41875", "score": 2876.0}, {"name": "chr_17_RCC685", "taxId": "41875", "score": 2867.0}, {"name": "chr_17_RCC685", "taxId": "41875", "score": 2822.0}, {"name": "chr_17_RCC685", "taxId": "41875", "score": 900.0}, {"name": "chr_17_RCC685", "taxId": "41875", "score": 881.0}, {"name": "chr_17_RCC685", "taxId": "41875", "score": 869.0}, {"name": "chr_17_RCC685", "taxId": "41875", "score": 854.0}, {"name": "chr_17_RCC685", "taxId": "41875", "score": 499.0}, {"name": "chr_17_RCC685", "taxId": "41875", "score": 2789.0}, {"name": "chr_17_RCC685", "taxId": "41875", "score": 1858.0}, {"name": "chr_17_RCC685", "taxId": "41875", "score": 2778.0}, {"name": "chr_17_RCC685", "taxId": "41875", "score": 2765.0}, {"name": "chr_17_RCC685", "taxId": "41875", "score": 2760.0}, {"name": "chr_17_RCC685", "taxId": "41875", "score": 2732.0}, {"name": "chr_17_RCC685", "taxId": "41875", "score": 2678.0}, {"name": "chr_17_RCC685", "taxId": "41875", "score": 2639.0}, {"name": "chr_17_RCC685", "taxId": "41875", "score": 2638.0}, {"name": "chr_17_RCC685", "taxId": "41875", "score": 2628.0}, {"name": "chr_17_RCC685", "taxId": "41875", "score": 2610.0}, {"name": "chr_17_RCC685", "taxId": "41875", "score": 2610.0}, {"name": "chr_17_RCC685", "taxId": "41875", "score": 2593.0}, {"name": "chr_17_RCC685", "taxId": "41875", "score": 2553.0}, {"name": "chr_17_RCC685", "taxId": "41875", "score": 2532.0}, {"name": "chr_17_RCC685", "taxId": "41875", "score": 2529.0}, {"name": "chr_17_RCC685", "taxId": "41875", "score": 2521.0}, {"name": "chr_17_RCC685", "taxId": "41875", "score": 2514.0}, {"name": "chr_17_RCC685", "taxId": "41875", "score": 2501.0}, {"name": "chr_17_RCC685", "taxId": "41875", "score": 2499.0}, {"name": "chr_17_RCC685", "taxId": "41875", "score": 2471.0}, {"name": "chr_17_RCC685", "taxId": "41875", "score": 2460.0}, {"name": "chr_17_RCC685", "taxId": "41875", "score": 449.0}, {"name": "chr_17_RCC685", "taxId": "41875", "score": 2459.0}, {"name": "chr_17_RCC685", "taxId": "41875", "score": 359.0}, {"name": "chr_17_RCC685", "taxId": "41875", "score": 2438.0}, {"name": "chr_17_RCC685", "taxId": "41875", "score": 1794.0}, {"name": "chr_17_RCC685", "taxId": "41875", "score": 2436.0}, {"name": "chr_17_RCC685", "taxId": "41875", "score": 2425.0}, {"name": "chr_17_RCC685", "taxId": "41875", "score": 612.0}, {"name": "chr_17_RCC685", "taxId": "41875", "score": 2422.0}, {"name": "chr_17_RCC685", "taxId": "41875", "score": 2418.0}, {"name": "chr_17_RCC685", "taxId": "41875", "score": 2385.0}, {"name": "chr_17_RCC685", "taxId": "41875", "score": 2377.0}, {"name": "chr_17_RCC685", "taxId": "41875", "score": 2370.0}, {"name": "chr_17_RCC685", "taxId": "41875", "score": 2361.0}, {"name": "chr_17_RCC685", "taxId": "41875", "score": 2329.0}, {"name": "chr_17_RCC685", "taxId": "41875", "score": 2316.0}, {"name": "chr_17_RCC685", "taxId": "41875", "score": 2305.0}, {"name": "chr_17_RCC685", "taxId": "41875", "score": 2294.0}, {"name": "chr_17_RCC685", "taxId": "41875", "score": 2274.0}, {"name": "chr_17_RCC685", "taxId": "41875", "score": 2274.0}, {"name": "chr_17_RCC685", "taxId": "41875", "score": 2272.0}, {"name": "chr_17_RCC685", "taxId": "41875", "score": 2172.0}, {"name": "chr_17_RCC685", "taxId": "41875", "score": 2169.0}, {"name": "chr_17_RCC685", "taxId": "41875", "score": 2152.0}, {"name": "chr_17_RCC685", "taxId": "41875", "score": 2150.0}, {"name": "chr_17_RCC685", "taxId": "41875", "score": 2139.0}, {"name": "chr_17_RCC685", "taxId": "41875", "score": 2139.0}, {"name": "chr_17_RCC685", "taxId": "41875", "score": 2134.0}, {"name": "chr_17_RCC685", "taxId": "41875", "score": 2134.0}, {"name": "chr_17_RCC685", "taxId": "41875", "score": 2111.0}, {"name": "chr_17_RCC685", "taxId": "41875", "score": 2100.0}, {"name": "chr_17_RCC685", "taxId": "41875", "score": 2078.0}, {"name": "chr_17_RCC685", "taxId": "41875", "score": 2071.0}, {"name": "chr_17_RCC685", "taxId": "41875", "score": 2071.0}, {"name": "chr_17_RCC685", "taxId": "41875", "score": 2067.0}, {"name": "chr_17_RCC685", "taxId": "41875", "score": 2019.0}, {"name": "chr_17_RCC685", "taxId": "41875", "score": 2019.0}, {"name": "chr_17_RCC685", "taxId": "41875", "score": 2006.0}, {"name": "chr_17_RCC685", "taxId": "41875", "score": 2006.0}, {"name": "chr_17_RCC685", "taxId": "41875", "score": 1947.0}, {"name": "chr_17_RCC685", "taxId": "41875", "score": 1901.0}, {"name": "chr_17_RCC685", "taxId": "41875", "score": 1897.0}, {"name": "chr_17_RCC685", "taxId": "41875", "score": 283.0}, {"name": "chr_17_RCC685", "taxId": "41875", "score": 1881.0}, {"name": "chr_17_RCC685", "taxId": "41875", "score": 1862.0}, {"name": "chr_17_RCC685", "taxId": "41875", "score": 1857.0}, {"name": "chr_17_RCC685", "taxId": "41875", "score": 1853.0}, {"name": "chr_17_RCC685", "taxId": "41875", "score": 270.0}, {"name": "chr_17_RCC685", "taxId": "41875", "score": 1847.0}, {"name": "chr_17_RCC685", "taxId": "41875", "score": 1803.0}, {"name": "chr_17_RCC685", "taxId": "41875", "score": 1801.0}, {"name": "chr_17_RCC685", "taxId": "41875", "score": 1797.0}, {"name": "chr_17_RCC685", "taxId": "41875", "score": 1784.0}, {"name": "chr_17_RCC685", "taxId": "41875", "score": 1757.0}, {"name": "chr_17_RCC685", "taxId": "41875", "score": 1720.0}, {"name": "chr_17_RCC685", "taxId": "41875", "score": 1703.0}, {"name": "chr_17_RCC685", "taxId": "41875", "score": 147.0}, {"name": "chr_17_RCC685", "taxId": "41875", "score": 1700.0}, {"name": "chr_17_RCC685", "taxId": "41875", "score": 1652.0}, {"name": "chr_17_RCC685", "taxId": "41875", "score": 1640.0}, {"name": "chr_17_RCC685", "taxId": "41875", "score": 1594.0}, {"name": "chr_17_RCC685", "taxId": "41875", "score": 1587.0}, {"name": "chr_17_RCC685", "taxId": "41875", "score": 1587.0}, {"name": "chr_17_RCC685", "taxId": "41875", "score": 1585.0}, {"name": "chr_17_RCC685", "taxId": "41875", "score": 1568.0}, {"name": "chr_17_RCC685", "taxId": "41875", "score": 1559.0}, {"name": "chr_17_RCC685", "taxId": "41875", "score": 1559.0}, {"name": "chr_17_RCC685", "taxId": "41875", "score": 1515.0}, {"name": "chr_17_RCC685", "taxId": "41875", "score": 1496.0}, {"name": "chr_17_RCC685", "taxId": "41875", "score": 1476.0}, {"name": "chr_17_RCC685", "taxId": "41875", "score": 1452.0}, {"name": "chr_17_RCC685", "taxId": "41875", "score": 1432.0}, {"name": "chr_17_RCC685", "taxId": "41875", "score": 1410.0}, {"name": "chr_17_RCC685", "taxId": "41875", "score": 1402.0}, {"name": "chr_17_RCC685", "taxId": "41875", "score": 1402.0}, {"name": "chr_17_RCC685", "taxId": "41875", "score": 1400.0}, {"name": "chr_17_RCC685", "taxId": "41875", "score": 1389.0}, {"name": "chr_17_RCC685", "taxId": "41875", "score": 1380.0}, {"name": "chr_17_RCC685", "taxId": "41875", "score": 1365.0}, {"name": "chr_17_RCC685", "taxId": "41875", "score": 1360.0}, {"name": "chr_17_RCC685", "taxId": "41875", "score": 1332.0}, {"name": "chr_17_RCC685", "taxId": "41875", "score": 913.0}, {"name": "chr_17_RCC685", "taxId": "41875", "score": 710.0}, {"name": "chr_17_RCC685", "taxId": "41875", "score": 1308.0}, {"name": "chr_17_RCC685", "taxId": "41875", "score": 1304.0}, {"name": "chr_17_RCC685", "taxId": "41875", "score": 1293.0}, {"name": "chr_17_RCC685", "taxId": "41875", "score": 1288.0}, {"name": "chr_17_RCC685", "taxId": "41875", "score": 1269.0}, {"name": "chr_17_RCC685", "taxId": "41875", "score": 1238.0}, {"name": "chr_17_RCC685", "taxId": "41875", "score": 1192.0}, {"name": "chr_17_RCC685", "taxId": "41875", "score": 1177.0}, {"name": "chr_17_RCC685", "taxId": "41875", "score": 1133.0}, {"name": "chr_17_RCC685", "taxId": "41875", "score": 760.0}, {"name": "chr_17_RCC685", "taxId": "41875", "score": 673.0}, {"name": "chr_17_RCC685", "taxId": "41875", "score": 1103.0}, {"name": "chr_17_RCC685", "taxId": "41875", "score": 1103.0}, {"name": "chr_17_RCC685", "taxId": "41875", "score": 1081.0}, {"name": "chr_17_RCC685", "taxId": "41875", "score": 1026.0}, {"name": "chr_17_RCC685", "taxId": "41875", "score": 734.0}, {"name": "chr_17_RCC685", "taxId": "41875", "score": 412.0}, {"name": "chr_17_RCC685", "taxId": "436017", "score": 1075.0}, {"name": "chr_17_RCC685", "taxId": "436017", "score": 924.0}, {"name": "chr_17_RCC685", "taxId": "436017", "score": 662.0}, {"name": "chr_17_RCC685", "taxId": "436017", "score": 1068.0}, {"name": "chr_17_RCC685", "taxId": "41875", "score": 1066.0}, {"name": "chr_17_RCC685", "taxId": "41875", "score": 1055.0}, {"name": "chr_17_RCC685", "taxId": "41875", "score": 1048.0}, {"name": "chr_17_RCC685", "taxId": "436017", "score": 1037.0}, {"name": "chr_17_RCC685", "taxId": "70448", "score": 1031.0}, {"name": "chr_17_RCC685", "taxId": "41875", "score": 1026.0}, {"name": "chr_17_RCC685", "taxId": "41875", "score": 981.0}, {"name": "chr_17_RCC685", "taxId": "41875", "score": 342.0}, {"name": "chr_17_RCC685", "taxId": "41875", "score": 976.0}, {"name": "chr_17_RCC685", "taxId": "41875", "score": 189.0}, {"name": "chr_17_RCC685", "taxId": "41875", "score": 965.0}, {"name": "chr_17_RCC685", "taxId": "41875", "score": 198.0}, {"name": "chr_17_RCC685", "taxId": "41875", "score": 942.0}, {"name": "chr_17_RCC685", "taxId": "41875", "score": 870.0}, {"name": "chr_17_RCC685", "taxId": "41875", "score": 841.0}, {"name": "chr_17_RCC685", "taxId": "41875", "score": 839.0}, {"name": "chr_17_RCC685", "taxId": "41875", "score": 808.0}, {"name": "chr_17_RCC685", "taxId": "41875", "score": 715.0}, {"name": "chr_17_RCC685", "taxId": "41875", "score": 351.0}, {"name": "chr_17_RCC685", "taxId": "41875", "score": 158.0}, {"name": "chr_17_RCC685", "taxId": "41875", "score": 941.0}, {"name": "chr_17_RCC685", "taxId": "41875", "score": 211.0}, {"name": "chr_17_RCC685", "taxId": "41875", "score": 937.0}, {"name": "chr_17_RCC685", "taxId": "41875", "score": 926.0}, {"name": "chr_17_RCC685", "taxId": "41875", "score": 909.0}, {"name": "chr_17_RCC685", "taxId": "41875", "score": 178.0}, {"name": "chr_17_RCC685", "taxId": "41875", "score": 907.0}, {"name": "chr_17_RCC685", "taxId": "41875", "score": 795.0}, {"name": "chr_17_RCC685", "taxId": "41875", "score": 728.0}, {"name": "chr_17_RCC685", "taxId": "41875", "score": 595.0}, {"name": "chr_17_RCC685", "taxId": "41875", "score": 575.0}, {"name": "chr_17_RCC685", "taxId": "41875", "score": 898.0}, {"name": "chr_17_RCC685", "taxId": "41875", "score": 898.0}, {"name": "chr_17_RCC685", "taxId": "41875", "score": 893.0}, {"name": "chr_17_RCC685", "taxId": "41875", "score": 893.0}, {"name": "chr_17_RCC685", "taxId": "41875", "score": 893.0}, {"name": "chr_17_RCC685", "taxId": "41875", "score": 833.0}, {"name": "chr_17_RCC685", "taxId": "41875", "score": 881.0}, {"name": "chr_17_RCC685", "taxId": "41875", "score": 876.0}, {"name": "chr_17_RCC685", "taxId": "41875", "score": 721.0}, {"name": "chr_17_RCC685", "taxId": "41875", "score": 592.0}, {"name": "chr_17_RCC685", "taxId": "41875", "score": 869.0}, {"name": "chr_17_RCC685", "taxId": "41875", "score": 841.0}, {"name": "chr_17_RCC685", "taxId": "41875", "score": 869.0}, {"name": "chr_17_RCC685", "taxId": "41875", "score": 865.0}, {"name": "chr_17_RCC685", "taxId": "41875", "score": 865.0}, {"name": "chr_17_RCC685", "taxId": "41875", "score": 516.0}, {"name": "chr_17_RCC685", "taxId": "41875", "score": 296.0}, {"name": "chr_17_RCC685", "taxId": "41875", "score": 846.0}, {"name": "chr_17_RCC685", "taxId": "41875", "score": 845.0}, {"name": "chr_17_RCC685", "taxId": "41875", "score": 828.0}, {"name": "chr_17_RCC685", "taxId": "41875", "score": 828.0}, {"name": "chr_17_RCC685", "taxId": "41875", "score": 795.0}, {"name": "chr_17_RCC685", "taxId": "41875", "score": 793.0}, {"name": "chr_17_RCC685", "taxId": "41875", "score": 187.0}, {"name": "chr_17_RCC685", "taxId": "41875", "score": 776.0}, {"name": "chr_17_RCC685", "taxId": "41875", "score": 776.0}, {"name": "chr_17_RCC685", "taxId": "41875", "score": 773.0}, {"name": "chr_17_RCC685", "taxId": "41875", "score": 715.0}, {"name": "chr_17_RCC685", "taxId": "41875", "score": 754.0}, {"name": "chr_17_RCC685", "taxId": "41875", "score": 752.0}, {"name": "chr_17_RCC685", "taxId": "41875", "score": 728.0}, {"name": "chr_17_RCC685", "taxId": "41875", "score": 726.0}, {"name": "chr_17_RCC685", "taxId": "41875", "score": 726.0}, {"name": "chr_17_RCC685", "taxId": "41875", "score": 571.0}, {"name": "chr_17_RCC685", "taxId": "41875", "score": 721.0}, {"name": "chr_17_RCC685", "taxId": "41875", "score": 719.0}, {"name": "chr_17_RCC685", "taxId": "41875", "score": 710.0}, {"name": "chr_17_RCC685", "taxId": "41875", "score": 701.0}, {"name": "chr_17_RCC685", "taxId": "41875", "score": 697.0}, {"name": "chr_17_RCC685", "taxId": "41875", "score": 682.0}, {"name": "chr_17_RCC685", "taxId": "436017", "score": 676.0}, {"name": "chr_17_RCC685", "taxId": "41875", "score": 664.0}, {"name": "chr_17_RCC685", "taxId": "41875", "score": 660.0}, {"name": "chr_17_RCC685", "taxId": "41875", "score": 652.0}, {"name": "chr_17_RCC685", "taxId": "41875", "score": 592.0}, {"name": "chr_17_RCC685", "taxId": "436017", "score": 636.0}, {"name": "chr_17_RCC685", "taxId": "436017", "score": 636.0}, {"name": "chr_17_RCC685", "taxId": "436017", "score": 628.0}, {"name": "chr_17_RCC685", "taxId": "436017", "score": 636.0}, {"name": "chr_17_RCC685", "taxId": "436017", "score": 628.0}, {"name": "chr_17_RCC685", "taxId": "436017", "score": 516.0}, {"name": "chr_17_RCC685", "taxId": "436017", "score": 627.0}, {"name": "chr_17_RCC685", "taxId": "41875", "score": 614.0}, {"name": "chr_17_RCC685", "taxId": "41875", "score": 595.0}, {"name": "chr_17_RCC685", "taxId": "41875", "score": 590.0}, {"name": "chr_17_RCC685", "taxId": "41875", "score": 586.0}, {"name": "chr_17_RCC685", "taxId": "70448", "score": 584.0}, {"name": "chr_17_RCC685", "taxId": "41875", "score": 575.0}, {"name": "chr_17_RCC685", "taxId": "41875", "score": 527.0}, {"name": "chr_17_RCC685", "taxId": "41875", "score": 564.0}, {"name": "chr_17_RCC685", "taxId": "41875", "score": 538.0}, {"name": "chr_17_RCC685", "taxId": "41875", "score": 538.0}, {"name": "chr_17_RCC685", "taxId": "41875", "score": 516.0}, {"name": "chr_17_RCC685", "taxId": "436017", "score": 510.0}, {"name": "chr_17_RCC685", "taxId": "41875", "score": 494.0}, {"name": "chr_17_RCC685", "taxId": "41875", "score": 473.0}, {"name": "chr_17_RCC685", "taxId": "41875", "score": 444.0}, {"name": "chr_17_RCC685", "taxId": "41875", "score": 361.0}, {"name": "chr_17_RCC685", "taxId": "41875", "score": 359.0}, {"name": "chr_17_RCC685", "taxId": "41875", "score": 261.0}, {"name": "chr_17_RCC685", "taxId": "41875", "score": 322.0}, {"name": "chr_17_RCC685", "taxId": "41875", "score": 291.0}, {"name": "chr_17_RCC685", "taxId": "41875", "score": 141.0}, {"name": "chr_17_RCC685", "taxId": "41875", "score": 305.0}, {"name": "chr_17_RCC685", "taxId": "41875", "score": 305.0}, {"name": "chr_17_RCC685", "taxId": "41875", "score": 180.0}, {"name": "chr_17_RCC685", "taxId": "41875", "score": 303.0}, {"name": "chr_17_RCC685", "taxId": "41875", "score": 300.0}, {"name": "chr_17_RCC685", "taxId": "41875", "score": 211.0}, {"name": "chr_17_RCC685", "taxId": "41875", "score": 276.0}, {"name": "chr_17_RCC685", "taxId": "3218", "score": 261.0}, {"name": "chr_17_RCC685", "taxId": "41875", "score": 252.0}, {"name": "chr_17_RCC685", "taxId": "41875", "score": 235.0}, {"name": "chr_17_RCC685", "taxId": "41875", "score": 235.0}, {"name": "chr_17_RCC685", "taxId": "564608", "score": 233.0}, {"name": "chr_17_RCC685", "taxId": "702113", "score": 219.0}, {"name": "chr_17_RCC685", "taxId": "41875", "score": 215.0}, {"name": "chr_17_RCC685", "taxId": "41875", "score": 202.0}, {"name": "chr_17_RCC685", "taxId": "41875", "score": 206.0}, {"name": "chr_17_RCC685", "taxId": "41875", "score": 187.0}, {"name": "chr_17_RCC685", "taxId": "41875", "score": 176.0}, {"name": "chr_17_RCC685", "taxId": "436017", "score": 141.0}]}, "taxonomy": {"bestsum": {"species": {"tax": "Bathycoccus prasinos", "score": 1440978.0, "c_index": 5}, "genus": {"tax": "Bathycoccus", "score": 1440978.0, "c_index": 4}, "family": {"tax": "Bathycoccaceae", "score": 1452993.0, "c_index": 3}, "order": {"tax": "Mamiellales", "score": 1453226.0, "c_index": 2}, "phylum": {"tax": "Chlorophyta", "score": 1453226.0, "c_index": 2}, "superkingdom": {"tax": "Eukaryota", "score": 1453487.0, "c_index": 1}}}}, "chr_16_RCC685": {"name": "chr_16_RCC685", "length": 522025, "n_count": 0, "agct_count": 522025, "gc": 0.4818, "covs": {"bam0": 16.1108}, "read_cov": {"bam0": 33837}, "hits": {"tax0": [{"name": "chr_16_RCC685", "taxId": "41875", "score": 90405.0}, {"name": "chr_16_RCC685", "taxId": "41875", "score": 77107.0}, {"name": "chr_16_RCC685", "taxId": "41875", "score": 72349.0}, {"name": "chr_16_RCC685", "taxId": "41875", "score": 49312.0}, {"name": "chr_16_RCC685", "taxId": "41875", "score": 41089.0}, {"name": "chr_16_RCC685", "taxId": "41875", "score": 39765.0}, {"name": "chr_16_RCC685", "taxId": "41875", "score": 34029.0}, {"name": "chr_16_RCC685", "taxId": "41875", "score": 32439.0}, {"name": "chr_16_RCC685", "taxId": "41875", "score": 28696.0}, {"name": "chr_16_RCC685", "taxId": "41875", "score": 25586.0}, {"name": "chr_16_RCC685", "taxId": "41875", "score": 25357.0}, {"name": "chr_16_RCC685", "taxId": "41875", "score": 24991.0}, {"name": "chr_16_RCC685", "taxId": "41875", "score": 24208.0}, {"name": "chr_16_RCC685", "taxId": "41875", "score": 23318.0}, {"name": "chr_16_RCC685", "taxId": "41875", "score": 21883.0}, {"name": "chr_16_RCC685", "taxId": "41875", "score": 21326.0}, {"name": "chr_16_RCC685", "taxId": "41875", "score": 17246.0}, {"name": "chr_16_RCC685", "taxId": "41875", "score": 16600.0}, {"name": "chr_16_RCC685", "taxId": "41875", "score": 15333.0}, {"name": "chr_16_RCC685", "taxId": "41875", "score": 15103.0}, {"name": "chr_16_RCC685", "taxId": "41875", "score": 13348.0}, {"name": "chr_16_RCC685", "taxId": "41875", "score": 13021.0}, {"name": "chr_16_RCC685", "taxId": "41875", "score": 12113.0}, {"name": "chr_16_RCC685", "taxId": "41875", "score": 8641.0}, {"name": "chr_16_RCC685", "taxId": "41875", "score": 8349.0}, {"name": "chr_16_RCC685", "taxId": "41875", "score": 8034.0}, {"name": "chr_16_RCC685", "taxId": "41875", "score": 7736.0}, {"name": "chr_16_RCC685", "taxId": "41875", "score": 6778.0}, {"name": "chr_16_RCC685", "taxId": "41875", "score": 6266.0}, {"name": "chr_16_RCC685", "taxId": "41875", "score": 6095.0}, {"name": "chr_16_RCC685", "taxId": "41875", "score": 6061.0}, {"name": "chr_16_RCC685", "taxId": "41875", "score": 5982.0}, {"name": "chr_16_RCC685", "taxId": "41875", "score": 4806.0}, {"name": "chr_16_RCC685", "taxId": "41875", "score": 4617.0}, {"name": "chr_16_RCC685", "taxId": "41875", "score": 4133.0}, {"name": "chr_16_RCC685", "taxId": "41875", "score": 3232.0}, {"name": "chr_16_RCC685", "taxId": "41875", "score": 2619.0}, {"name": "chr_16_RCC685", "taxId": "41875", "score": 1219.0}, {"name": "chr_16_RCC685", "taxId": "41875", "score": 811.0}, {"name": "chr_16_RCC685", "taxId": "41875", "score": 750.0}, {"name": "chr_16_RCC685", "taxId": "41875", "score": 383.0}, {"name": "chr_16_RCC685", "taxId": "41875", "score": 248.0}, {"name": "chr_16_RCC685", "taxId": "41875", "score": 191.0}, {"name": "chr_16_RCC685", "taxId": "41875", "score": 182.0}, {"name": "chr_16_RCC685", "taxId": "41875", "score": 158.0}, {"name": "chr_16_RCC685", "taxId": "41875", "score": 12008.0}, {"name": "chr_16_RCC685", "taxId": "41875", "score": 9361.0}, {"name": "chr_16_RCC685", "taxId": "41875", "score": 451.0}, {"name": "chr_16_RCC685", "taxId": "41875", "score": 206.0}, {"name": "chr_16_RCC685", "taxId": "41875", "score": 8074.0}, {"name": "chr_16_RCC685", "taxId": "41875", "score": 8017.0}, {"name": "chr_16_RCC685", "taxId": "41875", "score": 7382.0}, {"name": "chr_16_RCC685", "taxId": "41875", "score": 7374.0}, {"name": "chr_16_RCC685", "taxId": "41875", "score": 7193.0}, {"name": "chr_16_RCC685", "taxId": "41875", "score": 339.0}, {"name": "chr_16_RCC685", "taxId": "41875", "score": 7175.0}, {"name": "chr_16_RCC685", "taxId": "41875", "score": 6979.0}, {"name": "chr_16_RCC685", "taxId": "41875", "score": 6970.0}, {"name": "chr_16_RCC685", "taxId": "41875", "score": 6706.0}, {"name": "chr_16_RCC685", "taxId": "41875", "score": 6682.0}, {"name": "chr_16_RCC685", "taxId": "41875", "score": 6453.0}, {"name": "chr_16_RCC685", "taxId": "41875", "score": 6418.0}, {"name": "chr_16_RCC685", "taxId": "41875", "score": 6298.0}, {"name": "chr_16_RCC685", "taxId": "41875", "score": 6288.0}, {"name": "chr_16_RCC685", "taxId": "41875", "score": 6172.0}, {"name": "chr_16_RCC685", "taxId": "41875", "score": 5886.0}, {"name": "chr_16_RCC685", "taxId": "41875", "score": 5746.0}, {"name": "chr_16_RCC685", "taxId": "41875", "score": 5718.0}, {"name": "chr_16_RCC685", "taxId": "41875", "score": 285.0}, {"name": "chr_16_RCC685", "taxId": "41875", "score": 5568.0}, {"name": "chr_16_RCC685", "taxId": "41875", "score": 5334.0}, {"name": "chr_16_RCC685", "taxId": "41875", "score": 2361.0}, {"name": "chr_16_RCC685", "taxId": "41875", "score": 1969.0}, {"name": "chr_16_RCC685", "taxId": "41875", "score": 1943.0}, {"name": "chr_16_RCC685", "taxId": "41875", "score": 1868.0}, {"name": "chr_16_RCC685", "taxId": "41875", "score": 1857.0}, {"name": "chr_16_RCC685", "taxId": "41875", "score": 532.0}, {"name": "chr_16_RCC685", "taxId": "41875", "score": 505.0}, {"name": "chr_16_RCC685", "taxId": "41875", "score": 5334.0}, {"name": "chr_16_RCC685", "taxId": "41875", "score": 2361.0}, {"name": "chr_16_RCC685", "taxId": "41875", "score": 1969.0}, {"name": "chr_16_RCC685", "taxId": "41875", "score": 1943.0}, {"name": "chr_16_RCC685", "taxId": "41875", "score": 1868.0}, {"name": "chr_16_RCC685", "taxId": "41875", "score": 1857.0}, {"name": "chr_16_RCC685", "taxId": "41875", "score": 1266.0}, {"name": "chr_16_RCC685", "taxId": "41875", "score": 1262.0}, {"name": "chr_16_RCC685", "taxId": "41875", "score": 1234.0}, {"name": "chr_16_RCC685", "taxId": "41875", "score": 935.0}, {"name": "chr_16_RCC685", "taxId": "41875", "score": 797.0}, {"name": "chr_16_RCC685", "taxId": "41875", "score": 719.0}, {"name": "chr_16_RCC685", "taxId": "41875", "score": 562.0}, {"name": "chr_16_RCC685", "taxId": "41875", "score": 532.0}, {"name": "chr_16_RCC685", "taxId": "41875", "score": 505.0}, {"name": "chr_16_RCC685", "taxId": "41875", "score": 5192.0}, {"name": "chr_16_RCC685", "taxId": "41875", "score": 5186.0}, {"name": "chr_16_RCC685", "taxId": "41875", "score": 5110.0}, {"name": "chr_16_RCC685", "taxId": "41875", "score": 5092.0}, {"name": "chr_16_RCC685", "taxId": "41875", "score": 5070.0}, {"name": "chr_16_RCC685", "taxId": "41875", "score": 209.0}, {"name": "chr_16_RCC685", "taxId": "41875", "score": 5070.0}, {"name": "chr_16_RCC685", "taxId": "41875", "score": 5036.0}, {"name": "chr_16_RCC685", "taxId": "41875", "score": 4905.0}, {"name": "chr_16_RCC685", "taxId": "41875", "score": 4898.0}, {"name": "chr_16_RCC685", "taxId": "41875", "score": 4793.0}, {"name": "chr_16_RCC685", "taxId": "41875", "score": 4778.0}, {"name": "chr_16_RCC685", "taxId": "41875", "score": 761.0}, {"name": "chr_16_RCC685", "taxId": "41875", "score": 4700.0}, {"name": "chr_16_RCC685", "taxId": "41875", "score": 4654.0}, {"name": "chr_16_RCC685", "taxId": "41875", "score": 4582.0}, {"name": "chr_16_RCC685", "taxId": "41875", "score": 4547.0}, {"name": "chr_16_RCC685", "taxId": "41875", "score": 1205.0}, {"name": "chr_16_RCC685", "taxId": "41875", "score": 4547.0}, {"name": "chr_16_RCC685", "taxId": "41875", "score": 2494.0}, {"name": "chr_16_RCC685", "taxId": "41875", "score": 1879.0}, {"name": "chr_16_RCC685", "taxId": "41875", "score": 1829.0}, {"name": "chr_16_RCC685", "taxId": "41875", "score": 1794.0}, {"name": "chr_16_RCC685", "taxId": "41875", "score": 1205.0}, {"name": "chr_16_RCC685", "taxId": "41875", "score": 865.0}, {"name": "chr_16_RCC685", "taxId": "41875", "score": 630.0}, {"name": "chr_16_RCC685", "taxId": "41875", "score": 514.0}, {"name": "chr_16_RCC685", "taxId": "41875", "score": 276.0}, {"name": "chr_16_RCC685", "taxId": "41875", "score": 4521.0}, {"name": "chr_16_RCC685", "taxId": "41875", "score": 4412.0}, {"name": "chr_16_RCC685", "taxId": "41875", "score": 320.0}, {"name": "chr_16_RCC685", "taxId": "41875", "score": 243.0}, {"name": "chr_16_RCC685", "taxId": "41875", "score": 4377.0}, {"name": "chr_16_RCC685", "taxId": "41875", "score": 4353.0}, {"name": "chr_16_RCC685", "taxId": "41875", "score": 4318.0}, {"name": "chr_16_RCC685", "taxId": "41875", "score": 4248.0}, {"name": "chr_16_RCC685", "taxId": "41875", "score": 4233.0}, {"name": "chr_16_RCC685", "taxId": "41875", "score": 4215.0}, {"name": "chr_16_RCC685", "taxId": "41875", "score": 4202.0}, {"name": "chr_16_RCC685", "taxId": "41875", "score": 4200.0}, {"name": "chr_16_RCC685", "taxId": "41875", "score": 4194.0}, {"name": "chr_16_RCC685", "taxId": "41875", "score": 4100.0}, {"name": "chr_16_RCC685", "taxId": "41875", "score": 4091.0}, {"name": "chr_16_RCC685", "taxId": "41875", "score": 4080.0}, {"name": "chr_16_RCC685", "taxId": "41875", "score": 3958.0}, {"name": "chr_16_RCC685", "taxId": "41875", "score": 3945.0}, {"name": "chr_16_RCC685", "taxId": "41875", "score": 3821.0}, {"name": "chr_16_RCC685", "taxId": "41875", "score": 3781.0}, {"name": "chr_16_RCC685", "taxId": "41875", "score": 3762.0}, {"name": "chr_16_RCC685", "taxId": "41875", "score": 3735.0}, {"name": "chr_16_RCC685", "taxId": "41875", "score": 3718.0}, {"name": "chr_16_RCC685", "taxId": "41875", "score": 3711.0}, {"name": "chr_16_RCC685", "taxId": "41875", "score": 3701.0}, {"name": "chr_16_RCC685", "taxId": "41875", "score": 3685.0}, {"name": "chr_16_RCC685", "taxId": "41875", "score": 3674.0}, {"name": "chr_16_RCC685", "taxId": "41875", "score": 3624.0}, {"name": "chr_16_RCC685", "taxId": "41875", "score": 3581.0}, {"name": "chr_16_RCC685", "taxId": "41875", "score": 3535.0}, {"name": "chr_16_RCC685", "taxId": "41875", "score": 3500.0}, {"name": "chr_16_RCC685", "taxId": "41875", "score": 3494.0}, {"name": "chr_16_RCC685", "taxId": "41875", "score": 246.0}, {"name": "chr_16_RCC685", "taxId": "41875", "score": 3463.0}, {"name": "chr_16_RCC685", "taxId": "41875", "score": 3446.0}, {"name": "chr_16_RCC685", "taxId": "41875", "score": 3374.0}, {"name": "chr_16_RCC685", "taxId": "41875", "score": 3365.0}, {"name": "chr_16_RCC685", "taxId": "41875", "score": 3365.0}, {"name": "chr_16_RCC685", "taxId": "41875", "score": 3356.0}, {"name": "chr_16_RCC685", "taxId": "41875", "score": 1751.0}, {"name": "chr_16_RCC685", "taxId": "41875", "score": 3352.0}, {"name": "chr_16_RCC685", "taxId": "41875", "score": 3336.0}, {"name": "chr_16_RCC685", "taxId": "41875", "score": 361.0}, {"name": "chr_16_RCC685", "taxId": "41875", "score": 3325.0}, {"name": "chr_16_RCC685", "taxId": "41875", "score": 3253.0}, {"name": "chr_16_RCC685", "taxId": "41875", "score": 3247.0}, {"name": "chr_16_RCC685", "taxId": "41875", "score": 3217.0}, {"name": "chr_16_RCC685", "taxId": "41875", "score": 3216.0}, {"name": "chr_16_RCC685", "taxId": "41875", "score": 3208.0}, {"name": "chr_16_RCC685", "taxId": "41875", "score": 3192.0}, {"name": "chr_16_RCC685", "taxId": "41875", "score": 3166.0}, {"name": "chr_16_RCC685", "taxId": "41875", "score": 3166.0}, {"name": "chr_16_RCC685", "taxId": "41875", "score": 261.0}, {"name": "chr_16_RCC685", "taxId": "41875", "score": 3162.0}, {"name": "chr_16_RCC685", "taxId": "41875", "score": 928.0}, {"name": "chr_16_RCC685", "taxId": "41875", "score": 3142.0}, {"name": "chr_16_RCC685", "taxId": "41875", "score": 150.0}, {"name": "chr_16_RCC685", "taxId": "41875", "score": 3112.0}, {"name": "chr_16_RCC685", "taxId": "41875", "score": 811.0}, {"name": "chr_16_RCC685", "taxId": "41875", "score": 3109.0}, {"name": "chr_16_RCC685", "taxId": "41875", "score": 3099.0}, {"name": "chr_16_RCC685", "taxId": "41875", "score": 3096.0}, {"name": "chr_16_RCC685", "taxId": "41875", "score": 3053.0}, {"name": "chr_16_RCC685", "taxId": "41875", "score": 3053.0}, {"name": "chr_16_RCC685", "taxId": "41875", "score": 3042.0}, {"name": "chr_16_RCC685", "taxId": "41875", "score": 3027.0}, {"name": "chr_16_RCC685", "taxId": "41875", "score": 3020.0}, {"name": "chr_16_RCC685", "taxId": "41875", "score": 3011.0}, {"name": "chr_16_RCC685", "taxId": "41875", "score": 2983.0}, {"name": "chr_16_RCC685", "taxId": "41875", "score": 2959.0}, {"name": "chr_16_RCC685", "taxId": "41875", "score": 2944.0}, {"name": "chr_16_RCC685", "taxId": "41875", "score": 2939.0}, {"name": "chr_16_RCC685", "taxId": "41875", "score": 379.0}, {"name": "chr_16_RCC685", "taxId": "41875", "score": 2937.0}, {"name": "chr_16_RCC685", "taxId": "41875", "score": 2915.0}, {"name": "chr_16_RCC685", "taxId": "41875", "score": 2905.0}, {"name": "chr_16_RCC685", "taxId": "41875", "score": 2870.0}, {"name": "chr_16_RCC685", "taxId": "41875", "score": 2843.0}, {"name": "chr_16_RCC685", "taxId": "41875", "score": 2837.0}, {"name": "chr_16_RCC685", "taxId": "41875", "score": 2826.0}, {"name": "chr_16_RCC685", "taxId": "41875", "score": 2826.0}, {"name": "chr_16_RCC685", "taxId": "41875", "score": 2748.0}, {"name": "chr_16_RCC685", "taxId": "41875", "score": 2732.0}, {"name": "chr_16_RCC685", "taxId": "41875", "score": 2728.0}, {"name": "chr_16_RCC685", "taxId": "41875", "score": 2710.0}, {"name": "chr_16_RCC685", "taxId": "41875", "score": 2687.0}, {"name": "chr_16_RCC685", "taxId": "41875", "score": 2673.0}, {"name": "chr_16_RCC685", "taxId": "41875", "score": 2639.0}, {"name": "chr_16_RCC685", "taxId": "41875", "score": 2615.0}, {"name": "chr_16_RCC685", "taxId": "41875", "score": 2606.0}, {"name": "chr_16_RCC685", "taxId": "41875", "score": 2566.0}, {"name": "chr_16_RCC685", "taxId": "41875", "score": 2536.0}, {"name": "chr_16_RCC685", "taxId": "41875", "score": 215.0}, {"name": "chr_16_RCC685", "taxId": "41875", "score": 2499.0}, {"name": "chr_16_RCC685", "taxId": "41875", "score": 2490.0}, {"name": "chr_16_RCC685", "taxId": "41875", "score": 2483.0}, {"name": "chr_16_RCC685", "taxId": "41875", "score": 2100.0}, {"name": "chr_16_RCC685", "taxId": "41875", "score": 1583.0}, {"name": "chr_16_RCC685", "taxId": "41875", "score": 1581.0}, {"name": "chr_16_RCC685", "taxId": "41875", "score": 1424.0}, {"name": "chr_16_RCC685", "taxId": "41875", "score": 599.0}, {"name": "chr_16_RCC685", "taxId": "41875", "score": 544.0}, {"name": "chr_16_RCC685", "taxId": "41875", "score": 499.0}, {"name": "chr_16_RCC685", "taxId": "41875", "score": 396.0}, {"name": "chr_16_RCC685", "taxId": "41875", "score": 171.0}, {"name": "chr_16_RCC685", "taxId": "41875", "score": 2483.0}, {"name": "chr_16_RCC685", "taxId": "41875", "score": 2100.0}, {"name": "chr_16_RCC685", "taxId": "41875", "score": 2039.0}, {"name": "chr_16_RCC685", "taxId": "41875", "score": 1583.0}, {"name": "chr_16_RCC685", "taxId": "41875", "score": 1581.0}, {"name": "chr_16_RCC685", "taxId": "41875", "score": 1424.0}, {"name": "chr_16_RCC685", "taxId": "41875", "score": 785.0}, {"name": "chr_16_RCC685", "taxId": "41875", "score": 599.0}, {"name": "chr_16_RCC685", "taxId": "41875", "score": 544.0}, {"name": "chr_16_RCC685", "taxId": "41875", "score": 499.0}, {"name": "chr_16_RCC685", "taxId": "41875", "score": 2449.0}, {"name": "chr_16_RCC685", "taxId": "41875", "score": 2422.0}, {"name": "chr_16_RCC685", "taxId": "41875", "score": 699.0}, {"name": "chr_16_RCC685", "taxId": "41875", "score": 2410.0}, {"name": "chr_16_RCC685", "taxId": "41875", "score": 2410.0}, {"name": "chr_16_RCC685", "taxId": "41875", "score": 2410.0}, {"name": "chr_16_RCC685", "taxId": "41875", "score": 2388.0}, {"name": "chr_16_RCC685", "taxId": "41875", "score": 857.0}, {"name": "chr_16_RCC685", "taxId": "41875", "score": 2362.0}, {"name": "chr_16_RCC685", "taxId": "41875", "score": 2351.0}, {"name": "chr_16_RCC685", "taxId": "41875", "score": 2344.0}, {"name": "chr_16_RCC685", "taxId": "41875", "score": 2322.0}, {"name": "chr_16_RCC685", "taxId": "41875", "score": 2296.0}, {"name": "chr_16_RCC685", "taxId": "41875", "score": 2285.0}, {"name": "chr_16_RCC685", "taxId": "41875", "score": 2283.0}, {"name": "chr_16_RCC685", "taxId": "41875", "score": 2257.0}, {"name": "chr_16_RCC685", "taxId": "41875", "score": 2255.0}, {"name": "chr_16_RCC685", "taxId": "41875", "score": 2228.0}, {"name": "chr_16_RCC685", "taxId": "41875", "score": 2218.0}, {"name": "chr_16_RCC685", "taxId": "41875", "score": 2215.0}, {"name": "chr_16_RCC685", "taxId": "41875", "score": 2204.0}, {"name": "chr_16_RCC685", "taxId": "41875", "score": 2178.0}, {"name": "chr_16_RCC685", "taxId": "41875", "score": 2172.0}, {"name": "chr_16_RCC685", "taxId": "41875", "score": 2145.0}, {"name": "chr_16_RCC685", "taxId": "41875", "score": 2100.0}, {"name": "chr_16_RCC685", "taxId": "41875", "score": 2078.0}, {"name": "chr_16_RCC685", "taxId": "41875", "score": 2073.0}, {"name": "chr_16_RCC685", "taxId": "41875", "score": 2050.0}, {"name": "chr_16_RCC685", "taxId": "41875", "score": 2047.0}, {"name": "chr_16_RCC685", "taxId": "41875", "score": 165.0}, {"name": "chr_16_RCC685", "taxId": "41875", "score": 2039.0}, {"name": "chr_16_RCC685", "taxId": "41875", "score": 2028.0}, {"name": "chr_16_RCC685", "taxId": "41875", "score": 2026.0}, {"name": "chr_16_RCC685", "taxId": "41875", "score": 1986.0}, {"name": "chr_16_RCC685", "taxId": "41875", "score": 1971.0}, {"name": "chr_16_RCC685", "taxId": "41875", "score": 1967.0}, {"name": "chr_16_RCC685", "taxId": "41875", "score": 1967.0}, {"name": "chr_16_RCC685", "taxId": "41875", "score": 1945.0}, {"name": "chr_16_RCC685", "taxId": "41875", "score": 1940.0}, {"name": "chr_16_RCC685", "taxId": "41875", "score": 1934.0}, {"name": "chr_16_RCC685", "taxId": "41875", "score": 1917.0}, {"name": "chr_16_RCC685", "taxId": "41875", "score": 1914.0}, {"name": "chr_16_RCC685", "taxId": "41875", "score": 1906.0}, {"name": "chr_16_RCC685", "taxId": "41875", "score": 1890.0}, {"name": "chr_16_RCC685", "taxId": "41875", "score": 1864.0}, {"name": "chr_16_RCC685", "taxId": "41875", "score": 1845.0}, {"name": "chr_16_RCC685", "taxId": "41875", "score": 1831.0}, {"name": "chr_16_RCC685", "taxId": "41875", "score": 1831.0}, {"name": "chr_16_RCC685", "taxId": "41875", "score": 1829.0}, {"name": "chr_16_RCC685", "taxId": "41875", "score": 1823.0}, {"name": "chr_16_RCC685", "taxId": "41875", "score": 1812.0}, {"name": "chr_16_RCC685", "taxId": "41875", "score": 1807.0}, {"name": "chr_16_RCC685", "taxId": "41875", "score": 843.0}, {"name": "chr_16_RCC685", "taxId": "41875", "score": 1770.0}, {"name": "chr_16_RCC685", "taxId": "41875", "score": 1768.0}, {"name": "chr_16_RCC685", "taxId": "41875", "score": 1762.0}, {"name": "chr_16_RCC685", "taxId": "41875", "score": 1735.0}, {"name": "chr_16_RCC685", "taxId": "41875", "score": 1685.0}, {"name": "chr_16_RCC685", "taxId": "41875", "score": 1685.0}, {"name": "chr_16_RCC685", "taxId": "41875", "score": 1679.0}, {"name": "chr_16_RCC685", "taxId": "41875", "score": 1668.0}, {"name": "chr_16_RCC685", "taxId": "41875", "score": 1664.0}, {"name": "chr_16_RCC685", "taxId": "41875", "score": 303.0}, {"name": "chr_16_RCC685", "taxId": "41875", "score": 1653.0}, {"name": "chr_16_RCC685", "taxId": "41875", "score": 1652.0}, {"name": "chr_16_RCC685", "taxId": "41875", "score": 1640.0}, {"name": "chr_16_RCC685", "taxId": "41875", "score": 1626.0}, {"name": "chr_16_RCC685", "taxId": "41875", "score": 1613.0}, {"name": "chr_16_RCC685", "taxId": "41875", "score": 1596.0}, {"name": "chr_16_RCC685", "taxId": "41875", "score": 1596.0}, {"name": "chr_16_RCC685", "taxId": "41875", "score": 1596.0}, {"name": "chr_16_RCC685", "taxId": "41875", "score": 1596.0}, {"name": "chr_16_RCC685", "taxId": "41875", "score": 1591.0}, {"name": "chr_16_RCC685", "taxId": "41875", "score": 1572.0}, {"name": "chr_16_RCC685", "taxId": "41875", "score": 1531.0}, {"name": "chr_16_RCC685", "taxId": "41875", "score": 1531.0}, {"name": "chr_16_RCC685", "taxId": "41875", "score": 1517.0}, {"name": "chr_16_RCC685", "taxId": "41875", "score": 1491.0}, {"name": "chr_16_RCC685", "taxId": "41875", "score": 1483.0}, {"name": "chr_16_RCC685", "taxId": "41875", "score": 739.0}, {"name": "chr_16_RCC685", "taxId": "41875", "score": 1447.0}, {"name": "chr_16_RCC685", "taxId": "41875", "score": 1399.0}, {"name": "chr_16_RCC685", "taxId": "41875", "score": 1378.0}, {"name": "chr_16_RCC685", "taxId": "41875", "score": 152.0}, {"name": "chr_16_RCC685", "taxId": "41875", "score": 1354.0}, {"name": "chr_16_RCC685", "taxId": "41875", "score": 1314.0}, {"name": "chr_16_RCC685", "taxId": "41875", "score": 1308.0}, {"name": "chr_16_RCC685", "taxId": "41875", "score": 1308.0}, {"name": "chr_16_RCC685", "taxId": "41875", "score": 1260.0}, {"name": "chr_16_RCC685", "taxId": "41875", "score": 1245.0}, {"name": "chr_16_RCC685", "taxId": "41875", "score": 1236.0}, {"name": "chr_16_RCC685", "taxId": "41875", "score": 1236.0}, {"name": "chr_16_RCC685", "taxId": "41875", "score": 785.0}, {"name": "chr_16_RCC685", "taxId": "41875", "score": 664.0}, {"name": "chr_16_RCC685", "taxId": "41875", "score": 592.0}, {"name": "chr_16_RCC685", "taxId": "41875", "score": 1218.0}, {"name": "chr_16_RCC685", "taxId": "41875", "score": 747.0}, {"name": "chr_16_RCC685", "taxId": "41875", "score": 1208.0}, {"name": "chr_16_RCC685", "taxId": "41875", "score": 1175.0}, {"name": "chr_16_RCC685", "taxId": "41875", "score": 1125.0}, {"name": "chr_16_RCC685", "taxId": "41875", "score": 1122.0}, {"name": "chr_16_RCC685", "taxId": "41875", "score": 460.0}, {"name": "chr_16_RCC685", "taxId": "41875", "score": 1110.0}, {"name": "chr_16_RCC685", "taxId": "41875", "score": 1094.0}, {"name": "chr_16_RCC685", "taxId": "41875", "score": 1094.0}, {"name": "chr_16_RCC685", "taxId": "41875", "score": 1086.0}, {"name": "chr_16_RCC685", "taxId": "41875", "score": 1022.0}, {"name": "chr_16_RCC685", "taxId": "41875", "score": 1016.0}, {"name": "chr_16_RCC685", "taxId": "41875", "score": 1009.0}, {"name": "chr_16_RCC685", "taxId": "41875", "score": 989.0}, {"name": "chr_16_RCC685", "taxId": "41875", "score": 832.0}, {"name": "chr_16_RCC685", "taxId": "41875", "score": 337.0}, {"name": "chr_16_RCC685", "taxId": "41875", "score": 981.0}, {"name": "chr_16_RCC685", "taxId": "41875", "score": 981.0}, {"name": "chr_16_RCC685", "taxId": "41875", "score": 970.0}, {"name": "chr_16_RCC685", "taxId": "41875", "score": 802.0}, {"name": "chr_16_RCC685", "taxId": "41875", "score": 712.0}, {"name": "chr_16_RCC685", "taxId": "41875", "score": 632.0}, {"name": "chr_16_RCC685", "taxId": "41875", "score": 599.0}, {"name": "chr_16_RCC685", "taxId": "41875", "score": 553.0}, {"name": "chr_16_RCC685", "taxId": "41875", "score": 490.0}, {"name": "chr_16_RCC685", "taxId": "41875", "score": 479.0}, {"name": "chr_16_RCC685", "taxId": "41875", "score": 479.0}, {"name": "chr_16_RCC685", "taxId": "41875", "score": 156.0}, {"name": "chr_16_RCC685", "taxId": "41875", "score": 145.0}, {"name": "chr_16_RCC685", "taxId": "41875", "score": 965.0}, {"name": "chr_16_RCC685", "taxId": "41875", "score": 942.0}, {"name": "chr_16_RCC685", "taxId": "41875", "score": 935.0}, {"name": "chr_16_RCC685", "taxId": "41875", "score": 887.0}, {"name": "chr_16_RCC685", "taxId": "41875", "score": 885.0}, {"name": "chr_16_RCC685", "taxId": "41875", "score": 865.0}, {"name": "chr_16_RCC685", "taxId": "41875", "score": 804.0}, {"name": "chr_16_RCC685", "taxId": "41875", "score": 797.0}, {"name": "chr_16_RCC685", "taxId": "41875", "score": 370.0}, {"name": "chr_16_RCC685", "taxId": "41875", "score": 359.0}, {"name": "chr_16_RCC685", "taxId": "41875", "score": 869.0}, {"name": "chr_16_RCC685", "taxId": "41875", "score": 850.0}, {"name": "chr_16_RCC685", "taxId": "41875", "score": 832.0}, {"name": "chr_16_RCC685", "taxId": "41875", "score": 802.0}, {"name": "chr_16_RCC685", "taxId": "41875", "score": 490.0}, {"name": "chr_16_RCC685", "taxId": "41875", "score": 800.0}, {"name": "chr_16_RCC685", "taxId": "41875", "score": 798.0}, {"name": "chr_16_RCC685", "taxId": "41875", "score": 776.0}, {"name": "chr_16_RCC685", "taxId": "41875", "score": 737.0}, {"name": "chr_16_RCC685", "taxId": "41875", "score": 424.0}, {"name": "chr_16_RCC685", "taxId": "41875", "score": 370.0}, {"name": "chr_16_RCC685", "taxId": "41875", "score": 791.0}, {"name": "chr_16_RCC685", "taxId": "41875", "score": 158.0}, {"name": "chr_16_RCC685", "taxId": "41875", "score": 785.0}, {"name": "chr_16_RCC685", "taxId": "41875", "score": 782.0}, {"name": "chr_16_RCC685", "taxId": "41875", "score": 778.0}, {"name": "chr_16_RCC685", "taxId": "41875", "score": 765.0}, {"name": "chr_16_RCC685", "taxId": "41875", "score": 255.0}, {"name": "chr_16_RCC685", "taxId": "41875", "score": 760.0}, {"name": "chr_16_RCC685", "taxId": "41875", "score": 643.0}, {"name": "chr_16_RCC685", "taxId": "41875", "score": 139.0}, {"name": "chr_16_RCC685", "taxId": "70448", "score": 747.0}, {"name": "chr_16_RCC685", "taxId": "41875", "score": 726.0}, {"name": "chr_16_RCC685", "taxId": "41875", "score": 725.0}, {"name": "chr_16_RCC685", "taxId": "41875", "score": 267.0}, {"name": "chr_16_RCC685", "taxId": "41875", "score": 717.0}, {"name": "chr_16_RCC685", "taxId": "41875", "score": 555.0}, {"name": "chr_16_RCC685", "taxId": "41875", "score": 712.0}, {"name": "chr_16_RCC685", "taxId": "41875", "score": 307.0}, {"name": "chr_16_RCC685", "taxId": "41875", "score": 691.0}, {"name": "chr_16_RCC685", "taxId": "41875", "score": 233.0}, {"name": "chr_16_RCC685", "taxId": "41875", "score": 211.0}, {"name": "chr_16_RCC685", "taxId": "41875", "score": 688.0}, {"name": "chr_16_RCC685", "taxId": "41875", "score": 686.0}, {"name": "chr_16_RCC685", "taxId": "41875", "score": 472.0}, {"name": "chr_16_RCC685", "taxId": "41875", "score": 671.0}, {"name": "chr_16_RCC685", "taxId": "41875", "score": 671.0}, {"name": "chr_16_RCC685", "taxId": "41875", "score": 671.0}, {"name": "chr_16_RCC685", "taxId": "41875", "score": 220.0}, {"name": "chr_16_RCC685", "taxId": "41875", "score": 664.0}, {"name": "chr_16_RCC685", "taxId": "41875", "score": 660.0}, {"name": "chr_16_RCC685", "taxId": "41875", "score": 660.0}, {"name": "chr_16_RCC685", "taxId": "41875", "score": 660.0}, {"name": "chr_16_RCC685", "taxId": "41875", "score": 322.0}, {"name": "chr_16_RCC685", "taxId": "41875", "score": 647.0}, {"name": "chr_16_RCC685", "taxId": "41875", "score": 643.0}, {"name": "chr_16_RCC685", "taxId": "41875", "score": 630.0}, {"name": "chr_16_RCC685", "taxId": "41875", "score": 628.0}, {"name": "chr_16_RCC685", "taxId": "41875", "score": 390.0}, {"name": "chr_16_RCC685", "taxId": "41875", "score": 616.0}, {"name": "chr_16_RCC685", "taxId": "436017", "score": 616.0}, {"name": "chr_16_RCC685", "taxId": "436017", "score": 455.0}, {"name": "chr_16_RCC685", "taxId": "436017", "score": 246.0}, {"name": "chr_16_RCC685", "taxId": "41875", "score": 604.0}, {"name": "chr_16_RCC685", "taxId": "41875", "score": 599.0}, {"name": "chr_16_RCC685", "taxId": "41875", "score": 597.0}, {"name": "chr_16_RCC685", "taxId": "41875", "score": 597.0}, {"name": "chr_16_RCC685", "taxId": "41875", "score": 475.0}, {"name": "chr_16_RCC685", "taxId": "41875", "score": 448.0}, {"name": "chr_16_RCC685", "taxId": "41875", "score": 180.0}, {"name": "chr_16_RCC685", "taxId": "41875", "score": 590.0}, {"name": "chr_16_RCC685", "taxId": "41875", "score": 588.0}, {"name": "chr_16_RCC685", "taxId": "41875", "score": 586.0}, {"name": "chr_16_RCC685", "taxId": "41875", "score": 584.0}, {"name": "chr_16_RCC685", "taxId": "41875", "score": 562.0}, {"name": "chr_16_RCC685", "taxId": "41875", "score": 560.0}, {"name": "chr_16_RCC685", "taxId": "41875", "score": 556.0}, {"name": "chr_16_RCC685", "taxId": "41875", "score": 182.0}, {"name": "chr_16_RCC685", "taxId": "41875", "score": 555.0}, {"name": "chr_16_RCC685", "taxId": "41875", "score": 171.0}, {"name": "chr_16_RCC685", "taxId": "41875", "score": 525.0}, {"name": "chr_16_RCC685", "taxId": "41875", "score": 501.0}, {"name": "chr_16_RCC685", "taxId": "41875", "score": 490.0}, {"name": "chr_16_RCC685", "taxId": "41875", "score": 422.0}, {"name": "chr_16_RCC685", "taxId": "41875", "score": 472.0}, {"name": "chr_16_RCC685", "taxId": "41875", "score": 455.0}, {"name": "chr_16_RCC685", "taxId": "436017", "score": 451.0}, {"name": "chr_16_RCC685", "taxId": "41875", "score": 440.0}, {"name": "chr_16_RCC685", "taxId": "564608", "score": 438.0}, {"name": "chr_16_RCC685", "taxId": "41875", "score": 425.0}, {"name": "chr_16_RCC685", "taxId": "41875", "score": 145.0}, {"name": "chr_16_RCC685", "taxId": "41875", "score": 401.0}, {"name": "chr_16_RCC685", "taxId": "41875", "score": 315.0}, {"name": "chr_16_RCC685", "taxId": "41875", "score": 377.0}, {"name": "chr_16_RCC685", "taxId": "41875", "score": 348.0}, {"name": "chr_16_RCC685", "taxId": "41875", "score": 340.0}, {"name": "chr_16_RCC685", "taxId": "41875", "score": 339.0}, {"name": "chr_16_RCC685", "taxId": "41875", "score": 337.0}, {"name": "chr_16_RCC685", "taxId": "41875", "score": 322.0}, {"name": "chr_16_RCC685", "taxId": "436017", "score": 318.0}, {"name": "chr_16_RCC685", "taxId": "436017", "score": 318.0}, {"name": "chr_16_RCC685", "taxId": "41875", "score": 307.0}, {"name": "chr_16_RCC685", "taxId": "41875", "score": 270.0}, {"name": "chr_16_RCC685", "taxId": "41875", "score": 244.0}, {"name": "chr_16_RCC685", "taxId": "3562", "score": 237.0}, {"name": "chr_16_RCC685", "taxId": "564608", "score": 231.0}, {"name": "chr_16_RCC685", "taxId": "41875", "score": 171.0}, {"name": "chr_16_RCC685", "taxId": "436017", "score": 148.0}, {"name": "chr_16_RCC685", "taxId": "41875", "score": 145.0}, {"name": "chr_16_RCC685", "taxId": "41875", "score": 141.0}]}, "taxonomy": {"bestsum": {"species": {"tax": "Bathycoccus prasinos", "score": 1656588.0, "c_index": 4}, "genus": {"tax": "Bathycoccus", "score": 1656588.0, "c_index": 3}, "family": {"tax": "Bathycoccaceae", "score": 1659887.0, "c_index": 2}, "order": {"tax": "Mamiellales", "score": 1660556.0, "c_index": 1}, "phylum": {"tax": "Chlorophyta", "score": 1660556.0, "c_index": 1}, "superkingdom": {"tax": "Eukaryota", "score": 1660793.0, "c_index": 0}}}}, "chr_15_RCC685": {"name": "chr_15_RCC685", "length": 567357, "n_count": 0, "agct_count": 567357, "gc": 0.4816, "covs": {"bam0": 16.1698}, "read_cov": {"bam0": 36910}, "hits": {"tax0": [{"name": "chr_15_RCC685", "taxId": "41875", "score": 105100.0}, {"name": "chr_15_RCC685", "taxId": "41875", "score": 97467.0}, {"name": "chr_15_RCC685", "taxId": "41875", "score": 65174.0}, {"name": "chr_15_RCC685", "taxId": "41875", "score": 47783.0}, {"name": "chr_15_RCC685", "taxId": "41875", "score": 46388.0}, {"name": "chr_15_RCC685", "taxId": "41875", "score": 45066.0}, {"name": "chr_15_RCC685", "taxId": "41875", "score": 41371.0}, {"name": "chr_15_RCC685", "taxId": "41875", "score": 39244.0}, {"name": "chr_15_RCC685", "taxId": "41875", "score": 34625.0}, {"name": "chr_15_RCC685", "taxId": "41875", "score": 32391.0}, {"name": "chr_15_RCC685", "taxId": "41875", "score": 27392.0}, {"name": "chr_15_RCC685", "taxId": "41875", "score": 22975.0}, {"name": "chr_15_RCC685", "taxId": "41875", "score": 22417.0}, {"name": "chr_15_RCC685", "taxId": "41875", "score": 18046.0}, {"name": "chr_15_RCC685", "taxId": "41875", "score": 15361.0}, {"name": "chr_15_RCC685", "taxId": "41875", "score": 15090.0}, {"name": "chr_15_RCC685", "taxId": "41875", "score": 14033.0}, {"name": "chr_15_RCC685", "taxId": "41875", "score": 13546.0}, {"name": "chr_15_RCC685", "taxId": "41875", "score": 13503.0}, {"name": "chr_15_RCC685", "taxId": "41875", "score": 12002.0}, {"name": "chr_15_RCC685", "taxId": "41875", "score": 11991.0}, {"name": "chr_15_RCC685", "taxId": "41875", "score": 11926.0}, {"name": "chr_15_RCC685", "taxId": "41875", "score": 11694.0}, {"name": "chr_15_RCC685", "taxId": "41875", "score": 10133.0}, {"name": "chr_15_RCC685", "taxId": "41875", "score": 9727.0}, {"name": "chr_15_RCC685", "taxId": "41875", "score": 9708.0}, {"name": "chr_15_RCC685", "taxId": "41875", "score": 9636.0}, {"name": "chr_15_RCC685", "taxId": "41875", "score": 9324.0}, {"name": "chr_15_RCC685", "taxId": "41875", "score": 8235.0}, {"name": "chr_15_RCC685", "taxId": "41875", "score": 7679.0}, {"name": "chr_15_RCC685", "taxId": "41875", "score": 6709.0}, {"name": "chr_15_RCC685", "taxId": "41875", "score": 6536.0}, {"name": "chr_15_RCC685", "taxId": "41875", "score": 6451.0}, {"name": "chr_15_RCC685", "taxId": "41875", "score": 6279.0}, {"name": "chr_15_RCC685", "taxId": "41875", "score": 6259.0}, {"name": "chr_15_RCC685", "taxId": "41875", "score": 4654.0}, {"name": "chr_15_RCC685", "taxId": "41875", "score": 3312.0}, {"name": "chr_15_RCC685", "taxId": "41875", "score": 2915.0}, {"name": "chr_15_RCC685", "taxId": "41875", "score": 2302.0}, {"name": "chr_15_RCC685", "taxId": "41875", "score": 2202.0}, {"name": "chr_15_RCC685", "taxId": "41875", "score": 2170.0}, {"name": "chr_15_RCC685", "taxId": "41875", "score": 1461.0}, {"name": "chr_15_RCC685", "taxId": "41875", "score": 931.0}, {"name": "chr_15_RCC685", "taxId": "41875", "score": 915.0}, {"name": "chr_15_RCC685", "taxId": "41875", "score": 885.0}, {"name": "chr_15_RCC685", "taxId": "41875", "score": 859.0}, {"name": "chr_15_RCC685", "taxId": "41875", "score": 785.0}, {"name": "chr_15_RCC685", "taxId": "41875", "score": 706.0}, {"name": "chr_15_RCC685", "taxId": "41875", "score": 701.0}, {"name": "chr_15_RCC685", "taxId": "41875", "score": 544.0}, {"name": "chr_15_RCC685", "taxId": "41875", "score": 409.0}, {"name": "chr_15_RCC685", "taxId": "41875", "score": 318.0}, {"name": "chr_15_RCC685", "taxId": "41875", "score": 285.0}, {"name": "chr_15_RCC685", "taxId": "41875", "score": 241.0}, {"name": "chr_15_RCC685", "taxId": "41875", "score": 198.0}, {"name": "chr_15_RCC685", "taxId": "41875", "score": 185.0}, {"name": "chr_15_RCC685", "taxId": "41875", "score": 19634.0}, {"name": "chr_15_RCC685", "taxId": "41875", "score": 11719.0}, {"name": "chr_15_RCC685", "taxId": "41875", "score": 664.0}, {"name": "chr_15_RCC685", "taxId": "41875", "score": 11454.0}, {"name": "chr_15_RCC685", "taxId": "41875", "score": 10549.0}, {"name": "chr_15_RCC685", "taxId": "41875", "score": 9620.0}, {"name": "chr_15_RCC685", "taxId": "41875", "score": 9478.0}, {"name": "chr_15_RCC685", "taxId": "41875", "score": 9160.0}, {"name": "chr_15_RCC685", "taxId": "41875", "score": 8842.0}, {"name": "chr_15_RCC685", "taxId": "41875", "score": 8436.0}, {"name": "chr_15_RCC685", "taxId": "41875", "score": 7590.0}, {"name": "chr_15_RCC685", "taxId": "41875", "score": 7570.0}, {"name": "chr_15_RCC685", "taxId": "41875", "score": 7287.0}, {"name": "chr_15_RCC685", "taxId": "41875", "score": 7095.0}, {"name": "chr_15_RCC685", "taxId": "41875", "score": 1312.0}, {"name": "chr_15_RCC685", "taxId": "41875", "score": 6975.0}, {"name": "chr_15_RCC685", "taxId": "41875", "score": 6961.0}, {"name": "chr_15_RCC685", "taxId": "41875", "score": 6575.0}, {"name": "chr_15_RCC685", "taxId": "41875", "score": 6510.0}, {"name": "chr_15_RCC685", "taxId": "41875", "score": 351.0}, {"name": "chr_15_RCC685", "taxId": "41875", "score": 6429.0}, {"name": "chr_15_RCC685", "taxId": "41875", "score": 6083.0}, {"name": "chr_15_RCC685", "taxId": "41875", "score": 5978.0}, {"name": "chr_15_RCC685", "taxId": "41875", "score": 5925.0}, {"name": "chr_15_RCC685", "taxId": "41875", "score": 5592.0}, {"name": "chr_15_RCC685", "taxId": "41875", "score": 5592.0}, {"name": "chr_15_RCC685", "taxId": "41875", "score": 5520.0}, {"name": "chr_15_RCC685", "taxId": "41875", "score": 492.0}, {"name": "chr_15_RCC685", "taxId": "41875", "score": 5247.0}, {"name": "chr_15_RCC685", "taxId": "41875", "score": 5175.0}, {"name": "chr_15_RCC685", "taxId": "41875", "score": 5064.0}, {"name": "chr_15_RCC685", "taxId": "41875", "score": 4972.0}, {"name": "chr_15_RCC685", "taxId": "41875", "score": 4966.0}, {"name": "chr_15_RCC685", "taxId": "41875", "score": 4963.0}, {"name": "chr_15_RCC685", "taxId": "41875", "score": 4826.0}, {"name": "chr_15_RCC685", "taxId": "41875", "score": 4763.0}, {"name": "chr_15_RCC685", "taxId": "41875", "score": 4676.0}, {"name": "chr_15_RCC685", "taxId": "41875", "score": 4604.0}, {"name": "chr_15_RCC685", "taxId": "41875", "score": 4405.0}, {"name": "chr_15_RCC685", "taxId": "41875", "score": 4349.0}, {"name": "chr_15_RCC685", "taxId": "41875", "score": 4290.0}, {"name": "chr_15_RCC685", "taxId": "41875", "score": 4246.0}, {"name": "chr_15_RCC685", "taxId": "41875", "score": 4239.0}, {"name": "chr_15_RCC685", "taxId": "41875", "score": 4235.0}, {"name": "chr_15_RCC685", "taxId": "41875", "score": 647.0}, {"name": "chr_15_RCC685", "taxId": "41875", "score": 4217.0}, {"name": "chr_15_RCC685", "taxId": "41875", "score": 4217.0}, {"name": "chr_15_RCC685", "taxId": "41875", "score": 4205.0}, {"name": "chr_15_RCC685", "taxId": "41875", "score": 4183.0}, {"name": "chr_15_RCC685", "taxId": "41875", "score": 4096.0}, {"name": "chr_15_RCC685", "taxId": "41875", "score": 4067.0}, {"name": "chr_15_RCC685", "taxId": "41875", "score": 3991.0}, {"name": "chr_15_RCC685", "taxId": "41875", "score": 3989.0}, {"name": "chr_15_RCC685", "taxId": "41875", "score": 3940.0}, {"name": "chr_15_RCC685", "taxId": "41875", "score": 3892.0}, {"name": "chr_15_RCC685", "taxId": "41875", "score": 3856.0}, {"name": "chr_15_RCC685", "taxId": "41875", "score": 3775.0}, {"name": "chr_15_RCC685", "taxId": "41875", "score": 3770.0}, {"name": "chr_15_RCC685", "taxId": "41875", "score": 265.0}, {"name": "chr_15_RCC685", "taxId": "41875", "score": 3751.0}, {"name": "chr_15_RCC685", "taxId": "41875", "score": 3696.0}, {"name": "chr_15_RCC685", "taxId": "41875", "score": 3670.0}, {"name": "chr_15_RCC685", "taxId": "41875", "score": 3653.0}, {"name": "chr_15_RCC685", "taxId": "41875", "score": 3622.0}, {"name": "chr_15_RCC685", "taxId": "41875", "score": 822.0}, {"name": "chr_15_RCC685", "taxId": "41875", "score": 3576.0}, {"name": "chr_15_RCC685", "taxId": "41875", "score": 3487.0}, {"name": "chr_15_RCC685", "taxId": "41875", "score": 3485.0}, {"name": "chr_15_RCC685", "taxId": "41875", "score": 3458.0}, {"name": "chr_15_RCC685", "taxId": "41875", "score": 3376.0}, {"name": "chr_15_RCC685", "taxId": "41875", "score": 3374.0}, {"name": "chr_15_RCC685", "taxId": "41875", "score": 3369.0}, {"name": "chr_15_RCC685", "taxId": "41875", "score": 3358.0}, {"name": "chr_15_RCC685", "taxId": "41875", "score": 3350.0}, {"name": "chr_15_RCC685", "taxId": "41875", "score": 191.0}, {"name": "chr_15_RCC685", "taxId": "41875", "score": 3336.0}, {"name": "chr_15_RCC685", "taxId": "41875", "score": 3288.0}, {"name": "chr_15_RCC685", "taxId": "41875", "score": 3286.0}, {"name": "chr_15_RCC685", "taxId": "41875", "score": 3258.0}, {"name": "chr_15_RCC685", "taxId": "41875", "score": 3230.0}, {"name": "chr_15_RCC685", "taxId": "41875", "score": 3227.0}, {"name": "chr_15_RCC685", "taxId": "41875", "score": 3214.0}, {"name": "chr_15_RCC685", "taxId": "41875", "score": 3155.0}, {"name": "chr_15_RCC685", "taxId": "41875", "score": 3153.0}, {"name": "chr_15_RCC685", "taxId": "41875", "score": 3125.0}, {"name": "chr_15_RCC685", "taxId": "41875", "score": 3121.0}, {"name": "chr_15_RCC685", "taxId": "41875", "score": 3120.0}, {"name": "chr_15_RCC685", "taxId": "41875", "score": 158.0}, {"name": "chr_15_RCC685", "taxId": "41875", "score": 3066.0}, {"name": "chr_15_RCC685", "taxId": "41875", "score": 3064.0}, {"name": "chr_15_RCC685", "taxId": "41875", "score": 3055.0}, {"name": "chr_15_RCC685", "taxId": "41875", "score": 2963.0}, {"name": "chr_15_RCC685", "taxId": "41875", "score": 2959.0}, {"name": "chr_15_RCC685", "taxId": "41875", "score": 2950.0}, {"name": "chr_15_RCC685", "taxId": "41875", "score": 2929.0}, {"name": "chr_15_RCC685", "taxId": "41875", "score": 2904.0}, {"name": "chr_15_RCC685", "taxId": "41875", "score": 2826.0}, {"name": "chr_15_RCC685", "taxId": "41875", "score": 2789.0}, {"name": "chr_15_RCC685", "taxId": "41875", "score": 2784.0}, {"name": "chr_15_RCC685", "taxId": "41875", "score": 2778.0}, {"name": "chr_15_RCC685", "taxId": "41875", "score": 2776.0}, {"name": "chr_15_RCC685", "taxId": "41875", "score": 2771.0}, {"name": "chr_15_RCC685", "taxId": "41875", "score": 2743.0}, {"name": "chr_15_RCC685", "taxId": "41875", "score": 2734.0}, {"name": "chr_15_RCC685", "taxId": "41875", "score": 2732.0}, {"name": "chr_15_RCC685", "taxId": "41875", "score": 2695.0}, {"name": "chr_15_RCC685", "taxId": "41875", "score": 2695.0}, {"name": "chr_15_RCC685", "taxId": "41875", "score": 2676.0}, {"name": "chr_15_RCC685", "taxId": "41875", "score": 147.0}, {"name": "chr_15_RCC685", "taxId": "41875", "score": 2671.0}, {"name": "chr_15_RCC685", "taxId": "41875", "score": 2660.0}, {"name": "chr_15_RCC685", "taxId": "41875", "score": 2632.0}, {"name": "chr_15_RCC685", "taxId": "41875", "score": 2599.0}, {"name": "chr_15_RCC685", "taxId": "41875", "score": 2595.0}, {"name": "chr_15_RCC685", "taxId": "41875", "score": 2571.0}, {"name": "chr_15_RCC685", "taxId": "41875", "score": 2558.0}, {"name": "chr_15_RCC685", "taxId": "41875", "score": 366.0}, {"name": "chr_15_RCC685", "taxId": "41875", "score": 2551.0}, {"name": "chr_15_RCC685", "taxId": "41875", "score": 1923.0}, {"name": "chr_15_RCC685", "taxId": "41875", "score": 2547.0}, {"name": "chr_15_RCC685", "taxId": "41875", "score": 614.0}, {"name": "chr_15_RCC685", "taxId": "41875", "score": 2538.0}, {"name": "chr_15_RCC685", "taxId": "41875", "score": 2516.0}, {"name": "chr_15_RCC685", "taxId": "41875", "score": 2479.0}, {"name": "chr_15_RCC685", "taxId": "41875", "score": 2470.0}, {"name": "chr_15_RCC685", "taxId": "41875", "score": 2468.0}, {"name": "chr_15_RCC685", "taxId": "41875", "score": 2453.0}, {"name": "chr_15_RCC685", "taxId": "41875", "score": 200.0}, {"name": "chr_15_RCC685", "taxId": "41875", "score": 2451.0}, {"name": "chr_15_RCC685", "taxId": "41875", "score": 558.0}, {"name": "chr_15_RCC685", "taxId": "41875", "score": 2444.0}, {"name": "chr_15_RCC685", "taxId": "41875", "score": 2427.0}, {"name": "chr_15_RCC685", "taxId": "41875", "score": 2410.0}, {"name": "chr_15_RCC685", "taxId": "41875", "score": 2392.0}, {"name": "chr_15_RCC685", "taxId": "41875", "score": 2383.0}, {"name": "chr_15_RCC685", "taxId": "41875", "score": 2344.0}, {"name": "chr_15_RCC685", "taxId": "41875", "score": 2333.0}, {"name": "chr_15_RCC685", "taxId": "41875", "score": 2333.0}, {"name": "chr_15_RCC685", "taxId": "41875", "score": 250.0}, {"name": "chr_15_RCC685", "taxId": "41875", "score": 2333.0}, {"name": "chr_15_RCC685", "taxId": "41875", "score": 2327.0}, {"name": "chr_15_RCC685", "taxId": "41875", "score": 2283.0}, {"name": "chr_15_RCC685", "taxId": "41875", "score": 2257.0}, {"name": "chr_15_RCC685", "taxId": "41875", "score": 2250.0}, {"name": "chr_15_RCC685", "taxId": "41875", "score": 401.0}, {"name": "chr_15_RCC685", "taxId": "41875", "score": 2239.0}, {"name": "chr_15_RCC685", "taxId": "41875", "score": 2230.0}, {"name": "chr_15_RCC685", "taxId": "41875", "score": 2224.0}, {"name": "chr_15_RCC685", "taxId": "41875", "score": 2217.0}, {"name": "chr_15_RCC685", "taxId": "41875", "score": 2213.0}, {"name": "chr_15_RCC685", "taxId": "41875", "score": 2200.0}, {"name": "chr_15_RCC685", "taxId": "41875", "score": 2183.0}, {"name": "chr_15_RCC685", "taxId": "41875", "score": 2161.0}, {"name": "chr_15_RCC685", "taxId": "41875", "score": 2161.0}, {"name": "chr_15_RCC685", "taxId": "41875", "score": 2145.0}, {"name": "chr_15_RCC685", "taxId": "41875", "score": 2132.0}, {"name": "chr_15_RCC685", "taxId": "41875", "score": 1578.0}, {"name": "chr_15_RCC685", "taxId": "41875", "score": 2132.0}, {"name": "chr_15_RCC685", "taxId": "41875", "score": 2130.0}, {"name": "chr_15_RCC685", "taxId": "41875", "score": 2111.0}, {"name": "chr_15_RCC685", "taxId": "41875", "score": 2109.0}, {"name": "chr_15_RCC685", "taxId": "41875", "score": 486.0}, {"name": "chr_15_RCC685", "taxId": "41875", "score": 2089.0}, {"name": "chr_15_RCC685", "taxId": "41875", "score": 2080.0}, {"name": "chr_15_RCC685", "taxId": "41875", "score": 2074.0}, {"name": "chr_15_RCC685", "taxId": "41875", "score": 2061.0}, {"name": "chr_15_RCC685", "taxId": "41875", "score": 2050.0}, {"name": "chr_15_RCC685", "taxId": "41875", "score": 2050.0}, {"name": "chr_15_RCC685", "taxId": "41875", "score": 2050.0}, {"name": "chr_15_RCC685", "taxId": "41875", "score": 2028.0}, {"name": "chr_15_RCC685", "taxId": "41875", "score": 2021.0}, {"name": "chr_15_RCC685", "taxId": "41875", "score": 145.0}, {"name": "chr_15_RCC685", "taxId": "41875", "score": 2019.0}, {"name": "chr_15_RCC685", "taxId": "41875", "score": 1997.0}, {"name": "chr_15_RCC685", "taxId": "41875", "score": 1995.0}, {"name": "chr_15_RCC685", "taxId": "41875", "score": 1938.0}, {"name": "chr_15_RCC685", "taxId": "41875", "score": 1929.0}, {"name": "chr_15_RCC685", "taxId": "41875", "score": 1917.0}, {"name": "chr_15_RCC685", "taxId": "41875", "score": 1912.0}, {"name": "chr_15_RCC685", "taxId": "41875", "score": 1903.0}, {"name": "chr_15_RCC685", "taxId": "41875", "score": 1890.0}, {"name": "chr_15_RCC685", "taxId": "41875", "score": 1886.0}, {"name": "chr_15_RCC685", "taxId": "41875", "score": 1875.0}, {"name": "chr_15_RCC685", "taxId": "41875", "score": 1864.0}, {"name": "chr_15_RCC685", "taxId": "41875", "score": 1834.0}, {"name": "chr_15_RCC685", "taxId": "41875", "score": 1823.0}, {"name": "chr_15_RCC685", "taxId": "41875", "score": 1803.0}, {"name": "chr_15_RCC685", "taxId": "41875", "score": 1801.0}, {"name": "chr_15_RCC685", "taxId": "41875", "score": 1801.0}, {"name": "chr_15_RCC685", "taxId": "41875", "score": 1790.0}, {"name": "chr_15_RCC685", "taxId": "41875", "score": 1784.0}, {"name": "chr_15_RCC685", "taxId": "41875", "score": 1773.0}, {"name": "chr_15_RCC685", "taxId": "41875", "score": 1772.0}, {"name": "chr_15_RCC685", "taxId": "41875", "score": 1735.0}, {"name": "chr_15_RCC685", "taxId": "41875", "score": 1707.0}, {"name": "chr_15_RCC685", "taxId": "41875", "score": 1701.0}, {"name": "chr_15_RCC685", "taxId": "41875", "score": 1692.0}, {"name": "chr_15_RCC685", "taxId": "41875", "score": 1679.0}, {"name": "chr_15_RCC685", "taxId": "41875", "score": 1668.0}, {"name": "chr_15_RCC685", "taxId": "41875", "score": 1650.0}, {"name": "chr_15_RCC685", "taxId": "41875", "score": 1334.0}, {"name": "chr_15_RCC685", "taxId": "41875", "score": 207.0}, {"name": "chr_15_RCC685", "taxId": "41875", "score": 1648.0}, {"name": "chr_15_RCC685", "taxId": "41875", "score": 1622.0}, {"name": "chr_15_RCC685", "taxId": "41875", "score": 1618.0}, {"name": "chr_15_RCC685", "taxId": "41875", "score": 1615.0}, {"name": "chr_15_RCC685", "taxId": "41875", "score": 1607.0}, {"name": "chr_15_RCC685", "taxId": "41875", "score": 1604.0}, {"name": "chr_15_RCC685", "taxId": "41875", "score": 1602.0}, {"name": "chr_15_RCC685", "taxId": "41875", "score": 1581.0}, {"name": "chr_15_RCC685", "taxId": "41875", "score": 1572.0}, {"name": "chr_15_RCC685", "taxId": "41875", "score": 1563.0}, {"name": "chr_15_RCC685", "taxId": "41875", "score": 1559.0}, {"name": "chr_15_RCC685", "taxId": "41875", "score": 1546.0}, {"name": "chr_15_RCC685", "taxId": "41875", "score": 1530.0}, {"name": "chr_15_RCC685", "taxId": "41875", "score": 562.0}, {"name": "chr_15_RCC685", "taxId": "41875", "score": 1507.0}, {"name": "chr_15_RCC685", "taxId": "41875", "score": 1502.0}, {"name": "chr_15_RCC685", "taxId": "41875", "score": 1491.0}, {"name": "chr_15_RCC685", "taxId": "41875", "score": 1480.0}, {"name": "chr_15_RCC685", "taxId": "41875", "score": 1478.0}, {"name": "chr_15_RCC685", "taxId": "41875", "score": 1469.0}, {"name": "chr_15_RCC685", "taxId": "41875", "score": 809.0}, {"name": "chr_15_RCC685", "taxId": "41875", "score": 1447.0}, {"name": "chr_15_RCC685", "taxId": "41875", "score": 1428.0}, {"name": "chr_15_RCC685", "taxId": "41875", "score": 929.0}, {"name": "chr_15_RCC685", "taxId": "41875", "score": 1424.0}, {"name": "chr_15_RCC685", "taxId": "41875", "score": 1419.0}, {"name": "chr_15_RCC685", "taxId": "41875", "score": 1413.0}, {"name": "chr_15_RCC685", "taxId": "41875", "score": 1402.0}, {"name": "chr_15_RCC685", "taxId": "41875", "score": 1391.0}, {"name": "chr_15_RCC685", "taxId": "41875", "score": 1380.0}, {"name": "chr_15_RCC685", "taxId": "41875", "score": 1380.0}, {"name": "chr_15_RCC685", "taxId": "41875", "score": 1369.0}, {"name": "chr_15_RCC685", "taxId": "41875", "score": 1363.0}, {"name": "chr_15_RCC685", "taxId": "41875", "score": 1343.0}, {"name": "chr_15_RCC685", "taxId": "41875", "score": 1330.0}, {"name": "chr_15_RCC685", "taxId": "41875", "score": 154.0}, {"name": "chr_15_RCC685", "taxId": "41875", "score": 1325.0}, {"name": "chr_15_RCC685", "taxId": "41875", "score": 1325.0}, {"name": "chr_15_RCC685", "taxId": "41875", "score": 1277.0}, {"name": "chr_15_RCC685", "taxId": "41875", "score": 1240.0}, {"name": "chr_15_RCC685", "taxId": "41875", "score": 1236.0}, {"name": "chr_15_RCC685", "taxId": "41875", "score": 1214.0}, {"name": "chr_15_RCC685", "taxId": "41875", "score": 1192.0}, {"name": "chr_15_RCC685", "taxId": "41875", "score": 1188.0}, {"name": "chr_15_RCC685", "taxId": "41875", "score": 1171.0}, {"name": "chr_15_RCC685", "taxId": "41875", "score": 1166.0}, {"name": "chr_15_RCC685", "taxId": "41875", "score": 1162.0}, {"name": "chr_15_RCC685", "taxId": "41875", "score": 726.0}, {"name": "chr_15_RCC685", "taxId": "41875", "score": 614.0}, {"name": "chr_15_RCC685", "taxId": "41875", "score": 405.0}, {"name": "chr_15_RCC685", "taxId": "41875", "score": 1149.0}, {"name": "chr_15_RCC685", "taxId": "41875", "score": 1149.0}, {"name": "chr_15_RCC685", "taxId": "41875", "score": 763.0}, {"name": "chr_15_RCC685", "taxId": "41875", "score": 697.0}, {"name": "chr_15_RCC685", "taxId": "41875", "score": 669.0}, {"name": "chr_15_RCC685", "taxId": "41875", "score": 667.0}, {"name": "chr_15_RCC685", "taxId": "41875", "score": 634.0}, {"name": "chr_15_RCC685", "taxId": "41875", "score": 606.0}, {"name": "chr_15_RCC685", "taxId": "41875", "score": 339.0}, {"name": "chr_15_RCC685", "taxId": "41875", "score": 1123.0}, {"name": "chr_15_RCC685", "taxId": "41875", "score": 859.0}, {"name": "chr_15_RCC685", "taxId": "41875", "score": 1114.0}, {"name": "chr_15_RCC685", "taxId": "41875", "score": 1103.0}, {"name": "chr_15_RCC685", "taxId": "41875", "score": 1094.0}, {"name": "chr_15_RCC685", "taxId": "41875", "score": 1081.0}, {"name": "chr_15_RCC685", "taxId": "41875", "score": 706.0}, {"name": "chr_15_RCC685", "taxId": "41875", "score": 1075.0}, {"name": "chr_15_RCC685", "taxId": "41875", "score": 780.0}, {"name": "chr_15_RCC685", "taxId": "41875", "score": 1072.0}, {"name": "chr_15_RCC685", "taxId": "41875", "score": 1059.0}, {"name": "chr_15_RCC685", "taxId": "41875", "score": 1053.0}, {"name": "chr_15_RCC685", "taxId": "41875", "score": 1053.0}, {"name": "chr_15_RCC685", "taxId": "41875", "score": 1029.0}, {"name": "chr_15_RCC685", "taxId": "41875", "score": 1026.0}, {"name": "chr_15_RCC685", "taxId": "41875", "score": 1020.0}, {"name": "chr_15_RCC685", "taxId": "41875", "score": 1016.0}, {"name": "chr_15_RCC685", "taxId": "41875", "score": 1014.0}, {"name": "chr_15_RCC685", "taxId": "41875", "score": 1011.0}, {"name": "chr_15_RCC685", "taxId": "41875", "score": 1002.0}, {"name": "chr_15_RCC685", "taxId": "41875", "score": 989.0}, {"name": "chr_15_RCC685", "taxId": "41875", "score": 861.0}, {"name": "chr_15_RCC685", "taxId": "41875", "score": 669.0}, {"name": "chr_15_RCC685", "taxId": "41875", "score": 544.0}, {"name": "chr_15_RCC685", "taxId": "41875", "score": 977.0}, {"name": "chr_15_RCC685", "taxId": "41875", "score": 944.0}, {"name": "chr_15_RCC685", "taxId": "41875", "score": 944.0}, {"name": "chr_15_RCC685", "taxId": "41875", "score": 407.0}, {"name": "chr_15_RCC685", "taxId": "41875", "score": 931.0}, {"name": "chr_15_RCC685", "taxId": "41875", "score": 228.0}, {"name": "chr_15_RCC685", "taxId": "41875", "score": 931.0}, {"name": "chr_15_RCC685", "taxId": "41875", "score": 804.0}, {"name": "chr_15_RCC685", "taxId": "41875", "score": 368.0}, {"name": "chr_15_RCC685", "taxId": "41875", "score": 213.0}, {"name": "chr_15_RCC685", "taxId": "41875", "score": 905.0}, {"name": "chr_15_RCC685", "taxId": "41875", "score": 885.0}, {"name": "chr_15_RCC685", "taxId": "41875", "score": 267.0}, {"name": "chr_15_RCC685", "taxId": "41875", "score": 880.0}, {"name": "chr_15_RCC685", "taxId": "41875", "score": 876.0}, {"name": "chr_15_RCC685", "taxId": "41875", "score": 880.0}, {"name": "chr_15_RCC685", "taxId": "41875", "score": 876.0}, {"name": "chr_15_RCC685", "taxId": "41875", "score": 579.0}, {"name": "chr_15_RCC685", "taxId": "41875", "score": 196.0}, {"name": "chr_15_RCC685", "taxId": "41875", "score": 837.0}, {"name": "chr_15_RCC685", "taxId": "41875", "score": 821.0}, {"name": "chr_15_RCC685", "taxId": "41875", "score": 278.0}, {"name": "chr_15_RCC685", "taxId": "41875", "score": 815.0}, {"name": "chr_15_RCC685", "taxId": "41875", "score": 809.0}, {"name": "chr_15_RCC685", "taxId": "41875", "score": 787.0}, {"name": "chr_15_RCC685", "taxId": "41875", "score": 787.0}, {"name": "chr_15_RCC685", "taxId": "41875", "score": 754.0}, {"name": "chr_15_RCC685", "taxId": "41875", "score": 719.0}, {"name": "chr_15_RCC685", "taxId": "41875", "score": 647.0}, {"name": "chr_15_RCC685", "taxId": "41875", "score": 597.0}, {"name": "chr_15_RCC685", "taxId": "41875", "score": 784.0}, {"name": "chr_15_RCC685", "taxId": "41875", "score": 532.0}, {"name": "chr_15_RCC685", "taxId": "41875", "score": 374.0}, {"name": "chr_15_RCC685", "taxId": "41875", "score": 784.0}, {"name": "chr_15_RCC685", "taxId": "41875", "score": 752.0}, {"name": "chr_15_RCC685", "taxId": "41875", "score": 641.0}, {"name": "chr_15_RCC685", "taxId": "41875", "score": 592.0}, {"name": "chr_15_RCC685", "taxId": "41875", "score": 532.0}, {"name": "chr_15_RCC685", "taxId": "41875", "score": 505.0}, {"name": "chr_15_RCC685", "taxId": "41875", "score": 374.0}, {"name": "chr_15_RCC685", "taxId": "41875", "score": 158.0}, {"name": "chr_15_RCC685", "taxId": "41875", "score": 782.0}, {"name": "chr_15_RCC685", "taxId": "41875", "score": 769.0}, {"name": "chr_15_RCC685", "taxId": "41875", "score": 185.0}, {"name": "chr_15_RCC685", "taxId": "41875", "score": 763.0}, {"name": "chr_15_RCC685", "taxId": "41875", "score": 669.0}, {"name": "chr_15_RCC685", "taxId": "41875", "score": 634.0}, {"name": "chr_15_RCC685", "taxId": "41875", "score": 606.0}, {"name": "chr_15_RCC685", "taxId": "41875", "score": 758.0}, {"name": "chr_15_RCC685", "taxId": "41875", "score": 758.0}, {"name": "chr_15_RCC685", "taxId": "41875", "score": 752.0}, {"name": "chr_15_RCC685", "taxId": "41875", "score": 745.0}, {"name": "chr_15_RCC685", "taxId": "41875", "score": 743.0}, {"name": "chr_15_RCC685", "taxId": "41875", "score": 734.0}, {"name": "chr_15_RCC685", "taxId": "41875", "score": 743.0}, {"name": "chr_15_RCC685", "taxId": "41875", "score": 719.0}, {"name": "chr_15_RCC685", "taxId": "41875", "score": 647.0}, {"name": "chr_15_RCC685", "taxId": "41875", "score": 597.0}, {"name": "chr_15_RCC685", "taxId": "41875", "score": 736.0}, {"name": "chr_15_RCC685", "taxId": "41875", "score": 734.0}, {"name": "chr_15_RCC685", "taxId": "41875", "score": 734.0}, {"name": "chr_15_RCC685", "taxId": "41875", "score": 601.0}, {"name": "chr_15_RCC685", "taxId": "41875", "score": 726.0}, {"name": "chr_15_RCC685", "taxId": "41875", "score": 721.0}, {"name": "chr_15_RCC685", "taxId": "41875", "score": 710.0}, {"name": "chr_15_RCC685", "taxId": "41875", "score": 689.0}, {"name": "chr_15_RCC685", "taxId": "41875", "score": 656.0}, {"name": "chr_15_RCC685", "taxId": "41875", "score": 468.0}, {"name": "chr_15_RCC685", "taxId": "41875", "score": 302.0}, {"name": "chr_15_RCC685", "taxId": "41875", "score": 241.0}, {"name": "chr_15_RCC685", "taxId": "41875", "score": 233.0}, {"name": "chr_15_RCC685", "taxId": "41875", "score": 154.0}, {"name": "chr_15_RCC685", "taxId": "41875", "score": 634.0}, {"name": "chr_15_RCC685", "taxId": "41875", "score": 612.0}, {"name": "chr_15_RCC685", "taxId": "41875", "score": 599.0}, {"name": "chr_15_RCC685", "taxId": "41875", "score": 593.0}, {"name": "chr_15_RCC685", "taxId": "41875", "score": 592.0}, {"name": "chr_15_RCC685", "taxId": "41875", "score": 579.0}, {"name": "chr_15_RCC685", "taxId": "41875", "score": 551.0}, {"name": "chr_15_RCC685", "taxId": "41875", "score": 294.0}, {"name": "chr_15_RCC685", "taxId": "41875", "score": 549.0}, {"name": "chr_15_RCC685", "taxId": "41875", "score": 549.0}, {"name": "chr_15_RCC685", "taxId": "41875", "score": 540.0}, {"name": "chr_15_RCC685", "taxId": "41875", "score": 527.0}, {"name": "chr_15_RCC685", "taxId": "41875", "score": 508.0}, {"name": "chr_15_RCC685", "taxId": "41875", "score": 508.0}, {"name": "chr_15_RCC685", "taxId": "41875", "score": 507.0}, {"name": "chr_15_RCC685", "taxId": "41875", "score": 324.0}, {"name": "chr_15_RCC685", "taxId": "41875", "score": 141.0}, {"name": "chr_15_RCC685", "taxId": "41875", "score": 505.0}, {"name": "chr_15_RCC685", "taxId": "41875", "score": 322.0}, {"name": "chr_15_RCC685", "taxId": "41875", "score": 501.0}, {"name": "chr_15_RCC685", "taxId": "41875", "score": 390.0}, {"name": "chr_15_RCC685", "taxId": "41875", "score": 350.0}, {"name": "chr_15_RCC685", "taxId": "41875", "score": 233.0}, {"name": "chr_15_RCC685", "taxId": "41875", "score": 206.0}, {"name": "chr_15_RCC685", "taxId": "41875", "score": 202.0}, {"name": "chr_15_RCC685", "taxId": "41875", "score": 490.0}, {"name": "chr_15_RCC685", "taxId": "436017", "score": 473.0}, {"name": "chr_15_RCC685", "taxId": "41875", "score": 472.0}, {"name": "chr_15_RCC685", "taxId": "41875", "score": 472.0}, {"name": "chr_15_RCC685", "taxId": "436017", "score": 420.0}, {"name": "chr_15_RCC685", "taxId": "41875", "score": 409.0}, {"name": "chr_15_RCC685", "taxId": "41875", "score": 407.0}, {"name": "chr_15_RCC685", "taxId": "41875", "score": 399.0}, {"name": "chr_15_RCC685", "taxId": "41875", "score": 388.0}, {"name": "chr_15_RCC685", "taxId": "41875", "score": 239.0}, {"name": "chr_15_RCC685", "taxId": "41875", "score": 388.0}, {"name": "chr_15_RCC685", "taxId": "41875", "score": 361.0}, {"name": "chr_15_RCC685", "taxId": "41875", "score": 318.0}, {"name": "chr_15_RCC685", "taxId": "41875", "score": 300.0}, {"name": "chr_15_RCC685", "taxId": "41875", "score": 298.0}, {"name": "chr_15_RCC685", "taxId": "41875", "score": 296.0}, {"name": "chr_15_RCC685", "taxId": "436017", "score": 270.0}, {"name": "chr_15_RCC685", "taxId": "436017", "score": 270.0}, {"name": "chr_15_RCC685", "taxId": "564608", "score": 248.0}, {"name": "chr_15_RCC685", "taxId": "41875", "score": 233.0}, {"name": "chr_15_RCC685", "taxId": "41875", "score": 219.0}, {"name": "chr_15_RCC685", "taxId": "41875", "score": 215.0}, {"name": "chr_15_RCC685", "taxId": "41875", "score": 213.0}, {"name": "chr_15_RCC685", "taxId": "41875", "score": 206.0}, {"name": "chr_15_RCC685", "taxId": "41875", "score": 147.0}, {"name": "chr_15_RCC685", "taxId": "41875", "score": 141.0}]}, "taxonomy": {"bestsum": {"species": {"tax": "Bathycoccus prasinos", "score": 1702882.0, "c_index": 2}, "genus": {"tax": "Bathycoccus", "score": 1702882.0, "c_index": 2}, "family": {"tax": "Bathycoccaceae", "score": 1704315.0, "c_index": 1}, "order": {"tax": "Mamiellales", "score": 1704563.0, "c_index": 0}, "phylum": {"tax": "Chlorophyta", "score": 1704563.0, "c_index": 0}, "superkingdom": {"tax": "Eukaryota", "score": 1704563.0, "c_index": 0}}}}, "chr_14_RCC685": {"name": "chr_14_RCC685", "length": 749838, "n_count": 0, "agct_count": 749838, "gc": 0.4329, "covs": {"bam0": 15.6542}, "read_cov": {"bam0": 47226}, "hits": {"tax0": [{"name": "chr_14_RCC685", "taxId": "41875", "score": 104300.0}, {"name": "chr_14_RCC685", "taxId": "41875", "score": 93382.0}, {"name": "chr_14_RCC685", "taxId": "41875", "score": 76195.0}, {"name": "chr_14_RCC685", "taxId": "41875", "score": 73756.0}, {"name": "chr_14_RCC685", "taxId": "41875", "score": 63213.0}, {"name": "chr_14_RCC685", "taxId": "41875", "score": 56416.0}, {"name": "chr_14_RCC685", "taxId": "41875", "score": 54115.0}, {"name": "chr_14_RCC685", "taxId": "41875", "score": 51469.0}, {"name": "chr_14_RCC685", "taxId": "41875", "score": 50287.0}, {"name": "chr_14_RCC685", "taxId": "41875", "score": 45849.0}, {"name": "chr_14_RCC685", "taxId": "41875", "score": 37198.0}, {"name": "chr_14_RCC685", "taxId": "41875", "score": 33353.0}, {"name": "chr_14_RCC685", "taxId": "41875", "score": 31161.0}, {"name": "chr_14_RCC685", "taxId": "41875", "score": 26301.0}, {"name": "chr_14_RCC685", "taxId": "41875", "score": 22609.0}, {"name": "chr_14_RCC685", "taxId": "41875", "score": 20986.0}, {"name": "chr_14_RCC685", "taxId": "41875", "score": 20914.0}, {"name": "chr_14_RCC685", "taxId": "41875", "score": 19474.0}, {"name": "chr_14_RCC685", "taxId": "41875", "score": 19028.0}, {"name": "chr_14_RCC685", "taxId": "41875", "score": 18777.0}, {"name": "chr_14_RCC685", "taxId": "41875", "score": 18092.0}, {"name": "chr_14_RCC685", "taxId": "41875", "score": 17322.0}, {"name": "chr_14_RCC685", "taxId": "41875", "score": 13790.0}, {"name": "chr_14_RCC685", "taxId": "41875", "score": 11782.0}, {"name": "chr_14_RCC685", "taxId": "41875", "score": 11367.0}, {"name": "chr_14_RCC685", "taxId": "41875", "score": 11147.0}, {"name": "chr_14_RCC685", "taxId": "41875", "score": 10659.0}, {"name": "chr_14_RCC685", "taxId": "41875", "score": 10575.0}, {"name": "chr_14_RCC685", "taxId": "41875", "score": 9398.0}, {"name": "chr_14_RCC685", "taxId": "41875", "score": 9003.0}, {"name": "chr_14_RCC685", "taxId": "41875", "score": 8828.0}, {"name": "chr_14_RCC685", "taxId": "41875", "score": 8253.0}, {"name": "chr_14_RCC685", "taxId": "41875", "score": 7009.0}, {"name": "chr_14_RCC685", "taxId": "41875", "score": 6951.0}, {"name": "chr_14_RCC685", "taxId": "41875", "score": 6859.0}, {"name": "chr_14_RCC685", "taxId": "41875", "score": 6658.0}, {"name": "chr_14_RCC685", "taxId": "41875", "score": 6532.0}, {"name": "chr_14_RCC685", "taxId": "41875", "score": 5939.0}, {"name": "chr_14_RCC685", "taxId": "41875", "score": 5768.0}, {"name": "chr_14_RCC685", "taxId": "41875", "score": 5295.0}, {"name": "chr_14_RCC685", "taxId": "41875", "score": 4379.0}, {"name": "chr_14_RCC685", "taxId": "41875", "score": 3596.0}, {"name": "chr_14_RCC685", "taxId": "41875", "score": 2577.0}, {"name": "chr_14_RCC685", "taxId": "41875", "score": 2366.0}, {"name": "chr_14_RCC685", "taxId": "41875", "score": 2102.0}, {"name": "chr_14_RCC685", "taxId": "41875", "score": 1310.0}, {"name": "chr_14_RCC685", "taxId": "41875", "score": 1293.0}, {"name": "chr_14_RCC685", "taxId": "41875", "score": 1208.0}, {"name": "chr_14_RCC685", "taxId": "41875", "score": 996.0}, {"name": "chr_14_RCC685", "taxId": "41875", "score": 907.0}, {"name": "chr_14_RCC685", "taxId": "41875", "score": 902.0}, {"name": "chr_14_RCC685", "taxId": "41875", "score": 900.0}, {"name": "chr_14_RCC685", "taxId": "41875", "score": 893.0}, {"name": "chr_14_RCC685", "taxId": "41875", "score": 869.0}, {"name": "chr_14_RCC685", "taxId": "41875", "score": 867.0}, {"name": "chr_14_RCC685", "taxId": "41875", "score": 857.0}, {"name": "chr_14_RCC685", "taxId": "41875", "score": 854.0}, {"name": "chr_14_RCC685", "taxId": "41875", "score": 850.0}, {"name": "chr_14_RCC685", "taxId": "41875", "score": 843.0}, {"name": "chr_14_RCC685", "taxId": "41875", "score": 828.0}, {"name": "chr_14_RCC685", "taxId": "41875", "score": 804.0}, {"name": "chr_14_RCC685", "taxId": "41875", "score": 797.0}, {"name": "chr_14_RCC685", "taxId": "41875", "score": 784.0}, {"name": "chr_14_RCC685", "taxId": "41875", "score": 782.0}, {"name": "chr_14_RCC685", "taxId": "41875", "score": 769.0}, {"name": "chr_14_RCC685", "taxId": "41875", "score": 632.0}, {"name": "chr_14_RCC685", "taxId": "41875", "score": 610.0}, {"name": "chr_14_RCC685", "taxId": "41875", "score": 507.0}, {"name": "chr_14_RCC685", "taxId": "41875", "score": 464.0}, {"name": "chr_14_RCC685", "taxId": "41875", "score": 451.0}, {"name": "chr_14_RCC685", "taxId": "41875", "score": 279.0}, {"name": "chr_14_RCC685", "taxId": "41875", "score": 13873.0}, {"name": "chr_14_RCC685", "taxId": "41875", "score": 11782.0}, {"name": "chr_14_RCC685", "taxId": "41875", "score": 9003.0}, {"name": "chr_14_RCC685", "taxId": "41875", "score": 8735.0}, {"name": "chr_14_RCC685", "taxId": "41875", "score": 6131.0}, {"name": "chr_14_RCC685", "taxId": "41875", "score": 5295.0}, {"name": "chr_14_RCC685", "taxId": "41875", "score": 784.0}, {"name": "chr_14_RCC685", "taxId": "41875", "score": 464.0}, {"name": "chr_14_RCC685", "taxId": "41875", "score": 219.0}, {"name": "chr_14_RCC685", "taxId": "41875", "score": 11766.0}, {"name": "chr_14_RCC685", "taxId": "41875", "score": 10427.0}, {"name": "chr_14_RCC685", "taxId": "41875", "score": 11108.0}, {"name": "chr_14_RCC685", "taxId": "41875", "score": 7895.0}, {"name": "chr_14_RCC685", "taxId": "41875", "score": 7696.0}, {"name": "chr_14_RCC685", "taxId": "41875", "score": 7690.0}, {"name": "chr_14_RCC685", "taxId": "41875", "score": 7638.0}, {"name": "chr_14_RCC685", "taxId": "41875", "score": 7256.0}, {"name": "chr_14_RCC685", "taxId": "41875", "score": 7071.0}, {"name": "chr_14_RCC685", "taxId": "41875", "score": 6793.0}, {"name": "chr_14_RCC685", "taxId": "41875", "score": 6643.0}, {"name": "chr_14_RCC685", "taxId": "41875", "score": 6420.0}, {"name": "chr_14_RCC685", "taxId": "41875", "score": 6355.0}, {"name": "chr_14_RCC685", "taxId": "41875", "score": 6272.0}, {"name": "chr_14_RCC685", "taxId": "41875", "score": 6228.0}, {"name": "chr_14_RCC685", "taxId": "41875", "score": 300.0}, {"name": "chr_14_RCC685", "taxId": "41875", "score": 5956.0}, {"name": "chr_14_RCC685", "taxId": "41875", "score": 966.0}, {"name": "chr_14_RCC685", "taxId": "41875", "score": 580.0}, {"name": "chr_14_RCC685", "taxId": "41875", "score": 545.0}, {"name": "chr_14_RCC685", "taxId": "41875", "score": 161.0}, {"name": "chr_14_RCC685", "taxId": "41875", "score": 5864.0}, {"name": "chr_14_RCC685", "taxId": "41875", "score": 5845.0}, {"name": "chr_14_RCC685", "taxId": "41875", "score": 5502.0}, {"name": "chr_14_RCC685", "taxId": "41875", "score": 5204.0}, {"name": "chr_14_RCC685", "taxId": "41875", "score": 316.0}, {"name": "chr_14_RCC685", "taxId": "41875", "score": 211.0}, {"name": "chr_14_RCC685", "taxId": "41875", "score": 204.0}, {"name": "chr_14_RCC685", "taxId": "41875", "score": 150.0}, {"name": "chr_14_RCC685", "taxId": "41875", "score": 143.0}, {"name": "chr_14_RCC685", "taxId": "41875", "score": 5147.0}, {"name": "chr_14_RCC685", "taxId": "41875", "score": 5114.0}, {"name": "chr_14_RCC685", "taxId": "41875", "score": 5086.0}, {"name": "chr_14_RCC685", "taxId": "41875", "score": 5046.0}, {"name": "chr_14_RCC685", "taxId": "41875", "score": 4944.0}, {"name": "chr_14_RCC685", "taxId": "41875", "score": 632.0}, {"name": "chr_14_RCC685", "taxId": "41875", "score": 610.0}, {"name": "chr_14_RCC685", "taxId": "41875", "score": 4920.0}, {"name": "chr_14_RCC685", "taxId": "41875", "score": 420.0}, {"name": "chr_14_RCC685", "taxId": "41875", "score": 370.0}, {"name": "chr_14_RCC685", "taxId": "41875", "score": 4870.0}, {"name": "chr_14_RCC685", "taxId": "41875", "score": 4658.0}, {"name": "chr_14_RCC685", "taxId": "41875", "score": 4482.0}, {"name": "chr_14_RCC685", "taxId": "41875", "score": 4466.0}, {"name": "chr_14_RCC685", "taxId": "41875", "score": 4355.0}, {"name": "chr_14_RCC685", "taxId": "41875", "score": 4229.0}, {"name": "chr_14_RCC685", "taxId": "41875", "score": 4170.0}, {"name": "chr_14_RCC685", "taxId": "41875", "score": 4145.0}, {"name": "chr_14_RCC685", "taxId": "41875", "score": 4133.0}, {"name": "chr_14_RCC685", "taxId": "41875", "score": 4039.0}, {"name": "chr_14_RCC685", "taxId": "41875", "score": 4017.0}, {"name": "chr_14_RCC685", "taxId": "41875", "score": 4015.0}, {"name": "chr_14_RCC685", "taxId": "41875", "score": 3943.0}, {"name": "chr_14_RCC685", "taxId": "41875", "score": 3906.0}, {"name": "chr_14_RCC685", "taxId": "41875", "score": 3858.0}, {"name": "chr_14_RCC685", "taxId": "41875", "score": 3843.0}, {"name": "chr_14_RCC685", "taxId": "41875", "score": 3790.0}, {"name": "chr_14_RCC685", "taxId": "41875", "score": 3779.0}, {"name": "chr_14_RCC685", "taxId": "41875", "score": 3751.0}, {"name": "chr_14_RCC685", "taxId": "41875", "score": 3714.0}, {"name": "chr_14_RCC685", "taxId": "41875", "score": 3712.0}, {"name": "chr_14_RCC685", "taxId": "41875", "score": 3707.0}, {"name": "chr_14_RCC685", "taxId": "41875", "score": 3631.0}, {"name": "chr_14_RCC685", "taxId": "41875", "score": 3596.0}, {"name": "chr_14_RCC685", "taxId": "41875", "score": 3591.0}, {"name": "chr_14_RCC685", "taxId": "41875", "score": 3485.0}, {"name": "chr_14_RCC685", "taxId": "41875", "score": 3485.0}, {"name": "chr_14_RCC685", "taxId": "41875", "score": 3395.0}, {"name": "chr_14_RCC685", "taxId": "41875", "score": 686.0}, {"name": "chr_14_RCC685", "taxId": "41875", "score": 399.0}, {"name": "chr_14_RCC685", "taxId": "41875", "score": 3328.0}, {"name": "chr_14_RCC685", "taxId": "41875", "score": 3297.0}, {"name": "chr_14_RCC685", "taxId": "41875", "score": 3290.0}, {"name": "chr_14_RCC685", "taxId": "41875", "score": 2032.0}, {"name": "chr_14_RCC685", "taxId": "41875", "score": 3286.0}, {"name": "chr_14_RCC685", "taxId": "41875", "score": 3278.0}, {"name": "chr_14_RCC685", "taxId": "41875", "score": 1136.0}, {"name": "chr_14_RCC685", "taxId": "41875", "score": 3234.0}, {"name": "chr_14_RCC685", "taxId": "41875", "score": 793.0}, {"name": "chr_14_RCC685", "taxId": "41875", "score": 3206.0}, {"name": "chr_14_RCC685", "taxId": "41875", "score": 3192.0}, {"name": "chr_14_RCC685", "taxId": "41875", "score": 3188.0}, {"name": "chr_14_RCC685", "taxId": "41875", "score": 3175.0}, {"name": "chr_14_RCC685", "taxId": "41875", "score": 3053.0}, {"name": "chr_14_RCC685", "taxId": "41875", "score": 3027.0}, {"name": "chr_14_RCC685", "taxId": "41875", "score": 3022.0}, {"name": "chr_14_RCC685", "taxId": "41875", "score": 3020.0}, {"name": "chr_14_RCC685", "taxId": "41875", "score": 3011.0}, {"name": "chr_14_RCC685", "taxId": "41875", "score": 2992.0}, {"name": "chr_14_RCC685", "taxId": "41875", "score": 2987.0}, {"name": "chr_14_RCC685", "taxId": "41875", "score": 2987.0}, {"name": "chr_14_RCC685", "taxId": "41875", "score": 2931.0}, {"name": "chr_14_RCC685", "taxId": "41875", "score": 2915.0}, {"name": "chr_14_RCC685", "taxId": "41875", "score": 2894.0}, {"name": "chr_14_RCC685", "taxId": "41875", "score": 2876.0}, {"name": "chr_14_RCC685", "taxId": "41875", "score": 2872.0}, {"name": "chr_14_RCC685", "taxId": "41875", "score": 2844.0}, {"name": "chr_14_RCC685", "taxId": "41875", "score": 514.0}, {"name": "chr_14_RCC685", "taxId": "41875", "score": 464.0}, {"name": "chr_14_RCC685", "taxId": "41875", "score": 2843.0}, {"name": "chr_14_RCC685", "taxId": "41875", "score": 2839.0}, {"name": "chr_14_RCC685", "taxId": "41875", "score": 2819.0}, {"name": "chr_14_RCC685", "taxId": "41875", "score": 2800.0}, {"name": "chr_14_RCC685", "taxId": "41875", "score": 531.0}, {"name": "chr_14_RCC685", "taxId": "41875", "score": 2778.0}, {"name": "chr_14_RCC685", "taxId": "41875", "score": 617.0}, {"name": "chr_14_RCC685", "taxId": "41875", "score": 2754.0}, {"name": "chr_14_RCC685", "taxId": "41875", "score": 2745.0}, {"name": "chr_14_RCC685", "taxId": "41875", "score": 2730.0}, {"name": "chr_14_RCC685", "taxId": "41875", "score": 2699.0}, {"name": "chr_14_RCC685", "taxId": "41875", "score": 2689.0}, {"name": "chr_14_RCC685", "taxId": "41875", "score": 2684.0}, {"name": "chr_14_RCC685", "taxId": "41875", "score": 2684.0}, {"name": "chr_14_RCC685", "taxId": "41875", "score": 2660.0}, {"name": "chr_14_RCC685", "taxId": "41875", "score": 2658.0}, {"name": "chr_14_RCC685", "taxId": "41875", "score": 2617.0}, {"name": "chr_14_RCC685", "taxId": "41875", "score": 2597.0}, {"name": "chr_14_RCC685", "taxId": "41875", "score": 619.0}, {"name": "chr_14_RCC685", "taxId": "41875", "score": 2584.0}, {"name": "chr_14_RCC685", "taxId": "41875", "score": 403.0}, {"name": "chr_14_RCC685", "taxId": "41875", "score": 2577.0}, {"name": "chr_14_RCC685", "taxId": "41875", "score": 2571.0}, {"name": "chr_14_RCC685", "taxId": "41875", "score": 2562.0}, {"name": "chr_14_RCC685", "taxId": "41875", "score": 2012.0}, {"name": "chr_14_RCC685", "taxId": "41875", "score": 645.0}, {"name": "chr_14_RCC685", "taxId": "41875", "score": 625.0}, {"name": "chr_14_RCC685", "taxId": "41875", "score": 621.0}, {"name": "chr_14_RCC685", "taxId": "41875", "score": 405.0}, {"name": "chr_14_RCC685", "taxId": "41875", "score": 182.0}, {"name": "chr_14_RCC685", "taxId": "41875", "score": 2560.0}, {"name": "chr_14_RCC685", "taxId": "41875", "score": 2555.0}, {"name": "chr_14_RCC685", "taxId": "41875", "score": 2525.0}, {"name": "chr_14_RCC685", "taxId": "41875", "score": 163.0}, {"name": "chr_14_RCC685", "taxId": "41875", "score": 2523.0}, {"name": "chr_14_RCC685", "taxId": "41875", "score": 2510.0}, {"name": "chr_14_RCC685", "taxId": "41875", "score": 2508.0}, {"name": "chr_14_RCC685", "taxId": "41875", "score": 2495.0}, {"name": "chr_14_RCC685", "taxId": "41875", "score": 780.0}, {"name": "chr_14_RCC685", "taxId": "41875", "score": 2490.0}, {"name": "chr_14_RCC685", "taxId": "41875", "score": 2483.0}, {"name": "chr_14_RCC685", "taxId": "41875", "score": 2398.0}, {"name": "chr_14_RCC685", "taxId": "41875", "score": 2394.0}, {"name": "chr_14_RCC685", "taxId": "41875", "score": 2366.0}, {"name": "chr_14_RCC685", "taxId": "41875", "score": 2361.0}, {"name": "chr_14_RCC685", "taxId": "41875", "score": 2350.0}, {"name": "chr_14_RCC685", "taxId": "41875", "score": 2344.0}, {"name": "chr_14_RCC685", "taxId": "41875", "score": 2344.0}, {"name": "chr_14_RCC685", "taxId": "41875", "score": 2327.0}, {"name": "chr_14_RCC685", "taxId": "41875", "score": 2327.0}, {"name": "chr_14_RCC685", "taxId": "41875", "score": 2316.0}, {"name": "chr_14_RCC685", "taxId": "41875", "score": 2316.0}, {"name": "chr_14_RCC685", "taxId": "41875", "score": 2311.0}, {"name": "chr_14_RCC685", "taxId": "41875", "score": 2311.0}, {"name": "chr_14_RCC685", "taxId": "41875", "score": 2302.0}, {"name": "chr_14_RCC685", "taxId": "41875", "score": 2283.0}, {"name": "chr_14_RCC685", "taxId": "41875", "score": 2272.0}, {"name": "chr_14_RCC685", "taxId": "41875", "score": 2263.0}, {"name": "chr_14_RCC685", "taxId": "41875", "score": 158.0}, {"name": "chr_14_RCC685", "taxId": "41875", "score": 2183.0}, {"name": "chr_14_RCC685", "taxId": "41875", "score": 2178.0}, {"name": "chr_14_RCC685", "taxId": "41875", "score": 2172.0}, {"name": "chr_14_RCC685", "taxId": "41875", "score": 2150.0}, {"name": "chr_14_RCC685", "taxId": "41875", "score": 2145.0}, {"name": "chr_14_RCC685", "taxId": "41875", "score": 2135.0}, {"name": "chr_14_RCC685", "taxId": "41875", "score": 2134.0}, {"name": "chr_14_RCC685", "taxId": "41875", "score": 2130.0}, {"name": "chr_14_RCC685", "taxId": "41875", "score": 2106.0}, {"name": "chr_14_RCC685", "taxId": "41875", "score": 586.0}, {"name": "chr_14_RCC685", "taxId": "41875", "score": 566.0}, {"name": "chr_14_RCC685", "taxId": "41875", "score": 398.0}, {"name": "chr_14_RCC685", "taxId": "41875", "score": 375.0}, {"name": "chr_14_RCC685", "taxId": "41875", "score": 324.0}, {"name": "chr_14_RCC685", "taxId": "41875", "score": 213.0}, {"name": "chr_14_RCC685", "taxId": "41875", "score": 204.0}, {"name": "chr_14_RCC685", "taxId": "41875", "score": 187.0}, {"name": "chr_14_RCC685", "taxId": "41875", "score": 2091.0}, {"name": "chr_14_RCC685", "taxId": "41875", "score": 2084.0}, {"name": "chr_14_RCC685", "taxId": "41875", "score": 2080.0}, {"name": "chr_14_RCC685", "taxId": "41875", "score": 176.0}, {"name": "chr_14_RCC685", "taxId": "41875", "score": 2074.0}, {"name": "chr_14_RCC685", "taxId": "41875", "score": 255.0}, {"name": "chr_14_RCC685", "taxId": "41875", "score": 2058.0}, {"name": "chr_14_RCC685", "taxId": "41875", "score": 2052.0}, {"name": "chr_14_RCC685", "taxId": "41875", "score": 2050.0}, {"name": "chr_14_RCC685", "taxId": "41875", "score": 2043.0}, {"name": "chr_14_RCC685", "taxId": "41875", "score": 481.0}, {"name": "chr_14_RCC685", "taxId": "41875", "score": 2039.0}, {"name": "chr_14_RCC685", "taxId": "41875", "score": 2028.0}, {"name": "chr_14_RCC685", "taxId": "41875", "score": 2028.0}, {"name": "chr_14_RCC685", "taxId": "41875", "score": 2012.0}, {"name": "chr_14_RCC685", "taxId": "41875", "score": 2006.0}, {"name": "chr_14_RCC685", "taxId": "41875", "score": 1984.0}, {"name": "chr_14_RCC685", "taxId": "41875", "score": 1973.0}, {"name": "chr_14_RCC685", "taxId": "41875", "score": 1967.0}, {"name": "chr_14_RCC685", "taxId": "41875", "score": 1956.0}, {"name": "chr_14_RCC685", "taxId": "41875", "score": 1951.0}, {"name": "chr_14_RCC685", "taxId": "41875", "score": 1947.0}, {"name": "chr_14_RCC685", "taxId": "41875", "score": 1947.0}, {"name": "chr_14_RCC685", "taxId": "41875", "score": 1945.0}, {"name": "chr_14_RCC685", "taxId": "41875", "score": 1166.0}, {"name": "chr_14_RCC685", "taxId": "41875", "score": 1936.0}, {"name": "chr_14_RCC685", "taxId": "41875", "score": 291.0}, {"name": "chr_14_RCC685", "taxId": "41875", "score": 1923.0}, {"name": "chr_14_RCC685", "taxId": "41875", "score": 1910.0}, {"name": "chr_14_RCC685", "taxId": "41875", "score": 1131.0}, {"name": "chr_14_RCC685", "taxId": "41875", "score": 891.0}, {"name": "chr_14_RCC685", "taxId": "41875", "score": 869.0}, {"name": "chr_14_RCC685", "taxId": "41875", "score": 869.0}, {"name": "chr_14_RCC685", "taxId": "41875", "score": 857.0}, {"name": "chr_14_RCC685", "taxId": "41875", "score": 673.0}, {"name": "chr_14_RCC685", "taxId": "41875", "score": 507.0}, {"name": "chr_14_RCC685", "taxId": "41875", "score": 370.0}, {"name": "chr_14_RCC685", "taxId": "41875", "score": 143.0}, {"name": "chr_14_RCC685", "taxId": "41875", "score": 1895.0}, {"name": "chr_14_RCC685", "taxId": "41875", "score": 1890.0}, {"name": "chr_14_RCC685", "taxId": "41875", "score": 1840.0}, {"name": "chr_14_RCC685", "taxId": "41875", "score": 712.0}, {"name": "chr_14_RCC685", "taxId": "41875", "score": 1825.0}, {"name": "chr_14_RCC685", "taxId": "41875", "score": 1796.0}, {"name": "chr_14_RCC685", "taxId": "41875", "score": 1773.0}, {"name": "chr_14_RCC685", "taxId": "41875", "score": 1762.0}, {"name": "chr_14_RCC685", "taxId": "41875", "score": 1759.0}, {"name": "chr_14_RCC685", "taxId": "41875", "score": 1458.0}, {"name": "chr_14_RCC685", "taxId": "41875", "score": 1751.0}, {"name": "chr_14_RCC685", "taxId": "41875", "score": 1729.0}, {"name": "chr_14_RCC685", "taxId": "41875", "score": 305.0}, {"name": "chr_14_RCC685", "taxId": "41875", "score": 1725.0}, {"name": "chr_14_RCC685", "taxId": "41875", "score": 1696.0}, {"name": "chr_14_RCC685", "taxId": "41875", "score": 1685.0}, {"name": "chr_14_RCC685", "taxId": "41875", "score": 721.0}, {"name": "chr_14_RCC685", "taxId": "41875", "score": 228.0}, {"name": "chr_14_RCC685", "taxId": "41875", "score": 172.0}, {"name": "chr_14_RCC685", "taxId": "41875", "score": 145.0}, {"name": "chr_14_RCC685", "taxId": "41875", "score": 1635.0}, {"name": "chr_14_RCC685", "taxId": "41875", "score": 1618.0}, {"name": "chr_14_RCC685", "taxId": "41875", "score": 1613.0}, {"name": "chr_14_RCC685", "taxId": "41875", "score": 204.0}, {"name": "chr_14_RCC685", "taxId": "41875", "score": 1596.0}, {"name": "chr_14_RCC685", "taxId": "41875", "score": 1596.0}, {"name": "chr_14_RCC685", "taxId": "41875", "score": 1589.0}, {"name": "chr_14_RCC685", "taxId": "41875", "score": 1568.0}, {"name": "chr_14_RCC685", "taxId": "41875", "score": 1544.0}, {"name": "chr_14_RCC685", "taxId": "41875", "score": 174.0}, {"name": "chr_14_RCC685", "taxId": "41875", "score": 1541.0}, {"name": "chr_14_RCC685", "taxId": "41875", "score": 196.0}, {"name": "chr_14_RCC685", "taxId": "41875", "score": 1537.0}, {"name": "chr_14_RCC685", "taxId": "41875", "score": 285.0}, {"name": "chr_14_RCC685", "taxId": "41875", "score": 1535.0}, {"name": "chr_14_RCC685", "taxId": "41875", "score": 1535.0}, {"name": "chr_14_RCC685", "taxId": "41875", "score": 1533.0}, {"name": "chr_14_RCC685", "taxId": "41875", "score": 361.0}, {"name": "chr_14_RCC685", "taxId": "41875", "score": 1530.0}, {"name": "chr_14_RCC685", "taxId": "41875", "score": 1524.0}, {"name": "chr_14_RCC685", "taxId": "41875", "score": 839.0}, {"name": "chr_14_RCC685", "taxId": "41875", "score": 1524.0}, {"name": "chr_14_RCC685", "taxId": "41875", "score": 1513.0}, {"name": "chr_14_RCC685", "taxId": "41875", "score": 425.0}, {"name": "chr_14_RCC685", "taxId": "41875", "score": 1502.0}, {"name": "chr_14_RCC685", "taxId": "41875", "score": 1500.0}, {"name": "chr_14_RCC685", "taxId": "41875", "score": 883.0}, {"name": "chr_14_RCC685", "taxId": "41875", "score": 248.0}, {"name": "chr_14_RCC685", "taxId": "41875", "score": 1491.0}, {"name": "chr_14_RCC685", "taxId": "41875", "score": 1474.0}, {"name": "chr_14_RCC685", "taxId": "41875", "score": 1472.0}, {"name": "chr_14_RCC685", "taxId": "41875", "score": 902.0}, {"name": "chr_14_RCC685", "taxId": "41875", "score": 900.0}, {"name": "chr_14_RCC685", "taxId": "41875", "score": 1465.0}, {"name": "chr_14_RCC685", "taxId": "41875", "score": 1402.0}, {"name": "chr_14_RCC685", "taxId": "41875", "score": 1397.0}, {"name": "chr_14_RCC685", "taxId": "41875", "score": 1384.0}, {"name": "chr_14_RCC685", "taxId": "41875", "score": 979.0}, {"name": "chr_14_RCC685", "taxId": "41875", "score": 1356.0}, {"name": "chr_14_RCC685", "taxId": "41875", "score": 1354.0}, {"name": "chr_14_RCC685", "taxId": "41875", "score": 1338.0}, {"name": "chr_14_RCC685", "taxId": "41875", "score": 1338.0}, {"name": "chr_14_RCC685", "taxId": "41875", "score": 180.0}, {"name": "chr_14_RCC685", "taxId": "41875", "score": 1330.0}, {"name": "chr_14_RCC685", "taxId": "41875", "score": 1317.0}, {"name": "chr_14_RCC685", "taxId": "41875", "score": 359.0}, {"name": "chr_14_RCC685", "taxId": "41875", "score": 302.0}, {"name": "chr_14_RCC685", "taxId": "41875", "score": 296.0}, {"name": "chr_14_RCC685", "taxId": "41875", "score": 292.0}, {"name": "chr_14_RCC685", "taxId": "41875", "score": 292.0}, {"name": "chr_14_RCC685", "taxId": "41875", "score": 1297.0}, {"name": "chr_14_RCC685", "taxId": "41875", "score": 1286.0}, {"name": "chr_14_RCC685", "taxId": "41875", "score": 1277.0}, {"name": "chr_14_RCC685", "taxId": "41875", "score": 248.0}, {"name": "chr_14_RCC685", "taxId": "41875", "score": 1275.0}, {"name": "chr_14_RCC685", "taxId": "41875", "score": 1275.0}, {"name": "chr_14_RCC685", "taxId": "41875", "score": 1269.0}, {"name": "chr_14_RCC685", "taxId": "41875", "score": 580.0}, {"name": "chr_14_RCC685", "taxId": "41875", "score": 1267.0}, {"name": "chr_14_RCC685", "taxId": "41875", "score": 1242.0}, {"name": "chr_14_RCC685", "taxId": "41875", "score": 1242.0}, {"name": "chr_14_RCC685", "taxId": "41875", "score": 1230.0}, {"name": "chr_14_RCC685", "taxId": "41875", "score": 1216.0}, {"name": "chr_14_RCC685", "taxId": "41875", "score": 1216.0}, {"name": "chr_14_RCC685", "taxId": "41875", "score": 1098.0}, {"name": "chr_14_RCC685", "taxId": "41875", "score": 996.0}, {"name": "chr_14_RCC685", "taxId": "41875", "score": 1214.0}, {"name": "chr_14_RCC685", "taxId": "41875", "score": 939.0}, {"name": "chr_14_RCC685", "taxId": "41875", "score": 907.0}, {"name": "chr_14_RCC685", "taxId": "41875", "score": 902.0}, {"name": "chr_14_RCC685", "taxId": "41875", "score": 872.0}, {"name": "chr_14_RCC685", "taxId": "41875", "score": 307.0}, {"name": "chr_14_RCC685", "taxId": "41875", "score": 1197.0}, {"name": "chr_14_RCC685", "taxId": "41875", "score": 1195.0}, {"name": "chr_14_RCC685", "taxId": "41875", "score": 826.0}, {"name": "chr_14_RCC685", "taxId": "41875", "score": 1179.0}, {"name": "chr_14_RCC685", "taxId": "41875", "score": 1175.0}, {"name": "chr_14_RCC685", "taxId": "41875", "score": 1168.0}, {"name": "chr_14_RCC685", "taxId": "41875", "score": 1166.0}, {"name": "chr_14_RCC685", "taxId": "41875", "score": 1164.0}, {"name": "chr_14_RCC685", "taxId": "41875", "score": 1138.0}, {"name": "chr_14_RCC685", "taxId": "41875", "score": 1131.0}, {"name": "chr_14_RCC685", "taxId": "41875", "score": 891.0}, {"name": "chr_14_RCC685", "taxId": "41875", "score": 1131.0}, {"name": "chr_14_RCC685", "taxId": "41875", "score": 1123.0}, {"name": "chr_14_RCC685", "taxId": "41875", "score": 1123.0}, {"name": "chr_14_RCC685", "taxId": "41875", "score": 843.0}, {"name": "chr_14_RCC685", "taxId": "41875", "score": 1114.0}, {"name": "chr_14_RCC685", "taxId": "41875", "score": 1098.0}, {"name": "chr_14_RCC685", "taxId": "41875", "score": 1035.0}, {"name": "chr_14_RCC685", "taxId": "41875", "score": 1014.0}, {"name": "chr_14_RCC685", "taxId": "41875", "score": 965.0}, {"name": "chr_14_RCC685", "taxId": "41875", "score": 941.0}, {"name": "chr_14_RCC685", "taxId": "41875", "score": 922.0}, {"name": "chr_14_RCC685", "taxId": "41875", "score": 881.0}, {"name": "chr_14_RCC685", "taxId": "41875", "score": 876.0}, {"name": "chr_14_RCC685", "taxId": "41875", "score": 872.0}, {"name": "chr_14_RCC685", "taxId": "41875", "score": 848.0}, {"name": "chr_14_RCC685", "taxId": "41875", "score": 808.0}, {"name": "chr_14_RCC685", "taxId": "41875", "score": 339.0}, {"name": "chr_14_RCC685", "taxId": "41875", "score": 1090.0}, {"name": "chr_14_RCC685", "taxId": "41875", "score": 1027.0}, {"name": "chr_14_RCC685", "taxId": "41875", "score": 981.0}, {"name": "chr_14_RCC685", "taxId": "41875", "score": 939.0}, {"name": "chr_14_RCC685", "taxId": "41875", "score": 848.0}, {"name": "chr_14_RCC685", "taxId": "41875", "score": 1088.0}, {"name": "chr_14_RCC685", "taxId": "41875", "score": 279.0}, {"name": "chr_14_RCC685", "taxId": "41875", "score": 237.0}, {"name": "chr_14_RCC685", "taxId": "41875", "score": 1079.0}, {"name": "chr_14_RCC685", "taxId": "41875", "score": 1048.0}, {"name": "chr_14_RCC685", "taxId": "41875", "score": 850.0}, {"name": "chr_14_RCC685", "taxId": "41875", "score": 802.0}, {"name": "chr_14_RCC685", "taxId": "41875", "score": 523.0}, {"name": "chr_14_RCC685", "taxId": "41875", "score": 1075.0}, {"name": "chr_14_RCC685", "taxId": "41875", "score": 1074.0}, {"name": "chr_14_RCC685", "taxId": "41875", "score": 972.0}, {"name": "chr_14_RCC685", "taxId": "41875", "score": 1070.0}, {"name": "chr_14_RCC685", "taxId": "41875", "score": 468.0}, {"name": "chr_14_RCC685", "taxId": "41875", "score": 228.0}, {"name": "chr_14_RCC685", "taxId": "41875", "score": 1064.0}, {"name": "chr_14_RCC685", "taxId": "41875", "score": 1055.0}, {"name": "chr_14_RCC685", "taxId": "41875", "score": 1033.0}, {"name": "chr_14_RCC685", "taxId": "41875", "score": 1033.0}, {"name": "chr_14_RCC685", "taxId": "41875", "score": 1033.0}, {"name": "chr_14_RCC685", "taxId": "41875", "score": 839.0}, {"name": "chr_14_RCC685", "taxId": "41875", "score": 774.0}, {"name": "chr_14_RCC685", "taxId": "41875", "score": 758.0}, {"name": "chr_14_RCC685", "taxId": "41875", "score": 704.0}, {"name": "chr_14_RCC685", "taxId": "41875", "score": 359.0}, {"name": "chr_14_RCC685", "taxId": "41875", "score": 302.0}, {"name": "chr_14_RCC685", "taxId": "41875", "score": 285.0}, {"name": "chr_14_RCC685", "taxId": "41875", "score": 230.0}, {"name": "chr_14_RCC685", "taxId": "41875", "score": 215.0}, {"name": "chr_14_RCC685", "taxId": "41875", "score": 180.0}, {"name": "chr_14_RCC685", "taxId": "41875", "score": 1027.0}, {"name": "chr_14_RCC685", "taxId": "41875", "score": 1026.0}, {"name": "chr_14_RCC685", "taxId": "41875", "score": 1020.0}, {"name": "chr_14_RCC685", "taxId": "41875", "score": 1014.0}, {"name": "chr_14_RCC685", "taxId": "41875", "score": 243.0}, {"name": "chr_14_RCC685", "taxId": "41875", "score": 1003.0}, {"name": "chr_14_RCC685", "taxId": "41875", "score": 976.0}, {"name": "chr_14_RCC685", "taxId": "41875", "score": 889.0}, {"name": "chr_14_RCC685", "taxId": "41875", "score": 976.0}, {"name": "chr_14_RCC685", "taxId": "41875", "score": 889.0}, {"name": "chr_14_RCC685", "taxId": "41875", "score": 865.0}, {"name": "chr_14_RCC685", "taxId": "41875", "score": 948.0}, {"name": "chr_14_RCC685", "taxId": "41875", "score": 939.0}, {"name": "chr_14_RCC685", "taxId": "41875", "score": 937.0}, {"name": "chr_14_RCC685", "taxId": "41875", "score": 937.0}, {"name": "chr_14_RCC685", "taxId": "41875", "score": 357.0}, {"name": "chr_14_RCC685", "taxId": "41875", "score": 929.0}, {"name": "chr_14_RCC685", "taxId": "41875", "score": 161.0}, {"name": "chr_14_RCC685", "taxId": "41875", "score": 926.0}, {"name": "chr_14_RCC685", "taxId": "41875", "score": 926.0}, {"name": "chr_14_RCC685", "taxId": "41875", "score": 918.0}, {"name": "chr_14_RCC685", "taxId": "41875", "score": 905.0}, {"name": "chr_14_RCC685", "taxId": "41875", "score": 872.0}, {"name": "chr_14_RCC685", "taxId": "41875", "score": 854.0}, {"name": "chr_14_RCC685", "taxId": "41875", "score": 808.0}, {"name": "chr_14_RCC685", "taxId": "41875", "score": 425.0}, {"name": "chr_14_RCC685", "taxId": "41875", "score": 259.0}, {"name": "chr_14_RCC685", "taxId": "41875", "score": 917.0}, {"name": "chr_14_RCC685", "taxId": "41875", "score": 292.0}, {"name": "chr_14_RCC685", "taxId": "41875", "score": 909.0}, {"name": "chr_14_RCC685", "taxId": "41875", "score": 909.0}, {"name": "chr_14_RCC685", "taxId": "41875", "score": 898.0}, {"name": "chr_14_RCC685", "taxId": "41875", "score": 893.0}, {"name": "chr_14_RCC685", "taxId": "41875", "score": 889.0}, {"name": "chr_14_RCC685", "taxId": "41875", "score": 316.0}, {"name": "chr_14_RCC685", "taxId": "41875", "score": 876.0}, {"name": "chr_14_RCC685", "taxId": "41875", "score": 872.0}, {"name": "chr_14_RCC685", "taxId": "41875", "score": 870.0}, {"name": "chr_14_RCC685", "taxId": "41875", "score": 854.0}, {"name": "chr_14_RCC685", "taxId": "41875", "score": 854.0}, {"name": "chr_14_RCC685", "taxId": "41875", "score": 763.0}, {"name": "chr_14_RCC685", "taxId": "41875", "score": 723.0}, {"name": "chr_14_RCC685", "taxId": "41875", "score": 189.0}, {"name": "chr_14_RCC685", "taxId": "41875", "score": 869.0}, {"name": "chr_14_RCC685", "taxId": "41875", "score": 869.0}, {"name": "chr_14_RCC685", "taxId": "41875", "score": 857.0}, {"name": "chr_14_RCC685", "taxId": "41875", "score": 863.0}, {"name": "chr_14_RCC685", "taxId": "41875", "score": 861.0}, {"name": "chr_14_RCC685", "taxId": "41875", "score": 861.0}, {"name": "chr_14_RCC685", "taxId": "41875", "score": 612.0}, {"name": "chr_14_RCC685", "taxId": "41875", "score": 174.0}, {"name": "chr_14_RCC685", "taxId": "41875", "score": 854.0}, {"name": "chr_14_RCC685", "taxId": "41875", "score": 845.0}, {"name": "chr_14_RCC685", "taxId": "41875", "score": 778.0}, {"name": "chr_14_RCC685", "taxId": "41875", "score": 839.0}, {"name": "chr_14_RCC685", "taxId": "41875", "score": 211.0}, {"name": "chr_14_RCC685", "taxId": "41875", "score": 833.0}, {"name": "chr_14_RCC685", "taxId": "41875", "score": 828.0}, {"name": "chr_14_RCC685", "taxId": "41875", "score": 828.0}, {"name": "chr_14_RCC685", "taxId": "41875", "score": 178.0}, {"name": "chr_14_RCC685", "taxId": "41875", "score": 826.0}, {"name": "chr_14_RCC685", "taxId": "41875", "score": 826.0}, {"name": "chr_14_RCC685", "taxId": "41875", "score": 817.0}, {"name": "chr_14_RCC685", "taxId": "41875", "score": 412.0}, {"name": "chr_14_RCC685", "taxId": "41875", "score": 815.0}, {"name": "chr_14_RCC685", "taxId": "41875", "score": 813.0}, {"name": "chr_14_RCC685", "taxId": "41875", "score": 575.0}, {"name": "chr_14_RCC685", "taxId": "41875", "score": 206.0}, {"name": "chr_14_RCC685", "taxId": "41875", "score": 793.0}, {"name": "chr_14_RCC685", "taxId": "41875", "score": 787.0}, {"name": "chr_14_RCC685", "taxId": "41875", "score": 785.0}, {"name": "chr_14_RCC685", "taxId": "41875", "score": 763.0}, {"name": "chr_14_RCC685", "taxId": "41875", "score": 782.0}, {"name": "chr_14_RCC685", "taxId": "41875", "score": 499.0}, {"name": "chr_14_RCC685", "taxId": "41875", "score": 449.0}, {"name": "chr_14_RCC685", "taxId": "41875", "score": 305.0}, {"name": "chr_14_RCC685", "taxId": "41875", "score": 252.0}, {"name": "chr_14_RCC685", "taxId": "41875", "score": 241.0}, {"name": "chr_14_RCC685", "taxId": "41875", "score": 154.0}, {"name": "chr_14_RCC685", "taxId": "41875", "score": 150.0}, {"name": "chr_14_RCC685", "taxId": "41875", "score": 145.0}, {"name": "chr_14_RCC685", "taxId": "41875", "score": 782.0}, {"name": "chr_14_RCC685", "taxId": "41875", "score": 780.0}, {"name": "chr_14_RCC685", "taxId": "41875", "score": 769.0}, {"name": "chr_14_RCC685", "taxId": "41875", "score": 765.0}, {"name": "chr_14_RCC685", "taxId": "41875", "score": 758.0}, {"name": "chr_14_RCC685", "taxId": "564608", "score": 758.0}, {"name": "chr_14_RCC685", "taxId": "41875", "score": 745.0}, {"name": "chr_14_RCC685", "taxId": "41875", "score": 737.0}, {"name": "chr_14_RCC685", "taxId": "41875", "score": 723.0}, {"name": "chr_14_RCC685", "taxId": "41875", "score": 712.0}, {"name": "chr_14_RCC685", "taxId": "41875", "score": 207.0}, {"name": "chr_14_RCC685", "taxId": "41875", "score": 710.0}, {"name": "chr_14_RCC685", "taxId": "41875", "score": 704.0}, {"name": "chr_14_RCC685", "taxId": "41875", "score": 359.0}, {"name": "chr_14_RCC685", "taxId": "41875", "score": 704.0}, {"name": "chr_14_RCC685", "taxId": "41875", "score": 693.0}, {"name": "chr_14_RCC685", "taxId": "41875", "score": 684.0}, {"name": "chr_14_RCC685", "taxId": "41875", "score": 682.0}, {"name": "chr_14_RCC685", "taxId": "41875", "score": 610.0}, {"name": "chr_14_RCC685", "taxId": "41875", "score": 263.0}, {"name": "chr_14_RCC685", "taxId": "41875", "score": 682.0}, {"name": "chr_14_RCC685", "taxId": "41875", "score": 383.0}, {"name": "chr_14_RCC685", "taxId": "41875", "score": 364.0}, {"name": "chr_14_RCC685", "taxId": "41875", "score": 176.0}, {"name": "chr_14_RCC685", "taxId": "41875", "score": 678.0}, {"name": "chr_14_RCC685", "taxId": "296587", "score": 676.0}, {"name": "chr_14_RCC685", "taxId": "41875", "score": 673.0}, {"name": "chr_14_RCC685", "taxId": "41875", "score": 673.0}, {"name": "chr_14_RCC685", "taxId": "41875", "score": 490.0}, {"name": "chr_14_RCC685", "taxId": "41875", "score": 350.0}, {"name": "chr_14_RCC685", "taxId": "41875", "score": 344.0}, {"name": "chr_14_RCC685", "taxId": "41875", "score": 250.0}, {"name": "chr_14_RCC685", "taxId": "41875", "score": 250.0}, {"name": "chr_14_RCC685", "taxId": "41875", "score": 219.0}, {"name": "chr_14_RCC685", "taxId": "41875", "score": 200.0}, {"name": "chr_14_RCC685", "taxId": "41875", "score": 193.0}, {"name": "chr_14_RCC685", "taxId": "41875", "score": 667.0}, {"name": "chr_14_RCC685", "taxId": "296587", "score": 651.0}, {"name": "chr_14_RCC685", "taxId": "296587", "score": 651.0}, {"name": "chr_14_RCC685", "taxId": "41875", "score": 641.0}, {"name": "chr_14_RCC685", "taxId": "41875", "score": 427.0}, {"name": "chr_14_RCC685", "taxId": "41875", "score": 405.0}, {"name": "chr_14_RCC685", "taxId": "41875", "score": 303.0}, {"name": "chr_14_RCC685", "taxId": "41875", "score": 298.0}, {"name": "chr_14_RCC685", "taxId": "41875", "score": 261.0}, {"name": "chr_14_RCC685", "taxId": "41875", "score": 183.0}, {"name": "chr_14_RCC685", "taxId": "41875", "score": 178.0}, {"name": "chr_14_RCC685", "taxId": "41875", "score": 169.0}, {"name": "chr_14_RCC685", "taxId": "41875", "score": 150.0}, {"name": "chr_14_RCC685", "taxId": "41875", "score": 148.0}, {"name": "chr_14_RCC685", "taxId": "41875", "score": 625.0}, {"name": "chr_14_RCC685", "taxId": "41875", "score": 564.0}, {"name": "chr_14_RCC685", "taxId": "41875", "score": 440.0}, {"name": "chr_14_RCC685", "taxId": "41875", "score": 165.0}, {"name": "chr_14_RCC685", "taxId": "41875", "score": 621.0}, {"name": "chr_14_RCC685", "taxId": "41875", "score": 621.0}, {"name": "chr_14_RCC685", "taxId": "41875", "score": 612.0}, {"name": "chr_14_RCC685", "taxId": "41875", "score": 174.0}, {"name": "chr_14_RCC685", "taxId": "41875", "score": 599.0}, {"name": "chr_14_RCC685", "taxId": "41875", "score": 291.0}, {"name": "chr_14_RCC685", "taxId": "41875", "score": 263.0}, {"name": "chr_14_RCC685", "taxId": "41875", "score": 588.0}, {"name": "chr_14_RCC685", "taxId": "41875", "score": 582.0}, {"name": "chr_14_RCC685", "taxId": "41875", "score": 457.0}, {"name": "chr_14_RCC685", "taxId": "41875", "score": 344.0}, {"name": "chr_14_RCC685", "taxId": "41875", "score": 276.0}, {"name": "chr_14_RCC685", "taxId": "41875", "score": 579.0}, {"name": "chr_14_RCC685", "taxId": "41875", "score": 327.0}, {"name": "chr_14_RCC685", "taxId": "41875", "score": 217.0}, {"name": "chr_14_RCC685", "taxId": "41875", "score": 211.0}, {"name": "chr_14_RCC685", "taxId": "41875", "score": 195.0}, {"name": "chr_14_RCC685", "taxId": "41875", "score": 143.0}, {"name": "chr_14_RCC685", "taxId": "41875", "score": 573.0}, {"name": "chr_14_RCC685", "taxId": "41875", "score": 542.0}, {"name": "chr_14_RCC685", "taxId": "41875", "score": 571.0}, {"name": "chr_14_RCC685", "taxId": "41875", "score": 217.0}, {"name": "chr_14_RCC685", "taxId": "41875", "score": 560.0}, {"name": "chr_14_RCC685", "taxId": "41875", "score": 558.0}, {"name": "chr_14_RCC685", "taxId": "41875", "score": 516.0}, {"name": "chr_14_RCC685", "taxId": "41875", "score": 398.0}, {"name": "chr_14_RCC685", "taxId": "41875", "score": 553.0}, {"name": "chr_14_RCC685", "taxId": "41875", "score": 401.0}, {"name": "chr_14_RCC685", "taxId": "41875", "score": 327.0}, {"name": "chr_14_RCC685", "taxId": "41875", "score": 252.0}, {"name": "chr_14_RCC685", "taxId": "41875", "score": 209.0}, {"name": "chr_14_RCC685", "taxId": "41875", "score": 189.0}, {"name": "chr_14_RCC685", "taxId": "41875", "score": 156.0}, {"name": "chr_14_RCC685", "taxId": "41875", "score": 549.0}, {"name": "chr_14_RCC685", "taxId": "41875", "score": 545.0}, {"name": "chr_14_RCC685", "taxId": "41875", "score": 545.0}, {"name": "chr_14_RCC685", "taxId": "41875", "score": 377.0}, {"name": "chr_14_RCC685", "taxId": "41875", "score": 337.0}, {"name": "chr_14_RCC685", "taxId": "41875", "score": 239.0}, {"name": "chr_14_RCC685", "taxId": "41875", "score": 211.0}, {"name": "chr_14_RCC685", "taxId": "41875", "score": 158.0}, {"name": "chr_14_RCC685", "taxId": "41875", "score": 156.0}, {"name": "chr_14_RCC685", "taxId": "41875", "score": 544.0}, {"name": "chr_14_RCC685", "taxId": "41875", "score": 534.0}, {"name": "chr_14_RCC685", "taxId": "41875", "score": 488.0}, {"name": "chr_14_RCC685", "taxId": "41875", "score": 350.0}, {"name": "chr_14_RCC685", "taxId": "41875", "score": 298.0}, {"name": "chr_14_RCC685", "taxId": "41875", "score": 252.0}, {"name": "chr_14_RCC685", "taxId": "41875", "score": 200.0}, {"name": "chr_14_RCC685", "taxId": "41875", "score": 510.0}, {"name": "chr_14_RCC685", "taxId": "41875", "score": 508.0}, {"name": "chr_14_RCC685", "taxId": "41875", "score": 189.0}, {"name": "chr_14_RCC685", "taxId": "41875", "score": 171.0}, {"name": "chr_14_RCC685", "taxId": "41875", "score": 505.0}, {"name": "chr_14_RCC685", "taxId": "41875", "score": 479.0}, {"name": "chr_14_RCC685", "taxId": "41875", "score": 161.0}, {"name": "chr_14_RCC685", "taxId": "41875", "score": 497.0}, {"name": "chr_14_RCC685", "taxId": "41875", "score": 399.0}, {"name": "chr_14_RCC685", "taxId": "41875", "score": 481.0}, {"name": "chr_14_RCC685", "taxId": "41875", "score": 468.0}, {"name": "chr_14_RCC685", "taxId": "41875", "score": 359.0}, {"name": "chr_14_RCC685", "taxId": "41875", "score": 311.0}, {"name": "chr_14_RCC685", "taxId": "41875", "score": 141.0}, {"name": "chr_14_RCC685", "taxId": "41875", "score": 481.0}, {"name": "chr_14_RCC685", "taxId": "41875", "score": 472.0}, {"name": "chr_14_RCC685", "taxId": "41875", "score": 267.0}, {"name": "chr_14_RCC685", "taxId": "41875", "score": 220.0}, {"name": "chr_14_RCC685", "taxId": "41875", "score": 470.0}, {"name": "chr_14_RCC685", "taxId": "41875", "score": 274.0}, {"name": "chr_14_RCC685", "taxId": "41875", "score": 204.0}, {"name": "chr_14_RCC685", "taxId": "41875", "score": 167.0}, {"name": "chr_14_RCC685", "taxId": "41875", "score": 466.0}, {"name": "chr_14_RCC685", "taxId": "41875", "score": 459.0}, {"name": "chr_14_RCC685", "taxId": "41875", "score": 292.0}, {"name": "chr_14_RCC685", "taxId": "41875", "score": 459.0}, {"name": "chr_14_RCC685", "taxId": "41875", "score": 331.0}, {"name": "chr_14_RCC685", "taxId": "41875", "score": 294.0}, {"name": "chr_14_RCC685", "taxId": "41875", "score": 294.0}, {"name": "chr_14_RCC685", "taxId": "41875", "score": 200.0}, {"name": "chr_14_RCC685", "taxId": "41875", "score": 195.0}, {"name": "chr_14_RCC685", "taxId": "41875", "score": 459.0}, {"name": "chr_14_RCC685", "taxId": "41875", "score": 427.0}, {"name": "chr_14_RCC685", "taxId": "41875", "score": 377.0}, {"name": "chr_14_RCC685", "taxId": "41875", "score": 320.0}, {"name": "chr_14_RCC685", "taxId": "41875", "score": 307.0}, {"name": "chr_14_RCC685", "taxId": "41875", "score": 219.0}, {"name": "chr_14_RCC685", "taxId": "41875", "score": 189.0}, {"name": "chr_14_RCC685", "taxId": "41875", "score": 189.0}, {"name": "chr_14_RCC685", "taxId": "41875", "score": 185.0}, {"name": "chr_14_RCC685", "taxId": "41875", "score": 161.0}, {"name": "chr_14_RCC685", "taxId": "41875", "score": 455.0}, {"name": "chr_14_RCC685", "taxId": "41875", "score": 342.0}, {"name": "chr_14_RCC685", "taxId": "41875", "score": 233.0}, {"name": "chr_14_RCC685", "taxId": "41875", "score": 224.0}, {"name": "chr_14_RCC685", "taxId": "41875", "score": 215.0}, {"name": "chr_14_RCC685", "taxId": "41875", "score": 206.0}, {"name": "chr_14_RCC685", "taxId": "41875", "score": 444.0}, {"name": "chr_14_RCC685", "taxId": "41875", "score": 150.0}, {"name": "chr_14_RCC685", "taxId": "41875", "score": 444.0}, {"name": "chr_14_RCC685", "taxId": "41875", "score": 440.0}, {"name": "chr_14_RCC685", "taxId": "41875", "score": 237.0}, {"name": "chr_14_RCC685", "taxId": "41875", "score": 156.0}, {"name": "chr_14_RCC685", "taxId": "41875", "score": 435.0}, {"name": "chr_14_RCC685", "taxId": "41875", "score": 252.0}, {"name": "chr_14_RCC685", "taxId": "41875", "score": 235.0}, {"name": "chr_14_RCC685", "taxId": "41875", "score": 431.0}, {"name": "chr_14_RCC685", "taxId": "41875", "score": 427.0}, {"name": "chr_14_RCC685", "taxId": "41875", "score": 427.0}, {"name": "chr_14_RCC685", "taxId": "41875", "score": 425.0}, {"name": "chr_14_RCC685", "taxId": "41875", "score": 320.0}, {"name": "chr_14_RCC685", "taxId": "41875", "score": 217.0}, {"name": "chr_14_RCC685", "taxId": "41875", "score": 422.0}, {"name": "chr_14_RCC685", "taxId": "296587", "score": 416.0}, {"name": "chr_14_RCC685", "taxId": "41875", "score": 411.0}, {"name": "chr_14_RCC685", "taxId": "41875", "score": 279.0}, {"name": "chr_14_RCC685", "taxId": "41875", "score": 261.0}, {"name": "chr_14_RCC685", "taxId": "41875", "score": 244.0}, {"name": "chr_14_RCC685", "taxId": "41875", "score": 243.0}, {"name": "chr_14_RCC685", "taxId": "41875", "score": 228.0}, {"name": "chr_14_RCC685", "taxId": "41875", "score": 180.0}, {"name": "chr_14_RCC685", "taxId": "41875", "score": 152.0}, {"name": "chr_14_RCC685", "taxId": "41875", "score": 147.0}, {"name": "chr_14_RCC685", "taxId": "42229", "score": 409.0}, {"name": "chr_14_RCC685", "taxId": "41875", "score": 405.0}, {"name": "chr_14_RCC685", "taxId": "41875", "score": 394.0}, {"name": "chr_14_RCC685", "taxId": "41875", "score": 394.0}, {"name": "chr_14_RCC685", "taxId": "41875", "score": 388.0}, {"name": "chr_14_RCC685", "taxId": "41875", "score": 388.0}, {"name": "chr_14_RCC685", "taxId": "41875", "score": 219.0}, {"name": "chr_14_RCC685", "taxId": "41875", "score": 193.0}, {"name": "chr_14_RCC685", "taxId": "102107", "score": 381.0}, {"name": "chr_14_RCC685", "taxId": "41875", "score": 377.0}, {"name": "chr_14_RCC685", "taxId": "436017", "score": 377.0}, {"name": "chr_14_RCC685", "taxId": "436017", "score": 377.0}, {"name": "chr_14_RCC685", "taxId": "41875", "score": 372.0}, {"name": "chr_14_RCC685", "taxId": "41875", "score": 370.0}, {"name": "chr_14_RCC685", "taxId": "41875", "score": 366.0}, {"name": "chr_14_RCC685", "taxId": "41875", "score": 267.0}, {"name": "chr_14_RCC685", "taxId": "41875", "score": 263.0}, {"name": "chr_14_RCC685", "taxId": "41875", "score": 364.0}, {"name": "chr_14_RCC685", "taxId": "41875", "score": 267.0}, {"name": "chr_14_RCC685", "taxId": "41875", "score": 257.0}, {"name": "chr_14_RCC685", "taxId": "41875", "score": 233.0}, {"name": "chr_14_RCC685", "taxId": "41875", "score": 220.0}, {"name": "chr_14_RCC685", "taxId": "41875", "score": 355.0}, {"name": "chr_14_RCC685", "taxId": "41875", "score": 351.0}, {"name": "chr_14_RCC685", "taxId": "41875", "score": 233.0}, {"name": "chr_14_RCC685", "taxId": "41875", "score": 220.0}, {"name": "chr_14_RCC685", "taxId": "41875", "score": 213.0}, {"name": "chr_14_RCC685", "taxId": "41875", "score": 187.0}, {"name": "chr_14_RCC685", "taxId": "41875", "score": 185.0}, {"name": "chr_14_RCC685", "taxId": "41875", "score": 178.0}, {"name": "chr_14_RCC685", "taxId": "41875", "score": 167.0}, {"name": "chr_14_RCC685", "taxId": "41875", "score": 143.0}, {"name": "chr_14_RCC685", "taxId": "41875", "score": 337.0}, {"name": "chr_14_RCC685", "taxId": "114398", "score": 318.0}, {"name": "chr_14_RCC685", "taxId": "41875", "score": 313.0}, {"name": "chr_14_RCC685", "taxId": "41875", "score": 313.0}, {"name": "chr_14_RCC685", "taxId": "41875", "score": 276.0}, {"name": "chr_14_RCC685", "taxId": "41875", "score": 265.0}, {"name": "chr_14_RCC685", "taxId": "41875", "score": 255.0}, {"name": "chr_14_RCC685", "taxId": "41875", "score": 217.0}, {"name": "chr_14_RCC685", "taxId": "41875", "score": 207.0}, {"name": "chr_14_RCC685", "taxId": "41875", "score": 207.0}, {"name": "chr_14_RCC685", "taxId": "41875", "score": 195.0}, {"name": "chr_14_RCC685", "taxId": "41875", "score": 150.0}, {"name": "chr_14_RCC685", "taxId": "41875", "score": 311.0}, {"name": "chr_14_RCC685", "taxId": "41875", "score": 300.0}, {"name": "chr_14_RCC685", "taxId": "41875", "score": 283.0}, {"name": "chr_14_RCC685", "taxId": "41875", "score": 294.0}, {"name": "chr_14_RCC685", "taxId": "41875", "score": 209.0}, {"name": "chr_14_RCC685", "taxId": "41875", "score": 294.0}, {"name": "chr_14_RCC685", "taxId": "41875", "score": 292.0}, {"name": "chr_14_RCC685", "taxId": "41875", "score": 292.0}, {"name": "chr_14_RCC685", "taxId": "43146", "score": 289.0}, {"name": "chr_14_RCC685", "taxId": "41875", "score": 285.0}, {"name": "chr_14_RCC685", "taxId": "41875", "score": 283.0}, {"name": "chr_14_RCC685", "taxId": "41875", "score": 143.0}, {"name": "chr_14_RCC685", "taxId": "41875", "score": 283.0}, {"name": "chr_14_RCC685", "taxId": "41875", "score": 239.0}, {"name": "chr_14_RCC685", "taxId": "41875", "score": 176.0}, {"name": "chr_14_RCC685", "taxId": "41875", "score": 279.0}, {"name": "chr_14_RCC685", "taxId": "41875", "score": 237.0}, {"name": "chr_14_RCC685", "taxId": "41875", "score": 200.0}, {"name": "chr_14_RCC685", "taxId": "41875", "score": 187.0}, {"name": "chr_14_RCC685", "taxId": "41875", "score": 178.0}, {"name": "chr_14_RCC685", "taxId": "41875", "score": 178.0}, {"name": "chr_14_RCC685", "taxId": "41875", "score": 158.0}, {"name": "chr_14_RCC685", "taxId": "41875", "score": 158.0}, {"name": "chr_14_RCC685", "taxId": "41875", "score": 150.0}, {"name": "chr_14_RCC685", "taxId": "41875", "score": 255.0}, {"name": "chr_14_RCC685", "taxId": "41875", "score": 252.0}, {"name": "chr_14_RCC685", "taxId": "41875", "score": 196.0}, {"name": "chr_14_RCC685", "taxId": "41875", "score": 252.0}, {"name": "chr_14_RCC685", "taxId": "41875", "score": 161.0}, {"name": "chr_14_RCC685", "taxId": "41875", "score": 154.0}, {"name": "chr_14_RCC685", "taxId": "41875", "score": 252.0}, {"name": "chr_14_RCC685", "taxId": "41875", "score": 235.0}, {"name": "chr_14_RCC685", "taxId": "41875", "score": 220.0}, {"name": "chr_14_RCC685", "taxId": "41875", "score": 209.0}, {"name": "chr_14_RCC685", "taxId": "41875", "score": 165.0}, {"name": "chr_14_RCC685", "taxId": "564608", "score": 248.0}, {"name": "chr_14_RCC685", "taxId": "13443", "score": 246.0}, {"name": "chr_14_RCC685", "taxId": "9646", "score": 241.0}, {"name": "chr_14_RCC685", "taxId": "3711", "score": 237.0}, {"name": "chr_14_RCC685", "taxId": "3649", "score": 237.0}, {"name": "chr_14_RCC685", "taxId": "1294385", "score": 233.0}, {"name": "chr_14_RCC685", "taxId": "3708", "score": 231.0}, {"name": "chr_14_RCC685", "taxId": "109376", "score": 231.0}, {"name": "chr_14_RCC685", "taxId": "41875", "score": 231.0}, {"name": "chr_14_RCC685", "taxId": "41875", "score": 230.0}, {"name": "chr_14_RCC685", "taxId": "559305", "score": 228.0}, {"name": "chr_14_RCC685", "taxId": "41875", "score": 219.0}, {"name": "chr_14_RCC685", "taxId": "41875", "score": 219.0}, {"name": "chr_14_RCC685", "taxId": "118797", "score": 217.0}, {"name": "chr_14_RCC685", "taxId": "663331", "score": 217.0}, {"name": "chr_14_RCC685", "taxId": "38626", "score": 209.0}, {"name": "chr_14_RCC685", "taxId": "41875", "score": 195.0}, {"name": "chr_14_RCC685", "taxId": "128390", "score": 191.0}, {"name": "chr_14_RCC685", "taxId": "41875", "score": 189.0}, {"name": "chr_14_RCC685", "taxId": "188344", "score": 187.0}, {"name": "chr_14_RCC685", "taxId": "206008", "score": 182.0}, {"name": "chr_14_RCC685", "taxId": "41875", "score": 180.0}, {"name": "chr_14_RCC685", "taxId": "41875", "score": 163.0}, {"name": "chr_14_RCC685", "taxId": "41875", "score": 141.0}, {"name": "chr_14_RCC685", "taxId": "1808001", "score": 176.0}, {"name": "chr_14_RCC685", "taxId": "13146", "score": 176.0}, {"name": "chr_14_RCC685", "taxId": "4558", "score": 171.0}, {"name": "chr_14_RCC685", "taxId": "41875", "score": 169.0}, {"name": "chr_14_RCC685", "taxId": "41875", "score": 167.0}, {"name": "chr_14_RCC685", "taxId": "41875", "score": 165.0}, {"name": "chr_14_RCC685", "taxId": "41875", "score": 145.0}, {"name": "chr_14_RCC685", "taxId": "4555", "score": 167.0}, {"name": "chr_14_RCC685", "taxId": "70448", "score": 167.0}, {"name": "chr_14_RCC685", "taxId": "70448", "score": 167.0}, {"name": "chr_14_RCC685", "taxId": "41875", "score": 161.0}, {"name": "chr_14_RCC685", "taxId": "28090", "score": 159.0}, {"name": "chr_14_RCC685", "taxId": "41875", "score": 156.0}, {"name": "chr_14_RCC685", "taxId": "50452", "score": 148.0}, {"name": "chr_14_RCC685", "taxId": "8364", "score": 145.0}, {"name": "chr_14_RCC685", "taxId": "49451", "score": 143.0}, {"name": "chr_14_RCC685", "taxId": "41875", "score": 143.0}]}, "taxonomy": {"bestsum": {"species": {"tax": "Bathycoccus prasinos", "score": 2081714.0, "c_index": 30}, "genus": {"tax": "Bathycoccus", "score": 2081714.0, "c_index": 23}, "family": {"tax": "Bathycoccaceae", "score": 2082802.0, "c_index": 19}, "order": {"tax": "Mamiellales", "score": 2086202.0, "c_index": 17}, "phylum": {"tax": "Chlorophyta", "score": 2086202.0, "c_index": 5}, "superkingdom": {"tax": "Eukaryota", "score": 2091636.0, "c_index": 1}}}}, "chr_13_RCC685": {"name": "chr_13_RCC685", "length": 822848, "n_count": 0, "agct_count": 822848, "gc": 0.4854, "covs": {"bam0": 15.7547}, "read_cov": {"bam0": 52157}, "hits": {"tax0": [{"name": "chr_13_RCC685", "taxId": "41875", "score": 115200.0}, {"name": "chr_13_RCC685", "taxId": "41875", "score": 85510.0}, {"name": "chr_13_RCC685", "taxId": "41875", "score": 58052.0}, {"name": "chr_13_RCC685", "taxId": "41875", "score": 53910.0}, {"name": "chr_13_RCC685", "taxId": "41875", "score": 48928.0}, {"name": "chr_13_RCC685", "taxId": "41875", "score": 40213.0}, {"name": "chr_13_RCC685", "taxId": "41875", "score": 38767.0}, {"name": "chr_13_RCC685", "taxId": "41875", "score": 38721.0}, {"name": "chr_13_RCC685", "taxId": "41875", "score": 35868.0}, {"name": "chr_13_RCC685", "taxId": "41875", "score": 34961.0}, {"name": "chr_13_RCC685", "taxId": "41875", "score": 33800.0}, {"name": "chr_13_RCC685", "taxId": "41875", "score": 33663.0}, {"name": "chr_13_RCC685", "taxId": "41875", "score": 32522.0}, {"name": "chr_13_RCC685", "taxId": "41875", "score": 31944.0}, {"name": "chr_13_RCC685", "taxId": "41875", "score": 31100.0}, {"name": "chr_13_RCC685", "taxId": "41875", "score": 29353.0}, {"name": "chr_13_RCC685", "taxId": "41875", "score": 27780.0}, {"name": "chr_13_RCC685", "taxId": "41875", "score": 27497.0}, {"name": "chr_13_RCC685", "taxId": "41875", "score": 23913.0}, {"name": "chr_13_RCC685", "taxId": "41875", "score": 22881.0}, {"name": "chr_13_RCC685", "taxId": "41875", "score": 21870.0}, {"name": "chr_13_RCC685", "taxId": "41875", "score": 21606.0}, {"name": "chr_13_RCC685", "taxId": "41875", "score": 20783.0}, {"name": "chr_13_RCC685", "taxId": "41875", "score": 19606.0}, {"name": "chr_13_RCC685", "taxId": "41875", "score": 19136.0}, {"name": "chr_13_RCC685", "taxId": "41875", "score": 18626.0}, {"name": "chr_13_RCC685", "taxId": "41875", "score": 17413.0}, {"name": "chr_13_RCC685", "taxId": "41875", "score": 16888.0}, {"name": "chr_13_RCC685", "taxId": "41875", "score": 16720.0}, {"name": "chr_13_RCC685", "taxId": "41875", "score": 15699.0}, {"name": "chr_13_RCC685", "taxId": "41875", "score": 14419.0}, {"name": "chr_13_RCC685", "taxId": "41875", "score": 14307.0}, {"name": "chr_13_RCC685", "taxId": "41875", "score": 14174.0}, {"name": "chr_13_RCC685", "taxId": "41875", "score": 13900.0}, {"name": "chr_13_RCC685", "taxId": "41875", "score": 12816.0}, {"name": "chr_13_RCC685", "taxId": "41875", "score": 12669.0}, {"name": "chr_13_RCC685", "taxId": "41875", "score": 10587.0}, {"name": "chr_13_RCC685", "taxId": "41875", "score": 9998.0}, {"name": "chr_13_RCC685", "taxId": "41875", "score": 9923.0}, {"name": "chr_13_RCC685", "taxId": "41875", "score": 9718.0}, {"name": "chr_13_RCC685", "taxId": "41875", "score": 9607.0}, {"name": "chr_13_RCC685", "taxId": "41875", "score": 9474.0}, {"name": "chr_13_RCC685", "taxId": "41875", "score": 8552.0}, {"name": "chr_13_RCC685", "taxId": "41875", "score": 8419.0}, {"name": "chr_13_RCC685", "taxId": "41875", "score": 8030.0}, {"name": "chr_13_RCC685", "taxId": "41875", "score": 7705.0}, {"name": "chr_13_RCC685", "taxId": "41875", "score": 7396.0}, {"name": "chr_13_RCC685", "taxId": "41875", "score": 7147.0}, {"name": "chr_13_RCC685", "taxId": "41875", "score": 7031.0}, {"name": "chr_13_RCC685", "taxId": "41875", "score": 6896.0}, {"name": "chr_13_RCC685", "taxId": "41875", "score": 6586.0}, {"name": "chr_13_RCC685", "taxId": "41875", "score": 6554.0}, {"name": "chr_13_RCC685", "taxId": "41875", "score": 6154.0}, {"name": "chr_13_RCC685", "taxId": "41875", "score": 4964.0}, {"name": "chr_13_RCC685", "taxId": "41875", "score": 4931.0}, {"name": "chr_13_RCC685", "taxId": "41875", "score": 4663.0}, {"name": "chr_13_RCC685", "taxId": "41875", "score": 4582.0}, {"name": "chr_13_RCC685", "taxId": "41875", "score": 4353.0}, {"name": "chr_13_RCC685", "taxId": "41875", "score": 3633.0}, {"name": "chr_13_RCC685", "taxId": "41875", "score": 3546.0}, {"name": "chr_13_RCC685", "taxId": "41875", "score": 3446.0}, {"name": "chr_13_RCC685", "taxId": "41875", "score": 3391.0}, {"name": "chr_13_RCC685", "taxId": "41875", "score": 3288.0}, {"name": "chr_13_RCC685", "taxId": "41875", "score": 3260.0}, {"name": "chr_13_RCC685", "taxId": "41875", "score": 3190.0}, {"name": "chr_13_RCC685", "taxId": "41875", "score": 3147.0}, {"name": "chr_13_RCC685", "taxId": "41875", "score": 2723.0}, {"name": "chr_13_RCC685", "taxId": "41875", "score": 2455.0}, {"name": "chr_13_RCC685", "taxId": "41875", "score": 2265.0}, {"name": "chr_13_RCC685", "taxId": "41875", "score": 2143.0}, {"name": "chr_13_RCC685", "taxId": "41875", "score": 2106.0}, {"name": "chr_13_RCC685", "taxId": "41875", "score": 2063.0}, {"name": "chr_13_RCC685", "taxId": "41875", "score": 2058.0}, {"name": "chr_13_RCC685", "taxId": "41875", "score": 1893.0}, {"name": "chr_13_RCC685", "taxId": "41875", "score": 1890.0}, {"name": "chr_13_RCC685", "taxId": "41875", "score": 1807.0}, {"name": "chr_13_RCC685", "taxId": "41875", "score": 1757.0}, {"name": "chr_13_RCC685", "taxId": "41875", "score": 1677.0}, {"name": "chr_13_RCC685", "taxId": "41875", "score": 1546.0}, {"name": "chr_13_RCC685", "taxId": "41875", "score": 1546.0}, {"name": "chr_13_RCC685", "taxId": "41875", "score": 1533.0}, {"name": "chr_13_RCC685", "taxId": "41875", "score": 1528.0}, {"name": "chr_13_RCC685", "taxId": "41875", "score": 1517.0}, {"name": "chr_13_RCC685", "taxId": "41875", "score": 1417.0}, {"name": "chr_13_RCC685", "taxId": "41875", "score": 1358.0}, {"name": "chr_13_RCC685", "taxId": "41875", "score": 1330.0}, {"name": "chr_13_RCC685", "taxId": "41875", "score": 1323.0}, {"name": "chr_13_RCC685", "taxId": "41875", "score": 1293.0}, {"name": "chr_13_RCC685", "taxId": "41875", "score": 1273.0}, {"name": "chr_13_RCC685", "taxId": "41875", "score": 1223.0}, {"name": "chr_13_RCC685", "taxId": "41875", "score": 1221.0}, {"name": "chr_13_RCC685", "taxId": "41875", "score": 1214.0}, {"name": "chr_13_RCC685", "taxId": "41875", "score": 1212.0}, {"name": "chr_13_RCC685", "taxId": "41875", "score": 1195.0}, {"name": "chr_13_RCC685", "taxId": "41875", "score": 1190.0}, {"name": "chr_13_RCC685", "taxId": "41875", "score": 1177.0}, {"name": "chr_13_RCC685", "taxId": "41875", "score": 1133.0}, {"name": "chr_13_RCC685", "taxId": "41875", "score": 1118.0}, {"name": "chr_13_RCC685", "taxId": "41875", "score": 1110.0}, {"name": "chr_13_RCC685", "taxId": "41875", "score": 1109.0}, {"name": "chr_13_RCC685", "taxId": "41875", "score": 1103.0}, {"name": "chr_13_RCC685", "taxId": "41875", "score": 1092.0}, {"name": "chr_13_RCC685", "taxId": "41875", "score": 1053.0}, {"name": "chr_13_RCC685", "taxId": "41875", "score": 1037.0}, {"name": "chr_13_RCC685", "taxId": "41875", "score": 1033.0}, {"name": "chr_13_RCC685", "taxId": "41875", "score": 1027.0}, {"name": "chr_13_RCC685", "taxId": "41875", "score": 1024.0}, {"name": "chr_13_RCC685", "taxId": "41875", "score": 1024.0}, {"name": "chr_13_RCC685", "taxId": "41875", "score": 1003.0}, {"name": "chr_13_RCC685", "taxId": "41875", "score": 1000.0}, {"name": "chr_13_RCC685", "taxId": "41875", "score": 996.0}, {"name": "chr_13_RCC685", "taxId": "41875", "score": 996.0}, {"name": "chr_13_RCC685", "taxId": "41875", "score": 970.0}, {"name": "chr_13_RCC685", "taxId": "41875", "score": 955.0}, {"name": "chr_13_RCC685", "taxId": "41875", "score": 953.0}, {"name": "chr_13_RCC685", "taxId": "41875", "score": 950.0}, {"name": "chr_13_RCC685", "taxId": "41875", "score": 939.0}, {"name": "chr_13_RCC685", "taxId": "41875", "score": 915.0}, {"name": "chr_13_RCC685", "taxId": "41875", "score": 909.0}, {"name": "chr_13_RCC685", "taxId": "41875", "score": 909.0}, {"name": "chr_13_RCC685", "taxId": "41875", "score": 905.0}, {"name": "chr_13_RCC685", "taxId": "41875", "score": 898.0}, {"name": "chr_13_RCC685", "taxId": "41875", "score": 889.0}, {"name": "chr_13_RCC685", "taxId": "41875", "score": 867.0}, {"name": "chr_13_RCC685", "taxId": "41875", "score": 865.0}, {"name": "chr_13_RCC685", "taxId": "41875", "score": 861.0}, {"name": "chr_13_RCC685", "taxId": "41875", "score": 852.0}, {"name": "chr_13_RCC685", "taxId": "41875", "score": 850.0}, {"name": "chr_13_RCC685", "taxId": "41875", "score": 846.0}, {"name": "chr_13_RCC685", "taxId": "41875", "score": 843.0}, {"name": "chr_13_RCC685", "taxId": "41875", "score": 824.0}, {"name": "chr_13_RCC685", "taxId": "41875", "score": 817.0}, {"name": "chr_13_RCC685", "taxId": "41875", "score": 808.0}, {"name": "chr_13_RCC685", "taxId": "41875", "score": 798.0}, {"name": "chr_13_RCC685", "taxId": "41875", "score": 785.0}, {"name": "chr_13_RCC685", "taxId": "41875", "score": 784.0}, {"name": "chr_13_RCC685", "taxId": "41875", "score": 776.0}, {"name": "chr_13_RCC685", "taxId": "41875", "score": 773.0}, {"name": "chr_13_RCC685", "taxId": "41875", "score": 763.0}, {"name": "chr_13_RCC685", "taxId": "41875", "score": 750.0}, {"name": "chr_13_RCC685", "taxId": "41875", "score": 749.0}, {"name": "chr_13_RCC685", "taxId": "41875", "score": 723.0}, {"name": "chr_13_RCC685", "taxId": "41875", "score": 721.0}, {"name": "chr_13_RCC685", "taxId": "41875", "score": 719.0}, {"name": "chr_13_RCC685", "taxId": "41875", "score": 701.0}, {"name": "chr_13_RCC685", "taxId": "41875", "score": 695.0}, {"name": "chr_13_RCC685", "taxId": "41875", "score": 680.0}, {"name": "chr_13_RCC685", "taxId": "41875", "score": 658.0}, {"name": "chr_13_RCC685", "taxId": "41875", "score": 652.0}, {"name": "chr_13_RCC685", "taxId": "41875", "score": 652.0}, {"name": "chr_13_RCC685", "taxId": "41875", "score": 652.0}, {"name": "chr_13_RCC685", "taxId": "41875", "score": 649.0}, {"name": "chr_13_RCC685", "taxId": "41875", "score": 649.0}, {"name": "chr_13_RCC685", "taxId": "41875", "score": 641.0}, {"name": "chr_13_RCC685", "taxId": "41875", "score": 636.0}, {"name": "chr_13_RCC685", "taxId": "41875", "score": 627.0}, {"name": "chr_13_RCC685", "taxId": "41875", "score": 619.0}, {"name": "chr_13_RCC685", "taxId": "41875", "score": 619.0}, {"name": "chr_13_RCC685", "taxId": "41875", "score": 617.0}, {"name": "chr_13_RCC685", "taxId": "41875", "score": 612.0}, {"name": "chr_13_RCC685", "taxId": "41875", "score": 608.0}, {"name": "chr_13_RCC685", "taxId": "41875", "score": 579.0}, {"name": "chr_13_RCC685", "taxId": "41875", "score": 577.0}, {"name": "chr_13_RCC685", "taxId": "41875", "score": 577.0}, {"name": "chr_13_RCC685", "taxId": "41875", "score": 568.0}, {"name": "chr_13_RCC685", "taxId": "41875", "score": 566.0}, {"name": "chr_13_RCC685", "taxId": "41875", "score": 555.0}, {"name": "chr_13_RCC685", "taxId": "41875", "score": 553.0}, {"name": "chr_13_RCC685", "taxId": "41875", "score": 536.0}, {"name": "chr_13_RCC685", "taxId": "41875", "score": 523.0}, {"name": "chr_13_RCC685", "taxId": "41875", "score": 523.0}, {"name": "chr_13_RCC685", "taxId": "41875", "score": 523.0}, {"name": "chr_13_RCC685", "taxId": "41875", "score": 499.0}, {"name": "chr_13_RCC685", "taxId": "41875", "score": 473.0}, {"name": "chr_13_RCC685", "taxId": "41875", "score": 468.0}, {"name": "chr_13_RCC685", "taxId": "41875", "score": 466.0}, {"name": "chr_13_RCC685", "taxId": "41875", "score": 451.0}, {"name": "chr_13_RCC685", "taxId": "41875", "score": 451.0}, {"name": "chr_13_RCC685", "taxId": "41875", "score": 449.0}, {"name": "chr_13_RCC685", "taxId": "41875", "score": 446.0}, {"name": "chr_13_RCC685", "taxId": "41875", "score": 440.0}, {"name": "chr_13_RCC685", "taxId": "41875", "score": 438.0}, {"name": "chr_13_RCC685", "taxId": "41875", "score": 425.0}, {"name": "chr_13_RCC685", "taxId": "41875", "score": 422.0}, {"name": "chr_13_RCC685", "taxId": "41875", "score": 420.0}, {"name": "chr_13_RCC685", "taxId": "41875", "score": 412.0}, {"name": "chr_13_RCC685", "taxId": "41875", "score": 370.0}, {"name": "chr_13_RCC685", "taxId": "41875", "score": 366.0}, {"name": "chr_13_RCC685", "taxId": "41875", "score": 361.0}, {"name": "chr_13_RCC685", "taxId": "41875", "score": 346.0}, {"name": "chr_13_RCC685", "taxId": "41875", "score": 335.0}, {"name": "chr_13_RCC685", "taxId": "41875", "score": 318.0}, {"name": "chr_13_RCC685", "taxId": "41875", "score": 316.0}, {"name": "chr_13_RCC685", "taxId": "41875", "score": 307.0}, {"name": "chr_13_RCC685", "taxId": "41875", "score": 265.0}, {"name": "chr_13_RCC685", "taxId": "41875", "score": 239.0}, {"name": "chr_13_RCC685", "taxId": "41875", "score": 237.0}, {"name": "chr_13_RCC685", "taxId": "41875", "score": 231.0}, {"name": "chr_13_RCC685", "taxId": "41875", "score": 219.0}, {"name": "chr_13_RCC685", "taxId": "41875", "score": 217.0}, {"name": "chr_13_RCC685", "taxId": "41875", "score": 204.0}, {"name": "chr_13_RCC685", "taxId": "41875", "score": 196.0}, {"name": "chr_13_RCC685", "taxId": "41875", "score": 196.0}, {"name": "chr_13_RCC685", "taxId": "41875", "score": 196.0}, {"name": "chr_13_RCC685", "taxId": "41875", "score": 191.0}, {"name": "chr_13_RCC685", "taxId": "41875", "score": 191.0}, {"name": "chr_13_RCC685", "taxId": "41875", "score": 191.0}, {"name": "chr_13_RCC685", "taxId": "41875", "score": 187.0}, {"name": "chr_13_RCC685", "taxId": "41875", "score": 187.0}, {"name": "chr_13_RCC685", "taxId": "41875", "score": 182.0}, {"name": "chr_13_RCC685", "taxId": "41875", "score": 180.0}, {"name": "chr_13_RCC685", "taxId": "41875", "score": 176.0}, {"name": "chr_13_RCC685", "taxId": "41875", "score": 176.0}, {"name": "chr_13_RCC685", "taxId": "41875", "score": 176.0}, {"name": "chr_13_RCC685", "taxId": "41875", "score": 40213.0}, {"name": "chr_13_RCC685", "taxId": "41875", "score": 15699.0}, {"name": "chr_13_RCC685", "taxId": "41875", "score": 14174.0}, {"name": "chr_13_RCC685", "taxId": "41875", "score": 13900.0}, {"name": "chr_13_RCC685", "taxId": "41875", "score": 12358.0}, {"name": "chr_13_RCC685", "taxId": "41875", "score": 9923.0}, {"name": "chr_13_RCC685", "taxId": "41875", "score": 8733.0}, {"name": "chr_13_RCC685", "taxId": "41875", "score": 8552.0}, {"name": "chr_13_RCC685", "taxId": "41875", "score": 8419.0}, {"name": "chr_13_RCC685", "taxId": "41875", "score": 6586.0}, {"name": "chr_13_RCC685", "taxId": "41875", "score": 6154.0}, {"name": "chr_13_RCC685", "taxId": "41875", "score": 5092.0}, {"name": "chr_13_RCC685", "taxId": "41875", "score": 4663.0}, {"name": "chr_13_RCC685", "taxId": "41875", "score": 4645.0}, {"name": "chr_13_RCC685", "taxId": "41875", "score": 4436.0}, {"name": "chr_13_RCC685", "taxId": "41875", "score": 4436.0}, {"name": "chr_13_RCC685", "taxId": "41875", "score": 3391.0}, {"name": "chr_13_RCC685", "taxId": "41875", "score": 3288.0}, {"name": "chr_13_RCC685", "taxId": "41875", "score": 3260.0}, {"name": "chr_13_RCC685", "taxId": "41875", "score": 3140.0}, {"name": "chr_13_RCC685", "taxId": "41875", "score": 3133.0}, {"name": "chr_13_RCC685", "taxId": "41875", "score": 1330.0}, {"name": "chr_13_RCC685", "taxId": "41875", "score": 1273.0}, {"name": "chr_13_RCC685", "taxId": "41875", "score": 1267.0}, {"name": "chr_13_RCC685", "taxId": "41875", "score": 861.0}, {"name": "chr_13_RCC685", "taxId": "41875", "score": 852.0}, {"name": "chr_13_RCC685", "taxId": "41875", "score": 808.0}, {"name": "chr_13_RCC685", "taxId": "41875", "score": 701.0}, {"name": "chr_13_RCC685", "taxId": "41875", "score": 652.0}, {"name": "chr_13_RCC685", "taxId": "41875", "score": 652.0}, {"name": "chr_13_RCC685", "taxId": "41875", "score": 652.0}, {"name": "chr_13_RCC685", "taxId": "41875", "score": 636.0}, {"name": "chr_13_RCC685", "taxId": "41875", "score": 619.0}, {"name": "chr_13_RCC685", "taxId": "41875", "score": 579.0}, {"name": "chr_13_RCC685", "taxId": "41875", "score": 577.0}, {"name": "chr_13_RCC685", "taxId": "41875", "score": 536.0}, {"name": "chr_13_RCC685", "taxId": "41875", "score": 523.0}, {"name": "chr_13_RCC685", "taxId": "41875", "score": 514.0}, {"name": "chr_13_RCC685", "taxId": "41875", "score": 503.0}, {"name": "chr_13_RCC685", "taxId": "41875", "score": 451.0}, {"name": "chr_13_RCC685", "taxId": "41875", "score": 440.0}, {"name": "chr_13_RCC685", "taxId": "41875", "score": 438.0}, {"name": "chr_13_RCC685", "taxId": "41875", "score": 412.0}, {"name": "chr_13_RCC685", "taxId": "41875", "score": 387.0}, {"name": "chr_13_RCC685", "taxId": "41875", "score": 366.0}, {"name": "chr_13_RCC685", "taxId": "41875", "score": 231.0}, {"name": "chr_13_RCC685", "taxId": "41875", "score": 230.0}, {"name": "chr_13_RCC685", "taxId": "41875", "score": 31480.0}, {"name": "chr_13_RCC685", "taxId": "41875", "score": 5336.0}, {"name": "chr_13_RCC685", "taxId": "41875", "score": 335.0}, {"name": "chr_13_RCC685", "taxId": "41875", "score": 178.0}, {"name": "chr_13_RCC685", "taxId": "41875", "score": 21693.0}, {"name": "chr_13_RCC685", "taxId": "41875", "score": 651.0}, {"name": "chr_13_RCC685", "taxId": "41875", "score": 20783.0}, {"name": "chr_13_RCC685", "taxId": "41875", "score": 16399.0}, {"name": "chr_13_RCC685", "taxId": "41875", "score": 9998.0}, {"name": "chr_13_RCC685", "taxId": "41875", "score": 8757.0}, {"name": "chr_13_RCC685", "taxId": "41875", "score": 4964.0}, {"name": "chr_13_RCC685", "taxId": "41875", "score": 4582.0}, {"name": "chr_13_RCC685", "taxId": "41875", "score": 3633.0}, {"name": "chr_13_RCC685", "taxId": "41875", "score": 3546.0}, {"name": "chr_13_RCC685", "taxId": "41875", "score": 3446.0}, {"name": "chr_13_RCC685", "taxId": "41875", "score": 3190.0}, {"name": "chr_13_RCC685", "taxId": "41875", "score": 2455.0}, {"name": "chr_13_RCC685", "taxId": "41875", "score": 2265.0}, {"name": "chr_13_RCC685", "taxId": "41875", "score": 2106.0}, {"name": "chr_13_RCC685", "taxId": "41875", "score": 1890.0}, {"name": "chr_13_RCC685", "taxId": "41875", "score": 1873.0}, {"name": "chr_13_RCC685", "taxId": "41875", "score": 1757.0}, {"name": "chr_13_RCC685", "taxId": "41875", "score": 1546.0}, {"name": "chr_13_RCC685", "taxId": "41875", "score": 1358.0}, {"name": "chr_13_RCC685", "taxId": "41875", "score": 1212.0}, {"name": "chr_13_RCC685", "taxId": "41875", "score": 1133.0}, {"name": "chr_13_RCC685", "taxId": "41875", "score": 1110.0}, {"name": "chr_13_RCC685", "taxId": "41875", "score": 1109.0}, {"name": "chr_13_RCC685", "taxId": "41875", "score": 1000.0}, {"name": "chr_13_RCC685", "taxId": "41875", "score": 865.0}, {"name": "chr_13_RCC685", "taxId": "41875", "score": 850.0}, {"name": "chr_13_RCC685", "taxId": "41875", "score": 750.0}, {"name": "chr_13_RCC685", "taxId": "41875", "score": 723.0}, {"name": "chr_13_RCC685", "taxId": "41875", "score": 701.0}, {"name": "chr_13_RCC685", "taxId": "41875", "score": 649.0}, {"name": "chr_13_RCC685", "taxId": "41875", "score": 649.0}, {"name": "chr_13_RCC685", "taxId": "41875", "score": 640.0}, {"name": "chr_13_RCC685", "taxId": "41875", "score": 617.0}, {"name": "chr_13_RCC685", "taxId": "41875", "score": 612.0}, {"name": "chr_13_RCC685", "taxId": "41875", "score": 555.0}, {"name": "chr_13_RCC685", "taxId": "41875", "score": 555.0}, {"name": "chr_13_RCC685", "taxId": "41875", "score": 523.0}, {"name": "chr_13_RCC685", "taxId": "41875", "score": 512.0}, {"name": "chr_13_RCC685", "taxId": "41875", "score": 460.0}, {"name": "chr_13_RCC685", "taxId": "41875", "score": 196.0}, {"name": "chr_13_RCC685", "taxId": "41875", "score": 19372.0}, {"name": "chr_13_RCC685", "taxId": "41875", "score": 13175.0}, {"name": "chr_13_RCC685", "taxId": "41875", "score": 841.0}, {"name": "chr_13_RCC685", "taxId": "41875", "score": 12382.0}, {"name": "chr_13_RCC685", "taxId": "41875", "score": 11540.0}, {"name": "chr_13_RCC685", "taxId": "41875", "score": 6649.0}, {"name": "chr_13_RCC685", "taxId": "41875", "score": 10842.0}, {"name": "chr_13_RCC685", "taxId": "41875", "score": 9358.0}, {"name": "chr_13_RCC685", "taxId": "41875", "score": 9014.0}, {"name": "chr_13_RCC685", "taxId": "41875", "score": 8050.0}, {"name": "chr_13_RCC685", "taxId": "41875", "score": 7906.0}, {"name": "chr_13_RCC685", "taxId": "41875", "score": 7825.0}, {"name": "chr_13_RCC685", "taxId": "41875", "score": 7273.0}, {"name": "chr_13_RCC685", "taxId": "41875", "score": 4353.0}, {"name": "chr_13_RCC685", "taxId": "41875", "score": 403.0}, {"name": "chr_13_RCC685", "taxId": "41875", "score": 361.0}, {"name": "chr_13_RCC685", "taxId": "41875", "score": 6970.0}, {"name": "chr_13_RCC685", "taxId": "41875", "score": 6599.0}, {"name": "chr_13_RCC685", "taxId": "41875", "score": 6421.0}, {"name": "chr_13_RCC685", "taxId": "41875", "score": 6277.0}, {"name": "chr_13_RCC685", "taxId": "41875", "score": 5975.0}, {"name": "chr_13_RCC685", "taxId": "41875", "score": 5951.0}, {"name": "chr_13_RCC685", "taxId": "41875", "score": 5264.0}, {"name": "chr_13_RCC685", "taxId": "41875", "score": 1677.0}, {"name": "chr_13_RCC685", "taxId": "41875", "score": 1528.0}, {"name": "chr_13_RCC685", "taxId": "41875", "score": 1323.0}, {"name": "chr_13_RCC685", "taxId": "41875", "score": 1293.0}, {"name": "chr_13_RCC685", "taxId": "41875", "score": 1221.0}, {"name": "chr_13_RCC685", "taxId": "41875", "score": 1190.0}, {"name": "chr_13_RCC685", "taxId": "41875", "score": 1177.0}, {"name": "chr_13_RCC685", "taxId": "41875", "score": 1003.0}, {"name": "chr_13_RCC685", "taxId": "41875", "score": 996.0}, {"name": "chr_13_RCC685", "taxId": "41875", "score": 970.0}, {"name": "chr_13_RCC685", "taxId": "41875", "score": 939.0}, {"name": "chr_13_RCC685", "taxId": "41875", "score": 909.0}, {"name": "chr_13_RCC685", "taxId": "41875", "score": 905.0}, {"name": "chr_13_RCC685", "taxId": "41875", "score": 898.0}, {"name": "chr_13_RCC685", "taxId": "41875", "score": 846.0}, {"name": "chr_13_RCC685", "taxId": "41875", "score": 817.0}, {"name": "chr_13_RCC685", "taxId": "41875", "score": 776.0}, {"name": "chr_13_RCC685", "taxId": "41875", "score": 776.0}, {"name": "chr_13_RCC685", "taxId": "41875", "score": 773.0}, {"name": "chr_13_RCC685", "taxId": "41875", "score": 763.0}, {"name": "chr_13_RCC685", "taxId": "41875", "score": 719.0}, {"name": "chr_13_RCC685", "taxId": "41875", "score": 680.0}, {"name": "chr_13_RCC685", "taxId": "41875", "score": 619.0}, {"name": "chr_13_RCC685", "taxId": "41875", "score": 370.0}, {"name": "chr_13_RCC685", "taxId": "41875", "score": 318.0}, {"name": "chr_13_RCC685", "taxId": "41875", "score": 307.0}, {"name": "chr_13_RCC685", "taxId": "41875", "score": 180.0}, {"name": "chr_13_RCC685", "taxId": "41875", "score": 5890.0}, {"name": "chr_13_RCC685", "taxId": "41875", "score": 5884.0}, {"name": "chr_13_RCC685", "taxId": "41875", "score": 5853.0}, {"name": "chr_13_RCC685", "taxId": "41875", "score": 662.0}, {"name": "chr_13_RCC685", "taxId": "41875", "score": 5834.0}, {"name": "chr_13_RCC685", "taxId": "41875", "score": 5819.0}, {"name": "chr_13_RCC685", "taxId": "41875", "score": 5518.0}, {"name": "chr_13_RCC685", "taxId": "41875", "score": 5493.0}, {"name": "chr_13_RCC685", "taxId": "41875", "score": 5219.0}, {"name": "chr_13_RCC685", "taxId": "41875", "score": 5203.0}, {"name": "chr_13_RCC685", "taxId": "41875", "score": 5197.0}, {"name": "chr_13_RCC685", "taxId": "41875", "score": 5158.0}, {"name": "chr_13_RCC685", "taxId": "41875", "score": 5132.0}, {"name": "chr_13_RCC685", "taxId": "41875", "score": 5060.0}, {"name": "chr_13_RCC685", "taxId": "41875", "score": 5053.0}, {"name": "chr_13_RCC685", "taxId": "41875", "score": 5042.0}, {"name": "chr_13_RCC685", "taxId": "41875", "score": 5025.0}, {"name": "chr_13_RCC685", "taxId": "41875", "score": 4929.0}, {"name": "chr_13_RCC685", "taxId": "41875", "score": 4920.0}, {"name": "chr_13_RCC685", "taxId": "41875", "score": 4822.0}, {"name": "chr_13_RCC685", "taxId": "41875", "score": 4804.0}, {"name": "chr_13_RCC685", "taxId": "41875", "score": 4752.0}, {"name": "chr_13_RCC685", "taxId": "41875", "score": 4748.0}, {"name": "chr_13_RCC685", "taxId": "41875", "score": 4654.0}, {"name": "chr_13_RCC685", "taxId": "41875", "score": 4584.0}, {"name": "chr_13_RCC685", "taxId": "41875", "score": 4527.0}, {"name": "chr_13_RCC685", "taxId": "41875", "score": 2300.0}, {"name": "chr_13_RCC685", "taxId": "41875", "score": 4457.0}, {"name": "chr_13_RCC685", "taxId": "41875", "score": 4410.0}, {"name": "chr_13_RCC685", "taxId": "41875", "score": 4276.0}, {"name": "chr_13_RCC685", "taxId": "41875", "score": 1402.0}, {"name": "chr_13_RCC685", "taxId": "41875", "score": 4246.0}, {"name": "chr_13_RCC685", "taxId": "41875", "score": 4233.0}, {"name": "chr_13_RCC685", "taxId": "41875", "score": 4185.0}, {"name": "chr_13_RCC685", "taxId": "41875", "score": 1995.0}, {"name": "chr_13_RCC685", "taxId": "41875", "score": 4080.0}, {"name": "chr_13_RCC685", "taxId": "41875", "score": 4034.0}, {"name": "chr_13_RCC685", "taxId": "41875", "score": 4030.0}, {"name": "chr_13_RCC685", "taxId": "41875", "score": 4000.0}, {"name": "chr_13_RCC685", "taxId": "41875", "score": 4000.0}, {"name": "chr_13_RCC685", "taxId": "41875", "score": 3978.0}, {"name": "chr_13_RCC685", "taxId": "41875", "score": 3973.0}, {"name": "chr_13_RCC685", "taxId": "41875", "score": 3930.0}, {"name": "chr_13_RCC685", "taxId": "41875", "score": 636.0}, {"name": "chr_13_RCC685", "taxId": "41875", "score": 3890.0}, {"name": "chr_13_RCC685", "taxId": "41875", "score": 3873.0}, {"name": "chr_13_RCC685", "taxId": "41875", "score": 3832.0}, {"name": "chr_13_RCC685", "taxId": "41875", "score": 3819.0}, {"name": "chr_13_RCC685", "taxId": "41875", "score": 3786.0}, {"name": "chr_13_RCC685", "taxId": "41875", "score": 3747.0}, {"name": "chr_13_RCC685", "taxId": "41875", "score": 444.0}, {"name": "chr_13_RCC685", "taxId": "41875", "score": 3786.0}, {"name": "chr_13_RCC685", "taxId": "41875", "score": 3747.0}, {"name": "chr_13_RCC685", "taxId": "41875", "score": 444.0}, {"name": "chr_13_RCC685", "taxId": "41875", "score": 305.0}, {"name": "chr_13_RCC685", "taxId": "41875", "score": 222.0}, {"name": "chr_13_RCC685", "taxId": "41875", "score": 189.0}, {"name": "chr_13_RCC685", "taxId": "41875", "score": 3784.0}, {"name": "chr_13_RCC685", "taxId": "41875", "score": 3773.0}, {"name": "chr_13_RCC685", "taxId": "41875", "score": 3707.0}, {"name": "chr_13_RCC685", "taxId": "41875", "score": 3692.0}, {"name": "chr_13_RCC685", "taxId": "41875", "score": 3685.0}, {"name": "chr_13_RCC685", "taxId": "41875", "score": 3651.0}, {"name": "chr_13_RCC685", "taxId": "41875", "score": 3629.0}, {"name": "chr_13_RCC685", "taxId": "41875", "score": 3591.0}, {"name": "chr_13_RCC685", "taxId": "41875", "score": 3570.0}, {"name": "chr_13_RCC685", "taxId": "41875", "score": 3552.0}, {"name": "chr_13_RCC685", "taxId": "41875", "score": 3465.0}, {"name": "chr_13_RCC685", "taxId": "41875", "score": 3452.0}, {"name": "chr_13_RCC685", "taxId": "41875", "score": 3435.0}, {"name": "chr_13_RCC685", "taxId": "41875", "score": 3426.0}, {"name": "chr_13_RCC685", "taxId": "41875", "score": 628.0}, {"name": "chr_13_RCC685", "taxId": "41875", "score": 3413.0}, {"name": "chr_13_RCC685", "taxId": "41875", "score": 3358.0}, {"name": "chr_13_RCC685", "taxId": "41875", "score": 3352.0}, {"name": "chr_13_RCC685", "taxId": "41875", "score": 3347.0}, {"name": "chr_13_RCC685", "taxId": "41875", "score": 3341.0}, {"name": "chr_13_RCC685", "taxId": "41875", "score": 3321.0}, {"name": "chr_13_RCC685", "taxId": "41875", "score": 3314.0}, {"name": "chr_13_RCC685", "taxId": "41875", "score": 3293.0}, {"name": "chr_13_RCC685", "taxId": "41875", "score": 3280.0}, {"name": "chr_13_RCC685", "taxId": "41875", "score": 3280.0}, {"name": "chr_13_RCC685", "taxId": "41875", "score": 183.0}, {"name": "chr_13_RCC685", "taxId": "41875", "score": 3275.0}, {"name": "chr_13_RCC685", "taxId": "41875", "score": 3269.0}, {"name": "chr_13_RCC685", "taxId": "41875", "score": 3264.0}, {"name": "chr_13_RCC685", "taxId": "41875", "score": 3262.0}, {"name": "chr_13_RCC685", "taxId": "41875", "score": 616.0}, {"name": "chr_13_RCC685", "taxId": "41875", "score": 3256.0}, {"name": "chr_13_RCC685", "taxId": "41875", "score": 575.0}, {"name": "chr_13_RCC685", "taxId": "41875", "score": 3243.0}, {"name": "chr_13_RCC685", "taxId": "41875", "score": 3225.0}, {"name": "chr_13_RCC685", "taxId": "41875", "score": 3197.0}, {"name": "chr_13_RCC685", "taxId": "41875", "score": 3197.0}, {"name": "chr_13_RCC685", "taxId": "41875", "score": 3192.0}, {"name": "chr_13_RCC685", "taxId": "41875", "score": 3186.0}, {"name": "chr_13_RCC685", "taxId": "41875", "score": 3140.0}, {"name": "chr_13_RCC685", "taxId": "41875", "score": 2193.0}, {"name": "chr_13_RCC685", "taxId": "41875", "score": 2187.0}, {"name": "chr_13_RCC685", "taxId": "41875", "score": 929.0}, {"name": "chr_13_RCC685", "taxId": "41875", "score": 904.0}, {"name": "chr_13_RCC685", "taxId": "41875", "score": 865.0}, {"name": "chr_13_RCC685", "taxId": "41875", "score": 835.0}, {"name": "chr_13_RCC685", "taxId": "41875", "score": 728.0}, {"name": "chr_13_RCC685", "taxId": "41875", "score": 721.0}, {"name": "chr_13_RCC685", "taxId": "41875", "score": 691.0}, {"name": "chr_13_RCC685", "taxId": "41875", "score": 652.0}, {"name": "chr_13_RCC685", "taxId": "41875", "score": 484.0}, {"name": "chr_13_RCC685", "taxId": "41875", "score": 455.0}, {"name": "chr_13_RCC685", "taxId": "41875", "score": 446.0}, {"name": "chr_13_RCC685", "taxId": "41875", "score": 215.0}, {"name": "chr_13_RCC685", "taxId": "41875", "score": 211.0}, {"name": "chr_13_RCC685", "taxId": "41875", "score": 3140.0}, {"name": "chr_13_RCC685", "taxId": "41875", "score": 2193.0}, {"name": "chr_13_RCC685", "taxId": "41875", "score": 2187.0}, {"name": "chr_13_RCC685", "taxId": "41875", "score": 931.0}, {"name": "chr_13_RCC685", "taxId": "41875", "score": 929.0}, {"name": "chr_13_RCC685", "taxId": "41875", "score": 904.0}, {"name": "chr_13_RCC685", "taxId": "41875", "score": 835.0}, {"name": "chr_13_RCC685", "taxId": "41875", "score": 776.0}, {"name": "chr_13_RCC685", "taxId": "41875", "score": 771.0}, {"name": "chr_13_RCC685", "taxId": "41875", "score": 728.0}, {"name": "chr_13_RCC685", "taxId": "41875", "score": 721.0}, {"name": "chr_13_RCC685", "taxId": "41875", "score": 715.0}, {"name": "chr_13_RCC685", "taxId": "41875", "score": 691.0}, {"name": "chr_13_RCC685", "taxId": "41875", "score": 652.0}, {"name": "chr_13_RCC685", "taxId": "41875", "score": 580.0}, {"name": "chr_13_RCC685", "taxId": "41875", "score": 544.0}, {"name": "chr_13_RCC685", "taxId": "41875", "score": 497.0}, {"name": "chr_13_RCC685", "taxId": "41875", "score": 497.0}, {"name": "chr_13_RCC685", "taxId": "41875", "score": 475.0}, {"name": "chr_13_RCC685", "taxId": "41875", "score": 446.0}, {"name": "chr_13_RCC685", "taxId": "41875", "score": 309.0}, {"name": "chr_13_RCC685", "taxId": "41875", "score": 298.0}, {"name": "chr_13_RCC685", "taxId": "41875", "score": 215.0}, {"name": "chr_13_RCC685", "taxId": "41875", "score": 198.0}, {"name": "chr_13_RCC685", "taxId": "41875", "score": 3134.0}, {"name": "chr_13_RCC685", "taxId": "41875", "score": 3123.0}, {"name": "chr_13_RCC685", "taxId": "41875", "score": 3103.0}, {"name": "chr_13_RCC685", "taxId": "41875", "score": 3103.0}, {"name": "chr_13_RCC685", "taxId": "41875", "score": 3103.0}, {"name": "chr_13_RCC685", "taxId": "41875", "score": 3092.0}, {"name": "chr_13_RCC685", "taxId": "41875", "score": 3075.0}, {"name": "chr_13_RCC685", "taxId": "41875", "score": 3070.0}, {"name": "chr_13_RCC685", "taxId": "41875", "score": 3037.0}, {"name": "chr_13_RCC685", "taxId": "41875", "score": 3025.0}, {"name": "chr_13_RCC685", "taxId": "41875", "score": 3003.0}, {"name": "chr_13_RCC685", "taxId": "41875", "score": 2976.0}, {"name": "chr_13_RCC685", "taxId": "41875", "score": 2961.0}, {"name": "chr_13_RCC685", "taxId": "41875", "score": 2944.0}, {"name": "chr_13_RCC685", "taxId": "41875", "score": 2907.0}, {"name": "chr_13_RCC685", "taxId": "41875", "score": 2856.0}, {"name": "chr_13_RCC685", "taxId": "41875", "score": 2824.0}, {"name": "chr_13_RCC685", "taxId": "41875", "score": 985.0}, {"name": "chr_13_RCC685", "taxId": "41875", "score": 425.0}, {"name": "chr_13_RCC685", "taxId": "41875", "score": 285.0}, {"name": "chr_13_RCC685", "taxId": "41875", "score": 211.0}, {"name": "chr_13_RCC685", "taxId": "41875", "score": 2822.0}, {"name": "chr_13_RCC685", "taxId": "41875", "score": 2811.0}, {"name": "chr_13_RCC685", "taxId": "41875", "score": 2806.0}, {"name": "chr_13_RCC685", "taxId": "41875", "score": 2806.0}, {"name": "chr_13_RCC685", "taxId": "41875", "score": 2776.0}, {"name": "chr_13_RCC685", "taxId": "41875", "score": 2767.0}, {"name": "chr_13_RCC685", "taxId": "41875", "score": 2767.0}, {"name": "chr_13_RCC685", "taxId": "41875", "score": 2765.0}, {"name": "chr_13_RCC685", "taxId": "41875", "score": 2732.0}, {"name": "chr_13_RCC685", "taxId": "41875", "score": 2700.0}, {"name": "chr_13_RCC685", "taxId": "41875", "score": 2699.0}, {"name": "chr_13_RCC685", "taxId": "41875", "score": 2693.0}, {"name": "chr_13_RCC685", "taxId": "41875", "score": 2678.0}, {"name": "chr_13_RCC685", "taxId": "41875", "score": 2649.0}, {"name": "chr_13_RCC685", "taxId": "41875", "score": 2628.0}, {"name": "chr_13_RCC685", "taxId": "41875", "score": 2621.0}, {"name": "chr_13_RCC685", "taxId": "41875", "score": 2606.0}, {"name": "chr_13_RCC685", "taxId": "41875", "score": 2588.0}, {"name": "chr_13_RCC685", "taxId": "41875", "score": 2584.0}, {"name": "chr_13_RCC685", "taxId": "41875", "score": 2580.0}, {"name": "chr_13_RCC685", "taxId": "41875", "score": 935.0}, {"name": "chr_13_RCC685", "taxId": "41875", "score": 2579.0}, {"name": "chr_13_RCC685", "taxId": "41875", "score": 2560.0}, {"name": "chr_13_RCC685", "taxId": "41875", "score": 2543.0}, {"name": "chr_13_RCC685", "taxId": "41875", "score": 540.0}, {"name": "chr_13_RCC685", "taxId": "41875", "score": 2538.0}, {"name": "chr_13_RCC685", "taxId": "41875", "score": 2514.0}, {"name": "chr_13_RCC685", "taxId": "41875", "score": 272.0}, {"name": "chr_13_RCC685", "taxId": "41875", "score": 2510.0}, {"name": "chr_13_RCC685", "taxId": "41875", "score": 2499.0}, {"name": "chr_13_RCC685", "taxId": "41875", "score": 2422.0}, {"name": "chr_13_RCC685", "taxId": "41875", "score": 2394.0}, {"name": "chr_13_RCC685", "taxId": "41875", "score": 2388.0}, {"name": "chr_13_RCC685", "taxId": "41875", "score": 2377.0}, {"name": "chr_13_RCC685", "taxId": "41875", "score": 1371.0}, {"name": "chr_13_RCC685", "taxId": "41875", "score": 2366.0}, {"name": "chr_13_RCC685", "taxId": "41875", "score": 2361.0}, {"name": "chr_13_RCC685", "taxId": "41875", "score": 2351.0}, {"name": "chr_13_RCC685", "taxId": "41875", "score": 2350.0}, {"name": "chr_13_RCC685", "taxId": "41875", "score": 2327.0}, {"name": "chr_13_RCC685", "taxId": "41875", "score": 2322.0}, {"name": "chr_13_RCC685", "taxId": "41875", "score": 2278.0}, {"name": "chr_13_RCC685", "taxId": "41875", "score": 2272.0}, {"name": "chr_13_RCC685", "taxId": "41875", "score": 2272.0}, {"name": "chr_13_RCC685", "taxId": "41875", "score": 2266.0}, {"name": "chr_13_RCC685", "taxId": "41875", "score": 2255.0}, {"name": "chr_13_RCC685", "taxId": "41875", "score": 2230.0}, {"name": "chr_13_RCC685", "taxId": "41875", "score": 2209.0}, {"name": "chr_13_RCC685", "taxId": "41875", "score": 902.0}, {"name": "chr_13_RCC685", "taxId": "41875", "score": 2209.0}, {"name": "chr_13_RCC685", "taxId": "41875", "score": 558.0}, {"name": "chr_13_RCC685", "taxId": "41875", "score": 196.0}, {"name": "chr_13_RCC685", "taxId": "41875", "score": 2200.0}, {"name": "chr_13_RCC685", "taxId": "41875", "score": 2191.0}, {"name": "chr_13_RCC685", "taxId": "41875", "score": 2185.0}, {"name": "chr_13_RCC685", "taxId": "41875", "score": 2167.0}, {"name": "chr_13_RCC685", "taxId": "41875", "score": 2145.0}, {"name": "chr_13_RCC685", "taxId": "41875", "score": 2134.0}, {"name": "chr_13_RCC685", "taxId": "41875", "score": 2128.0}, {"name": "chr_13_RCC685", "taxId": "41875", "score": 2122.0}, {"name": "chr_13_RCC685", "taxId": "41875", "score": 2117.0}, {"name": "chr_13_RCC685", "taxId": "41875", "score": 2113.0}, {"name": "chr_13_RCC685", "taxId": "41875", "score": 1838.0}, {"name": "chr_13_RCC685", "taxId": "41875", "score": 2078.0}, {"name": "chr_13_RCC685", "taxId": "41875", "score": 2071.0}, {"name": "chr_13_RCC685", "taxId": "41875", "score": 1031.0}, {"name": "chr_13_RCC685", "taxId": "41875", "score": 904.0}, {"name": "chr_13_RCC685", "taxId": "41875", "score": 833.0}, {"name": "chr_13_RCC685", "taxId": "41875", "score": 832.0}, {"name": "chr_13_RCC685", "taxId": "41875", "score": 737.0}, {"name": "chr_13_RCC685", "taxId": "41875", "score": 712.0}, {"name": "chr_13_RCC685", "taxId": "41875", "score": 669.0}, {"name": "chr_13_RCC685", "taxId": "41875", "score": 562.0}, {"name": "chr_13_RCC685", "taxId": "41875", "score": 536.0}, {"name": "chr_13_RCC685", "taxId": "41875", "score": 396.0}, {"name": "chr_13_RCC685", "taxId": "41875", "score": 285.0}, {"name": "chr_13_RCC685", "taxId": "41875", "score": 209.0}, {"name": "chr_13_RCC685", "taxId": "41875", "score": 182.0}, {"name": "chr_13_RCC685", "taxId": "41875", "score": 2058.0}, {"name": "chr_13_RCC685", "taxId": "41875", "score": 2050.0}, {"name": "chr_13_RCC685", "taxId": "41875", "score": 2045.0}, {"name": "chr_13_RCC685", "taxId": "41875", "score": 2030.0}, {"name": "chr_13_RCC685", "taxId": "41875", "score": 2001.0}, {"name": "chr_13_RCC685", "taxId": "41875", "score": 1995.0}, {"name": "chr_13_RCC685", "taxId": "41875", "score": 1964.0}, {"name": "chr_13_RCC685", "taxId": "41875", "score": 1953.0}, {"name": "chr_13_RCC685", "taxId": "41875", "score": 1945.0}, {"name": "chr_13_RCC685", "taxId": "41875", "score": 1945.0}, {"name": "chr_13_RCC685", "taxId": "41875", "score": 1925.0}, {"name": "chr_13_RCC685", "taxId": "41875", "score": 1923.0}, {"name": "chr_13_RCC685", "taxId": "41875", "score": 1919.0}, {"name": "chr_13_RCC685", "taxId": "41875", "score": 1886.0}, {"name": "chr_13_RCC685", "taxId": "41875", "score": 1208.0}, {"name": "chr_13_RCC685", "taxId": "41875", "score": 1886.0}, {"name": "chr_13_RCC685", "taxId": "41875", "score": 1208.0}, {"name": "chr_13_RCC685", "taxId": "41875", "score": 1197.0}, {"name": "chr_13_RCC685", "taxId": "41875", "score": 1044.0}, {"name": "chr_13_RCC685", "taxId": "41875", "score": 989.0}, {"name": "chr_13_RCC685", "taxId": "41875", "score": 889.0}, {"name": "chr_13_RCC685", "taxId": "41875", "score": 804.0}, {"name": "chr_13_RCC685", "taxId": "41875", "score": 708.0}, {"name": "chr_13_RCC685", "taxId": "41875", "score": 638.0}, {"name": "chr_13_RCC685", "taxId": "41875", "score": 621.0}, {"name": "chr_13_RCC685", "taxId": "41875", "score": 610.0}, {"name": "chr_13_RCC685", "taxId": "41875", "score": 231.0}, {"name": "chr_13_RCC685", "taxId": "41875", "score": 1884.0}, {"name": "chr_13_RCC685", "taxId": "41875", "score": 955.0}, {"name": "chr_13_RCC685", "taxId": "41875", "score": 1884.0}, {"name": "chr_13_RCC685", "taxId": "41875", "score": 1875.0}, {"name": "chr_13_RCC685", "taxId": "41875", "score": 1857.0}, {"name": "chr_13_RCC685", "taxId": "41875", "score": 1836.0}, {"name": "chr_13_RCC685", "taxId": "41875", "score": 1836.0}, {"name": "chr_13_RCC685", "taxId": "41875", "score": 1820.0}, {"name": "chr_13_RCC685", "taxId": "41875", "score": 1792.0}, {"name": "chr_13_RCC685", "taxId": "41875", "score": 1786.0}, {"name": "chr_13_RCC685", "taxId": "41875", "score": 1777.0}, {"name": "chr_13_RCC685", "taxId": "41875", "score": 243.0}, {"name": "chr_13_RCC685", "taxId": "41875", "score": 1773.0}, {"name": "chr_13_RCC685", "taxId": "41875", "score": 1773.0}, {"name": "chr_13_RCC685", "taxId": "41875", "score": 1757.0}, {"name": "chr_13_RCC685", "taxId": "41875", "score": 1740.0}, {"name": "chr_13_RCC685", "taxId": "41875", "score": 318.0}, {"name": "chr_13_RCC685", "taxId": "41875", "score": 215.0}, {"name": "chr_13_RCC685", "taxId": "41875", "score": 1724.0}, {"name": "chr_13_RCC685", "taxId": "41875", "score": 1720.0}, {"name": "chr_13_RCC685", "taxId": "41875", "score": 1720.0}, {"name": "chr_13_RCC685", "taxId": "41875", "score": 1716.0}, {"name": "chr_13_RCC685", "taxId": "41875", "score": 1711.0}, {"name": "chr_13_RCC685", "taxId": "41875", "score": 355.0}, {"name": "chr_13_RCC685", "taxId": "41875", "score": 1707.0}, {"name": "chr_13_RCC685", "taxId": "41875", "score": 1692.0}, {"name": "chr_13_RCC685", "taxId": "41875", "score": 1681.0}, {"name": "chr_13_RCC685", "taxId": "41875", "score": 1668.0}, {"name": "chr_13_RCC685", "taxId": "41875", "score": 1663.0}, {"name": "chr_13_RCC685", "taxId": "41875", "score": 1657.0}, {"name": "chr_13_RCC685", "taxId": "41875", "score": 1639.0}, {"name": "chr_13_RCC685", "taxId": "41875", "score": 1600.0}, {"name": "chr_13_RCC685", "taxId": "41875", "score": 1585.0}, {"name": "chr_13_RCC685", "taxId": "41875", "score": 1574.0}, {"name": "chr_13_RCC685", "taxId": "41875", "score": 1563.0}, {"name": "chr_13_RCC685", "taxId": "41875", "score": 1563.0}, {"name": "chr_13_RCC685", "taxId": "41875", "score": 1557.0}, {"name": "chr_13_RCC685", "taxId": "41875", "score": 1543.0}, {"name": "chr_13_RCC685", "taxId": "41875", "score": 1524.0}, {"name": "chr_13_RCC685", "taxId": "41875", "score": 1524.0}, {"name": "chr_13_RCC685", "taxId": "41875", "score": 1502.0}, {"name": "chr_13_RCC685", "taxId": "41875", "score": 830.0}, {"name": "chr_13_RCC685", "taxId": "41875", "score": 1496.0}, {"name": "chr_13_RCC685", "taxId": "41875", "score": 1463.0}, {"name": "chr_13_RCC685", "taxId": "41875", "score": 1461.0}, {"name": "chr_13_RCC685", "taxId": "41875", "score": 326.0}, {"name": "chr_13_RCC685", "taxId": "41875", "score": 1426.0}, {"name": "chr_13_RCC685", "taxId": "41875", "score": 1243.0}, {"name": "chr_13_RCC685", "taxId": "41875", "score": 1103.0}, {"name": "chr_13_RCC685", "taxId": "41875", "score": 1033.0}, {"name": "chr_13_RCC685", "taxId": "41875", "score": 1027.0}, {"name": "chr_13_RCC685", "taxId": "41875", "score": 1024.0}, {"name": "chr_13_RCC685", "taxId": "41875", "score": 996.0}, {"name": "chr_13_RCC685", "taxId": "41875", "score": 904.0}, {"name": "chr_13_RCC685", "taxId": "41875", "score": 867.0}, {"name": "chr_13_RCC685", "taxId": "41875", "score": 791.0}, {"name": "chr_13_RCC685", "taxId": "41875", "score": 784.0}, {"name": "chr_13_RCC685", "taxId": "41875", "score": 616.0}, {"name": "chr_13_RCC685", "taxId": "41875", "score": 429.0}, {"name": "chr_13_RCC685", "taxId": "41875", "score": 381.0}, {"name": "chr_13_RCC685", "taxId": "41875", "score": 267.0}, {"name": "chr_13_RCC685", "taxId": "41875", "score": 217.0}, {"name": "chr_13_RCC685", "taxId": "41875", "score": 213.0}, {"name": "chr_13_RCC685", "taxId": "41875", "score": 191.0}, {"name": "chr_13_RCC685", "taxId": "41875", "score": 191.0}, {"name": "chr_13_RCC685", "taxId": "41875", "score": 174.0}, {"name": "chr_13_RCC685", "taxId": "41875", "score": 158.0}, {"name": "chr_13_RCC685", "taxId": "41875", "score": 158.0}, {"name": "chr_13_RCC685", "taxId": "41875", "score": 1415.0}, {"name": "chr_13_RCC685", "taxId": "41875", "score": 185.0}, {"name": "chr_13_RCC685", "taxId": "41875", "score": 1413.0}, {"name": "chr_13_RCC685", "taxId": "41875", "score": 1402.0}, {"name": "chr_13_RCC685", "taxId": "41875", "score": 1399.0}, {"name": "chr_13_RCC685", "taxId": "41875", "score": 1397.0}, {"name": "chr_13_RCC685", "taxId": "41875", "score": 1382.0}, {"name": "chr_13_RCC685", "taxId": "41875", "score": 1380.0}, {"name": "chr_13_RCC685", "taxId": "41875", "score": 1363.0}, {"name": "chr_13_RCC685", "taxId": "41875", "score": 1358.0}, {"name": "chr_13_RCC685", "taxId": "41875", "score": 1354.0}, {"name": "chr_13_RCC685", "taxId": "41875", "score": 1325.0}, {"name": "chr_13_RCC685", "taxId": "41875", "score": 1325.0}, {"name": "chr_13_RCC685", "taxId": "41875", "score": 1325.0}, {"name": "chr_13_RCC685", "taxId": "41875", "score": 1314.0}, {"name": "chr_13_RCC685", "taxId": "41875", "score": 1303.0}, {"name": "chr_13_RCC685", "taxId": "41875", "score": 1122.0}, {"name": "chr_13_RCC685", "taxId": "41875", "score": 231.0}, {"name": "chr_13_RCC685", "taxId": "41875", "score": 1297.0}, {"name": "chr_13_RCC685", "taxId": "41875", "score": 1271.0}, {"name": "chr_13_RCC685", "taxId": "41875", "score": 1258.0}, {"name": "chr_13_RCC685", "taxId": "41875", "score": 1243.0}, {"name": "chr_13_RCC685", "taxId": "41875", "score": 580.0}, {"name": "chr_13_RCC685", "taxId": "41875", "score": 1238.0}, {"name": "chr_13_RCC685", "taxId": "41875", "score": 1232.0}, {"name": "chr_13_RCC685", "taxId": "41875", "score": 1216.0}, {"name": "chr_13_RCC685", "taxId": "41875", "score": 1210.0}, {"name": "chr_13_RCC685", "taxId": "41875", "score": 1192.0}, {"name": "chr_13_RCC685", "taxId": "41875", "score": 1105.0}, {"name": "chr_13_RCC685", "taxId": "41875", "score": 1077.0}, {"name": "chr_13_RCC685", "taxId": "41875", "score": 1064.0}, {"name": "chr_13_RCC685", "taxId": "41875", "score": 1044.0}, {"name": "chr_13_RCC685", "taxId": "41875", "score": 989.0}, {"name": "chr_13_RCC685", "taxId": "41875", "score": 889.0}, {"name": "chr_13_RCC685", "taxId": "41875", "score": 804.0}, {"name": "chr_13_RCC685", "taxId": "41875", "score": 708.0}, {"name": "chr_13_RCC685", "taxId": "41875", "score": 560.0}, {"name": "chr_13_RCC685", "taxId": "41875", "score": 1044.0}, {"name": "chr_13_RCC685", "taxId": "41875", "score": 1009.0}, {"name": "chr_13_RCC685", "taxId": "41875", "score": 1009.0}, {"name": "chr_13_RCC685", "taxId": "41875", "score": 985.0}, {"name": "chr_13_RCC685", "taxId": "41875", "score": 981.0}, {"name": "chr_13_RCC685", "taxId": "41875", "score": 955.0}, {"name": "chr_13_RCC685", "taxId": "41875", "score": 953.0}, {"name": "chr_13_RCC685", "taxId": "41875", "score": 942.0}, {"name": "chr_13_RCC685", "taxId": "41875", "score": 911.0}, {"name": "chr_13_RCC685", "taxId": "41875", "score": 841.0}, {"name": "chr_13_RCC685", "taxId": "41875", "score": 841.0}, {"name": "chr_13_RCC685", "taxId": "41875", "score": 787.0}, {"name": "chr_13_RCC685", "taxId": "41875", "score": 466.0}, {"name": "chr_13_RCC685", "taxId": "41875", "score": 209.0}, {"name": "chr_13_RCC685", "taxId": "41875", "score": 909.0}, {"name": "chr_13_RCC685", "taxId": "41875", "score": 907.0}, {"name": "chr_13_RCC685", "taxId": "41875", "score": 640.0}, {"name": "chr_13_RCC685", "taxId": "41875", "score": 239.0}, {"name": "chr_13_RCC685", "taxId": "41875", "score": 226.0}, {"name": "chr_13_RCC685", "taxId": "41875", "score": 161.0}, {"name": "chr_13_RCC685", "taxId": "41875", "score": 905.0}, {"name": "chr_13_RCC685", "taxId": "436017", "score": 898.0}, {"name": "chr_13_RCC685", "taxId": "436017", "score": 898.0}, {"name": "chr_13_RCC685", "taxId": "436017", "score": 702.0}, {"name": "chr_13_RCC685", "taxId": "436017", "score": 686.0}, {"name": "chr_13_RCC685", "taxId": "436017", "score": 350.0}, {"name": "chr_13_RCC685", "taxId": "436017", "score": 163.0}, {"name": "chr_13_RCC685", "taxId": "41875", "score": 883.0}, {"name": "chr_13_RCC685", "taxId": "41875", "score": 863.0}, {"name": "chr_13_RCC685", "taxId": "41875", "score": 754.0}, {"name": "chr_13_RCC685", "taxId": "41875", "score": 246.0}, {"name": "chr_13_RCC685", "taxId": "41875", "score": 220.0}, {"name": "chr_13_RCC685", "taxId": "41875", "score": 876.0}, {"name": "chr_13_RCC685", "taxId": "41875", "score": 843.0}, {"name": "chr_13_RCC685", "taxId": "41875", "score": 874.0}, {"name": "chr_13_RCC685", "taxId": "41875", "score": 231.0}, {"name": "chr_13_RCC685", "taxId": "41875", "score": 874.0}, {"name": "chr_13_RCC685", "taxId": "41875", "score": 767.0}, {"name": "chr_13_RCC685", "taxId": "41875", "score": 658.0}, {"name": "chr_13_RCC685", "taxId": "41875", "score": 654.0}, {"name": "chr_13_RCC685", "taxId": "41875", "score": 649.0}, {"name": "chr_13_RCC685", "taxId": "41875", "score": 645.0}, {"name": "chr_13_RCC685", "taxId": "41875", "score": 627.0}, {"name": "chr_13_RCC685", "taxId": "41875", "score": 580.0}, {"name": "chr_13_RCC685", "taxId": "41875", "score": 484.0}, {"name": "chr_13_RCC685", "taxId": "41875", "score": 446.0}, {"name": "chr_13_RCC685", "taxId": "41875", "score": 427.0}, {"name": "chr_13_RCC685", "taxId": "41875", "score": 422.0}, {"name": "chr_13_RCC685", "taxId": "41875", "score": 313.0}, {"name": "chr_13_RCC685", "taxId": "41875", "score": 302.0}, {"name": "chr_13_RCC685", "taxId": "41875", "score": 220.0}, {"name": "chr_13_RCC685", "taxId": "41875", "score": 161.0}, {"name": "chr_13_RCC685", "taxId": "41875", "score": 161.0}, {"name": "chr_13_RCC685", "taxId": "41875", "score": 867.0}, {"name": "chr_13_RCC685", "taxId": "41875", "score": 867.0}, {"name": "chr_13_RCC685", "taxId": "41875", "score": 643.0}, {"name": "chr_13_RCC685", "taxId": "41875", "score": 867.0}, {"name": "chr_13_RCC685", "taxId": "41875", "score": 649.0}, {"name": "chr_13_RCC685", "taxId": "41875", "score": 300.0}, {"name": "chr_13_RCC685", "taxId": "41875", "score": 261.0}, {"name": "chr_13_RCC685", "taxId": "41875", "score": 856.0}, {"name": "chr_13_RCC685", "taxId": "41875", "score": 848.0}, {"name": "chr_13_RCC685", "taxId": "41875", "score": 841.0}, {"name": "chr_13_RCC685", "taxId": "41875", "score": 822.0}, {"name": "chr_13_RCC685", "taxId": "41875", "score": 809.0}, {"name": "chr_13_RCC685", "taxId": "41875", "score": 488.0}, {"name": "chr_13_RCC685", "taxId": "41875", "score": 268.0}, {"name": "chr_13_RCC685", "taxId": "41875", "score": 259.0}, {"name": "chr_13_RCC685", "taxId": "41875", "score": 845.0}, {"name": "chr_13_RCC685", "taxId": "41875", "score": 841.0}, {"name": "chr_13_RCC685", "taxId": "41875", "score": 835.0}, {"name": "chr_13_RCC685", "taxId": "41875", "score": 833.0}, {"name": "chr_13_RCC685", "taxId": "41875", "score": 789.0}, {"name": "chr_13_RCC685", "taxId": "41875", "score": 771.0}, {"name": "chr_13_RCC685", "taxId": "41875", "score": 737.0}, {"name": "chr_13_RCC685", "taxId": "41875", "score": 640.0}, {"name": "chr_13_RCC685", "taxId": "41875", "score": 536.0}, {"name": "chr_13_RCC685", "taxId": "41875", "score": 488.0}, {"name": "chr_13_RCC685", "taxId": "41875", "score": 466.0}, {"name": "chr_13_RCC685", "taxId": "41875", "score": 405.0}, {"name": "chr_13_RCC685", "taxId": "41875", "score": 357.0}, {"name": "chr_13_RCC685", "taxId": "41875", "score": 355.0}, {"name": "chr_13_RCC685", "taxId": "41875", "score": 239.0}, {"name": "chr_13_RCC685", "taxId": "41875", "score": 817.0}, {"name": "chr_13_RCC685", "taxId": "41875", "score": 815.0}, {"name": "chr_13_RCC685", "taxId": "41875", "score": 815.0}, {"name": "chr_13_RCC685", "taxId": "41875", "score": 787.0}, {"name": "chr_13_RCC685", "taxId": "41875", "score": 767.0}, {"name": "chr_13_RCC685", "taxId": "41875", "score": 761.0}, {"name": "chr_13_RCC685", "taxId": "41875", "score": 756.0}, {"name": "chr_13_RCC685", "taxId": "41875", "score": 728.0}, {"name": "chr_13_RCC685", "taxId": "41875", "score": 743.0}, {"name": "chr_13_RCC685", "taxId": "41875", "score": 582.0}, {"name": "chr_13_RCC685", "taxId": "41875", "score": 728.0}, {"name": "chr_13_RCC685", "taxId": "41875", "score": 564.0}, {"name": "chr_13_RCC685", "taxId": "41875", "score": 721.0}, {"name": "chr_13_RCC685", "taxId": "41875", "score": 268.0}, {"name": "chr_13_RCC685", "taxId": "41875", "score": 259.0}, {"name": "chr_13_RCC685", "taxId": "41875", "score": 710.0}, {"name": "chr_13_RCC685", "taxId": "41875", "score": 710.0}, {"name": "chr_13_RCC685", "taxId": "436017", "score": 702.0}, {"name": "chr_13_RCC685", "taxId": "41875", "score": 701.0}, {"name": "chr_13_RCC685", "taxId": "41875", "score": 699.0}, {"name": "chr_13_RCC685", "taxId": "41875", "score": 699.0}, {"name": "chr_13_RCC685", "taxId": "41875", "score": 693.0}, {"name": "chr_13_RCC685", "taxId": "41875", "score": 693.0}, {"name": "chr_13_RCC685", "taxId": "41875", "score": 688.0}, {"name": "chr_13_RCC685", "taxId": "41875", "score": 638.0}, {"name": "chr_13_RCC685", "taxId": "41875", "score": 688.0}, {"name": "chr_13_RCC685", "taxId": "436017", "score": 686.0}, {"name": "chr_13_RCC685", "taxId": "41875", "score": 676.0}, {"name": "chr_13_RCC685", "taxId": "41875", "score": 673.0}, {"name": "chr_13_RCC685", "taxId": "41875", "score": 664.0}, {"name": "chr_13_RCC685", "taxId": "41875", "score": 161.0}, {"name": "chr_13_RCC685", "taxId": "41875", "score": 649.0}, {"name": "chr_13_RCC685", "taxId": "41875", "score": 649.0}, {"name": "chr_13_RCC685", "taxId": "41875", "score": 348.0}, {"name": "chr_13_RCC685", "taxId": "41875", "score": 649
[truncated: 1,373,574 more chars]
