# Supplementary material for: Biological and genomic resources for the cosmopolitan phytoplankton Bathycoccus: insights into genetic diversity and function of outlier chromosomes
Source: Plant J. 2026 Jun 7;126(5):e70982. doi: 10.1111/tpj.70982 (PMC13242883; doi:10.1111/tpj.70982)
Supplement: Supplementary file 2 — Data S2. Taxonomic partitioning of assembled contigs. [file TPJ-126-0-s002.zip › blobtoolsRCC685/BLOBTOOLS.blobDB.json.bestsum.phylum.p8.span.100.blobplot.stats.txt]

## 1.1.1
## bam0=/media/francois/Data/Bathycoccus/MixGenomes/FinalMix/blobtoolsRCC685/RCC685.complete.ilmnaMapped.SORTED.bam
# name	colour	count_visible	count_visible_perc	span_visible	span_visible_perc	n50	gc_mean	gc_std	bam0_mean	bam0_std	bam0_read_map	bam0_read_map_p
all	None	35	100.0%	32,338,200	100.0%	1,399,097	0.48	0.058	13.4	9.1	1,292,023	88.8%
Chlorophyta	#1f77b4	25	100.0%	16,164,265	100.0%	945,509	0.47	0.025	16.9	7.7	1,051,050	72.2%
Bacteroidetes	#ff7f0e	3	100.0%	11,428,259	100.0%	3,903,547	0.35	0.018	3.8	1.7	177,794	12.2%
Proteobacteria	#d62728	6	100.0%	4,733,263	100.0%	3,573,820	0.57	0.027	2.4	0.9	62,150	4.3%
no-hit	#d3d3d3	1	100.0%	12,413	100.0%	12,413	0.49	0.0	20.6	0.0	1,029	0.1%
