# Supplementary material for: Biological and genomic resources for the cosmopolitan phytoplankton Bathycoccus: insights into genetic diversity and function of outlier chromosomes
Source: Plant J. 2026 Jun 7;126(5):e70982. doi: 10.1111/tpj.70982 (PMC13242883; doi:10.1111/tpj.70982)
Supplement: Supplementary file 2 — Data S2. Taxonomic partitioning of assembled contigs. [file TPJ-126-0-s002.zip › blobtoolsRCC685/BLOBTOOLS.blobDB.table.txt]

## 1.1.1
## assembly	: /media/francois/Data/Bathycoccus/MixGenomes/FinalMix/RCC685.complete.fasta
## coverage	 bam0 - /media/francois/Data/Bathycoccus/MixGenomes/FinalMix/blobtoolsRCC685/RCC685.complete.ilmnaMapped.SORTED.bam
## taxonomy	 tax0 - /media/francois/Data/Bathycoccus/MixGenomes/FinalMix/blobtoolsRCC685/RCC685.complete.bln.tsv
## nodesDB	: None
## taxrule	: bestsum
## min_score	: 0.0
## min_diff	: 0.0
## tax_collision_random	: False
##
# name	length	GC	N	bam0	phylum.t.6%s	phylum.s.7%s	phylum.c.8
chr_Mito_RCC685	33900	0.3938	0	46.9241	Chlorophyta	99867.0	6
chr_Chlo_RCC685	135955	0.4121	0	32.6661	Chlorophyta	458043.0	5
chr_19_RCC685	224354	0.4398	0	11.4463	Chlorophyta	311995.0	1
chr_18_RCC685	341203	0.471	0	16.104	Chlorophyta	1020874.0	4
chr_17_RCC685	485845	0.4753	0	16.1349	Chlorophyta	1453226.0	2
chr_16_RCC685	522025	0.4818	0	16.1108	Chlorophyta	1660556.0	1
chr_15_RCC685	567357	0.4816	0	16.1698	Chlorophyta	1704563.0	0
chr_14_RCC685	749838	0.4329	0	15.6542	Chlorophyta	2086202.0	5
chr_13_RCC685	822848	0.4854	0	15.7547	Chlorophyta	2848177.0	1
chr_12_RCC685	746082	0.4824	0	15.9458	Chlorophyta	2346776.0	3
chr_11_RCC685	755331	0.4866	0	15.7631	Chlorophyta	2553039.0	6
chr_10_RCC685	825711	0.4846	0	20.429	Chlorophyta	2559687.0	0
chr_9_RCC685	925960	0.4855	0	16.0003	Chlorophyta	2971286.0	0
chr_8_RCC685	945509	0.4857	0	15.7696	Chlorophyta	2973431.0	0
chr_7_RCC685	1019818	0.4838	0	15.5287	Chlorophyta	3379155.0	1
chr_6_RCC685	1007186	0.4838	0	15.8343	Chlorophyta	3218195.0	1
chr_5_RCC685	1092770	0.4854	0	15.5942	Chlorophyta	3390629.0	0
chr_4_RCC685	1017095	0.4828	0	15.6059	Chlorophyta	3282207.0	0
chr_3_RCC685	1132240	0.4866	0	15.824	Chlorophyta	3498333.0	0
chr_2_RCC685	1188627	0.4858	0	15.8721	Chlorophyta	3521940.0	0
chr_1_RCC685	1399097	0.4889	0	15.7927	Chlorophyta	4157319.0	0
685_bacterial_contigs_Contig1	3931205	0.352	0	5.7061	Bacteroidetes	418734.0	6
685_bacterial_contigs_Contig2	36435	0.468	0	1.9851	Chlorophyta	114371.0	0
685_bacterial_contigs_Contig3	14687	0.4832	0	12.2524	Chlorophyta	5705.0	0
685_bacterial_contigs_Contig4	12413	0.4913	0	20.6041	no-hit	0.0	0
685_bacterial_contigs_Contig5	14475	0.4964	0	11.642	Chlorophyta	25583.0	0
685_bacterial_contigs_Contig6	3903547	0.3311	0	4.1055	Bacteroidetes	3691509.0	5
685_bacterial_contigs_Contig7	17390	0.5703	0	0.9147	Proteobacteria	14693.0	1
685_bacterial_contigs_Contig8	3573820	0.5997	0	3.5426	Proteobacteria	10512823.0	3
685_bacterial_contigs_Contig9	41265	0.5325	0	3.114	Proteobacteria	179908.0	2
685_bacterial_contigs_Contig10	193109	0.5314	0	1.3836	Proteobacteria	2828.0	0
685_bacterial_contigs_Contig11	479473	0.5905	0	2.8045	Proteobacteria	1436049.0	5
685_bacterial_contigs_Contig12	428206	0.584	0	2.4065	Proteobacteria	1122743.0	4
685_bacterial_contigs_Contig13	3593507	0.3755	0	1.5953	Bacteroidetes	89218.0	9
685_bacterial_contigs_Contig14	159917	0.5	0	16.4176	Chlorophyta	468048.0	0
