# Supplementary material for: Biological and genomic resources for the cosmopolitan phytoplankton Bathycoccus: insights into genetic diversity and function of outlier chromosomes
Source: Plant J. 2026 Jun 7;126(5):e70982. doi: 10.1111/tpj.70982 (PMC13242883; doi:10.1111/tpj.70982)
Supplement: Supplementary file 2 — Data S2. Taxonomic partitioning of assembled contigs. [file TPJ-126-0-s002.zip › blobtoolsRCC716/BLOBTOOLS.blobDB.json]

{"title": "BLOBTOOLS.blobDB.json", "assembly_f": "/media/francois/Data/Bathycoccus/MixGenomes/FinalMix/RCC716.complete.fasta", "lineages": {"1277687": {"species": "Anthracocystis flocculosa", "genus": "Anthracocystis", "family": "Ustilaginaceae", "order": "Ustilaginales", "phylum": "Basidiomycota", "superkingdom": "Eukaryota"}, "1444690": {"species": "Nitzschia sp. IriIs04", "genus": "Nitzschia", "family": "Bacillariaceae", "order": "Bacillariales", "phylum": "Bacillariophyta", "superkingdom": "Eukaryota"}, "3074": {"species": "Parachlorella kessleri", "genus": "Parachlorella", "family": "Chlorellaceae", "order": "Chlorellales", "phylum": "Chlorophyta", "superkingdom": "Eukaryota"}, "633836": {"species": "Bathycoccus virus BpV161", "genus": "Phycodnaviridae-undef", "family": "Phycodnaviridae", "order": "Algavirales", "phylum": "Nucleocytoviricota", "superkingdom": "Viruses"}, "554055": {"species": "Micractinium conductrix", "genus": "Micractinium", "family": "Chlorellaceae", "order": "Chlorellales", "phylum": "Chlorophyta", "superkingdom": "Eukaryota"}, "83485": {"species": "Linepithema humile", "genus": "Linepithema", "family": "Formicidae", "order": "Hymenoptera", "phylum": "Arthropoda", "superkingdom": "Eukaryota"}, "461633": {"species": "Stephania japonica", "genus": "Stephania", "family": "Menispermaceae", "order": "Ranunculales", "phylum": "Streptophyta", "superkingdom": "Eukaryota"}, "121224": {"species": "Pediculus humanus", "genus": "Pediculus", "family": "Pediculidae", "order": "Phthiraptera", "phylum": "Arthropoda", "superkingdom": "Eukaryota"}, "1925548": {"species": "Candidatus Fonsibacter ubiquis", "genus": "Candidatus Fonsibacter", "family": "Pelagibacterales-undef", "order": "Pelagibacterales", "phylum": "Proteobacteria", "superkingdom": "Bacteria"}, "91890": {"species": "Legionella pneumophila", "genus": "Legionella", "family": "Legionellaceae", "order": "Legionellales", "phylum": "Proteobacteria", "superkingdom": "Bacteria"}, "8083": {"species": "Xiphophorus maculatus", "genus": "Xiphophorus", "family": "Poeciliidae", "order": "Cyprinodontiformes", "phylum": "Chordata", "superkingdom": "Eukaryota"}, "1141622": {"species": "uncultured picoeukaryote", "genus": "Eukaryota-undef", "family": "Eukaryota-undef", "order": "Eukaryota-undef", "phylum": "Eukaryota-undef", "superkingdom": "Eukaryota"}, "1156394": {"species": "Saprolegnia diclina", "genus": "Saprolegnia", "family": "Saprolegniaceae", "order": "Saprolegniales", "phylum": "Eukaryota-undef", "superkingdom": "Eukaryota"}, "556484": {"species": "Phaeodactylum tricornutum", "genus": "Phaeodactylum", "family": "Phaeodactylaceae", "order": "Naviculales", "phylum": "Bacillariophyta", "superkingdom": "Eukaryota"}, "55564": {"species": "Chara vulgaris", "genus": "Chara", "family": "Characeae", "order": "Charales", "phylum": "Streptophyta", "superkingdom": "Eukaryota"}, "3993": {"species": "Euphorbia esula", "genus": "Euphorbia", "family": "Euphorbiaceae", "order": "Malpighiales", "phylum": "Streptophyta", "superkingdom": "Eukaryota"}, "4232": {"species": "Helianthus annuus", "genus": "Helianthus", "family": "Asteraceae", "order": "Asterales", "phylum": "Streptophyta", "superkingdom": "Eukaryota"}, "3708": {"species": "Brassica napus", "genus": "Brassica", "family": "Brassicaceae", "order": "Brassicales", "phylum": "Streptophyta", "superkingdom": "Eukaryota"}, "296587": {"species": "Micromonas commoda", "genus": "Micromonas", "family": "Mamiellaceae", "order": "Mamiellales", "phylum": "Chlorophyta", "superkingdom": "Eukaryota"}, "70448": {"species": "Ostreococcus tauri", "genus": "Ostreococcus", "family": "Bathycoccaceae", "order": "Mamiellales", "phylum": "Chlorophyta", "superkingdom": "Eukaryota"}, "1300258": {"species": "Alteromonas mediterranea", "genus": "Alteromonas", "family": "Alteromonadaceae", "order": "Alteromonadales", "phylum": "Proteobacteria", "superkingdom": "Bacteria"}, "296543": {"species": "Thalassiosira pseudonana", "genus": "Thalassiosira", "family": "Thalassiosiraceae", "order": "Thalassiosirales", "phylum": "Bacillariophyta", "superkingdom": "Eukaryota"}, "3076": {"species": "Chlorella sorokiniana", "genus": "Chlorella", "family": "Chlorellaceae", "order": "Chlorellales", "phylum": "Chlorophyta", "superkingdom": "Eukaryota"}, "2005703": {"species": "Enterococcus wangshanyuanii", "genus": "Enterococcus", "family": "Enterococcaceae", "order": "Lactobacillales", "phylum": "Firmicutes", "superkingdom": "Bacteria"}, "39875": {"species": "Silene conica", "genus": "Silene", "family": "Caryophyllaceae", "order": "Caryophyllales", "phylum": "Streptophyta", "superkingdom": "Eukaryota"}, "173977": {"species": "Chroomonas placoidea", "genus": "Chroomonas", "family": "Chroomonadaceae", "order": "Pyrenomonadales", "phylum": "Eukaryota-undef", "superkingdom": "Eukaryota"}, "30195": {"species": "Bombus terrestris", "genus": "Bombus", "family": "Apidae", "order": "Hymenoptera", "phylum": "Arthropoda", "superkingdom": "Eukaryota"}, "1879050": {"species": "Acinetobacter wuhouensis", "genus": "Acinetobacter", "family": "Moraxellaceae", "order": "Pseudomonadales", "phylum": "Proteobacteria", "superkingdom": "Bacteria"}, "91928": {"species": "Exophiala spinifera", "genus": "Exophiala", "family": "Herpotrichiellaceae", "order": "Chaetothyriales", "phylum": "Ascomycota", "superkingdom": "Eukaryota"}, "1759591": {"species": "Micractinium sp. LBA 32", "genus": "Micractinium", "family": "Chlorellaceae", "order": "Chlorellales", "phylum": "Chlorophyta", "superkingdom": "Eukaryota"}, "156304": {"species": "Ceratina calcarata", "genus": "Ceratina", "family": "Apidae", "order": "Hymenoptera", "phylum": "Arthropoda", "superkingdom": "Eukaryota"}, "32473": {"species": "Xiphophorus couchianus", "genus": "Xiphophorus", "family": "Poeciliidae", "order": "Cyprinodontiformes", "phylum": "Chordata", "superkingdom": "Eukaryota"}, "132113": {"species": "Bombus impatiens", "genus": "Bombus", "family": "Apidae", "order": "Hymenoptera", "phylum": "Arthropoda", "superkingdom": "Eukaryota"}, "133788": {"species": "uncultured prasinophyte clone OM5", "genus": "Chlorophyta-undef", "family": "Chlorophyta-undef", "order": "Chlorophyta-undef", "phylum": "Chlorophyta", "superkingdom": "Eukaryota"}, "983966": {"species": "Cyberlindnera jadinii", "genus": "Cyberlindnera", "family": "Phaffomycetaceae", "order": "Saccharomycetales", "phylum": "Ascomycota", "superkingdom": "Eukaryota"}, "3880": {"species": "Medicago truncatula", "genus": "Medicago", "family": "Fabaceae", "order": "Fabales", "phylum": "Streptophyta", "superkingdom": "Eukaryota"}, "1416941": {"species": "Closterium baillyanum", "genus": "Closterium", "family": "Closteriaceae", "order": "Desmidiales", "phylum": "Streptophyta", "superkingdom": "Eukaryota"}, "1436140": {"species": "Ulnaria acus", "genus": "Ulnaria", "family": "Ulnariaceae", "order": "Licmophorales", "phylum": "Bacillariophyta", "superkingdom": "Eukaryota"}, "1191459": {"species": "Flammeovirga sp. MY04", "genus": "Flammeovirga", "family": "Flammeovirgaceae", "order": "Cytophagales", "phylum": "Bacteroidetes", "superkingdom": "Bacteria"}, "114476": {"species": "Gardenia jasminoides", "genus": "Gardenia", "family": "Rubiaceae", "order": "Gentianales", "phylum": "Streptophyta", "superkingdom": "Eukaryota"}, "341663": {"species": "Aspergillus terreus", "genus": "Aspergillus", "family": "Aspergillaceae", "order": "Eurotiales", "phylum": "Ascomycota", "superkingdom": "Eukaryota"}, "564608": {"species": "Micromonas pusilla", "genus": "Micromonas", "family": "Mamiellaceae", "order": "Mamiellales", "phylum": "Chlorophyta", "superkingdom": "Eukaryota"}, "157820": {"species": "uncultured prasinophyte", "genus": "Chlorophyta-undef", "family": "Chlorophyta-undef", "order": "Chlorophyta-undef", "phylum": "Chlorophyta", "superkingdom": "Eukaryota"}, "1921421": {"species": "Geobacillus genomosp. 3", "genus": "Geobacillus", "family": "Bacillaceae", "order": "Bacillales", "phylum": "Firmicutes", "superkingdom": "Bacteria"}, "436124": {"species": "Hafniomonas laevis", "genus": "Hafniomonas", "family": "Dunaliellaceae", "order": "Chlamydomonadales", "phylum": "Chlorophyta", "superkingdom": "Eukaryota"}, "2007176": {"species": "Dipterocladia arabiensis", "genus": "Dipterocladia", "family": "Dasyaceae", "order": "Ceramiales", "phylum": "Rhodophyta", "superkingdom": "Eukaryota"}, "8839": {"species": "Anas platyrhynchos", "genus": "Anas", "family": "Anatidae", "order": "Anseriformes", "phylum": "Chordata", "superkingdom": "Eukaryota"}, "3712": {"species": "Brassica oleracea", "genus": "Brassica", "family": "Brassicaceae", "order": "Brassicales", "phylum": "Streptophyta", "superkingdom": "Eukaryota"}, "554065": {"species": "Chlorella variabilis", "genus": "Chlorella", "family": "Chlorellaceae", "order": "Chlorellales", "phylum": "Chlorophyta", "superkingdom": "Eukaryota"}, "498019": {"species": "[Candida] auris", "genus": "Clavispora", "family": "Metschnikowiaceae", "order": "Saccharomycetales", "phylum": "Ascomycota", "superkingdom": "Eukaryota"}, "41875": {"species": "Bathycoccus prasinos", "genus": "Bathycoccus", "family": "Bathycoccaceae", "order": "Mamiellales", "phylum": "Chlorophyta", "superkingdom": "Eukaryota"}, "983964": {"species": "Trichoderma harzianum", "genus": "Trichoderma", "family": "Hypocreaceae", "order": "Hypocreales", "phylum": "Ascomycota", "superkingdom": "Eukaryota"}, "35883": {"species": "Ipomoea nil", "genus": "Ipomoea", "family": "Convolvulaceae", "order": "Solanales", "phylum": "Streptophyta", "superkingdom": "Eukaryota"}, "28532": {"species": "Tarenaya hassleriana", "genus": "Tarenaya", "family": "Cleomaceae", "order": "Brassicales", "phylum": "Streptophyta", "superkingdom": "Eukaryota"}, "1279043": {"species": "Cladophialophora carrionii", "genus": "Cladophialophora", "family": "Herpotrichiellaceae", "order": "Chaetothyriales", "phylum": "Ascomycota", "superkingdom": "Eukaryota"}, "4081": {"species": "Solanum lycopersicum", "genus": "Solanum", "family": "Solanaceae", "order": "Solanales", "phylum": "Streptophyta", "superkingdom": "Eukaryota"}, "13333": {"species": "Amborella trichopoda", "genus": "Amborella", "family": "Amborellaceae", "order": "Amborellales", "phylum": "Streptophyta", "superkingdom": "Eukaryota"}, "574566": {"species": "Coccomyxa subellipsoidea", "genus": "Coccomyxa", "family": "Chlorophyta-undef", "order": "Chlorophyta-undef", "phylum": "Chlorophyta", "superkingdom": "Eukaryota"}, "3816": {"species": "Abrus precatorius", "genus": "Abrus", "family": "Fabaceae", "order": "Fabales", "phylum": "Streptophyta", "superkingdom": "Eukaryota"}, "610380": {"species": "Harpegnathos saltator", "genus": "Harpegnathos", "family": "Formicidae", "order": "Hymenoptera", "phylum": "Arthropoda", "superkingdom": "Eukaryota"}, "1296100": {"species": "Kwoniella bestiolae", "genus": "Kwoniella", "family": "Cryptococcaceae", "order": "Tremellales", "phylum": "Basidiomycota", "superkingdom": "Eukaryota"}, "51714": {"species": "Volvox africanus", "genus": "Volvox", "family": "Volvocaceae", "order": "Chlamydomonadales", "phylum": "Chlorophyta", "superkingdom": "Eukaryota"}, "242159": {"species": "Ostreococcus sp. 'lucimarinus'", "genus": "Ostreococcus", "family": "Bathycoccaceae", "order": "Mamiellales", "phylum": "Chlorophyta", "superkingdom": "Eukaryota"}, "528323": {"species": "uncultured Bathycoccus", "genus": "Mamiellales-undef", "family": "Mamiellales-undef", "order": "Mamiellales", "phylum": "Chlorophyta", "superkingdom": "Eukaryota"}, "45354": {"species": "[Candida] intermedia", "genus": "Clavispora", "family": "Metschnikowiaceae", "order": "Saccharomycetales", "phylum": "Ascomycota", "superkingdom": "Eukaryota"}, "1299270": {"species": "Wallemia ichthyophaga", "genus": "Wallemia", "family": "Wallemiaceae", "order": "Wallemiales", "phylum": "Basidiomycota", "superkingdom": "Eukaryota"}, "109376": {"species": "Brassica oleracea", "genus": "Brassica", "family": "Brassicaceae", "order": "Brassicales", "phylum": "Streptophyta", "superkingdom": "Eukaryota"}, "128390": {"species": "Nipponia nippon", "genus": "Nipponia", "family": "Threskiornithidae", "order": "Pelecaniformes", "phylum": "Chordata", "superkingdom": "Eukaryota"}, "441232": {"species": "Mecopoda elongata", "genus": "Mecopoda", "family": "Tettigoniidae", "order": "Orthoptera", "phylum": "Arthropoda", "superkingdom": "Eukaryota"}, "1388755": {"species": "Candidatus Pelagibacter sp. HIMB1321", "genus": "Candidatus Pelagibacter", "family": "Pelagibacteraceae", "order": "Pelagibacterales", "phylum": "Proteobacteria", "superkingdom": "Bacteria"}, "8364": {"species": "Xenopus tropicalis", "genus": "Xenopus", "family": "Pipidae", "order": "Anura", "phylum": "Chordata", "superkingdom": "Eukaryota"}, "181804": {"species": "Nitella hyalina", "genus": "Nitella", "family": "Characeae", "order": "Charales", "phylum": "Streptophyta", "superkingdom": "Eukaryota"}, "71743": {"species": "Chlorogonium capillatum", "genus": "Chlorogonium", "family": "Haematococcaceae", "order": "Chlamydomonadales", "phylum": "Chlorophyta", "superkingdom": "Eukaryota"}, "10224": {"species": "Saccoglossus kowalevskii", "genus": "Saccoglossus", "family": "Harrimaniidae", "order": "Hemichordata-undef", "phylum": "Hemichordata", "superkingdom": "Eukaryota"}, "87149": {"species": "Fucus spiralis", "genus": "Fucus", "family": "Fucaceae", "order": "Fucales", "phylum": "Eukaryota-undef", "superkingdom": "Eukaryota"}, "36894": {"species": "Pyramimonas parkeae", "genus": "Pyramimonas", "family": "Pyramimonadaceae", "order": "Pyramimonadales", "phylum": "Chlorophyta", "superkingdom": "Eukaryota"}, "59895": {"species": "Cynara cardunculus", "genus": "Cynara", "family": "Asteraceae", "order": "Asterales", "phylum": "Streptophyta", "superkingdom": "Eukaryota"}, "34126": {"species": "Cladophora albida", "genus": "Cladophora", "family": "Cladophoraceae", "order": "Cladophorales", "phylum": "Chlorophyta", "superkingdom": "Eukaryota"}, "141716": {"species": "Monomastix sp. OKE-1", "genus": "Monomastix", "family": "Monomastigaceae", "order": "Monomastigales", "phylum": "Chlorophyta", "superkingdom": "Eukaryota"}, "7274": {"species": "Drosophila serrata", "genus": "Drosophila", "family": "Drosophilidae", "order": "Diptera", "phylum": "Arthropoda", "superkingdom": "Eukaryota"}, "173545": {"species": "Polysiphonia stricta", "genus": "Polysiphonia", "family": "Rhodomelaceae", "order": "Ceramiales", "phylum": "Rhodophyta", "superkingdom": "Eukaryota"}, "559295": {"species": "Lachancea thermotolerans", "genus": "Lachancea", "family": "Saccharomycetaceae", "order": "Saccharomycetales", "phylum": "Ascomycota", "superkingdom": "Eukaryota"}, "7070": {"species": "Tribolium castaneum", "genus": "Tribolium", "family": "Tenebrionidae", "order": "Coleoptera", "phylum": "Arthropoda", "superkingdom": "Eukaryota"}, "104688": {"species": "Bactrocera oleae", "genus": "Bactrocera", "family": "Tephritidae", "order": "Diptera", "phylum": "Arthropoda", "superkingdom": "Eukaryota"}, "2856": {"species": "Cylindrotheca closterium", "genus": "Cylindrotheca", "family": "Bacillariaceae", "order": "Bacillariales", "phylum": "Bacillariophyta", "superkingdom": "Eukaryota"}, "436017": {"species": "Ostreococcus sp. 'lucimarinus'", "genus": "Ostreococcus", "family": "Bathycoccaceae", "order": "Mamiellales", "phylum": "Chlorophyta", "superkingdom": "Eukaryota"}, "13035": {"species": "Dactylococcopsis salina", "genus": "Dactylococcopsis", "family": "Synechococcaceae", "order": "Synechococcales", "phylum": "Cyanobacteria", "superkingdom": "Bacteria"}, "6956": {"species": "Dermatophagoides pteronyssinus", "genus": "Dermatophagoides", "family": "Pyroglyphidae", "order": "Sarcoptiformes", "phylum": "Arthropoda", "superkingdom": "Eukaryota"}, "69332": {"species": "Chara braunii", "genus": "Chara", "family": "Characeae", "order": "Charales", "phylum": "Streptophyta", "superkingdom": "Eukaryota"}, "1604141": {"species": "Antrophyum semicostatum", "genus": "Antrophyum", "family": "Pteridaceae", "order": "Polypodiales", "phylum": "Streptophyta", "superkingdom": "Eukaryota"}, "2025116": {"species": "Chlorella sp. ATCC 30562", "genus": "Chlorella", "family": "Chlorellaceae", "order": "Chlorellales", "phylum": "Chlorophyta", "superkingdom": "Eukaryota"}, "90675": {"species": "Camelina sativa", "genus": "Camelina", "family": "Brassicaceae", "order": "Brassicales", "phylum": "Streptophyta", "superkingdom": "Eukaryota"}, "45286": {"species": "Eremothecium sinecaudum", "genus": "Eremothecium", "family": "Saccharomycetaceae", "order": "Saccharomycetales", "phylum": "Ascomycota", "superkingdom": "Eukaryota"}, "542413": {"species": "uncultured bacterium ARCTIC24_F_09", "genus": "Bacteria-undef", "family": "Bacteria-undef", "order": "Bacteria-undef", "phylum": "Bacteria-undef", "superkingdom": "Bacteria"}, "171245": {"species": "uncultured Chlorophyta", "genus": "Chlorophyta-undef", "family": "Chlorophyta-undef", "order": "Chlorophyta-undef", "phylum": "Chlorophyta", "superkingdom": "Eukaryota"}, "204992": {"species": "Golenkinia longispicula", "genus": "Golenkinia", "family": "Golenkiniaceae", "order": "Chlamydomonadales", "phylum": "Chlorophyta", "superkingdom": "Eukaryota"}, "228265": {"species": "Osmundaria fimbriata", "genus": "Osmundaria", "family": "Rhodomelaceae", "order": "Ceramiales", "phylum": "Rhodophyta", "superkingdom": "Eukaryota"}, "5486": {"species": "Candida viswanathii", "genus": "Candida", "family": "Debaryomycetaceae", "order": "Saccharomycetales", "phylum": "Ascomycota", "superkingdom": "Eukaryota"}, "77133": {"species": "uncultured bacterium", "genus": "Bacteria-undef", "family": "Bacteria-undef", "order": "Bacteria-undef", "phylum": "Bacteria-undef", "superkingdom": "Bacteria"}, "13216": {"species": "Piper nigrum", "genus": "Piper", "family": "Piperaceae", "order": "Piperales", "phylum": "Streptophyta", "superkingdom": "Eukaryota"}, "1296121": {"species": "Kwoniella dejecticola", "genus": "Kwoniella", "family": "Cryptococcaceae", "order": "Tremellales", "phylum": "Basidiomycota", "superkingdom": "Eukaryota"}, "4236": {"species": "Lactuca sativa", "genus": "Lactuca", "family": "Asteraceae", "order": "Asterales", "phylum": "Streptophyta", "superkingdom": "Eukaryota"}, "50452": {"species": "Arabis alpina", "genus": "Arabis", "family": "Brassicaceae", "order": "Brassicales", "phylum": "Streptophyta", "superkingdom": "Eukaryota"}, "743611": {"species": "uncultured organism MedDCM-OCT-S04-C161", "genus": "undef", "family": "undef", "order": "undef", "phylum": "undef", "superkingdom": "undef"}, "7213": {"species": "Ceratitis capitata", "genus": "Ceratitis", "family": "Tephritidae", "order": "Diptera", "phylum": "Arthropoda", "superkingdom": "Eukaryota"}, "157072": {"species": "Aphanomyces invadans", "genus": "Aphanomyces", "family": "Saprolegniaceae", "order": "Saprolegniales", "phylum": "Eukaryota-undef", "superkingdom": "Eukaryota"}, "13608": {"species": "Mantoniella squamata", "genus": "Mantoniella", "family": "Mamiellaceae", "order": "Mamiellales", "phylum": "Chlorophyta", "superkingdom": "Eukaryota"}, "3711": {"species": "Brassica rapa", "genus": "Brassica", "family": "Brassicaceae", "order": "Brassicales", "phylum": "Streptophyta", "superkingdom": "Eukaryota"}, "1720309": {"species": "undef", "genus": "undef", "family": "undef", "order": "undef", "phylum": "undef", "superkingdom": "undef"}, "1245988": {"species": "uncultured Alteromonas sp. AD1000-45-G05", "genus": "Alteromonas", "family": "Alteromonadaceae", "order": "Alteromonadales", "phylum": "Proteobacteria", "superkingdom": "Bacteria"}, "1173020": {"species": "Chamaesiphon minutus", "genus": "Chamaesiphon", "family": "Chamaesiphonaceae", "order": "Synechococcales", "phylum": "Cyanobacteria", "superkingdom": "Bacteria"}, "1442574": {"species": "Micromonas sp. CCMP2099", "genus": "Micromonas", "family": "Mamiellaceae", "order": "Mamiellales", "phylum": "Chlorophyta", "superkingdom": "Eukaryota"}, "271398": {"species": "Stauridium tetras", "genus": "Stauridium", "family": "Hydrodictyaceae", "order": "Sphaeropleales", "phylum": "Chlorophyta", "superkingdom": "Eukaryota"}, "306901": {"species": "Chaetomium globosum", "genus": "Chaetomium", "family": "Chaetomiaceae", "order": "Sordariales", "phylum": "Ascomycota", "superkingdom": "Eukaryota"}, "310752": {"species": "Balaenoptera acutorostrata", "genus": "Balaenoptera", "family": "Balaenopteridae", "order": "Artiodactyla", "phylum": "Chordata", "superkingdom": "Eukaryota"}, "3694": {"species": "Populus trichocarpa", "genus": "Populus", "family": "Salicaceae", "order": "Malpighiales", "phylum": "Streptophyta", "superkingdom": "Eukaryota"}, "29029": {"species": "Drosophila eugracilis", "genus": "Drosophila", "family": "Drosophilidae", "order": "Diptera", "phylum": "Arthropoda", "superkingdom": "Eukaryota"}, "3916": {"species": "Vigna radiata", "genus": "Vigna", "family": "Fabaceae", "order": "Fabales", "phylum": "Streptophyta", "superkingdom": "Eukaryota"}, "166361": {"species": "Onthophagus taurus", "genus": "Onthophagus", "family": "Scarabaeidae", "order": "Coleoptera", "phylum": "Arthropoda", "superkingdom": "Eukaryota"}, "4577": {"species": "Zea mays", "genus": "Zea", "family": "Poaceae", "order": "Poales", "phylum": "Streptophyta", "superkingdom": "Eukaryota"}, "66656": {"species": "Durio zibethinus", "genus": "Durio", "family": "Malvaceae", "order": "Malvales", "phylum": "Streptophyta", "superkingdom": "Eukaryota"}, "122625": {"species": "Blasia pusilla", "genus": "Blasia", "family": "Blasiaceae", "order": "Blasiales", "phylum": "Streptophyta", "superkingdom": "Eukaryota"}, "2004647": {"species": "Acinetobacter sp. WCHAc010052", "genus": "Acinetobacter", "family": "Moraxellaceae", "order": "Pseudomonadales", "phylum": "Proteobacteria", "superkingdom": "Bacteria"}, "76193": {"species": "Papilio machaon", "genus": "Papilio", "family": "Papilionidae", "order": "Lepidoptera", "phylum": "Arthropoda", "superkingdom": "Eukaryota"}, "568900": {"species": "Seminavis robusta", "genus": "Seminavis", "family": "Naviculaceae", "order": "Naviculales", "phylum": "Bacillariophyta", "superkingdom": "Eukaryota"}, "4113": {"species": "Solanum tuberosum", "genus": "Solanum", "family": "Solanaceae", "order": "Solanales", "phylum": "Streptophyta", "superkingdom": "Eukaryota"}, "1727196": {"species": "Methylomonas sp. DH-1", "genus": "Methylomonas", "family": "Methylococcaceae", "order": "Methylococcales", "phylum": "Proteobacteria", "superkingdom": "Bacteria"}, "100272": {"species": "uncultured eukaryote", "genus": "Eukaryota-undef", "family": "Eukaryota-undef", "order": "Eukaryota-undef", "phylum": "Eukaryota-undef", "superkingdom": "Eukaryota"}, "3673": {"species": "Momordica charantia", "genus": "Momordica", "family": "Cucurbitaceae", "order": "Cucurbitales", "phylum": "Streptophyta", "superkingdom": "Eukaryota"}, "280463": {"species": "Emiliania huxleyi", "genus": "Emiliania", "family": "Noelaerhabdaceae", "order": "Isochrysidales", "phylum": "Haptista", "superkingdom": "Eukaryota"}, "516756": {"species": "Eufriesea mexicana", "genus": "Eufriesea", "family": "Apidae", "order": "Hymenoptera", "phylum": "Arthropoda", "superkingdom": "Eukaryota"}, "542402": {"species": "uncultured bacterium ARCTIC13_E_12", "genus": "Bacteria-undef", "family": "Bacteria-undef", "order": "Bacteria-undef", "phylum": "Bacteria-undef", "superkingdom": "Bacteria"}, "858337": {"species": "uncultured Choricystis", "genus": "Chlorophyta-undef", "family": "Chlorophyta-undef", "order": "Chlorophyta-undef", "phylum": "Chlorophyta", "superkingdom": "Eukaryota"}, "1394889": {"species": "Thermosynechococcus sp. NK55a", "genus": "Thermosynechococcus", "family": "Synechococcaceae", "order": "Synechococcales", "phylum": "Cyanobacteria", "superkingdom": "Bacteria"}, "1115533": {"species": "Didymosphenia geminata", "genus": "Didymosphenia", "family": "Gomphonemataceae", "order": "Cymbellales", "phylum": "Bacillariophyta", "superkingdom": "Eukaryota"}, "2058137": {"species": "Polaribacter sp. ALD11", "genus": "Polaribacter", "family": "Flavobacteriaceae", "order": "Flavobacteriales", "phylum": "Bacteroidetes", "superkingdom": "Bacteria"}, "294747": {"species": "Candida tropicalis", "genus": "Candida", "family": "Debaryomycetaceae", "order": "Saccharomycetales", "phylum": "Ascomycota", "superkingdom": "Eukaryota"}, "330485": {"species": "Pleodorina starrii", "genus": "Pleodorina", "family": "Volvocaceae", "order": "Chlamydomonadales", "phylum": "Chlorophyta", "superkingdom": "Eukaryota"}, "1324350": {"species": "Acinetobacter equi", "genus": "Acinetobacter", "family": "Moraxellaceae", "order": "Pseudomonadales", "phylum": "Proteobacteria", "superkingdom": "Bacteria"}, "763406": {"species": "Pichia membranifaciens", "genus": "Pichia", "family": "Pichiaceae", "order": "Saccharomycetales", "phylum": "Ascomycota", "superkingdom": "Eukaryota"}, "1004786": {"species": "Alteromonas mediterranea", "genus": "Alteromonas", "family": "Alteromonadaceae", "order": "Alteromonadales", "phylum": "Proteobacteria", "superkingdom": "Bacteria"}, "403677": {"species": "Phytophthora infestans", "genus": "Phytophthora", "family": "Peronosporaceae", "order": "Peronosporales", "phylum": "Eukaryota-undef", "superkingdom": "Eukaryota"}, "7160": {"species": "Aedes albopictus", "genus": "Aedes", "family": "Culicidae", "order": "Diptera", "phylum": "Arthropoda", "superkingdom": "Eukaryota"}, "37657": {"species": "Silene latifolia", "genus": "Silene", "family": "Caryophyllaceae", "order": "Caryophyllales", "phylum": "Streptophyta", "superkingdom": "Eukaryota"}, "2024608": {"species": "Bodo saltans virus", "genus": "Klosneuvirus", "family": "Mimiviridae", "order": "Imitervirales", "phylum": "Nucleocytoviricota", "superkingdom": "Viruses"}, "3218": {"species": "Physcomitrium patens", "genus": "Physcomitrium", "family": "Funariaceae", "order": "Funariales", "phylum": "Streptophyta", "superkingdom": "Eukaryota"}}, "order_of_blobs": ["chr_Mito_RCC716", "chr_Chlo_RCC716", "chr_19_RCC716", "chr_18_RCC716", "chr_17_RCC716", "chr_16_RCC716", "chr_15_RCC716", "chr_14_RCC716", "chr_13_RCC716", "chr_12_RCC716", "chr_11_RCC716", "chr_10_RCC716", "chr_9_RCC716", "chr_8_RCC716", "chr_7_RCC716", "chr_6_RCC716", "chr_5_RCC716", "chr_4_RCC716", "chr_3_RCC716", "chr_2_RCC716", "chr_1_RCC716"], "dict_of_blobs": {"chr_Mito_RCC716": {"name": "chr_Mito_RCC716", "length": 33697, "n_count": 0, "agct_count": 33697, "gc": 0.3794, "covs": {"bam0": 49.3991}, "read_cov": {"bam0": 6683}, "hits": {"tax0": [{"name": "chr_Mito_RCC716", "taxId": "41875", "score": 13893.0}, {"name": "chr_Mito_RCC716", "taxId": "41875", "score": 11836.0}, {"name": "chr_Mito_RCC716", "taxId": "41875", "score": 4013.0}, {"name": "chr_Mito_RCC716", "taxId": "41875", "score": 4013.0}, {"name": "chr_Mito_RCC716", "taxId": "41875", "score": 3976.0}, {"name": "chr_Mito_RCC716", "taxId": "41875", "score": 3976.0}, {"name": "chr_Mito_RCC716", "taxId": "41875", "score": 1175.0}, {"name": "chr_Mito_RCC716", "taxId": "41875", "score": 209.0}, {"name": "chr_Mito_RCC716", "taxId": "70448", "score": 2102.0}, {"name": "chr_Mito_RCC716", "taxId": "70448", "score": 2102.0}, {"name": "chr_Mito_RCC716", "taxId": "70448", "score": 2097.0}, {"name": "chr_Mito_RCC716", "taxId": "70448", "score": 689.0}, {"name": "chr_Mito_RCC716", "taxId": "70448", "score": 680.0}, {"name": "chr_Mito_RCC716", "taxId": "70448", "score": 623.0}, {"name": "chr_Mito_RCC716", "taxId": "70448", "score": 289.0}, {"name": "chr_Mito_RCC716", "taxId": "296587", "score": 1072.0}, {"name": "chr_Mito_RCC716", "taxId": "296587", "score": 974.0}, {"name": "chr_Mito_RCC716", "taxId": "296587", "score": 974.0}, {"name": "chr_Mito_RCC716", "taxId": "296587", "score": 353.0}, {"name": "chr_Mito_RCC716", "taxId": "1141622", "score": 981.0}, {"name": "chr_Mito_RCC716", "taxId": "1141622", "score": 981.0}, {"name": "chr_Mito_RCC716", "taxId": "1141622", "score": 979.0}, {"name": "chr_Mito_RCC716", "taxId": "3076", "score": 826.0}, {"name": "chr_Mito_RCC716", "taxId": "3076", "score": 634.0}, {"name": "chr_Mito_RCC716", "taxId": "3076", "score": 196.0}, {"name": "chr_Mito_RCC716", "taxId": "3076", "score": 826.0}, {"name": "chr_Mito_RCC716", "taxId": "3076", "score": 634.0}, {"name": "chr_Mito_RCC716", "taxId": "3076", "score": 196.0}, {"name": "chr_Mito_RCC716", "taxId": "87149", "score": 708.0}, {"name": "chr_Mito_RCC716", "taxId": "70448", "score": 689.0}, {"name": "chr_Mito_RCC716", "taxId": "70448", "score": 623.0}, {"name": "chr_Mito_RCC716", "taxId": "70448", "score": 289.0}, {"name": "chr_Mito_RCC716", "taxId": "70448", "score": 686.0}, {"name": "chr_Mito_RCC716", "taxId": "70448", "score": 686.0}, {"name": "chr_Mito_RCC716", "taxId": "70448", "score": 628.0}, {"name": "chr_Mito_RCC716", "taxId": "70448", "score": 289.0}, {"name": "chr_Mito_RCC716", "taxId": "70448", "score": 623.0}, {"name": "chr_Mito_RCC716", "taxId": "70448", "score": 289.0}, {"name": "chr_Mito_RCC716", "taxId": "2025116", "score": 621.0}, {"name": "chr_Mito_RCC716", "taxId": "39875", "score": 368.0}, {"name": "chr_Mito_RCC716", "taxId": "37657", "score": 363.0}, {"name": "chr_Mito_RCC716", "taxId": "3993", "score": 355.0}, {"name": "chr_Mito_RCC716", "taxId": "141716", "score": 339.0}, {"name": "chr_Mito_RCC716", "taxId": "69332", "score": 298.0}, {"name": "chr_Mito_RCC716", "taxId": "69332", "score": 143.0}, {"name": "chr_Mito_RCC716", "taxId": "173977", "score": 298.0}, {"name": "chr_Mito_RCC716", "taxId": "173977", "score": 298.0}, {"name": "chr_Mito_RCC716", "taxId": "55564", "score": 298.0}, {"name": "chr_Mito_RCC716", "taxId": "55564", "score": 143.0}, {"name": "chr_Mito_RCC716", "taxId": "1436140", "score": 292.0}, {"name": "chr_Mito_RCC716", "taxId": "2856", "score": 291.0}, {"name": "chr_Mito_RCC716", "taxId": "2856", "score": 291.0}, {"name": "chr_Mito_RCC716", "taxId": "122625", "score": 291.0}, {"name": "chr_Mito_RCC716", "taxId": "1115533", "score": 272.0}, {"name": "chr_Mito_RCC716", "taxId": "91890", "score": 259.0}, {"name": "chr_Mito_RCC716", "taxId": "91890", "score": 259.0}, {"name": "chr_Mito_RCC716", "taxId": "564608", "score": 224.0}, {"name": "chr_Mito_RCC716", "taxId": "1759591", "score": 220.0}, {"name": "chr_Mito_RCC716", "taxId": "554055", "score": 207.0}, {"name": "chr_Mito_RCC716", "taxId": "441232", "score": 145.0}, {"name": "chr_Mito_RCC716", "taxId": "181804", "score": 143.0}, {"name": "chr_Mito_RCC716", "taxId": "1416941", "score": 139.0}]}, "taxonomy": {"bestsum": {"species": {"tax": "Bathycoccus prasinos", "score": 43091.0, "c_index": 24}, "genus": {"tax": "Bathycoccus", "score": 43091.0, "c_index": 19}, "family": {"tax": "Bathycoccaceae", "score": 56475.0, "c_index": 16}, "order": {"tax": "Mamiellales", "score": 60072.0, "c_index": 15}, "phylum": {"tax": "Chlorophyta", "score": 64771.0, "c_index": 5}, "superkingdom": {"tax": "Eukaryota", "score": 72848.0, "c_index": 1}}}}, "chr_Chlo_RCC716": {"name": "chr_Chlo_RCC716", "length": 67973, "n_count": 0, "agct_count": 67973, "gc": 0.4032, "covs": {"bam0": 39.1101}, "read_cov": {"bam0": 10673}, "hits": {"tax0": [{"name": "chr_Chlo_RCC716", "taxId": "41875", "score": 13865.0}, {"name": "chr_Chlo_RCC716", "taxId": "41875", "score": 10752.0}, {"name": "chr_Chlo_RCC716", "taxId": "41875", "score": 10399.0}, {"name": "chr_Chlo_RCC716", "taxId": "41875", "score": 10292.0}, {"name": "chr_Chlo_RCC716", "taxId": "41875", "score": 10292.0}, {"name": "chr_Chlo_RCC716", "taxId": "41875", "score": 3592.0}, {"name": "chr_Chlo_RCC716", "taxId": "41875", "score": 2071.0}, {"name": "chr_Chlo_RCC716", "taxId": "41875", "score": 1803.0}, {"name": "chr_Chlo_RCC716", "taxId": "41875", "score": 1757.0}, {"name": "chr_Chlo_RCC716", "taxId": "41875", "score": 6735.0}, {"name": "chr_Chlo_RCC716", "taxId": "296587", "score": 5293.0}, {"name": "chr_Chlo_RCC716", "taxId": "296587", "score": 4289.0}, {"name": "chr_Chlo_RCC716", "taxId": "296587", "score": 4289.0}, {"name": "chr_Chlo_RCC716", "taxId": "296587", "score": 3144.0}, {"name": "chr_Chlo_RCC716", "taxId": "296587", "score": 2076.0}, {"name": "chr_Chlo_RCC716", "taxId": "296587", "score": 1916.0}, {"name": "chr_Chlo_RCC716", "taxId": "296587", "score": 1862.0}, {"name": "chr_Chlo_RCC716", "taxId": "296587", "score": 811.0}, {"name": "chr_Chlo_RCC716", "taxId": "296587", "score": 597.0}, {"name": "chr_Chlo_RCC716", "taxId": "296587", "score": 521.0}, {"name": "chr_Chlo_RCC716", "taxId": "296587", "score": 324.0}, {"name": "chr_Chlo_RCC716", "taxId": "296587", "score": 239.0}, {"name": "chr_Chlo_RCC716", "taxId": "296587", "score": 215.0}, {"name": "chr_Chlo_RCC716", "taxId": "296587", "score": 148.0}, {"name": "chr_Chlo_RCC716", "taxId": "296587", "score": 145.0}, {"name": "chr_Chlo_RCC716", "taxId": "296587", "score": 139.0}, {"name": "chr_Chlo_RCC716", "taxId": "564608", "score": 5171.0}, {"name": "chr_Chlo_RCC716", "taxId": "564608", "score": 1912.0}, {"name": "chr_Chlo_RCC716", "taxId": "564608", "score": 152.0}, {"name": "chr_Chlo_RCC716", "taxId": "564608", "score": 148.0}, {"name": "chr_Chlo_RCC716", "taxId": "70448", "score": 4798.0}, {"name": "chr_Chlo_RCC716", "taxId": "70448", "score": 1162.0}, {"name": "chr_Chlo_RCC716", "taxId": "70448", "score": 4798.0}, {"name": "chr_Chlo_RCC716", "taxId": "70448", "score": 1884.0}, {"name": "chr_Chlo_RCC716", "taxId": "70448", "score": 1877.0}, {"name": "chr_Chlo_RCC716", "taxId": "70448", "score": 1696.0}, {"name": "chr_Chlo_RCC716", "taxId": "70448", "score": 1472.0}, {"name": "chr_Chlo_RCC716", "taxId": "70448", "score": 1472.0}, {"name": "chr_Chlo_RCC716", "taxId": "70448", "score": 1162.0}, {"name": "chr_Chlo_RCC716", "taxId": "70448", "score": 863.0}, {"name": "chr_Chlo_RCC716", "taxId": "70448", "score": 845.0}, {"name": "chr_Chlo_RCC716", "taxId": "70448", "score": 789.0}, {"name": "chr_Chlo_RCC716", "taxId": "70448", "score": 429.0}, {"name": "chr_Chlo_RCC716", "taxId": "70448", "score": 407.0}, {"name": "chr_Chlo_RCC716", "taxId": "70448", "score": 383.0}, {"name": "chr_Chlo_RCC716", "taxId": "70448", "score": 350.0}, {"name": "chr_Chlo_RCC716", "taxId": "70448", "score": 302.0}, {"name": "chr_Chlo_RCC716", "taxId": "70448", "score": 159.0}, {"name": "chr_Chlo_RCC716", "taxId": "70448", "score": 139.0}, {"name": "chr_Chlo_RCC716", "taxId": "70448", "score": 4798.0}, {"name": "chr_Chlo_RCC716", "taxId": "70448", "score": 1884.0}, {"name": "chr_Chlo_RCC716", "taxId": "70448", "score": 1696.0}, {"name": "chr_Chlo_RCC716", "taxId": "70448", "score": 1472.0}, {"name": "chr_Chlo_RCC716", "taxId": "70448", "score": 1472.0}, {"name": "chr_Chlo_RCC716", "taxId": "70448", "score": 1162.0}, {"name": "chr_Chlo_RCC716", "taxId": "70448", "score": 1118.0}, {"name": "chr_Chlo_RCC716", "taxId": "70448", "score": 863.0}, {"name": "chr_Chlo_RCC716", "taxId": "70448", "score": 845.0}, {"name": "chr_Chlo_RCC716", "taxId": "70448", "score": 789.0}, {"name": "chr_Chlo_RCC716", "taxId": "70448", "score": 429.0}, {"name": "chr_Chlo_RCC716", "taxId": "70448", "score": 407.0}, {"name": "chr_Chlo_RCC716", "taxId": "70448", "score": 383.0}, {"name": "chr_Chlo_RCC716", "taxId": "70448", "score": 350.0}, {"name": "chr_Chlo_RCC716", "taxId": "70448", "score": 302.0}, {"name": "chr_Chlo_RCC716", "taxId": "70448", "score": 159.0}, {"name": "chr_Chlo_RCC716", "taxId": "70448", "score": 139.0}, {"name": "chr_Chlo_RCC716", "taxId": "542413", "score": 4268.0}, {"name": "chr_Chlo_RCC716", "taxId": "542413", "score": 152.0}, {"name": "chr_Chlo_RCC716", "taxId": "70448", "score": 3125.0}, {"name": "chr_Chlo_RCC716", "taxId": "70448", "score": 327.0}, {"name": "chr_Chlo_RCC716", "taxId": "70448", "score": 261.0}, {"name": "chr_Chlo_RCC716", "taxId": "70448", "score": 3125.0}, {"name": "chr_Chlo_RCC716", "taxId": "70448", "score": 1526.0}, {"name": "chr_Chlo_RCC716", "taxId": "70448", "score": 261.0}, {"name": "chr_Chlo_RCC716", "taxId": "70448", "score": 3125.0}, {"name": "chr_Chlo_RCC716", "taxId": "70448", "score": 1526.0}, {"name": "chr_Chlo_RCC716", "taxId": "70448", "score": 863.0}, {"name": "chr_Chlo_RCC716", "taxId": "70448", "score": 850.0}, {"name": "chr_Chlo_RCC716", "taxId": "70448", "score": 429.0}, {"name": "chr_Chlo_RCC716", "taxId": "70448", "score": 261.0}, {"name": "chr_Chlo_RCC716", "taxId": "133788", "score": 2682.0}, {"name": "chr_Chlo_RCC716", "taxId": "77133", "score": 2680.0}, {"name": "chr_Chlo_RCC716", "taxId": "77133", "score": 2675.0}, {"name": "chr_Chlo_RCC716", "taxId": "70448", "score": 1890.0}, {"name": "chr_Chlo_RCC716", "taxId": "70448", "score": 1882.0}, {"name": "chr_Chlo_RCC716", "taxId": "70448", "score": 1701.0}, {"name": "chr_Chlo_RCC716", "taxId": "70448", "score": 850.0}, {"name": "chr_Chlo_RCC716", "taxId": "70448", "score": 789.0}, {"name": "chr_Chlo_RCC716", "taxId": "70448", "score": 429.0}, {"name": "chr_Chlo_RCC716", "taxId": "70448", "score": 407.0}, {"name": "chr_Chlo_RCC716", "taxId": "70448", "score": 350.0}, {"name": "chr_Chlo_RCC716", "taxId": "70448", "score": 322.0}, {"name": "chr_Chlo_RCC716", "taxId": "70448", "score": 261.0}, {"name": "chr_Chlo_RCC716", "taxId": "70448", "score": 159.0}, {"name": "chr_Chlo_RCC716", "taxId": "70448", "score": 139.0}, {"name": "chr_Chlo_RCC716", "taxId": "70448", "score": 1884.0}, {"name": "chr_Chlo_RCC716", "taxId": "70448", "score": 1877.0}, {"name": "chr_Chlo_RCC716", "taxId": "70448", "score": 1162.0}, {"name": "chr_Chlo_RCC716", "taxId": "70448", "score": 863.0}, {"name": "chr_Chlo_RCC716", "taxId": "70448", "score": 789.0}, {"name": "chr_Chlo_RCC716", "taxId": "70448", "score": 429.0}, {"name": "chr_Chlo_RCC716", "taxId": "70448", "score": 407.0}, {"name": "chr_Chlo_RCC716", "taxId": "70448", "score": 350.0}, {"name": "chr_Chlo_RCC716", "taxId": "70448", "score": 159.0}, {"name": "chr_Chlo_RCC716", "taxId": "542402", "score": 1855.0}, {"name": "chr_Chlo_RCC716", "taxId": "542402", "score": 789.0}, {"name": "chr_Chlo_RCC716", "taxId": "542402", "score": 523.0}, {"name": "chr_Chlo_RCC716", "taxId": "542402", "score": 486.0}, {"name": "chr_Chlo_RCC716", "taxId": "542402", "score": 370.0}, {"name": "chr_Chlo_RCC716", "taxId": "542402", "score": 303.0}, {"name": "chr_Chlo_RCC716", "taxId": "542402", "score": 137.0}, {"name": "chr_Chlo_RCC716", "taxId": "542402", "score": 137.0}, {"name": "chr_Chlo_RCC716", "taxId": "70448", "score": 1707.0}, {"name": "chr_Chlo_RCC716", "taxId": "70448", "score": 787.0}, {"name": "chr_Chlo_RCC716", "taxId": "70448", "score": 322.0}, {"name": "chr_Chlo_RCC716", "taxId": "70448", "score": 1707.0}, {"name": "chr_Chlo_RCC716", "taxId": "70448", "score": 787.0}, {"name": "chr_Chlo_RCC716", "taxId": "70448", "score": 322.0}, {"name": "chr_Chlo_RCC716", "taxId": "70448", "score": 1526.0}, {"name": "chr_Chlo_RCC716", "taxId": "70448", "score": 1526.0}, {"name": "chr_Chlo_RCC716", "taxId": "858337", "score": 350.0}, {"name": "chr_Chlo_RCC716", "taxId": "36894", "score": 335.0}, {"name": "chr_Chlo_RCC716", "taxId": "36894", "score": 139.0}, {"name": "chr_Chlo_RCC716", "taxId": "36894", "score": 139.0}, {"name": "chr_Chlo_RCC716", "taxId": "271398", "score": 329.0}, {"name": "chr_Chlo_RCC716", "taxId": "271398", "score": 329.0}, {"name": "chr_Chlo_RCC716", "taxId": "436124", "score": 327.0}, {"name": "chr_Chlo_RCC716", "taxId": "70448", "score": 327.0}, {"name": "chr_Chlo_RCC716", "taxId": "70448", "score": 261.0}, {"name": "chr_Chlo_RCC716", "taxId": "71743", "score": 270.0}, {"name": "chr_Chlo_RCC716", "taxId": "51714", "score": 250.0}, {"name": "chr_Chlo_RCC716", "taxId": "51714", "score": 250.0}, {"name": "chr_Chlo_RCC716", "taxId": "330485", "score": 250.0}, {"name": "chr_Chlo_RCC716", "taxId": "71743", "score": 241.0}, {"name": "chr_Chlo_RCC716", "taxId": "461633", "score": 200.0}, {"name": "chr_Chlo_RCC716", "taxId": "228265", "score": 163.0}, {"name": "chr_Chlo_RCC716", "taxId": "2007176", "score": 150.0}, {"name": "chr_Chlo_RCC716", "taxId": "204992", "score": 147.0}, {"name": "chr_Chlo_RCC716", "taxId": "3074", "score": 145.0}, {"name": "chr_Chlo_RCC716", "taxId": "3074", "score": 145.0}, {"name": "chr_Chlo_RCC716", "taxId": "1604141", "score": 139.0}, {"name": "chr_Chlo_RCC716", "taxId": "1604141", "score": 139.0}, {"name": "chr_Chlo_RCC716", "taxId": "1444690", "score": 139.0}, {"name": "chr_Chlo_RCC716", "taxId": "36894", "score": 137.0}]}, "taxonomy": {"bestsum": {"species": {"tax": "Ostreococcus tauri", "score": 85305.0, "c_index": 21}, "genus": {"tax": "Ostreococcus", "score": 85305.0, "c_index": 17}, "family": {"tax": "Bathycoccaceae", "score": 156863.0, "c_index": 15}, "order": {"tax": "Mamiellales", "score": 190254.0, "c_index": 10}, "phylum": {"tax": "Chlorophyta", "score": 196719.0, "c_index": 4}, "superkingdom": {"tax": "Eukaryota", "score": 197649.0, "c_index": 1}}}}, "chr_19_RCC716": {"name": "chr_19_RCC716", "length": 129714, "n_count": 0, "agct_count": 129714, "gc": 0.408, "covs": {"bam0": 12.1435}, "read_cov": {"bam0": 6324}, "hits": {"tax0": [{"name": "chr_19_RCC716", "taxId": "41875", "score": 1072.0}, {"name": "chr_19_RCC716", "taxId": "41875", "score": 846.0}, {"name": "chr_19_RCC716", "taxId": "41875", "score": 549.0}, {"name": "chr_19_RCC716", "taxId": "41875", "score": 549.0}, {"name": "chr_19_RCC716", "taxId": "41875", "score": 183.0}, {"name": "chr_19_RCC716", "taxId": "41875", "score": 1059.0}, {"name": "chr_19_RCC716", "taxId": "41875", "score": 167.0}, {"name": "chr_19_RCC716", "taxId": "41875", "score": 846.0}, {"name": "chr_19_RCC716", "taxId": "41875", "score": 845.0}, {"name": "chr_19_RCC716", "taxId": "41875", "score": 845.0}, {"name": "chr_19_RCC716", "taxId": "41875", "score": 562.0}, {"name": "chr_19_RCC716", "taxId": "41875", "score": 562.0}, {"name": "chr_19_RCC716", "taxId": "41875", "score": 337.0}, {"name": "chr_19_RCC716", "taxId": "41875", "score": 337.0}, {"name": "chr_19_RCC716", "taxId": "41875", "score": 300.0}, {"name": "chr_19_RCC716", "taxId": "41875", "score": 213.0}, {"name": "chr_19_RCC716", "taxId": "41875", "score": 213.0}, {"name": "chr_19_RCC716", "taxId": "41875", "score": 185.0}, {"name": "chr_19_RCC716", "taxId": "41875", "score": 185.0}, {"name": "chr_19_RCC716", "taxId": "41875", "score": 185.0}, {"name": "chr_19_RCC716", "taxId": "41875", "score": 185.0}]}, "taxonomy": {"bestsum": {"species": {"tax": "Bathycoccus prasinos", "score": 10225.0, "c_index": 0}, "genus": {"tax": "Bathycoccus", "score": 10225.0, "c_index": 0}, "family": {"tax": "Bathycoccaceae", "score": 10225.0, "c_index": 0}, "order": {"tax": "Mamiellales", "score": 10225.0, "c_index": 0}, "phylum": {"tax": "Chlorophyta", "score": 10225.0, "c_index": 0}, "superkingdom": {"tax": "Eukaryota", "score": 10225.0, "c_index": 0}}}}, "chr_18_RCC716": {"name": "chr_18_RCC716", "length": 423380, "n_count": 0, "agct_count": 423380, "gc": 0.468, "covs": {"bam0": 9.2236}, "read_cov": {"bam0": 15678}, "hits": {"tax0": [{"name": "chr_18_RCC716", "taxId": "41875", "score": 6630.0}, {"name": "chr_18_RCC716", "taxId": "41875", "score": 4693.0}, {"name": "chr_18_RCC716", "taxId": "41875", "score": 3548.0}, {"name": "chr_18_RCC716", "taxId": "41875", "score": 3493.0}, {"name": "chr_18_RCC716", "taxId": "41875", "score": 3424.0}, {"name": "chr_18_RCC716", "taxId": "41875", "score": 3393.0}, {"name": "chr_18_RCC716", "taxId": "41875", "score": 3393.0}, {"name": "chr_18_RCC716", "taxId": "41875", "score": 3349.0}, {"name": "chr_18_RCC716", "taxId": "41875", "score": 3166.0}, {"name": "chr_18_RCC716", "taxId": "41875", "score": 3079.0}, {"name": "chr_18_RCC716", "taxId": "41875", "score": 2992.0}, {"name": "chr_18_RCC716", "taxId": "41875", "score": 2868.0}, {"name": "chr_18_RCC716", "taxId": "41875", "score": 2752.0}, {"name": "chr_18_RCC716", "taxId": "41875", "score": 2632.0}, {"name": "chr_18_RCC716", "taxId": "41875", "score": 2410.0}, {"name": "chr_18_RCC716", "taxId": "41875", "score": 2377.0}, {"name": "chr_18_RCC716", "taxId": "41875", "score": 2375.0}, {"name": "chr_18_RCC716", "taxId": "41875", "score": 2340.0}, {"name": "chr_18_RCC716", "taxId": "41875", "score": 2207.0}, {"name": "chr_18_RCC716", "taxId": "41875", "score": 2169.0}, {"name": "chr_18_RCC716", "taxId": "41875", "score": 2108.0}, {"name": "chr_18_RCC716", "taxId": "41875", "score": 1960.0}, {"name": "chr_18_RCC716", "taxId": "41875", "score": 1905.0}, {"name": "chr_18_RCC716", "taxId": "41875", "score": 1899.0}, {"name": "chr_18_RCC716", "taxId": "41875", "score": 1864.0}, {"name": "chr_18_RCC716", "taxId": "41875", "score": 1784.0}, {"name": "chr_18_RCC716", "taxId": "41875", "score": 1768.0}, {"name": "chr_18_RCC716", "taxId": "41875", "score": 1738.0}, {"name": "chr_18_RCC716", "taxId": "41875", "score": 1712.0}, {"name": "chr_18_RCC716", "taxId": "41875", "score": 1707.0}, {"name": "chr_18_RCC716", "taxId": "41875", "score": 1681.0}, {"name": "chr_18_RCC716", "taxId": "41875", "score": 1679.0}, {"name": "chr_18_RCC716", "taxId": "41875", "score": 1674.0}, {"name": "chr_18_RCC716", "taxId": "41875", "score": 1626.0}, {"name": "chr_18_RCC716", "taxId": "41875", "score": 1613.0}, {"name": "chr_18_RCC716", "taxId": "41875", "score": 1565.0}, {"name": "chr_18_RCC716", "taxId": "41875", "score": 1546.0}, {"name": "chr_18_RCC716", "taxId": "41875", "score": 1495.0}, {"name": "chr_18_RCC716", "taxId": "41875", "score": 1458.0}, {"name": "chr_18_RCC716", "taxId": "41875", "score": 1389.0}, {"name": "chr_18_RCC716", "taxId": "41875", "score": 1389.0}, {"name": "chr_18_RCC716", "taxId": "41875", "score": 1360.0}, {"name": "chr_18_RCC716", "taxId": "41875", "score": 1327.0}, {"name": "chr_18_RCC716", "taxId": "41875", "score": 1266.0}, {"name": "chr_18_RCC716", "taxId": "41875", "score": 1230.0}, {"name": "chr_18_RCC716", "taxId": "41875", "score": 1190.0}, {"name": "chr_18_RCC716", "taxId": "41875", "score": 1188.0}, {"name": "chr_18_RCC716", "taxId": "41875", "score": 1162.0}, {"name": "chr_18_RCC716", "taxId": "41875", "score": 1155.0}, {"name": "chr_18_RCC716", "taxId": "41875", "score": 1134.0}, {"name": "chr_18_RCC716", "taxId": "41875", "score": 1110.0}, {"name": "chr_18_RCC716", "taxId": "41875", "score": 1042.0}, {"name": "chr_18_RCC716", "taxId": "41875", "score": 1020.0}, {"name": "chr_18_RCC716", "taxId": "41875", "score": 996.0}, {"name": "chr_18_RCC716", "taxId": "41875", "score": 953.0}, {"name": "chr_18_RCC716", "taxId": "41875", "score": 950.0}, {"name": "chr_18_RCC716", "taxId": "41875", "score": 950.0}, {"name": "chr_18_RCC716", "taxId": "41875", "score": 944.0}, {"name": "chr_18_RCC716", "taxId": "41875", "score": 944.0}, {"name": "chr_18_RCC716", "taxId": "41875", "score": 909.0}, {"name": "chr_18_RCC716", "taxId": "41875", "score": 907.0}, {"name": "chr_18_RCC716", "taxId": "41875", "score": 896.0}, {"name": "chr_18_RCC716", "taxId": "41875", "score": 859.0}, {"name": "chr_18_RCC716", "taxId": "41875", "score": 857.0}, {"name": "chr_18_RCC716", "taxId": "41875", "score": 852.0}, {"name": "chr_18_RCC716", "taxId": "41875", "score": 833.0}, {"name": "chr_18_RCC716", "taxId": "41875", "score": 833.0}, {"name": "chr_18_RCC716", "taxId": "41875", "score": 821.0}, {"name": "chr_18_RCC716", "taxId": "41875", "score": 821.0}, {"name": "chr_18_RCC716", "taxId": "41875", "score": 819.0}, {"name": "chr_18_RCC716", "taxId": "41875", "score": 802.0}, {"name": "chr_18_RCC716", "taxId": "41875", "score": 787.0}, {"name": "chr_18_RCC716", "taxId": "41875", "score": 769.0}, {"name": "chr_18_RCC716", "taxId": "41875", "score": 761.0}, {"name": "chr_18_RCC716", "taxId": "41875", "score": 736.0}, {"name": "chr_18_RCC716", "taxId": "41875", "score": 732.0}, {"name": "chr_18_RCC716", "taxId": "41875", "score": 719.0}, {"name": "chr_18_RCC716", "taxId": "41875", "score": 704.0}, {"name": "chr_18_RCC716", "taxId": "41875", "score": 702.0}, {"name": "chr_18_RCC716", "taxId": "41875", "score": 702.0}, {"name": "chr_18_RCC716", "taxId": "41875", "score": 684.0}, {"name": "chr_18_RCC716", "taxId": "41875", "score": 684.0}, {"name": "chr_18_RCC716", "taxId": "41875", "score": 676.0}, {"name": "chr_18_RCC716", "taxId": "41875", "score": 654.0}, {"name": "chr_18_RCC716", "taxId": "41875", "score": 643.0}, {"name": "chr_18_RCC716", "taxId": "41875", "score": 641.0}, {"name": "chr_18_RCC716", "taxId": "41875", "score": 640.0}, {"name": "chr_18_RCC716", "taxId": "41875", "score": 628.0}, {"name": "chr_18_RCC716", "taxId": "41875", "score": 621.0}, {"name": "chr_18_RCC716", "taxId": "41875", "score": 614.0}, {"name": "chr_18_RCC716", "taxId": "41875", "score": 601.0}, {"name": "chr_18_RCC716", "taxId": "41875", "score": 588.0}, {"name": "chr_18_RCC716", "taxId": "41875", "score": 579.0}, {"name": "chr_18_RCC716", "taxId": "41875", "score": 579.0}, {"name": "chr_18_RCC716", "taxId": "41875", "score": 577.0}, {"name": "chr_18_RCC716", "taxId": "41875", "score": 575.0}, {"name": "chr_18_RCC716", "taxId": "41875", "score": 569.0}, {"name": "chr_18_RCC716", "taxId": "41875", "score": 569.0}, {"name": "chr_18_RCC716", "taxId": "41875", "score": 566.0}, {"name": "chr_18_RCC716", "taxId": "41875", "score": 556.0}, {"name": "chr_18_RCC716", "taxId": "41875", "score": 551.0}, {"name": "chr_18_RCC716", "taxId": "41875", "score": 549.0}, {"name": "chr_18_RCC716", "taxId": "41875", "score": 544.0}, {"name": "chr_18_RCC716", "taxId": "41875", "score": 540.0}, {"name": "chr_18_RCC716", "taxId": "41875", "score": 527.0}, {"name": "chr_18_RCC716", "taxId": "41875", "score": 525.0}, {"name": "chr_18_RCC716", "taxId": "41875", "score": 521.0}, {"name": "chr_18_RCC716", "taxId": "41875", "score": 520.0}, {"name": "chr_18_RCC716", "taxId": "41875", "score": 512.0}, {"name": "chr_18_RCC716", "taxId": "41875", "score": 505.0}, {"name": "chr_18_RCC716", "taxId": "41875", "score": 505.0}, {"name": "chr_18_RCC716", "taxId": "41875", "score": 483.0}, {"name": "chr_18_RCC716", "taxId": "41875", "score": 473.0}, {"name": "chr_18_RCC716", "taxId": "41875", "score": 444.0}, {"name": "chr_18_RCC716", "taxId": "41875", "score": 433.0}, {"name": "chr_18_RCC716", "taxId": "41875", "score": 429.0}, {"name": "chr_18_RCC716", "taxId": "41875", "score": 420.0}, {"name": "chr_18_RCC716", "taxId": "41875", "score": 388.0}, {"name": "chr_18_RCC716", "taxId": "41875", "score": 377.0}, {"name": "chr_18_RCC716", "taxId": "41875", "score": 368.0}, {"name": "chr_18_RCC716", "taxId": "41875", "score": 368.0}, {"name": "chr_18_RCC716", "taxId": "41875", "score": 357.0}, {"name": "chr_18_RCC716", "taxId": "41875", "score": 333.0}, {"name": "chr_18_RCC716", "taxId": "41875", "score": 326.0}, {"name": "chr_18_RCC716", "taxId": "41875", "score": 313.0}, {"name": "chr_18_RCC716", "taxId": "41875", "score": 305.0}, {"name": "chr_18_RCC716", "taxId": "41875", "score": 303.0}, {"name": "chr_18_RCC716", "taxId": "41875", "score": 298.0}, {"name": "chr_18_RCC716", "taxId": "41875", "score": 278.0}, {"name": "chr_18_RCC716", "taxId": "41875", "score": 261.0}, {"name": "chr_18_RCC716", "taxId": "41875", "score": 255.0}, {"name": "chr_18_RCC716", "taxId": "41875", "score": 222.0}, {"name": "chr_18_RCC716", "taxId": "41875", "score": 195.0}, {"name": "chr_18_RCC716", "taxId": "41875", "score": 185.0}, {"name": "chr_18_RCC716", "taxId": "41875", "score": 152.0}, {"name": "chr_18_RCC716", "taxId": "41875", "score": 143.0}, {"name": "chr_18_RCC716", "taxId": "41875", "score": 6626.0}, {"name": "chr_18_RCC716", "taxId": "41875", "score": 3079.0}, {"name": "chr_18_RCC716", "taxId": "41875", "score": 4689.0}, {"name": "chr_18_RCC716", "taxId": "41875", "score": 3991.0}, {"name": "chr_18_RCC716", "taxId": "41875", "score": 3986.0}, {"name": "chr_18_RCC716", "taxId": "41875", "score": 3980.0}, {"name": "chr_18_RCC716", "taxId": "41875", "score": 3975.0}, {"name": "chr_18_RCC716", "taxId": "41875", "score": 2556.0}, {"name": "chr_18_RCC716", "taxId": "41875", "score": 2556.0}, {"name": "chr_18_RCC716", "taxId": "41875", "score": 2556.0}, {"name": "chr_18_RCC716", "taxId": "41875", "score": 2556.0}, {"name": "chr_18_RCC716", "taxId": "41875", "score": 913.0}, {"name": "chr_18_RCC716", "taxId": "41875", "score": 846.0}, {"name": "chr_18_RCC716", "taxId": "41875", "score": 185.0}, {"name": "chr_18_RCC716", "taxId": "41875", "score": 174.0}, {"name": "chr_18_RCC716", "taxId": "41875", "score": 161.0}, {"name": "chr_18_RCC716", "taxId": "41875", "score": 148.0}, {"name": "chr_18_RCC716", "taxId": "41875", "score": 147.0}, {"name": "chr_18_RCC716", "taxId": "41875", "score": 3542.0}, {"name": "chr_18_RCC716", "taxId": "41875", "score": 3493.0}, {"name": "chr_18_RCC716", "taxId": "528323", "score": 3452.0}, {"name": "chr_18_RCC716", "taxId": "41875", "score": 3424.0}, {"name": "chr_18_RCC716", "taxId": "528323", "score": 3397.0}, {"name": "chr_18_RCC716", "taxId": "528323", "score": 3397.0}, {"name": "chr_18_RCC716", "taxId": "41875", "score": 3393.0}, {"name": "chr_18_RCC716", "taxId": "41875", "score": 3347.0}, {"name": "chr_18_RCC716", "taxId": "528323", "score": 3315.0}, {"name": "chr_18_RCC716", "taxId": "41875", "score": 3168.0}, {"name": "chr_18_RCC716", "taxId": "41875", "score": 2992.0}, {"name": "chr_18_RCC716", "taxId": "41875", "score": 2868.0}, {"name": "chr_18_RCC716", "taxId": "41875", "score": 433.0}, {"name": "chr_18_RCC716", "taxId": "41875", "score": 2752.0}, {"name": "chr_18_RCC716", "taxId": "41875", "score": 2410.0}, {"name": "chr_18_RCC716", "taxId": "41875", "score": 2377.0}, {"name": "chr_18_RCC716", "taxId": "41875", "score": 416.0}, {"name": "chr_18_RCC716", "taxId": "41875", "score": 2375.0}, {"name": "chr_18_RCC716", "taxId": "41875", "score": 1389.0}, {"name": "chr_18_RCC716", "taxId": "41875", "score": 623.0}, {"name": "chr_18_RCC716", "taxId": "41875", "score": 2338.0}, {"name": "chr_18_RCC716", "taxId": "41875", "score": 2338.0}, {"name": "chr_18_RCC716", "taxId": "41875", "score": 2338.0}, {"name": "chr_18_RCC716", "taxId": "564608", "score": 2296.0}, {"name": "chr_18_RCC716", "taxId": "564608", "score": 1175.0}, {"name": "chr_18_RCC716", "taxId": "41875", "score": 2287.0}, {"name": "chr_18_RCC716", "taxId": "41875", "score": 2287.0}, {"name": "chr_18_RCC716", "taxId": "41875", "score": 2207.0}, {"name": "chr_18_RCC716", "taxId": "41875", "score": 2183.0}, {"name": "chr_18_RCC716", "taxId": "41875", "score": 2183.0}, {"name": "chr_18_RCC716", "taxId": "70448", "score": 2182.0}, {"name": "chr_18_RCC716", "taxId": "41875", "score": 2167.0}, {"name": "chr_18_RCC716", "taxId": "41875", "score": 2108.0}, {"name": "chr_18_RCC716", "taxId": "41875", "score": 2045.0}, {"name": "chr_18_RCC716", "taxId": "41875", "score": 1332.0}, {"name": "chr_18_RCC716", "taxId": "41875", "score": 2034.0}, {"name": "chr_18_RCC716", "taxId": "41875", "score": 2034.0}, {"name": "chr_18_RCC716", "taxId": "41875", "score": 998.0}, {"name": "chr_18_RCC716", "taxId": "41875", "score": 992.0}, {"name": "chr_18_RCC716", "taxId": "41875", "score": 592.0}, {"name": "chr_18_RCC716", "taxId": "41875", "score": 586.0}, {"name": "chr_18_RCC716", "taxId": "41875", "score": 2034.0}, {"name": "chr_18_RCC716", "taxId": "41875", "score": 2034.0}, {"name": "chr_18_RCC716", "taxId": "41875", "score": 998.0}, {"name": "chr_18_RCC716", "taxId": "41875", "score": 992.0}, {"name": "chr_18_RCC716", "taxId": "41875", "score": 586.0}, {"name": "chr_18_RCC716", "taxId": "41875", "score": 580.0}, {"name": "chr_18_RCC716", "taxId": "41875", "score": 1960.0}, {"name": "chr_18_RCC716", "taxId": "41875", "score": 326.0}, {"name": "chr_18_RCC716", "taxId": "41875", "score": 1905.0}, {"name": "chr_18_RCC716", "taxId": "41875", "score": 1899.0}, {"name": "chr_18_RCC716", "taxId": "41875", "score": 505.0}, {"name": "chr_18_RCC716", "taxId": "41875", "score": 1862.0}, {"name": "chr_18_RCC716", "taxId": "41875", "score": 261.0}, {"name": "chr_18_RCC716", "taxId": "41875", "score": 152.0}, {"name": "chr_18_RCC716", "taxId": "41875", "score": 1766.0}, {"name": "chr_18_RCC716", "taxId": "41875", "score": 182.0}, {"name": "chr_18_RCC716", "taxId": "41875", "score": 1738.0}, {"name": "chr_18_RCC716", "taxId": "41875", "score": 1712.0}, {"name": "chr_18_RCC716", "taxId": "41875", "score": 857.0}, {"name": "chr_18_RCC716", "taxId": "41875", "score": 1707.0}, {"name": "chr_18_RCC716", "taxId": "41875", "score": 704.0}, {"name": "chr_18_RCC716", "taxId": "41875", "score": 684.0}, {"name": "chr_18_RCC716", "taxId": "41875", "score": 566.0}, {"name": "chr_18_RCC716", "taxId": "41875", "score": 473.0}, {"name": "chr_18_RCC716", "taxId": "41875", "score": 1679.0}, {"name": "chr_18_RCC716", "taxId": "41875", "score": 1674.0}, {"name": "chr_18_RCC716", "taxId": "41875", "score": 1652.0}, {"name": "chr_18_RCC716", "taxId": "41875", "score": 1626.0}, {"name": "chr_18_RCC716", "taxId": "41875", "score": 601.0}, {"name": "chr_18_RCC716", "taxId": "41875", "score": 333.0}, {"name": "chr_18_RCC716", "taxId": "41875", "score": 1565.0}, {"name": "chr_18_RCC716", "taxId": "41875", "score": 1546.0}, {"name": "chr_18_RCC716", "taxId": "41875", "score": 1517.0}, {"name": "chr_18_RCC716", "taxId": "41875", "score": 278.0}, {"name": "chr_18_RCC716", "taxId": "41875", "score": 1513.0}, {"name": "chr_18_RCC716", "taxId": "41875", "score": 1495.0}, {"name": "chr_18_RCC716", "taxId": "41875", "score": 1458.0}, {"name": "chr_18_RCC716", "taxId": "41875", "score": 1423.0}, {"name": "chr_18_RCC716", "taxId": "41875", "score": 1423.0}, {"name": "chr_18_RCC716", "taxId": "41875", "score": 363.0}, {"name": "chr_18_RCC716", "taxId": "41875", "score": 1389.0}, {"name": "chr_18_RCC716", "taxId": "41875", "score": 1376.0}, {"name": "chr_18_RCC716", "taxId": "41875", "score": 1360.0}, {"name": "chr_18_RCC716", "taxId": "41875", "score": 579.0}, {"name": "chr_18_RCC716", "taxId": "41875", "score": 1327.0}, {"name": "chr_18_RCC716", "taxId": "41875", "score": 1266.0}, {"name": "chr_18_RCC716", "taxId": "41875", "score": 532.0}, {"name": "chr_18_RCC716", "taxId": "3916", "score": 1240.0}, {"name": "chr_18_RCC716", "taxId": "41875", "score": 1206.0}, {"name": "chr_18_RCC716", "taxId": "436017", "score": 1201.0}, {"name": "chr_18_RCC716", "taxId": "436017", "score": 1201.0}, {"name": "chr_18_RCC716", "taxId": "41875", "score": 1190.0}, {"name": "chr_18_RCC716", "taxId": "41875", "score": 588.0}, {"name": "chr_18_RCC716", "taxId": "41875", "score": 1162.0}, {"name": "chr_18_RCC716", "taxId": "41875", "score": 1134.0}, {"name": "chr_18_RCC716", "taxId": "41875", "score": 1103.0}, {"name": "chr_18_RCC716", "taxId": "41875", "score": 1103.0}, {"name": "chr_18_RCC716", "taxId": "41875", "score": 1103.0}, {"name": "chr_18_RCC716", "taxId": "41875", "score": 1026.0}, {"name": "chr_18_RCC716", "taxId": "41875", "score": 483.0}, {"name": "chr_18_RCC716", "taxId": "41875", "score": 211.0}, {"name": "chr_18_RCC716", "taxId": "41875", "score": 1070.0}, {"name": "chr_18_RCC716", "taxId": "41875", "score": 1070.0}, {"name": "chr_18_RCC716", "taxId": "41875", "score": 1042.0}, {"name": "chr_18_RCC716", "taxId": "41875", "score": 1042.0}, {"name": "chr_18_RCC716", "taxId": "41875", "score": 1026.0}, {"name": "chr_18_RCC716", "taxId": "41875", "score": 211.0}, {"name": "chr_18_RCC716", "taxId": "41875", "score": 1020.0}, {"name": "chr_18_RCC716", "taxId": "41875", "score": 1014.0}, {"name": "chr_18_RCC716", "taxId": "41875", "score": 996.0}, {"name": "chr_18_RCC716", "taxId": "41875", "score": 953.0}, {"name": "chr_18_RCC716", "taxId": "41875", "score": 950.0}, {"name": "chr_18_RCC716", "taxId": "41875", "score": 512.0}, {"name": "chr_18_RCC716", "taxId": "41875", "score": 946.0}, {"name": "chr_18_RCC716", "taxId": "41875", "score": 761.0}, {"name": "chr_18_RCC716", "taxId": "41875", "score": 944.0}, {"name": "chr_18_RCC716", "taxId": "41875", "score": 944.0}, {"name": "chr_18_RCC716", "taxId": "41875", "score": 913.0}, {"name": "chr_18_RCC716", "taxId": "41875", "score": 907.0}, {"name": "chr_18_RCC716", "taxId": "41875", "score": 420.0}, {"name": "chr_18_RCC716", "taxId": "41875", "score": 368.0}, {"name": "chr_18_RCC716", "taxId": "41875", "score": 893.0}, {"name": "chr_18_RCC716", "taxId": "41875", "score": 893.0}, {"name": "chr_18_RCC716", "taxId": "41875", "score": 859.0}, {"name": "chr_18_RCC716", "taxId": "41875", "score": 821.0}, {"name": "chr_18_RCC716", "taxId": "41875", "score": 505.0}, {"name": "chr_18_RCC716", "taxId": "41875", "score": 850.0}, {"name": "chr_18_RCC716", "taxId": "41875", "score": 833.0}, {"name": "chr_18_RCC716", "taxId": "41875", "score": 830.0}, {"name": "chr_18_RCC716", "taxId": "41875", "score": 202.0}, {"name": "chr_18_RCC716", "taxId": "41875", "score": 817.0}, {"name": "chr_18_RCC716", "taxId": "41875", "score": 802.0}, {"name": "chr_18_RCC716", "taxId": "41875", "score": 802.0}, {"name": "chr_18_RCC716", "taxId": "41875", "score": 782.0}, {"name": "chr_18_RCC716", "taxId": "41875", "score": 763.0}, {"name": "chr_18_RCC716", "taxId": "41875", "score": 730.0}, {"name": "chr_18_RCC716", "taxId": "41875", "score": 719.0}, {"name": "chr_18_RCC716", "taxId": "41875", "score": 508.0}, {"name": "chr_18_RCC716", "taxId": "41875", "score": 708.0}, {"name": "chr_18_RCC716", "taxId": "41875", "score": 708.0}, {"name": "chr_18_RCC716", "taxId": "41875", "score": 702.0}, {"name": "chr_18_RCC716", "taxId": "41875", "score": 701.0}, {"name": "chr_18_RCC716", "taxId": "41875", "score": 680.0}, {"name": "chr_18_RCC716", "taxId": "41875", "score": 676.0}, {"name": "chr_18_RCC716", "taxId": "41875", "score": 654.0}, {"name": "chr_18_RCC716", "taxId": "41875", "score": 643.0}, {"name": "chr_18_RCC716", "taxId": "41875", "score": 641.0}, {"name": "chr_18_RCC716", "taxId": "41875", "score": 527.0}, {"name": "chr_18_RCC716", "taxId": "41875", "score": 195.0}, {"name": "chr_18_RCC716", "taxId": "41875", "score": 640.0}, {"name": "chr_18_RCC716", "taxId": "41875", "score": 638.0}, {"name": "chr_18_RCC716", "taxId": "41875", "score": 614.0}, {"name": "chr_18_RCC716", "taxId": "41875", "score": 593.0}, {"name": "chr_18_RCC716", "taxId": "41875", "score": 579.0}, {"name": "chr_18_RCC716", "taxId": "41875", "score": 575.0}, {"name": "chr_18_RCC716", "taxId": "41875", "score": 569.0}, {"name": "chr_18_RCC716", "taxId": "41875", "score": 569.0}, {"name": "chr_18_RCC716", "taxId": "41875", "score": 562.0}, {"name": "chr_18_RCC716", "taxId": "41875", "score": 357.0}, {"name": "chr_18_RCC716", "taxId": "41875", "score": 549.0}, {"name": "chr_18_RCC716", "taxId": "41875", "score": 542.0}, {"name": "chr_18_RCC716", "taxId": "41875", "score": 180.0}, {"name": "chr_18_RCC716", "taxId": "41875", "score": 540.0}, {"name": "chr_18_RCC716", "taxId": "41875", "score": 525.0}, {"name": "chr_18_RCC716", "taxId": "41875", "score": 521.0}, {"name": "chr_18_RCC716", "taxId": "41875", "score": 510.0}, {"name": "chr_18_RCC716", "taxId": "41875", "score": 483.0}, {"name": "chr_18_RCC716", "taxId": "41875", "score": 483.0}, {"name": "chr_18_RCC716", "taxId": "41875", "score": 483.0}, {"name": "chr_18_RCC716", "taxId": "41875", "score": 388.0}, {"name": "chr_18_RCC716", "taxId": "41875", "score": 444.0}, {"name": "chr_18_RCC716", "taxId": "41875", "score": 429.0}, {"name": "chr_18_RCC716", "taxId": "41875", "score": 368.0}, {"name": "chr_18_RCC716", "taxId": "41875", "score": 377.0}, {"name": "chr_18_RCC716", "taxId": "41875", "score": 322.0}, {"name": "chr_18_RCC716", "taxId": "436017", "score": 366.0}, {"name": "chr_18_RCC716", "taxId": "436017", "score": 366.0}, {"name": "chr_18_RCC716", "taxId": "41875", "score": 363.0}, {"name": "chr_18_RCC716", "taxId": "41875", "score": 351.0}, {"name": "chr_18_RCC716", "taxId": "41875", "score": 351.0}, {"name": "chr_18_RCC716", "taxId": "41875", "score": 255.0}, {"name": "chr_18_RCC716", "taxId": "41875", "score": 230.0}, {"name": "chr_18_RCC716", "taxId": "70448", "score": 324.0}, {"name": "chr_18_RCC716", "taxId": "41875", "score": 305.0}, {"name": "chr_18_RCC716", "taxId": "41875", "score": 303.0}, {"name": "chr_18_RCC716", "taxId": "41875", "score": 298.0}, {"name": "chr_18_RCC716", "taxId": "41875", "score": 255.0}, {"name": "chr_18_RCC716", "taxId": "41875", "score": 187.0}, {"name": "chr_18_RCC716", "taxId": "41875", "score": 174.0}, {"name": "chr_18_RCC716", "taxId": "296587", "score": 169.0}, {"name": "chr_18_RCC716", "taxId": "296587", "score": 169.0}, {"name": "chr_18_RCC716", "taxId": "3694", "score": 158.0}, {"name": "chr_18_RCC716", "taxId": "3694", "score": 158.0}, {"name": "chr_18_RCC716", "taxId": "41875", "score": 154.0}, {"name": "chr_18_RCC716", "taxId": "41875", "score": 150.0}, {"name": "chr_18_RCC716", "taxId": "41875", "score": 143.0}]}, "taxonomy": {"bestsum": {"species": {"tax": "Bathycoccus prasinos", "score": 394598.0, "c_index": 7}, "genus": {"tax": "Bathycoccus", "score": 394598.0, "c_index": 5}, "family": {"tax": "Bathycoccaceae", "score": 400238.0, "c_index": 4}, "order": {"tax": "Mamiellales", "score": 417608.0, "c_index": 2}, "phylum": {"tax": "Chlorophyta", "score": 417608.0, "c_index": 1}, "superkingdom": {"tax": "Eukaryota", "score": 419164.0, "c_index": 0}}}}, "chr_17_RCC716": {"name": "chr_17_RCC716", "length": 458563, "n_count": 0, "agct_count": 458563, "gc": 0.4787, "covs": {"bam0": 9.3806}, "read_cov": {"bam0": 17270}, "hits": {"tax0": [{"name": "chr_17_RCC716", "taxId": "41875", "score": 18386.0}, {"name": "chr_17_RCC716", "taxId": "41875", "score": 540.0}, {"name": "chr_17_RCC716", "taxId": "41875", "score": 516.0}, {"name": "chr_17_RCC716", "taxId": "41875", "score": 18262.0}, {"name": "chr_17_RCC716", "taxId": "41875", "score": 5441.0}, {"name": "chr_17_RCC716", "taxId": "41875", "score": 1188.0}, {"name": "chr_17_RCC716", "taxId": "41875", "score": 756.0}, {"name": "chr_17_RCC716", "taxId": "41875", "score": 5441.0}, {"name": "chr_17_RCC716", "taxId": "41875", "score": 5312.0}, {"name": "chr_17_RCC716", "taxId": "41875", "score": 4349.0}, {"name": "chr_17_RCC716", "taxId": "41875", "score": 3661.0}, {"name": "chr_17_RCC716", "taxId": "41875", "score": 3548.0}, {"name": "chr_17_RCC716", "taxId": "41875", "score": 3533.0}, {"name": "chr_17_RCC716", "taxId": "41875", "score": 3334.0}, {"name": "chr_17_RCC716", "taxId": "41875", "score": 3083.0}, {"name": "chr_17_RCC716", "taxId": "41875", "score": 2924.0}, {"name": "chr_17_RCC716", "taxId": "41875", "score": 2920.0}, {"name": "chr_17_RCC716", "taxId": "41875", "score": 2833.0}, {"name": "chr_17_RCC716", "taxId": "41875", "score": 2590.0}, {"name": "chr_17_RCC716", "taxId": "41875", "score": 2577.0}, {"name": "chr_17_RCC716", "taxId": "41875", "score": 2486.0}, {"name": "chr_17_RCC716", "taxId": "41875", "score": 2457.0}, {"name": "chr_17_RCC716", "taxId": "41875", "score": 2451.0}, {"name": "chr_17_RCC716", "taxId": "41875", "score": 2410.0}, {"name": "chr_17_RCC716", "taxId": "41875", "score": 2326.0}, {"name": "chr_17_RCC716", "taxId": "41875", "score": 2307.0}, {"name": "chr_17_RCC716", "taxId": "41875", "score": 2294.0}, {"name": "chr_17_RCC716", "taxId": "41875", "score": 2222.0}, {"name": "chr_17_RCC716", "taxId": "41875", "score": 2211.0}, {"name": "chr_17_RCC716", "taxId": "41875", "score": 2178.0}, {"name": "chr_17_RCC716", "taxId": "41875", "score": 2141.0}, {"name": "chr_17_RCC716", "taxId": "41875", "score": 2111.0}, {"name": "chr_17_RCC716", "taxId": "41875", "score": 2104.0}, {"name": "chr_17_RCC716", "taxId": "41875", "score": 2093.0}, {"name": "chr_17_RCC716", "taxId": "41875", "score": 2067.0}, {"name": "chr_17_RCC716", "taxId": "41875", "score": 2067.0}, {"name": "chr_17_RCC716", "taxId": "41875", "score": 2036.0}, {"name": "chr_17_RCC716", "taxId": "41875", "score": 2028.0}, {"name": "chr_17_RCC716", "taxId": "41875", "score": 1999.0}, {"name": "chr_17_RCC716", "taxId": "41875", "score": 1991.0}, {"name": "chr_17_RCC716", "taxId": "41875", "score": 1986.0}, {"name": "chr_17_RCC716", "taxId": "41875", "score": 1965.0}, {"name": "chr_17_RCC716", "taxId": "41875", "score": 1921.0}, {"name": "chr_17_RCC716", "taxId": "41875", "score": 1836.0}, {"name": "chr_17_RCC716", "taxId": "41875", "score": 1818.0}, {"name": "chr_17_RCC716", "taxId": "41875", "score": 1796.0}, {"name": "chr_17_RCC716", "taxId": "41875", "score": 1688.0}, {"name": "chr_17_RCC716", "taxId": "41875", "score": 1672.0}, {"name": "chr_17_RCC716", "taxId": "41875", "score": 1666.0}, {"name": "chr_17_RCC716", "taxId": "41875", "score": 1624.0}, {"name": "chr_17_RCC716", "taxId": "41875", "score": 1620.0}, {"name": "chr_17_RCC716", "taxId": "41875", "score": 1598.0}, {"name": "chr_17_RCC716", "taxId": "41875", "score": 1574.0}, {"name": "chr_17_RCC716", "taxId": "41875", "score": 1559.0}, {"name": "chr_17_RCC716", "taxId": "41875", "score": 1559.0}, {"name": "chr_17_RCC716", "taxId": "41875", "score": 1557.0}, {"name": "chr_17_RCC716", "taxId": "41875", "score": 1496.0}, {"name": "chr_17_RCC716", "taxId": "41875", "score": 1495.0}, {"name": "chr_17_RCC716", "taxId": "41875", "score": 1469.0}, {"name": "chr_17_RCC716", "taxId": "41875", "score": 1463.0}, {"name": "chr_17_RCC716", "taxId": "41875", "score": 1463.0}, {"name": "chr_17_RCC716", "taxId": "41875", "score": 1437.0}, {"name": "chr_17_RCC716", "taxId": "41875", "score": 1410.0}, {"name": "chr_17_RCC716", "taxId": "41875", "score": 1399.0}, {"name": "chr_17_RCC716", "taxId": "41875", "score": 1397.0}, {"name": "chr_17_RCC716", "taxId": "41875", "score": 1360.0}, {"name": "chr_17_RCC716", "taxId": "41875", "score": 1332.0}, {"name": "chr_17_RCC716", "taxId": "41875", "score": 1314.0}, {"name": "chr_17_RCC716", "taxId": "41875", "score": 1310.0}, {"name": "chr_17_RCC716", "taxId": "41875", "score": 1310.0}, {"name": "chr_17_RCC716", "taxId": "41875", "score": 1308.0}, {"name": "chr_17_RCC716", "taxId": "41875", "score": 1301.0}, {"name": "chr_17_RCC716", "taxId": "41875", "score": 1267.0}, {"name": "chr_17_RCC716", "taxId": "41875", "score": 1267.0}, {"name": "chr_17_RCC716", "taxId": "41875", "score": 1240.0}, {"name": "chr_17_RCC716", "taxId": "41875", "score": 1188.0}, {"name": "chr_17_RCC716", "taxId": "41875", "score": 1188.0}, {"name": "chr_17_RCC716", "taxId": "41875", "score": 1188.0}, {"name": "chr_17_RCC716", "taxId": "41875", "score": 1175.0}, {"name": "chr_17_RCC716", "taxId": "41875", "score": 1171.0}, {"name": "chr_17_RCC716", "taxId": "41875", "score": 1090.0}, {"name": "chr_17_RCC716", "taxId": "41875", "score": 1068.0}, {"name": "chr_17_RCC716", "taxId": "41875", "score": 1064.0}, {"name": "chr_17_RCC716", "taxId": "41875", "score": 1055.0}, {"name": "chr_17_RCC716", "taxId": "41875", "score": 1053.0}, {"name": "chr_17_RCC716", "taxId": "41875", "score": 1048.0}, {"name": "chr_17_RCC716", "taxId": "41875", "score": 1042.0}, {"name": "chr_17_RCC716", "taxId": "41875", "score": 1027.0}, {"name": "chr_17_RCC716", "taxId": "41875", "score": 996.0}, {"name": "chr_17_RCC716", "taxId": "41875", "score": 994.0}, {"name": "chr_17_RCC716", "taxId": "41875", "score": 970.0}, {"name": "chr_17_RCC716", "taxId": "41875", "score": 946.0}, {"name": "chr_17_RCC716", "taxId": "41875", "score": 935.0}, {"name": "chr_17_RCC716", "taxId": "41875", "score": 928.0}, {"name": "chr_17_RCC716", "taxId": "41875", "score": 915.0}, {"name": "chr_17_RCC716", "taxId": "41875", "score": 904.0}, {"name": "chr_17_RCC716", "taxId": "41875", "score": 896.0}, {"name": "chr_17_RCC716", "taxId": "41875", "score": 878.0}, {"name": "chr_17_RCC716", "taxId": "41875", "score": 870.0}, {"name": "chr_17_RCC716", "taxId": "41875", "score": 848.0}, {"name": "chr_17_RCC716", "taxId": "41875", "score": 848.0}, {"name": "chr_17_RCC716", "taxId": "41875", "score": 843.0}, {"name": "chr_17_RCC716", "taxId": "41875", "score": 837.0}, {"name": "chr_17_RCC716", "taxId": "41875", "score": 833.0}, {"name": "chr_17_RCC716", "taxId": "41875", "score": 828.0}, {"name": "chr_17_RCC716", "taxId": "41875", "score": 809.0}, {"name": "chr_17_RCC716", "taxId": "41875", "score": 808.0}, {"name": "chr_17_RCC716", "taxId": "41875", "score": 806.0}, {"name": "chr_17_RCC716", "taxId": "41875", "score": 800.0}, {"name": "chr_17_RCC716", "taxId": "41875", "score": 785.0}, {"name": "chr_17_RCC716", "taxId": "41875", "score": 773.0}, {"name": "chr_17_RCC716", "taxId": "41875", "score": 765.0}, {"name": "chr_17_RCC716", "taxId": "41875", "score": 760.0}, {"name": "chr_17_RCC716", "taxId": "41875", "score": 756.0}, {"name": "chr_17_RCC716", "taxId": "41875", "score": 754.0}, {"name": "chr_17_RCC716", "taxId": "41875", "score": 732.0}, {"name": "chr_17_RCC716", "taxId": "41875", "score": 726.0}, {"name": "chr_17_RCC716", "taxId": "41875", "score": 704.0}, {"name": "chr_17_RCC716", "taxId": "41875", "score": 701.0}, {"name": "chr_17_RCC716", "taxId": "41875", "score": 676.0}, {"name": "chr_17_RCC716", "taxId": "41875", "score": 673.0}, {"name": "chr_17_RCC716", "taxId": "41875", "score": 673.0}, {"name": "chr_17_RCC716", "taxId": "41875", "score": 667.0}, {"name": "chr_17_RCC716", "taxId": "41875", "score": 664.0}, {"name": "chr_17_RCC716", "taxId": "41875", "score": 662.0}, {"name": "chr_17_RCC716", "taxId": "41875", "score": 654.0}, {"name": "chr_17_RCC716", "taxId": "41875", "score": 636.0}, {"name": "chr_17_RCC716", "taxId": "41875", "score": 632.0}, {"name": "chr_17_RCC716", "taxId": "41875", "score": 628.0}, {"name": "chr_17_RCC716", "taxId": "41875", "score": 627.0}, {"name": "chr_17_RCC716", "taxId": "41875", "score": 625.0}, {"name": "chr_17_RCC716", "taxId": "41875", "score": 617.0}, {"name": "chr_17_RCC716", "taxId": "41875", "score": 617.0}, {"name": "chr_17_RCC716", "taxId": "41875", "score": 617.0}, {"name": "chr_17_RCC716", "taxId": "41875", "score": 588.0}, {"name": "chr_17_RCC716", "taxId": "41875", "score": 588.0}, {"name": "chr_17_RCC716", "taxId": "41875", "score": 582.0}, {"name": "chr_17_RCC716", "taxId": "41875", "score": 577.0}, {"name": "chr_17_RCC716", "taxId": "41875", "score": 560.0}, {"name": "chr_17_RCC716", "taxId": "41875", "score": 560.0}, {"name": "chr_17_RCC716", "taxId": "41875", "score": 560.0}, {"name": "chr_17_RCC716", "taxId": "41875", "score": 551.0}, {"name": "chr_17_RCC716", "taxId": "41875", "score": 536.0}, {"name": "chr_17_RCC716", "taxId": "41875", "score": 521.0}, {"name": "chr_17_RCC716", "taxId": "41875", "score": 514.0}, {"name": "chr_17_RCC716", "taxId": "41875", "score": 497.0}, {"name": "chr_17_RCC716", "taxId": "41875", "score": 497.0}, {"name": "chr_17_RCC716", "taxId": "41875", "score": 492.0}, {"name": "chr_17_RCC716", "taxId": "41875", "score": 459.0}, {"name": "chr_17_RCC716", "taxId": "41875", "score": 457.0}, {"name": "chr_17_RCC716", "taxId": "41875", "score": 451.0}, {"name": "chr_17_RCC716", "taxId": "41875", "score": 449.0}, {"name": "chr_17_RCC716", "taxId": "41875", "score": 444.0}, {"name": "chr_17_RCC716", "taxId": "41875", "score": 436.0}, {"name": "chr_17_RCC716", "taxId": "41875", "score": 433.0}, {"name": "chr_17_RCC716", "taxId": "41875", "score": 420.0}, {"name": "chr_17_RCC716", "taxId": "41875", "score": 416.0}, {"name": "chr_17_RCC716", "taxId": "41875", "score": 403.0}, {"name": "chr_17_RCC716", "taxId": "41875", "score": 401.0}, {"name": "chr_17_RCC716", "taxId": "41875", "score": 401.0}, {"name": "chr_17_RCC716", "taxId": "41875", "score": 398.0}, {"name": "chr_17_RCC716", "taxId": "41875", "score": 394.0}, {"name": "chr_17_RCC716", "taxId": "41875", "score": 375.0}, {"name": "chr_17_RCC716", "taxId": "41875", "score": 355.0}, {"name": "chr_17_RCC716", "taxId": "41875", "score": 342.0}, {"name": "chr_17_RCC716", "taxId": "41875", "score": 333.0}, {"name": "chr_17_RCC716", "taxId": "41875", "score": 329.0}, {"name": "chr_17_RCC716", "taxId": "41875", "score": 316.0}, {"name": "chr_17_RCC716", "taxId": "41875", "score": 315.0}, {"name": "chr_17_RCC716", "taxId": "41875", "score": 313.0}, {"name": "chr_17_RCC716", "taxId": "41875", "score": 289.0}, {"name": "chr_17_RCC716", "taxId": "41875", "score": 289.0}, {"name": "chr_17_RCC716", "taxId": "41875", "score": 270.0}, {"name": "chr_17_RCC716", "taxId": "41875", "score": 270.0}, {"name": "chr_17_RCC716", "taxId": "41875", "score": 263.0}, {"name": "chr_17_RCC716", "taxId": "41875", "score": 263.0}, {"name": "chr_17_RCC716", "taxId": "41875", "score": 259.0}, {"name": "chr_17_RCC716", "taxId": "41875", "score": 257.0}, {"name": "chr_17_RCC716", "taxId": "41875", "score": 252.0}, {"name": "chr_17_RCC716", "taxId": "41875", "score": 230.0}, {"name": "chr_17_RCC716", "taxId": "41875", "score": 228.0}, {"name": "chr_17_RCC716", "taxId": "41875", "score": 211.0}, {"name": "chr_17_RCC716", "taxId": "41875", "score": 182.0}, {"name": "chr_17_RCC716", "taxId": "41875", "score": 178.0}, {"name": "chr_17_RCC716", "taxId": "41875", "score": 172.0}, {"name": "chr_17_RCC716", "taxId": "41875", "score": 161.0}, {"name": "chr_17_RCC716", "taxId": "41875", "score": 161.0}, {"name": "chr_17_RCC716", "taxId": "41875", "score": 145.0}, {"name": "chr_17_RCC716", "taxId": "41875", "score": 145.0}, {"name": "chr_17_RCC716", "taxId": "41875", "score": 5120.0}, {"name": "chr_17_RCC716", "taxId": "41875", "score": 4349.0}, {"name": "chr_17_RCC716", "taxId": "41875", "score": 316.0}, {"name": "chr_17_RCC716", "taxId": "41875", "score": 270.0}, {"name": "chr_17_RCC716", "taxId": "41875", "score": 4004.0}, {"name": "chr_17_RCC716", "taxId": "41875", "score": 3999.0}, {"name": "chr_17_RCC716", "taxId": "41875", "score": 3995.0}, {"name": "chr_17_RCC716", "taxId": "41875", "score": 3989.0}, {"name": "chr_17_RCC716", "taxId": "41875", "score": 2623.0}, {"name": "chr_17_RCC716", "taxId": "41875", "score": 2623.0}, {"name": "chr_17_RCC716", "taxId": "41875", "score": 837.0}, {"name": "chr_17_RCC716", "taxId": "41875", "score": 837.0}, {"name": "chr_17_RCC716", "taxId": "41875", "score": 532.0}, {"name": "chr_17_RCC716", "taxId": "41875", "score": 139.0}, {"name": "chr_17_RCC716", "taxId": "41875", "score": 139.0}, {"name": "chr_17_RCC716", "taxId": "41875", "score": 3648.0}, {"name": "chr_17_RCC716", "taxId": "41875", "score": 3546.0}, {"name": "chr_17_RCC716", "taxId": "41875", "score": 187.0}, {"name": "chr_17_RCC716", "taxId": "41875", "score": 3533.0}, {"name": "chr_17_RCC716", "taxId": "41875", "score": 3061.0}, {"name": "chr_17_RCC716", "taxId": "41875", "score": 2964.0}, {"name": "chr_17_RCC716", "taxId": "41875", "score": 182.0}, {"name": "chr_17_RCC716", "taxId": "41875", "score": 2924.0}, {"name": "chr_17_RCC716", "taxId": "41875", "score": 2887.0}, {"name": "chr_17_RCC716", "taxId": "41875", "score": 2828.0}, {"name": "chr_17_RCC716", "taxId": "41875", "score": 2590.0}, {"name": "chr_17_RCC716", "taxId": "41875", "score": 2575.0}, {"name": "chr_17_RCC716", "taxId": "41875", "score": 2457.0}, {"name": "chr_17_RCC716", "taxId": "41875", "score": 2451.0}, {"name": "chr_17_RCC716", "taxId": "41875", "score": 946.0}, {"name": "chr_17_RCC716", "taxId": "41875", "score": 178.0}, {"name": "chr_17_RCC716", "taxId": "41875", "score": 2409.0}, {"name": "chr_17_RCC716", "taxId": "41875", "score": 2303.0}, {"name": "chr_17_RCC716", "taxId": "41875", "score": 2302.0}, {"name": "chr_17_RCC716", "taxId": "41875", "score": 2294.0}, {"name": "chr_17_RCC716", "taxId": "41875", "score": 2060.0}, {"name": "chr_17_RCC716", "taxId": "41875", "score": 2222.0}, {"name": "chr_17_RCC716", "taxId": "41875", "score": 433.0}, {"name": "chr_17_RCC716", "taxId": "41875", "score": 2200.0}, {"name": "chr_17_RCC716", "taxId": "41875", "score": 832.0}, {"name": "chr_17_RCC716", "taxId": "41875", "score": 2189.0}, {"name": "chr_17_RCC716", "taxId": "41875", "score": 813.0}, {"name": "chr_17_RCC716", "taxId": "41875", "score": 2141.0}, {"name": "chr_17_RCC716", "taxId": "41875", "score": 2137.0}, {"name": "chr_17_RCC716", "taxId": "41875", "score": 813.0}, {"name": "chr_17_RCC716", "taxId": "41875", "score": 2135.0}, {"name": "chr_17_RCC716", "taxId": "41875", "score": 2111.0}, {"name": "chr_17_RCC716", "taxId": "41875", "score": 2104.0}, {"name": "chr_17_RCC716", "taxId": "41875", "score": 2089.0}, {"name": "chr_17_RCC716", "taxId": "41875", "score": 2061.0}, {"name": "chr_17_RCC716", "taxId": "41875", "score": 2061.0}, {"name": "chr_17_RCC716", "taxId": "41875", "score": 1003.0}, {"name": "chr_17_RCC716", "taxId": "41875", "score": 1003.0}, {"name": "chr_17_RCC716", "taxId": "41875", "score": 558.0}, {"name": "chr_17_RCC716", "taxId": "41875", "score": 549.0}, {"name": "chr_17_RCC716", "taxId": "41875", "score": 2061.0}, {"name": "chr_17_RCC716", "taxId": "41875", "score": 2061.0}, {"name": "chr_17_RCC716", "taxId": "41875", "score": 1003.0}, {"name": "chr_17_RCC716", "taxId": "41875", "score": 1003.0}, {"name": "chr_17_RCC716", "taxId": "41875", "score": 553.0}, {"name": "chr_17_RCC716", "taxId": "41875", "score": 544.0}, {"name": "chr_17_RCC716", "taxId": "41875", "score": 2032.0}, {"name": "chr_17_RCC716", "taxId": "41875", "score": 2026.0}, {"name": "chr_17_RCC716", "taxId": "41875", "score": 1999.0}, {"name": "chr_17_RCC716", "taxId": "41875", "score": 289.0}, {"name": "chr_17_RCC716", "taxId": "41875", "score": 1986.0}, {"name": "chr_17_RCC716", "taxId": "41875", "score": 1984.0}, {"name": "chr_17_RCC716", "taxId": "41875", "score": 1914.0}, {"name": "chr_17_RCC716", "taxId": "41875", "score": 1842.0}, {"name": "chr_17_RCC716", "taxId": "41875", "score": 1832.0}, {"name": "chr_17_RCC716", "taxId": "41875", "score": 1818.0}, {"name": "chr_17_RCC716", "taxId": "41875", "score": 1770.0}, {"name": "chr_17_RCC716", "taxId": "41875", "score": 1727.0}, {"name": "chr_17_RCC716", "taxId": "41875", "score": 667.0}, {"name": "chr_17_RCC716", "taxId": "41875", "score": 1681.0}, {"name": "chr_17_RCC716", "taxId": "41875", "score": 1666.0}, {"name": "chr_17_RCC716", "taxId": "41875", "score": 1622.0}, {"name": "chr_17_RCC716", "taxId": "41875", "score": 1620.0}, {"name": "chr_17_RCC716", "taxId": "41875", "score": 1596.0}, {"name": "chr_17_RCC716", "taxId": "41875", "score": 1559.0}, {"name": "chr_17_RCC716", "taxId": "41875", "score": 1557.0}, {"name": "chr_17_RCC716", "taxId": "41875", "score": 1557.0}, {"name": "chr_17_RCC716", "taxId": "41875", "score": 1535.0}, {"name": "chr_17_RCC716", "taxId": "41875", "score": 1496.0}, {"name": "chr_17_RCC716", "taxId": "41875", "score": 1493.0}, {"name": "chr_17_RCC716", "taxId": "41875", "score": 1469.0}, {"name": "chr_17_RCC716", "taxId": "41875", "score": 1467.0}, {"name": "chr_17_RCC716", "taxId": "41875", "score": 521.0}, {"name": "chr_17_RCC716", "taxId": "41875", "score": 1463.0}, {"name": "chr_17_RCC716", "taxId": "41875", "score": 1463.0}, {"name": "chr_17_RCC716", "taxId": "41875", "score": 1437.0}, {"name": "chr_17_RCC716", "taxId": "41875", "score": 1410.0}, {"name": "chr_17_RCC716", "taxId": "41875", "score": 1410.0}, {"name": "chr_17_RCC716", "taxId": "41875", "score": 1373.0}, {"name": "chr_17_RCC716", "taxId": "41875", "score": 1360.0}, {"name": "chr_17_RCC716", "taxId": "41875", "score": 1332.0}, {"name": "chr_17_RCC716", "taxId": "41875", "score": 1310.0}, {"name": "chr_17_RCC716", "taxId": "41875", "score": 1308.0}, {"name": "chr_17_RCC716", "taxId": "41875", "score": 1308.0}, {"name": "chr_17_RCC716", "taxId": "41875", "score": 451.0}, {"name": "chr_17_RCC716", "taxId": "41875", "score": 1301.0}, {"name": "chr_17_RCC716", "taxId": "41875", "score": 728.0}, {"name": "chr_17_RCC716", "taxId": "41875", "score": 1267.0}, {"name": "chr_17_RCC716", "taxId": "41875", "score": 1068.0}, {"name": "chr_17_RCC716", "taxId": "41875", "score": 1267.0}, {"name": "chr_17_RCC716", "taxId": "41875", "score": 1238.0}, {"name": "chr_17_RCC716", "taxId": "41875", "score": 1190.0}, {"name": "chr_17_RCC716", "taxId": "41875", "score": 1186.0}, {"name": "chr_17_RCC716", "taxId": "41875", "score": 1182.0}, {"name": "chr_17_RCC716", "taxId": "41875", "score": 1175.0}, {"name": "chr_17_RCC716", "taxId": "41875", "score": 1171.0}, {"name": "chr_17_RCC716", "taxId": "41875", "score": 1090.0}, {"name": "chr_17_RCC716", "taxId": "41875", "score": 1061.0}, {"name": "chr_17_RCC716", "taxId": "41875", "score": 1061.0}, {"name": "chr_17_RCC716", "taxId": "41875", "score": 1055.0}, {"name": "chr_17_RCC716", "taxId": "41875", "score": 673.0}, {"name": "chr_17_RCC716", "taxId": "41875", "score": 401.0}, {"name": "chr_17_RCC716", "taxId": "41875", "score": 1046.0}, {"name": "chr_17_RCC716", "taxId": "41875", "score": 145.0}, {"name": "chr_17_RCC716", "taxId": "41875", "score": 1046.0}, {"name": "chr_17_RCC716", "taxId": "41875", "score": 1042.0}, {"name": "chr_17_RCC716", "taxId": "41875", "score": 1027.0}, {"name": "chr_17_RCC716", "taxId": "41875", "score": 182.0}, {"name": "chr_17_RCC716", "taxId": "41875", "score": 996.0}, {"name": "chr_17_RCC716", "taxId": "41875", "score": 588.0}, {"name": "chr_17_RCC716", "taxId": "41875", "score": 994.0}, {"name": "chr_17_RCC716", "taxId": "41875", "score": 990.0}, {"name": "chr_17_RCC716", "taxId": "41875", "score": 536.0}, {"name": "chr_17_RCC716", "taxId": "41875", "score": 970.0}, {"name": "chr_17_RCC716", "taxId": "41875", "score": 172.0}, {"name": "chr_17_RCC716", "taxId": "436017", "score": 946.0}, {"name": "chr_17_RCC716", "taxId": "70448", "score": 939.0}, {"name": "chr_17_RCC716", "taxId": "41875", "score": 935.0}, {"name": "chr_17_RCC716", "taxId": "41875", "score": 928.0}, {"name": "chr_17_RCC716", "taxId": "41875", "score": 896.0}, {"name": "chr_17_RCC716", "taxId": "41875", "score": 915.0}, {"name": "chr_17_RCC716", "taxId": "41875", "score": 911.0}, {"name": "chr_17_RCC716", "taxId": "41875", "score": 904.0}, {"name": "chr_17_RCC716", "taxId": "41875", "score": 676.0}, {"name": "chr_17_RCC716", "taxId": "41875", "score": 878.0}, {"name": "chr_17_RCC716", "taxId": "41875", "score": 870.0}, {"name": "chr_17_RCC716", "taxId": "41875", "score": 145.0}, {"name": "chr_17_RCC716", "taxId": "41875", "score": 843.0}, {"name": "chr_17_RCC716", "taxId": "41875", "score": 843.0}, {"name": "chr_17_RCC716", "taxId": "41875", "score": 837.0}, {"name": "chr_17_RCC716", "taxId": "41875", "score": 617.0}, {"name": "chr_17_RCC716", "taxId": "41875", "score": 833.0}, {"name": "chr_17_RCC716", "taxId": "41875", "score": 832.0}, {"name": "chr_17_RCC716", "taxId": "41875", "score": 828.0}, {"name": "chr_17_RCC716", "taxId": "436017", "score": 819.0}, {"name": "chr_17_RCC716", "taxId": "41875", "score": 806.0}, {"name": "chr_17_RCC716", "taxId": "41875", "score": 800.0}, {"name": "chr_17_RCC716", "taxId": "41875", "score": 797.0}, {"name": "chr_17_RCC716", "taxId": "41875", "score": 785.0}, {"name": "chr_17_RCC716", "taxId": "41875", "score": 771.0}, {"name": "chr_17_RCC716", "taxId": "41875", "score": 765.0}, {"name": "chr_17_RCC716", "taxId": "41875", "score": 754.0}, {"name": "chr_17_RCC716", "taxId": "41875", "score": 337.0}, {"name": "chr_17_RCC716", "taxId": "41875", "score": 752.0}, {"name": "chr_17_RCC716", "taxId": "41875", "score": 726.0}, {"name": "chr_17_RCC716", "taxId": "41875", "score": 721.0}, {"name": "chr_17_RCC716", "taxId": "41875", "score": 717.0}, {"name": "chr_17_RCC716", "taxId": "41875", "score": 704.0}, {"name": "chr_17_RCC716", "taxId": "41875", "score": 701.0}, {"name": "chr_17_RCC716", "taxId": "41875", "score": 673.0}, {"name": "chr_17_RCC716", "taxId": "41875", "score": 664.0}, {"name": "chr_17_RCC716", "taxId": "41875", "score": 401.0}, {"name": "chr_17_RCC716", "taxId": "41875", "score": 662.0}, {"name": "chr_17_RCC716", "taxId": "41875", "score": 640.0}, {"name": "chr_17_RCC716", "taxId": "41875", "score": 632.0}, {"name": "chr_17_RCC716", "taxId": "41875", "score": 627.0}, {"name": "chr_17_RCC716", "taxId": "41875", "score": 627.0}, {"name": "chr_17_RCC716", "taxId": "41875", "score": 625.0}, {"name": "chr_17_RCC716", "taxId": "41875", "score": 619.0}, {"name": "chr_17_RCC716", "taxId": "41875", "score": 617.0}, {"name": "chr_17_RCC716", "taxId": "41875", "score": 614.0}, {"name": "chr_17_RCC716", "taxId": "70448", "score": 608.0}, {"name": "chr_17_RCC716", "taxId": "436017", "score": 597.0}, {"name": "chr_17_RCC716", "taxId": "436017", "score": 597.0}, {"name": "chr_17_RCC716", "taxId": "436017", "score": 431.0}, {"name": "chr_17_RCC716", "taxId": "41875", "score": 586.0}, {"name": "chr_17_RCC716", "taxId": "41875", "score": 582.0}, {"name": "chr_17_RCC716", "taxId": "41875", "score": 569.0}, {"name": "chr_17_RCC716", "taxId": "41875", "score": 355.0}, {"name": "chr_17_RCC716", "taxId": "41875", "score": 560.0}, {"name": "chr_17_RCC716", "taxId": "41875", "score": 560.0}, {"name": "chr_17_RCC716", "taxId": "41875", "score": 558.0}, {"name": "chr_17_RCC716", "taxId": "41875", "score": 551.0}, {"name": "chr_17_RCC716", "taxId": "41875", "score": 540.0}, {"name": "chr_17_RCC716", "taxId": "41875", "score": 532.0}, {"name": "chr_17_RCC716", "taxId": "41875", "score": 372.0}, {"name": "chr_17_RCC716", "taxId": "41875", "score": 527.0}, {"name": "chr_17_RCC716", "taxId": "41875", "score": 514.0}, {"name": "chr_17_RCC716", "taxId": "41875", "score": 420.0}, {"name": "chr_17_RCC716", "taxId": "41875", "score": 497.0}, {"name": "chr_17_RCC716", "taxId": "41875", "score": 497.0}, {"name": "chr_17_RCC716", "taxId": "41875", "score": 492.0}, {"name": "chr_17_RCC716", "taxId": "41875", "score": 459.0}, {"name": "chr_17_RCC716", "taxId": "41875", "score": 457.0}, {"name": "chr_17_RCC716", "taxId": "41875", "score": 449.0}, {"name": "chr_17_RCC716", "taxId": "41875", "score": 436.0}, {"name": "chr_17_RCC716", "taxId": "41875", "score": 436.0}, {"name": "chr_17_RCC716", "taxId": "436017", "score": 431.0}, {"name": "chr_17_RCC716", "taxId": "436017", "score": 431.0}, {"name": "chr_17_RCC716", "taxId": "41875", "score": 403.0}, {"name": "chr_17_RCC716", "taxId": "41875", "score": 398.0}, {"name": "chr_17_RCC716", "taxId": "41875", "score": 396.0}, {"name": "chr_17_RCC716", "taxId": "41875", "score": 375.0}, {"name": "chr_17_RCC716", "taxId": "41875", "score": 270.0}, {"name": "chr_17_RCC716", "taxId": "41875", "score": 355.0}, {"name": "chr_17_RCC716", "taxId": "41875", "score": 333.0}, {"name": "chr_17_RCC716", "taxId": "41875", "score": 259.0}, {"name": "chr_17_RCC716", "taxId": "41875", "score": 329.0}, {"name": "chr_17_RCC716", "taxId": "41875", "score": 230.0}, {"name": "chr_17_RCC716", "taxId": "41875", "score": 315.0}, {"name": "chr_17_RCC716", "taxId": "41875", "score": 313.0}, {"name": "chr_17_RCC716", "taxId": "41875", "score": 292.0}, {"name": "chr_17_RCC716", "taxId": "41875", "score": 292.0}, {"name": "chr_17_RCC716", "taxId": "41875", "score": 289.0}, {"name": "chr_17_RCC716", "taxId": "41875", "score": 263.0}, {"name": "chr_17_RCC716", "taxId": "41875", "score": 257.0}, {"name": "chr_17_RCC716", "taxId": "114476", "score": 254.0}, {"name": "chr_17_RCC716", "taxId": "41875", "score": 252.0}, {"name": "chr_17_RCC716", "taxId": "8839", "score": 248.0}, {"name": "chr_17_RCC716", "taxId": "128390", "score": 246.0}, {"name": "chr_17_RCC716", "taxId": "1388755", "score": 237.0}, {"name": "chr_17_RCC716", "taxId": "41875", "score": 228.0}, {"name": "chr_17_RCC716", "taxId": "41875", "score": 161.0}, {"name": "chr_17_RCC716", "taxId": "1925548", "score": 220.0}, {"name": "chr_17_RCC716", "taxId": "41875", "score": 215.0}, {"name": "chr_17_RCC716", "taxId": "41875", "score": 147.0}, {"name": "chr_17_RCC716", "taxId": "1277687", "score": 211.0}, {"name": "chr_17_RCC716", "taxId": "564608", "score": 211.0}, {"name": "chr_17_RCC716", "taxId": "498019", "score": 206.0}, {"name": "chr_17_RCC716", "taxId": "50452", "score": 169.0}, {"name": "chr_17_RCC716", "taxId": "13216", "score": 161.0}, {"name": "chr_17_RCC716", "taxId": "41875", "score": 159.0}, {"name": "chr_17_RCC716", "taxId": "41875", "score": 143.0}]}, "taxonomy": {"bestsum": {"species": {"tax": "Bathycoccus prasinos", "score": 512936.0, "c_index": 12}, "genus": {"tax": "Bathycoccus", "score": 512936.0, "c_index": 11}, "family": {"tax": "Bathycoccaceae", "score": 518735.0, "c_index": 10}, "order": {"tax": "Mamiellales", "score": 518946.0, "c_index": 8}, "phylum": {"tax": "Chlorophyta", "score": 518946.0, "c_index": 5}, "superkingdom": {"tax": "Eukaryota", "score": 520441.0, "c_index": 1}}}}, "chr_16_RCC716": {"name": "chr_16_RCC716", "length": 532550, "n_count": 0, "agct_count": 532550, "gc": 0.4825, "covs": {"bam0": 9.2555}, "read_cov": {"bam0": 19789}, "hits": {"tax0": [{"name": "chr_16_RCC716", "taxId": "41875", "score": 4844.0}, {"name": "chr_16_RCC716", "taxId": "41875", "score": 3360.0}, {"name": "chr_16_RCC716", "taxId": "41875", "score": 3264.0}, {"name": "chr_16_RCC716", "taxId": "41875", "score": 3186.0}, {"name": "chr_16_RCC716", "taxId": "41875", "score": 3062.0}, {"name": "chr_16_RCC716", "taxId": "41875", "score": 3049.0}, {"name": "chr_16_RCC716", "taxId": "41875", "score": 2948.0}, {"name": "chr_16_RCC716", "taxId": "41875", "score": 2946.0}, {"name": "chr_16_RCC716", "taxId": "41875", "score": 2939.0}, {"name": "chr_16_RCC716", "taxId": "41875", "score": 2817.0}, {"name": "chr_16_RCC716", "taxId": "41875", "score": 2741.0}, {"name": "chr_16_RCC716", "taxId": "41875", "score": 2586.0}, {"name": "chr_16_RCC716", "taxId": "41875", "score": 2542.0}, {"name": "chr_16_RCC716", "taxId": "41875", "score": 2532.0}, {"name": "chr_16_RCC716", "taxId": "41875", "score": 2518.0}, {"name": "chr_16_RCC716", "taxId": "41875", "score": 2457.0}, {"name": "chr_16_RCC716", "taxId": "41875", "score": 2453.0}, {"name": "chr_16_RCC716", "taxId": "41875", "score": 2442.0}, {"name": "chr_16_RCC716", "taxId": "41875", "score": 2364.0}, {"name": "chr_16_RCC716", "taxId": "41875", "score": 2348.0}, {"name": "chr_16_RCC716", "taxId": "41875", "score": 2318.0}, {"name": "chr_16_RCC716", "taxId": "41875", "score": 2311.0}, {"name": "chr_16_RCC716", "taxId": "41875", "score": 2261.0}, {"name": "chr_16_RCC716", "taxId": "41875", "score": 2250.0}, {"name": "chr_16_RCC716", "taxId": "41875", "score": 2217.0}, {"name": "chr_16_RCC716", "taxId": "41875", "score": 2180.0}, {"name": "chr_16_RCC716", "taxId": "41875", "score": 2128.0}, {"name": "chr_16_RCC716", "taxId": "41875", "score": 2071.0}, {"name": "chr_16_RCC716", "taxId": "41875", "score": 2037.0}, {"name": "chr_16_RCC716", "taxId": "41875", "score": 2032.0}, {"name": "chr_16_RCC716", "taxId": "41875", "score": 2032.0}, {"name": "chr_16_RCC716", "taxId": "41875", "score": 1988.0}, {"name": "chr_16_RCC716", "taxId": "41875", "score": 1986.0}, {"name": "chr_16_RCC716", "taxId": "41875", "score": 1947.0}, {"name": "chr_16_RCC716", "taxId": "41875", "score": 1910.0}, {"name": "chr_16_RCC716", "taxId": "41875", "score": 1868.0}, {"name": "chr_16_RCC716", "taxId": "41875", "score": 1851.0}, {"name": "chr_16_RCC716", "taxId": "41875", "score": 1807.0}, {"name": "chr_16_RCC716", "taxId": "41875", "score": 1775.0}, {"name": "chr_16_RCC716", "taxId": "41875", "score": 1748.0}, {"name": "chr_16_RCC716", "taxId": "41875", "score": 1744.0}, {"name": "chr_16_RCC716", "taxId": "41875", "score": 1694.0}, {"name": "chr_16_RCC716", "taxId": "41875", "score": 1679.0}, {"name": "chr_16_RCC716", "taxId": "41875", "score": 1676.0}, {"name": "chr_16_RCC716", "taxId": "41875", "score": 1666.0}, {"name": "chr_16_RCC716", "taxId": "41875", "score": 1659.0}, {"name": "chr_16_RCC716", "taxId": "41875", "score": 1650.0}, {"name": "chr_16_RCC716", "taxId": "41875", "score": 1633.0}, {"name": "chr_16_RCC716", "taxId": "41875", "score": 1631.0}, {"name": "chr_16_RCC716", "taxId": "41875", "score": 1607.0}, {"name": "chr_16_RCC716", "taxId": "41875", "score": 1594.0}, {"name": "chr_16_RCC716", "taxId": "41875", "score": 1570.0}, {"name": "chr_16_RCC716", "taxId": "41875", "score": 1570.0}, {"name": "chr_16_RCC716", "taxId": "41875", "score": 1561.0}, {"name": "chr_16_RCC716", "taxId": "41875", "score": 1478.0}, {"name": "chr_16_RCC716", "taxId": "41875", "score": 1450.0}, {"name": "chr_16_RCC716", "taxId": "41875", "score": 1421.0}, {"name": "chr_16_RCC716", "taxId": "41875", "score": 1419.0}, {"name": "chr_16_RCC716", "taxId": "41875", "score": 1417.0}, {"name": "chr_16_RCC716", "taxId": "41875", "score": 1386.0}, {"name": "chr_16_RCC716", "taxId": "41875", "score": 1365.0}, {"name": "chr_16_RCC716", "taxId": "41875", "score": 1352.0}, {"name": "chr_16_RCC716", "taxId": "41875", "score": 1339.0}, {"name": "chr_16_RCC716", "taxId": "41875", "score": 1338.0}, {"name": "chr_16_RCC716", "taxId": "41875", "score": 1336.0}, {"name": "chr_16_RCC716", "taxId": "41875", "score": 1321.0}, {"name": "chr_16_RCC716", "taxId": "41875", "score": 1321.0}, {"name": "chr_16_RCC716", "taxId": "41875", "score": 1308.0}, {"name": "chr_16_RCC716", "taxId": "41875", "score": 1301.0}, {"name": "chr_16_RCC716", "taxId": "41875", "score": 1288.0}, {"name": "chr_16_RCC716", "taxId": "41875", "score": 1286.0}, {"name": "chr_16_RCC716", "taxId": "41875", "score": 1279.0}, {"name": "chr_16_RCC716", "taxId": "41875", "score": 1260.0}, {"name": "chr_16_RCC716", "taxId": "41875", "score": 1249.0}, {"name": "chr_16_RCC716", "taxId": "41875", "score": 1249.0}, {"name": "chr_16_RCC716", "taxId": "41875", "score": 1234.0}, {"name": "chr_16_RCC716", "taxId": "41875", "score": 1221.0}, {"name": "chr_16_RCC716", "taxId": "41875", "score": 1206.0}, {"name": "chr_16_RCC716", "taxId": "41875", "score": 1188.0}, {"name": "chr_16_RCC716", "taxId": "41875", "score": 1166.0}, {"name": "chr_16_RCC716", "taxId": "41875", "score": 1157.0}, {"name": "chr_16_RCC716", "taxId": "41875", "score": 1147.0}, {"name": "chr_16_RCC716", "taxId": "41875", "score": 1144.0}, {"name": "chr_16_RCC716", "taxId": "41875", "score": 1114.0}, {"name": "chr_16_RCC716", "taxId": "41875", "score": 1110.0}, {"name": "chr_16_RCC716", "taxId": "41875", "score": 1081.0}, {"name": "chr_16_RCC716", "taxId": "41875", "score": 1079.0}, {"name": "chr_16_RCC716", "taxId": "41875", "score": 1064.0}, {"name": "chr_16_RCC716", "taxId": "41875", "score": 1064.0}, {"name": "chr_16_RCC716", "taxId": "41875", "score": 1016.0}, {"name": "chr_16_RCC716", "taxId": "41875", "score": 1013.0}, {"name": "chr_16_RCC716", "taxId": "41875", "score": 1005.0}, {"name": "chr_16_RCC716", "taxId": "41875", "score": 998.0}, {"name": "chr_16_RCC716", "taxId": "41875", "score": 989.0}, {"name": "chr_16_RCC716", "taxId": "41875", "score": 957.0}, {"name": "chr_16_RCC716", "taxId": "41875", "score": 957.0}, {"name": "chr_16_RCC716", "taxId": "41875", "score": 944.0}, {"name": "chr_16_RCC716", "taxId": "41875", "score": 937.0}, {"name": "chr_16_RCC716", "taxId": "41875", "score": 935.0}, {"name": "chr_16_RCC716", "taxId": "41875", "score": 929.0}, {"name": "chr_16_RCC716", "taxId": "41875", "score": 928.0}, {"name": "chr_16_RCC716", "taxId": "41875", "score": 920.0}, {"name": "chr_16_RCC716", "taxId": "41875", "score": 911.0}, {"name": "chr_16_RCC716", "taxId": "41875", "score": 905.0}, {"name": "chr_16_RCC716", "taxId": "41875", "score": 893.0}, {"name": "chr_16_RCC716", "taxId": "41875", "score": 889.0}, {"name": "chr_16_RCC716", "taxId": "41875", "score": 883.0}, {"name": "chr_16_RCC716", "taxId": "41875", "score": 878.0}, {"name": "chr_16_RCC716", "taxId": "41875", "score": 870.0}, {"name": "chr_16_RCC716", "taxId": "41875", "score": 865.0}, {"name": "chr_16_RCC716", "taxId": "41875", "score": 856.0}, {"name": "chr_16_RCC716", "taxId": "41875", "score": 854.0}, {"name": "chr_16_RCC716", "taxId": "41875", "score": 852.0}, {"name": "chr_16_RCC716", "taxId": "41875", "score": 850.0}, {"name": "chr_16_RCC716", "taxId": "41875", "score": 848.0}, {"name": "chr_16_RCC716", "taxId": "41875", "score": 845.0}, {"name": "chr_16_RCC716", "taxId": "41875", "score": 843.0}, {"name": "chr_16_RCC716", "taxId": "41875", "score": 839.0}, {"name": "chr_16_RCC716", "taxId": "41875", "score": 839.0}, {"name": "chr_16_RCC716", "taxId": "41875", "score": 830.0}, {"name": "chr_16_RCC716", "taxId": "41875", "score": 813.0}, {"name": "chr_16_RCC716", "taxId": "41875", "score": 809.0}, {"name": "chr_16_RCC716", "taxId": "41875", "score": 806.0}, {"name": "chr_16_RCC716", "taxId": "41875", "score": 797.0}, {"name": "chr_16_RCC716", "taxId": "41875", "score": 795.0}, {"name": "chr_16_RCC716", "taxId": "41875", "score": 791.0}, {"name": "chr_16_RCC716", "taxId": "41875", "score": 787.0}, {"name": "chr_16_RCC716", "taxId": "41875", "score": 785.0}, {"name": "chr_16_RCC716", "taxId": "41875", "score": 778.0}, {"name": "chr_16_RCC716", "taxId": "41875", "score": 778.0}, {"name": "chr_16_RCC716", "taxId": "41875", "score": 750.0}, {"name": "chr_16_RCC716", "taxId": "41875", "score": 737.0}, {"name": "chr_16_RCC716", "taxId": "41875", "score": 726.0}, {"name": "chr_16_RCC716", "taxId": "41875", "score": 726.0}, {"name": "chr_16_RCC716", "taxId": "41875", "score": 725.0}, {"name": "chr_16_RCC716", "taxId": "41875", "score": 719.0}, {"name": "chr_16_RCC716", "taxId": "41875", "score": 713.0}, {"name": "chr_16_RCC716", "taxId": "41875", "score": 712.0}, {"name": "chr_16_RCC716", "taxId": "41875", "score": 710.0}, {"name": "chr_16_RCC716", "taxId": "41875", "score": 706.0}, {"name": "chr_16_RCC716", "taxId": "41875", "score": 667.0}, {"name": "chr_16_RCC716", "taxId": "41875", "score": 667.0}, {"name": "chr_16_RCC716", "taxId": "41875", "score": 664.0}, {"name": "chr_16_RCC716", "taxId": "41875", "score": 660.0}, {"name": "chr_16_RCC716", "taxId": "41875", "score": 656.0}, {"name": "chr_16_RCC716", "taxId": "41875", "score": 654.0}, {"name": "chr_16_RCC716", "taxId": "41875", "score": 649.0}, {"name": "chr_16_RCC716", "taxId": "41875", "score": 632.0}, {"name": "chr_16_RCC716", "taxId": "41875", "score": 630.0}, {"name": "chr_16_RCC716", "taxId": "41875", "score": 625.0}, {"name": "chr_16_RCC716", "taxId": "41875", "score": 621.0}, {"name": "chr_16_RCC716", "taxId": "41875", "score": 599.0}, {"name": "chr_16_RCC716", "taxId": "41875", "score": 595.0}, {"name": "chr_16_RCC716", "taxId": "41875", "score": 590.0}, {"name": "chr_16_RCC716", "taxId": "41875", "score": 586.0}, {"name": "chr_16_RCC716", "taxId": "41875", "score": 577.0}, {"name": "chr_16_RCC716", "taxId": "41875", "score": 566.0}, {"name": "chr_16_RCC716", "taxId": "41875", "score": 560.0}, {"name": "chr_16_RCC716", "taxId": "41875", "score": 553.0}, {"name": "chr_16_RCC716", "taxId": "41875", "score": 544.0}, {"name": "chr_16_RCC716", "taxId": "41875", "score": 540.0}, {"name": "chr_16_RCC716", "taxId": "41875", "score": 531.0}, {"name": "chr_16_RCC716", "taxId": "41875", "score": 518.0}, {"name": "chr_16_RCC716", "taxId": "41875", "score": 512.0}, {"name": "chr_16_RCC716", "taxId": "41875", "score": 512.0}, {"name": "chr_16_RCC716", "taxId": "41875", "score": 499.0}, {"name": "chr_16_RCC716", "taxId": "41875", "score": 497.0}, {"name": "chr_16_RCC716", "taxId": "41875", "score": 496.0}, {"name": "chr_16_RCC716", "taxId": "41875", "score": 492.0}, {"name": "chr_16_RCC716", "taxId": "41875", "score": 483.0}, {"name": "chr_16_RCC716", "taxId": "41875", "score": 475.0}, {"name": "chr_16_RCC716", "taxId": "41875", "score": 468.0}, {"name": "chr_16_RCC716", "taxId": "41875", "score": 464.0}, {"name": "chr_16_RCC716", "taxId": "41875", "score": 460.0}, {"name": "chr_16_RCC716", "taxId": "41875", "score": 460.0}, {"name": "chr_16_RCC716", "taxId": "41875", "score": 459.0}, {"name": "chr_16_RCC716", "taxId": "41875", "score": 446.0}, {"name": "chr_16_RCC716", "taxId": "41875", "score": 431.0}, {"name": "chr_16_RCC716", "taxId": "41875", "score": 424.0}, {"name": "chr_16_RCC716", "taxId": "41875", "score": 422.0}, {"name": "chr_16_RCC716", "taxId": "41875", "score": 409.0}, {"name": "chr_16_RCC716", "taxId": "41875", "score": 399.0}, {"name": "chr_16_RCC716", "taxId": "41875", "score": 377.0}, {"name": "chr_16_RCC716", "taxId": "41875", "score": 375.0}, {"name": "chr_16_RCC716", "taxId": "41875", "score": 364.0}, {"name": "chr_16_RCC716", "taxId": "41875", "score": 359.0}, {"name": "chr_16_RCC716", "taxId": "41875", "score": 355.0}, {"name": "chr_16_RCC716", "taxId": "41875", "score": 355.0}, {"name": "chr_16_RCC716", "taxId": "41875", "score": 355.0}, {"name": "chr_16_RCC716", "taxId": "41875", "score": 353.0}, {"name": "chr_16_RCC716", "taxId": "41875", "score": 350.0}, {"name": "chr_16_RCC716", "taxId": "41875", "score": 346.0}, {"name": "chr_16_RCC716", "taxId": "41875", "score": 344.0}, {"name": "chr_16_RCC716", "taxId": "41875", "score": 340.0}, {"name": "chr_16_RCC716", "taxId": "41875", "score": 333.0}, {"name": "chr_16_RCC716", "taxId": "41875", "score": 331.0}, {"name": "chr_16_RCC716", "taxId": "41875", "score": 331.0}, {"name": "chr_16_RCC716", "taxId": "41875", "score": 329.0}, {"name": "chr_16_RCC716", "taxId": "41875", "score": 327.0}, {"name": "chr_16_RCC716", "taxId": "41875", "score": 326.0}, {"name": "chr_16_RCC716", "taxId": "41875", "score": 313.0}, {"name": "chr_16_RCC716", "taxId": "41875", "score": 303.0}, {"name": "chr_16_RCC716", "taxId": "41875", "score": 302.0}, {"name": "chr_16_RCC716", "taxId": "41875", "score": 302.0}, {"name": "chr_16_RCC716", "taxId": "41875", "score": 298.0}, {"name": "chr_16_RCC716", "taxId": "41875", "score": 298.0}, {"name": "chr_16_RCC716", "taxId": "41875", "score": 296.0}, {"name": "chr_16_RCC716", "taxId": "41875", "score": 283.0}, {"name": "chr_16_RCC716", "taxId": "41875", "score": 283.0}, {"name": "chr_16_RCC716", "taxId": "41875", "score": 272.0}, {"name": "chr_16_RCC716", "taxId": "41875", "score": 272.0}, {"name": "chr_16_RCC716", "taxId": "41875", "score": 267.0}, {"name": "chr_16_RCC716", "taxId": "41875", "score": 263.0}, {"name": "chr_16_RCC716", "taxId": "41875", "score": 259.0}, {"name": "chr_16_RCC716", "taxId": "41875", "score": 252.0}, {"name": "chr_16_RCC716", "taxId": "41875", "score": 246.0}, {"name": "chr_16_RCC716", "taxId": "41875", "score": 239.0}, {"name": "chr_16_RCC716", "taxId": "41875", "score": 231.0}, {"name": "chr_16_RCC716", "taxId": "41875", "score": 228.0}, {"name": "chr_16_RCC716", "taxId": "41875", "score": 213.0}, {"name": "chr_16_RCC716", "taxId": "41875", "score": 211.0}, {"name": "chr_16_RCC716", "taxId": "41875", "score": 202.0}, {"name": "chr_16_RCC716", "taxId": "41875", "score": 196.0}, {"name": "chr_16_RCC716", "taxId": "41875", "score": 195.0}, {"name": "chr_16_RCC716", "taxId": "41875", "score": 189.0}, {"name": "chr_16_RCC716", "taxId": "41875", "score": 185.0}, {"name": "chr_16_RCC716", "taxId": "41875", "score": 176.0}, {"name": "chr_16_RCC716", "taxId": "41875", "score": 176.0}, {"name": "chr_16_RCC716", "taxId": "41875", "score": 172.0}, {"name": "chr_16_RCC716", "taxId": "41875", "score": 167.0}, {"name": "chr_16_RCC716", "taxId": "41875", "score": 158.0}, {"name": "chr_16_RCC716", "taxId": "41875", "score": 143.0}, {"name": "chr_16_RCC716", "taxId": "41875", "score": 3356.0}, {"name": "chr_16_RCC716", "taxId": "41875", "score": 3264.0}, {"name": "chr_16_RCC716", "taxId": "41875", "score": 3186.0}, {"name": "chr_16_RCC716", "taxId": "41875", "score": 540.0}, {"name": "chr_16_RCC716", "taxId": "41875", "score": 3062.0}, {"name": "chr_16_RCC716", "taxId": "41875", "score": 1594.0}, {"name": "chr_16_RCC716", "taxId": "41875", "score": 3044.0}, {"name": "chr_16_RCC716", "taxId": "41875", "score": 228.0}, {"name": "chr_16_RCC716", "taxId": "41875", "score": 2939.0}, {"name": "chr_16_RCC716", "taxId": "41875", "score": 595.0}, {"name": "chr_16_RCC716", "taxId": "41875", "score": 2846.0}, {"name": "chr_16_RCC716", "taxId": "41875", "score": 176.0}, {"name": "chr_16_RCC716", "taxId": "41875", "score": 2761.0}, {"name": "chr_16_RCC716", "taxId": "41875", "score": 431.0}, {"name": "chr_16_RCC716", "taxId": "41875", "score": 2693.0}, {"name": "chr_16_RCC716", "taxId": "41875", "score": 2532.0}, {"name": "chr_16_RCC716", "taxId": "41875", "score": 2519.0}, {"name": "chr_16_RCC716", "taxId": "41875", "score": 2518.0}, {"name": "chr_16_RCC716", "taxId": "41875", "score": 2507.0}, {"name": "chr_16_RCC716", "taxId": "41875", "score": 577.0}, {"name": "chr_16_RCC716", "taxId": "41875", "score": 2455.0}, {"name": "chr_16_RCC716", "taxId": "41875", "score": 2453.0}, {"name": "chr_16_RCC716", "taxId": "41875", "score": 211.0}, {"name": "chr_16_RCC716", "taxId": "41875", "score": 2442.0}, {"name": "chr_16_RCC716", "taxId": "41875", "score": 2364.0}, {"name": "chr_16_RCC716", "taxId": "41875", "score": 2318.0}, {"name": "chr_16_RCC716", "taxId": "41875", "score": 2307.0}, {"name": "chr_16_RCC716", "taxId": "41875", "score": 2261.0}, {"name": "chr_16_RCC716", "taxId": "41875", "score": 845.0}, {"name": "chr_16_RCC716", "taxId": "41875", "score": 2250.0}, {"name": "chr_16_RCC716", "taxId": "41875", "score": 2217.0}, {"name": "chr_16_RCC716", "taxId": "41875", "score": 2089.0}, {"name": "chr_16_RCC716", "taxId": "41875", "score": 2071.0}, {"name": "chr_16_RCC716", "taxId": "41875", "score": 2067.0}, {"name": "chr_16_RCC716", "taxId": "41875", "score": 2061.0}, {"name": "chr_16_RCC716", "taxId": "41875", "score": 2037.0}, {"name": "chr_16_RCC716", "taxId": "41875", "score": 2032.0}, {"name": "chr_16_RCC716", "taxId": "41875", "score": 2032.0}, {"name": "chr_16_RCC716", "taxId": "41875", "score": 1986.0}, {"name": "chr_16_RCC716", "taxId": "41875", "score": 1980.0}, {"name": "chr_16_RCC716", "taxId": "41875", "score": 1943.0}, {"name": "chr_16_RCC716", "taxId": "41875", "score": 1910.0}, {"name": "chr_16_RCC716", "taxId": "41875", "score": 1888.0}, {"name": "chr_16_RCC716", "taxId": "41875", "score": 1851.0}, {"name": "chr_16_RCC716", "taxId": "41875", "score": 1851.0}, {"name": "chr_16_RCC716", "taxId": "41875", "score": 346.0}, {"name": "chr_16_RCC716", "taxId": "41875", "score": 1799.0}, {"name": "chr_16_RCC716", "taxId": "41875", "score": 1775.0}, {"name": "chr_16_RCC716", "taxId": "41875", "score": 1746.0}, {"name": "chr_16_RCC716", "taxId": "41875", "score": 1744.0}, {"name": "chr_16_RCC716", "taxId": "41875", "score": 865.0}, {"name": "chr_16_RCC716", "taxId": "41875", "score": 1694.0}, {"name": "chr_16_RCC716", "taxId": "41875", "score": 1679.0}, {"name": "chr_16_RCC716", "taxId": "41875", "score": 1666.0}, {"name": "chr_16_RCC716", "taxId": "41875", "score": 1659.0}, {"name": "chr_16_RCC716", "taxId": "41875", "score": 1648.0}, {"name": "chr_16_RCC716", "taxId": "41875", "score": 1642.0}, {"name": "chr_16_RCC716", "taxId": "41875", "score": 1633.0}, {"name": "chr_16_RCC716", "taxId": "41875", "score": 1628.0}, {"name": "chr_16_RCC716", "taxId": "41875", "score": 1570.0}, {"name": "chr_16_RCC716", "taxId": "41875", "score": 459.0}, {"name": "chr_16_RCC716", "taxId": "41875", "score": 1567.0}, {"name": "chr_16_RCC716", "taxId": "41875", "score": 1561.0}, {"name": "chr_16_RCC716", "taxId": "41875", "score": 1507.0}, {"name": "chr_16_RCC716", "taxId": "41875", "score": 1500.0}, {"name": "chr_16_RCC716", "taxId": "41875", "score": 1478.0}, {"name": "chr_16_RCC716", "taxId": "41875", "score": 1456.0}, {"name": "chr_16_RCC716", "taxId": "41875", "score": 1448.0}, {"name": "chr_16_RCC716", "taxId": "41875", "score": 1419.0}, {"name": "chr_16_RCC716", "taxId": "41875", "score": 1419.0}, {"name": "chr_16_RCC716", "taxId": "41875", "score": 1415.0}, {"name": "chr_16_RCC716", "taxId": "41875", "score": 1386.0}, {"name": "chr_16_RCC716", "taxId": "41875", "score": 1384.0}, {"name": "chr_16_RCC716", "taxId": "41875", "score": 1365.0}, {"name": "chr_16_RCC716", "taxId": "41875", "score": 1352.0}, {"name": "chr_16_RCC716", "taxId": "41875", "score": 1336.0}, {"name": "chr_16_RCC716", "taxId": "41875", "score": 1332.0}, {"name": "chr_16_RCC716", "taxId": "41875", "score": 1332.0}, {"name": "chr_16_RCC716", "taxId": "41875", "score": 1321.0}, {"name": "chr_16_RCC716", "taxId": "41875", "score": 1321.0}, {"name": "chr_16_RCC716", "taxId": "41875", "score": 1308.0}, {"name": "chr_16_RCC716", "taxId": "41875", "score": 1299.0}, {"name": "chr_16_RCC716", "taxId": "41875", "score": 1288.0}, {"name": "chr_16_RCC716", "taxId": "41875", "score": 1282.0}, {"name": "chr_16_RCC716", "taxId": "41875", "score": 1249.0}, {"name": "chr_16_RCC716", "taxId": "41875", "score": 1249.0}, {"name": "chr_16_RCC716", "taxId": "41875", "score": 1249.0}, {"name": "chr_16_RCC716", "taxId": "41875", "score": 1238.0}, {"name": "chr_16_RCC716", "taxId": "41875", "score": 750.0}, {"name": "chr_16_RCC716", "taxId": "41875", "score": 1234.0}, {"name": "chr_16_RCC716", "taxId": "41875", "score": 885.0}, {"name": "chr_16_RCC716", "taxId": "41875", "score": 1221.0}, {"name": "chr_16_RCC716", "taxId": "41875", "score": 667.0}, {"name": "chr_16_RCC716", "taxId": "41875", "score": 326.0}, {"name": "chr_16_RCC716", "taxId": "41875", "score": 1206.0}, {"name": "chr_16_RCC716", "taxId": "41875", "score": 1182.0}, {"name": "chr_16_RCC716", "taxId": "41875", "score": 719.0}, {"name": "chr_16_RCC716", "taxId": "41875", "score": 1155.0}, {"name": "chr_16_RCC716", "taxId": "41875", "score": 1147.0}, {"name": "chr_16_RCC716", "taxId": "41875", "score": 1142.0}, {"name": "chr_16_RCC716", "taxId": "41875", "score": 1120.0}, {"name": "chr_16_RCC716", "taxId": "41875", "score": 202.0}, {"name": "chr_16_RCC716", "taxId": "41875", "score": 1112.0}, {"name": "chr_16_RCC716", "taxId": "41875", "score": 152.0}, {"name": "chr_16_RCC716", "taxId": "41875", "score": 1110.0}, {"name": "chr_16_RCC716", "taxId": "41875", "score": 246.0}, {"name": "chr_16_RCC716", "taxId": "41875", "score": 185.0}, {"name": "chr_16_RCC716", "taxId": "41875", "score": 174.0}, {"name": "chr_16_RCC716", "taxId": "41875", "score": 1088.0}, {"name": "chr_16_RCC716", "taxId": "41875", "score": 665.0}, {"name": "chr_16_RCC716", "taxId": "41875", "score": 634.0}, {"name": "chr_16_RCC716", "taxId": "41875", "score": 1081.0}, {"name": "chr_16_RCC716", "taxId": "41875", "score": 1079.0}, {"name": "chr_16_RCC716", "taxId": "41875", "score": 1062.0}, {"name": "chr_16_RCC716", "taxId": "41875", "score": 340.0}, {"name": "chr_16_RCC716", "taxId": "41875", "score": 167.0}, {"name": "chr_16_RCC716", "taxId": "41875", "score": 1062.0}, {"name": "chr_16_RCC716", "taxId": "41875", "score": 1013.0}, {"name": "chr_16_RCC716", "taxId": "41875", "score": 1009.0}, {"name": "chr_16_RCC716", "taxId": "41875", "score": 171.0}, {"name": "chr_16_RCC716", "taxId": "41875", "score": 1005.0}, {"name": "chr_16_RCC716", "taxId": "41875", "score": 998.0}, {"name": "chr_16_RCC716", "taxId": "41875", "score": 998.0}, {"name": "chr_16_RCC716", "taxId": "41875", "score": 998.0}, {"name": "chr_16_RCC716", "taxId": "41875", "score": 424.0}, {"name": "chr_16_RCC716", "taxId": "41875", "score": 158.0}, {"name": "chr_16_RCC716", "taxId": "41875", "score": 990.0}, {"name": "chr_16_RCC716", "taxId": "41875", "score": 987.0}, {"name": "chr_16_RCC716", "taxId": "41875", "score": 981.0}, {"name": "chr_16_RCC716", "taxId": "41875", "score": 957.0}, {"name": "chr_16_RCC716", "taxId": "41875", "score": 957.0}, {"name": "chr_16_RCC716", "taxId": "41875", "score": 944.0}, {"name": "chr_16_RCC716", "taxId": "41875", "score": 590.0}, {"name": "chr_16_RCC716", "taxId": "41875", "score": 424.0}, {"name": "chr_16_RCC716", "taxId": "41875", "score": 409.0}, {"name": "chr_16_RCC716", "taxId": "41875", "score": 935.0}, {"name": "chr_16_RCC716", "taxId": "41875", "score": 931.0}, {"name": "chr_16_RCC716", "taxId": "41875", "score": 929.0}, {"name": "chr_16_RCC716", "taxId": "41875", "score": 928.0}, {"name": "chr_16_RCC716", "taxId": "41875", "score": 920.0}, {"name": "chr_16_RCC716", "taxId": "41875", "score": 839.0}, {"name": "chr_16_RCC716", "taxId": "41875", "score": 272.0}, {"name": "chr_16_RCC716", "taxId": "41875", "score": 893.0}, {"name": "chr_16_RCC716", "taxId": "41875", "score": 883.0}, {"name": "chr_16_RCC716", "taxId": "41875", "score": 889.0}, {"name": "chr_16_RCC716", "taxId": "41875", "score": 885.0}, {"name": "chr_16_RCC716", "taxId": "41875", "score": 870.0}, {"name": "chr_16_RCC716", "taxId": "41875", "score": 857.0}, {"name": "chr_16_RCC716", "taxId": "41875", "score": 302.0}, {"name": "chr_16_RCC716", "taxId": "41875", "score": 856.0}, {"name": "chr_16_RCC716", "taxId": "41875", "score": 854.0}, {"name": "chr_16_RCC716", "taxId": "41875", "score": 848.0}, {"name": "chr_16_RCC716", "taxId": "41875", "score": 843.0}, {"name": "chr_16_RCC716", "taxId": "41875", "score": 195.0}, {"name": "chr_16_RCC716", "taxId": "41875", "score": 843.0}, {"name": "chr_16_RCC716", "taxId": "41875", "score": 839.0}, {"name": "chr_16_RCC716", "taxId": "41875", "score": 822.0}, {"name": "chr_16_RCC716", "taxId": "41875", "score": 817.0}, {"name": "chr_16_RCC716", "taxId": "41875", "score": 809.0}, {"name": "chr_16_RCC716", "taxId": "41875", "score": 806.0}, {"name": "chr_16_RCC716", "taxId": "41875", "score": 566.0}, {"name": "chr_16_RCC716", "taxId": "41875", "score": 798.0}, {"name": "chr_16_RCC716", "taxId": "41875", "score": 791.0}, {"name": "chr_16_RCC716", "taxId": "41875", "score": 785.0}, {"name": "chr_16_RCC716", "taxId": "41875", "score": 778.0}, {"name": "chr_16_RCC716", "taxId": "41875", "score": 771.0}, {"name": "chr_16_RCC716", "taxId": "41875", "score": 765.0}, {"name": "chr_16_RCC716", "taxId": "41875", "score": 737.0}, {"name": "chr_16_RCC716", "taxId": "41875", "score": 725.0}, {"name": "chr_16_RCC716", "taxId": "41875", "score": 440.0}, {"name": "chr_16_RCC716", "taxId": "41875", "score": 734.0}, {"name": "chr_16_RCC716", "taxId": "41875", "score": 726.0}, {"name": "chr_16_RCC716", "taxId": "41875", "score": 726.0}, {"name": "chr_16_RCC716", "taxId": "41875", "score": 492.0}, {"name": "chr_16_RCC716", "taxId": "41875", "score": 723.0}, {"name": "chr_16_RCC716", "taxId": "41875", "score": 712.0}, {"name": "chr_16_RCC716", "taxId": "41875", "score": 710.0}, {"name": "chr_16_RCC716", "taxId": "41875", "score": 483.0}, {"name": "chr_16_RCC716", "taxId": "41875", "score": 710.0}, {"name": "chr_16_RCC716", "taxId": "41875", "score": 701.0}, {"name": "chr_16_RCC716", "taxId": "41875", "score": 531.0}, {"name": "chr_16_RCC716", "taxId": "41875", "score": 665.0}, {"name": "chr_16_RCC716", "taxId": "41875", "score": 634.0}, {"name": "chr_16_RCC716", "taxId": "41875", "score": 665.0}, {"name": "chr_16_RCC716", "taxId": "41875", "score": 664.0}, {"name": "chr_16_RCC716", "taxId": "41875", "score": 656.0}, {"name": "chr_16_RCC716", "taxId": "41875", "score": 651.0}, {"name": "chr_16_RCC716", "taxId": "41875", "score": 649.0}, {"name": "chr_16_RCC716", "taxId": "41875", "score": 497.0}, {"name": "chr_16_RCC716", "taxId": "41875", "score": 647.0}, {"name": "chr_16_RCC716", "taxId": "41875", "score": 638.0}, {"name": "chr_16_RCC716", "taxId": "41875", "score": 634.0}, {"name": "chr_16_RCC716", "taxId": "41875", "score": 211.0}, {"name": "chr_16_RCC716", "taxId": "41875", "score": 630.0}, {"name": "chr_16_RCC716", "taxId": "41875", "score": 359.0}, {"name": "chr_16_RCC716", "taxId": "41875", "score": 313.0}, {"name": "chr_16_RCC716", "taxId": "41875", "score": 625.0}, {"name": "chr_16_RCC716", "taxId": "41875", "score": 189.0}, {"name": "chr_16_RCC716", "taxId": "41875", "score": 621.0}, {"name": "chr_16_RCC716", "taxId": "41875", "score": 599.0}, {"name": "chr_16_RCC716", "taxId": "41875", "score": 595.0}, {"name": "chr_16_RCC716", "taxId": "41875", "score": 586.0}, {"name": "chr_16_RCC716", "taxId": "41875", "score": 577.0}, {"name": "chr_16_RCC716", "taxId": "41875", "score": 553.0}, {"name": "chr_16_RCC716", "taxId": "41875", "score": 239.0}, {"name": "chr_16_RCC716", "taxId": "41875", "score": 551.0}, {"name": "chr_16_RCC716", "taxId": "41875", "score": 545.0}, {"name": "chr_16_RCC716", "taxId": "41875", "score": 544.0}, {"name": "chr_16_RCC716", "taxId": "41875", "score": 518.0}, {"name": "chr_16_RCC716", "taxId": "41875", "score": 475.0}, {"name": "chr_16_RCC716", "taxId": "41875", "score": 514.0}, {"name": "chr_16_RCC716", "taxId": "41875", "score": 206.0}, {"name": "chr_16_RCC716", "taxId": "41875", "score": 512.0}, {"name": "chr_16_RCC716", "taxId": "41875", "score": 508.0}, {"name": "chr_16_RCC716", "taxId": "41875", "score": 499.0}, {"name": "chr_16_RCC716", "taxId": "41875", "score": 496.0}, {"name": "chr_16_RCC716", "taxId": "41875", "score": 359.0}, {"name": "chr_16_RCC716", "taxId": "41875", "score": 486.0}, {"name": "chr_16_RCC716", "taxId": "41875", "score": 477.0}, {"name": "chr_16_RCC716", "taxId": "70448", "score": 468.0}, {"name": "chr_16_RCC716", "taxId": "41875", "score": 468.0}, {"name": "chr_16_RCC716", "taxId": "436017", "score": 468.0}, {"name": "chr_16_RCC716", "taxId": "41875", "score": 464.0}, {"name": "chr_16_RCC716", "taxId": "41875", "score": 460.0}, {"name": "chr_16_RCC716", "taxId": "41875", "score": 460.0}, {"name": "chr_16_RCC716", "taxId": "436017", "score": 453.0}, {"name": "chr_16_RCC716", "taxId": "41875", "score": 446.0}, {"name": "chr_16_RCC716", "taxId": "41875", "score": 158.0}, {"name": "chr_16_RCC716", "taxId": "41875", "score": 444.0}, {"name": "chr_16_RCC716", "taxId": "41875", "score": 444.0}, {"name": "chr_16_RCC716", "taxId": "41875", "score": 442.0}, {"name": "chr_16_RCC716", "taxId": "41875", "score": 302.0}, {"name": "chr_16_RCC716", "taxId": "41875", "score": 418.0}, {"name": "chr_16_RCC716", "taxId": "41875", "score": 150.0}, {"name": "chr_16_RCC716", "taxId": "41875", "score": 405.0}, {"name": "chr_16_RCC716", "taxId": "41875", "score": 399.0}, {"name": "chr_16_RCC716", "taxId": "41875", "score": 375.0}, {"name": "chr_16_RCC716", "taxId": "41875", "score": 189.0}, {"name": "chr_16_RCC716", "taxId": "41875", "score": 375.0}, {"name": "chr_16_RCC716", "taxId": "41875", "score": 355.0}, {"name": "chr_16_RCC716", "taxId": "41875", "score": 355.0}, {"name": "chr_16_RCC716", "taxId": "41875", "score": 353.0}, {"name": "chr_16_RCC716", "taxId": "41875", "score": 350.0}, {"name": "chr_16_RCC716", "taxId": "41875", "score": 342.0}, {"name": "chr_16_RCC716", "taxId": "41875", "score": 331.0}, {"name": "chr_16_RCC716", "taxId": "41875", "score": 329.0}, {"name": "chr_16_RCC716", "taxId": "41875", "score": 327.0}, {"name": "chr_16_RCC716", "taxId": "41875", "score": 318.0}, {"name": "chr_16_RCC716", "taxId": "41875", "score": 303.0}, {"name": "chr_16_RCC716", "taxId": "41875", "score": 298.0}, {"name": "chr_16_RCC716", "taxId": "41875", "score": 298.0}, {"name": "chr_16_RCC716", "taxId": "41875", "score": 296.0}, {"name": "chr_16_RCC716", "taxId": "41875", "score": 283.0}, {"name": "chr_16_RCC716", "taxId": "41875", "score": 287.0}, {"name": "chr_16_RCC716", "taxId": "41875", "score": 283.0}, {"name": "chr_16_RCC716", "taxId": "41875", "score": 272.0}, {"name": "chr_16_RCC716", "taxId": "41875", "score": 267.0}, {"name": "chr_16_RCC716", "taxId": "41875", "score": 259.0}, {"name": "chr_16_RCC716", "taxId": "41875", "score": 248.0}, {"name": "chr_16_RCC716", "taxId": "41875", "score": 248.0}, {"name": "chr_16_RCC716", "taxId": "70448", "score": 244.0}, {"name": "chr_16_RCC716", "taxId": "70448", "score": 244.0}, {"name": "chr_16_RCC716", "taxId": "41875", "score": 231.0}, {"name": "chr_16_RCC716", "taxId": "41875", "score": 185.0}, {"name": "chr_16_RCC716", "taxId": "41875", "score": 185.0}, {"name": "chr_16_RCC716", "taxId": "41875", "score": 185.0}, {"name": "chr_16_RCC716", "taxId": "41875", "score": 158.0}, {"name": "chr_16_RCC716", "taxId": "41875", "score": 156.0}, {"name": "chr_16_RCC716", "taxId": "41875", "score": 156.0}, {"name": "chr_16_RCC716", "taxId": "41875", "score": 147.0}]}, "taxonomy": {"bestsum": {"species": {"tax": "Bathycoccus prasinos", "score": 502249.0, "c_index": 2}, "genus": {"tax": "Bathycoccus", "score": 502249.0, "c_index": 1}, "family": {"tax": "Bathycoccaceae", "score": 504126.0, "c_index": 0}, "order": {"tax": "Mamiellales", "score": 504126.0, "c_index": 0}, "phylum": {"tax": "Chlorophyta", "score": 504126.0, "c_index": 0}, "superkingdom": {"tax": "Eukaryota", "score": 504126.0, "c_index": 0}}}}, "chr_15_RCC716": {"name": "chr_15_RCC716", "length": 566191, "n_count": 13505, "agct_count": 552686, "gc": 0.4802, "covs": {"bam0": 9.2545}, "read_cov": {"bam0": 20535}, "hits": {"tax0": [{"name": "chr_15_RCC716", "taxId": "41875", "score": 11546.0}, {"name": "chr_15_RCC716", "taxId": "41875", "score": 6253.0}, {"name": "chr_15_RCC716", "taxId": "41875", "score": 5677.0}, {"name": "chr_15_RCC716", "taxId": "41875", "score": 5256.0}, {"name": "chr_15_RCC716", "taxId": "41875", "score": 5173.0}, {"name": "chr_15_RCC716", "taxId": "41875", "score": 4054.0}, {"name": "chr_15_RCC716", "taxId": "41875", "score": 3916.0}, {"name": "chr_15_RCC716", "taxId": "41875", "score": 3771.0}, {"name": "chr_15_RCC716", "taxId": "41875", "score": 3709.0}, {"name": "chr_15_RCC716", "taxId": "41875", "score": 3618.0}, {"name": "chr_15_RCC716", "taxId": "41875", "score": 3557.0}, {"name": "chr_15_RCC716", "taxId": "41875", "score": 3463.0}, {"name": "chr_15_RCC716", "taxId": "41875", "score": 3273.0}, {"name": "chr_15_RCC716", "taxId": "41875", "score": 3265.0}, {"name": "chr_15_RCC716", "taxId": "41875", "score": 3081.0}, {"name": "chr_15_RCC716", "taxId": "41875", "score": 2894.0}, {"name": "chr_15_RCC716", "taxId": "41875", "score": 2872.0}, {"name": "chr_15_RCC716", "taxId": "41875", "score": 2745.0}, {"name": "chr_15_RCC716", "taxId": "41875", "score": 2678.0}, {"name": "chr_15_RCC716", "taxId": "41875", "score": 2547.0}, {"name": "chr_15_RCC716", "taxId": "41875", "score": 2414.0}, {"name": "chr_15_RCC716", "taxId": "41875", "score": 2399.0}, {"name": "chr_15_RCC716", "taxId": "41875", "score": 2359.0}, {"name": "chr_15_RCC716", "taxId": "41875", "score": 2250.0}, {"name": "chr_15_RCC716", "taxId": "41875", "score": 2250.0}, {"name": "chr_15_RCC716", "taxId": "41875", "score": 2241.0}, {"name": "chr_15_RCC716", "taxId": "41875", "score": 2237.0}, {"name": "chr_15_RCC716", "taxId": "41875", "score": 2224.0}, {"name": "chr_15_RCC716", "taxId": "41875", "score": 2224.0}, {"name": "chr_15_RCC716", "taxId": "41875", "score": 2220.0}, {"name": "chr_15_RCC716", "taxId": "41875", "score": 2202.0}, {"name": "chr_15_RCC716", "taxId": "41875", "score": 2182.0}, {"name": "chr_15_RCC716", "taxId": "41875", "score": 2145.0}, {"name": "chr_15_RCC716", "taxId": "41875", "score": 2117.0}, {"name": "chr_15_RCC716", "taxId": "41875", "score": 2078.0}, {"name": "chr_15_RCC716", "taxId": "41875", "score": 2063.0}, {"name": "chr_15_RCC716", "taxId": "41875", "score": 2061.0}, {"name": "chr_15_RCC716", "taxId": "41875", "score": 2043.0}, {"name": "chr_15_RCC716", "taxId": "41875", "score": 2036.0}, {"name": "chr_15_RCC716", "taxId": "41875", "score": 1929.0}, {"name": "chr_15_RCC716", "taxId": "41875", "score": 1847.0}, {"name": "chr_15_RCC716", "taxId": "41875", "score": 1764.0}, {"name": "chr_15_RCC716", "taxId": "41875", "score": 1738.0}, {"name": "chr_15_RCC716", "taxId": "41875", "score": 1727.0}, {"name": "chr_15_RCC716", "taxId": "41875", "score": 1718.0}, {"name": "chr_15_RCC716", "taxId": "41875", "score": 1711.0}, {"name": "chr_15_RCC716", "taxId": "41875", "score": 1694.0}, {"name": "chr_15_RCC716", "taxId": "41875", "score": 1685.0}, {"name": "chr_15_RCC716", "taxId": "41875", "score": 1659.0}, {"name": "chr_15_RCC716", "taxId": "41875", "score": 1653.0}, {"name": "chr_15_RCC716", "taxId": "41875", "score": 1652.0}, {"name": "chr_15_RCC716", "taxId": "41875", "score": 1613.0}, {"name": "chr_15_RCC716", "taxId": "41875", "score": 1578.0}, {"name": "chr_15_RCC716", "taxId": "41875", "score": 1578.0}, {"name": "chr_15_RCC716", "taxId": "41875", "score": 1565.0}, {"name": "chr_15_RCC716", "taxId": "41875", "score": 1559.0}, {"name": "chr_15_RCC716", "taxId": "41875", "score": 1557.0}, {"name": "chr_15_RCC716", "taxId": "41875", "score": 1548.0}, {"name": "chr_15_RCC716", "taxId": "41875", "score": 1539.0}, {"name": "chr_15_RCC716", "taxId": "41875", "score": 1509.0}, {"name": "chr_15_RCC716", "taxId": "41875", "score": 1489.0}, {"name": "chr_15_RCC716", "taxId": "41875", "score": 1485.0}, {"name": "chr_15_RCC716", "taxId": "41875", "score": 1478.0}, {"name": "chr_15_RCC716", "taxId": "41875", "score": 1474.0}, {"name": "chr_15_RCC716", "taxId": "41875", "score": 1452.0}, {"name": "chr_15_RCC716", "taxId": "41875", "score": 1452.0}, {"name": "chr_15_RCC716", "taxId": "41875", "score": 1437.0}, {"name": "chr_15_RCC716", "taxId": "41875", "score": 1415.0}, {"name": "chr_15_RCC716", "taxId": "41875", "score": 1404.0}, {"name": "chr_15_RCC716", "taxId": "41875", "score": 1389.0}, {"name": "chr_15_RCC716", "taxId": "41875", "score": 1382.0}, {"name": "chr_15_RCC716", "taxId": "41875", "score": 1378.0}, {"name": "chr_15_RCC716", "taxId": "41875", "score": 1376.0}, {"name": "chr_15_RCC716", "taxId": "41875", "score": 1365.0}, {"name": "chr_15_RCC716", "taxId": "41875", "score": 1360.0}, {"name": "chr_15_RCC716", "taxId": "41875", "score": 1356.0}, {"name": "chr_15_RCC716", "taxId": "41875", "score": 1319.0}, {"name": "chr_15_RCC716", "taxId": "41875", "score": 1314.0}, {"name": "chr_15_RCC716", "taxId": "41875", "score": 1303.0}, {"name": "chr_15_RCC716", "taxId": "41875", "score": 1284.0}, {"name": "chr_15_RCC716", "taxId": "41875", "score": 1280.0}, {"name": "chr_15_RCC716", "taxId": "41875", "score": 1273.0}, {"name": "chr_15_RCC716", "taxId": "41875", "score": 1247.0}, {"name": "chr_15_RCC716", "taxId": "41875", "score": 1242.0}, {"name": "chr_15_RCC716", "taxId": "41875", "score": 1208.0}, {"name": "chr_15_RCC716", "taxId": "41875", "score": 1203.0}, {"name": "chr_15_RCC716", "taxId": "41875", "score": 1203.0}, {"name": "chr_15_RCC716", "taxId": "41875", "score": 1201.0}, {"name": "chr_15_RCC716", "taxId": "41875", "score": 1184.0}, {"name": "chr_15_RCC716", "taxId": "41875", "score": 1182.0}, {"name": "chr_15_RCC716", "taxId": "41875", "score": 1171.0}, {"name": "chr_15_RCC716", "taxId": "41875", "score": 1151.0}, {"name": "chr_15_RCC716", "taxId": "41875", "score": 1136.0}, {"name": "chr_15_RCC716", "taxId": "41875", "score": 1136.0}, {"name": "chr_15_RCC716", "taxId": "41875", "score": 1118.0}, {"name": "chr_15_RCC716", "taxId": "41875", "score": 1116.0}, {"name": "chr_15_RCC716", "taxId": "41875", "score": 1092.0}, {"name": "chr_15_RCC716", "taxId": "41875", "score": 1092.0}, {"name": "chr_15_RCC716", "taxId": "41875", "score": 1079.0}, {"name": "chr_15_RCC716", "taxId": "41875", "score": 1062.0}, {"name": "chr_15_RCC716", "taxId": "41875", "score": 1057.0}, {"name": "chr_15_RCC716", "taxId": "41875", "score": 1037.0}, {"name": "chr_15_RCC716", "taxId": "41875", "score": 1035.0}, {"name": "chr_15_RCC716", "taxId": "41875", "score": 1033.0}, {"name": "chr_15_RCC716", "taxId": "41875", "score": 1031.0}, {"name": "chr_15_RCC716", "taxId": "41875", "score": 1031.0}, {"name": "chr_15_RCC716", "taxId": "41875", "score": 1024.0}, {"name": "chr_15_RCC716", "taxId": "41875", "score": 1022.0}, {"name": "chr_15_RCC716", "taxId": "41875", "score": 1014.0}, {"name": "chr_15_RCC716", "taxId": "41875", "score": 998.0}, {"name": "chr_15_RCC716", "taxId": "41875", "score": 979.0}, {"name": "chr_15_RCC716", "taxId": "41875", "score": 976.0}, {"name": "chr_15_RCC716", "taxId": "41875", "score": 976.0}, {"name": "chr_15_RCC716", "taxId": "41875", "score": 955.0}, {"name": "chr_15_RCC716", "taxId": "41875", "score": 953.0}, {"name": "chr_15_RCC716", "taxId": "41875", "score": 935.0}, {"name": "chr_15_RCC716", "taxId": "41875", "score": 918.0}, {"name": "chr_15_RCC716", "taxId": "41875", "score": 918.0}, {"name": "chr_15_RCC716", "taxId": "41875", "score": 905.0}, {"name": "chr_15_RCC716", "taxId": "41875", "score": 869.0}, {"name": "chr_15_RCC716", "taxId": "41875", "score": 867.0}, {"name": "chr_15_RCC716", "taxId": "41875", "score": 856.0}, {"name": "chr_15_RCC716", "taxId": "41875", "score": 846.0}, {"name": "chr_15_RCC716", "taxId": "41875", "score": 843.0}, {"name": "chr_15_RCC716", "taxId": "41875", "score": 841.0}, {"name": "chr_15_RCC716", "taxId": "41875", "score": 837.0}, {"name": "chr_15_RCC716", "taxId": "41875", "score": 824.0}, {"name": "chr_15_RCC716", "taxId": "41875", "score": 813.0}, {"name": "chr_15_RCC716", "taxId": "41875", "score": 804.0}, {"name": "chr_15_RCC716", "taxId": "41875", "score": 798.0}, {"name": "chr_15_RCC716", "taxId": "41875", "score": 791.0}, {"name": "chr_15_RCC716", "taxId": "41875", "score": 782.0}, {"name": "chr_15_RCC716", "taxId": "41875", "score": 782.0}, {"name": "chr_15_RCC716", "taxId": "41875", "score": 763.0}, {"name": "chr_15_RCC716", "taxId": "41875", "score": 760.0}, {"name": "chr_15_RCC716", "taxId": "41875", "score": 758.0}, {"name": "chr_15_RCC716", "taxId": "41875", "score": 756.0}, {"name": "chr_15_RCC716", "taxId": "41875", "score": 754.0}, {"name": "chr_15_RCC716", "taxId": "41875", "score": 752.0}, {"name": "chr_15_RCC716", "taxId": "41875", "score": 725.0}, {"name": "chr_15_RCC716", "taxId": "41875", "score": 721.0}, {"name": "chr_15_RCC716", "taxId": "41875", "score": 717.0}, {"name": "chr_15_RCC716", "taxId": "41875", "score": 717.0}, {"name": "chr_15_RCC716", "taxId": "41875", "score": 713.0}, {"name": "chr_15_RCC716", "taxId": "41875", "score": 712.0}, {"name": "chr_15_RCC716", "taxId": "41875", "score": 706.0}, {"name": "chr_15_RCC716", "taxId": "41875", "score": 702.0}, {"name": "chr_15_RCC716", "taxId": "41875", "score": 688.0}, {"name": "chr_15_RCC716", "taxId": "41875", "score": 676.0}, {"name": "chr_15_RCC716", "taxId": "41875", "score": 667.0}, {"name": "chr_15_RCC716", "taxId": "41875", "score": 652.0}, {"name": "chr_15_RCC716", "taxId": "41875", "score": 645.0}, {"name": "chr_15_RCC716", "taxId": "41875", "score": 643.0}, {"name": "chr_15_RCC716", "taxId": "41875", "score": 641.0}, {"name": "chr_15_RCC716", "taxId": "41875", "score": 636.0}, {"name": "chr_15_RCC716", "taxId": "41875", "score": 621.0}, {"name": "chr_15_RCC716", "taxId": "41875", "score": 619.0}, {"name": "chr_15_RCC716", "taxId": "41875", "score": 617.0}, {"name": "chr_15_RCC716", "taxId": "41875", "score": 599.0}, {"name": "chr_15_RCC716", "taxId": "41875", "score": 586.0}, {"name": "chr_15_RCC716", "taxId": "41875", "score": 584.0}, {"name": "chr_15_RCC716", "taxId": "41875", "score": 566.0}, {"name": "chr_15_RCC716", "taxId": "41875", "score": 564.0}, {"name": "chr_15_RCC716", "taxId": "41875", "score": 562.0}, {"name": "chr_15_RCC716", "taxId": "41875", "score": 560.0}, {"name": "chr_15_RCC716", "taxId": "41875", "score": 551.0}, {"name": "chr_15_RCC716", "taxId": "41875", "score": 542.0}, {"name": "chr_15_RCC716", "taxId": "41875", "score": 536.0}, {"name": "chr_15_RCC716", "taxId": "41875", "score": 536.0}, {"name": "chr_15_RCC716", "taxId": "41875", "score": 532.0}, {"name": "chr_15_RCC716", "taxId": "41875", "score": 532.0}, {"name": "chr_15_RCC716", "taxId": "41875", "score": 529.0}, {"name": "chr_15_RCC716", "taxId": "41875", "score": 520.0}, {"name": "chr_15_RCC716", "taxId": "41875", "score": 514.0}, {"name": "chr_15_RCC716", "taxId": "41875", "score": 508.0}, {"name": "chr_15_RCC716", "taxId": "41875", "score": 505.0}, {"name": "chr_15_RCC716", "taxId": "41875", "score": 501.0}, {"name": "chr_15_RCC716", "taxId": "41875", "score": 494.0}, {"name": "chr_15_RCC716", "taxId": "41875", "score": 486.0}, {"name": "chr_15_RCC716", "taxId": "41875", "score": 486.0}, {"name": "chr_15_RCC716", "taxId": "41875", "score": 475.0}, {"name": "chr_15_RCC716", "taxId": "41875", "score": 473.0}, {"name": "chr_15_RCC716", "taxId": "41875", "score": 473.0}, {"name": "chr_15_RCC716", "taxId": "41875", "score": 470.0}, {"name": "chr_15_RCC716", "taxId": "41875", "score": 459.0}, {"name": "chr_15_RCC716", "taxId": "41875", "score": 453.0}, {"name": "chr_15_RCC716", "taxId": "41875", "score": 442.0}, {"name": "chr_15_RCC716", "taxId": "41875", "score": 431.0}, {"name": "chr_15_RCC716", "taxId": "41875", "score": 425.0}, {"name": "chr_15_RCC716", "taxId": "41875", "score": 422.0}, {"name": "chr_15_RCC716", "taxId": "41875", "score": 412.0}, {"name": "chr_15_RCC716", "taxId": "41875", "score": 411.0}, {"name": "chr_15_RCC716", "taxId": "41875", "score": 385.0}, {"name": "chr_15_RCC716", "taxId": "41875", "score": 383.0}, {"name": "chr_15_RCC716", "taxId": "41875", "score": 383.0}, {"name": "chr_15_RCC716", "taxId": "41875", "score": 381.0}, {"name": "chr_15_RCC716", "taxId": "41875", "score": 381.0}, {"name": "chr_15_RCC716", "taxId": "41875", "score": 377.0}, {"name": "chr_15_RCC716", "taxId": "41875", "score": 370.0}, {"name": "chr_15_RCC716", "taxId": "41875", "score": 335.0}, {"name": "chr_15_RCC716", "taxId": "41875", "score": 331.0}, {"name": "chr_15_RCC716", "taxId": "41875", "score": 329.0}, {"name": "chr_15_RCC716", "taxId": "41875", "score": 318.0}, {"name": "chr_15_RCC716", "taxId": "41875", "score": 316.0}, {"name": "chr_15_RCC716", "taxId": "41875", "score": 316.0}, {"name": "chr_15_RCC716", "taxId": "41875", "score": 305.0}, {"name": "chr_15_RCC716", "taxId": "41875", "score": 303.0}, {"name": "chr_15_RCC716", "taxId": "41875", "score": 292.0}, {"name": "chr_15_RCC716", "taxId": "41875", "score": 285.0}, {"name": "chr_15_RCC716", "taxId": "41875", "score": 276.0}, {"name": "chr_15_RCC716", "taxId": "41875", "score": 274.0}, {"name": "chr_15_RCC716", "taxId": "41875", "score": 267.0}, {"name": "chr_15_RCC716", "taxId": "41875", "score": 261.0}, {"name": "chr_15_RCC716", "taxId": "41875", "score": 252.0}, {"name": "chr_15_RCC716", "taxId": "41875", "score": 250.0}, {"name": "chr_15_RCC716", "taxId": "41875", "score": 241.0}, {"name": "chr_15_RCC716", "taxId": "41875", "score": 241.0}, {"name": "chr_15_RCC716", "taxId": "41875", "score": 239.0}, {"name": "chr_15_RCC716", "taxId": "41875", "score": 237.0}, {"name": "chr_15_RCC716", "taxId": "41875", "score": 233.0}, {"name": "chr_15_RCC716", "taxId": "41875", "score": 233.0}, {"name": "chr_15_RCC716", "taxId": "41875", "score": 231.0}, {"name": "chr_15_RCC716", "taxId": "41875", "score": 228.0}, {"name": "chr_15_RCC716", "taxId": "41875", "score": 219.0}, {"name": "chr_15_RCC716", "taxId": "41875", "score": 217.0}, {"name": "chr_15_RCC716", "taxId": "41875", "score": 185.0}, {"name": "chr_15_RCC716", "taxId": "41875", "score": 171.0}, {"name": "chr_15_RCC716", "taxId": "41875", "score": 169.0}, {"name": "chr_15_RCC716", "taxId": "41875", "score": 150.0}, {"name": "chr_15_RCC716", "taxId": "41875", "score": 150.0}, {"name": "chr_15_RCC716", "taxId": "41875", "score": 148.0}, {"name": "chr_15_RCC716", "taxId": "41875", "score": 141.0}, {"name": "chr_15_RCC716", "taxId": "41875", "score": 10859.0}, {"name": "chr_15_RCC716", "taxId": "41875", "score": 7097.0}, {"name": "chr_15_RCC716", "taxId": "41875", "score": 1050.0}, {"name": "chr_15_RCC716", "taxId": "41875", "score": 965.0}, {"name": "chr_15_RCC716", "taxId": "41875", "score": 7053.0}, {"name": "chr_15_RCC716", "taxId": "41875", "score": 965.0}, {"name": "chr_15_RCC716", "taxId": "41875", "score": 6253.0}, {"name": "chr_15_RCC716", "taxId": "41875", "score": 233.0}, {"name": "chr_15_RCC716", "taxId": "41875", "score": 5576.0}, {"name": "chr_15_RCC716", "taxId": "41875", "score": 381.0}, {"name": "chr_15_RCC716", "taxId": "41875", "score": 5173.0}, {"name": "chr_15_RCC716", "taxId": "41875", "score": 4052.0}, {"name": "chr_15_RCC716", "taxId": "41875", "score": 3916.0}, {"name": "chr_15_RCC716", "taxId": "41875", "score": 3618.0}, {"name": "chr_15_RCC716", "taxId": "41875", "score": 520.0}, {"name": "chr_15_RCC716", "taxId": "41875", "score": 3557.0}, {"name": "chr_15_RCC716", "taxId": "41875", "score": 1711.0}, {"name": "chr_15_RCC716", "taxId": "41875", "score": 3271.0}, {"name": "chr_15_RCC716", "taxId": "41875", "score": 3116.0}, {"name": "chr_15_RCC716", "taxId": "41875", "score": 407.0}, {"name": "chr_15_RCC716", "taxId": "41875", "score": 3110.0}, {"name": "chr_15_RCC716", "taxId": "41875", "score": 407.0}, {"name": "chr_15_RCC716", "taxId": "41875", "score": 3081.0}, {"name": "chr_15_RCC716", "taxId": "41875", "score": 675.0}, {"name": "chr_15_RCC716", "taxId": "41875", "score": 501.0}, {"name": "chr_15_RCC716", "taxId": "41875", "score": 255.0}, {"name": "chr_15_RCC716", "taxId": "41875", "score": 228.0}, {"name": "chr_15_RCC716", "taxId": "41875", "score": 3024.0}, {"name": "chr_15_RCC716", "taxId": "41875", "score": 2894.0}, {"name": "chr_15_RCC716", "taxId": "41875", "score": 2870.0}, {"name": "chr_15_RCC716", "taxId": "41875", "score": 846.0}, {"name": "chr_15_RCC716", "taxId": "41875", "score": 2776.0}, {"name": "chr_15_RCC716", "taxId": "41875", "score": 2745.0}, {"name": "chr_15_RCC716", "taxId": "41875", "score": 2547.0}, {"name": "chr_15_RCC716", "taxId": "41875", "score": 2414.0}, {"name": "chr_15_RCC716", "taxId": "41875", "score": 2359.0}, {"name": "chr_15_RCC716", "taxId": "41875", "score": 2399.0}, {"name": "chr_15_RCC716", "taxId": "41875", "score": 2261.0}, {"name": "chr_15_RCC716", "taxId": "41875", "score": 2250.0}, {"name": "chr_15_RCC716", "taxId": "41875", "score": 466.0}, {"name": "chr_15_RCC716", "taxId": "41875", "score": 2250.0}, {"name": "chr_15_RCC716", "taxId": "41875", "score": 1116.0}, {"name": "chr_15_RCC716", "taxId": "41875", "score": 383.0}, {"name": "chr_15_RCC716", "taxId": "41875", "score": 2241.0}, {"name": "chr_15_RCC716", "taxId": "41875", "score": 2237.0}, {"name": "chr_15_RCC716", "taxId": "41875", "score": 2220.0}, {"name": "chr_15_RCC716", "taxId": "41875", "score": 2218.0}, {"name": "chr_15_RCC716", "taxId": "41875", "score": 2178.0}, {"name": "chr_15_RCC716", "taxId": "41875", "score": 514.0}, {"name": "chr_15_RCC716", "taxId": "41875", "score": 2145.0}, {"name": "chr_15_RCC716", "taxId": "41875", "score": 1018.0}, {"name": "chr_15_RCC716", "taxId": "41875", "score": 2106.0}, {"name": "chr_15_RCC716", "taxId": "41875", "score": 2091.0}, {"name": "chr_15_RCC716", "taxId": "41875", "score": 2078.0}, {"name": "chr_15_RCC716", "taxId": "41875", "score": 2063.0}, {"name": "chr_15_RCC716", "taxId": "41875", "score": 2061.0}, {"name": "chr_15_RCC716", "taxId": "41875", "score": 2043.0}, {"name": "chr_15_RCC716", "taxId": "41875", "score": 2015.0}, {"name": "chr_15_RCC716", "taxId": "41875", "score": 2012.0}, {"name": "chr_15_RCC716", "taxId": "41875", "score": 1930.0}, {"name": "chr_15_RCC716", "taxId": "41875", "score": 219.0}, {"name": "chr_15_RCC716", "taxId": "41875", "score": 1919.0}, {"name": "chr_15_RCC716", "taxId": "41875", "score": 1857.0}, {"name": "chr_15_RCC716", "taxId": "41875", "score": 1847.0}, {"name": "chr_15_RCC716", "taxId": "41875", "score": 302.0}, {"name": "chr_15_RCC716", "taxId": "41875", "score": 1801.0}, {"name": "chr_15_RCC716", "taxId": "41875", "score": 1760.0}, {"name": "chr_15_RCC716", "taxId": "41875", "score": 1729.0}, {"name": "chr_15_RCC716", "taxId": "41875", "score": 217.0}, {"name": "chr_15_RCC716", "taxId": "41875", "score": 1727.0}, {"name": "chr_15_RCC716", "taxId": "41875", "score": 1718.0}, {"name": "chr_15_RCC716", "taxId": "41875", "score": 1707.0}, {"name": "chr_15_RCC716", "taxId": "41875", "score": 1700.0}, {"name": "chr_15_RCC716", "taxId": "41875", "score": 1415.0}, {"name": "chr_15_RCC716", "taxId": "41875", "score": 1118.0}, {"name": "chr_15_RCC716", "taxId": "41875", "score": 1681.0}, {"name": "chr_15_RCC716", "taxId": "41875", "score": 1666.0}, {"name": "chr_15_RCC716", "taxId": "41875", "score": 237.0}, {"name": "chr_15_RCC716", "taxId": "41875", "score": 1659.0}, {"name": "chr_15_RCC716", "taxId": "41875", "score": 1653.0}, {"name": "chr_15_RCC716", "taxId": "41875", "score": 1652.0}, {"name": "chr_15_RCC716", "taxId": "41875", "score": 1611.0}, {"name": "chr_15_RCC716", "taxId": "41875", "score": 1578.0}, {"name": "chr_15_RCC716", "taxId": "41875", "score": 1574.0}, {"name": "chr_15_RCC716", "taxId": "41875", "score": 1565.0}, {"name": "chr_15_RCC716", "taxId": "41875", "score": 1557.0}, {"name": "chr_15_RCC716", "taxId": "41875", "score": 1539.0}, {"name": "chr_15_RCC716", "taxId": "41875", "score": 1509.0}, {"name": "chr_15_RCC716", "taxId": "41875", "score": 756.0}, {"name": "chr_15_RCC716", "taxId": "41875", "score": 1498.0}, {"name": "chr_15_RCC716", "taxId": "41875", "score": 1489.0}, {"name": "chr_15_RCC716", "taxId": "41875", "score": 1478.0}, {"name": "chr_15_RCC716", "taxId": "41875", "score": 1474.0}, {"name": "chr_15_RCC716", "taxId": "41875", "score": 425.0}, {"name": "chr_15_RCC716", "taxId": "41875", "score": 1463.0}, {"name": "chr_15_RCC716", "taxId": "41875", "score": 1452.0}, {"name": "chr_15_RCC716", "taxId": "41875", "score": 239.0}, {"name": "chr_15_RCC716", "taxId": "41875", "score": 1437.0}, {"name": "chr_15_RCC716", "taxId": "41875", "score": 1437.0}, {"name": "chr_15_RCC716", "taxId": "41875", "score": 1382.0}, {"name": "chr_15_RCC716", "taxId": "41875", "score": 1378.0}, {"name": "chr_15_RCC716", "taxId": "41875", "score": 377.0}, {"name": "chr_15_RCC716", "taxId": "41875", "score": 1365.0}, {"name": "chr_15_RCC716", "taxId": "41875", "score": 316.0}, {"name": "chr_15_RCC716", "taxId": "41875", "score": 1356.0}, {"name": "chr_15_RCC716", "taxId": "41875", "score": 1319.0}, {"name": "chr_15_RCC716", "taxId": "41875", "score": 1314.0}, {"name": "chr_15_RCC716", "taxId": "41875", "score": 1303.0}, {"name": "chr_15_RCC716", "taxId": "41875", "score": 1291.0}, {"name": "chr_15_RCC716", "taxId": "41875", "score": 1284.0}, {"name": "chr_15_RCC716", "taxId": "41875", "score": 1284.0}, {"name": "chr_15_RCC716", "taxId": "41875", "score": 1280.0}, {"name": "chr_15_RCC716", "taxId": "41875", "score": 1273.0}, {"name": "chr_15_RCC716", "taxId": "41875", "score": 1247.0}, {"name": "chr_15_RCC716", "taxId": "41875", "score": 754.0}, {"name": "chr_15_RCC716", "taxId": "41875", "score": 1208.0}, {"name": "chr_15_RCC716", "taxId": "41875", "score": 1203.0}, {"name": "chr_15_RCC716", "taxId": "41875", "score": 1203.0}, {"name": "chr_15_RCC716", "taxId": "41875", "score": 1195.0}, {"name": "chr_15_RCC716", "taxId": "41875", "score": 1184.0}, {"name": "chr_15_RCC716", "taxId": "41875", "score": 1181.0}, {"name": "chr_15_RCC716", "taxId": "41875", "score": 1179.0}, {"name": "chr_15_RCC716", "taxId": "41875", "score": 1177.0}, {"name": "chr_15_RCC716", "taxId": "41875", "score": 1171.0}, {"name": "chr_15_RCC716", "taxId": "41875", "score": 1151.0}, {"name": "chr_15_RCC716", "taxId": "41875", "score": 252.0}, {"name": "chr_15_RCC716", "taxId": "41875", "score": 1136.0}, {"name": "chr_15_RCC716", "taxId": "41875", "score": 1136.0}, {"name": "chr_15_RCC716", "taxId": "41875", "score": 1092.0}, {"name": "chr_15_RCC716", "taxId": "41875", "score": 669.0}, {"name": "chr_15_RCC716", "taxId": "41875", "score": 1092.0}, {"name": "chr_15_RCC716", "taxId": "41875", "score": 193.0}, {"name": "chr_15_RCC716", "taxId": "41875", "score": 1077.0}, {"name": "chr_15_RCC716", "taxId": "41875", "score": 1072.0}, {"name": "chr_15_RCC716", "taxId": "41875", "score": 1062.0}, {"name": "chr_15_RCC716", "taxId": "41875", "score": 1057.0}, {"name": "chr_15_RCC716", "taxId": "41875", "score": 1050.0}, {"name": "chr_15_RCC716", "taxId": "41875", "score": 1037.0}, {"name": "chr_15_RCC716", "taxId": "41875", "score": 316.0}, {"name": "chr_15_RCC716", "taxId": "41875", "score": 1035.0}, {"name": "chr_15_RCC716", "taxId": "41875", "score": 1031.0}, {"name": "chr_15_RCC716", "taxId": "41875", "score": 1026.0}, {"name": "chr_15_RCC716", "taxId": "41875", "score": 1026.0}, {"name": "chr_15_RCC716", "taxId": "41875", "score": 1022.0}, {"name": "chr_15_RCC716", "taxId": "41875", "score": 1009.0}, {"name": "chr_15_RCC716", "taxId": "41875", "score": 998.0}, {"name": "chr_15_RCC716", "taxId": "41875", "score": 979.0}, {"name": "chr_15_RCC716", "taxId": "41875", "score": 976.0}, {"name": "chr_15_RCC716", "taxId": "41875", "score": 976.0}, {"name": "chr_15_RCC716", "taxId": "41875", "score": 966.0}, {"name": "chr_15_RCC716", "taxId": "41875", "score": 966.0}, {"name": "chr_15_RCC716", "taxId": "41875", "score": 955.0}, {"name": "chr_15_RCC716", "taxId": "41875", "score": 952.0}, {"name": "chr_15_RCC716", "taxId": "41875", "score": 929.0}, {"name": "chr_15_RCC716", "taxId": "41875", "score": 918.0}, {"name": "chr_15_RCC716", "taxId": "41875", "score": 905.0}, {"name": "chr_15_RCC716", "taxId": "41875", "score": 869.0}, {"name": "chr_15_RCC716", "taxId": "41875", "score": 856.0}, {"name": "chr_15_RCC716", "taxId": "41875", "score": 837.0}, {"name": "chr_15_RCC716", "taxId": "41875", "score": 813.0}, {"name": "chr_15_RCC716", "taxId": "41875", "score": 811.0}, {"name": "chr_15_RCC716", "taxId": "41875", "score": 804.0}, {"name": "chr_15_RCC716", "taxId": "41875", "score": 798.0}, {"name": "chr_15_RCC716", "taxId": "41875", "score": 784.0}, {"name": "chr_15_RCC716", "taxId": "41875", "score": 782.0}, {"name": "chr_15_RCC716", "taxId": "41875", "score": 782.0}, {"name": "chr_15_RCC716", "taxId": "41875", "score": 782.0}, {"name": "chr_15_RCC716", "taxId": "41875", "score": 778.0}, {"name": "chr_15_RCC716", "taxId": "41875", "score": 763.0}, {"name": "chr_15_RCC716", "taxId": "41875", "score": 760.0}, {"name": "chr_15_RCC716", "taxId": "41875", "score": 758.0}, {"name": "chr_15_RCC716", "taxId": "41875", "score": 754.0}, {"name": "chr_15_RCC716", "taxId": "41875", "score": 228.0}, {"name": "chr_15_RCC716", "taxId": "41875", "score": 752.0}, {"name": "chr_15_RCC716", "taxId": "41875", "score": 747.0}, {"name": "chr_15_RCC716", "taxId": "41875", "score": 725.0}, {"name": "chr_15_RCC716", "taxId": "41875", "score": 551.0}, {"name": "chr_15_RCC716", "taxId": "41875", "score": 721.0}, {"name": "chr_15_RCC716", "taxId": "41875", "score": 610.0}, {"name": "chr_15_RCC716", "taxId": "41875", "score": 721.0}, {"name": "chr_15_RCC716", "taxId": "41875", "score": 267.0}, {"name": "chr_15_RCC716", "taxId": "41875", "score": 717.0}, {"name": "chr_15_RCC716", "taxId": "41875", "score": 717.0}, {"name": "chr_15_RCC716", "taxId": "41875", "score": 172.0}, {"name": "chr_15_RCC716", "taxId": "41875", "score": 169.0}, {"name": "chr_15_RCC716", "taxId": "41875", "score": 713.0}, {"name": "chr_15_RCC716", "taxId": "41875", "score": 712.0}, {"name": "chr_15_RCC716", "taxId": "41875", "score": 702.0}, {"name": "chr_15_RCC716", "taxId": "41875", "score": 699.0}, {"name": "chr_15_RCC716", "taxId": "41875", "score": 688.0}, {"name": "chr_15_RCC716", "taxId": "41875", "score": 680.0}, {"name": "chr_15_RCC716", "taxId": "41875", "score": 667.0}, {"name": "chr_15_RCC716", "taxId": "41875", "score": 599.0}, {"name": "chr_15_RCC716", "taxId": "41875", "score": 660.0}, {"name": "chr_15_RCC716", "taxId": "41875", "score": 652.0}, {"name": "chr_15_RCC716", "taxId": "41875", "score": 645.0}, {"name": "chr_15_RCC716", "taxId": "41875", "score": 643.0}, {"name": "chr_15_RCC716", "taxId": "41875", "score": 641.0}, {"name": "chr_15_RCC716", "taxId": "41875", "score": 625.0}, {"name": "chr_15_RCC716", "taxId": "41875", "score": 616.0}, {"name": "chr_15_RCC716", "taxId": "41875", "score": 604.0}, {"name": "chr_15_RCC716", "taxId": "41875", "score": 584.0}, {"name": "chr_15_RCC716", "taxId": "41875", "score": 568.0}, {"name": "chr_15_RCC716", "taxId": "41875", "score": 566.0}, {"name": "chr_15_RCC716", "taxId": "41875", "score": 562.0}, {"name": "chr_15_RCC716", "taxId": "41875", "score": 562.0}, {"name": "chr_15_RCC716", "taxId": "41875", "score": 558.0}, {"name": "chr_15_RCC716", "taxId": "41875", "score": 536.0}, {"name": "chr_15_RCC716", "taxId": "41875", "score": 536.0}, {"name": "chr_15_RCC716", "taxId": "41875", "score": 532.0}, {"name": "chr_15_RCC716", "taxId": "41875", "score": 532.0}, {"name": "chr_15_RCC716", "taxId": "41875", "score": 532.0}, {"name": "chr_15_RCC716", "taxId": "41875", "score": 529.0}, {"name": "chr_15_RCC716", "taxId": "41875", "score": 523.0}, {"name": "chr_15_RCC716", "taxId": "41875", "score": 512.0}, {"name": "chr_15_RCC716", "taxId": "41875", "score": 505.0}, {"name": "chr_15_RCC716", "taxId": "41875", "score": 411.0}, {"name": "chr_15_RCC716", "taxId": "41875", "score": 494.0}, {"name": "chr_15_RCC716", "taxId": "41875", "score": 412.0}, {"name": "chr_15_RCC716", "taxId": "41875", "score": 486.0}, {"name": "chr_15_RCC716", "taxId": "41875", "score": 335.0}, {"name": "chr_15_RCC716", "taxId": "41875", "score": 483.0}, {"name": "chr_15_RCC716", "taxId": "41875", "score": 473.0}, {"name": "chr_15_RCC716", "taxId": "41875", "score": 470.0}, {"name": "chr_15_RCC716", "taxId": "41875", "score": 305.0}, {"name": "chr_15_RCC716", "taxId": "41875", "score": 460.0}, {"name": "chr_15_RCC716", "taxId": "41875", "score": 457.0}, {"name": "chr_15_RCC716", "taxId": "41875", "score": 453.0}, {"name": "chr_15_RCC716", "taxId": "41875", "score": 442.0}, {"name": "chr_15_RCC716", "taxId": "41875", "score": 422.0}, {"name": "chr_15_RCC716", "taxId": "41875", "score": 420.0}, {"name": "chr_15_RCC716", "taxId": "41875", "score": 394.0}, {"name": "chr_15_RCC716", "taxId": "41875", "score": 379.0}, {"name": "chr_15_RCC716", "taxId": "41875", "score": 377.0}, {"name": "chr_15_RCC716", "taxId": "41875", "score": 377.0}, {"name": "chr_15_RCC716", "taxId": "41875", "score": 370.0}, {"name": "chr_15_RCC716", "taxId": "70448", "score": 342.0}, {"name": "chr_15_RCC716", "taxId": "41875", "score": 329.0}, {"name": "chr_15_RCC716", "taxId": "41875", "score": 303.0}, {"name": "chr_15_RCC716", "taxId": "41875", "score": 296.0}, {"name": "chr_15_RCC716", "taxId": "41875", "score": 292.0}, {"name": "chr_15_RCC716", "taxId": "41875", "score": 281.0}, {"name": "chr_15_RCC716", "taxId": "41875", "score": 276.0}, {"name": "chr_15_RCC716", "taxId": "41875", "score": 274.0}, {"name": "chr_15_RCC716", "taxId": "41875", "score": 263.0}, {"name": "chr_15_RCC716", "taxId": "41875", "score": 263.0}, {"name": "chr_15_RCC716", "taxId": "41875", "score": 141.0}, {"name": "chr_15_RCC716", "taxId": "41875", "score": 261.0}, {"name": "chr_15_RCC716", "taxId": "41875", "score": 250.0}, {"name": "chr_15_RCC716", "taxId": "41875", "score": 241.0}, {"name": "chr_15_RCC716", "taxId": "41875", "score": 239.0}, {"name": "chr_15_RCC716", "taxId": "41875", "score": 233.0}, {"name": "chr_15_RCC716", "taxId": "70448", "score": 185.0}, {"name": "chr_15_RCC716", "taxId": "41875", "score": 174.0}, {"name": "chr_15_RCC716", "taxId": "41875", "score": 174.0}, {"name": "chr_15_RCC716", "taxId": "41875", "score": 171.0}, {"name": "chr_15_RCC716", "taxId": "41875", "score": 169.0}, {"name": "chr_15_RCC716", "taxId": "564608", "score": 161.0}, {"name": "chr_15_RCC716", "taxId": "41875", "score": 150.0}, {"name": "chr_15_RCC716", "taxId": "41875", "score": 150.0}, {"name": "chr_15_RCC716", "taxId": "436017", "score": 147.0}, {"name": "chr_15_RCC716", "taxId": "436017", "score": 147.0}, {"name": "chr_15_RCC716", "taxId": "41875", "score": 141.0}, {"name": "chr_15_RCC716", "taxId": "306901", "score": 141.0}]}, "taxonomy": {"bestsum": {"species": {"tax": "Bathycoccus prasinos", "score": 596609.0, "c_index": 4}, "genus": {"tax": "Bathycoccus", "score": 596609.0, "c_index": 3}, "family": {"tax": "Bathycoccaceae", "score": 597430.0, "c_index": 2}, "order": {"tax": "Mamiellales", "score": 597591.0, "c_index": 1}, "phylum": {"tax": "Chlorophyta", "score": 597591.0, "c_index": 1}, "superkingdom": {"tax": "Eukaryota", "score": 597732.0, "c_index": 0}}}}, "chr_14_RCC716": {"name": "chr_14_RCC716", "length": 686990, "n_count": 100, "agct_count": 686890, "gc": 0.4213, "covs": {"bam0": 8.7953}, "read_cov": {"bam0": 24255}, "hits": {"tax0": [{"name": "chr_14_RCC716", "taxId": "41875", "score": 9666.0}, {"name": "chr_14_RCC716", "taxId": "41875", "score": 3229.0}, {"name": "chr_14_RCC716", "taxId": "41875", "score": 2314.0}, {"name": "chr_14_RCC716", "taxId": "41875", "score": 2302.0}, {"name": "chr_14_RCC716", "taxId": "41875", "score": 8490.0}, {"name": "chr_14_RCC716", "taxId": "41875", "score": 466.0}, {"name": "chr_14_RCC716", "taxId": "41875", "score": 433.0}, {"name": "chr_14_RCC716", "taxId": "41875", "score": 424.0}, {"name": "chr_14_RCC716", "taxId": "41875", "score": 8490.0}, {"name": "chr_14_RCC716", "taxId": "41875", "score": 466.0}, {"name": "chr_14_RCC716", "taxId": "41875", "score": 433.0}, {"name": "chr_14_RCC716", "taxId": "41875", "score": 424.0}, {"name": "chr_14_RCC716", "taxId": "41875", "score": 231.0}, {"name": "chr_14_RCC716", "taxId": "41875", "score": 220.0}, {"name": "chr_14_RCC716", "taxId": "41875", "score": 211.0}, {"name": "chr_14_RCC716", "taxId": "41875", "score": 7468.0}, {"name": "chr_14_RCC716", "taxId": "41875", "score": 7079.0}, {"name": "chr_14_RCC716", "taxId": "41875", "score": 5326.0}, {"name": "chr_14_RCC716", "taxId": "41875", "score": 5059.0}, {"name": "chr_14_RCC716", "taxId": "41875", "score": 4966.0}, {"name": "chr_14_RCC716", "taxId": "41875", "score": 4951.0}, {"name": "chr_14_RCC716", "taxId": "41875", "score": 4948.0}, {"name": "chr_14_RCC716", "taxId": "41875", "score": 4460.0}, {"name": "chr_14_RCC716", "taxId": "41875", "score": 4222.0}, {"name": "chr_14_RCC716", "taxId": "41875", "score": 4135.0}, {"name": "chr_14_RCC716", "taxId": "41875", "score": 4115.0}, {"name": "chr_14_RCC716", "taxId": "41875", "score": 4080.0}, {"name": "chr_14_RCC716", "taxId": "41875", "score": 4067.0}, {"name": "chr_14_RCC716", "taxId": "41875", "score": 3993.0}, {"name": "chr_14_RCC716", "taxId": "41875", "score": 3906.0}, {"name": "chr_14_RCC716", "taxId": "41875", "score": 3880.0}, {"name": "chr_14_RCC716", "taxId": "41875", "score": 3808.0}, {"name": "chr_14_RCC716", "taxId": "41875", "score": 3705.0}, {"name": "chr_14_RCC716", "taxId": "41875", "score": 3692.0}, {"name": "chr_14_RCC716", "taxId": "41875", "score": 3583.0}, {"name": "chr_14_RCC716", "taxId": "41875", "score": 3520.0}, {"name": "chr_14_RCC716", "taxId": "41875", "score": 3461.0}, {"name": "chr_14_RCC716", "taxId": "41875", "score": 3432.0}, {"name": "chr_14_RCC716", "taxId": "41875", "score": 3422.0}, {"name": "chr_14_RCC716", "taxId": "41875", "score": 3411.0}, {"name": "chr_14_RCC716", "taxId": "41875", "score": 3406.0}, {"name": "chr_14_RCC716", "taxId": "41875", "score": 3406.0}, {"name": "chr_14_RCC716", "taxId": "41875", "score": 3336.0}, {"name": "chr_14_RCC716", "taxId": "41875", "score": 3312.0}, {"name": "chr_14_RCC716", "taxId": "41875", "score": 3302.0}, {"name": "chr_14_RCC716", "taxId": "41875", "score": 3278.0}, {"name": "chr_14_RCC716", "taxId": "41875", "score": 3186.0}, {"name": "chr_14_RCC716", "taxId": "41875", "score": 3110.0}, {"name": "chr_14_RCC716", "taxId": "41875", "score": 3081.0}, {"name": "chr_14_RCC716", "taxId": "41875", "score": 3064.0}, {"name": "chr_14_RCC716", "taxId": "41875", "score": 3062.0}, {"name": "chr_14_RCC716", "taxId": "41875", "score": 3022.0}, {"name": "chr_14_RCC716", "taxId": "41875", "score": 3016.0}, {"name": "chr_14_RCC716", "taxId": "41875", "score": 2916.0}, {"name": "chr_14_RCC716", "taxId": "41875", "score": 2889.0}, {"name": "chr_14_RCC716", "taxId": "41875", "score": 2769.0}, {"name": "chr_14_RCC716", "taxId": "41875", "score": 2769.0}, {"name": "chr_14_RCC716", "taxId": "41875", "score": 2739.0}, {"name": "chr_14_RCC716", "taxId": "41875", "score": 2710.0}, {"name": "chr_14_RCC716", "taxId": "41875", "score": 2693.0}, {"name": "chr_14_RCC716", "taxId": "41875", "score": 2684.0}, {"name": "chr_14_RCC716", "taxId": "41875", "score": 2654.0}, {"name": "chr_14_RCC716", "taxId": "41875", "score": 2619.0}, {"name": "chr_14_RCC716", "taxId": "41875", "score": 2597.0}, {"name": "chr_14_RCC716", "taxId": "41875", "score": 2595.0}, {"name": "chr_14_RCC716", "taxId": "41875", "score": 2564.0}, {"name": "chr_14_RCC716", "taxId": "41875", "score": 2503.0}, {"name": "chr_14_RCC716", "taxId": "41875", "score": 2470.0}, {"name": "chr_14_RCC716", "taxId": "41875", "score": 2425.0}, {"name": "chr_14_RCC716", "taxId": "41875", "score": 2414.0}, {"name": "chr_14_RCC716", "taxId": "41875", "score": 2405.0}, {"name": "chr_14_RCC716", "taxId": "41875", "score": 2390.0}, {"name": "chr_14_RCC716", "taxId": "41875", "score": 2346.0}, {"name": "chr_14_RCC716", "taxId": "41875", "score": 2309.0}, {"name": "chr_14_RCC716", "taxId": "41875", "score": 2302.0}, {"name": "chr_14_RCC716", "taxId": "41875", "score": 2290.0}, {"name": "chr_14_RCC716", "taxId": "41875", "score": 2290.0}, {"name": "chr_14_RCC716", "taxId": "41875", "score": 2187.0}, {"name": "chr_14_RCC716", "taxId": "41875", "score": 2176.0}, {"name": "chr_14_RCC716", "taxId": "41875", "score": 2172.0}, {"name": "chr_14_RCC716", "taxId": "41875", "score": 2163.0}, {"name": "chr_14_RCC716", "taxId": "41875", "score": 2121.0}, {"name": "chr_14_RCC716", "taxId": "41875", "score": 2115.0}, {"name": "chr_14_RCC716", "taxId": "41875", "score": 2095.0}, {"name": "chr_14_RCC716", "taxId": "41875", "score": 2076.0}, {"name": "chr_14_RCC716", "taxId": "41875", "score": 2054.0}, {"name": "chr_14_RCC716", "taxId": "41875", "score": 2054.0}, {"name": "chr_14_RCC716", "taxId": "41875", "score": 2034.0}, {"name": "chr_14_RCC716", "taxId": "41875", "score": 1975.0}, {"name": "chr_14_RCC716", "taxId": "41875", "score": 1936.0}, {"name": "chr_14_RCC716", "taxId": "41875", "score": 1897.0}, {"name": "chr_14_RCC716", "taxId": "41875", "score": 1895.0}, {"name": "chr_14_RCC716", "taxId": "41875", "score": 1886.0}, {"name": "chr_14_RCC716", "taxId": "41875", "score": 1868.0}, {"name": "chr_14_RCC716", "taxId": "41875", "score": 1860.0}, {"name": "chr_14_RCC716", "taxId": "41875", "score": 1845.0}, {"name": "chr_14_RCC716", "taxId": "41875", "score": 1797.0}, {"name": "chr_14_RCC716", "taxId": "41875", "score": 1770.0}, {"name": "chr_14_RCC716", "taxId": "41875", "score": 1768.0}, {"name": "chr_14_RCC716", "taxId": "41875", "score": 1753.0}, {"name": "chr_14_RCC716", "taxId": "41875", "score": 1744.0}, {"name": "chr_14_RCC716", "taxId": "41875", "score": 1738.0}, {"name": "chr_14_RCC716", "taxId": "41875", "score": 1727.0}, {"name": "chr_14_RCC716", "taxId": "41875", "score": 1701.0}, {"name": "chr_14_RCC716", "taxId": "41875", "score": 1687.0}, {"name": "chr_14_RCC716", "taxId": "41875", "score": 1668.0}, {"name": "chr_14_RCC716", "taxId": "41875", "score": 1635.0}, {"name": "chr_14_RCC716", "taxId": "41875", "score": 1618.0}, {"name": "chr_14_RCC716", "taxId": "41875", "score": 1605.0}, {"name": "chr_14_RCC716", "taxId": "41875", "score": 1604.0}, {"name": "chr_14_RCC716", "taxId": "41875", "score": 1602.0}, {"name": "chr_14_RCC716", "taxId": "41875", "score": 1598.0}, {"name": "chr_14_RCC716", "taxId": "41875", "score": 1591.0}, {"name": "chr_14_RCC716", "taxId": "41875", "score": 1583.0}, {"name": "chr_14_RCC716", "taxId": "41875", "score": 1578.0}, {"name": "chr_14_RCC716", "taxId": "41875", "score": 1552.0}, {"name": "chr_14_RCC716", "taxId": "41875", "score": 1533.0}, {"name": "chr_14_RCC716", "taxId": "41875", "score": 1526.0}, {"name": "chr_14_RCC716", "taxId": "41875", "score": 1524.0}, {"name": "chr_14_RCC716", "taxId": "41875", "score": 1502.0}, {"name": "chr_14_RCC716", "taxId": "41875", "score": 1463.0}, {"name": "chr_14_RCC716", "taxId": "41875", "score": 1458.0}, {"name": "chr_14_RCC716", "taxId": "41875", "score": 1448.0}, {"name": "chr_14_RCC716", "taxId": "41875", "score": 1435.0}, {"name": "chr_14_RCC716", "taxId": "41875", "score": 1428.0}, {"name": "chr_14_RCC716", "taxId": "41875", "score": 1406.0}, {"name": "chr_14_RCC716", "taxId": "41875", "score": 1400.0}, {"name": "chr_14_RCC716", "taxId": "41875", "score": 1391.0}, {"name": "chr_14_RCC716", "taxId": "41875", "score": 1389.0}, {"name": "chr_14_RCC716", "taxId": "41875", "score": 1375.0}, {"name": "chr_14_RCC716", "taxId": "41875", "score": 1352.0}, {"name": "chr_14_RCC716", "taxId": "41875", "score": 1319.0}, {"name": "chr_14_RCC716", "taxId": "41875", "score": 1317.0}, {"name": "chr_14_RCC716", "taxId": "41875", "score": 1315.0}, {"name": "chr_14_RCC716", "taxId": "41875", "score": 1269.0}, {"name": "chr_14_RCC716", "taxId": "41875", "score": 1256.0}, {"name": "chr_14_RCC716", "taxId": "41875", "score": 1254.0}, {"name": "chr_14_RCC716", "taxId": "41875", "score": 1247.0}, {"name": "chr_14_RCC716", "taxId": "41875", "score": 1243.0}, {"name": "chr_14_RCC716", "taxId": "41875", "score": 1238.0}, {"name": "chr_14_RCC716", "taxId": "41875", "score": 1236.0}, {"name": "chr_14_RCC716", "taxId": "41875", "score": 1210.0}, {"name": "chr_14_RCC716", "taxId": "41875", "score": 1205.0}, {"name": "chr_14_RCC716", "taxId": "41875", "score": 1188.0}, {"name": "chr_14_RCC716", "taxId": "41875", "score": 1179.0}, {"name": "chr_14_RCC716", "taxId": "41875", "score": 1177.0}, {"name": "chr_14_RCC716", "taxId": "41875", "score": 1175.0}, {"name": "chr_14_RCC716", "taxId": "41875", "score": 1164.0}, {"name": "chr_14_RCC716", "taxId": "41875", "score": 1162.0}, {"name": "chr_14_RCC716", "taxId": "41875", "score": 1155.0}, {"name": "chr_14_RCC716", "taxId": "41875", "score": 1140.0}, {"name": "chr_14_RCC716", "taxId": "41875", "score": 1129.0}, {"name": "chr_14_RCC716", "taxId": "41875", "score": 1112.0}, {"name": "chr_14_RCC716", "taxId": "41875", "score": 1090.0}, {"name": "chr_14_RCC716", "taxId": "41875", "score": 1088.0}, {"name": "chr_14_RCC716", "taxId": "41875", "score": 1057.0}, {"name": "chr_14_RCC716", "taxId": "41875", "score": 1031.0}, {"name": "chr_14_RCC716", "taxId": "41875", "score": 1027.0}, {"name": "chr_14_RCC716", "taxId": "41875", "score": 1024.0}, {"name": "chr_14_RCC716", "taxId": "41875", "score": 1020.0}, {"name": "chr_14_RCC716", "taxId": "41875", "score": 1016.0}, {"name": "chr_14_RCC716", "taxId": "41875", "score": 1007.0}, {"name": "chr_14_RCC716", "taxId": "41875", "score": 1007.0}, {"name": "chr_14_RCC716", "taxId": "41875", "score": 1005.0}, {"name": "chr_14_RCC716", "taxId": "41875", "score": 1003.0}, {"name": "chr_14_RCC716", "taxId": "41875", "score": 981.0}, {"name": "chr_14_RCC716", "taxId": "41875", "score": 977.0}, {"name": "chr_14_RCC716", "taxId": "41875", "score": 957.0}, {"name": "chr_14_RCC716", "taxId": "41875", "score": 955.0}, {"name": "chr_14_RCC716", "taxId": "41875", "score": 941.0}, {"name": "chr_14_RCC716", "taxId": "41875", "score": 935.0}, {"name": "chr_14_RCC716", "taxId": "41875", "score": 926.0}, {"name": "chr_14_RCC716", "taxId": "41875", "score": 893.0}, {"name": "chr_14_RCC716", "taxId": "41875", "score": 887.0}, {"name": "chr_14_RCC716", "taxId": "41875", "score": 881.0}, {"name": "chr_14_RCC716", "taxId": "41875", "score": 874.0}, {"name": "chr_14_RCC716", "taxId": "41875", "score": 865.0}, {"name": "chr_14_RCC716", "taxId": "41875", "score": 859.0}, {"name": "chr_14_RCC716", "taxId": "41875", "score": 859.0}, {"name": "chr_14_RCC716", "taxId": "41875", "score": 846.0}, {"name": "chr_14_RCC716", "taxId": "41875", "score": 822.0}, {"name": "chr_14_RCC716", "taxId": "41875", "score": 811.0}, {"name": "chr_14_RCC716", "taxId": "41875", "score": 808.0}, {"name": "chr_14_RCC716", "taxId": "41875", "score": 795.0}, {"name": "chr_14_RCC716", "taxId": "41875", "score": 765.0}, {"name": "chr_14_RCC716", "taxId": "41875", "score": 743.0}, {"name": "chr_14_RCC716", "taxId": "41875", "score": 732.0}, {"name": "chr_14_RCC716", "taxId": "41875", "score": 708.0}, {"name": "chr_14_RCC716", "taxId": "41875", "score": 688.0}, {"name": "chr_14_RCC716", "taxId": "41875", "score": 682.0}, {"name": "chr_14_RCC716", "taxId": "41875", "score": 671.0}, {"name": "chr_14_RCC716", "taxId": "41875", "score": 667.0}, {"name": "chr_14_RCC716", "taxId": "41875", "score": 667.0}, {"name": "chr_14_RCC716", "taxId": "41875", "score": 665.0}, {"name": "chr_14_RCC716", "taxId": "41875", "score": 658.0}, {"name": "chr_14_RCC716", "taxId": "41875", "score": 656.0}, {"name": "chr_14_RCC716", "taxId": "41875", "score": 612.0}, {"name": "chr_14_RCC716", "taxId": "41875", "score": 612.0}, {"name": "chr_14_RCC716", "taxId": "41875", "score": 608.0}, {"name": "chr_14_RCC716", "taxId": "41875", "score": 573.0}, {"name": "chr_14_RCC716", "taxId": "41875", "score": 566.0}, {"name": "chr_14_RCC716", "taxId": "41875", "score": 562.0}, {"name": "chr_14_RCC716", "taxId": "41875", "score": 560.0}, {"name": "chr_14_RCC716", "taxId": "41875", "score": 556.0}, {"name": "chr_14_RCC716", "taxId": "41875", "score": 547.0}, {"name": "chr_14_RCC716", "taxId": "41875", "score": 536.0}, {"name": "chr_14_RCC716", "taxId": "41875", "score": 532.0}, {"name": "chr_14_RCC716", "taxId": "41875", "score": 527.0}, {"name": "chr_14_RCC716", "taxId": "41875", "score": 525.0}, {"name": "chr_14_RCC716", "taxId": "41875", "score": 520.0}, {"name": "chr_14_RCC716", "taxId": "41875", "score": 520.0}, {"name": "chr_14_RCC716", "taxId": "41875", "score": 518.0}, {"name": "chr_14_RCC716", "taxId": "41875", "score": 514.0}, {"name": "chr_14_RCC716", "taxId": "41875", "score": 512.0}, {"name": "chr_14_RCC716", "taxId": "41875", "score": 508.0}, {"name": "chr_14_RCC716", "taxId": "41875", "score": 505.0}, {"name": "chr_14_RCC716", "taxId": "41875", "score": 496.0}, {"name": "chr_14_RCC716", "taxId": "41875", "score": 490.0}, {"name": "chr_14_RCC716", "taxId": "41875", "score": 484.0}, {"name": "chr_14_RCC716", "taxId": "41875", "score": 481.0}, {"name": "chr_14_RCC716", "taxId": "41875", "score": 464.0}, {"name": "chr_14_RCC716", "taxId": "41875", "score": 462.0}, {"name": "chr_14_RCC716", "taxId": "41875", "score": 459.0}, {"name": "chr_14_RCC716", "taxId": "41875", "score": 457.0}, {"name": "chr_14_RCC716", "taxId": "41875", "score": 448.0}, {"name": "chr_14_RCC716", "taxId": "41875", "score": 436.0}, {"name": "chr_14_RCC716", "taxId": "41875", "score": 420.0}, {"name": "chr_14_RCC716", "taxId": "41875", "score": 416.0}, {"name": "chr_14_RCC716", "taxId": "41875", "score": 401.0}, {"name": "chr_14_RCC716", "taxId": "41875", "score": 394.0}, {"name": "chr_14_RCC716", "taxId": "41875", "score": 387.0}, {"name": "chr_14_RCC716", "taxId": "41875", "score": 381.0}, {"name": "chr_14_RCC716", "taxId": "41875", "score": 379.0}, {"name": "chr_14_RCC716", "taxId": "41875", "score": 364.0}, {"name": "chr_14_RCC716", "taxId": "41875", "score": 361.0}, {"name": "chr_14_RCC716", "taxId": "41875", "score": 355.0}, {"name": "chr_14_RCC716", "taxId": "41875", "score": 337.0}, {"name": "chr_14_RCC716", "taxId": "41875", "score": 326.0}, {"name": "chr_14_RCC716", "taxId": "41875", "score": 318.0}, {"name": "chr_14_RCC716", "taxId": "41875", "score": 305.0}, {"name": "chr_14_RCC716", "taxId": "41875", "score": 285.0}, {"name": "chr_14_RCC716", "taxId": "41875", "score": 252.0}, {"name": "chr_14_RCC716", "taxId": "41875", "score": 244.0}, {"name": "chr_14_RCC716", "taxId": "41875", "score": 241.0}, {"name": "chr_14_RCC716", "taxId": "41875", "score": 226.0}, {"name": "chr_14_RCC716", "taxId": "41875", "score": 219.0}, {"name": "chr_14_RCC716", "taxId": "41875", "score": 219.0}, {"name": "chr_14_RCC716", "taxId": "41875", "score": 213.0}, {"name": "chr_14_RCC716", "taxId": "41875", "score": 211.0}, {"name": "chr_14_RCC716", "taxId": "41875", "score": 193.0}, {"name": "chr_14_RCC716", "taxId": "41875", "score": 183.0}, {"name": "chr_14_RCC716", "taxId": "41875", "score": 174.0}, {"name": "chr_14_RCC716", "taxId": "41875", "score": 171.0}, {"name": "chr_14_RCC716", "taxId": "41875", "score": 171.0}, {"name": "chr_14_RCC716", "taxId": "41875", "score": 169.0}, {"name": "chr_14_RCC716", "taxId": "41875", "score": 161.0}, {"name": "chr_14_RCC716", "taxId": "41875", "score": 156.0}, {"name": "chr_14_RCC716", "taxId": "41875", "score": 150.0}, {"name": "chr_14_RCC716", "taxId": "41875", "score": 143.0}, {"name": "chr_14_RCC716", "taxId": "41875", "score": 7432.0}, {"name": "chr_14_RCC716", "taxId": "41875", "score": 7060.0}, {"name": "chr_14_RCC716", "taxId": "41875", "score": 4951.0}, {"name": "chr_14_RCC716", "taxId": "41875", "score": 4889.0}, {"name": "chr_14_RCC716", "taxId": "41875", "score": 4135.0}, {"name": "chr_14_RCC716", "taxId": "41875", "score": 4039.0}, {"name": "chr_14_RCC716", "taxId": "41875", "score": 3978.0}, {"name": "chr_14_RCC716", "taxId": "41875", "score": 3770.0}, {"name": "chr_14_RCC716", "taxId": "41875", "score": 3578.0}, {"name": "chr_14_RCC716", "taxId": "41875", "score": 3382.0}, {"name": "chr_14_RCC716", "taxId": "41875", "score": 3236.0}, {"name": "chr_14_RCC716", "taxId": "41875", "score": 3075.0}, {"name": "chr_14_RCC716", "taxId": "41875", "score": 3037.0}, {"name": "chr_14_RCC716", "taxId": "41875", "score": 3009.0}, {"name": "chr_14_RCC716", "taxId": "41875", "score": 2819.0}, {"name": "chr_14_RCC716", "taxId": "41875", "score": 222.0}, {"name": "chr_14_RCC716", "taxId": "41875", "score": 2752.0}, {"name": "chr_14_RCC716", "taxId": "41875", "score": 2710.0}, {"name": "chr_14_RCC716", "taxId": "41875", "score": 2682.0}, {"name": "chr_14_RCC716", "taxId": "41875", "score": 2665.0}, {"name": "chr_14_RCC716", "taxId": "41875", "score": 2663.0}, {"name": "chr_14_RCC716", "taxId": "41875", "score": 2597.0}, {"name": "chr_14_RCC716", "taxId": "41875", "score": 2595.0}, {"name": "chr_14_RCC716", "taxId": "41875", "score": 2531.0}, {"name": "chr_14_RCC716", "taxId": "41875", "score": 2525.0}, {"name": "chr_14_RCC716", "taxId": "41875", "score": 353.0}, {"name": "chr_14_RCC716", "taxId": "41875", "score": 2433.0}, {"name": "chr_14_RCC716", "taxId": "41875", "score": 2394.0}, {"name": "chr_14_RCC716", "taxId": "41875", "score": 2359.0}, {"name": "chr_14_RCC716", "taxId": "41875", "score": 2353.0}, {"name": "chr_14_RCC716", "taxId": "41875", "score": 571.0}, {"name": "chr_14_RCC716", "taxId": "41875", "score": 2335.0}, {"name": "chr_14_RCC716", "taxId": "41875", "score": 2335.0}, {"name": "chr_14_RCC716", "taxId": "41875", "score": 388.0}, {"name": "chr_14_RCC716", "taxId": "41875", "score": 381.0}, {"name": "chr_14_RCC716", "taxId": "41875", "score": 370.0}, {"name": "chr_14_RCC716", "taxId": "41875", "score": 339.0}, {"name": "chr_14_RCC716", "taxId": "41875", "score": 2313.0}, {"name": "chr_14_RCC716", "taxId": "41875", "score": 2311.0}, {"name": "chr_14_RCC716", "taxId": "41875", "score": 2283.0}, {"name": "chr_14_RCC716", "taxId": "41875", "score": 2237.0}, {"name": "chr_14_RCC716", "taxId": "41875", "score": 2211.0}, {"name": "chr_14_RCC716", "taxId": "41875", "score": 2200.0}, {"name": "chr_14_RCC716", "taxId": "41875", "score": 2172.0}, {"name": "chr_14_RCC716", "taxId": "41875", "score": 2124.0}, {"name": "chr_14_RCC716", "taxId": "41875", "score": 2115.0}, {"name": "chr_14_RCC716", "taxId": "41875", "score": 1020.0}, {"name": "chr_14_RCC716", "taxId": "41875", "score": 2108.0}, {"name": "chr_14_RCC716", "taxId": "41875", "score": 2078.0}, {"name": "chr_14_RCC716", "taxId": "41875", "score": 2050.0}, {"name": "chr_14_RCC716", "taxId": "41875", "score": 2021.0}, {"name": "chr_14_RCC716", "taxId": "41875", "score": 2015.0}, {"name": "chr_14_RCC716", "taxId": "41875", "score": 424.0}, {"name": "chr_14_RCC716", "taxId": "41875", "score": 1975.0}, {"name": "chr_14_RCC716", "taxId": "41875", "score": 1975.0}, {"name": "chr_14_RCC716", "taxId": "41875", "score": 1973.0}, {"name": "chr_14_RCC716", "taxId": "41875", "score": 1897.0}, {"name": "chr_14_RCC716", "taxId": "41875", "score": 1897.0}, {"name": "chr_14_RCC716", "taxId": "41875", "score": 1295.0}, {"name": "chr_14_RCC716", "taxId": "41875", "score": 1877.0}, {"name": "chr_14_RCC716", "taxId": "41875", "score": 1875.0}, {"name": "chr_14_RCC716", "taxId": "41875", "score": 1869.0}, {"name": "chr_14_RCC716", "taxId": "41875", "score": 1869.0}, {"name": "chr_14_RCC716", "taxId": "41875", "score": 1868.0}, {"name": "chr_14_RCC716", "taxId": "41875", "score": 1781.0}, {"name": "chr_14_RCC716", "taxId": "41875", "score": 1779.0}, {"name": "chr_14_RCC716", "taxId": "41875", "score": 427.0}, {"name": "chr_14_RCC716", "taxId": "41875", "score": 1766.0}, {"name": "chr_14_RCC716", "taxId": "41875", "score": 1753.0}, {"name": "chr_14_RCC716", "taxId": "41875", "score": 1751.0}, {"name": "chr_14_RCC716", "taxId": "41875", "score": 1751.0}, {"name": "chr_14_RCC716", "taxId": "41875", "score": 1740.0}, {"name": "chr_14_RCC716", "taxId": "41875", "score": 1735.0}, {"name": "chr_14_RCC716", "taxId": "41875", "score": 1727.0}, {"name": "chr_14_RCC716", "taxId": "41875", "score": 1701.0}, {"name": "chr_14_RCC716", "taxId": "41875", "score": 1676.0}, {"name": "chr_14_RCC716", "taxId": "41875", "score": 298.0}, {"name": "chr_14_RCC716", "taxId": "41875", "score": 248.0}, {"name": "chr_14_RCC716", "taxId": "41875", "score": 1618.0}, {"name": "chr_14_RCC716", "taxId": "41875", "score": 1613.0}, {"name": "chr_14_RCC716", "taxId": "41875", "score": 1609.0}, {"name": "chr_14_RCC716", "taxId": "41875", "score": 1600.0}, {"name": "chr_14_RCC716", "taxId": "41875", "score": 1600.0}, {"name": "chr_14_RCC716", "taxId": "41875", "score": 1598.0}, {"name": "chr_14_RCC716", "taxId": "41875", "score": 1596.0}, {"name": "chr_14_RCC716", "taxId": "41875", "score": 1578.0}, {"name": "chr_14_RCC716", "taxId": "41875", "score": 1568.0}, {"name": "chr_14_RCC716", "taxId": "41875", "score": 1565.0}, {"name": "chr_14_RCC716", "taxId": "41875", "score": 1561.0}, {"name": "chr_14_RCC716", "taxId": "41875", "score": 1552.0}, {"name": "chr_14_RCC716", "taxId": "41875", "score": 1522.0}, {"name": "chr_14_RCC716", "taxId": "41875", "score": 1502.0}, {"name": "chr_14_RCC716", "taxId": "41875", "score": 1500.0}, {"name": "chr_14_RCC716", "taxId": "41875", "score": 1493.0}, {"name": "chr_14_RCC716", "taxId": "41875", "score": 1489.0}, {"name": "chr_14_RCC716", "taxId": "41875", "score": 1465.0}, {"name": "chr_14_RCC716", "taxId": "41875", "score": 1458.0}, {"name": "chr_14_RCC716", "taxId": "41875", "score": 244.0}, {"name": "chr_14_RCC716", "taxId": "41875", "score": 1441.0}, {"name": "chr_14_RCC716", "taxId": "41875", "score": 1435.0}, {"name": "chr_14_RCC716", "taxId": "41875", "score": 1428.0}, {"name": "chr_14_RCC716", "taxId": "41875", "score": 1421.0}, {"name": "chr_14_RCC716", "taxId": "41875", "score": 1417.0}, {"name": "chr_14_RCC716", "taxId": "41875", "score": 230.0}, {"name": "chr_14_RCC716", "taxId": "41875", "score": 1415.0}, {"name": "chr_14_RCC716", "taxId": "41875", "score": 1402.0}, {"name": "chr_14_RCC716", "taxId": "41875", "score": 1391.0}, {"name": "chr_14_RCC716", "taxId": "41875", "score": 1389.0}, {"name": "chr_14_RCC716", "taxId": "41875", "score": 1376.0}, {"name": "chr_14_RCC716", "taxId": "41875", "score": 1375.0}, {"name": "chr_14_RCC716", "taxId": "41875", "score": 1363.0}, {"name": "chr_14_RCC716", "taxId": "41875", "score": 1363.0}, {"name": "chr_14_RCC716", "taxId": "41875", "score": 1360.0}, {"name": "chr_14_RCC716", "taxId": "41875", "score": 1352.0}, {"name": "chr_14_RCC716", "taxId": "41875", "score": 481.0}, {"name": "chr_14_RCC716", "taxId": "41875", "score": 193.0}, {"name": "chr_14_RCC716", "taxId": "41875", "score": 1332.0}, {"name": "chr_14_RCC716", "taxId": "41875", "score": 451.0}, {"name": "chr_14_RCC716", "taxId": "41875", "score": 405.0}, {"name": "chr_14_RCC716", "taxId": "41875", "score": 324.0}, {"name": "chr_14_RCC716", "taxId": "41875", "score": 281.0}, {"name": "chr_14_RCC716", "taxId": "41875", "score": 161.0}, {"name": "chr_14_RCC716", "taxId": "41875", "score": 1323.0}, {"name": "chr_14_RCC716", "taxId": "41875", "score": 1314.0}, {"name": "chr_14_RCC716", "taxId": "41875", "score": 1308.0}, {"name": "chr_14_RCC716", "taxId": "41875", "score": 488.0}, {"name": "chr_14_RCC716", "taxId": "41875", "score": 167.0}, {"name": "chr_14_RCC716", "taxId": "41875", "score": 156.0}, {"name": "chr_14_RCC716", "taxId": "41875", "score": 1288.0}, {"name": "chr_14_RCC716", "taxId": "41875", "score": 1269.0}, {"name": "chr_14_RCC716", "taxId": "41875", "score": 1203.0}, {"name": "chr_14_RCC716", "taxId": "41875", "score": 254.0}, {"name": "chr_14_RCC716", "taxId": "41875", "score": 1269.0}, {"name": "chr_14_RCC716", "taxId": "41875", "score": 1254.0}, {"name": "chr_14_RCC716", "taxId": "41875", "score": 1249.0}, {"name": "chr_14_RCC716", "taxId": "41875", "score": 1247.0}, {"name": "chr_14_RCC716", "taxId": "41875", "score": 1243.0}, {"name": "chr_14_RCC716", "taxId": "41875", "score": 1236.0}, {"name": "chr_14_RCC716", "taxId": "41875", "score": 1234.0}, {"name": "chr_14_RCC716", "taxId": "41875", "score": 1232.0}, {"name": "chr_14_RCC716", "taxId": "41875", "score": 1218.0}, {"name": "chr_14_RCC716", "taxId": "41875", "score": 150.0}, {"name": "chr_14_RCC716", "taxId": "41875", "score": 1206.0}, {"name": "chr_14_RCC716", "taxId": "41875", "score": 1205.0}, {"name": "chr_14_RCC716", "taxId": "41875", "score": 1177.0}, {"name": "chr_14_RCC716", "taxId": "41875", "score": 1175.0}, {"name": "chr_14_RCC716", "taxId": "41875", "score": 1170.0}, {"name": "chr_14_RCC716", "taxId": "41875", "score": 1162.0}, {"name": "chr_14_RCC716", "taxId": "41875", "score": 1131.0}, {"name": "chr_14_RCC716", "taxId": "41875", "score": 632.0}, {"name": "chr_14_RCC716", "taxId": "41875", "score": 1062.0}, {"name": "chr_14_RCC716", "taxId": "41875", "score": 1059.0}, {"name": "chr_14_RCC716", "taxId": "41875", "score": 1053.0}, {"name": "chr_14_RCC716", "taxId": "41875", "score": 473.0}, {"name": "chr_14_RCC716", "taxId": "41875", "score": 1013.0}, {"name": "chr_14_RCC716", "taxId": "41875", "score": 1013.0}, {"name": "chr_14_RCC716", "taxId": "41875", "score": 1007.0}, {"name": "chr_14_RCC716", "taxId": "41875", "score": 254.0}, {"name": "chr_14_RCC716", "taxId": "41875", "score": 1005.0}, {"name": "chr_14_RCC716", "taxId": "41875", "score": 1003.0}, {"name": "chr_14_RCC716", "taxId": "41875", "score": 992.0}, {"name": "chr_14_RCC716", "taxId": "41875", "score": 981.0}, {"name": "chr_14_RCC716", "taxId": "41875", "score": 979.0}, {"name": "chr_14_RCC716", "taxId": "41875", "score": 974.0}, {"name": "chr_14_RCC716", "taxId": "41875", "score": 968.0}, {"name": "chr_14_RCC716", "taxId": "41875", "score": 961.0}, {"name": "chr_14_RCC716", "taxId": "41875", "score": 957.0}, {"name": "chr_14_RCC716", "taxId": "41875", "score": 510.0}, {"name": "chr_14_RCC716", "taxId": "41875", "score": 955.0}, {"name": "chr_14_RCC716", "taxId": "41875", "score": 952.0}, {"name": "chr_14_RCC716", "taxId": "41875", "score": 935.0}, {"name": "chr_14_RCC716", "taxId": "41875", "score": 616.0}, {"name": "chr_14_RCC716", "taxId": "41875", "score": 926.0}, {"name": "chr_14_RCC716", "taxId": "41875", "score": 911.0}, {"name": "chr_14_RCC716", "taxId": "41875", "score": 209.0}, {"name": "chr_14_RCC716", "taxId": "41875", "score": 909.0}, {"name": "chr_14_RCC716", "taxId": "41875", "score": 893.0}, {"name": "chr_14_RCC716", "taxId": "41875", "score": 891.0}, {"name": "chr_14_RCC716", "taxId": "41875", "score": 874.0}, {"name": "chr_14_RCC716", "taxId": "41875", "score": 612.0}, {"name": "chr_14_RCC716", "taxId": "41875", "score": 872.0}, {"name": "chr_14_RCC716", "taxId": "41875", "score": 867.0}, {"name": "chr_14_RCC716", "taxId": "41875", "score": 865.0}, {"name": "chr_14_RCC716", "taxId": "41875", "score": 854.0}, {"name": "chr_14_RCC716", "taxId": "41875", "score": 494.0}, {"name": "chr_14_RCC716", "taxId": "41875", "score": 846.0}, {"name": "chr_14_RCC716", "taxId": "41875", "score": 846.0}, {"name": "chr_14_RCC716", "taxId": "41875", "score": 231.0}, {"name": "chr_14_RCC716", "taxId": "41875", "score": 230.0}, {"name": "chr_14_RCC716", "taxId": "41875", "score": 180.0}, {"name": "chr_14_RCC716", "taxId": "41875", "score": 839.0}, {"name": "chr_14_RCC716", "taxId": "41875", "score": 817.0}, {"name": "chr_14_RCC716", "taxId": "41875", "score": 815.0}, {"name": "chr_14_RCC716", "taxId": "41875", "score": 813.0}, {"name": "chr_14_RCC716", "taxId": "41875", "score": 771.0}, {"name": "chr_14_RCC716", "taxId": "41875", "score": 769.0}, {"name": "chr_14_RCC716", "taxId": "41875", "score": 769.0}, {"name": "chr_14_RCC716", "taxId": "41875", "score": 732.0}, {"name": "chr_14_RCC716", "taxId": "41875", "score": 514.0}, {"name": "chr_14_RCC716", "taxId": "41875", "score": 721.0}, {"name": "chr_14_RCC716", "taxId": "41875", "score": 316.0}, {"name": "chr_14_RCC716", "taxId": "41875", "score": 699.0}, {"name": "chr_14_RCC716", "taxId": "41875", "score": 686.0}, {"name": "chr_14_RCC716", "taxId": "41875", "score": 207.0}, {"name": "chr_14_RCC716", "taxId": "41875", "score": 159.0}, {"name": "chr_14_RCC716", "taxId": "41875", "score": 682.0}, {"name": "chr_14_RCC716", "taxId": "41875", "score": 662.0}, {"name": "chr_14_RCC716", "taxId": "41875", "score": 660.0}, {"name": "chr_14_RCC716", "taxId": "41875", "score": 654.0}, {"name": "chr_14_RCC716", "taxId": "41875", "score": 652.0}, {"name": "chr_14_RCC716", "taxId": "41875", "score": 651.0}, {"name": "chr_14_RCC716", "taxId": "41875", "score": 621.0}, {"name": "chr_14_RCC716", "taxId": "41875", "score": 617.0}, {"name": "chr_14_RCC716", "taxId": "41875", "score": 612.0}, {"name": "chr_14_RCC716", "taxId": "41875", "score": 610.0}, {"name": "chr_14_RCC716", "taxId": "41875", "score": 606.0}, {"name": "chr_14_RCC716", "taxId": "41875", "score": 597.0}, {"name": "chr_14_RCC716", "taxId": "41875", "score": 590.0}, {"name": "chr_14_RCC716", "taxId": "41875", "score": 579.0}, {"name": "chr_14_RCC716", "taxId": "41875", "score": 276.0}, {"name": "chr_14_RCC716", "taxId": "41875", "score": 577.0}, {"name": "chr_14_RCC716", "taxId": "41875", "score": 573.0}, {"name": "chr_14_RCC716", "taxId": "41875", "score": 436.0}, {"name": "chr_14_RCC716", "taxId": "41875", "score": 562.0}, {"name": "chr_14_RCC716", "taxId": "41875", "score": 560.0}, {"name": "chr_14_RCC716", "taxId": "41875", "score": 464.0}, {"name": "chr_14_RCC716", "taxId": "41875", "score": 355.0}, {"name": "chr_14_RCC716", "taxId": "41875", "score": 305.0}, {"name": "chr_14_RCC716", "taxId": "41875", "score": 555.0}, {"name": "chr_14_RCC716", "taxId": "41875", "score": 551.0}, {"name": "chr_14_RCC716", "taxId": "41875", "score": 547.0}, {"name": "chr_14_RCC716", "taxId": "41875", "score": 544.0}, {"name": "chr_14_RCC716", "taxId": "41875", "score": 239.0}, {"name": "chr_14_RCC716", "taxId": "41875", "score": 542.0}, {"name": "chr_14_RCC716", "taxId": "41875", "score": 536.0}, {"name": "chr_14_RCC716", "taxId": "41875", "score": 420.0}, {"name": "chr_14_RCC716", "taxId": "41875", "score": 532.0}, {"name": "chr_14_RCC716", "taxId": "41875", "score": 505.0}, {"name": "chr_14_RCC716", "taxId": "41875", "score": 285.0}, {"name": "chr_14_RCC716", "taxId": "41875", "score": 531.0}, {"name": "chr_14_RCC716", "taxId": "41875", "score": 265.0}, {"name": "chr_14_RCC716", "taxId": "41875", "score": 525.0}, {"name": "chr_14_RCC716", "taxId": "41875", "score": 521.0}, {"name": "chr_14_RCC716", "taxId": "41875", "score": 150.0}, {"name": "chr_14_RCC716", "taxId": "41875", "score": 520.0}, {"name": "chr_14_RCC716", "taxId": "41875", "score": 520.0}, {"name": "chr_14_RCC716", "taxId": "41875", "score": 518.0}, {"name": "chr_14_RCC716", "taxId": "41875", "score": 508.0}, {"name": "chr_14_RCC716", "taxId": "41875", "score": 508.0}, {"name": "chr_14_RCC716", "taxId": "41875", "score": 505.0}, {"name": "chr_14_RCC716", "taxId": "41875", "score": 505.0}, {"name": "chr_14_RCC716", "taxId": "41875", "score": 246.0}, {"name": "chr_14_RCC716", "taxId": "41875", "score": 484.0}, {"name": "chr_14_RCC716", "taxId": "41875", "score": 477.0}, {"name": "chr_14_RCC716", "taxId": "41875", "score": 477.0}, {"name": "chr_14_RCC716", "taxId": "41875", "score": 468.0}, {"name": "chr_14_RCC716", "taxId": "41875", "score": 462.0}, {"name": "chr_14_RCC716", "taxId": "41875", "score": 457.0}, {"name": "chr_14_RCC716", "taxId": "41875", "score": 448.0}, {"name": "chr_14_RCC716", "taxId": "41875", "score": 442.0}, {"name": "chr_14_RCC716", "taxId": "41875", "score": 377.0}, {"name": "chr_14_RCC716", "taxId": "41875", "score": 337.0}, {"name": "chr_14_RCC716", "taxId": "41875", "score": 433.0}, {"name": "chr_14_RCC716", "taxId": "41875", "score": 433.0}, {"name": "chr_14_RCC716", "taxId": "41875", "score": 351.0}, {"name": "chr_14_RCC716", "taxId": "41875", "score": 313.0}, {"name": "chr_14_RCC716", "taxId": "41875", "score": 156.0}, {"name": "chr_14_RCC716", "taxId": "41875", "score": 414.0}, {"name": "chr_14_RCC716", "taxId": "41875", "score": 399.0}, {"name": "chr_14_RCC716", "taxId": "41875", "score": 207.0}, {"name": "chr_14_RCC716", "taxId": "41875", "score": 398.0}, {"name": "chr_14_RCC716", "taxId": "41875", "score": 398.0}, {"name": "chr_14_RCC716", "taxId": "41875", "score": 163.0}, {"name": "chr_14_RCC716", "taxId": "41875", "score": 394.0}, {"name": "chr_14_RCC716", "taxId": "41875", "score": 211.0}, {"name": "chr_14_RCC716", "taxId": "70448", "score": 392.0}, {"name": "chr_14_RCC716", "taxId": "4232", "score": 392.0}, {"name": "chr_14_RCC716", "taxId": "41875", "score": 390.0}, {"name": "chr_14_RCC716", "taxId": "41875", "score": 390.0}, {"name": "chr_14_RCC716", "taxId": "41875", "score": 390.0}, {"name": "chr_14_RCC716", "taxId": "41875", "score": 388.0}, {"name": "chr_14_RCC716", "taxId": "41875", "score": 381.0}, {"name": "chr_14_RCC716", "taxId": "41875", "score": 370.0}, {"name": "chr_14_RCC716", "taxId": "41875", "score": 388.0}, {"name": "chr_14_RCC716", "taxId": "41875", "score": 381.0}, {"name": "chr_14_RCC716", "taxId": "41875", "score": 370.0}, {"name": "chr_14_RCC716", "taxId": "41875", "score": 387.0}, {"name": "chr_14_RCC716", "taxId": "41875", "score": 387.0}, {"name": "chr_14_RCC716", "taxId": "41875", "score": 381.0}, {"name": "chr_14_RCC716", "taxId": "41875", "score": 379.0}, {"name": "chr_14_RCC716", "taxId": "41875", "score": 213.0}, {"name": "chr_14_RCC716", "taxId": "41875", "score": 366.0}, {"name": "chr_14_RCC716", "taxId": "90675", "score": 364.0}, {"name": "chr_14_RCC716", "taxId": "41875", "score": 361.0}, {"name": "chr_14_RCC716", "taxId": "41875", "score": 361.0}, {"name": "chr_14_RCC716", "taxId": "109376", "score": 359.0}, {"name": "chr_14_RCC716", "taxId": "41875", "score": 355.0}, {"name": "chr_14_RCC716", "taxId": "41875", "score": 351.0}, {"name": "chr_14_RCC716", "taxId": "41875", "score": 305.0}, {"name": "chr_14_RCC716", "taxId": "41875", "score": 257.0}, {"name": "chr_14_RCC716", "taxId": "41875", "score": 228.0}, {"name": "chr_14_RCC716", "taxId": "41875", "score": 152.0}, {"name": "chr_14_RCC716", "taxId": "41875", "score": 350.0}, {"name": "chr_14_RCC716", "taxId": "41875", "score": 228.0}, {"name": "chr_14_RCC716", "taxId": "41875", "score": 171.0}, {"name": "chr_14_RCC716", "taxId": "41875", "score": 337.0}, {"name": "chr_14_RCC716", "taxId": "41875", "score": 335.0}, {"name": "chr_14_RCC716", "taxId": "41875", "score": 289.0}, {"name": "chr_14_RCC716", "taxId": "41875", "score": 285.0}, {"name": "chr_14_RCC716", "taxId": "41875", "score": 335.0}, {"name": "chr_14_RCC716", "taxId": "41875", "score": 154.0}, {"name": "chr_14_RCC716", "taxId": "41875", "score": 333.0}, {"name": "chr_14_RCC716", "taxId": "41875", "score": 329.0}, {"name": "chr_14_RCC716", "taxId": "41875", "score": 326.0}, {"name": "chr_14_RCC716", "taxId": "41875", "score": 324.0}, {"name": "chr_14_RCC716", "taxId": "41875", "score": 324.0}, {"name": "chr_14_RCC716", "taxId": "41875", "score": 324.0}, {"name": "chr_14_RCC716", "taxId": "41875", "score": 313.0}, {"name": "chr_14_RCC716", "taxId": "610380", "score": 316.0}, {"name": "chr_14_RCC716", "taxId": "41875", "score": 313.0}, {"name": "chr_14_RCC716", "taxId": "41875", "score": 161.0}, {"name": "chr_14_RCC716", "taxId": "41875", "score": 305.0}, {"name": "chr_14_RCC716", "taxId": "41875", "score": 200.0}, {"name": "chr_14_RCC716", "taxId": "41875", "score": 183.0}, {"name": "chr_14_RCC716", "taxId": "41875", "score": 143.0}, {"name": "chr_14_RCC716", "taxId": "41875", "score": 305.0}, {"name": "chr_14_RCC716", "taxId": "41875", "score": 159.0}, {"name": "chr_14_RCC716", "taxId": "41875", "score": 300.0}, {"name": "chr_14_RCC716", "taxId": "41875", "score": 278.0}, {"name": "chr_14_RCC716", "taxId": "41875", "score": 215.0}, {"name": "chr_14_RCC716", "taxId": "41875", "score": 278.0}, {"name": "chr_14_RCC716", "taxId": "41875", "score": 193.0}, {"name": "chr_14_RCC716", "taxId": "41875", "score": 143.0}, {"name": "chr_14_RCC716", "taxId": "41875", "score": 278.0}, {"name": "chr_14_RCC716", "taxId": "41875", "score": 191.0}, {"name": "chr_14_RCC716", "taxId": "41875", "score": 161.0}, {"name": "chr_14_RCC716", "taxId": "3711", "score": 276.0}, {"name": "chr_14_RCC716", "taxId": "1324350", "score": 276.0}, {"name": "chr_14_RCC716", "taxId": "156304", "score": 274.0}, {"name": "chr_14_RCC716", "taxId": "156304", "score": 274.0}, {"name": "chr_14_RCC716", "taxId": "41875", "score": 274.0}, {"name": "chr_14_RCC716", "taxId": "3708", "score": 270.0}, {"name": "chr_14_RCC716", "taxId": "41875", "score": 270.0}, {"name": "chr_14_RCC716", "taxId": "41875", "score": 191.0}, {"name": "chr_14_RCC716", "taxId": "41875", "score": 183.0}, {"name": "chr_14_RCC716", "taxId": "41875", "score": 267.0}, {"name": "chr_14_RCC716", "taxId": "2004647", "score": 261.0}, {"name": "chr_14_RCC716", "taxId": "41875", "score": 252.0}, {"name": "chr_14_RCC716", "taxId": "3712", "score": 248.0}, {"name": "chr_14_RCC716", "taxId": "41875", "score": 248.0}, {"name": "chr_14_RCC716", "taxId": "41875", "score": 244.0}, {"name": "chr_14_RCC716", "taxId": "41875", "score": 244.0}, {"name": "chr_14_RCC716", "taxId": "554065", "score": 243.0}, {"name": "chr_14_RCC716", "taxId": "45286", "score": 241.0}, {"name": "chr_14_RCC716", "taxId": "45286", "score": 241.0}, {"name": "chr_14_RCC716", "taxId": "41875", "score": 239.0}, {"name": "chr_14_RCC716", "taxId": "41875", "score": 165.0}, {"name": "chr_14_RCC716", "taxId": "1879050", "score": 233.0}, {"name": "chr_14_RCC716", "taxId": "41875", "score": 233.0}, {"name": "chr_14_RCC716", "taxId": "41875", "score": 156.0}, {"name": "chr_14_RCC716", "taxId": "41875", "score": 231.0}, {"name": "chr_14_RCC716", "taxId": "41875", "score": 220.0}, {"name": "chr_14_RCC716", "taxId": "41875", "score": 226.0}, {"name": "chr_14_RCC716", "taxId": "6956", "score": 222.0}, {"name": "chr_14_RCC716", "taxId": "41875", "score": 219.0}, {"name": "chr_14_RCC716", "taxId": "41875", "score": 217.0}, {"name": "chr_14_RCC716", "taxId": "41875", "score": 213.0}, {"name": "chr_14_RCC716", "taxId": "41875", "score": 207.0}, {"name": "chr_14_RCC716", "taxId": "41875", "score": 200.0}, {"name": "chr_14_RCC716", "taxId": "41875", "score": 198.0}, {"name": "chr_14_RCC716", "taxId": "41875", "score": 195.0}, {"name": "chr_14_RCC716", "taxId": "41875", "score": 191.0}, {"name": "chr_14_RCC716", "taxId": "41875", "score": 163.0}, {"name": "chr_14_RCC716", "taxId": "41875", "score": 159.0}, {"name": "chr_14_RCC716", "taxId": "41875", "score": 195.0}, {"name": "chr_14_RCC716", "taxId": "35883", "score": 191.0}, {"name": "chr_14_RCC716", "taxId": "35883", "score": 191.0}, {"name": "chr_14_RCC716", "taxId": "310752", "score": 187.0}, {"name": "chr_14_RCC716", "taxId": "13333", "score": 187.0}, {"name": "chr_14_RCC716", "taxId": "41875", "score": 183.0}, {"name": "chr_14_RCC716", "taxId": "41875", "score": 183.0}, {"name": "chr_14_RCC716", "taxId": "41875", "score": 182.0}, {"name": "chr_14_RCC716", "taxId": "41875", "score": 178.0}, {"name": "chr_14_RCC716", "taxId": "41875", "score": 158.0}, {"name": "chr_14_RCC716", "taxId": "41875", "score": 154.0}, {"name": "chr_14_RCC716", "taxId": "41875", "score": 174.0}, {"name": "chr_14_RCC716", "taxId": "41875", "score": 171.0}, {"name": "chr_14_RCC716", "taxId": "41875", "score": 171.0}, {"name": "chr_14_RCC716", "taxId": "41875", "score": 167.0}, {"name": "chr_14_RCC716", "taxId": "41875", "score": 165.0}, {"name": "chr_14_RCC716", "taxId": "8364", "score": 161.0}, {"name": "chr_14_RCC716", "taxId": "41875", "score": 156.0}, {"name": "chr_14_RCC716", "taxId": "983966", "score": 148.0}, {"name": "chr_14_RCC716", "taxId": "41875", "score": 148.0}]}, "taxonomy": {"bestsum": {"species": {"tax": "Bathycoccus prasinos", "score": 789149.0, "c_index": 19}, "genus": {"tax": "Bathycoccus", "score": 789149.0, "c_index": 15}, "family": {"tax": "Bathycoccaceae", "score": 789541.0, "c_index": 13}, "order": {"tax": "Mamiellales", "score": 789541.0, "c_index": 11}, "phylum": {"tax": "Chlorophyta", "score": 789784.0, "c_index": 5}, "superkingdom": {"tax": "Eukaryota", "score": 794326.0, "c_index": 1}}}}, "chr_13_RCC716": {"name": "chr_13_RCC716", "length": 663052, "n_count": 0, "agct_count": 663052, "gc": 0.4835, "covs": {"bam0": 9.2363}, "read_cov": {"bam0": 24587}, "hits": {"tax0": [{"name": "chr_13_RCC716", "taxId": "41875", "score": 11653.0}, {"name": "chr_13_RCC716", "taxId": "41875", "score": 3744.0}, {"name": "chr_13_RCC716", "taxId": "41875", "score": 1596.0}, {"name": "chr_13_RCC716", "taxId": "41875", "score": 307.0}, {"name": "chr_13_RCC716", "taxId": "41875", "score": 11653.0}, {"name": "chr_13_RCC716", "taxId": "41875", "score": 8645.0}, {"name": "chr_13_RCC716", "taxId": "41875", "score": 7696.0}, {"name": "chr_13_RCC716", "taxId": "41875", "score": 7507.0}, {"name": "chr_13_RCC716", "taxId": "41875", "score": 5075.0}, {"name": "chr_13_RCC716", "taxId": "41875", "score": 5011.0}, {"name": "chr_13_RCC716", "taxId": "41875", "score": 4711.0}, {"name": "chr_13_RCC716", "taxId": "41875", "score": 4298.0}, {"name": "chr_13_RCC716", "taxId": "41875", "score": 4091.0}, {"name": "chr_13_RCC716", "taxId": "41875", "score": 3744.0}, {"name": "chr_13_RCC716", "taxId": "41875", "score": 3554.0}, {"name": "chr_13_RCC716", "taxId": "41875", "score": 3550.0}, {"name": "chr_13_RCC716", "taxId": "41875", "score": 3544.0}, {"name": "chr_13_RCC716", "taxId": "41875", "score": 3382.0}, {"name": "chr_13_RCC716", "taxId": "41875", "score": 3158.0}, {"name": "chr_13_RCC716", "taxId": "41875", "score": 3070.0}, {"name": "chr_13_RCC716", "taxId": "41875", "score": 3027.0}, {"name": "chr_13_RCC716", "taxId": "41875", "score": 2998.0}, {"name": "chr_13_RCC716", "taxId": "41875", "score": 2994.0}, {"name": "chr_13_RCC716", "taxId": "41875", "score": 2974.0}, {"name": "chr_13_RCC716", "taxId": "41875", "score": 2933.0}, {"name": "chr_13_RCC716", "taxId": "41875", "score": 2889.0}, {"name": "chr_13_RCC716", "taxId": "41875", "score": 2880.0}, {"name": "chr_13_RCC716", "taxId": "41875", "score": 2798.0}, {"name": "chr_13_RCC716", "taxId": "41875", "score": 2776.0}, {"name": "chr_13_RCC716", "taxId": "41875", "score": 2758.0}, {"name": "chr_13_RCC716", "taxId": "41875", "score": 2713.0}, {"name": "chr_13_RCC716", "taxId": "41875", "score": 2708.0}, {"name": "chr_13_RCC716", "taxId": "41875", "score": 2604.0}, {"name": "chr_13_RCC716", "taxId": "41875", "score": 2582.0}, {"name": "chr_13_RCC716", "taxId": "41875", "score": 2495.0}, {"name": "chr_13_RCC716", "taxId": "41875", "score": 2429.0}, {"name": "chr_13_RCC716", "taxId": "41875", "score": 2381.0}, {"name": "chr_13_RCC716", "taxId": "41875", "score": 2342.0}, {"name": "chr_13_RCC716", "taxId": "41875", "score": 2309.0}, {"name": "chr_13_RCC716", "taxId": "41875", "score": 2207.0}, {"name": "chr_13_RCC716", "taxId": "41875", "score": 2193.0}, {"name": "chr_13_RCC716", "taxId": "41875", "score": 2154.0}, {"name": "chr_13_RCC716", "taxId": "41875", "score": 2150.0}, {"name": "chr_13_RCC716", "taxId": "41875", "score": 2139.0}, {"name": "chr_13_RCC716", "taxId": "41875", "score": 2134.0}, {"name": "chr_13_RCC716", "taxId": "41875", "score": 2128.0}, {"name": "chr_13_RCC716", "taxId": "41875", "score": 2126.0}, {"name": "chr_13_RCC716", "taxId": "41875", "score": 1999.0}, {"name": "chr_13_RCC716", "taxId": "41875", "score": 1988.0}, {"name": "chr_13_RCC716", "taxId": "41875", "score": 1960.0}, {"name": "chr_13_RCC716", "taxId": "41875", "score": 1956.0}, {"name": "chr_13_RCC716", "taxId": "41875", "score": 1953.0}, {"name": "chr_13_RCC716", "taxId": "41875", "score": 1951.0}, {"name": "chr_13_RCC716", "taxId": "41875", "score": 1916.0}, {"name": "chr_13_RCC716", "taxId": "41875", "score": 1893.0}, {"name": "chr_13_RCC716", "taxId": "41875", "score": 1836.0}, {"name": "chr_13_RCC716", "taxId": "41875", "score": 1821.0}, {"name": "chr_13_RCC716", "taxId": "41875", "score": 1799.0}, {"name": "chr_13_RCC716", "taxId": "41875", "score": 1786.0}, {"name": "chr_13_RCC716", "taxId": "41875", "score": 1781.0}, {"name": "chr_13_RCC716", "taxId": "41875", "score": 1766.0}, {"name": "chr_13_RCC716", "taxId": "41875", "score": 1749.0}, {"name": "chr_13_RCC716", "taxId": "41875", "score": 1722.0}, {"name": "chr_13_RCC716", "taxId": "41875", "score": 1716.0}, {"name": "chr_13_RCC716", "taxId": "41875", "score": 1711.0}, {"name": "chr_13_RCC716", "taxId": "41875", "score": 1707.0}, {"name": "chr_13_RCC716", "taxId": "41875", "score": 1681.0}, {"name": "chr_13_RCC716", "taxId": "41875", "score": 1644.0}, {"name": "chr_13_RCC716", "taxId": "41875", "score": 1640.0}, {"name": "chr_13_RCC716", "taxId": "41875", "score": 1639.0}, {"name": "chr_13_RCC716", "taxId": "41875", "score": 1626.0}, {"name": "chr_13_RCC716", "taxId": "41875", "score": 1624.0}, {"name": "chr_13_RCC716", "taxId": "41875", "score": 1620.0}, {"name": "chr_13_RCC716", "taxId": "41875", "score": 1605.0}, {"name": "chr_13_RCC716", "taxId": "41875", "score": 1605.0}, {"name": "chr_13_RCC716", "taxId": "41875", "score": 1596.0}, {"name": "chr_13_RCC716", "taxId": "41875", "score": 1583.0}, {"name": "chr_13_RCC716", "taxId": "41875", "score": 1548.0}, {"name": "chr_13_RCC716", "taxId": "41875", "score": 1544.0}, {"name": "chr_13_RCC716", "taxId": "41875", "score": 1544.0}, {"name": "chr_13_RCC716", "taxId": "41875", "score": 1541.0}, {"name": "chr_13_RCC716", "taxId": "41875", "score": 1535.0}, {"name": "chr_13_RCC716", "taxId": "41875", "score": 1531.0}, {"name": "chr_13_RCC716", "taxId": "41875", "score": 1511.0}, {"name": "chr_13_RCC716", "taxId": "41875", "score": 1496.0}, {"name": "chr_13_RCC716", "taxId": "41875", "score": 1493.0}, {"name": "chr_13_RCC716", "taxId": "41875", "score": 1485.0}, {"name": "chr_13_RCC716", "taxId": "41875", "score": 1467.0}, {"name": "chr_13_RCC716", "taxId": "41875", "score": 1452.0}, {"name": "chr_13_RCC716", "taxId": "41875", "score": 1443.0}, {"name": "chr_13_RCC716", "taxId": "41875", "score": 1428.0}, {"name": "chr_13_RCC716", "taxId": "41875", "score": 1358.0}, {"name": "chr_13_RCC716", "taxId": "41875", "score": 1352.0}, {"name": "chr_13_RCC716", "taxId": "41875", "score": 1347.0}, {"name": "chr_13_RCC716", "taxId": "41875", "score": 1341.0}, {"name": "chr_13_RCC716", "taxId": "41875", "score": 1332.0}, {"name": "chr_13_RCC716", "taxId": "41875", "score": 1312.0}, {"name": "chr_13_RCC716", "taxId": "41875", "score": 1295.0}, {"name": "chr_13_RCC716", "taxId": "41875", "score": 1280.0}, {"name": "chr_13_RCC716", "taxId": "41875", "score": 1234.0}, {"name": "chr_13_RCC716", "taxId": "41875", "score": 1230.0}, {"name": "chr_13_RCC716", "taxId": "41875", "score": 1227.0}, {"name": "chr_13_RCC716", "taxId": "41875", "score": 1182.0}, {"name": "chr_13_RCC716", "taxId": "41875", "score": 1182.0}, {"name": "chr_13_RCC716", "taxId": "41875", "score": 1168.0}, {"name": "chr_13_RCC716", "taxId": "41875", "score": 1157.0}, {"name": "chr_13_RCC716", "taxId": "41875", "score": 1149.0}, {"name": "chr_13_RCC716", "taxId": "41875", "score": 1122.0}, {"name": "chr_13_RCC716", "taxId": "41875", "score": 1116.0}, {"name": "chr_13_RCC716", "taxId": "41875", "score": 1114.0}, {"name": "chr_13_RCC716", "taxId": "41875", "score": 1107.0}, {"name": "chr_13_RCC716", "taxId": "41875", "score": 1090.0}, {"name": "chr_13_RCC716", "taxId": "41875", "score": 1085.0}, {"name": "chr_13_RCC716", "taxId": "41875", "score": 1085.0}, {"name": "chr_13_RCC716", "taxId": "41875", "score": 1081.0}, {"name": "chr_13_RCC716", "taxId": "41875", "score": 1070.0}, {"name": "chr_13_RCC716", "taxId": "41875", "score": 1057.0}, {"name": "chr_13_RCC716", "taxId": "41875", "score": 1053.0}, {"name": "chr_13_RCC716", "taxId": "41875", "score": 1048.0}, {"name": "chr_13_RCC716", "taxId": "41875", "score": 1042.0}, {"name": "chr_13_RCC716", "taxId": "41875", "score": 1035.0}, {"name": "chr_13_RCC716", "taxId": "41875", "score": 1029.0}, {"name": "chr_13_RCC716", "taxId": "41875", "score": 1024.0}, {"name": "chr_13_RCC716", "taxId": "41875", "score": 1020.0}, {"name": "chr_13_RCC716", "taxId": "41875", "score": 1020.0}, {"name": "chr_13_RCC716", "taxId": "41875", "score": 1018.0}, {"name": "chr_13_RCC716", "taxId": "41875", "score": 1014.0}, {"name": "chr_13_RCC716", "taxId": "41875", "score": 1013.0}, {"name": "chr_13_RCC716", "taxId": "41875", "score": 1013.0}, {"name": "chr_13_RCC716", "taxId": "41875", "score": 1007.0}, {"name": "chr_13_RCC716", "taxId": "41875", "score": 1002.0}, {"name": "chr_13_RCC716", "taxId": "41875", "score": 1002.0}, {"name": "chr_13_RCC716", "taxId": "41875", "score": 996.0}, {"name": "chr_13_RCC716", "taxId": "41875", "score": 985.0}, {"name": "chr_13_RCC716", "taxId": "41875", "score": 983.0}, {"name": "chr_13_RCC716", "taxId": "41875", "score": 983.0}, {"name": "chr_13_RCC716", "taxId": "41875", "score": 966.0}, {"name": "chr_13_RCC716", "taxId": "41875", "score": 955.0}, {"name": "chr_13_RCC716", "taxId": "41875", "score": 953.0}, {"name": "chr_13_RCC716", "taxId": "41875", "score": 950.0}, {"name": "chr_13_RCC716", "taxId": "41875", "score": 942.0}, {"name": "chr_13_RCC716", "taxId": "41875", "score": 942.0}, {"name": "chr_13_RCC716", "taxId": "41875", "score": 941.0}, {"name": "chr_13_RCC716", "taxId": "41875", "score": 935.0}, {"name": "chr_13_RCC716", "taxId": "41875", "score": 931.0}, {"name": "chr_13_RCC716", "taxId": "41875", "score": 926.0}, {"name": "chr_13_RCC716", "taxId": "41875", "score": 922.0}, {"name": "chr_13_RCC716", "taxId": "41875", "score": 920.0}, {"name": "chr_13_RCC716", "taxId": "41875", "score": 907.0}, {"name": "chr_13_RCC716", "taxId": "41875", "score": 905.0}, {"name": "chr_13_RCC716", "taxId": "41875", "score": 904.0}, {"name": "chr_13_RCC716", "taxId": "41875", "score": 881.0}, {"name": "chr_13_RCC716", "taxId": "41875", "score": 874.0}, {"name": "chr_13_RCC716", "taxId": "41875", "score": 870.0}, {"name": "chr_13_RCC716", "taxId": "41875", "score": 867.0}, {"name": "chr_13_RCC716", "taxId": "41875", "score": 865.0}, {"name": "chr_13_RCC716", "taxId": "41875", "score": 863.0}, {"name": "chr_13_RCC716", "taxId": "41875", "score": 861.0}, {"name": "chr_13_RCC716", "taxId": "41875", "score": 861.0}, {"name": "chr_13_RCC716", "taxId": "41875", "score": 856.0}, {"name": "chr_13_RCC716", "taxId": "41875", "score": 856.0}, {"name": "chr_13_RCC716", "taxId": "41875", "score": 854.0}, {"name": "chr_13_RCC716", "taxId": "41875", "score": 854.0}, {"name": "chr_13_RCC716", "taxId": "41875", "score": 850.0}, {"name": "chr_13_RCC716", "taxId": "41875", "score": 848.0}, {"name": "chr_13_RCC716", "taxId": "41875", "score": 837.0}, {"name": "chr_13_RCC716", "taxId": "41875", "score": 837.0}, {"name": "chr_13_RCC716", "taxId": "41875", "score": 833.0}, {"name": "chr_13_RCC716", "taxId": "41875", "score": 828.0}, {"name": "chr_13_RCC716", "taxId": "41875", "score": 828.0}, {"name": "chr_13_RCC716", "taxId": "41875", "score": 826.0}, {"name": "chr_13_RCC716", "taxId": "41875", "score": 824.0}, {"name": "chr_13_RCC716", "taxId": "41875", "score": 824.0}, {"name": "chr_13_RCC716", "taxId": "41875", "score": 822.0}, {"name": "chr_13_RCC716", "taxId": "41875", "score": 819.0}, {"name": "chr_13_RCC716", "taxId": "41875", "score": 815.0}, {"name": "chr_13_RCC716", "taxId": "41875", "score": 804.0}, {"name": "chr_13_RCC716", "taxId": "41875", "score": 800.0}, {"name": "chr_13_RCC716", "taxId": "41875", "score": 795.0}, {"name": "chr_13_RCC716", "taxId": "41875", "score": 793.0}, {"name": "chr_13_RCC716", "taxId": "41875", "score": 791.0}, {"name": "chr_13_RCC716", "taxId": "41875", "score": 789.0}, {"name": "chr_13_RCC716", "taxId": "41875", "score": 784.0}, {"name": "chr_13_RCC716", "taxId": "41875", "score": 782.0}, {"name": "chr_13_RCC716", "taxId": "41875", "score": 778.0}, {"name": "chr_13_RCC716", "taxId": "41875", "score": 778.0}, {"name": "chr_13_RCC716", "taxId": "41875", "score": 773.0}, {"name": "chr_13_RCC716", "taxId": "41875", "score": 773.0}, {"name": "chr_13_RCC716", "taxId": "41875", "score": 771.0}, {"name": "chr_13_RCC716", "taxId": "41875", "score": 771.0}, {"name": "chr_13_RCC716", "taxId": "41875", "score": 769.0}, {"name": "chr_13_RCC716", "taxId": "41875", "score": 761.0}, {"name": "chr_13_RCC716", "taxId": "41875", "score": 745.0}, {"name": "chr_13_RCC716", "taxId": "41875", "score": 745.0}, {"name": "chr_13_RCC716", "taxId": "41875", "score": 743.0}, {"name": "chr_13_RCC716", "taxId": "41875", "score": 743.0}, {"name": "chr_13_RCC716", "taxId": "41875", "score": 739.0}, {"name": "chr_13_RCC716", "taxId": "41875", "score": 736.0}, {"name": "chr_13_RCC716", "taxId": "41875", "score": 736.0}, {"name": "chr_13_RCC716", "taxId": "41875", "score": 734.0}, {"name": "chr_13_RCC716", "taxId": "41875", "score": 730.0}, {"name": "chr_13_RCC716", "taxId": "41875", "score": 712.0}, {"name": "chr_13_RCC716", "taxId": "41875", "score": 706.0}, {"name": "chr_13_RCC716", "taxId": "41875", "score": 702.0}, {"name": "chr_13_RCC716", "taxId": "41875", "score": 697.0}, {"name": "chr_13_RCC716", "taxId": "41875", "score": 693.0}, {"name": "chr_13_RCC716", "taxId": "41875", "score": 684.0}, {"name": "chr_13_RCC716", "taxId": "41875", "score": 676.0}, {"name": "chr_13_RCC716", "taxId": "41875", "score": 676.0}, {"name": "chr_13_RCC716", "taxId": "41875", "score": 676.0}, {"name": "chr_13_RCC716", "taxId": "41875", "score": 676.0}, {"name": "chr_13_RCC716", "taxId": "41875", "score": 671.0}, {"name": "chr_13_RCC716", "taxId": "41875", "score": 669.0}, {"name": "chr_13_RCC716", "taxId": "41875", "score": 665.0}, {"name": "chr_13_RCC716", "taxId": "41875", "score": 665.0}, {"name": "chr_13_RCC716", "taxId": "41875", "score": 664.0}, {"name": "chr_13_RCC716", "taxId": "41875", "score": 660.0}, {"name": "chr_13_RCC716", "taxId": "41875", "score": 658.0}, {"name": "chr_13_RCC716", "taxId": "41875", "score": 658.0}, {"name": "chr_13_RCC716", "taxId": "41875", "score": 656.0}, {"name": "chr_13_RCC716", "taxId": "41875", "score": 649.0}, {"name": "chr_13_RCC716", "taxId": "41875", "score": 649.0}, {"name": "chr_13_RCC716", "taxId": "41875", "score": 647.0}, {"name": "chr_13_RCC716", "taxId": "41875", "score": 645.0}, {"name": "chr_13_RCC716", "taxId": "41875", "score": 645.0}, {"name": "chr_13_RCC716", "taxId": "41875", "score": 636.0}, {"name": "chr_13_RCC716", "taxId": "41875", "score": 632.0}, {"name": "chr_13_RCC716", "taxId": "41875", "score": 617.0}, {"name": "chr_13_RCC716", "taxId": "41875", "score": 617.0}, {"name": "chr_13_RCC716", "taxId": "41875", "score": 614.0}, {"name": "chr_13_RCC716", "taxId": "41875", "score": 612.0}, {"name": "chr_13_RCC716", "taxId": "41875", "score": 612.0}, {"name": "chr_13_RCC716", "taxId": "41875", "score": 606.0}, {"name": "chr_13_RCC716", "taxId": "41875", "score": 601.0}, {"name": "chr_13_RCC716", "taxId": "41875", "score": 601.0}, {"name": "chr_13_RCC716", "taxId": "41875", "score": 601.0}, {"name": "chr_13_RCC716", "taxId": "41875", "score": 599.0}, {"name": "chr_13_RCC716", "taxId": "41875", "score": 595.0}, {"name": "chr_13_RCC716", "taxId": "41875", "score": 593.0}, {"name": "chr_13_RCC716", "taxId": "41875", "score": 588.0}, {"name": "chr_13_RCC716", "taxId": "41875", "score": 588.0}, {"name": "chr_13_RCC716", "taxId": "41875", "score": 580.0}, {"name": "chr_13_RCC716", "taxId": "41875", "score": 577.0}, {"name": "chr_13_RCC716", "taxId": "41875", "score": 575.0}, {"name": "chr_13_RCC716", "taxId": "41875", "score": 571.0}, {"name": "chr_13_RCC716", "taxId": "41875", "score": 551.0}, {"name": "chr_13_RCC716", "taxId": "41875", "score": 551.0}, {"name": "chr_13_RCC716", "taxId": "41875", "score": 547.0}, {"name": "chr_13_RCC716", "taxId": "41875", "score": 540.0}, {"name": "chr_13_RCC716", "taxId": "41875", "score": 536.0}, {"name": "chr_13_RCC716", "taxId": "41875", "score": 534.0}, {"name": "chr_13_RCC716", "taxId": "41875", "score": 534.0}, {"name": "chr_13_RCC716", "taxId": "41875", "score": 520.0}, {"name": "chr_13_RCC716", "taxId": "41875", "score": 520.0}, {"name": "chr_13_RCC716", "taxId": "41875", "score": 510.0}, {"name": "chr_13_RCC716", "taxId": "41875", "score": 507.0}, {"name": "chr_13_RCC716", "taxId": "41875", "score": 505.0}, {"name": "chr_13_RCC716", "taxId": "41875", "score": 503.0}, {"name": "chr_13_RCC716", "taxId": "41875", "score": 497.0}, {"name": "chr_13_RCC716", "taxId": "41875", "score": 494.0}, {"name": "chr_13_RCC716", "taxId": "41875", "score": 490.0}, {"name": "chr_13_RCC716", "taxId": "41875", "score": 488.0}, {"name": "chr_13_RCC716", "taxId": "41875", "score": 488.0}, {"name": "chr_13_RCC716", "taxId": "41875", "score": 488.0}, {"name": "chr_13_RCC716", "taxId": "41875", "score": 486.0}, {"name": "chr_13_RCC716", "taxId": "41875", "score": 484.0}, {"name": "chr_13_RCC716", "taxId": "41875", "score": 479.0}, {"name": "chr_13_RCC716", "taxId": "41875", "score": 477.0}, {"name": "chr_13_RCC716", "taxId": "41875", "score": 472.0}, {"name": "chr_13_RCC716", "taxId": "41875", "score": 464.0}, {"name": "chr_13_RCC716", "taxId": "41875", "score": 462.0}, {"name": "chr_13_RCC716", "taxId": "41875", "score": 460.0}, {"name": "chr_13_RCC716", "taxId": "41875", "score": 457.0}, {"name": "chr_13_RCC716", "taxId": "41875", "score": 451.0}, {"name": "chr_13_RCC716", "taxId": "41875", "score": 451.0}, {"name": "chr_13_RCC716", "taxId": "41875", "score": 451.0}, {"name": "chr_13_RCC716", "taxId": "41875", "score": 446.0}, {"name": "chr_13_RCC716", "taxId": "41875", "score": 436.0}, {"name": "chr_13_RCC716", "taxId": "41875", "score": 436.0}, {"name": "chr_13_RCC716", "taxId": "41875", "score": 429.0}, {"name": "chr_13_RCC716", "taxId": "41875", "score": 425.0}, {"name": "chr_13_RCC716", "taxId": "41875", "score": 425.0}, {"name": "chr_13_RCC716", "taxId": "41875", "score": 411.0}, {"name": "chr_13_RCC716", "taxId": "41875", "score": 407.0}, {"name": "chr_13_RCC716", "taxId": "41875", "score": 407.0}, {"name": "chr_13_RCC716", "taxId": "41875", "score": 401.0}, {"name": "chr_13_RCC716", "taxId": "41875", "score": 394.0}, {"name": "chr_13_RCC716", "taxId": "41875", "score": 385.0}, {"name": "chr_13_RCC716", "taxId": "41875", "score": 379.0}, {"name": "chr_13_RCC716", "taxId": "41875", "score": 375.0}, {"name": "chr_13_RCC716", "taxId": "41875", "score": 375.0}, {"name": "chr_13_RCC716", "taxId": "41875", "score": 368.0}, {"name": "chr_13_RCC716", "taxId": "41875", "score": 355.0}, {"name": "chr_13_RCC716", "taxId": "41875", "score": 355.0}, {"name": "chr_13_RCC716", "taxId": "41875", "score": 340.0}, {"name": "chr_13_RCC716", "taxId": "41875", "score": 339.0}, {"name": "chr_13_RCC716", "taxId": "41875", "score": 333.0}, {"name": "chr_13_RCC716", "taxId": "41875", "score": 327.0}, {"name": "chr_13_RCC716", "taxId": "41875", "score": 326.0}, {"name": "chr_13_RCC716", "taxId": "41875", "score": 326.0}, {"name": "chr_13_RCC716", "taxId": "41875", "score": 320.0}, {"name": "chr_13_RCC716", "taxId": "41875", "score": 320.0}, {"name": "chr_13_RCC716", "taxId": "41875", "score": 316.0}, {"name": "chr_13_RCC716", "taxId": "41875", "score": 316.0}, {"name": "chr_13_RCC716", "taxId": "41875", "score": 313.0}, {"name": "chr_13_RCC716", "taxId": "41875", "score": 311.0}, {"name": "chr_13_RCC716", "taxId": "41875", "score": 309.0}, {"name": "chr_13_RCC716", "taxId": "41875", "score": 307.0}, {"name": "chr_13_RCC716", "taxId": "41875", "score": 305.0}, {"name": "chr_13_RCC716", "taxId": "41875", "score": 305.0}, {"name": "chr_13_RCC716", "taxId": "41875", "score": 300.0}, {"name": "chr_13_RCC716", "taxId": "41875", "score": 294.0}, {"name": "chr_13_RCC716", "taxId": "41875", "score": 291.0}, {"name": "chr_13_RCC716", "taxId": "41875", "score": 289.0}, {"name": "chr_13_RCC716", "taxId": "41875", "score": 285.0}, {"name": "chr_13_RCC716", "taxId": "41875", "score": 285.0}, {"name": "chr_13_RCC716", "taxId": "41875", "score": 283.0}, {"name": "chr_13_RCC716", "taxId": "41875", "score": 279.0}, {"name": "chr_13_RCC716", "taxId": "41875", "score": 278.0}, {"name": "chr_13_RCC716", "taxId": "41875", "score": 278.0}, {"name": "chr_13_RCC716", "taxId": "41875", "score": 276.0}, {"name": "chr_13_RCC716", "taxId": "41875", "score": 276.0}, {"name": "chr_13_RCC716", "taxId": "41875", "score": 276.0}, {"name": "chr_13_RCC716", "taxId": "41875", "score": 267.0}, {"name": "chr_13_RCC716", "taxId": "41875", "score": 265.0}, {"name": "chr_13_RCC716", "taxId": "41875", "score": 263.0}, {"name": "chr_13_RCC716", "taxId": "41875", "score": 263.0}, {"name": "chr_13_RCC716", "taxId": "41875", "score": 254.0}, {"name": "chr_13_RCC716", "taxId": "41875", "score": 254.0}, {"name": "chr_13_RCC716", "taxId": "41875", "score": 222.0}, {"name": "chr_13_RCC716", "taxId": "41875", "score": 220.0}, {"name": "chr_13_RCC716", "taxId": "41875", "score": 217.0}, {"name": "chr_13_RCC716", "taxId": "41875", "score": 211.0}, {"name": "chr_13_RCC716", "taxId": "41875", "score": 211.0}, {"name": "chr_13_RCC716", "taxId": "41875", "score": 209.0}, {"name": "chr_13_RCC716", "taxId": "41875", "score": 209.0}, {"name": "chr_13_RCC716", "taxId": "41875", "score": 198.0}, {"name": "chr_13_RCC716", "taxId": "41875", "score": 195.0}, {"name": "chr_13_RCC716", "taxId": "41875", "score": 195.0}, {"name": "chr_13_RCC716", "taxId": "41875", "score": 193.0}, {"name": "chr_13_RCC716", "taxId": "41875", "score": 193.0}, {"name": "chr_13_RCC716", "taxId": "41875", "score": 185.0}, {"name": "chr_13_RCC716", "taxId": "41875", "score": 180.0}, {"name": "chr_13_RCC716", "taxId": "41875", "score": 180.0}, {"name": "chr_13_RCC716", "taxId": "41875", "score": 180.0}, {"name": "chr_13_RCC716", "taxId": "41875", "score": 180.0}, {"name": "chr_13_RCC716", "taxId": "41875", "score": 176.0}, {"name": "chr_13_RCC716", "taxId": "41875", "score": 167.0}, {"name": "chr_13_RCC716", "taxId": "41875", "score": 165.0}, {"name": "chr_13_RCC716", "taxId": "41875", "score": 163.0}, {"name": "chr_13_RCC716", "taxId": "41875", "score": 158.0}, {"name": "chr_13_RCC716", "taxId": "41875", "score": 148.0}, {"name": "chr_13_RCC716", "taxId": "41875", "score": 8645.0}, {"name": "chr_13_RCC716", "taxId": "41875", "score": 3544.0}, {"name": "chr_13_RCC716", "taxId": "41875", "score": 1116.0}, {"name": "chr_13_RCC716", "taxId": "41875", "score": 1085.0}, {"name": "chr_13_RCC716", "taxId": "41875", "score": 1070.0}, {"name": "chr_13_RCC716", "taxId": "41875", "score": 1053.0}, {"name": "chr_13_RCC716", "taxId": "41875", "score": 983.0}, {"name": "chr_13_RCC716", "taxId": "41875", "score": 953.0}, {"name": "chr_13_RCC716", "taxId": "41875", "score": 863.0}, {"name": "chr_13_RCC716", "taxId": "41875", "score": 854.0}, {"name": "chr_13_RCC716", "taxId": "41875", "score": 854.0}, {"name": "chr_13_RCC716", "taxId": "41875", "score": 828.0}, {"name": "chr_13_RCC716", "taxId": "41875", "score": 824.0}, {"name": "chr_13_RCC716", "taxId": "41875", "score": 815.0}, {"name": "chr_13_RCC716", "taxId": "41875", "score": 800.0}, {"name": "chr_13_RCC716", "taxId": "41875", "score": 793.0}, {"name": "chr_13_RCC716", "taxId": "41875", "score": 789.0}, {"name": "chr_13_RCC716", "taxId": "41875", "score": 778.0}, {"name": "chr_13_RCC716", "taxId": "41875", "score": 773.0}, {"name": "chr_13_RCC716", "taxId": "41875", "score": 771.0}, {"name": "chr_13_RCC716", "taxId": "41875", "score": 769.0}, {"name": "chr_13_RCC716", "taxId": "41875", "score": 758.0}, {"name": "chr_13_RCC716", "taxId": "41875", "score": 745.0}, {"name": "chr_13_RCC716", "taxId": "41875", "score": 470.0}, {"name": "chr_13_RCC716", "taxId": "41875", "score": 457.0}, {"name": "chr_13_RCC716", "taxId": "41875", "score": 385.0}, {"name": "chr_13_RCC716", "taxId": "41875", "score": 368.0}, {"name": "chr_13_RCC716", "taxId": "41875", "score": 339.0}, {"name": "chr_13_RCC716", "taxId": "41875", "score": 333.0}, {"name": "chr_13_RCC716", "taxId": "41875", "score": 320.0}, {"name": "chr_13_RCC716", "taxId": "41875", "score": 316.0}, {"name": "chr_13_RCC716", "taxId": "41875", "score": 313.0}, {"name": "chr_13_RCC716", "taxId": "41875", "score": 311.0}, {"name": "chr_13_RCC716", "taxId": "41875", "score": 278.0}, {"name": "chr_13_RCC716", "taxId": "41875", "score": 276.0}, {"name": "chr_13_RCC716", "taxId": "41875", "score": 263.0}, {"name": "chr_13_RCC716", "taxId": "41875", "score": 211.0}, {"name": "chr_13_RCC716", "taxId": "41875", "score": 7696.0}, {"name": "chr_13_RCC716", "taxId": "41875", "score": 176.0}, {"name": "chr_13_RCC716", "taxId": "41875", "score": 7280.0}, {"name": "chr_13_RCC716", "taxId": "41875", "score": 5075.0}, {"name": "chr_13_RCC716", "taxId": "41875", "score": 5011.0}, {"name": "chr_13_RCC716", "taxId": "41875", "score": 4702.0}, {"name": "chr_13_RCC716", "taxId": "41875", "score": 2998.0}, {"name": "chr_13_RCC716", "taxId": "41875", "score": 920.0}, {"name": "chr_13_RCC716", "taxId": "41875", "score": 3498.0}, {"name": "chr_13_RCC716", "taxId": "41875", "score": 220.0}, {"name": "chr_13_RCC716", "taxId": "41875", "score": 3439.0}, {"name": "chr_13_RCC716", "taxId": "41875", "score": 3376.0}, {"name": "chr_13_RCC716", "taxId": "41875", "score": 3295.0}, {"name": "chr_13_RCC716", "taxId": "41875", "score": 3295.0}, {"name": "chr_13_RCC716", "taxId": "41875", "score": 1184.0}, {"name": "chr_13_RCC716", "taxId": "41875", "score": 911.0}, {"name": "chr_13_RCC716", "taxId": "41875", "score": 3110.0}, {"name": "chr_13_RCC716", "taxId": "41875", "score": 3066.0}, {"name": "chr_13_RCC716", "taxId": "41875", "score": 3027.0}, {"name": "chr_13_RCC716", "taxId": "41875", "score": 250.0}, {"name": "chr_13_RCC716", "taxId": "41875", "score": 2974.0}, {"name": "chr_13_RCC716", "taxId": "41875", "score": 1035.0}, {"name": "chr_13_RCC716", "taxId": "41875", "score": 1024.0}, {"name": "chr_13_RCC716", "taxId": "41875", "score": 1018.0}, {"name": "chr_13_RCC716", "taxId": "41875", "score": 1013.0}, {"name": "chr_13_RCC716", "taxId": "41875", "score": 1007.0}, {"name": "chr_13_RCC716", "taxId": "41875", "score": 1002.0}, {"name": "chr_13_RCC716", "taxId": "41875", "score": 784.0}, {"name": "chr_13_RCC716", "taxId": "41875", "score": 761.0}, {"name": "chr_13_RCC716", "taxId": "41875", "score": 676.0}, {"name": "chr_13_RCC716", "taxId": "41875", "score": 664.0}, {"name": "chr_13_RCC716", "taxId": "41875", "score": 660.0}, {"name": "chr_13_RCC716", "taxId": "41875", "score": 658.0}, {"name": "chr_13_RCC716", "taxId": "41875", "score": 612.0}, {"name": "chr_13_RCC716", "taxId": "41875", "score": 595.0}, {"name": "chr_13_RCC716", "taxId": "41875", "score": 451.0}, {"name": "chr_13_RCC716", "taxId": "41875", "score": 451.0}, {"name": "chr_13_RCC716", "taxId": "41875", "score": 291.0}, {"name": "chr_13_RCC716", "taxId": "41875", "score": 2933.0}, {"name": "chr_13_RCC716", "taxId": "41875", "score": 2889.0}, {"name": "chr_13_RCC716", "taxId": "41875", "score": 167.0}, {"name": "chr_13_RCC716", "taxId": "41875", "score": 2880.0}, {"name": "chr_13_RCC716", "taxId": "41875", "score": 1214.0}, {"name": "chr_13_RCC716", "taxId": "41875", "score": 905.0}, {"name": "chr_13_RCC716", "taxId": "41875", "score": 2745.0}, {"name": "chr_13_RCC716", "taxId": "41875", "score": 2713.0}, {"name": "chr_13_RCC716", "taxId": "41875", "score": 2599.0}, {"name": "chr_13_RCC716", "taxId": "41875", "score": 2549.0}, {"name": "chr_13_RCC716", "taxId": "41875", "score": 2495.0}, {"name": "chr_13_RCC716", "taxId": "41875", "score": 2425.0}, {"name": "chr_13_RCC716", "taxId": "41875", "score": 2407.0}, {"name": "chr_13_RCC716", "taxId": "41875", "score": 2372.0}, {"name": "chr_13_RCC716", "taxId": "41875", "score": 2338.0}, {"name": "chr_13_RCC716", "taxId": "41875", "score": 2309.0}, {"name": "chr_13_RCC716", "taxId": "41875", "score": 2290.0}, {"name": "chr_13_RCC716", "taxId": "41875", "score": 1055.0}, {"name": "chr_13_RCC716", "taxId": "41875", "score": 894.0}, {"name": "chr_13_RCC716", "taxId": "41875", "score": 804.0}, {"name": "chr_13_RCC716", "taxId": "41875", "score": 802.0}, {"name": "chr_13_RCC716", "taxId": "41875", "score": 508.0}, {"name": "chr_13_RCC716", "taxId": "41875", "score": 490.0}, {"name": "chr_13_RCC716", "taxId": "41875", "score": 182.0}, {"name": "chr_13_RCC716", "taxId": "41875", "score": 2276.0}, {"name": "chr_13_RCC716", "taxId": "41875", "score": 2207.0}, {"name": "chr_13_RCC716", "taxId": "41875", "score": 2207.0}, {"name": "chr_13_RCC716", "taxId": "41875", "score": 2191.0}, {"name": "chr_13_RCC716", "taxId": "41875", "score": 2154.0}, {"name": "chr_13_RCC716", "taxId": "41875", "score": 2137.0}, {"name": "chr_13_RCC716", "taxId": "41875", "score": 2134.0}, {"name": "chr_13_RCC716", "taxId": "41875", "score": 2128.0}, {"name": "chr_13_RCC716", "taxId": "41875", "score": 327.0}, {"name": "chr_13_RCC716", "taxId": "41875", "score": 2043.0}, {"name": "chr_13_RCC716", "taxId": "41875", "score": 1999.0}, {"name": "chr_13_RCC716", "taxId": "41875", "score": 1988.0}, {"name": "chr_13_RCC716", "taxId": "41875", "score": 1947.0}, {"name": "chr_13_RCC716", "taxId": "41875", "score": 1917.0}, {"name": "chr_13_RCC716", "taxId": "41875", "score": 1916.0}, {"name": "chr_13_RCC716", "taxId": "41875", "score": 1906.0}, {"name": "chr_13_RCC716", "taxId": "41875", "score": 1893.0}, {"name": "chr_13_RCC716", "taxId": "41875", "score": 645.0}, {"name": "chr_13_RCC716", "taxId": "41875", "score": 385.0}, {"name": "chr_13_RCC716", "taxId": "41875", "score": 1855.0}, {"name": "chr_13_RCC716", "taxId": "41875", "score": 1836.0}, {"name": "chr_13_RCC716", "taxId": "41875", "score": 592.0}, {"name": "chr_13_RCC716", "taxId": "41875", "score": 1834.0}, {"name": "chr_13_RCC716", "taxId": "41875", "score": 1797.0}, {"name": "chr_13_RCC716", "taxId": "41875", "score": 584.0}, {"name": "chr_13_RCC716", "taxId": "41875", "score": 1834.0}, {"name": "chr_13_RCC716", "taxId": "41875", "score": 1797.0}, {"name": "chr_13_RCC716", "taxId": "41875", "score": 584.0}, {"name": "chr_13_RCC716", "taxId": "41875", "score": 427.0}, {"name": "chr_13_RCC716", "taxId": "41875", "score": 427.0}, {"name": "chr_13_RCC716", "taxId": "41875", "score": 213.0}, {"name": "chr_13_RCC716", "taxId": "41875", "score": 1781.0}, {"name": "chr_13_RCC716", "taxId": "41875", "score": 1749.0}, {"name": "chr_13_RCC716", "taxId": "41875", "score": 1724.0}, {"name": "chr_13_RCC716", "taxId": "41875", "score": 1722.0}, {"name": "chr_13_RCC716", "taxId": "41875", "score": 1716.0}, {"name": "chr_13_RCC716", "taxId": "41875", "score": 305.0}, {"name": "chr_13_RCC716", "taxId": "41875", "score": 1707.0}, {"name": "chr_13_RCC716", "taxId": "41875", "score": 1707.0}, {"name": "chr_13_RCC716", "taxId": "41875", "score": 396.0}, {"name": "chr_13_RCC716", "taxId": "41875", "score": 1705.0}, {"name": "chr_13_RCC716", "taxId": "41875", "score": 189.0}, {"name": "chr_13_RCC716", "taxId": "41875", "score": 1677.0}, {"name": "chr_13_RCC716", "taxId": "41875", "score": 1640.0}, {"name": "chr_13_RCC716", "taxId": "41875", "score": 1639.0}, {"name": "chr_13_RCC716", "taxId": "41875", "score": 1637.0}, {"name": "chr_13_RCC716", "taxId": "41875", "score": 209.0}, {"name": "chr_13_RCC716", "taxId": "41875", "score": 1626.0}, {"name": "chr_13_RCC716", "taxId": "41875", "score": 1624.0}, {"name": "chr_13_RCC716", "taxId": "41875", "score": 1616.0}, {"name": "chr_13_RCC716", "taxId": "41875", "score": 1613.0}, {"name": "chr_13_RCC716", "taxId": "41875", "score": 1605.0}, {"name": "chr_13_RCC716", "taxId": "41875", "score": 1605.0}, {"name": "chr_13_RCC716", "taxId": "41875", "score": 534.0}, {"name": "chr_13_RCC716", "taxId": "41875", "score": 1583.0}, {"name": "chr_13_RCC716", "taxId": "41875", "score": 1544.0}, {"name": "chr_13_RCC716", "taxId": "41875", "score": 1541.0}, {"name": "chr_13_RCC716", "taxId": "41875", "score": 1537.0}, {"name": "chr_13_RCC716", "taxId": "41875", "score": 1535.0}, {"name": "chr_13_RCC716", "taxId": "41875", "score": 1530.0}, {"name": "chr_13_RCC716", "taxId": "41875", "score": 1528.0}, {"name": "chr_13_RCC716", "taxId": "41875", "score": 1511.0}, {"name": "chr_13_RCC716", "taxId": "41875", "score": 1509.0}, {"name": "chr_13_RCC716", "taxId": "41875", "score": 1493.0}, {"name": "chr_13_RCC716", "taxId": "41875", "score": 922.0}, {"name": "chr_13_RCC716", "taxId": "41875", "score": 861.0}, {"name": "chr_13_RCC716", "taxId": "41875", "score": 1493.0}, {"name": "chr_13_RCC716", "taxId": "41875", "score": 379.0}, {"name": "chr_13_RCC716", "taxId": "41875", "score": 1491.0}, {"name": "chr_13_RCC716", "taxId": "41875", "score": 1482.0}, {"name": "chr_13_RCC716", "taxId": "41875", "score": 1463.0}, {"name": "chr_13_RCC716", "taxId": "41875", "score": 1456.0}, {"name": "chr_13_RCC716", "taxId": "41875", "score": 1452.0}, {"name": "chr_13_RCC716", "taxId": "41875", "score": 1157.0}, {"name": "chr_13_RCC716", "taxId": "41875", "score": 1443.0}, {"name": "chr_13_RCC716", "taxId": "41875", "score": 1382.0}, {"name": "chr_13_RCC716", "taxId": "41875", "score": 1369.0}, {"name": "chr_13_RCC716", "taxId": "41875", "score": 1358.0}, {"name": "chr_13_RCC716", "taxId": "41875", "score": 1352.0}, {"name": "chr_13_RCC716", "taxId": "41875", "score": 209.0}, {"name": "chr_13_RCC716", "taxId": "41875", "score": 1347.0}, {"name": "chr_13_RCC716", "taxId": "41875", "score": 848.0}, {"name": "chr_13_RCC716", "taxId": "41875", "score": 1341.0}, {"name": "chr_13_RCC716", "taxId": "41875", "score": 1330.0}, {"name": "chr_13_RCC716", "taxId": "41875", "score": 861.0}, {"name": "chr_13_RCC716", "taxId": "41875", "score": 1312.0}, {"name": "chr_13_RCC716", "taxId": "41875", "score": 1295.0}, {"name": "chr_13_RCC716", "taxId": "41875", "score": 148.0}, {"name": "chr_13_RCC716", "taxId": "41875", "score": 1245.0}, {"name": "chr_13_RCC716", "taxId": "41875", "score": 1227.0}, {"name": "chr_13_RCC716", "taxId": "41875", "score": 1227.0}, {"name": "chr_13_RCC716", "taxId": "41875", "score": 1184.0}, {"name": "chr_13_RCC716", "taxId": "41875", "score": 911.0}, {"name": "chr_13_RCC716", "taxId": "41875", "score": 1182.0}, {"name": "chr_13_RCC716", "taxId": "41875", "score": 1182.0}, {"name": "chr_13_RCC716", "taxId": "41875", "score": 505.0}, {"name": "chr_13_RCC716", "taxId": "41875", "score": 1160.0}, {"name": "chr_13_RCC716", "taxId": "41875", "score": 1147.0}, {"name": "chr_13_RCC716", "taxId": "41875", "score": 1122.0}, {"name": "chr_13_RCC716", "taxId": "41875", "score": 1114.0}, {"name": "chr_13_RCC716", "taxId": "41875", "score": 1055.0}, {"name": "chr_13_RCC716", "taxId": "41875", "score": 508.0}, {"name": "chr_13_RCC716", "taxId": "41875", "score": 490.0}, {"name": "chr_13_RCC716", "taxId": "41875", "score": 1114.0}, {"name": "chr_13_RCC716", "taxId": "41875", "score": 1107.0}, {"name": "chr_13_RCC716", "taxId": "41875", "score": 222.0}, {"name": "chr_13_RCC716", "taxId": "41875", "score": 1086.0}, {"name": "chr_13_RCC716", "taxId": "41875", "score": 1020.0}, {"name": "chr_13_RCC716", "taxId": "41875", "score": 326.0}, {"name": "chr_13_RCC716", "taxId": "41875", "score": 1085.0}, {"name": "chr_13_RCC716", "taxId": "41875", "score": 1055.0}, {"name": "chr_13_RCC716", "taxId": "41875", "score": 1048.0}, {"name": "chr_13_RCC716", "taxId": "41875", "score": 1042.0}, {"name": "chr_13_RCC716", "taxId": "41875", "score": 1027.0}, {"name": "chr_13_RCC716", "taxId": "41875", "score": 1018.0}, {"name": "chr_13_RCC716", "taxId": "41875", "score": 1011.0}, {"name": "chr_13_RCC716", "taxId": "41875", "score": 1007.0}, {"name": "chr_13_RCC716", "taxId": "41875", "score": 1003.0}, {"name": "chr_13_RCC716", "taxId": "41875", "score": 1002.0}, {"name": "chr_13_RCC716", "taxId": "41875", "score": 1002.0}, {"name": "chr_13_RCC716", "taxId": "41875", "score": 881.0}, {"name": "chr_13_RCC716", "taxId": "41875", "score": 1002.0}, {"name": "chr_13_RCC716", "taxId": "41875", "score": 579.0}, {"name": "chr_13_RCC716", "taxId": "41875", "score": 983.0}, {"name": "chr_13_RCC716", "taxId": "41875", "score": 972.0}, {"name": "chr_13_RCC716", "taxId": "41875", "score": 965.0}, {"name": "chr_13_RCC716", "taxId": "41875", "score": 383.0}, {"name": "chr_13_RCC716", "taxId": "41875", "score": 955.0}, {"name": "chr_13_RCC716", "taxId": "41875", "score": 944.0}, {"name": "chr_13_RCC716", "taxId": "41875", "score": 941.0}, {"name": "chr_13_RCC716", "taxId": "41875", "score": 743.0}, {"name": "chr_13_RCC716", "taxId": "41875", "score": 470.0}, {"name": "chr_13_RCC716", "taxId": "41875", "score": 941.0}, {"name": "chr_13_RCC716", "taxId": "41875", "score": 931.0}, {"name": "chr_13_RCC716", "taxId": "41875", "score": 237.0}, {"name": "chr_13_RCC716", "taxId": "41875", "score": 926.0}, {"name": "chr_13_RCC716", "taxId": "41875", "score": 907.0}, {"name": "chr_13_RCC716", "taxId": "41875", "score": 905.0}, {"name": "chr_13_RCC716", "taxId": "41875", "score": 904.0}, {"name": "chr_13_RCC716", "taxId": "41875", "score": 904.0}, {"name": "chr_13_RCC716", "taxId": "41875", "score": 195.0}, {"name": "chr_13_RCC716", "taxId": "41875", "score": 878.0}, {"name": "chr_13_RCC716", "taxId": "41875", "score": 874.0}, {"name": "chr_13_RCC716", "taxId": "41875", "score": 870.0}, {"name": "chr_13_RCC716", "taxId": "41875", "score": 867.0}, {"name": "chr_13_RCC716", "taxId": "41875", "score": 771.0}, {"name": "chr_13_RCC716", "taxId": "41875", "score": 865.0}, {"name": "chr_13_RCC716", "taxId": "41875", "score": 856.0}, {"name": "chr_13_RCC716", "taxId": "41875", "score": 856.0}, {"name": "chr_13_RCC716", "taxId": "41875", "score": 848.0}, {"name": "chr_13_RCC716", "taxId": "41875", "score": 837.0}, {"name": "chr_13_RCC716", "taxId": "41875", "score": 833.0}, {"name": "chr_13_RCC716", "taxId": "41875", "score": 832.0}, {"name": "chr_13_RCC716", "taxId": "41875", "score": 828.0}, {"name": "chr_13_RCC716", "taxId": "41875", "score": 736.0}, {"name": "chr_13_RCC716", "taxId": "41875", "score": 826.0}, {"name": "chr_13_RCC716", "taxId": "41875", "score": 612.0}, {"name": "chr_13_RCC716", "taxId": "41875", "score": 824.0}, {"name": "chr_13_RCC716", "taxId": "41875", "score": 822.0}, {"name": "chr_13_RCC716", "taxId": "41875", "score": 671.0}, {"name": "chr_13_RCC716", "taxId": "41875", "score": 819.0}, {"name": "chr_13_RCC716", "taxId": "41875", "score": 804.0}, {"name": "chr_13_RCC716", "taxId": "41875", "score": 802.0}, {"name": "chr_13_RCC716", "taxId": "41875", "score": 804.0}, {"name": "chr_13_RCC716", "taxId": "41875", "score": 795.0}, {"name": "chr_13_RCC716", "taxId": "41875", "score": 784.0}, {"name": "chr_13_RCC716", "taxId": "41875", "score": 767.0}, {"name": "chr_13_RCC716", "taxId": "41875", "score": 745.0}, {"name": "chr_13_RCC716", "taxId": "41875", "score": 743.0}, {"name": "chr_13_RCC716", "taxId": "41875", "score": 165.0}, {"name": "chr_13_RCC716", "taxId": "41875", "score": 741.0}, {"name": "chr_13_RCC716", "taxId": "41875", "score": 656.0}, {"name": "chr_13_RCC716", "taxId": "41875", "score": 630.0}, {"name": "chr_13_RCC716", "taxId": "41875", "score": 625.0}, {"name": "chr_13_RCC716", "taxId": "41875", "score": 196.0}, {"name": "chr_13_RCC716", "taxId": "41875", "score": 187.0}, {"name": "chr_13_RCC716", "taxId": "41875", "score": 734.0}, {"name": "chr_13_RCC716", "taxId": "41875", "score": 730.0}, {"name": "chr_13_RCC716", "taxId": "41875", "score": 710.0}, {"name": "chr_13_RCC716", "taxId": "41875", "score": 654.0}, {"name": "chr_13_RCC716", "taxId": "41875", "score": 706.0}, {"name": "chr_13_RCC716", "taxId": "41875", "score": 706.0}, {"name": "chr_13_RCC716", "taxId": "41875", "score": 158.0}, {"name": "chr_13_RCC716", "taxId": "41875", "score": 706.0}, {"name": "chr_13_RCC716", "taxId": "41875", "score": 673.0}, {"name": "chr_13_RCC716", "taxId": "41875", "score": 673.0}, {"name": "chr_13_RCC716", "taxId": "41875", "score": 597.0}, {"name": "chr_13_RCC716", "taxId": "41875", "score": 580.0}, {"name": "chr_13_RCC716", "taxId": "41875", "score": 307.0}, {"name": "chr_13_RCC716", "taxId": "41875", "score": 187.0}, {"name": "chr_13_RCC716", "taxId": "41875", "score": 187.0}, {"name": "chr_13_RCC716", "taxId": "41875", "score": 702.0}, {"name": "chr_13_RCC716", "taxId": "41875", "score": 693.0}, {"name": "chr_13_RCC716", "taxId": "41875", "score": 693.0}, {"name": "chr_13_RCC716", "taxId": "41875", "score": 643.0}, {"name": "chr_13_RCC716", "taxId": "41875", "score": 691.0}, {"name": "chr_13_RCC716", "taxId": "41875", "score": 689.0}, {"name": "chr_13_RCC716", "taxId": "41875", "score": 684.0}, {"name": "chr_13_RCC716", "taxId": "41875", "score": 316.0}, {"name": "chr_13_RCC716", "taxId": "41875", "score": 678.0}, {"name": "chr_13_RCC716", "taxId": "41875", "score": 676.0}, {"name": "chr_13_RCC716", "taxId": "41875", "score": 211.0}, {"name": "chr_13_RCC716", "taxId": "41875", "score": 676.0}, {"name": "chr_13_RCC716", "taxId": "41875", "score": 676.0}, {"name": "chr_13_RCC716", "taxId": "41875", "score": 671.0}, {"name": "chr_13_RCC716", "taxId": "41875", "score": 669.0}, {"name": "chr_13_RCC716", "taxId": "41875", "score": 267.0}, {"name": "chr_13_RCC716", "taxId": "41875", "score": 665.0}, {"name": "chr_13_RCC716", "taxId": "41875", "score": 662.0}, {"name": "chr_13_RCC716", "taxId": "41875", "score": 654.0}, {"name": "chr_13_RCC716", "taxId": "41875", "score": 647.0}, {"name": "chr_13_RCC716", "taxId": "41875", "score": 636.0}, {"name": "chr_13_RCC716", "taxId": "41875", "score": 632.0}, {"name": "chr_13_RCC716", "taxId": "41875", "score": 630.0}, {"name": "chr_13_RCC716", "taxId": "41875", "score": 617.0}, {"name": "chr_13_RCC716", "taxId": "41875", "score": 601.0}, {"name": "chr_13_RCC716", "taxId": "41875", "score": 601.0}, {"name": "chr_13_RCC716", "taxId": "41875", "score": 599.0}, {"name": "chr_13_RCC716", "taxId": "41875", "score": 551.0}, {"name": "chr_13_RCC716", "taxId": "41875", "score": 593.0}, {"name": "chr_13_RCC716", "taxId": "41875", "score": 588.0}, {"name": "chr_13_RCC716", "taxId": "41875", "score": 588.0}, {"name": "chr_13_RCC716", "taxId": "41875", "score": 580.0}, {"name": "chr_13_RCC716", "taxId": "41875", "score": 575.0}, {"name": "chr_13_RCC716", "taxId": "436017", "score": 558.0}, {"name": "chr_13_RCC716", "taxId": "436017", "score": 558.0}, {"name": "chr_13_RCC716", "taxId": "436017", "score": 327.0}, {"name": "chr_13_RCC716", "taxId": "41875", "score": 555.0}, {"name": "chr_13_RCC716", "taxId": "41875", "score": 555.0}, {"name": "chr_13_RCC716", "taxId": "41875", "score": 555.0}, {"name": "chr_13_RCC716", "taxId": "41875", "score": 551.0}, {"name": "chr_13_RCC716", "taxId": "41875", "score": 547.0}, {"name": "chr_13_RCC716", "taxId": "41875", "score": 544.0}, {"name": "chr_13_RCC716", "taxId": "41875", "score": 544.0}, {"name": "chr_13_RCC716", "taxId": "41875", "score": 544.0}, {"name": "chr_13_RCC716", "taxId": "41875", "score": 540.0}, {"name": "chr_13_RCC716", "taxId": "41875", "score": 534.0}, {"name": "chr_13_RCC716", "taxId": "41875", "score": 531.0}, {"name": "chr_13_RCC716", "taxId": "41875", "score": 145.0}, {"name": "chr_13_RCC716", "taxId": "41875", "score": 521.0}, {"name": "chr_13_RCC716", "taxId": "41875", "score": 510.0}, {"name": "chr_13_RCC716", "taxId": "41875", "score": 507.0}, {"name": "chr_13_RCC716", "taxId": "41875", "score": 503.0}, {"name": "chr_13_RCC716", "taxId": "41875", "score": 460.0}, {"name": "chr_13_RCC716", "taxId": "41875", "score": 494.0}, {"name": "chr_13_RCC716", "taxId": "41875", "score": 490.0}, {"name": "chr_13_RCC716", "taxId": "41875", "score": 488.0}, {"name": "chr_13_RCC716", "taxId": "41875", "score": 488.0}, {"name": "chr_13_RCC716", "taxId": "41875", "score": 309.0}, {"name": "chr_13_RCC716", "taxId": "41875", "score": 484.0}, {"name": "chr_13_RCC716", "taxId": "41875", "score": 484.0}, {"name": "chr_13_RCC716", "taxId": "41875", "score": 250.0}, {"name": "chr_13_RCC716", "taxId": "41875", "score": 477.0}, {"name": "chr_13_RCC716", "taxId": "41875", "score": 464.0}, {"name": "chr_13_RCC716", "taxId": "41875", "score": 462.0}, {"name": "chr_13_RCC716", "taxId": "41875", "score": 446.0}, {"name": "chr_13_RCC716", "taxId": "41875", "score": 446.0}, {"name": "chr_13_RCC716", "taxId": "41875", "score": 446.0}, {"name": "chr_13_RCC716", "taxId": "41875", "score": 436.0}, {"name": "chr_13_RCC716", "taxId": "41875", "score": 435.0}, {"name": "chr_13_RCC716", "taxId": "41875", "score": 433.0}, {"name": "chr_13_RCC716", "taxId": "41875", "score": 429.0}, {"name": "chr_13_RCC716", "taxId": "41875", "score": 425.0}, {"name": "chr_13_RCC716", "taxId": "41875", "score": 427.0}, {"name": "chr_13_RCC716", "taxId": "41875", "score": 427.0}, {"name": "chr_13_RCC716", "taxId": "41875", "score": 213.0}, {"name": "chr_13_RCC716", "taxId": "41875", "score": 418.0}, {"name": "chr_13_RCC716", "taxId": "41875", "score": 411.0}, {"name": "chr_13_RCC716", "taxId": "41875", "score": 407.0}, {"name": "chr_13_RCC716", "taxId": "41875", "score": 405.0}, {"name": "chr_13_RCC716", "taxId": "41875", "score": 394.0}, {"name": "chr_13_RCC716", "taxId": "41875", "score": 195.0}, {"name": "chr_13_RCC716", "taxId": "41875", "score": 387.0}, {"name": "chr_13_RCC716", "taxId": "41875", "score": 375.0}, {"name": "chr_13_RCC716", "taxId": "41875", "score": 375.0}, {"name": "chr_13_RCC716", "taxId": "41875", "score": 372.0}, {"name": "chr_13_RCC716", "taxId": "564608", "score": 368.0}, {"name": "chr_13_RCC716", "taxId": "41875", "score": 361.0}, {"name": "chr_13_RCC716", "taxId": "41875", "score": 355.0}, {"name": "chr_13_RCC716", "taxId": "41875", "score": 355.0}, {"name": "chr_13_RCC716", "taxId": "564608", "score": 348.0}, {"name": "chr_13_RCC716", "taxId": "436017", "score": 327.0}, {"name": "chr_13_RCC716", "taxId": "41875", "score": 307.0}, {"name": "chr_13_RCC716", "taxId": "70448", "score": 307.0}, {"name": "chr_13_RCC716", "taxId": "41875", "score": 305.0}, {"name": "chr_13_RCC716", "taxId": "41875", "score": 305.0}, {"name": "chr_13_RCC716", "taxId": "41875", "score": 278.0}, {"name": "chr_13_RCC716", "taxId": "41875", "score": 276.0}, {"name": "chr_13_RCC716", "taxId": "41875", "score": 265.0}, {"name": "chr_13_RCC716", "taxId": "41875", "score": 248.0}, {"name": "chr_13_RCC716", "taxId": "41875", "score": 248.0}, {"name": "chr_13_RCC716", "taxId": "564608", "score": 243.0}, {"name": "chr_13_RCC716", "taxId": "41875", "score": 217.0}, {"name": "chr_13_RCC716", "taxId": "41875", "score": 204.0}, {"name": "chr_13_RCC716", "taxId": "41875", "score": 196.0}, {"name": "chr_13_RCC716", "taxId": "41875", "score": 187.0}, {"name": "chr_13_RCC716", "taxId": "41875", "score": 193.0}, {"name": "chr_13_RCC716", "taxId": "41875", "score": 182.0}, {"name": "chr_13_RCC716", "taxId": "41875", "score": 174.0}, {"name": "chr_13_RCC716", "taxId": "41875", "score": 158.0}, {"name": "chr_13_RCC716", "taxId": "7160", "score": 147.0}, {"name": "chr_13_RCC716", "taxId": "34126", "score": 145.0}]}, "taxonomy": {"bestsum": {"species": {"tax": "Bathycoccus prasinos", "score": 820946.0, "c_index": 5}, "genus": {"tax": "Bathycoccus", "score": 820946.0, "c_index": 4}, "family": {"tax": "Bathycoccaceae", "score": 823023.0, "c_index": 3}, "order": {"tax": "Mamiellales", "score": 823982.0, "c_index": 2}, "phylum": {"tax": "Chlorophyta", "score": 824127.0, "c_index": 1}, "superkingdom": {"tax": "Eukaryota", "score": 824274.0, "c_index": 0}}}}, "chr_12_RCC716": {"name": "chr_12_RCC716", "length": 714434, "n_count": 0, "agct_count": 714434, "gc": 0.4814, "covs": {"bam0": 9.3407}, "read_cov": {"bam0": 26792}, "hits": {"tax0": [{"name": "chr_12_RCC716", "taxId": "41875", "score": 7644.0}, {"name": "chr_12_RCC716", "taxId": "41875", "score": 7337.0}, {"name": "chr_12_RCC716", "taxId": "41875", "score": 6235.0}, {"name": "chr_12_RCC716", "taxId": "41875", "score": 6183.0}, {"name": "chr_12_RCC716", "taxId": "41875", "score": 4362.0}, {"name": "chr_12_RCC716", "taxId": "41875", "score": 4253.0}, {"name": "chr_12_RCC716", "taxId": "41875", "score": 4130.0}, {"name": "chr_12_RCC716", "taxId": "41875", "score": 4117.0}, {"name": "chr_12_RCC716", "taxId": "41875", "score": 4080.0}, {"name": "chr_12_RCC716", "taxId": "41875", "score": 3928.0}, {"name": "chr_12_RCC716", "taxId": "41875", "score": 3856.0}, {"name": "chr_12_RCC716", "taxId": "41875", "score": 3831.0}, {"name": "chr_12_RCC716", "taxId": "41875", "score": 3816.0}, {"name": "chr_12_RCC716", "taxId": "41875", "score": 3773.0}, {"name": "chr_12_RCC716", "taxId": "41875", "score": 3751.0}, {"name": "chr_12_RCC716", "taxId": "41875", "score": 3651.0}, {"name": "chr_12_RCC716", "taxId": "41875", "score": 3478.0}, {"name": "chr_12_RCC716", "taxId": "41875", "score": 3446.0}, {"name": "chr_12_RCC716", "taxId": "41875", "score": 3234.0}, {"name": "chr_12_RCC716", "taxId": "41875", "score": 3205.0}, {"name": "chr_12_RCC716", "taxId": "41875", "score": 3166.0}, {"name": "chr_12_RCC716", "taxId": "41875", "score": 3105.0}, {"name": "chr_12_RCC716", "taxId": "41875", "score": 3096.0}, {"name": "chr_12_RCC716", "taxId": "41875", "score": 2987.0}, {"name": "chr_12_RCC716", "taxId": "41875", "score": 2937.0}, {"name": "chr_12_RCC716", "taxId": "41875", "score": 2865.0}, {"name": "chr_12_RCC716", "taxId": "41875", "score": 2761.0}, {"name": "chr_12_RCC716", "taxId": "41875", "score": 2745.0}, {"name": "chr_12_RCC716", "taxId": "41875", "score": 2726.0}, {"name": "chr_12_RCC716", "taxId": "41875", "score": 2723.0}, {"name": "chr_12_RCC716", "taxId": "41875", "score": 2721.0}, {"name": "chr_12_RCC716", "taxId": "41875", "score": 2691.0}, {"name": "chr_12_RCC716", "taxId": "41875", "score": 2665.0}, {"name": "chr_12_RCC716", "taxId": "41875", "score": 2586.0}, {"name": "chr_12_RCC716", "taxId": "41875", "score": 2512.0}, {"name": "chr_12_RCC716", "taxId": "41875", "score": 2494.0}, {"name": "chr_12_RCC716", "taxId": "41875", "score": 2453.0}, {"name": "chr_12_RCC716", "taxId": "41875", "score": 2447.0}, {"name": "chr_12_RCC716", "taxId": "41875", "score": 2436.0}, {"name": "chr_12_RCC716", "taxId": "41875", "score": 2427.0}, {"name": "chr_12_RCC716", "taxId": "41875", "score": 2409.0}, {"name": "chr_12_RCC716", "taxId": "41875", "score": 2377.0}, {"name": "chr_12_RCC716", "taxId": "41875", "score": 2362.0}, {"name": "chr_12_RCC716", "taxId": "41875", "score": 2338.0}, {"name": "chr_12_RCC716", "taxId": "41875", "score": 2303.0}, {"name": "chr_12_RCC716", "taxId": "41875", "score": 2259.0}, {"name": "chr_12_RCC716", "taxId": "41875", "score": 2239.0}, {"name": "chr_12_RCC716", "taxId": "41875", "score": 2224.0}, {"name": "chr_12_RCC716", "taxId": "41875", "score": 2198.0}, {"name": "chr_12_RCC716", "taxId": "41875", "score": 2163.0}, {"name": "chr_12_RCC716", "taxId": "41875", "score": 2119.0}, {"name": "chr_12_RCC716", "taxId": "41875", "score": 2091.0}, {"name": "chr_12_RCC716", "taxId": "41875", "score": 2082.0}, {"name": "chr_12_RCC716", "taxId": "41875", "score": 2063.0}, {"name": "chr_12_RCC716", "taxId": "41875", "score": 2056.0}, {"name": "chr_12_RCC716", "taxId": "41875", "score": 2026.0}, {"name": "chr_12_RCC716", "taxId": "41875", "score": 2013.0}, {"name": "chr_12_RCC716", "taxId": "41875", "score": 1971.0}, {"name": "chr_12_RCC716", "taxId": "41875", "score": 1969.0}, {"name": "chr_12_RCC716", "taxId": "41875", "score": 1964.0}, {"name": "chr_12_RCC716", "taxId": "41875", "score": 1938.0}, {"name": "chr_12_RCC716", "taxId": "41875", "score": 1934.0}, {"name": "chr_12_RCC716", "taxId": "41875", "score": 1934.0}, {"name": "chr_12_RCC716", "taxId": "41875", "score": 1927.0}, {"name": "chr_12_RCC716", "taxId": "41875", "score": 1925.0}, {"name": "chr_12_RCC716", "taxId": "41875", "score": 1905.0}, {"name": "chr_12_RCC716", "taxId": "41875", "score": 1842.0}, {"name": "chr_12_RCC716", "taxId": "41875", "score": 1838.0}, {"name": "chr_12_RCC716", "taxId": "41875", "score": 1836.0}, {"name": "chr_12_RCC716", "taxId": "41875", "score": 1832.0}, {"name": "chr_12_RCC716", "taxId": "41875", "score": 1807.0}, {"name": "chr_12_RCC716", "taxId": "41875", "score": 1803.0}, {"name": "chr_12_RCC716", "taxId": "41875", "score": 1779.0}, {"name": "chr_12_RCC716", "taxId": "41875", "score": 1768.0}, {"name": "chr_12_RCC716", "taxId": "41875", "score": 1760.0}, {"name": "chr_12_RCC716", "taxId": "41875", "score": 1744.0}, {"name": "chr_12_RCC716", "taxId": "41875", "score": 1742.0}, {"name": "chr_12_RCC716", "taxId": "41875", "score": 1735.0}, {"name": "chr_12_RCC716", "taxId": "41875", "score": 1729.0}, {"name": "chr_12_RCC716", "taxId": "41875", "score": 1727.0}, {"name": "chr_12_RCC716", "taxId": "41875", "score": 1696.0}, {"name": "chr_12_RCC716", "taxId": "41875", "score": 1668.0}, {"name": "chr_12_RCC716", "taxId": "41875", "score": 1652.0}, {"name": "chr_12_RCC716", "taxId": "41875", "score": 1648.0}, {"name": "chr_12_RCC716", "taxId": "41875", "score": 1622.0}, {"name": "chr_12_RCC716", "taxId": "41875", "score": 1613.0}, {"name": "chr_12_RCC716", "taxId": "41875", "score": 1609.0}, {"name": "chr_12_RCC716", "taxId": "41875", "score": 1605.0}, {"name": "chr_12_RCC716", "taxId": "41875", "score": 1587.0}, {"name": "chr_12_RCC716", "taxId": "41875", "score": 1580.0}, {"name": "chr_12_RCC716", "taxId": "41875", "score": 1568.0}, {"name": "chr_12_RCC716", "taxId": "41875", "score": 1550.0}, {"name": "chr_12_RCC716", "taxId": "41875", "score": 1544.0}, {"name": "chr_12_RCC716", "taxId": "41875", "score": 1537.0}, {"name": "chr_12_RCC716", "taxId": "41875", "score": 1526.0}, {"name": "chr_12_RCC716", "taxId": "41875", "score": 1522.0}, {"name": "chr_12_RCC716", "taxId": "41875", "score": 1515.0}, {"name": "chr_12_RCC716", "taxId": "41875", "score": 1507.0}, {"name": "chr_12_RCC716", "taxId": "41875", "score": 1485.0}, {"name": "chr_12_RCC716", "taxId": "41875", "score": 1474.0}, {"name": "chr_12_RCC716", "taxId": "41875", "score": 1463.0}, {"name": "chr_12_RCC716", "taxId": "41875", "score": 1461.0}, {"name": "chr_12_RCC716", "taxId": "41875", "score": 1452.0}, {"name": "chr_12_RCC716", "taxId": "41875", "score": 1439.0}, {"name": "chr_12_RCC716", "taxId": "41875", "score": 1437.0}, {"name": "chr_12_RCC716", "taxId": "41875", "score": 1428.0}, {"name": "chr_12_RCC716", "taxId": "41875", "score": 1428.0}, {"name": "chr_12_RCC716", "taxId": "41875", "score": 1387.0}, {"name": "chr_12_RCC716", "taxId": "41875", "score": 1384.0}, {"name": "chr_12_RCC716", "taxId": "41875", "score": 1382.0}, {"name": "chr_12_RCC716", "taxId": "41875", "score": 1371.0}, {"name": "chr_12_RCC716", "taxId": "41875", "score": 1354.0}, {"name": "chr_12_RCC716", "taxId": "41875", "score": 1351.0}, {"name": "chr_12_RCC716", "taxId": "41875", "score": 1338.0}, {"name": "chr_12_RCC716", "taxId": "41875", "score": 1338.0}, {"name": "chr_12_RCC716", "taxId": "41875", "score": 1327.0}, {"name": "chr_12_RCC716", "taxId": "41875", "score": 1306.0}, {"name": "chr_12_RCC716", "taxId": "41875", "score": 1301.0}, {"name": "chr_12_RCC716", "taxId": "41875", "score": 1286.0}, {"name": "chr_12_RCC716", "taxId": "41875", "score": 1279.0}, {"name": "chr_12_RCC716", "taxId": "41875", "score": 1254.0}, {"name": "chr_12_RCC716", "taxId": "41875", "score": 1245.0}, {"name": "chr_12_RCC716", "taxId": "41875", "score": 1229.0}, {"name": "chr_12_RCC716", "taxId": "41875", "score": 1179.0}, {"name": "chr_12_RCC716", "taxId": "41875", "score": 1173.0}, {"name": "chr_12_RCC716", "taxId": "41875", "score": 1168.0}, {"name": "chr_12_RCC716", "taxId": "41875", "score": 1166.0}, {"name": "chr_12_RCC716", "taxId": "41875", "score": 1153.0}, {"name": "chr_12_RCC716", "taxId": "41875", "score": 1142.0}, {"name": "chr_12_RCC716", "taxId": "41875", "score": 1140.0}, {"name": "chr_12_RCC716", "taxId": "41875", "score": 1134.0}, {"name": "chr_12_RCC716", "taxId": "41875", "score": 1129.0}, {"name": "chr_12_RCC716", "taxId": "41875", "score": 1122.0}, {"name": "chr_12_RCC716", "taxId": "41875", "score": 1116.0}, {"name": "chr_12_RCC716", "taxId": "41875", "score": 1107.0}, {"name": "chr_12_RCC716", "taxId": "41875", "score": 1077.0}, {"name": "chr_12_RCC716", "taxId": "41875", "score": 1077.0}, {"name": "chr_12_RCC716", "taxId": "41875", "score": 1068.0}, {"name": "chr_12_RCC716", "taxId": "41875", "score": 1057.0}, {"name": "chr_12_RCC716", "taxId": "41875", "score": 1057.0}, {"name": "chr_12_RCC716", "taxId": "41875", "score": 1053.0}, {"name": "chr_12_RCC716", "taxId": "41875", "score": 1042.0}, {"name": "chr_12_RCC716", "taxId": "41875", "score": 1040.0}, {"name": "chr_12_RCC716", "taxId": "41875", "score": 1026.0}, {"name": "chr_12_RCC716", "taxId": "41875", "score": 1026.0}, {"name": "chr_12_RCC716", "taxId": "41875", "score": 1024.0}, {"name": "chr_12_RCC716", "taxId": "41875", "score": 1016.0}, {"name": "chr_12_RCC716", "taxId": "41875", "score": 1014.0}, {"name": "chr_12_RCC716", "taxId": "41875", "score": 1014.0}, {"name": "chr_12_RCC716", "taxId": "41875", "score": 1002.0}, {"name": "chr_12_RCC716", "taxId": "41875", "score": 998.0}, {"name": "chr_12_RCC716", "taxId": "41875", "score": 990.0}, {"name": "chr_12_RCC716", "taxId": "41875", "score": 990.0}, {"name": "chr_12_RCC716", "taxId": "41875", "score": 985.0}, {"name": "chr_12_RCC716", "taxId": "41875", "score": 985.0}, {"name": "chr_12_RCC716", "taxId": "41875", "score": 979.0}, {"name": "chr_12_RCC716", "taxId": "41875", "score": 977.0}, {"name": "chr_12_RCC716", "taxId": "41875", "score": 976.0}, {"name": "chr_12_RCC716", "taxId": "41875", "score": 963.0}, {"name": "chr_12_RCC716", "taxId": "41875", "score": 953.0}, {"name": "chr_12_RCC716", "taxId": "41875", "score": 950.0}, {"name": "chr_12_RCC716", "taxId": "41875", "score": 950.0}, {"name": "chr_12_RCC716", "taxId": "41875", "score": 948.0}, {"name": "chr_12_RCC716", "taxId": "41875", "score": 941.0}, {"name": "chr_12_RCC716", "taxId": "41875", "score": 935.0}, {"name": "chr_12_RCC716", "taxId": "41875", "score": 931.0}, {"name": "chr_12_RCC716", "taxId": "41875", "score": 929.0}, {"name": "chr_12_RCC716", "taxId": "41875", "score": 929.0}, {"name": "chr_12_RCC716", "taxId": "41875", "score": 924.0}, {"name": "chr_12_RCC716", "taxId": "41875", "score": 920.0}, {"name": "chr_12_RCC716", "taxId": "41875", "score": 911.0}, {"name": "chr_12_RCC716", "taxId": "41875", "score": 902.0}, {"name": "chr_12_RCC716", "taxId": "41875", "score": 900.0}, {"name": "chr_12_RCC716", "taxId": "41875", "score": 900.0}, {"name": "chr_12_RCC716", "taxId": "41875", "score": 896.0}, {"name": "chr_12_RCC716", "taxId": "41875", "score": 878.0}, {"name": "chr_12_RCC716", "taxId": "41875", "score": 867.0}, {"name": "chr_12_RCC716", "taxId": "41875", "score": 865.0}, {"name": "chr_12_RCC716", "taxId": "41875", "score": 848.0}, {"name": "chr_12_RCC716", "taxId": "41875", "score": 845.0}, {"name": "chr_12_RCC716", "taxId": "41875", "score": 841.0}, {"name": "chr_12_RCC716", "taxId": "41875", "score": 841.0}, {"name": "chr_12_RCC716", "taxId": "41875", "score": 839.0}, {"name": "chr_12_RCC716", "taxId": "41875", "score": 833.0}, {"name": "chr_12_RCC716", "taxId": "41875", "score": 821.0}, {"name": "chr_12_RCC716", "taxId": "41875", "score": 800.0}, {"name": "chr_12_RCC716", "taxId": "41875", "score": 795.0}, {"name": "chr_12_RCC716", "taxId": "41875", "score": 795.0}, {"name": "chr_12_RCC716", "taxId": "41875", "score": 787.0}, {"name": "chr_12_RCC716", "taxId": "41875", "score": 784.0}, {"name": "chr_12_RCC716", "taxId": "41875", "score": 782.0}, {"name": "chr_12_RCC716", "taxId": "41875", "score": 782.0}, {"name": "chr_12_RCC716", "taxId": "41875", "score": 776.0}, {"name": "chr_12_RCC716", "taxId": "41875", "score": 769.0}, {"name": "chr_12_RCC716", "taxId": "41875", "score": 761.0}, {"name": "chr_12_RCC716", "taxId": "41875", "score": 758.0}, {"name": "chr_12_RCC716", "taxId": "41875", "score": 754.0}, {"name": "chr_12_RCC716", "taxId": "41875", "score": 745.0}, {"name": "chr_12_RCC716", "taxId": "41875", "score": 743.0}, {"name": "chr_12_RCC716", "taxId": "41875", "score": 743.0}, {"name": "chr_12_RCC716", "taxId": "41875", "score": 741.0}, {"name": "chr_12_RCC716", "taxId": "41875", "score": 732.0}, {"name": "chr_12_RCC716", "taxId": "41875", "score": 728.0}, {"name": "chr_12_RCC716", "taxId": "41875", "score": 721.0}, {"name": "chr_12_RCC716", "taxId": "41875", "score": 717.0}, {"name": "chr_12_RCC716", "taxId": "41875", "score": 713.0}, {"name": "chr_12_RCC716", "taxId": "41875", "score": 710.0}, {"name": "chr_12_RCC716", "taxId": "41875", "score": 699.0}, {"name": "chr_12_RCC716", "taxId": "41875", "score": 699.0}, {"name": "chr_12_RCC716", "taxId": "41875", "score": 688.0}, {"name": "chr_12_RCC716", "taxId": "41875", "score": 671.0}, {"name": "chr_12_RCC716", "taxId": "41875", "score": 671.0}, {"name": "chr_12_RCC716", "taxId": "41875", "score": 671.0}, {"name": "chr_12_RCC716", "taxId": "41875", "score": 664.0}, {"name": "chr_12_RCC716", "taxId": "41875", "score": 654.0}, {"name": "chr_12_RCC716", "taxId": "41875", "score": 647.0}, {"name": "chr_12_RCC716", "taxId": "41875", "score": 630.0}, {"name": "chr_12_RCC716", "taxId": "41875", "score": 630.0}, {"name": "chr_12_RCC716", "taxId": "41875", "score": 630.0}, {"name": "chr_12_RCC716", "taxId": "41875", "score": 621.0}, {"name": "chr_12_RCC716", "taxId": "41875", "score": 617.0}, {"name": "chr_12_RCC716", "taxId": "41875", "score": 601.0}, {"name": "chr_12_RCC716", "taxId": "41875", "score": 590.0}, {"name": "chr_12_RCC716", "taxId": "41875", "score": 588.0}, {"name": "chr_12_RCC716", "taxId": "41875", "score": 588.0}, {"name": "chr_12_RCC716", "taxId": "41875", "score": 582.0}, {"name": "chr_12_RCC716", "taxId": "41875", "score": 580.0}, {"name": "chr_12_RCC716", "taxId": "41875", "score": 580.0}, {"name": "chr_12_RCC716", "taxId": "41875", "score": 580.0}, {"name": "chr_12_RCC716", "taxId": "41875", "score": 569.0}, {"name": "chr_12_RCC716", "taxId": "41875", "score": 568.0}, {"name": "chr_12_RCC716", "taxId": "41875", "score": 566.0}, {"name": "chr_12_RCC716", "taxId": "41875", "score": 549.0}, {"name": "chr_12_RCC716", "taxId": "41875", "score": 544.0}, {"name": "chr_12_RCC716", "taxId": "41875", "score": 538.0}, {"name": "chr_12_RCC716", "taxId": "41875", "score": 518.0}, {"name": "chr_12_RCC716", "taxId": "41875", "score": 516.0}, {"name": "chr_12_RCC716", "taxId": "41875", "score": 516.0}, {"name": "chr_12_RCC716", "taxId": "41875", "score": 514.0}, {"name": "chr_12_RCC716", "taxId": "41875", "score": 512.0}, {"name": "chr_12_RCC716", "taxId": "41875", "score": 510.0}, {"name": "chr_12_RCC716", "taxId": "41875", "score": 510.0}, {"name": "chr_12_RCC716", "taxId": "41875", "score": 508.0}, {"name": "chr_12_RCC716", "taxId": "41875", "score": 508.0}, {"name": "chr_12_RCC716", "taxId": "41875", "score": 501.0}, {"name": "chr_12_RCC716", "taxId": "41875", "score": 497.0}, {"name": "chr_12_RCC716", "taxId": "41875", "score": 497.0}, {"name": "chr_12_RCC716", "taxId": "41875", "score": 492.0}, {"name": "chr_12_RCC716", "taxId": "41875", "score": 486.0}, {"name": "chr_12_RCC716", "taxId": "41875", "score": 486.0}, {"name": "chr_12_RCC716", "taxId": "41875", "score": 484.0}, {"name": "chr_12_RCC716", "taxId": "41875", "score": 481.0}, {"name": "chr_12_RCC716", "taxId": "41875", "score": 475.0}, {"name": "chr_12_RCC716", "taxId": "41875", "score": 473.0}, {"name": "chr_12_RCC716", "taxId": "41875", "score": 473.0}, {"name": "chr_12_RCC716", "taxId": "41875", "score": 460.0}, {"name": "chr_12_RCC716", "taxId": "41875", "score": 453.0}, {"name": "chr_12_RCC716", "taxId": "41875", "score": 448.0}, {"name": "chr_12_RCC716", "taxId": "41875", "score": 446.0}, {"name": "chr_12_RCC716", "taxId": "41875", "score": 444.0}, {"name": "chr_12_RCC716", "taxId": "41875", "score": 444.0}, {"name": "chr_12_RCC716", "taxId": "41875", "score": 438.0}, {"name": "chr_12_RCC716", "taxId": "41875", "score": 435.0}, {"name": "chr_12_RCC716", "taxId": "41875", "score": 429.0}, {"name": "chr_12_RCC716", "taxId": "41875", "score": 429.0}, {"name": "chr_12_RCC716", "taxId": "41875", "score": 418.0}, {"name": "chr_12_RCC716", "taxId": "41875", "score": 416.0}, {"name": "chr_12_RCC716", "taxId": "41875", "score": 416.0}, {"name": "chr_12_RCC716", "taxId": "41875", "score": 416.0}, {"name": "chr_12_RCC716", "taxId": "41875", "score": 412.0}, {"name": "chr_12_RCC716", "taxId": "41875", "score": 409.0}, {"name": "chr_12_RCC716", "taxId": "41875", "score": 385.0}, {"name": "chr_12_RCC716", "taxId": "41875", "score": 370.0}, {"name": "chr_12_RCC716", "taxId": "41875", "score": 366.0}, {"name": "chr_12_RCC716", "taxId": "41875", "score": 364.0}, {"name": "chr_12_RCC716", "taxId": "41875", "score": 363.0}, {"name": "chr_12_RCC716", "taxId": "41875", "score": 357.0}, {"name": "chr_12_RCC716", "taxId": "41875", "score": 355.0}, {"name": "chr_12_RCC716", "taxId": "41875", "score": 351.0}, {"name": "chr_12_RCC716", "taxId": "41875", "score": 350.0}, {"name": "chr_12_RCC716", "taxId": "41875", "score": 350.0}, {"name": "chr_12_RCC716", "taxId": "41875", "score": 344.0}, {"name": "chr_12_RCC716", "taxId": "41875", "score": 342.0}, {"name": "chr_12_RCC716", "taxId": "41875", "score": 339.0}, {"name": "chr_12_RCC716", "taxId": "41875", "score": 333.0}, {"name": "chr_12_RCC716", "taxId": "41875", "score": 324.0}, {"name": "chr_12_RCC716", "taxId": "41875", "score": 324.0}, {"name": "chr_12_RCC716", "taxId": "41875", "score": 296.0}, {"name": "chr_12_RCC716", "taxId": "41875", "score": 279.0}, {"name": "chr_12_RCC716", "taxId": "41875", "score": 276.0}, {"name": "chr_12_RCC716", "taxId": "41875", "score": 270.0}, {"name": "chr_12_RCC716", "taxId": "41875", "score": 252.0}, {"name": "chr_12_RCC716", "taxId": "41875", "score": 237.0}, {"name": "chr_12_RCC716", "taxId": "41875", "score": 226.0}, {"name": "chr_12_RCC716", "taxId": "41875", "score": 222.0}, {"name": "chr_12_RCC716", "taxId": "41875", "score": 219.0}, {"name": "chr_12_RCC716", "taxId": "41875", "score": 215.0}, {"name": "chr_12_RCC716", "taxId": "41875", "score": 213.0}, {"name": "chr_12_RCC716", "taxId": "41875", "score": 207.0}, {"name": "chr_12_RCC716", "taxId": "41875", "score": 204.0}, {"name": "chr_12_RCC716", "taxId": "41875", "score": 200.0}, {"name": "chr_12_RCC716", "taxId": "41875", "score": 193.0}, {"name": "chr_12_RCC716", "taxId": "41875", "score": 183.0}, {"name": "chr_12_RCC716", "taxId": "41875", "score": 178.0}, {"name": "chr_12_RCC716", "taxId": "41875", "score": 171.0}, {"name": "chr_12_RCC716", "taxId": "41875", "score": 171.0}, {"name": "chr_12_RCC716", "taxId": "41875", "score": 167.0}, {"name": "chr_12_RCC716", "taxId": "41875", "score": 167.0}, {"name": "chr_12_RCC716", "taxId": "41875", "score": 148.0}, {"name": "chr_12_RCC716", "taxId": "41875", "score": 145.0}, {"name": "chr_12_RCC716", "taxId": "41875", "score": 141.0}, {"name": "chr_12_RCC716", "taxId": "41875", "score": 6549.0}, {"name": "chr_12_RCC716", "taxId": "41875", "score": 6235.0}, {"name": "chr_12_RCC716", "taxId": "41875", "score": 6183.0}, {"name": "chr_12_RCC716", "taxId": "41875", "score": 4357.0}, {"name": "chr_12_RCC716", "taxId": "41875", "score": 4253.0}, {"name": "chr_12_RCC716", "taxId": "41875", "score": 4130.0}, {"name": "chr_12_RCC716", "taxId": "41875", "score": 4080.0}, {"name": "chr_12_RCC716", "taxId": "41875", "score": 3928.0}, {"name": "chr_12_RCC716", "taxId": "41875", "score": 3842.0}, {"name": "chr_12_RCC716", "taxId": "41875", "score": 3831.0}, {"name": "chr_12_RCC716", "taxId": "41875", "score": 728.0}, {"name": "chr_12_RCC716", "taxId": "41875", "score": 3816.0}, {"name": "chr_12_RCC716", "taxId": "41875", "score": 566.0}, {"name": "chr_12_RCC716", "taxId": "41875", "score": 3764.0}, {"name": "chr_12_RCC716", "taxId": "41875", "score": 3751.0}, {"name": "chr_12_RCC716", "taxId": "41875", "score": 3712.0}, {"name": "chr_12_RCC716", "taxId": "41875", "score": 3528.0}, {"name": "chr_12_RCC716", "taxId": "41875", "score": 3465.0}, {"name": "chr_12_RCC716", "taxId": "41875", "score": 3446.0}, {"name": "chr_12_RCC716", "taxId": "41875", "score": 270.0}, {"name": "chr_12_RCC716", "taxId": "41875", "score": 3005.0}, {"name": "chr_12_RCC716", "taxId": "41875", "score": 2935.0}, {"name": "chr_12_RCC716", "taxId": "41875", "score": 2929.0}, {"name": "chr_12_RCC716", "taxId": "41875", "score": 2798.0}, {"name": "chr_12_RCC716", "taxId": "41875", "score": 2662.0}, {"name": "chr_12_RCC716", "taxId": "41875", "score": 2662.0}, {"name": "chr_12_RCC716", "taxId": "743611", "score": 2658.0}, {"name": "chr_12_RCC716", "taxId": "743611", "score": 2477.0}, {"name": "chr_12_RCC716", "taxId": "743611", "score": 1921.0}, {"name": "chr_12_RCC716", "taxId": "743611", "score": 1448.0}, {"name": "chr_12_RCC716", "taxId": "743611", "score": 625.0}, {"name": "chr_12_RCC716", "taxId": "743611", "score": 329.0}, {"name": "chr_12_RCC716", "taxId": "41875", "score": 2586.0}, {"name": "chr_12_RCC716", "taxId": "41875", "score": 2577.0}, {"name": "chr_12_RCC716", "taxId": "41875", "score": 2512.0}, {"name": "chr_12_RCC716", "taxId": "41875", "score": 2495.0}, {"name": "chr_12_RCC716", "taxId": "41875", "score": 2494.0}, {"name": "chr_12_RCC716", "taxId": "41875", "score": 2490.0}, {"name": "chr_12_RCC716", "taxId": "41875", "score": 2444.0}, {"name": "chr_12_RCC716", "taxId": "41875", "score": 2409.0}, {"name": "chr_12_RCC716", "taxId": "41875", "score": 845.0}, {"name": "chr_12_RCC716", "taxId": "41875", "score": 758.0}, {"name": "chr_12_RCC716", "taxId": "41875", "score": 667.0}, {"name": "chr_12_RCC716", "taxId": "41875", "score": 2392.0}, {"name": "chr_12_RCC716", "taxId": "41875", "score": 510.0}, {"name": "chr_12_RCC716", "taxId": "41875", "score": 2381.0}, {"name": "chr_12_RCC716", "taxId": "41875", "score": 2377.0}, {"name": "chr_12_RCC716", "taxId": "41875", "score": 2374.0}, {"name": "chr_12_RCC716", "taxId": "41875", "score": 2362.0}, {"name": "chr_12_RCC716", "taxId": "41875", "score": 2327.0}, {"name": "chr_12_RCC716", "taxId": "41875", "score": 2302.0}, {"name": "chr_12_RCC716", "taxId": "41875", "score": 2289.0}, {"name": "chr_12_RCC716", "taxId": "41875", "score": 2259.0}, {"name": "chr_12_RCC716", "taxId": "41875", "score": 2224.0}, {"name": "chr_12_RCC716", "taxId": "41875", "score": 2196.0}, {"name": "chr_12_RCC716", "taxId": "41875", "score": 2119.0}, {"name": "chr_12_RCC716", "taxId": "41875", "score": 2091.0}, {"name": "chr_12_RCC716", "taxId": "41875", "score": 2061.0}, {"name": "chr_12_RCC716", "taxId": "41875", "score": 2060.0}, {"name": "chr_12_RCC716", "taxId": "41875", "score": 2054.0}, {"name": "chr_12_RCC716", "taxId": "41875", "score": 2026.0}, {"name": "chr_12_RCC716", "taxId": "41875", "score": 1971.0}, {"name": "chr_12_RCC716", "taxId": "41875", "score": 1969.0}, {"name": "chr_12_RCC716", "taxId": "41875", "score": 1962.0}, {"name": "chr_12_RCC716", "taxId": "41875", "score": 1938.0}, {"name": "chr_12_RCC716", "taxId": "41875", "score": 1934.0}, {"name": "chr_12_RCC716", "taxId": "436017", "score": 1923.0}, {"name": "chr_12_RCC716", "taxId": "436017", "score": 350.0}, {"name": "chr_12_RCC716", "taxId": "436017", "score": 1919.0}, {"name": "chr_12_RCC716", "taxId": "41875", "score": 1916.0}, {"name": "chr_12_RCC716", "taxId": "41875", "score": 1910.0}, {"name": "chr_12_RCC716", "taxId": "41875", "score": 1901.0}, {"name": "chr_12_RCC716", "taxId": "41875", "score": 1897.0}, {"name": "chr_12_RCC716", "taxId": "41875", "score": 1895.0}, {"name": "chr_12_RCC716", "taxId": "41875", "score": 1845.0}, {"name": "chr_12_RCC716", "taxId": "41875", "score": 1838.0}, {"name": "chr_12_RCC716", "taxId": "41875", "score": 1803.0}, {"name": "chr_12_RCC716", "taxId": "41875", "score": 998.0}, {"name": "chr_12_RCC716", "taxId": "41875", "score": 1797.0}, {"name": "chr_12_RCC716", "taxId": "41875", "score": 1786.0}, {"name": "chr_12_RCC716", "taxId": "41875", "score": 1781.0}, {"name": "chr_12_RCC716", "taxId": "41875", "score": 1777.0}, {"name": "chr_12_RCC716", "taxId": "41875", "score": 1768.0}, {"name": "chr_12_RCC716", "taxId": "41875", "score": 1760.0}, {"name": "chr_12_RCC716", "taxId": "41875", "score": 1327.0}, {"name": "chr_12_RCC716", "taxId": "41875", "score": 1744.0}, {"name": "chr_12_RCC716", "taxId": "41875", "score": 1727.0}, {"name": "chr_12_RCC716", "taxId": "41875", "score": 1722.0}, {"name": "chr_12_RCC716", "taxId": "70448", "score": 1670.0}, {"name": "chr_12_RCC716", "taxId": "41875", "score": 1652.0}, {"name": "chr_12_RCC716", "taxId": "41875", "score": 1650.0}, {"name": "chr_12_RCC716", "taxId": "41875", "score": 416.0}, {"name": "chr_12_RCC716", "taxId": "41875", "score": 363.0}, {"name": "chr_12_RCC716", "taxId": "41875", "score": 1648.0}, {"name": "chr_12_RCC716", "taxId": "41875", "score": 1622.0}, {"name": "chr_12_RCC716", "taxId": "41875", "score": 1162.0}, {"name": "chr_12_RCC716", "taxId": "41875", "score": 1609.0}, {"name": "chr_12_RCC716", "taxId": "41875", "score": 1609.0}, {"name": "chr_12_RCC716", "taxId": "41875", "score": 1604.0}, {"name": "chr_12_RCC716", "taxId": "41875", "score": 224.0}, {"name": "chr_12_RCC716", "taxId": "41875", "score": 1596.0}, {"name": "chr_12_RCC716", "taxId": "41875", "score": 1578.0}, {"name": "chr_12_RCC716", "taxId": "41875", "score": 1568.0}, {"name": "chr_12_RCC716", "taxId": "41875", "score": 1550.0}, {"name": "chr_12_RCC716", "taxId": "41875", "score": 1544.0}, {"name": "chr_12_RCC716", "taxId": "41875", "score": 1528.0}, {"name": "chr_12_RCC716", "taxId": "41875", "score": 1526.0}, {"name": "chr_12_RCC716", "taxId": "41875", "score": 1522.0}, {"name": "chr_12_RCC716", "taxId": "41875", "score": 1511.0}, {"name": "chr_12_RCC716", "taxId": "41875", "score": 189.0}, {"name": "chr_12_RCC716", "taxId": "41875", "score": 1507.0}, {"name": "chr_12_RCC716", "taxId": "41875", "score": 1476.0}, {"name": "chr_12_RCC716", "taxId": "41875", "score": 1474.0}, {"name": "chr_12_RCC716", "taxId": "41875", "score": 1471.0}, {"name": "chr_12_RCC716", "taxId": "41875", "score": 1463.0}, {"name": "chr_12_RCC716", "taxId": "41875", "score": 1463.0}, {"name": "chr_12_RCC716", "taxId": "41875", "score": 1040.0}, {"name": "chr_12_RCC716", "taxId": "41875", "score": 1452.0}, {"name": "chr_12_RCC716", "taxId": "41875", "score": 1448.0}, {"name": "chr_12_RCC716", "taxId": "41875", "score": 1439.0}, {"name": "chr_12_RCC716", "taxId": "41875", "score": 1428.0}, {"name": "chr_12_RCC716", "taxId": "41875", "score": 1423.0}, {"name": "chr_12_RCC716", "taxId": "41875", "score": 1384.0}, {"name": "chr_12_RCC716", "taxId": "41875", "score": 1382.0}, {"name": "chr_12_RCC716", "taxId": "41875", "score": 1351.0}, {"name": "chr_12_RCC716", "taxId": "41875", "score": 1380.0}, {"name": "chr_12_RCC716", "taxId": "41875", "score": 1378.0}, {"name": "chr_12_RCC716", "taxId": "41875", "score": 1371.0}, {"name": "chr_12_RCC716", "taxId": "41875", "score": 1354.0}, {"name": "chr_12_RCC716", "taxId": "41875", "score": 1338.0}, {"name": "chr_12_RCC716", "taxId": "41875", "score": 1330.0}, {"name": "chr_12_RCC716", "taxId": "41875", "score": 1306.0}, {"name": "chr_12_RCC716", "taxId": "41875", "score": 1301.0}, {"name": "chr_12_RCC716", "taxId": "41875", "score": 1295.0}, {"name": "chr_12_RCC716", "taxId": "41875", "score": 453.0}, {"name": "chr_12_RCC716", "taxId": "41875", "score": 1293.0}, {"name": "chr_12_RCC716", "taxId": "41875", "score": 819.0}, {"name": "chr_12_RCC716", "taxId": "41875", "score": 1275.0}, {"name": "chr_12_RCC716", "taxId": "41875", "score": 1253.0}, {"name": "chr_12_RCC716", "taxId": "41875", "score": 211.0}, {"name": "chr_12_RCC716", "taxId": "41875", "score": 1247.0}, {"name": "chr_12_RCC716", "taxId": "41875", "score": 1245.0}, {"name": "chr_12_RCC716", "taxId": "41875", "score": 1229.0}, {"name": "chr_12_RCC716", "taxId": "41875", "score": 1210.0}, {"name": "chr_12_RCC716", "taxId": "41875", "score": 1179.0}, {"name": "chr_12_RCC716", "taxId": "41875", "score": 1173.0}, {"name": "chr_12_RCC716", "taxId": "41875", "score": 1166.0}, {"name": "chr_12_RCC716", "taxId": "41875", "score": 1160.0}, {"name": "chr_12_RCC716", "taxId": "41875", "score": 1140.0}, {"name": "chr_12_RCC716", "taxId": "41875", "score": 1134.0}, {"name": "chr_12_RCC716", "taxId": "41875", "score": 1134.0}, {"name": "chr_12_RCC716", "taxId": "41875", "score": 580.0}, {"name": "chr_12_RCC716", "taxId": "41875", "score": 1120.0}, {"name": "chr_12_RCC716", "taxId": "41875", "score": 1120.0}, {"name": "chr_12_RCC716", "taxId": "41875", "score": 1107.0}, {"name": "chr_12_RCC716", "taxId": "41875", "score": 1077.0}, {"name": "chr_12_RCC716", "taxId": "41875", "score": 1103.0}, {"name": "chr_12_RCC716", "taxId": "41875", "score": 1086.0}, {"name": "chr_12_RCC716", "taxId": "41875", "score": 1077.0}, {"name": "chr_12_RCC716", "taxId": "41875", "score": 370.0}, {"name": "chr_12_RCC716", "taxId": "41875", "score": 1057.0}, {"name": "chr_12_RCC716", "taxId": "41875", "score": 1057.0}, {"name": "chr_12_RCC716", "taxId": "41875", "score": 1057.0}, {"name": "chr_12_RCC716", "taxId": "41875", "score": 1055.0}, {"name": "chr_12_RCC716", "taxId": "41875", "score": 1053.0}, {"name": "chr_12_RCC716", "taxId": "41875", "score": 1042.0}, {"name": "chr_12_RCC716", "taxId": "41875", "score": 1040.0}, {"name": "chr_12_RCC716", "taxId": "41875", "score": 784.0}, {"name": "chr_12_RCC716", "taxId": "41875", "score": 1038.0}, {"name": "chr_12_RCC716", "taxId": "41875", "score": 1026.0}, {"name": "chr_12_RCC716", "taxId": "41875", "score": 1024.0}, {"name": "chr_12_RCC716", "taxId": "41875", "score": 1016.0}, {"name": "chr_12_RCC716", "taxId": "41875", "score": 1014.0}, {"name": "chr_12_RCC716", "taxId": "41875", "score": 1011.0}, {"name": "chr_12_RCC716", "taxId": "41875", "score": 996.0}, {"name": "chr_12_RCC716", "taxId": "41875", "score": 833.0}, {"name": "chr_12_RCC716", "taxId": "41875", "score": 994.0}, {"name": "chr_12_RCC716", "taxId": "41875", "score": 989.0}, {"name": "chr_12_RCC716", "taxId": "41875", "score": 985.0}, {"name": "chr_12_RCC716", "taxId": "41875", "score": 983.0}, {"name": "chr_12_RCC716", "taxId": "41875", "score": 977.0}, {"name": "chr_12_RCC716", "taxId": "41875", "score": 976.0}, {"name": "chr_12_RCC716", "taxId": "41875", "score": 976.0}, {"name": "chr_12_RCC716", "taxId": "41875", "score": 968.0}, {"name": "chr_12_RCC716", "taxId": "41875", "score": 959.0}, {"name": "chr_12_RCC716", "taxId": "41875", "score": 957.0}, {"name": "chr_12_RCC716", "taxId": "41875", "score": 957.0}, {"name": "chr_12_RCC716", "taxId": "41875", "score": 953.0}, {"name": "chr_12_RCC716", "taxId": "41875", "score": 950.0}, {"name": "chr_12_RCC716", "taxId": "41875", "score": 791.0}, {"name": "chr_12_RCC716", "taxId": "41875", "score": 941.0}, {"name": "chr_12_RCC716", "taxId": "41875", "score": 935.0}, {"name": "chr_12_RCC716", "taxId": "41875", "score": 145.0}, {"name": "chr_12_RCC716", "taxId": "41875", "score": 941.0}, {"name": "chr_12_RCC716", "taxId": "41875", "score": 935.0}, {"name": "chr_12_RCC716", "taxId": "41875", "score": 931.0}, {"name": "chr_12_RCC716", "taxId": "41875", "score": 929.0}, {"name": "chr_12_RCC716", "taxId": "41875", "score": 929.0}, {"name": "chr_12_RCC716", "taxId": "41875", "score": 920.0}, {"name": "chr_12_RCC716", "taxId": "41875", "score": 920.0}, {"name": "chr_12_RCC716", "taxId": "41875", "score": 918.0}, {"name": "chr_12_RCC716", "taxId": "41875", "score": 915.0}, {"name": "chr_12_RCC716", "taxId": "41875", "score": 915.0}, {"name": "chr_12_RCC716", "taxId": "41875", "score": 911.0}, {"name": "chr_12_RCC716", "taxId": "41875", "score": 904.0}, {"name": "chr_12_RCC716", "taxId": "41875", "score": 900.0}, {"name": "chr_12_RCC716", "taxId": "41875", "score": 887.0}, {"name": "chr_12_RCC716", "taxId": "41875", "score": 869.0}, {"name": "chr_12_RCC716", "taxId": "41875", "score": 867.0}, {"name": "chr_12_RCC716", "taxId": "41875", "score": 865.0}, {"name": "chr_12_RCC716", "taxId": "41875", "score": 549.0}, {"name": "chr_12_RCC716", "taxId": "41875", "score": 859.0}, {"name": "chr_12_RCC716", "taxId": "41875", "score": 848.0}, {"name": "chr_12_RCC716", "taxId": "41875", "score": 843.0}, {"name": "chr_12_RCC716", "taxId": "41875", "score": 835.0}, {"name": "chr_12_RCC716", "taxId": "41875", "score": 833.0}, {"name": "chr_12_RCC716", "taxId": "41875", "score": 833.0}, {"name": "chr_12_RCC716", "taxId": "41875", "score": 830.0}, {"name": "chr_12_RCC716", "taxId": "41875", "score": 821.0}, {"name": "chr_12_RCC716", "taxId": "41875", "score": 808.0}, {"name": "chr_12_RCC716", "taxId": "41875", "score": 797.0}, {"name": "chr_12_RCC716", "taxId": "41875", "score": 795.0}, {"name": "chr_12_RCC716", "taxId": "41875", "score": 789.0}, {"name": "chr_12_RCC716", "taxId": "41875", "score": 204.0}, {"name": "chr_12_RCC716", "taxId": "41875", "score": 787.0}, {"name": "chr_12_RCC716", "taxId": "41875", "score": 782.0}, {"name": "chr_12_RCC716", "taxId": "41875", "score": 782.0}, {"name": "chr_12_RCC716", "taxId": "41875", "score": 776.0}, {"name": "chr_12_RCC716", "taxId": "41875", "score": 771.0}, {"name": "chr_12_RCC716", "taxId": "41875", "score": 765.0}, {"name": "chr_12_RCC716", "taxId": "41875", "score": 763.0}, {"name": "chr_12_RCC716", "taxId": "41875", "score": 760.0}, {"name": "chr_12_RCC716", "taxId": "41875", "score": 758.0}, {"name": "chr_12_RCC716", "taxId": "41875", "score": 752.0}, {"name": "chr_12_RCC716", "taxId": "41875", "score": 745.0}, {"name": "chr_12_RCC716", "taxId": "41875", "score": 743.0}, {"name": "chr_12_RCC716", "taxId": "41875", "score": 739.0}, {"name": "chr_12_RCC716", "taxId": "41875", "score": 737.0}, {"name": "chr_12_RCC716", "taxId": "41875", "score": 719.0}, {"name": "chr_12_RCC716", "taxId": "41875", "score": 713.0}, {"name": "chr_12_RCC716", "taxId": "41875", "score": 710.0}, {"name": "chr_12_RCC716", "taxId": "41875", "score": 710.0}, {"name": "chr_12_RCC716", "taxId": "41875", "score": 706.0}, {"name": "chr_12_RCC716", "taxId": "41875", "score": 704.0}, {"name": "chr_12_RCC716", "taxId": "41875", "score": 209.0}, {"name": "chr_12_RCC716", "taxId": "41875", "score": 699.0}, {"name": "chr_12_RCC716", "taxId": "41875", "score": 699.0}, {"name": "chr_12_RCC716", "taxId": "41875", "score": 693.0}, {"name": "chr_12_RCC716", "taxId": "41875", "score": 688.0}, {"name": "chr_12_RCC716", "taxId": "41875", "score": 682.0}, {"name": "chr_12_RCC716", "taxId": "41875", "score": 676.0}, {"name": "chr_12_RCC716", "taxId": "41875", "score": 671.0}, {"name": "chr_12_RCC716", "taxId": "41875", "score": 671.0}, {"name": "chr_12_RCC716", "taxId": "41875", "score": 654.0}, {"name": "chr_12_RCC716", "taxId": "41875", "score": 481.0}, {"name": "chr_12_RCC716", "taxId": "41875", "score": 664.0}, {"name": "chr_12_RCC716", "taxId": "41875", "score": 647.0}, {"name": "chr_12_RCC716", "taxId": "41875", "score": 645.0}, {"name": "chr_12_RCC716", "taxId": "41875", "score": 640.0}, {"name": "chr_12_RCC716", "taxId": "41875", "score": 640.0}, {"name": "chr_12_RCC716", "taxId": "41875", "score": 630.0}, {"name": "chr_12_RCC716", "taxId": "41875", "score": 630.0}, {"name": "chr_12_RCC716", "taxId": "41875", "score": 628.0}, {"name": "chr_12_RCC716", "taxId": "41875", "score": 628.0}, {"name": "chr_12_RCC716", "taxId": "41875", "score": 621.0}, {"name": "chr_12_RCC716", "taxId": "41875", "score": 617.0}, {"name": "chr_12_RCC716", "taxId": "41875", "score": 597.0}, {"name": "chr_12_RCC716", "taxId": "41875", "score": 595.0}, {"name": "chr_12_RCC716", "taxId": "41875", "score": 588.0}, {"name": "chr_12_RCC716", "taxId": "41875", "score": 586.0}, {"name": "chr_12_RCC716", "taxId": "41875", "score": 586.0}, {"name": "chr_12_RCC716", "taxId": "41875", "score": 580.0}, {"name": "chr_12_RCC716", "taxId": "41875", "score": 580.0}, {"name": "chr_12_RCC716", "taxId": "41875", "score": 580.0}, {"name": "chr_12_RCC716", "taxId": "41875", "score": 568.0}, {"name": "chr_12_RCC716", "taxId": "41875", "score": 568.0}, {"name": "chr_12_RCC716", "taxId": "41875", "score": 544.0}, {"name": "chr_12_RCC716", "taxId": "41875", "score": 538.0}, {"name": "chr_12_RCC716", "taxId": "41875", "score": 521.0}, {"name": "chr_12_RCC716", "taxId": "41875", "score": 516.0}, {"name": "chr_12_RCC716", "taxId": "41875", "score": 516.0}, {"name": "chr_12_RCC716", "taxId": "41875", "score": 512.0}, {"name": "chr_12_RCC716", "taxId": "41875", "score": 512.0}, {"name": "chr_12_RCC716", "taxId": "41875", "score": 510.0}, {"name": "chr_12_RCC716", "taxId": "41875", "score": 508.0}, {"name": "chr_12_RCC716", "taxId": "41875", "score": 505.0}, {"name": "chr_12_RCC716", "taxId": "41875", "score": 505.0}, {"name": "chr_12_RCC716", "taxId": "41875", "score": 497.0}, {"name": "chr_12_RCC716", "taxId": "41875", "score": 497.0}, {"name": "chr_12_RCC716", "taxId": "41875", "score": 492.0}, {"name": "chr_12_RCC716", "taxId": "41875", "score": 486.0}, {"name": "chr_12_RCC716", "taxId": "41875", "score": 484.0}, {"name": "chr_12_RCC716", "taxId": "41875", "score": 484.0}, {"name": "chr_12_RCC716", "taxId": "41875", "score": 483.0}, {"name": "chr_12_RCC716", "taxId": "41875", "score": 473.0}, {"name": "chr_12_RCC716", "taxId": "41875", "score": 473.0}, {"name": "chr_12_RCC716", "taxId": "41875", "score": 462.0}, {"name": "chr_12_RCC716", "taxId": "41875", "score": 217.0}, {"name": "chr_12_RCC716", "taxId": "41875", "score": 460.0}, {"name": "chr_12_RCC716", "taxId": "41875", "score": 451.0}, {"name": "chr_12_RCC716", "taxId": "41875", "score": 446.0}, {"name": "chr_12_RCC716", "taxId": "41875", "score": 446.0}, {"name": "chr_12_RCC716", "taxId": "41875", "score": 444.0}, {"name": "chr_12_RCC716", "taxId": "41875", "score": 444.0}, {"name": "chr_12_RCC716", "taxId": "41875", "score": 442.0}, {"name": "chr_12_RCC716", "taxId": "41875", "score": 438.0}, {"name": "chr_12_RCC716", "taxId": "41875", "score": 435.0}, {"name": "chr_12_RCC716", "taxId": "41875", "score": 429.0}, {"name": "chr_12_RCC716", "taxId": "41875", "score": 429.0}, {"name": "chr_12_RCC716", "taxId": "41875", "score": 427.0}, {"name": "chr_12_RCC716", "taxId": "41875", "score": 169.0}, {"name": "chr_12_RCC716", "taxId": "41875", "score": 416.0}, {"name": "chr_12_RCC716", "taxId": "41875", "score": 412.0}, {"name": "chr_12_RCC716", "taxId": "564608", "score": 412.0}, {"name": "chr_12_RCC716", "taxId": "41875", "score": 409.0}, {"name": "chr_12_RCC716", "taxId": "41875", "score": 405.0}, {"name": "chr_12_RCC716", "taxId": "41875", "score": 394.0}, {"name": "chr_12_RCC716", "taxId": "41875", "score": 387.0}, {"name": "chr_12_RCC716", "taxId": "41875", "score": 385.0}, {"name": "chr_12_RCC716", "taxId": "41875", "score": 366.0}, {"name": "chr_12_RCC716", "taxId": "41875", "score": 351.0}, {"name": "chr_12_RCC716", "taxId": "4236", "score": 357.0}, {"name": "chr_12_RCC716", "taxId": "41875", "score": 357.0}, {"name": "chr_12_RCC716", "taxId": "41875", "score": 355.0}, {"name": "chr_12_RCC716", "taxId": "41875", "score": 351.0}, {"name": "chr_12_RCC716", "taxId": "41875", "score": 350.0}, {"name": "chr_12_RCC716", "taxId": "41875", "score": 350.0}, {"name": "chr_12_RCC716", "taxId": "436017", "score": 350.0}, {"name": "chr_12_RCC716", "taxId": "41875", "score": 344.0}, {"name": "chr_12_RCC716", "taxId": "41875", "score": 339.0}, {"name": "chr_12_RCC716", "taxId": "41875", "score": 339.0}, {"name": "chr_12_RCC716", "taxId": "41875", "score": 333.0}, {"name": "chr_12_RCC716", "taxId": "41875", "score": 333.0}, {"name": "chr_12_RCC716", "taxId": "296587", "score": 326.0}, {"name": "chr_12_RCC716", "taxId": "41875", "score": 324.0}, {"name": "chr_12_RCC716", "taxId": "41875", "score": 318.0}, {"name": "chr_12_RCC716", "taxId": "41875", "score": 298.0}, {"name": "chr_12_RCC716", "taxId": "41875", "score": 294.0}, {"name": "chr_12_RCC716", "taxId": "41875", "score": 279.0}, {"name": "chr_12_RCC716", "taxId": "41875", "score": 279.0}, {"name": "chr_12_RCC716", "taxId": "41875", "score": 276.0}, {"name": "chr_12_RCC716", "taxId": "41875", "score": 276.0}, {"name": "chr_12_RCC716", "taxId": "564608", "score": 274.0}, {"name": "chr_12_RCC716", "taxId": "41875", "score": 252.0}, {"name": "chr_12_RCC716", "taxId": "41875", "score": 231.0}, {"name": "chr_12_RCC716", "taxId": "41875", "score": 231.0}, {"name": "chr_12_RCC716", "taxId": "41875", "score": 213.0}, {"name": "chr_12_RCC716", "taxId": "41875", "score": 207.0}, {"name": "chr_12_RCC716", "taxId": "41875", "score": 187.0}, {"name": "chr_12_RCC716", "taxId": "41875", "score": 183.0}, {"name": "chr_12_RCC716", "taxId": "41875", "score": 178.0}, {"name": "chr_12_RCC716", "taxId": "41875", "score": 176.0}, {"name": "chr_12_RCC716", "taxId": "564608", "score": 172.0}, {"name": "chr_12_RCC716", "taxId": "173545", "score": 171.0}, {"name": "chr_12_RCC716", "taxId": "41875", "score": 171.0}, {"name": "chr_12_RCC716", "taxId": "7213", "score": 165.0}, {"name": "chr_12_RCC716", "taxId": "7213", "score": 165.0}, {"name": "chr_12_RCC716", "taxId": "1296100", "score": 163.0}, {"name": "chr_12_RCC716", "taxId": "564608", "score": 154.0}, {"name": "chr_12_RCC716", "taxId": "41875", "score": 148.0}]}, "taxonomy": {"bestsum": {"species": {"tax": "Bathycoccus prasinos", "score": 810964.0, "c_index": 9}, "genus": {"tax": "Bathycoccus", "score": 810964.0, "c_index": 7}, "family": {"tax": "Bathycoccaceae", "score": 817176.0, "c_index": 6}, "order": {"tax": "Mamiellales", "score": 818514.0, "c_index": 5}, "phylum": {"tax": "Chlorophyta", "score": 818514.0, "c_index": 5}, "superkingdom": {"tax": "Eukaryota", "score": 819535.0, "c_index": 1}}}}, "chr_11_RCC716": {"name": "chr_11_RCC716", "length": 737246, "n_count": 11250, "agct_count": 725996, "gc": 0.4842, "covs": {"bam0": 9.4713}, "read_cov": {"bam0": 27606}, "hits": {"tax0": [{"name": "chr_11_RCC716", "taxId": "41875", "score": 18303.0}, {"name": "chr_11_RCC716", "taxId": "41875", "score": 18303.0}, {"name": "chr_11_RCC716", "taxId": "41875", "score": 11466.0}, {"name": "chr_11_RCC716", "taxId": "41875", "score": 11424.0}, {"name": "chr_11_RCC716", "taxId": "41875", "score": 7456.0}, {"name": "chr_11_RCC716", "taxId": "41875", "score": 7371.0}, {"name": "chr_11_RCC716", "taxId": "41875", "score": 6549.0}, {"name": "chr_11_RCC716", "taxId": "41875", "score": 6436.0}, {"name": "chr_11_RCC716", "taxId": "41875", "score": 5803.0}, {"name": "chr_11_RCC716", "taxId": "41875", "score": 5365.0}, {"name": "chr_11_RCC716", "taxId": "41875", "score": 4837.0}, {"name": "chr_11_RCC716", "taxId": "41875", "score": 4649.0}, {"name": "chr_11_RCC716", "taxId": "41875", "score": 4608.0}, {"name": "chr_11_RCC716", "taxId": "41875", "score": 4272.0}, {"name": "chr_11_RCC716", "taxId": "41875", "score": 4253.0}, {"name": "chr_11_RCC716", "taxId": "41875", "score": 4194.0}, {"name": "chr_11_RCC716", "taxId": "41875", "score": 4146.0}, {"name": "chr_11_RCC716", "taxId": "41875", "score": 4102.0}, {"name": "chr_11_RCC716", "taxId": "41875", "score": 4052.0}, {"name": "chr_11_RCC716", "taxId": "41875", "score": 3814.0}, {"name": "chr_11_RCC716", "taxId": "41875", "score": 3640.0}, {"name": "chr_11_RCC716", "taxId": "41875", "score": 3611.0}, {"name": "chr_11_RCC716", "taxId": "41875", "score": 3301.0}, {"name": "chr_11_RCC716", "taxId": "41875", "score": 3295.0}, {"name": "chr_11_RCC716", "taxId": "41875", "score": 3269.0}, {"name": "chr_11_RCC716", "taxId": "41875", "score": 3151.0}, {"name": "chr_11_RCC716", "taxId": "41875", "score": 3112.0}, {"name": "chr_11_RCC716", "taxId": "41875", "score": 2970.0}, {"name": "chr_11_RCC716", "taxId": "41875", "score": 2964.0}, {"name": "chr_11_RCC716", "taxId": "41875", "score": 2944.0}, {"name": "chr_11_RCC716", "taxId": "41875", "score": 2922.0}, {"name": "chr_11_RCC716", "taxId": "41875", "score": 2891.0}, {"name": "chr_11_RCC716", "taxId": "41875", "score": 2878.0}, {"name": "chr_11_RCC716", "taxId": "41875", "score": 2844.0}, {"name": "chr_11_RCC716", "taxId": "41875", "score": 2719.0}, {"name": "chr_11_RCC716", "taxId": "41875", "score": 2662.0}, {"name": "chr_11_RCC716", "taxId": "41875", "score": 2652.0}, {"name": "chr_11_RCC716", "taxId": "41875", "score": 2597.0}, {"name": "chr_11_RCC716", "taxId": "41875", "score": 2567.0}, {"name": "chr_11_RCC716", "taxId": "41875", "score": 2521.0}, {"name": "chr_11_RCC716", "taxId": "41875", "score": 2495.0}, {"name": "chr_11_RCC716", "taxId": "41875", "score": 2483.0}, {"name": "chr_11_RCC716", "taxId": "41875", "score": 2459.0}, {"name": "chr_11_RCC716", "taxId": "41875", "score": 2433.0}, {"name": "chr_11_RCC716", "taxId": "41875", "score": 2416.0}, {"name": "chr_11_RCC716", "taxId": "41875", "score": 2348.0}, {"name": "chr_11_RCC716", "taxId": "41875", "score": 2318.0}, {"name": "chr_11_RCC716", "taxId": "41875", "score": 2316.0}, {"name": "chr_11_RCC716", "taxId": "41875", "score": 2298.0}, {"name": "chr_11_RCC716", "taxId": "41875", "score": 2283.0}, {"name": "chr_11_RCC716", "taxId": "41875", "score": 2252.0}, {"name": "chr_11_RCC716", "taxId": "41875", "score": 2248.0}, {"name": "chr_11_RCC716", "taxId": "41875", "score": 2248.0}, {"name": "chr_11_RCC716", "taxId": "41875", "score": 2237.0}, {"name": "chr_11_RCC716", "taxId": "41875", "score": 2176.0}, {"name": "chr_11_RCC716", "taxId": "41875", "score": 2145.0}, {"name": "chr_11_RCC716", "taxId": "41875", "score": 2141.0}, {"name": "chr_11_RCC716", "taxId": "41875", "score": 2119.0}, {"name": "chr_11_RCC716", "taxId": "41875", "score": 2095.0}, {"name": "chr_11_RCC716", "taxId": "41875", "score": 2041.0}, {"name": "chr_11_RCC716", "taxId": "41875", "score": 2015.0}, {"name": "chr_11_RCC716", "taxId": "41875", "score": 1984.0}, {"name": "chr_11_RCC716", "taxId": "41875", "score": 1977.0}, {"name": "chr_11_RCC716", "taxId": "41875", "score": 1958.0}, {"name": "chr_11_RCC716", "taxId": "41875", "score": 1954.0}, {"name": "chr_11_RCC716", "taxId": "41875", "score": 1936.0}, {"name": "chr_11_RCC716", "taxId": "41875", "score": 1936.0}, {"name": "chr_11_RCC716", "taxId": "41875", "score": 1875.0}, {"name": "chr_11_RCC716", "taxId": "41875", "score": 1871.0}, {"name": "chr_11_RCC716", "taxId": "41875", "score": 1858.0}, {"name": "chr_11_RCC716", "taxId": "41875", "score": 1838.0}, {"name": "chr_11_RCC716", "taxId": "41875", "score": 1829.0}, {"name": "chr_11_RCC716", "taxId": "41875", "score": 1827.0}, {"name": "chr_11_RCC716", "taxId": "41875", "score": 1825.0}, {"name": "chr_11_RCC716", "taxId": "41875", "score": 1801.0}, {"name": "chr_11_RCC716", "taxId": "41875", "score": 1790.0}, {"name": "chr_11_RCC716", "taxId": "41875", "score": 1766.0}, {"name": "chr_11_RCC716", "taxId": "41875", "score": 1760.0}, {"name": "chr_11_RCC716", "taxId": "41875", "score": 1753.0}, {"name": "chr_11_RCC716", "taxId": "41875", "score": 1749.0}, {"name": "chr_11_RCC716", "taxId": "41875", "score": 1733.0}, {"name": "chr_11_RCC716", "taxId": "41875", "score": 1725.0}, {"name": "chr_11_RCC716", "taxId": "41875", "score": 1725.0}, {"name": "chr_11_RCC716", "taxId": "41875", "score": 1724.0}, {"name": "chr_11_RCC716", "taxId": "41875", "score": 1698.0}, {"name": "chr_11_RCC716", "taxId": "41875", "score": 1674.0}, {"name": "chr_11_RCC716", "taxId": "41875", "score": 1664.0}, {"name": "chr_11_RCC716", "taxId": "41875", "score": 1653.0}, {"name": "chr_11_RCC716", "taxId": "41875", "score": 1648.0}, {"name": "chr_11_RCC716", "taxId": "41875", "score": 1633.0}, {"name": "chr_11_RCC716", "taxId": "41875", "score": 1629.0}, {"name": "chr_11_RCC716", "taxId": "41875", "score": 1628.0}, {"name": "chr_11_RCC716", "taxId": "41875", "score": 1622.0}, {"name": "chr_11_RCC716", "taxId": "41875", "score": 1618.0}, {"name": "chr_11_RCC716", "taxId": "41875", "score": 1613.0}, {"name": "chr_11_RCC716", "taxId": "41875", "score": 1600.0}, {"name": "chr_11_RCC716", "taxId": "41875", "score": 1574.0}, {"name": "chr_11_RCC716", "taxId": "41875", "score": 1572.0}, {"name": "chr_11_RCC716", "taxId": "41875", "score": 1565.0}, {"name": "chr_11_RCC716", "taxId": "41875", "score": 1557.0}, {"name": "chr_11_RCC716", "taxId": "41875", "score": 1554.0}, {"name": "chr_11_RCC716", "taxId": "41875", "score": 1546.0}, {"name": "chr_11_RCC716", "taxId": "41875", "score": 1520.0}, {"name": "chr_11_RCC716", "taxId": "41875", "score": 1478.0}, {"name": "chr_11_RCC716", "taxId": "41875", "score": 1452.0}, {"name": "chr_11_RCC716", "taxId": "41875", "score": 1428.0}, {"name": "chr_11_RCC716", "taxId": "41875", "score": 1413.0}, {"name": "chr_11_RCC716", "taxId": "41875", "score": 1393.0}, {"name": "chr_11_RCC716", "taxId": "41875", "score": 1391.0}, {"name": "chr_11_RCC716", "taxId": "41875", "score": 1376.0}, {"name": "chr_11_RCC716", "taxId": "41875", "score": 1373.0}, {"name": "chr_11_RCC716", "taxId": "41875", "score": 1358.0}, {"name": "chr_11_RCC716", "taxId": "41875", "score": 1352.0}, {"name": "chr_11_RCC716", "taxId": "41875", "score": 1341.0}, {"name": "chr_11_RCC716", "taxId": "41875", "score": 1336.0}, {"name": "chr_11_RCC716", "taxId": "41875", "score": 1334.0}, {"name": "chr_11_RCC716", "taxId": "41875", "score": 1327.0}, {"name": "chr_11_RCC716", "taxId": "41875", "score": 1304.0}, {"name": "chr_11_RCC716", "taxId": "41875", "score": 1264.0}, {"name": "chr_11_RCC716", "taxId": "41875", "score": 1262.0}, {"name": "chr_11_RCC716", "taxId": "41875", "score": 1260.0}, {"name": "chr_11_RCC716", "taxId": "41875", "score": 1254.0}, {"name": "chr_11_RCC716", "taxId": "41875", "score": 1247.0}, {"name": "chr_11_RCC716", "taxId": "41875", "score": 1247.0}, {"name": "chr_11_RCC716", "taxId": "41875", "score": 1230.0}, {"name": "chr_11_RCC716", "taxId": "41875", "score": 1225.0}, {"name": "chr_11_RCC716", "taxId": "41875", "score": 1223.0}, {"name": "chr_11_RCC716", "taxId": "41875", "score": 1216.0}, {"name": "chr_11_RCC716", "taxId": "41875", "score": 1214.0}, {"name": "chr_11_RCC716", "taxId": "41875", "score": 1199.0}, {"name": "chr_11_RCC716", "taxId": "41875", "score": 1199.0}, {"name": "chr_11_RCC716", "taxId": "41875", "score": 1195.0}, {"name": "chr_11_RCC716", "taxId": "41875", "score": 1186.0}, {"name": "chr_11_RCC716", "taxId": "41875", "score": 1184.0}, {"name": "chr_11_RCC716", "taxId": "41875", "score": 1179.0}, {"name": "chr_11_RCC716", "taxId": "41875", "score": 1166.0}, {"name": "chr_11_RCC716", "taxId": "41875", "score": 1157.0}, {"name": "chr_11_RCC716", "taxId": "41875", "score": 1157.0}, {"name": "chr_11_RCC716", "taxId": "41875", "score": 1146.0}, {"name": "chr_11_RCC716", "taxId": "41875", "score": 1140.0}, {"name": "chr_11_RCC716", "taxId": "41875", "score": 1136.0}, {"name": "chr_11_RCC716", "taxId": "41875", "score": 1133.0}, {"name": "chr_11_RCC716", "taxId": "41875", "score": 1123.0}, {"name": "chr_11_RCC716", "taxId": "41875", "score": 1118.0}, {"name": "chr_11_RCC716", "taxId": "41875", "score": 1103.0}, {"name": "chr_11_RCC716", "taxId": "41875", "score": 1101.0}, {"name": "chr_11_RCC716", "taxId": "41875", "score": 1090.0}, {"name": "chr_11_RCC716", "taxId": "41875", "score": 1081.0}, {"name": "chr_11_RCC716", "taxId": "41875", "score": 1066.0}, {"name": "chr_11_RCC716", "taxId": "41875", "score": 1055.0}, {"name": "chr_11_RCC716", "taxId": "41875", "score": 1053.0}, {"name": "chr_11_RCC716", "taxId": "41875", "score": 1050.0}, {"name": "chr_11_RCC716", "taxId": "41875", "score": 1027.0}, {"name": "chr_11_RCC716", "taxId": "41875", "score": 1027.0}, {"name": "chr_11_RCC716", "taxId": "41875", "score": 1026.0}, {"name": "chr_11_RCC716", "taxId": "41875", "score": 1002.0}, {"name": "chr_11_RCC716", "taxId": "41875", "score": 1000.0}, {"name": "chr_11_RCC716", "taxId": "41875", "score": 996.0}, {"name": "chr_11_RCC716", "taxId": "41875", "score": 996.0}, {"name": "chr_11_RCC716", "taxId": "41875", "score": 989.0}, {"name": "chr_11_RCC716", "taxId": "41875", "score": 979.0}, {"name": "chr_11_RCC716", "taxId": "41875", "score": 970.0}, {"name": "chr_11_RCC716", "taxId": "41875", "score": 966.0}, {"name": "chr_11_RCC716", "taxId": "41875", "score": 963.0}, {"name": "chr_11_RCC716", "taxId": "41875", "score": 955.0}, {"name": "chr_11_RCC716", "taxId": "41875", "score": 953.0}, {"name": "chr_11_RCC716", "taxId": "41875", "score": 950.0}, {"name": "chr_11_RCC716", "taxId": "41875", "score": 935.0}, {"name": "chr_11_RCC716", "taxId": "41875", "score": 931.0}, {"name": "chr_11_RCC716", "taxId": "41875", "score": 922.0}, {"name": "chr_11_RCC716", "taxId": "41875", "score": 922.0}, {"name": "chr_11_RCC716", "taxId": "41875", "score": 915.0}, {"name": "chr_11_RCC716", "taxId": "41875", "score": 911.0}, {"name": "chr_11_RCC716", "taxId": "41875", "score": 898.0}, {"name": "chr_11_RCC716", "taxId": "41875", "score": 894.0}, {"name": "chr_11_RCC716", "taxId": "41875", "score": 889.0}, {"name": "chr_11_RCC716", "taxId": "41875", "score": 883.0}, {"name": "chr_11_RCC716", "taxId": "41875", "score": 876.0}, {"name": "chr_11_RCC716", "taxId": "41875", "score": 859.0}, {"name": "chr_11_RCC716", "taxId": "41875", "score": 856.0}, {"name": "chr_11_RCC716", "taxId": "41875", "score": 856.0}, {"name": "chr_11_RCC716", "taxId": "41875", "score": 845.0}, {"name": "chr_11_RCC716", "taxId": "41875", "score": 839.0}, {"name": "chr_11_RCC716", "taxId": "41875", "score": 837.0}, {"name": "chr_11_RCC716", "taxId": "41875", "score": 822.0}, {"name": "chr_11_RCC716", "taxId": "41875", "score": 822.0}, {"name": "chr_11_RCC716", "taxId": "41875", "score": 800.0}, {"name": "chr_11_RCC716", "taxId": "41875", "score": 797.0}, {"name": "chr_11_RCC716", "taxId": "41875", "score": 789.0}, {"name": "chr_11_RCC716", "taxId": "41875", "score": 789.0}, {"name": "chr_11_RCC716", "taxId": "41875", "score": 787.0}, {"name": "chr_11_RCC716", "taxId": "41875", "score": 785.0}, {"name": "chr_11_RCC716", "taxId": "41875", "score": 782.0}, {"name": "chr_11_RCC716", "taxId": "41875", "score": 776.0}, {"name": "chr_11_RCC716", "taxId": "41875", "score": 774.0}, {"name": "chr_11_RCC716", "taxId": "41875", "score": 774.0}, {"name": "chr_11_RCC716", "taxId": "41875", "score": 767.0}, {"name": "chr_11_RCC716", "taxId": "41875", "score": 763.0}, {"name": "chr_11_RCC716", "taxId": "41875", "score": 760.0}, {"name": "chr_11_RCC716", "taxId": "41875", "score": 754.0}, {"name": "chr_11_RCC716", "taxId": "41875", "score": 752.0}, {"name": "chr_11_RCC716", "taxId": "41875", "score": 752.0}, {"name": "chr_11_RCC716", "taxId": "41875", "score": 750.0}, {"name": "chr_11_RCC716", "taxId": "41875", "score": 749.0}, {"name": "chr_11_RCC716", "taxId": "41875", "score": 736.0}, {"name": "chr_11_RCC716", "taxId": "41875", "score": 725.0}, {"name": "chr_11_RCC716", "taxId": "41875", "score": 725.0}, {"name": "chr_11_RCC716", "taxId": "41875", "score": 715.0}, {"name": "chr_11_RCC716", "taxId": "41875", "score": 715.0}, {"name": "chr_11_RCC716", "taxId": "41875", "score": 706.0}, {"name": "chr_11_RCC716", "taxId": "41875", "score": 697.0}, {"name": "chr_11_RCC716", "taxId": "41875", "score": 688.0}, {"name": "chr_11_RCC716", "taxId": "41875", "score": 684.0}, {"name": "chr_11_RCC716", "taxId": "41875", "score": 680.0}, {"name": "chr_11_RCC716", "taxId": "41875", "score": 673.0}, {"name": "chr_11_RCC716", "taxId": "41875", "score": 667.0}, {"name": "chr_11_RCC716", "taxId": "41875", "score": 667.0}, {"name": "chr_11_RCC716", "taxId": "41875", "score": 658.0}, {"name": "chr_11_RCC716", "taxId": "41875", "score": 656.0}, {"name": "chr_11_RCC716", "taxId": "41875", "score": 652.0}, {"name": "chr_11_RCC716", "taxId": "41875", "score": 649.0}, {"name": "chr_11_RCC716", "taxId": "41875", "score": 623.0}, {"name": "chr_11_RCC716", "taxId": "41875", "score": 619.0}, {"name": "chr_11_RCC716", "taxId": "41875", "score": 617.0}, {"name": "chr_11_RCC716", "taxId": "41875", "score": 608.0}, {"name": "chr_11_RCC716", "taxId": "41875", "score": 597.0}, {"name": "chr_11_RCC716", "taxId": "41875", "score": 595.0}, {"name": "chr_11_RCC716", "taxId": "41875", "score": 595.0}, {"name": "chr_11_RCC716", "taxId": "41875", "score": 590.0}, {"name": "chr_11_RCC716", "taxId": "41875", "score": 579.0}, {"name": "chr_11_RCC716", "taxId": "41875", "score": 579.0}, {"name": "chr_11_RCC716", "taxId": "41875", "score": 577.0}, {"name": "chr_11_RCC716", "taxId": "41875", "score": 577.0}, {"name": "chr_11_RCC716", "taxId": "41875", "score": 571.0}, {"name": "chr_11_RCC716", "taxId": "41875", "score": 545.0}, {"name": "chr_11_RCC716", "taxId": "41875", "score": 545.0}, {"name": "chr_11_RCC716", "taxId": "41875", "score": 536.0}, {"name": "chr_11_RCC716", "taxId": "41875", "score": 534.0}, {"name": "chr_11_RCC716", "taxId": "41875", "score": 532.0}, {"name": "chr_11_RCC716", "taxId": "41875", "score": 531.0}, {"name": "chr_11_RCC716", "taxId": "41875", "score": 529.0}, {"name": "chr_11_RCC716", "taxId": "41875", "score": 525.0}, {"name": "chr_11_RCC716", "taxId": "41875", "score": 521.0}, {"name": "chr_11_RCC716", "taxId": "41875", "score": 514.0}, {"name": "chr_11_RCC716", "taxId": "41875", "score": 512.0}, {"name": "chr_11_RCC716", "taxId": "41875", "score": 510.0}, {"name": "chr_11_RCC716", "taxId": "41875", "score": 508.0}, {"name": "chr_11_RCC716", "taxId": "41875", "score": 505.0}, {"name": "chr_11_RCC716", "taxId": "41875", "score": 501.0}, {"name": "chr_11_RCC716", "taxId": "41875", "score": 470.0}, {"name": "chr_11_RCC716", "taxId": "41875", "score": 466.0}, {"name": "chr_11_RCC716", "taxId": "41875", "score": 453.0}, {"name": "chr_11_RCC716", "taxId": "41875", "score": 449.0}, {"name": "chr_11_RCC716", "taxId": "41875", "score": 446.0}, {"name": "chr_11_RCC716", "taxId": "41875", "score": 444.0}, {"name": "chr_11_RCC716", "taxId": "41875", "score": 435.0}, {"name": "chr_11_RCC716", "taxId": "41875", "score": 427.0}, {"name": "chr_11_RCC716", "taxId": "41875", "score": 427.0}, {"name": "chr_11_RCC716", "taxId": "41875", "score": 425.0}, {"name": "chr_11_RCC716", "taxId": "41875", "score": 414.0}, {"name": "chr_11_RCC716", "taxId": "41875", "score": 411.0}, {"name": "chr_11_RCC716", "taxId": "41875", "score": 407.0}, {"name": "chr_11_RCC716", "taxId": "41875", "score": 394.0}, {"name": "chr_11_RCC716", "taxId": "41875", "score": 385.0}, {"name": "chr_11_RCC716", "taxId": "41875", "score": 383.0}, {"name": "chr_11_RCC716", "taxId": "41875", "score": 381.0}, {"name": "chr_11_RCC716", "taxId": "41875", "score": 372.0}, {"name": "chr_11_RCC716", "taxId": "41875", "score": 368.0}, {"name": "chr_11_RCC716", "taxId": "41875", "score": 364.0}, {"name": "chr_11_RCC716", "taxId": "41875", "score": 363.0}, {"name": "chr_11_RCC716", "taxId": "41875", "score": 361.0}, {"name": "chr_11_RCC716", "taxId": "41875", "score": 361.0}, {"name": "chr_11_RCC716", "taxId": "41875", "score": 348.0}, {"name": "chr_11_RCC716", "taxId": "41875", "score": 346.0}, {"name": "chr_11_RCC716", "taxId": "41875", "score": 339.0}, {"name": "chr_11_RCC716", "taxId": "41875", "score": 333.0}, {"name": "chr_11_RCC716", "taxId": "41875", "score": 326.0}, {"name": "chr_11_RCC716", "taxId": "41875", "score": 320.0}, {"name": "chr_11_RCC716", "taxId": "41875", "score": 316.0}, {"name": "chr_11_RCC716", "taxId": "41875", "score": 315.0}, {"name": "chr_11_RCC716", "taxId": "41875", "score": 300.0}, {"name": "chr_11_RCC716", "taxId": "41875", "score": 292.0}, {"name": "chr_11_RCC716", "taxId": "41875", "score": 289.0}, {"name": "chr_11_RCC716", "taxId": "41875", "score": 268.0}, {"name": "chr_11_RCC716", "taxId": "41875", "score": 265.0}, {"name": "chr_11_RCC716", "taxId": "41875", "score": 244.0}, {"name": "chr_11_RCC716", "taxId": "41875", "score": 243.0}, {"name": "chr_11_RCC716", "taxId": "41875", "score": 228.0}, {"name": "chr_11_RCC716", "taxId": "41875", "score": 226.0}, {"name": "chr_11_RCC716", "taxId": "41875", "score": 220.0}, {"name": "chr_11_RCC716", "taxId": "41875", "score": 220.0}, {"name": "chr_11_RCC716", "taxId": "41875", "score": 220.0}, {"name": "chr_11_RCC716", "taxId": "41875", "score": 219.0}, {"name": "chr_11_RCC716", "taxId": "41875", "score": 215.0}, {"name": "chr_11_RCC716", "taxId": "41875", "score": 209.0}, {"name": "chr_11_RCC716", "taxId": "41875", "score": 204.0}, {"name": "chr_11_RCC716", "taxId": "41875", "score": 200.0}, {"name": "chr_11_RCC716", "taxId": "41875", "score": 196.0}, {"name": "chr_11_RCC716", "taxId": "41875", "score": 195.0}, {"name": "chr_11_RCC716", "taxId": "41875", "score": 189.0}, {"name": "chr_11_RCC716", "taxId": "41875", "score": 185.0}, {"name": "chr_11_RCC716", "taxId": "41875", "score": 185.0}, {"name": "chr_11_RCC716", "taxId": "41875", "score": 183.0}, {"name": "chr_11_RCC716", "taxId": "41875", "score": 176.0}, {"name": "chr_11_RCC716", "taxId": "41875", "score": 174.0}, {"name": "chr_11_RCC716", "taxId": "41875", "score": 171.0}, {"name": "chr_11_RCC716", "taxId": "41875", "score": 169.0}, {"name": "chr_11_RCC716", "taxId": "41875", "score": 165.0}, {"name": "chr_11_RCC716", "taxId": "41875", "score": 156.0}, {"name": "chr_11_RCC716", "taxId": "41875", "score": 7352.0}, {"name": "chr_11_RCC716", "taxId": "41875", "score": 6837.0}, {"name": "chr_11_RCC716", "taxId": "41875", "score": 6543.0}, {"name": "chr_11_RCC716", "taxId": "41875", "score": 5803.0}, {"name": "chr_11_RCC716", "taxId": "157820", "score": 5406.0}, {"name": "chr_11_RCC716", "taxId": "41875", "score": 5180.0}, {"name": "chr_11_RCC716", "taxId": "41875", "score": 5180.0}, {"name": "chr_11_RCC716", "taxId": "41875", "score": 5118.0}, {"name": "chr_11_RCC716", "taxId": "41875", "score": 4547.0}, {"name": "chr_11_RCC716", "taxId": "41875", "score": 4266.0}, {"name": "chr_11_RCC716", "taxId": "41875", "score": 4137.0}, {"name": "chr_11_RCC716", "taxId": "41875", "score": 822.0}, {"name": "chr_11_RCC716", "taxId": "41875", "score": 4137.0}, {"name": "chr_11_RCC716", "taxId": "41875", "score": 4132.0}, {"name": "chr_11_RCC716", "taxId": "41875", "score": 2553.0}, {"name": "chr_11_RCC716", "taxId": "41875", "score": 2553.0}, {"name": "chr_11_RCC716", "taxId": "41875", "score": 1796.0}, {"name": "chr_11_RCC716", "taxId": "41875", "score": 1703.0}, {"name": "chr_11_RCC716", "taxId": "41875", "score": 1698.0}, {"name": "chr_11_RCC716", "taxId": "171245", "score": 4030.0}, {"name": "chr_11_RCC716", "taxId": "171245", "score": 4023.0}, {"name": "chr_11_RCC716", "taxId": "41875", "score": 3947.0}, {"name": "chr_11_RCC716", "taxId": "41875", "score": 3849.0}, {"name": "chr_11_RCC716", "taxId": "41875", "score": 3845.0}, {"name": "chr_11_RCC716", "taxId": "41875", "score": 3661.0}, {"name": "chr_11_RCC716", "taxId": "41875", "score": 3611.0}, {"name": "chr_11_RCC716", "taxId": "41875", "score": 3434.0}, {"name": "chr_11_RCC716", "taxId": "41875", "score": 3269.0}, {"name": "chr_11_RCC716", "taxId": "41875", "score": 3112.0}, {"name": "chr_11_RCC716", "taxId": "41875", "score": 3016.0}, {"name": "chr_11_RCC716", "taxId": "41875", "score": 2970.0}, {"name": "chr_11_RCC716", "taxId": "41875", "score": 183.0}, {"name": "chr_11_RCC716", "taxId": "41875", "score": 2964.0}, {"name": "chr_11_RCC716", "taxId": "41875", "score": 2948.0}, {"name": "chr_11_RCC716", "taxId": "41875", "score": 2839.0}, {"name": "chr_11_RCC716", "taxId": "41875", "score": 2686.0}, {"name": "chr_11_RCC716", "taxId": "41875", "score": 2686.0}, {"name": "chr_11_RCC716", "taxId": "41875", "score": 2652.0}, {"name": "chr_11_RCC716", "taxId": "41875", "score": 658.0}, {"name": "chr_11_RCC716", "taxId": "41875", "score": 2630.0}, {"name": "chr_11_RCC716", "taxId": "41875", "score": 2615.0}, {"name": "chr_11_RCC716", "taxId": "41875", "score": 2521.0}, {"name": "chr_11_RCC716", "taxId": "41875", "score": 2495.0}, {"name": "chr_11_RCC716", "taxId": "41875", "score": 2477.0}, {"name": "chr_11_RCC716", "taxId": "41875", "score": 736.0}, {"name": "chr_11_RCC716", "taxId": "41875", "score": 2422.0}, {"name": "chr_11_RCC716", "taxId": "41875", "score": 2416.0}, {"name": "chr_11_RCC716", "taxId": "41875", "score": 2006.0}, {"name": "chr_11_RCC716", "taxId": "41875", "score": 2394.0}, {"name": "chr_11_RCC716", "taxId": "41875", "score": 2355.0}, {"name": "chr_11_RCC716", "taxId": "41875", "score": 2348.0}, {"name": "chr_11_RCC716", "taxId": "41875", "score": 2348.0}, {"name": "chr_11_RCC716", "taxId": "41875", "score": 2318.0}, {"name": "chr_11_RCC716", "taxId": "41875", "score": 2309.0}, {"name": "chr_11_RCC716", "taxId": "41875", "score": 2305.0}, {"name": "chr_11_RCC716", "taxId": "41875", "score": 2298.0}, {"name": "chr_11_RCC716", "taxId": "41875", "score": 2296.0}, {"name": "chr_11_RCC716", "taxId": "41875", "score": 2283.0}, {"name": "chr_11_RCC716", "taxId": "41875", "score": 2255.0}, {"name": "chr_11_RCC716", "taxId": "41875", "score": 2248.0}, {"name": "chr_11_RCC716", "taxId": "41875", "score": 2248.0}, {"name": "chr_11_RCC716", "taxId": "41875", "score": 2244.0}, {"name": "chr_11_RCC716", "taxId": "41875", "score": 2237.0}, {"name": "chr_11_RCC716", "taxId": "41875", "score": 2235.0}, {"name": "chr_11_RCC716", "taxId": "41875", "score": 2169.0}, {"name": "chr_11_RCC716", "taxId": "41875", "score": 2145.0}, {"name": "chr_11_RCC716", "taxId": "41875", "score": 2132.0}, {"name": "chr_11_RCC716", "taxId": "41875", "score": 2119.0}, {"name": "chr_11_RCC716", "taxId": "41875", "score": 2091.0}, {"name": "chr_11_RCC716", "taxId": "41875", "score": 2050.0}, {"name": "chr_11_RCC716", "taxId": "41875", "score": 2041.0}, {"name": "chr_11_RCC716", "taxId": "41875", "score": 2030.0}, {"name": "chr_11_RCC716", "taxId": "41875", "score": 2017.0}, {"name": "chr_11_RCC716", "taxId": "41875", "score": 1003.0}, {"name": "chr_11_RCC716", "taxId": "41875", "score": 822.0}, {"name": "chr_11_RCC716", "taxId": "41875", "score": 747.0}, {"name": "chr_11_RCC716", "taxId": "41875", "score": 747.0}, {"name": "chr_11_RCC716", "taxId": "41875", "score": 2017.0}, {"name": "chr_11_RCC716", "taxId": "41875", "score": 1003.0}, {"name": "chr_11_RCC716", "taxId": "41875", "score": 822.0}, {"name": "chr_11_RCC716", "taxId": "41875", "score": 741.0}, {"name": "chr_11_RCC716", "taxId": "41875", "score": 741.0}, {"name": "chr_11_RCC716", "taxId": "41875", "score": 1984.0}, {"name": "chr_11_RCC716", "taxId": "41875", "score": 1975.0}, {"name": "chr_11_RCC716", "taxId": "41875", "score": 1934.0}, {"name": "chr_11_RCC716", "taxId": "41875", "score": 1892.0}, {"name": "chr_11_RCC716", "taxId": "41875", "score": 1886.0}, {"name": "chr_11_RCC716", "taxId": "41875", "score": 1875.0}, {"name": "chr_11_RCC716", "taxId": "41875", "score": 1871.0}, {"name": "chr_11_RCC716", "taxId": "41875", "score": 1858.0}, {"name": "chr_11_RCC716", "taxId": "41875", "score": 963.0}, {"name": "chr_11_RCC716", "taxId": "41875", "score": 1838.0}, {"name": "chr_11_RCC716", "taxId": "41875", "score": 1827.0}, {"name": "chr_11_RCC716", "taxId": "41875", "score": 1827.0}, {"name": "chr_11_RCC716", "taxId": "41875", "score": 987.0}, {"name": "chr_11_RCC716", "taxId": "41875", "score": 1827.0}, {"name": "chr_11_RCC716", "taxId": "41875", "score": 987.0}, {"name": "chr_11_RCC716", "taxId": "41875", "score": 403.0}, {"name": "chr_11_RCC716", "taxId": "41875", "score": 1825.0}, {"name": "chr_11_RCC716", "taxId": "41875", "score": 1825.0}, {"name": "chr_11_RCC716", "taxId": "41875", "score": 1801.0}, {"name": "chr_11_RCC716", "taxId": "41875", "score": 1796.0}, {"name": "chr_11_RCC716", "taxId": "41875", "score": 1779.0}, {"name": "chr_11_RCC716", "taxId": "41875", "score": 610.0}, {"name": "chr_11_RCC716", "taxId": "41875", "score": 1770.0}, {"name": "chr_11_RCC716", "taxId": "41875", "score": 1757.0}, {"name": "chr_11_RCC716", "taxId": "41875", "score": 1157.0}, {"name": "chr_11_RCC716", "taxId": "41875", "score": 1749.0}, {"name": "chr_11_RCC716", "taxId": "41875", "score": 1733.0}, {"name": "chr_11_RCC716", "taxId": "41875", "score": 1725.0}, {"name": "chr_11_RCC716", "taxId": "41875", "score": 1725.0}, {"name": "chr_11_RCC716", "taxId": "41875", "score": 1724.0}, {"name": "chr_11_RCC716", "taxId": "41875", "score": 1698.0}, {"name": "chr_11_RCC716", "taxId": "41875", "score": 1690.0}, {"name": "chr_11_RCC716", "taxId": "41875", "score": 1674.0}, {"name": "chr_11_RCC716", "taxId": "41875", "score": 1668.0}, {"name": "chr_11_RCC716", "taxId": "41875", "score": 1653.0}, {"name": "chr_11_RCC716", "taxId": "41875", "score": 1070.0}, {"name": "chr_11_RCC716", "taxId": "41875", "score": 1653.0}, {"name": "chr_11_RCC716", "taxId": "41875", "score": 501.0}, {"name": "chr_11_RCC716", "taxId": "41875", "score": 368.0}, {"name": "chr_11_RCC716", "taxId": "41875", "score": 1648.0}, {"name": "chr_11_RCC716", "taxId": "41875", "score": 1622.0}, {"name": "chr_11_RCC716", "taxId": "41875", "score": 1618.0}, {"name": "chr_11_RCC716", "taxId": "41875", "score": 1613.0}, {"name": "chr_11_RCC716", "taxId": "41875", "score": 1611.0}, {"name": "chr_11_RCC716", "taxId": "41875", "score": 1611.0}, {"name": "chr_11_RCC716", "taxId": "41875", "score": 1600.0}, {"name": "chr_11_RCC716", "taxId": "41875", "score": 1563.0}, {"name": "chr_11_RCC716", "taxId": "41875", "score": 1552.0}, {"name": "chr_11_RCC716", "taxId": "41875", "score": 1548.0}, {"name": "chr_11_RCC716", "taxId": "41875", "score": 856.0}, {"name": "chr_11_RCC716", "taxId": "41875", "score": 1546.0}, {"name": "chr_11_RCC716", "taxId": "41875", "score": 1543.0}, {"name": "chr_11_RCC716", "taxId": "41875", "score": 1539.0}, {"name": "chr_11_RCC716", "taxId": "41875", "score": 1539.0}, {"name": "chr_11_RCC716", "taxId": "41875", "score": 1526.0}, {"name": "chr_11_RCC716", "taxId": "41875", "score": 1520.0}, {"name": "chr_11_RCC716", "taxId": "41875", "score": 1493.0}, {"name": "chr_11_RCC716", "taxId": "41875", "score": 1478.0}, {"name": "chr_11_RCC716", "taxId": "41875", "score": 1166.0}, {"name": "chr_11_RCC716", "taxId": "41875", "score": 1465.0}, {"name": "chr_11_RCC716", "taxId": "41875", "score": 1452.0}, {"name": "chr_11_RCC716", "taxId": "41875", "score": 579.0}, {"name": "chr_11_RCC716", "taxId": "41875", "score": 1428.0}, {"name": "chr_11_RCC716", "taxId": "41875", "score": 1411.0}, {"name": "chr_11_RCC716", "taxId": "41875", "score": 1410.0}, {"name": "chr_11_RCC716", "taxId": "41875", "score": 1393.0}, {"name": "chr_11_RCC716", "taxId": "41875", "score": 1391.0}, {"name": "chr_11_RCC716", "taxId": "41875", "score": 1380.0}, {"name": "chr_11_RCC716", "taxId": "41875", "score": 1376.0}, {"name": "chr_11_RCC716", "taxId": "41875", "score": 1373.0}, {"name": "chr_11_RCC716", "taxId": "41875", "score": 1358.0}, {"name": "chr_11_RCC716", "taxId": "41875", "score": 1349.0}, {"name": "chr_11_RCC716", "taxId": "41875", "score": 1341.0}, {"name": "chr_11_RCC716", "taxId": "41875", "score": 1336.0}, {"name": "chr_11_RCC716", "taxId": "41875", "score": 1334.0}, {"name": "chr_11_RCC716", "taxId": "41875", "score": 1327.0}, {"name": "chr_11_RCC716", "taxId": "41875", "score": 1304.0}, {"name": "chr_11_RCC716", "taxId": "41875", "score": 1280.0}, {"name": "chr_11_RCC716", "taxId": "41875", "score": 1273.0}, {"name": "chr_11_RCC716", "taxId": "41875", "score": 1271.0}, {"name": "chr_11_RCC716", "taxId": "41875", "score": 1258.0}, {"name": "chr_11_RCC716", "taxId": "41875", "score": 1254.0}, {"name": "chr_11_RCC716", "taxId": "41875", "score": 1249.0}, {"name": "chr_11_RCC716", "taxId": "528323", "score": 1236.0}, {"name": "chr_11_RCC716", "taxId": "41875", "score": 1223.0}, {"name": "chr_11_RCC716", "taxId": "41875", "score": 1221.0}, {"name": "chr_11_RCC716", "taxId": "41875", "score": 1212.0}, {"name": "chr_11_RCC716", "taxId": "41875", "score": 1208.0}, {"name": "chr_11_RCC716", "taxId": "41875", "score": 1208.0}, {"name": "chr_11_RCC716", "taxId": "41875", "score": 1201.0}, {"name": "chr_11_RCC716", "taxId": "41875", "score": 1199.0}, {"name": "chr_11_RCC716", "taxId": "41875", "score": 1199.0}, {"name": "chr_11_RCC716", "taxId": "41875", "score": 1197.0}, {"name": "chr_11_RCC716", "taxId": "41875", "score": 1194.0}, {"name": "chr_11_RCC716", "taxId": "41875", "score": 1192.0}, {"name": "chr_11_RCC716", "taxId": "41875", "score": 1192.0}, {"name": "chr_11_RCC716", "taxId": "41875", "score": 1184.0}, {"name": "chr_11_RCC716", "taxId": "41875", "score": 1184.0}, {"name": "chr_11_RCC716", "taxId": "41875", "score": 1136.0}, {"name": "chr_11_RCC716", "taxId": "41875", "score": 1136.0}, {"name": "chr_11_RCC716", "taxId": "41875", "score": 1127.0}, {"name": "chr_11_RCC716", "taxId": "41875", "score": 1123.0}, {"name": "chr_11_RCC716", "taxId": "41875", "score": 1118.0}, {"name": "chr_11_RCC716", "taxId": "41875", "score": 1098.0}, {"name": "chr_11_RCC716", "taxId": "41875", "score": 1090.0}, {"name": "chr_11_RCC716", "taxId": "41875", "score": 1090.0}, {"name": "chr_11_RCC716", "taxId": "41875", "score": 1088.0}, {"name": "chr_11_RCC716", "taxId": "41875", "score": 1086.0}, {"name": "chr_11_RCC716", "taxId": "41875", "score": 1072.0}, {"name": "chr_11_RCC716", "taxId": "41875", "score": 1062.0}, {"name": "chr_11_RCC716", "taxId": "41875", "score": 1053.0}, {"name": "chr_11_RCC716", "taxId": "41875", "score": 1053.0}, {"name": "chr_11_RCC716", "taxId": "41875", "score": 1037.0}, {"name": "chr_11_RCC716", "taxId": "41875", "score": 1027.0}, {"name": "chr_11_RCC716", "taxId": "41875", "score": 1026.0}, {"name": "chr_11_RCC716", "taxId": "41875", "score": 1026.0}, {"name": "chr_11_RCC716", "taxId": "100272", "score": 1016.0}, {"name": "chr_11_RCC716", "taxId": "41875", "score": 1002.0}, {"name": "chr_11_RCC716", "taxId": "41875", "score": 1002.0}, {"name": "chr_11_RCC716", "taxId": "41875", "score": 1000.0}, {"name": "chr_11_RCC716", "taxId": "41875", "score": 996.0}, {"name": "chr_11_RCC716", "taxId": "41875", "score": 996.0}, {"name": "chr_11_RCC716", "taxId": "41875", "score": 989.0}, {"name": "chr_11_RCC716", "taxId": "41875", "score": 979.0}, {"name": "chr_11_RCC716", "taxId": "41875", "score": 977.0}, {"name": "chr_11_RCC716", "taxId": "41875", "score": 970.0}, {"name": "chr_11_RCC716", "taxId": "41875", "score": 381.0}, {"name": "chr_11_RCC716", "taxId": "296587", "score": 966.0}, {"name": "chr_11_RCC716", "taxId": "41875", "score": 965.0}, {"name": "chr_11_RCC716", "taxId": "41875", "score": 292.0}, {"name": "chr_11_RCC716", "taxId": "296587", "score": 965.0}, {"name": "chr_11_RCC716", "taxId": "41875", "score": 961.0}, {"name": "chr_11_RCC716", "taxId": "41875", "score": 959.0}, {"name": "chr_11_RCC716", "taxId": "41875", "score": 955.0}, {"name": "chr_11_RCC716", "taxId": "41875", "score": 953.0}, {"name": "chr_11_RCC716", "taxId": "41875", "score": 950.0}, {"name": "chr_11_RCC716", "taxId": "41875", "score": 935.0}, {"name": "chr_11_RCC716", "taxId": "41875", "score": 185.0}, {"name": "chr_11_RCC716", "taxId": "41875", "score": 931.0}, {"name": "chr_11_RCC716", "taxId": "41875", "score": 793.0}, {"name": "chr_11_RCC716", "taxId": "41875", "score": 922.0}, {"name": "chr_11_RCC716", "taxId": "41875", "score": 920.0}, {"name": "chr_11_RCC716", "taxId": "436017", "score": 917.0}, {"name": "chr_11_RCC716", "taxId": "436017", "score": 917.0}, {"name": "chr_11_RCC716", "taxId": "41875", "score": 915.0}, {"name": "chr_11_RCC716", "taxId": "41875", "score": 909.0}, {"name": "chr_11_RCC716", "taxId": "41875", "score": 348.0}, {"name": "chr_11_RCC716", "taxId": "41875", "score": 905.0}, {"name": "chr_11_RCC716", "taxId": "41875", "score": 904.0}, {"name": "chr_11_RCC716", "taxId": "41875", "score": 898.0}, {"name": "chr_11_RCC716", "taxId": "41875", "score": 880.0}, {"name": "chr_11_RCC716", "taxId": "296587", "score": 880.0}, {"name": "chr_11_RCC716", "taxId": "41875", "score": 878.0}, {"name": "chr_11_RCC716", "taxId": "41875", "score": 551.0}, {"name": "chr_11_RCC716", "taxId": "41875", "score": 876.0}, {"name": "chr_11_RCC716", "taxId": "41875", "score": 874.0}, {"name": "chr_11_RCC716", "taxId": "41875", "score": 859.0}, {"name": "chr_11_RCC716", "taxId": "41875", "score": 857.0}, {"name": "chr_11_RCC716", "taxId": "41875", "score": 856.0}, {"name": "chr_11_RCC716", "taxId": "41875", "score": 590.0}, {"name": "chr_11_RCC716", "taxId": "41875", "score": 856.0}, {"name": "chr_11_RCC716", "taxId": "41875", "score": 846.0}, {"name": "chr_11_RCC716", "taxId": "41875", "score": 843.0}, {"name": "chr_11_RCC716", "taxId": "41875", "score": 300.0}, {"name": "chr_11_RCC716", "taxId": "41875", "score": 839.0}, {"name": "chr_11_RCC716", "taxId": "41875", "score": 595.0}, {"name": "chr_11_RCC716", "taxId": "41875", "score": 839.0}, {"name": "chr_11_RCC716", "taxId": "41875", "score": 822.0}, {"name": "chr_11_RCC716", "taxId": "41875", "score": 815.0}, {"name": "chr_11_RCC716", "taxId": "41875", "score": 806.0}, {"name": "chr_11_RCC716", "taxId": "41875", "score": 797.0}, {"name": "chr_11_RCC716", "taxId": "41875", "score": 787.0}, {"name": "chr_11_RCC716", "taxId": "41875", "score": 785.0}, {"name": "chr_11_RCC716", "taxId": "41875", "score": 531.0}, {"name": "chr_11_RCC716", "taxId": "41875", "score": 514.0}, {"name": "chr_11_RCC716", "taxId": "41875", "score": 174.0}, {"name": "chr_11_RCC716", "taxId": "41875", "score": 776.0}, {"name": "chr_11_RCC716", "taxId": "41875", "score": 774.0}, {"name": "chr_11_RCC716", "taxId": "41875", "score": 774.0}, {"name": "chr_11_RCC716", "taxId": "41875", "score": 771.0}, {"name": "chr_11_RCC716", "taxId": "41875", "score": 771.0}, {"name": "chr_11_RCC716", "taxId": "242159", "score": 763.0}, {"name": "chr_11_RCC716", "taxId": "436017", "score": 763.0}, {"name": "chr_11_RCC716", "taxId": "436017", "score": 763.0}, {"name": "chr_11_RCC716", "taxId": "436017", "score": 669.0}, {"name": "chr_11_RCC716", "taxId": "436017", "score": 335.0}, {"name": "chr_11_RCC716", "taxId": "436017", "score": 148.0}, {"name": "chr_11_RCC716", "taxId": "41875", "score": 760.0}, {"name": "chr_11_RCC716", "taxId": "41875", "score": 756.0}, {"name": "chr_11_RCC716", "taxId": "41875", "score": 754.0}, {"name": "chr_11_RCC716", "taxId": "41875", "score": 752.0}, {"name": "chr_11_RCC716", "taxId": "41875", "score": 750.0}, {"name": "chr_11_RCC716", "taxId": "41875", "score": 749.0}, {"name": "chr_11_RCC716", "taxId": "41875", "score": 749.0}, {"name": "chr_11_RCC716", "taxId": "41875", "score": 745.0}, {"name": "chr_11_RCC716", "taxId": "41875", "score": 725.0}, {"name": "chr_11_RCC716", "taxId": "41875", "score": 268.0}, {"name": "chr_11_RCC716", "taxId": "41875", "score": 721.0}, {"name": "chr_11_RCC716", "taxId": "41875", "score": 715.0}, {"name": "chr_11_RCC716", "taxId": "41875", "score": 715.0}, {"name": "chr_11_RCC716", "taxId": "41875", "score": 706.0}, {"name": "chr_11_RCC716", "taxId": "41875", "score": 697.0}, {"name": "chr_11_RCC716", "taxId": "41875", "score": 571.0}, {"name": "chr_11_RCC716", "taxId": "41875", "score": 688.0}, {"name": "chr_11_RCC716", "taxId": "41875", "score": 680.0}, {"name": "chr_11_RCC716", "taxId": "41875", "score": 673.0}, {"name": "chr_11_RCC716", "taxId": "70448", "score": 669.0}, {"name": "chr_11_RCC716", "taxId": "436017", "score": 669.0}, {"name": "chr_11_RCC716", "taxId": "41875", "score": 667.0}, {"name": "chr_11_RCC716", "taxId": "41875", "score": 667.0}, {"name": "chr_11_RCC716", "taxId": "41875", "score": 662.0}, {"name": "chr_11_RCC716", "taxId": "41875", "score": 658.0}, {"name": "chr_11_RCC716", "taxId": "41875", "score": 658.0}, {"name": "chr_11_RCC716", "taxId": "41875", "score": 656.0}, {"name": "chr_11_RCC716", "taxId": "41875", "score": 652.0}, {"name": "chr_11_RCC716", "taxId": "41875", "score": 652.0}, {"name": "chr_11_RCC716", "taxId": "41875", "score": 649.0}, {"name": "chr_11_RCC716", "taxId": "41875", "score": 614.0}, {"name": "chr_11_RCC716", "taxId": "41875", "score": 612.0}, {"name": "chr_11_RCC716", "taxId": "70448", "score": 610.0}, {"name": "chr_11_RCC716", "taxId": "41875", "score": 597.0}, {"name": "chr_11_RCC716", "taxId": "41875", "score": 593.0}, {"name": "chr_11_RCC716", "taxId": "41875", "score": 592.0}, {"name": "chr_11_RCC716", "taxId": "41875", "score": 577.0}, {"name": "chr_11_RCC716", "taxId": "41875", "score": 577.0}, {"name": "chr_11_RCC716", "taxId": "41875", "score": 568.0}, {"name": "chr_11_RCC716", "taxId": "41875", "score": 171.0}, {"name": "chr_11_RCC716", "taxId": "41875", "score": 568.0}, {"name": "chr_11_RCC716", "taxId": "41875", "score": 372.0}, {"name": "chr_11_RCC716", "taxId": "41875", "score": 558.0}, {"name": "chr_11_RCC716", "taxId": "41875", "score": 555.0}, {"name": "chr_11_RCC716", "taxId": "41875", "score": 555.0}, {"name": "chr_11_RCC716", "taxId": "41875", "score": 545.0}, {"name": "chr_11_RCC716", "taxId": "41875", "score": 215.0}, {"name": "chr_11_RCC716", "taxId": "41875", "score": 544.0}, {"name": "chr_11_RCC716", "taxId": "41875", "score": 536.0}, {"name": "chr_11_RCC716", "taxId": "41875", "score": 534.0}, {"name": "chr_11_RCC716", "taxId": "41875", "score": 532.0}, {"name": "chr_11_RCC716", "taxId": "41875", "score": 529.0}, {"name": "chr_11_RCC716", "taxId": "3673", "score": 525.0}, {"name": "chr_11_RCC716", "taxId": "41875", "score": 525.0}, {"name": "chr_11_RCC716", "taxId": "41875", "score": 154.0}, {"name": "chr_11_RCC716", "taxId": "41875", "score": 520.0}, {"name": "chr_11_RCC716", "taxId": "41875", "score": 514.0}, {"name": "chr_11_RCC716", "taxId": "41875", "score": 510.0}, {"name": "chr_11_RCC716", "taxId": "41875", "score": 510.0}, {"name": "chr_11_RCC716", "taxId": "41875", "score": 191.0}, {"name": "chr_11_RCC716", "taxId": "41875", "score": 505.0}, {"name": "chr_11_RCC716", "taxId": "41875", "score": 503.0}, {"name": "chr_11_RCC716", "taxId": "41875", "score": 501.0}, {"name": "chr_11_RCC716", "taxId": "41875", "score": 496.0}, {"name": "chr_11_RCC716", "taxId": "41875", "score": 492.0}, {"name": "chr_11_RCC716", "taxId": "41875", "score": 481.0}, {"name": "chr_11_RCC716", "taxId": "41875", "score": 466.0}, {"name": "chr_11_RCC716", "taxId": "41875", "score": 464.0}, {"name": "chr_11_RCC716", "taxId": "41875", "score": 460.0}, {"name": "chr_11_RCC716", "taxId": "41875", "score": 316.0}, {"name": "chr_11_RCC716", "taxId": "41875", "score": 459.0}, {"name": "chr_11_RCC716", "taxId": "41875", "score": 459.0}, {"name": "chr_11_RCC716", "taxId": "41875", "score": 459.0}, {"name": "chr_11_RCC716", "taxId": "41875", "score": 459.0}, {"name": "chr_11_RCC716", "taxId": "41875", "score": 453.0}, {"name": "chr_11_RCC716", "taxId": "41875", "score": 446.0}, {"name": "chr_11_RCC716", "taxId": "41875", "score": 444.0}, {"name": "chr_11_RCC716", "taxId": "41875", "score": 435.0}, {"name": "chr_11_RCC716", "taxId": "41875", "score": 195.0}, {"name": "chr_11_RCC716", "taxId": "41875", "score": 427.0}, {"name": "chr_11_RCC716", "taxId": "41875", "score": 427.0}, {"name": "chr_11_RCC716", "taxId": "41875", "score": 407.0}, {"name": "chr_11_RCC716", "taxId": "41875", "score": 361.0}, {"name": "chr_11_RCC716", "taxId": "41875", "score": 425.0}, {"name": "chr_11_RCC716", "taxId": "41875", "score": 414.0}, {"name": "chr_11_RCC716", "taxId": "41875", "score": 411.0}, {"name": "chr_11_RCC716", "taxId": "41875", "score": 394.0}, {"name": "chr_11_RCC716", "taxId": "41875", "score": 385.0}, {"name": "chr_11_RCC716", "taxId": "41875", "score": 372.0}, {"name": "chr_11_RCC716", "taxId": "41875", "score": 364.0}, {"name": "chr_11_RCC716", "taxId": "41875", "score": 363.0}, {"name": "chr_11_RCC716", "taxId": "41875", "score": 339.0}, {"name": "chr_11_RCC716", "taxId": "41875", "score": 335.0}, {"name": "chr_11_RCC716", "taxId": "41875", "score": 167.0}, {"name": "chr_11_RCC716", "taxId": "41875", "score": 329.0}, {"name": "chr_11_RCC716", "taxId": "41875", "score": 329.0}, {"name": "chr_11_RCC716", "taxId": "41875", "score": 204.0}, {"name": "chr_11_RCC716", "taxId": "41875", "score": 315.0}, {"name": "chr_11_RCC716", "taxId": "41875", "score": 313.0}, {"name": "chr_11_RCC716", "taxId": "296587", "score": 287.0}, {"name": "chr_11_RCC716", "taxId": "41875", "score": 265.0}, {"name": "chr_11_RCC716", "taxId": "3816", "score": 254.0}, {"name": "chr_11_RCC716", "taxId": "3711", "score": 244.0}, {"name": "chr_11_RCC716", "taxId": "41875", "score": 244.0}, {"name": "chr_11_RCC716", "taxId": "41875", "score": 228.0}, {"name": "chr_11_RCC716", "taxId": "41875", "score": 220.0}, {"name": "chr_11_RCC716", "taxId": "41875", "score": 220.0}, {"name": "chr_11_RCC716", "taxId": "41875", "score": 220.0}, {"name": "chr_11_RCC716", "taxId": "41875", "score": 219.0}, {"name": "chr_11_RCC716", "taxId": "574566", "score": 217.0}, {"name": "chr_11_RCC716", "taxId": "41875", "score": 215.0}, {"name": "chr_11_RCC716", "taxId": "41875", "score": 200.0}, {"name": "chr_11_RCC716", "taxId": "157072", "score": 191.0}, {"name": "chr_11_RCC716", "taxId": "41875", "score": 187.0}, {"name": "chr_11_RCC716", "taxId": "41875", "score": 167.0}, {"name": "chr_11_RCC716", "taxId": "59895", "score": 183.0}, {"name": "chr_11_RCC716", "taxId": "30195", "score": 182.0}, {"name": "chr_11_RCC716", "taxId": "564608", "score": 182.0}, {"name": "chr_11_RCC716", "taxId": "41875", "score": 176.0}, {"name": "chr_11_RCC716", "taxId": "41875", "score": 165.0}, {"name": "chr_11_RCC716", "taxId": "763406", "score": 163.0}, {"name": "chr_11_RCC716", "taxId": "66656", "score": 156.0}, {"name": "chr_11_RCC716", "taxId": "2024608", "score": 152.0}, {"name": "chr_11_RCC716", "taxId": "1300258", "score": 150.0}, {"name": "chr_11_RCC716", "taxId": "1245988", "score": 150.0}, {"name": "chr_11_RCC716", "taxId": "1004786", "score": 150.0}, {"name": "chr_11_RCC716", "taxId": "1296100", "score": 148.0}, {"name": "chr_11_RCC716", "taxId": "41875", "score": 148.0}, {"name": "chr_11_RCC716", "taxId": "436017", "score": 148.0}, {"name": "chr_11_RCC716", "taxId": "403677", "score": 145.0}]}, "taxonomy": {"bestsum": {"species": {"tax": "Bathycoccus prasinos", "score": 941123.0, "c_index": 22}, "genus": {"tax": "Bathycoccus", "score": 941123.0, "c_index": 18}, "family": {"tax": "Bathycoccaceae", "score": 948494.0, "c_index": 16}, "order": {"tax": "Mamiellales", "score": 953010.0, "c_index": 14}, "phylum": {"tax": "Chlorophyta", "score": 966686.0, "c_index": 7}, "superkingdom": {"tax": "Eukaryota", "score": 969893.0, "c_index": 2}}}}, "chr_10_RCC716": {"name": "chr_10_RCC716", "length": 815487, "n_count": 0, "agct_count": 815487, "gc": 0.4812, "covs": {"bam0": 12.9023}, "read_cov": {"bam0": 42242}, "hits": {"tax0": [{"name": "chr_10_RCC716", "taxId": "41875", "score": 5225.0}, {"name": "chr_10_RCC716", "taxId": "41875", "score": 5225.0}, {"name": "chr_10_RCC716", "taxId": "41875", "score": 5140.0}, {"name": "chr_10_RCC716", "taxId": "41875", "score": 5024.0}, {"name": "chr_10_RCC716", "taxId": "41875", "score": 4937.0}, {"name": "chr_10_RCC716", "taxId": "41875", "score": 4931.0}, {"name": "chr_10_RCC716", "taxId": "41875", "score": 4844.0}, {"name": "chr_10_RCC716", "taxId": "41875", "score": 4715.0}, {"name": "chr_10_RCC716", "taxId": "41875", "score": 4636.0}, {"name": "chr_10_RCC716", "taxId": "41875", "score": 4412.0}, {"name": "chr_10_RCC716", "taxId": "41875", "score": 3727.0}, {"name": "chr_10_RCC716", "taxId": "41875", "score": 3657.0}, {"name": "chr_10_RCC716", "taxId": "41875", "score": 3650.0}, {"name": "chr_10_RCC716", "taxId": "41875", "score": 3646.0}, {"name": "chr_10_RCC716", "taxId": "41875", "score": 3441.0}, {"name": "chr_10_RCC716", "taxId": "41875", "score": 3400.0}, {"name": "chr_10_RCC716", "taxId": "41875", "score": 3369.0}, {"name": "chr_10_RCC716", "taxId": "41875", "score": 3326.0}, {"name": "chr_10_RCC716", "taxId": "41875", "score": 3282.0}, {"name": "chr_10_RCC716", "taxId": "41875", "score": 3269.0}, {"name": "chr_10_RCC716", "taxId": "41875", "score": 3195.0}, {"name": "chr_10_RCC716", "taxId": "41875", "score": 3151.0}, {"name": "chr_10_RCC716", "taxId": "41875", "score": 3110.0}, {"name": "chr_10_RCC716", "taxId": "41875", "score": 3051.0}, {"name": "chr_10_RCC716", "taxId": "41875", "score": 3037.0}, {"name": "chr_10_RCC716", "taxId": "41875", "score": 3033.0}, {"name": "chr_10_RCC716", "taxId": "41875", "score": 3031.0}, {"name": "chr_10_RCC716", "taxId": "41875", "score": 2981.0}, {"name": "chr_10_RCC716", "taxId": "41875", "score": 2924.0}, {"name": "chr_10_RCC716", "taxId": "41875", "score": 2918.0}, {"name": "chr_10_RCC716", "taxId": "41875", "score": 2911.0}, {"name": "chr_10_RCC716", "taxId": "41875", "score": 2907.0}, {"name": "chr_10_RCC716", "taxId": "41875", "score": 2863.0}, {"name": "chr_10_RCC716", "taxId": "41875", "score": 2850.0}, {"name": "chr_10_RCC716", "taxId": "41875", "score": 2833.0}, {"name": "chr_10_RCC716", "taxId": "41875", "score": 2832.0}, {"name": "chr_10_RCC716", "taxId": "41875", "score": 2780.0}, {"name": "chr_10_RCC716", "taxId": "41875", "score": 2752.0}, {"name": "chr_10_RCC716", "taxId": "41875", "score": 2676.0}, {"name": "chr_10_RCC716", "taxId": "41875", "score": 2579.0}, {"name": "chr_10_RCC716", "taxId": "41875", "score": 2571.0}, {"name": "chr_10_RCC716", "taxId": "41875", "score": 2527.0}, {"name": "chr_10_RCC716", "taxId": "41875", "score": 2516.0}, {"name": "chr_10_RCC716", "taxId": "41875", "score": 2475.0}, {"name": "chr_10_RCC716", "taxId": "41875", "score": 2435.0}, {"name": "chr_10_RCC716", "taxId": "41875", "score": 2422.0}, {"name": "chr_10_RCC716", "taxId": "41875", "score": 2379.0}, {"name": "chr_10_RCC716", "taxId": "41875", "score": 2331.0}, {"name": "chr_10_RCC716", "taxId": "41875", "score": 2285.0}, {"name": "chr_10_RCC716", "taxId": "41875", "score": 2257.0}, {"name": "chr_10_RCC716", "taxId": "41875", "score": 2224.0}, {"name": "chr_10_RCC716", "taxId": "41875", "score": 2215.0}, {"name": "chr_10_RCC716", "taxId": "41875", "score": 2202.0}, {"name": "chr_10_RCC716", "taxId": "41875", "score": 2174.0}, {"name": "chr_10_RCC716", "taxId": "41875", "score": 2170.0}, {"name": "chr_10_RCC716", "taxId": "41875", "score": 2163.0}, {"name": "chr_10_RCC716", "taxId": "41875", "score": 2152.0}, {"name": "chr_10_RCC716", "taxId": "41875", "score": 2143.0}, {"name": "chr_10_RCC716", "taxId": "41875", "score": 2137.0}, {"name": "chr_10_RCC716", "taxId": "41875", "score": 2117.0}, {"name": "chr_10_RCC716", "taxId": "41875", "score": 2100.0}, {"name": "chr_10_RCC716", "taxId": "41875", "score": 2087.0}, {"name": "chr_10_RCC716", "taxId": "41875", "score": 2047.0}, {"name": "chr_10_RCC716", "taxId": "41875", "score": 2025.0}, {"name": "chr_10_RCC716", "taxId": "41875", "score": 2017.0}, {"name": "chr_10_RCC716", "taxId": "41875", "score": 1991.0}, {"name": "chr_10_RCC716", "taxId": "41875", "score": 1984.0}, {"name": "chr_10_RCC716", "taxId": "41875", "score": 1965.0}, {"name": "chr_10_RCC716", "taxId": "41875", "score": 1949.0}, {"name": "chr_10_RCC716", "taxId": "41875", "score": 1892.0}, {"name": "chr_10_RCC716", "taxId": "41875", "score": 1879.0}, {"name": "chr_10_RCC716", "taxId": "41875", "score": 1862.0}, {"name": "chr_10_RCC716", "taxId": "41875", "score": 1857.0}, {"name": "chr_10_RCC716", "taxId": "41875", "score": 1838.0}, {"name": "chr_10_RCC716", "taxId": "41875", "score": 1812.0}, {"name": "chr_10_RCC716", "taxId": "41875", "score": 1808.0}, {"name": "chr_10_RCC716", "taxId": "41875", "score": 1805.0}, {"name": "chr_10_RCC716", "taxId": "41875", "score": 1805.0}, {"name": "chr_10_RCC716", "taxId": "41875", "score": 1803.0}, {"name": "chr_10_RCC716", "taxId": "41875", "score": 1797.0}, {"name": "chr_10_RCC716", "taxId": "41875", "score": 1773.0}, {"name": "chr_10_RCC716", "taxId": "41875", "score": 1772.0}, {"name": "chr_10_RCC716", "taxId": "41875", "score": 1753.0}, {"name": "chr_10_RCC716", "taxId": "41875", "score": 1744.0}, {"name": "chr_10_RCC716", "taxId": "41875", "score": 1736.0}, {"name": "chr_10_RCC716", "taxId": "41875", "score": 1736.0}, {"name": "chr_10_RCC716", "taxId": "41875", "score": 1735.0}, {"name": "chr_10_RCC716", "taxId": "41875", "score": 1716.0}, {"name": "chr_10_RCC716", "taxId": "41875", "score": 1657.0}, {"name": "chr_10_RCC716", "taxId": "41875", "score": 1653.0}, {"name": "chr_10_RCC716", "taxId": "41875", "score": 1646.0}, {"name": "chr_10_RCC716", "taxId": "41875", "score": 1639.0}, {"name": "chr_10_RCC716", "taxId": "41875", "score": 1633.0}, {"name": "chr_10_RCC716", "taxId": "41875", "score": 1631.0}, {"name": "chr_10_RCC716", "taxId": "41875", "score": 1622.0}, {"name": "chr_10_RCC716", "taxId": "41875", "score": 1620.0}, {"name": "chr_10_RCC716", "taxId": "41875", "score": 1616.0}, {"name": "chr_10_RCC716", "taxId": "41875", "score": 1600.0}, {"name": "chr_10_RCC716", "taxId": "41875", "score": 1598.0}, {"name": "chr_10_RCC716", "taxId": "41875", "score": 1589.0}, {"name": "chr_10_RCC716", "taxId": "41875", "score": 1578.0}, {"name": "chr_10_RCC716", "taxId": "41875", "score": 1565.0}, {"name": "chr_10_RCC716", "taxId": "41875", "score": 1565.0}, {"name": "chr_10_RCC716", "taxId": "41875", "score": 1554.0}, {"name": "chr_10_RCC716", "taxId": "41875", "score": 1548.0}, {"name": "chr_10_RCC716", "taxId": "41875", "score": 1524.0}, {"name": "chr_10_RCC716", "taxId": "41875", "score": 1517.0}, {"name": "chr_10_RCC716", "taxId": "41875", "score": 1515.0}, {"name": "chr_10_RCC716", "taxId": "41875", "score": 1502.0}, {"name": "chr_10_RCC716", "taxId": "41875", "score": 1491.0}, {"name": "chr_10_RCC716", "taxId": "41875", "score": 1487.0}, {"name": "chr_10_RCC716", "taxId": "41875", "score": 1478.0}, {"name": "chr_10_RCC716", "taxId": "41875", "score": 1476.0}, {"name": "chr_10_RCC716", "taxId": "41875", "score": 1476.0}, {"name": "chr_10_RCC716", "taxId": "41875", "score": 1463.0}, {"name": "chr_10_RCC716", "taxId": "41875", "score": 1458.0}, {"name": "chr_10_RCC716", "taxId": "41875", "score": 1450.0}, {"name": "chr_10_RCC716", "taxId": "41875", "score": 1448.0}, {"name": "chr_10_RCC716", "taxId": "41875", "score": 1445.0}, {"name": "chr_10_RCC716", "taxId": "41875", "score": 1445.0}, {"name": "chr_10_RCC716", "taxId": "41875", "score": 1443.0}, {"name": "chr_10_RCC716", "taxId": "41875", "score": 1424.0}, {"name": "chr_10_RCC716", "taxId": "41875", "score": 1419.0}, {"name": "chr_10_RCC716", "taxId": "41875", "score": 1411.0}, {"name": "chr_10_RCC716", "taxId": "41875", "score": 1406.0}, {"name": "chr_10_RCC716", "taxId": "41875", "score": 1402.0}, {"name": "chr_10_RCC716", "taxId": "41875", "score": 1400.0}, {"name": "chr_10_RCC716", "taxId": "41875", "score": 1389.0}, {"name": "chr_10_RCC716", "taxId": "41875", "score": 1380.0}, {"name": "chr_10_RCC716", "taxId": "41875", "score": 1378.0}, {"name": "chr_10_RCC716", "taxId": "41875", "score": 1356.0}, {"name": "chr_10_RCC716", "taxId": "41875", "score": 1356.0}, {"name": "chr_10_RCC716", "taxId": "41875", "score": 1354.0}, {"name": "chr_10_RCC716", "taxId": "41875", "score": 1351.0}, {"name": "chr_10_RCC716", "taxId": "41875", "score": 1343.0}, {"name": "chr_10_RCC716", "taxId": "41875", "score": 1341.0}, {"name": "chr_10_RCC716", "taxId": "41875", "score": 1334.0}, {"name": "chr_10_RCC716", "taxId": "41875", "score": 1334.0}, {"name": "chr_10_RCC716", "taxId": "41875", "score": 1323.0}, {"name": "chr_10_RCC716", "taxId": "41875", "score": 1310.0}, {"name": "chr_10_RCC716", "taxId": "41875", "score": 1306.0}, {"name": "chr_10_RCC716", "taxId": "41875", "score": 1303.0}, {"name": "chr_10_RCC716", "taxId": "41875", "score": 1301.0}, {"name": "chr_10_RCC716", "taxId": "41875", "score": 1284.0}, {"name": "chr_10_RCC716", "taxId": "41875", "score": 1273.0}, {"name": "chr_10_RCC716", "taxId": "41875", "score": 1271.0}, {"name": "chr_10_RCC716", "taxId": "41875", "score": 1253.0}, {"name": "chr_10_RCC716", "taxId": "41875", "score": 1238.0}, {"name": "chr_10_RCC716", "taxId": "41875", "score": 1236.0}, {"name": "chr_10_RCC716", "taxId": "41875", "score": 1214.0}, {"name": "chr_10_RCC716", "taxId": "41875", "score": 1212.0}, {"name": "chr_10_RCC716", "taxId": "41875", "score": 1206.0}, {"name": "chr_10_RCC716", "taxId": "41875", "score": 1188.0}, {"name": "chr_10_RCC716", "taxId": "41875", "score": 1188.0}, {"name": "chr_10_RCC716", "taxId": "41875", "score": 1186.0}, {"name": "chr_10_RCC716", "taxId": "41875", "score": 1182.0}, {"name": "chr_10_RCC716", "taxId": "41875", "score": 1175.0}, {"name": "chr_10_RCC716", "taxId": "41875", "score": 1164.0}, {"name": "chr_10_RCC716", "taxId": "41875", "score": 1162.0}, {"name": "chr_10_RCC716", "taxId": "41875", "score": 1153.0}, {"name": "chr_10_RCC716", "taxId": "41875", "score": 1151.0}, {"name": "chr_10_RCC716", "taxId": "41875", "score": 1147.0}, {"name": "chr_10_RCC716", "taxId": "41875", "score": 1144.0}, {"name": "chr_10_RCC716", "taxId": "41875", "score": 1144.0}, {"name": "chr_10_RCC716", "taxId": "41875", "score": 1133.0}, {"name": "chr_10_RCC716", "taxId": "41875", "score": 1131.0}, {"name": "chr_10_RCC716", "taxId": "41875", "score": 1129.0}, {"name": "chr_10_RCC716", "taxId": "41875", "score": 1127.0}, {"name": "chr_10_RCC716", "taxId": "41875", "score": 1122.0}, {"name": "chr_10_RCC716", "taxId": "41875", "score": 1110.0}, {"name": "chr_10_RCC716", "taxId": "41875", "score": 1107.0}, {"name": "chr_10_RCC716", "taxId": "41875", "score": 1103.0}, {"name": "chr_10_RCC716", "taxId": "41875", "score": 1098.0}, {"name": "chr_10_RCC716", "taxId": "41875", "score": 1085.0}, {"name": "chr_10_RCC716", "taxId": "41875", "score": 1062.0}, {"name": "chr_10_RCC716", "taxId": "41875", "score": 1051.0}, {"name": "chr_10_RCC716", "taxId": "41875", "score": 1050.0}, {"name": "chr_10_RCC716", "taxId": "41875", "score": 1037.0}, {"name": "chr_10_RCC716", "taxId": "41875", "score": 1033.0}, {"name": "chr_10_RCC716", "taxId": "41875", "score": 1033.0}, {"name": "chr_10_RCC716", "taxId": "41875", "score": 1024.0}, {"name": "chr_10_RCC716", "taxId": "41875", "score": 1020.0}, {"name": "chr_10_RCC716", "taxId": "41875", "score": 1013.0}, {"name": "chr_10_RCC716", "taxId": "41875", "score": 996.0}, {"name": "chr_10_RCC716", "taxId": "41875", "score": 987.0}, {"name": "chr_10_RCC716", "taxId": "41875", "score": 981.0}, {"name": "chr_10_RCC716", "taxId": "41875", "score": 972.0}, {"name": "chr_10_RCC716", "taxId": "41875", "score": 966.0}, {"name": "chr_10_RCC716", "taxId": "41875", "score": 966.0}, {"name": "chr_10_RCC716", "taxId": "41875", "score": 965.0}, {"name": "chr_10_RCC716", "taxId": "41875", "score": 952.0}, {"name": "chr_10_RCC716", "taxId": "41875", "score": 948.0}, {"name": "chr_10_RCC716", "taxId": "41875", "score": 941.0}, {"name": "chr_10_RCC716", "taxId": "41875", "score": 941.0}, {"name": "chr_10_RCC716", "taxId": "41875", "score": 939.0}, {"name": "chr_10_RCC716", "taxId": "41875", "score": 937.0}, {"name": "chr_10_RCC716", "taxId": "41875", "score": 933.0}, {"name": "chr_10_RCC716", "taxId": "41875", "score": 924.0}, {"name": "chr_10_RCC716", "taxId": "41875", "score": 922.0}, {"name": "chr_10_RCC716", "taxId": "41875", "score": 918.0}, {"name": "chr_10_RCC716", "taxId": "41875", "score": 915.0}, {"name": "chr_10_RCC716", "taxId": "41875", "score": 898.0}, {"name": "chr_10_RCC716", "taxId": "41875", "score": 894.0}, {"name": "chr_10_RCC716", "taxId": "41875", "score": 876.0}, {"name": "chr_10_RCC716", "taxId": "41875", "score": 867.0}, {"name": "chr_10_RCC716", "taxId": "41875", "score": 865.0}, {"name": "chr_10_RCC716", "taxId": "41875", "score": 837.0}, {"name": "chr_10_RCC716", "taxId": "41875", "score": 837.0}, {"name": "chr_10_RCC716", "taxId": "41875", "score": 835.0}, {"name": "chr_10_RCC716", "taxId": "41875", "score": 832.0}, {"name": "chr_10_RCC716", "taxId": "41875", "score": 830.0}, {"name": "chr_10_RCC716", "taxId": "41875", "score": 826.0}, {"name": "chr_10_RCC716", "taxId": "41875", "score": 822.0}, {"name": "chr_10_RCC716", "taxId": "41875", "score": 815.0}, {"name": "chr_10_RCC716", "taxId": "41875", "score": 811.0}, {"name": "chr_10_RCC716", "taxId": "41875", "score": 806.0}, {"name": "chr_10_RCC716", "taxId": "41875", "score": 802.0}, {"name": "chr_10_RCC716", "taxId": "41875", "score": 800.0}, {"name": "chr_10_RCC716", "taxId": "41875", "score": 797.0}, {"name": "chr_10_RCC716", "taxId": "41875", "score": 793.0}, {"name": "chr_10_RCC716", "taxId": "41875", "score": 791.0}, {"name": "chr_10_RCC716", "taxId": "41875", "score": 787.0}, {"name": "chr_10_RCC716", "taxId": "41875", "score": 780.0}, {"name": "chr_10_RCC716", "taxId": "41875", "score": 765.0}, {"name": "chr_10_RCC716", "taxId": "41875", "score": 758.0}, {"name": "chr_10_RCC716", "taxId": "41875", "score": 756.0}, {"name": "chr_10_RCC716", "taxId": "41875", "score": 741.0}, {"name": "chr_10_RCC716", "taxId": "41875", "score": 736.0}, {"name": "chr_10_RCC716", "taxId": "41875", "score": 721.0}, {"name": "chr_10_RCC716", "taxId": "41875", "score": 719.0}, {"name": "chr_10_RCC716", "taxId": "41875", "score": 715.0}, {"name": "chr_10_RCC716", "taxId": "41875", "score": 712.0}, {"name": "chr_10_RCC716", "taxId": "41875", "score": 708.0}, {"name": "chr_10_RCC716", "taxId": "41875", "score": 701.0}, {"name": "chr_10_RCC716", "taxId": "41875", "score": 689.0}, {"name": "chr_10_RCC716", "taxId": "41875", "score": 682.0}, {"name": "chr_10_RCC716", "taxId": "41875", "score": 669.0}, {"name": "chr_10_RCC716", "taxId": "41875", "score": 665.0}, {"name": "chr_10_RCC716", "taxId": "41875", "score": 665.0}, {"name": "chr_10_RCC716", "taxId": "41875", "score": 651.0}, {"name": "chr_10_RCC716", "taxId": "41875", "score": 647.0}, {"name": "chr_10_RCC716", "taxId": "41875", "score": 643.0}, {"name": "chr_10_RCC716", "taxId": "41875", "score": 643.0}, {"name": "chr_10_RCC716", "taxId": "41875", "score": 641.0}, {"name": "chr_10_RCC716", "taxId": "41875", "score": 638.0}, {"name": "chr_10_RCC716", "taxId": "41875", "score": 636.0}, {"name": "chr_10_RCC716", "taxId": "41875", "score": 614.0}, {"name": "chr_10_RCC716", "taxId": "41875", "score": 612.0}, {"name": "chr_10_RCC716", "taxId": "41875", "score": 612.0}, {"name": "chr_10_RCC716", "taxId": "41875", "score": 608.0}, {"name": "chr_10_RCC716", "taxId": "41875", "score": 606.0}, {"name": "chr_10_RCC716", "taxId": "41875", "score": 593.0}, {"name": "chr_10_RCC716", "taxId": "41875", "score": 586.0}, {"name": "chr_10_RCC716", "taxId": "41875", "score": 582.0}, {"name": "chr_10_RCC716", "taxId": "41875", "score": 579.0}, {"name": "chr_10_RCC716", "taxId": "41875", "score": 579.0}, {"name": "chr_10_RCC716", "taxId": "41875", "score": 577.0}, {"name": "chr_10_RCC716", "taxId": "41875", "score": 573.0}, {"name": "chr_10_RCC716", "taxId": "41875", "score": 569.0}, {"name": "chr_10_RCC716", "taxId": "41875", "score": 553.0}, {"name": "chr_10_RCC716", "taxId": "41875", "score": 549.0}, {"name": "chr_10_RCC716", "taxId": "41875", "score": 547.0}, {"name": "chr_10_RCC716", "taxId": "41875", "score": 542.0}, {"name": "chr_10_RCC716", "taxId": "41875", "score": 540.0}, {"name": "chr_10_RCC716", "taxId": "41875", "score": 540.0}, {"name": "chr_10_RCC716", "taxId": "41875", "score": 531.0}, {"name": "chr_10_RCC716", "taxId": "41875", "score": 527.0}, {"name": "chr_10_RCC716", "taxId": "41875", "score": 518.0}, {"name": "chr_10_RCC716", "taxId": "41875", "score": 510.0}, {"name": "chr_10_RCC716", "taxId": "41875", "score": 507.0}, {"name": "chr_10_RCC716", "taxId": "41875", "score": 507.0}, {"name": "chr_10_RCC716", "taxId": "41875", "score": 507.0}, {"name": "chr_10_RCC716", "taxId": "41875", "score": 501.0}, {"name": "chr_10_RCC716", "taxId": "41875", "score": 492.0}, {"name": "chr_10_RCC716", "taxId": "41875", "score": 484.0}, {"name": "chr_10_RCC716", "taxId": "41875", "score": 483.0}, {"name": "chr_10_RCC716", "taxId": "41875", "score": 483.0}, {"name": "chr_10_RCC716", "taxId": "41875", "score": 468.0}, {"name": "chr_10_RCC716", "taxId": "41875", "score": 453.0}, {"name": "chr_10_RCC716", "taxId": "41875", "score": 451.0}, {"name": "chr_10_RCC716", "taxId": "41875", "score": 446.0}, {"name": "chr_10_RCC716", "taxId": "41875", "score": 440.0}, {"name": "chr_10_RCC716", "taxId": "41875", "score": 440.0}, {"name": "chr_10_RCC716", "taxId": "41875", "score": 433.0}, {"name": "chr_10_RCC716", "taxId": "41875", "score": 424.0}, {"name": "chr_10_RCC716", "taxId": "41875", "score": 422.0}, {"name": "chr_10_RCC716", "taxId": "41875", "score": 411.0}, {"name": "chr_10_RCC716", "taxId": "41875", "score": 411.0}, {"name": "chr_10_RCC716", "taxId": "41875", "score": 407.0}, {"name": "chr_10_RCC716", "taxId": "41875", "score": 403.0}, {"name": "chr_10_RCC716", "taxId": "41875", "score": 398.0}, {"name": "chr_10_RCC716", "taxId": "41875", "score": 396.0}, {"name": "chr_10_RCC716", "taxId": "41875", "score": 379.0}, {"name": "chr_10_RCC716", "taxId": "41875", "score": 375.0}, {"name": "chr_10_RCC716", "taxId": "41875", "score": 372.0}, {"name": "chr_10_RCC716", "taxId": "41875", "score": 372.0}, {"name": "chr_10_RCC716", "taxId": "41875", "score": 366.0}, {"name": "chr_10_RCC716", "taxId": "41875", "score": 359.0}, {"name": "chr_10_RCC716", "taxId": "41875", "score": 348.0}, {"name": "chr_10_RCC716", "taxId": "41875", "score": 346.0}, {"name": "chr_10_RCC716", "taxId": "41875", "score": 337.0}, {"name": "chr_10_RCC716", "taxId": "41875", "score": 333.0}, {"name": "chr_10_RCC716", "taxId": "41875", "score": 333.0}, {"name": "chr_10_RCC716", "taxId": "41875", "score": 331.0}, {"name": "chr_10_RCC716", "taxId": "41875", "score": 329.0}, {"name": "chr_10_RCC716", "taxId": "41875", "score": 316.0}, {"name": "chr_10_RCC716", "taxId": "41875", "score": 305.0}, {"name": "chr_10_RCC716", "taxId": "41875", "score": 303.0}, {"name": "chr_10_RCC716", "taxId": "41875", "score": 302.0}, {"name": "chr_10_RCC716", "taxId": "41875", "score": 291.0}, {"name": "chr_10_RCC716", "taxId": "41875", "score": 267.0}, {"name": "chr_10_RCC716", "taxId": "41875", "score": 263.0}, {"name": "chr_10_RCC716", "taxId": "41875", "score": 261.0}, {"name": "chr_10_RCC716", "taxId": "41875", "score": 259.0}, {"name": "chr_10_RCC716", "taxId": "41875", "score": 254.0}, {"name": "chr_10_RCC716", "taxId": "41875", "score": 252.0}, {"name": "chr_10_RCC716", "taxId": "41875", "score": 248.0}, {"name": "chr_10_RCC716", "taxId": "41875", "score": 248.0}, {"name": "chr_10_RCC716", "taxId": "41875", "score": 239.0}, {"name": "chr_10_RCC716", "taxId": "41875", "score": 237.0}, {"name": "chr_10_RCC716", "taxId": "41875", "score": 226.0}, {"name": "chr_10_RCC716", "taxId": "41875", "score": 226.0}, {"name": "chr_10_RCC716", "taxId": "41875", "score": 222.0}, {"name": "chr_10_RCC716", "taxId": "41875", "score": 222.0}, {"name": "chr_10_RCC716", "taxId": "41875", "score": 220.0}, {"name": "chr_10_RCC716", "taxId": "41875", "score": 209.0}, {"name": "chr_10_RCC716", "taxId": "41875", "score": 204.0}, {"name": "chr_10_RCC716", "taxId": "41875", "score": 202.0}, {"name": "chr_10_RCC716", "taxId": "41875", "score": 193.0}, {"name": "chr_10_RCC716", "taxId": "41875", "score": 187.0}, {"name": "chr_10_RCC716", "taxId": "41875", "score": 183.0}, {"name": "chr_10_RCC716", "taxId": "41875", "score": 180.0}, {"name": "chr_10_RCC716", "taxId": "41875", "score": 178.0}, {"name": "chr_10_RCC716", "taxId": "41875", "score": 172.0}, {"name": "chr_10_RCC716", "taxId": "41875", "score": 169.0}, {"name": "chr_10_RCC716", "taxId": "41875", "score": 165.0}, {"name": "chr_10_RCC716", "taxId": "41875", "score": 161.0}, {"name": "chr_10_RCC716", "taxId": "41875", "score": 145.0}, {"name": "chr_10_RCC716", "taxId": "41875", "score": 5018.0}, {"name": "chr_10_RCC716", "taxId": "41875", "score": 4844.0}, {"name": "chr_10_RCC716", "taxId": "41875", "score": 638.0}, {"name": "chr_10_RCC716", "taxId": "41875", "score": 4636.0}, {"name": "chr_10_RCC716", "taxId": "41875", "score": 1862.0}, {"name": "chr_10_RCC716", "taxId": "41875", "score": 4534.0}, {"name": "chr_10_RCC716", "taxId": "41875", "score": 4399.0}, {"name": "chr_10_RCC716", "taxId": "41875", "score": 3978.0}, {"name": "chr_10_RCC716", "taxId": "41875", "score": 254.0}, {"name": "chr_10_RCC716", "taxId": "41875", "score": 3731.0}, {"name": "chr_10_RCC716", "taxId": "41875", "score": 3727.0}, {"name": "chr_10_RCC716", "taxId": "41875", "score": 3576.0}, {"name": "chr_10_RCC716", "taxId": "41875", "score": 3515.0}, {"name": "chr_10_RCC716", "taxId": "41875", "score": 222.0}, {"name": "chr_10_RCC716", "taxId": "41875", "score": 3400.0}, {"name": "chr_10_RCC716", "taxId": "41875", "score": 3367.0}, {"name": "chr_10_RCC716", "taxId": "41875", "score": 3326.0}, {"name": "chr_10_RCC716", "taxId": "41875", "score": 226.0}, {"name": "chr_10_RCC716", "taxId": "41875", "score": 3282.0}, {"name": "chr_10_RCC716", "taxId": "41875", "score": 3269.0}, {"name": "chr_10_RCC716", "taxId": "41875", "score": 3195.0}, {"name": "chr_10_RCC716", "taxId": "41875", "score": 3149.0}, {"name": "chr_10_RCC716", "taxId": "41875", "score": 165.0}, {"name": "chr_10_RCC716", "taxId": "41875", "score": 3110.0}, {"name": "chr_10_RCC716", "taxId": "41875", "score": 3105.0}, {"name": "chr_10_RCC716", "taxId": "41875", "score": 145.0}, {"name": "chr_10_RCC716", "taxId": "41875", "score": 3037.0}, {"name": "chr_10_RCC716", "taxId": "41875", "score": 3033.0}, {"name": "chr_10_RCC716", "taxId": "41875", "score": 3025.0}, {"name": "chr_10_RCC716", "taxId": "41875", "score": 3011.0}, {"name": "chr_10_RCC716", "taxId": "41875", "score": 3007.0}, {"name": "chr_10_RCC716", "taxId": "41875", "score": 3007.0}, {"name": "chr_10_RCC716", "taxId": "41875", "score": 359.0}, {"name": "chr_10_RCC716", "taxId": "41875", "score": 2981.0}, {"name": "chr_10_RCC716", "taxId": "41875", "score": 2924.0}, {"name": "chr_10_RCC716", "taxId": "41875", "score": 2863.0}, {"name": "chr_10_RCC716", "taxId": "41875", "score": 2822.0}, {"name": "chr_10_RCC716", "taxId": "41875", "score": 2780.0}, {"name": "chr_10_RCC716", "taxId": "41875", "score": 2758.0}, {"name": "chr_10_RCC716", "taxId": "41875", "score": 2676.0}, {"name": "chr_10_RCC716", "taxId": "41875", "score": 2632.0}, {"name": "chr_10_RCC716", "taxId": "41875", "score": 2571.0}, {"name": "chr_10_RCC716", "taxId": "41875", "score": 2540.0}, {"name": "chr_10_RCC716", "taxId": "41875", "score": 2527.0}, {"name": "chr_10_RCC716", "taxId": "41875", "score": 451.0}, {"name": "chr_10_RCC716", "taxId": "41875", "score": 2473.0}, {"name": "chr_10_RCC716", "taxId": "41875", "score": 2435.0}, {"name": "chr_10_RCC716", "taxId": "41875", "score": 2401.0}, {"name": "chr_10_RCC716", "taxId": "41875", "score": 2366.0}, {"name": "chr_10_RCC716", "taxId": "41875", "score": 2266.0}, {"name": "chr_10_RCC716", "taxId": "41875", "score": 2259.0}, {"name": "chr_10_RCC716", "taxId": "41875", "score": 2224.0}, {"name": "chr_10_RCC716", "taxId": "41875", "score": 2215.0}, {"name": "chr_10_RCC716", "taxId": "41875", "score": 2174.0}, {"name": "chr_10_RCC716", "taxId": "41875", "score": 2163.0}, {"name": "chr_10_RCC716", "taxId": "41875", "score": 2143.0}, {"name": "chr_10_RCC716", "taxId": "41875", "score": 2134.0}, {"name": "chr_10_RCC716", "taxId": "41875", "score": 2100.0}, {"name": "chr_10_RCC716", "taxId": "41875", "score": 202.0}, {"name": "chr_10_RCC716", "taxId": "41875", "score": 2076.0}, {"name": "chr_10_RCC716", "taxId": "41875", "score": 2073.0}, {"name": "chr_10_RCC716", "taxId": "41875", "score": 222.0}, {"name": "chr_10_RCC716", "taxId": "41875", "score": 2069.0}, {"name": "chr_10_RCC716", "taxId": "41875", "score": 2030.0}, {"name": "chr_10_RCC716", "taxId": "41875", "score": 2006.0}, {"name": "chr_10_RCC716", "taxId": "41875", "score": 1989.0}, {"name": "chr_10_RCC716", "taxId": "41875", "score": 1984.0}, {"name": "chr_10_RCC716", "taxId": "41875", "score": 222.0}, {"name": "chr_10_RCC716", "taxId": "41875", "score": 1949.0}, {"name": "chr_10_RCC716", "taxId": "41875", "score": 1892.0}, {"name": "chr_10_RCC716", "taxId": "41875", "score": 1879.0}, {"name": "chr_10_RCC716", "taxId": "41875", "score": 403.0}, {"name": "chr_10_RCC716", "taxId": "41875", "score": 1862.0}, {"name": "chr_10_RCC716", "taxId": "41875", "score": 1857.0}, {"name": "chr_10_RCC716", "taxId": "41875", "score": 1855.0}, {"name": "chr_10_RCC716", "taxId": "41875", "score": 1808.0}, {"name": "chr_10_RCC716", "taxId": "41875", "score": 1808.0}, {"name": "chr_10_RCC716", "taxId": "41875", "score": 1805.0}, {"name": "chr_10_RCC716", "taxId": "41875", "score": 1803.0}, {"name": "chr_10_RCC716", "taxId": "41875", "score": 1794.0}, {"name": "chr_10_RCC716", "taxId": "41875", "score": 1751.0}, {"name": "chr_10_RCC716", "taxId": "41875", "score": 1749.0}, {"name": "chr_10_RCC716", "taxId": "41875", "score": 207.0}, {"name": "chr_10_RCC716", "taxId": "41875", "score": 1742.0}, {"name": "chr_10_RCC716", "taxId": "41875", "score": 1736.0}, {"name": "chr_10_RCC716", "taxId": "41875", "score": 1735.0}, {"name": "chr_10_RCC716", "taxId": "41875", "score": 1731.0}, {"name": "chr_10_RCC716", "taxId": "41875", "score": 1718.0}, {"name": "chr_10_RCC716", "taxId": "41875", "score": 172.0}, {"name": "chr_10_RCC716", "taxId": "41875", "score": 1687.0}, {"name": "chr_10_RCC716", "taxId": "41875", "score": 1677.0}, {"name": "chr_10_RCC716", "taxId": "41875", "score": 1668.0}, {"name": "chr_10_RCC716", "taxId": "41875", "score": 1657.0}, {"name": "chr_10_RCC716", "taxId": "41875", "score": 1639.0}, {"name": "chr_10_RCC716", "taxId": "41875", "score": 981.0}, {"name": "chr_10_RCC716", "taxId": "41875", "score": 1626.0}, {"name": "chr_10_RCC716", "taxId": "41875", "score": 1622.0}, {"name": "chr_10_RCC716", "taxId": "41875", "score": 1620.0}, {"name": "chr_10_RCC716", "taxId": "41875", "score": 1611.0}, {"name": "chr_10_RCC716", "taxId": "41875", "score": 1611.0}, {"name": "chr_10_RCC716", "taxId": "41875", "score": 1602.0}, {"name": "chr_10_RCC716", "taxId": "41875", "score": 1600.0}, {"name": "chr_10_RCC716", "taxId": "41875", "score": 1598.0}, {"name": "chr_10_RCC716", "taxId": "41875", "score": 1563.0}, {"name": "chr_10_RCC716", "taxId": "41875", "score": 1539.0}, {"name": "chr_10_RCC716", "taxId": "41875", "score": 1539.0}, {"name": "chr_10_RCC716", "taxId": "41875", "score": 1524.0}, {"name": "chr_10_RCC716", "taxId": "41875", "score": 484.0}, {"name": "chr_10_RCC716", "taxId": "41875", "score": 1519.0}, {"name": "chr_10_RCC716", "taxId": "41875", "score": 1517.0}, {"name": "chr_10_RCC716", "taxId": "41875", "score": 372.0}, {"name": "chr_10_RCC716", "taxId": "41875", "score": 1515.0}, {"name": "chr_10_RCC716", "taxId": "41875", "score": 1507.0}, {"name": "chr_10_RCC716", "taxId": "41875", "score": 510.0}, {"name": "chr_10_RCC716", "taxId": "41875", "score": 396.0}, {"name": "chr_10_RCC716", "taxId": "41875", "score": 1500.0}, {"name": "chr_10_RCC716", "taxId": "41875", "score": 1491.0}, {"name": "chr_10_RCC716", "taxId": "41875", "score": 1487.0}, {"name": "chr_10_RCC716", "taxId": "41875", "score": 1480.0}, {"name": "chr_10_RCC716", "taxId": "41875", "score": 1476.0}, {"name": "chr_10_RCC716", "taxId": "41875", "score": 1476.0}, {"name": "chr_10_RCC716", "taxId": "41875", "score": 1476.0}, {"name": "chr_10_RCC716", "taxId": "41875", "score": 1463.0}, {"name": "chr_10_RCC716", "taxId": "41875", "score": 1450.0}, {"name": "chr_10_RCC716", "taxId": "41875", "score": 1448.0}, {"name": "chr_10_RCC716", "taxId": "41875", "score": 1443.0}, {"name": "chr_10_RCC716", "taxId": "41875", "score": 1443.0}, {"name": "chr_10_RCC716", "taxId": "41875", "score": 1439.0}, {"name": "chr_10_RCC716", "taxId": "41875", "score": 1424.0}, {"name": "chr_10_RCC716", "taxId": "41875", "score": 1419.0}, {"name": "chr_10_RCC716", "taxId": "41875", "score": 1411.0}, {"name": "chr_10_RCC716", "taxId": "41875", "score": 1411.0}, {"name": "chr_10_RCC716", "taxId": "41875", "score": 1406.0}, {"name": "chr_10_RCC716", "taxId": "41875", "score": 1238.0}, {"name": "chr_10_RCC716", "taxId": "41875", "score": 719.0}, {"name": "chr_10_RCC716", "taxId": "41875", "score": 433.0}, {"name": "chr_10_RCC716", "taxId": "41875", "score": 1402.0}, {"name": "chr_10_RCC716", "taxId": "41875", "score": 531.0}, {"name": "chr_10_RCC716", "taxId": "41875", "score": 291.0}, {"name": "chr_10_RCC716", "taxId": "41875", "score": 1400.0}, {"name": "chr_10_RCC716", "taxId": "41875", "score": 643.0}, {"name": "chr_10_RCC716", "taxId": "41875", "score": 566.0}, {"name": "chr_10_RCC716", "taxId": "41875", "score": 1380.0}, {"name": "chr_10_RCC716", "taxId": "41875", "score": 1378.0}, {"name": "chr_10_RCC716", "taxId": "41875", "score": 1369.0}, {"name": "chr_10_RCC716", "taxId": "41875", "score": 1358.0}, {"name": "chr_10_RCC716", "taxId": "41875", "score": 1356.0}, {"name": "chr_10_RCC716", "taxId": "41875", "score": 1356.0}, {"name": "chr_10_RCC716", "taxId": "41875", "score": 941.0}, {"name": "chr_10_RCC716", "taxId": "41875", "score": 1354.0}, {"name": "chr_10_RCC716", "taxId": "41875", "score": 1351.0}, {"name": "chr_10_RCC716", "taxId": "41875", "score": 1339.0}, {"name": "chr_10_RCC716", "taxId": "41875", "score": 580.0}, {"name": "chr_10_RCC716", "taxId": "41875", "score": 1332.0}, {"name": "chr_10_RCC716", "taxId": "41875", "score": 1327.0}, {"name": "chr_10_RCC716", "taxId": "41875", "score": 1323.0}, {"name": "chr_10_RCC716", "taxId": "41875", "score": 1306.0}, {"name": "chr_10_RCC716", "taxId": "41875", "score": 1110.0}, {"name": "chr_10_RCC716", "taxId": "41875", "score": 1303.0}, {"name": "chr_10_RCC716", "taxId": "41875", "score": 407.0}, {"name": "chr_10_RCC716", "taxId": "41875", "score": 1288.0}, {"name": "chr_10_RCC716", "taxId": "41875", "score": 1284.0}, {"name": "chr_10_RCC716", "taxId": "41875", "score": 248.0}, {"name": "chr_10_RCC716", "taxId": "41875", "score": 1284.0}, {"name": "chr_10_RCC716", "taxId": "41875", "score": 1271.0}, {"name": "chr_10_RCC716", "taxId": "41875", "score": 1271.0}, {"name": "chr_10_RCC716", "taxId": "41875", "score": 1266.0}, {"name": "chr_10_RCC716", "taxId": "41875", "score": 1266.0}, {"name": "chr_10_RCC716", "taxId": "41875", "score": 1234.0}, {"name": "chr_10_RCC716", "taxId": "41875", "score": 612.0}, {"name": "chr_10_RCC716", "taxId": "41875", "score": 1232.0}, {"name": "chr_10_RCC716", "taxId": "41875", "score": 1229.0}, {"name": "chr_10_RCC716", "taxId": "41875", "score": 1212.0}, {"name": "chr_10_RCC716", "taxId": "41875", "score": 1205.0}, {"name": "chr_10_RCC716", "taxId": "41875", "score": 1197.0}, {"name": "chr_10_RCC716", "taxId": "41875", "score": 1188.0}, {"name": "chr_10_RCC716", "taxId": "41875", "score": 1188.0}, {"name": "chr_10_RCC716", "taxId": "41875", "score": 1186.0}, {"name": "chr_10_RCC716", "taxId": "41875", "score": 1182.0}, {"name": "chr_10_RCC716", "taxId": "41875", "score": 1175.0}, {"name": "chr_10_RCC716", "taxId": "41875", "score": 1164.0}, {"name": "chr_10_RCC716", "taxId": "70448", "score": 1162.0}, {"name": "chr_10_RCC716", "taxId": "41875", "score": 1162.0}, {"name": "chr_10_RCC716", "taxId": "41875", "score": 1151.0}, {"name": "chr_10_RCC716", "taxId": "41875", "score": 1147.0}, {"name": "chr_10_RCC716", "taxId": "41875", "score": 1144.0}, {"name": "chr_10_RCC716", "taxId": "41875", "score": 1142.0}, {"name": "chr_10_RCC716", "taxId": "41875", "score": 1133.0}, {"name": "chr_10_RCC716", "taxId": "41875", "score": 1129.0}, {"name": "chr_10_RCC716", "taxId": "41875", "score": 542.0}, {"name": "chr_10_RCC716", "taxId": "41875", "score": 1127.0}, {"name": "chr_10_RCC716", "taxId": "41875", "score": 172.0}, {"name": "chr_10_RCC716", "taxId": "41875", "score": 1127.0}, {"name": "chr_10_RCC716", "taxId": "41875", "score": 1120.0}, {"name": "chr_10_RCC716", "taxId": "436017", "score": 1120.0}, {"name": "chr_10_RCC716", "taxId": "41875", "score": 1107.0}, {"name": "chr_10_RCC716", "taxId": "41875", "score": 1103.0}, {"name": "chr_10_RCC716", "taxId": "41875", "score": 1090.0}, {"name": "chr_10_RCC716", "taxId": "41875", "score": 1088.0}, {"name": "chr_10_RCC716", "taxId": "41875", "score": 1085.0}, {"name": "chr_10_RCC716", "taxId": "41875", "score": 1081.0}, {"name": "chr_10_RCC716", "taxId": "41875", "score": 1077.0}, {"name": "chr_10_RCC716", "taxId": "436017", "score": 1075.0}, {"name": "chr_10_RCC716", "taxId": "436017", "score": 1026.0}, {"name": "chr_10_RCC716", "taxId": "436017", "score": 281.0}, {"name": "chr_10_RCC716", "taxId": "436017", "score": 230.0}, {"name": "chr_10_RCC716", "taxId": "436017", "score": 211.0}, {"name": "chr_10_RCC716", "taxId": "41875", "score": 1061.0}, {"name": "chr_10_RCC716", "taxId": "41875", "score": 1050.0}, {"name": "chr_10_RCC716", "taxId": "41875", "score": 1037.0}, {"name": "chr_10_RCC716", "taxId": "41875", "score": 1033.0}, {"name": "chr_10_RCC716", "taxId": "41875", "score": 1031.0}, {"name": "chr_10_RCC716", "taxId": "436017", "score": 1026.0}, {"name": "chr_10_RCC716", "taxId": "41875", "score": 1022.0}, {"name": "chr_10_RCC716", "taxId": "41875", "score": 996.0}, {"name": "chr_10_RCC716", "taxId": "41875", "score": 1020.0}, {"name": "chr_10_RCC716", "taxId": "41875", "score": 1016.0}, {"name": "chr_10_RCC716", "taxId": "41875", "score": 1011.0}, {"name": "chr_10_RCC716", "taxId": "41875", "score": 996.0}, {"name": "chr_10_RCC716", "taxId": "41875", "score": 994.0}, {"name": "chr_10_RCC716", "taxId": "41875", "score": 987.0}, {"name": "chr_10_RCC716", "taxId": "41875", "score": 224.0}, {"name": "chr_10_RCC716", "taxId": "41875", "score": 972.0}, {"name": "chr_10_RCC716", "taxId": "41875", "score": 966.0}, {"name": "chr_10_RCC716", "taxId": "41875", "score": 963.0}, {"name": "chr_10_RCC716", "taxId": "41875", "score": 961.0}, {"name": "chr_10_RCC716", "taxId": "41875", "score": 961.0}, {"name": "chr_10_RCC716", "taxId": "41875", "score": 955.0}, {"name": "chr_10_RCC716", "taxId": "41875", "score": 948.0}, {"name": "chr_10_RCC716", "taxId": "41875", "score": 579.0}, {"name": "chr_10_RCC716", "taxId": "41875", "score": 941.0}, {"name": "chr_10_RCC716", "taxId": "41875", "score": 939.0}, {"name": "chr_10_RCC716", "taxId": "41875", "score": 937.0}, {"name": "chr_10_RCC716", "taxId": "41875", "score": 935.0}, {"name": "chr_10_RCC716", "taxId": "41875", "score": 933.0}, {"name": "chr_10_RCC716", "taxId": "41875", "score": 928.0}, {"name": "chr_10_RCC716", "taxId": "41875", "score": 521.0}, {"name": "chr_10_RCC716", "taxId": "41875", "score": 924.0}, {"name": "chr_10_RCC716", "taxId": "41875", "score": 261.0}, {"name": "chr_10_RCC716", "taxId": "41875", "score": 920.0}, {"name": "chr_10_RCC716", "taxId": "41875", "score": 918.0}, {"name": "chr_10_RCC716", "taxId": "41875", "score": 881.0}, {"name": "chr_10_RCC716", "taxId": "41875", "score": 337.0}, {"name": "chr_10_RCC716", "taxId": "41875", "score": 880.0}, {"name": "chr_10_RCC716", "taxId": "41875", "score": 874.0}, {"name": "chr_10_RCC716", "taxId": "41875", "score": 872.0}, {"name": "chr_10_RCC716", "taxId": "41875", "score": 870.0}, {"name": "chr_10_RCC716", "taxId": "41875", "score": 867.0}, {"name": "chr_10_RCC716", "taxId": "41875", "score": 867.0}, {"name": "chr_10_RCC716", "taxId": "70448", "score": 865.0}, {"name": "chr_10_RCC716", "taxId": "41875", "score": 865.0}, {"name": "chr_10_RCC716", "taxId": "41875", "score": 865.0}, {"name": "chr_10_RCC716", "taxId": "41875", "score": 845.0}, {"name": "chr_10_RCC716", "taxId": "41875", "score": 837.0}, {"name": "chr_10_RCC716", "taxId": "41875", "score": 835.0}, {"name": "chr_10_RCC716", "taxId": "41875", "score": 826.0}, {"name": "chr_10_RCC716", "taxId": "41875", "score": 826.0}, {"name": "chr_10_RCC716", "taxId": "41875", "score": 822.0}, {"name": "chr_10_RCC716", "taxId": "41875", "score": 821.0}, {"name": "chr_10_RCC716", "taxId": "41875", "score": 811.0}, {"name": "chr_10_RCC716", "taxId": "41875", "score": 802.0}, {"name": "chr_10_RCC716", "taxId": "41875", "score": 800.0}, {"name": "chr_10_RCC716", "taxId": "41875", "score": 800.0}, {"name": "chr_10_RCC716", "taxId": "41875", "score": 798.0}, {"name": "chr_10_RCC716", "taxId": "41875", "score": 795.0}, {"name": "chr_10_RCC716", "taxId": "41875", "score": 791.0}, {"name": "chr_10_RCC716", "taxId": "41875", "score": 787.0}, {"name": "chr_10_RCC716", "taxId": "41875", "score": 774.0}, {"name": "chr_10_RCC716", "taxId": "41875", "score": 771.0}, {"name": "chr_10_RCC716", "taxId": "41875", "score": 765.0}, {"name": "chr_10_RCC716", "taxId": "41875", "score": 760.0}, {"name": "chr_10_RCC716", "taxId": "41875", "score": 758.0}, {"name": "chr_10_RCC716", "taxId": "41875", "score": 758.0}, {"name": "chr_10_RCC716", "taxId": "41875", "score": 756.0}, {"name": "chr_10_RCC716", "taxId": "41875", "score": 754.0}, {"name": "chr_10_RCC716", "taxId": "41875", "score": 667.0}, {"name": "chr_10_RCC716", "taxId": "41875", "score": 750.0}, {"name": "chr_10_RCC716", "taxId": "41875", "score": 749.0}, {"name": "chr_10_RCC716", "taxId": "41875", "score": 741.0}, {"name": "chr_10_RCC716", "taxId": "41875", "score": 736.0}, {"name": "chr_10_RCC716", "taxId": "41875", "score": 721.0}, {"name": "chr_10_RCC716", "taxId": "41875", "score": 717.0}, {"name": "chr_10_RCC716", "taxId": "41875", "score": 717.0}, {"name": "chr_10_RCC716", "taxId": "41875", "score": 715.0}, {"name": "chr_10_RCC716", "taxId": "41875", "score": 708.0}, {"name": "chr_10_RCC716", "taxId": "41875", "score": 708.0}, {"name": "chr_10_RCC716", "taxId": "41875", "score": 706.0}, {"name": "chr_10_RCC716", "taxId": "41875", "score": 704.0}, {"name": "chr_10_RCC716", "taxId": "41875", "score": 701.0}, {"name": "chr_10_RCC716", "taxId": "41875", "score": 366.0}, {"name": "chr_10_RCC716", "taxId": "41875", "score": 695.0}, {"name": "chr_10_RCC716", "taxId": "41875", "score": 686.0}, {"name": "chr_10_RCC716", "taxId": "41875", "score": 665.0}, {"name": "chr_10_RCC716", "taxId": "41875", "score": 665.0}, {"name": "chr_10_RCC716", "taxId": "41875", "score": 664.0}, {"name": "chr_10_RCC716", "taxId": "564608", "score": 656.0}, {"name": "chr_10_RCC716", "taxId": "41875", "score": 651.0}, {"name": "chr_10_RCC716", "taxId": "41875", "score": 172.0}, {"name": "chr_10_RCC716", "taxId": "41875", "score": 647.0}, {"name": "chr_10_RCC716", "taxId": "41875", "score": 640.0}, {"name": "chr_10_RCC716", "taxId": "41875", "score": 638.0}, {"name": "chr_10_RCC716", "taxId": "41875", "score": 634.0}, {"name": "chr_10_RCC716", "taxId": "41875", "score": 627.0}, {"name": "chr_10_RCC716", "taxId": "41875", "score": 612.0}, {"name": "chr_10_RCC716", "taxId": "41875", "score": 610.0}, {"name": "chr_10_RCC716", "taxId": "41875", "score": 606.0}, {"name": "chr_10_RCC716", "taxId": "41875", "score": 604.0}, {"name": "chr_10_RCC716", "taxId": "41875", "score": 603.0}, {"name": "chr_10_RCC716", "taxId": "41875", "score": 302.0}, {"name": "chr_10_RCC716", "taxId": "41875", "score": 601.0}, {"name": "chr_10_RCC716", "taxId": "41875", "score": 599.0}, {"name": "chr_10_RCC716", "taxId": "41875", "score": 597.0}, {"name": "chr_10_RCC716", "taxId": "41875", "score": 593.0}, {"name": "chr_10_RCC716", "taxId": "41875", "score": 593.0}, {"name": "chr_10_RCC716", "taxId": "41875", "score": 586.0}, {"name": "chr_10_RCC716", "taxId": "41875", "score": 579.0}, {"name": "chr_10_RCC716", "taxId": "41875", "score": 575.0}, {"name": "chr_10_RCC716", "taxId": "41875", "score": 573.0}, {"name": "chr_10_RCC716", "taxId": "41875", "score": 569.0}, {"name": "chr_10_RCC716", "taxId": "41875", "score": 560.0}, {"name": "chr_10_RCC716", "taxId": "41875", "score": 553.0}, {"name": "chr_10_RCC716", "taxId": "41875", "score": 549.0}, {"name": "chr_10_RCC716", "taxId": "41875", "score": 547.0}, {"name": "chr_10_RCC716", "taxId": "41875", "score": 540.0}, {"name": "chr_10_RCC716", "taxId": "41875", "score": 540.0}, {"name": "chr_10_RCC716", "taxId": "41875", "score": 534.0}, {"name": "chr_10_RCC716", "taxId": "41875", "score": 527.0}, {"name": "chr_10_RCC716", "taxId": "41875", "score": 518.0}, {"name": "chr_10_RCC716", "taxId": "41875", "score": 514.0}, {"name": "chr_10_RCC716", "taxId": "41875", "score": 508.0}, {"name": "chr_10_RCC716", "taxId": "41875", "score": 180.0}, {"name": "chr_10_RCC716", "taxId": "41875", "score": 507.0}, {"name": "chr_10_RCC716", "taxId": "41875", "score": 507.0}, {"name": "chr_10_RCC716", "taxId": "41875", "score": 501.0}, {"name": "chr_10_RCC716", "taxId": "41875", "score": 494.0}, {"name": "chr_10_RCC716", "taxId": "41875", "score": 492.0}, {"name": "chr_10_RCC716", "taxId": "41875", "score": 484.0}, {"name": "chr_10_RCC716", "taxId": "41875", "score": 254.0}, {"name": "chr_10_RCC716", "taxId": "41875", "score": 483.0}, {"name": "chr_10_RCC716", "taxId": "41875", "score": 473.0}, {"name": "chr_10_RCC716", "taxId": "41875", "score": 468.0}, {"name": "chr_10_RCC716", "taxId": "41875", "score": 453.0}, {"name": "chr_10_RCC716", "taxId": "41875", "score": 449.0}, {"name": "chr_10_RCC716", "taxId": "41875", "score": 448.0}, {"name": "chr_10_RCC716", "taxId": "41875", "score": 446.0}, {"name": "chr_10_RCC716", "taxId": "41875", "score": 440.0}, {"name": "chr_10_RCC716", "taxId": "41875", "score": 440.0}, {"name": "chr_10_RCC716", "taxId": "41875", "score": 424.0}, {"name": "chr_10_RCC716", "taxId": "41875", "score": 346.0}, {"name": "chr_10_RCC716", "taxId": "41875", "score": 422.0}, {"name": "chr_10_RCC716", "taxId": "41875", "score": 329.0}, {"name": "chr_10_RCC716", "taxId": "41875", "score": 409.0}, {"name": "chr_10_RCC716", "taxId": "41875", "score": 198.0}, {"name": "chr_10_RCC716", "taxId": "41875", "score": 392.0}, {"name": "chr_10_RCC716", "taxId": "41875", "score": 388.0}, {"name": "chr_10_RCC716", "taxId": "41875", "score": 387.0}, {"name": "chr_10_RCC716", "taxId": "41875", "score": 383.0}, {"name": "chr_10_RCC716", "taxId": "41875", "score": 375.0}, {"name": "chr_10_RCC716", "taxId": "41875", "score": 370.0}, {"name": "chr_10_RCC716", "taxId": "41875", "score": 359.0}, {"name": "chr_10_RCC716", "taxId": "41875", "score": 357.0}, {"name": "chr_10_RCC716", "taxId": "41875", "score": 346.0}, {"name": "chr_10_RCC716", "taxId": "41875", "score": 333.0}, {"name": "chr_10_RCC716", "taxId": "41875", "score": 333.0}, {"name": "chr_10_RCC716", "taxId": "41875", "score": 331.0}, {"name": "chr_10_RCC716", "taxId": "41875", "score": 316.0}, {"name": "chr_10_RCC716", "taxId": "41875", "score": 169.0}, {"name": "chr_10_RCC716", "taxId": "41875", "score": 305.0}, {"name": "chr_10_RCC716", "taxId": "41875", "score": 303.0}, {"name": "chr_10_RCC716", "taxId": "41875", "score": 300.0}, {"name": "chr_10_RCC716", "taxId": "41875", "score": 300.0}, {"name": "chr_10_RCC716", "taxId": "436017", "score": 281.0}, {"name": "chr_10_RCC716", "taxId": "41875", "score": 267.0}, {"name": "chr_10_RCC716", "taxId": "41875", "score": 265.0}, {"name": "chr_10_RCC716", "taxId": "41875", "score": 263.0}, {"name": "chr_10_RCC716", "taxId": "41875", "score": 252.0}, {"name": "chr_10_RCC716", "taxId": "436017", "score": 246.0}, {"name": "chr_10_RCC716", "taxId": "41875", "score": 239.0}, {"name": "chr_10_RCC716", "taxId": "41875", "score": 237.0}, {"name": "chr_10_RCC716", "taxId": "41875", "score": 231.0}, {"name": "chr_10_RCC716", "taxId": "436017", "score": 230.0}, {"name": "chr_10_RCC716", "taxId": "41875", "score": 226.0}, {"name": "chr_10_RCC716", "taxId": "70448", "score": 215.0}, {"name": "chr_10_RCC716", "taxId": "41875", "score": 193.0}, {"name": "chr_10_RCC716", "taxId": "41875", "score": 182.0}, {"name": "chr_10_RCC716", "taxId": "41875", "score": 180.0}, {"name": "chr_10_RCC716", "taxId": "41875", "score": 176.0}, {"name": "chr_10_RCC716", "taxId": "41875", "score": 163.0}, {"name": "chr_10_RCC716", "taxId": "41875", "score": 161.0}]}, "taxonomy": {"bestsum": {"species": {"tax": "Bathycoccus prasinos", "score": 898162.0, "c_index": 3}, "genus": {"tax": "Bathycoccus", "score": 898162.0, "c_index": 2}, "family": {"tax": "Bathycoccaceae", "score": 906130.0, "c_index": 1}, "order": {"tax": "Mamiellales", "score": 906786.0, "c_index": 0}, "phylum": {"tax": "Chlorophyta", "score": 906786.0, "c_index": 0}, "superkingdom": {"tax": "Eukaryota", "score": 906786.0, "c_index": 0}}}}, "chr_9_RCC716": {"name": "chr_9_RCC716", "length": 885718, "n_count": 0, "agct_count": 885718, "gc": 0.4822, "covs": {"bam0": 9.2445}, "read_cov": {"bam0": 32873}, "hits": {"tax0": [{"name": "chr_9_RCC716", "taxId": "41875", "score": 15793.0}, {"name": "chr_9_RCC716", "taxId": "41875", "score": 8479.0}, {"name": "chr_9_RCC716", "taxId": "41875", "score": 6541.0}, {"name": "chr_9_RCC716", "taxId": "41875", "score": 5204.0}, {"name": "chr_9_RCC716", "taxId": "41875", "score": 4872.0}, {"name": "chr_9_RCC716", "taxId": "41875", "score": 4872.0}, {"name": "chr_9_RCC716", "taxId": "41875", "score": 4843.0}, {"name": "chr_9_RCC716", "taxId": "41875", "score": 4477.0}, {"name": "chr_9_RCC716", "taxId": "41875", "score": 4313.0}, {"name": "chr_9_RCC716", "taxId": "41875", "score": 4185.0}, {"name": "chr_9_RCC716", "taxId": "41875", "score": 4060.0}, {"name": "chr_9_RCC716", "taxId": "41875", "score": 3971.0}, {"name": "chr_9_RCC716", "taxId": "41875", "score": 3925.0}, {"name": "chr_9_RCC716", "taxId": "41875", "score": 3812.0}, {"name": "chr_9_RCC716", "taxId": "41875", "score": 3803.0}, {"name": "chr_9_RCC716", "taxId": "41875", "score": 3701.0}, {"name": "chr_9_RCC716", "taxId": "41875", "score": 3574.0}, {"name": "chr_9_RCC716", "taxId": "41875", "score": 3478.0}, {"name": "chr_9_RCC716", "taxId": "41875", "score": 3472.0}, {"name": "chr_9_RCC716", "taxId": "41875", "score": 3443.0}, {"name": "chr_9_RCC716", "taxId": "41875", "score": 3434.0}, {"name": "chr_9_RCC716", "taxId": "41875", "score": 3297.0}, {"name": "chr_9_RCC716", "taxId": "41875", "score": 3269.0}, {"name": "chr_9_RCC716", "taxId": "41875", "score": 3234.0}, {"name": "chr_9_RCC716", "taxId": "41875", "score": 3201.0}, {"name": "chr_9_RCC716", "taxId": "41875", "score": 3160.0}, {"name": "chr_9_RCC716", "taxId": "41875", "score": 3072.0}, {"name": "chr_9_RCC716", "taxId": "41875", "score": 3070.0}, {"name": "chr_9_RCC716", "taxId": "41875", "score": 2931.0}, {"name": "chr_9_RCC716", "taxId": "41875", "score": 2915.0}, {"name": "chr_9_RCC716", "taxId": "41875", "score": 2909.0}, {"name": "chr_9_RCC716", "taxId": "41875", "score": 2904.0}, {"name": "chr_9_RCC716", "taxId": "41875", "score": 2883.0}, {"name": "chr_9_RCC716", "taxId": "41875", "score": 2861.0}, {"name": "chr_9_RCC716", "taxId": "41875", "score": 2796.0}, {"name": "chr_9_RCC716", "taxId": "41875", "score": 2785.0}, {"name": "chr_9_RCC716", "taxId": "41875", "score": 2608.0}, {"name": "chr_9_RCC716", "taxId": "41875", "score": 2603.0}, {"name": "chr_9_RCC716", "taxId": "41875", "score": 2560.0}, {"name": "chr_9_RCC716", "taxId": "41875", "score": 2542.0}, {"name": "chr_9_RCC716", "taxId": "41875", "score": 2542.0}, {"name": "chr_9_RCC716", "taxId": "41875", "score": 2531.0}, {"name": "chr_9_RCC716", "taxId": "41875", "score": 2529.0}, {"name": "chr_9_RCC716", "taxId": "41875", "score": 2486.0}, {"name": "chr_9_RCC716", "taxId": "41875", "score": 2479.0}, {"name": "chr_9_RCC716", "taxId": "41875", "score": 2409.0}, {"name": "chr_9_RCC716", "taxId": "41875", "score": 2405.0}, {"name": "chr_9_RCC716", "taxId": "41875", "score": 2401.0}, {"name": "chr_9_RCC716", "taxId": "41875", "score": 2335.0}, {"name": "chr_9_RCC716", "taxId": "41875", "score": 2231.0}, {"name": "chr_9_RCC716", "taxId": "41875", "score": 2211.0}, {"name": "chr_9_RCC716", "taxId": "41875", "score": 2207.0}, {"name": "chr_9_RCC716", "taxId": "41875", "score": 2206.0}, {"name": "chr_9_RCC716", "taxId": "41875", "score": 2187.0}, {"name": "chr_9_RCC716", "taxId": "41875", "score": 2178.0}, {"name": "chr_9_RCC716", "taxId": "41875", "score": 2174.0}, {"name": "chr_9_RCC716", "taxId": "41875", "score": 2137.0}, {"name": "chr_9_RCC716", "taxId": "41875", "score": 2102.0}, {"name": "chr_9_RCC716", "taxId": "41875", "score": 2097.0}, {"name": "chr_9_RCC716", "taxId": "41875", "score": 2091.0}, {"name": "chr_9_RCC716", "taxId": "41875", "score": 2074.0}, {"name": "chr_9_RCC716", "taxId": "41875", "score": 2073.0}, {"name": "chr_9_RCC716", "taxId": "41875", "score": 2036.0}, {"name": "chr_9_RCC716", "taxId": "41875", "score": 2015.0}, {"name": "chr_9_RCC716", "taxId": "41875", "score": 1993.0}, {"name": "chr_9_RCC716", "taxId": "41875", "score": 1986.0}, {"name": "chr_9_RCC716", "taxId": "41875", "score": 1951.0}, {"name": "chr_9_RCC716", "taxId": "41875", "score": 1945.0}, {"name": "chr_9_RCC716", "taxId": "41875", "score": 1941.0}, {"name": "chr_9_RCC716", "taxId": "41875", "score": 1930.0}, {"name": "chr_9_RCC716", "taxId": "41875", "score": 1927.0}, {"name": "chr_9_RCC716", "taxId": "41875", "score": 1908.0}, {"name": "chr_9_RCC716", "taxId": "41875", "score": 1906.0}, {"name": "chr_9_RCC716", "taxId": "41875", "score": 1897.0}, {"name": "chr_9_RCC716", "taxId": "41875", "score": 1890.0}, {"name": "chr_9_RCC716", "taxId": "41875", "score": 1879.0}, {"name": "chr_9_RCC716", "taxId": "41875", "score": 1869.0}, {"name": "chr_9_RCC716", "taxId": "41875", "score": 1868.0}, {"name": "chr_9_RCC716", "taxId": "41875", "score": 1866.0}, {"name": "chr_9_RCC716", "taxId": "41875", "score": 1866.0}, {"name": "chr_9_RCC716", "taxId": "41875", "score": 1845.0}, {"name": "chr_9_RCC716", "taxId": "41875", "score": 1842.0}, {"name": "chr_9_RCC716", "taxId": "41875", "score": 1836.0}, {"name": "chr_9_RCC716", "taxId": "41875", "score": 1832.0}, {"name": "chr_9_RCC716", "taxId": "41875", "score": 1832.0}, {"name": "chr_9_RCC716", "taxId": "41875", "score": 1827.0}, {"name": "chr_9_RCC716", "taxId": "41875", "score": 1823.0}, {"name": "chr_9_RCC716", "taxId": "41875", "score": 1820.0}, {"name": "chr_9_RCC716", "taxId": "41875", "score": 1810.0}, {"name": "chr_9_RCC716", "taxId": "41875", "score": 1807.0}, {"name": "chr_9_RCC716", "taxId": "41875", "score": 1799.0}, {"name": "chr_9_RCC716", "taxId": "41875", "score": 1777.0}, {"name": "chr_9_RCC716", "taxId": "41875", "score": 1731.0}, {"name": "chr_9_RCC716", "taxId": "41875", "score": 1729.0}, {"name": "chr_9_RCC716", "taxId": "41875", "score": 1720.0}, {"name": "chr_9_RCC716", "taxId": "41875", "score": 1718.0}, {"name": "chr_9_RCC716", "taxId": "41875", "score": 1716.0}, {"name": "chr_9_RCC716", "taxId": "41875", "score": 1700.0}, {"name": "chr_9_RCC716", "taxId": "41875", "score": 1694.0}, {"name": "chr_9_RCC716", "taxId": "41875", "score": 1690.0}, {"name": "chr_9_RCC716", "taxId": "41875", "score": 1685.0}, {"name": "chr_9_RCC716", "taxId": "41875", "score": 1670.0}, {"name": "chr_9_RCC716", "taxId": "41875", "score": 1664.0}, {"name": "chr_9_RCC716", "taxId": "41875", "score": 1663.0}, {"name": "chr_9_RCC716", "taxId": "41875", "score": 1652.0}, {"name": "chr_9_RCC716", "taxId": "41875", "score": 1650.0}, {"name": "chr_9_RCC716", "taxId": "41875", "score": 1648.0}, {"name": "chr_9_RCC716", "taxId": "41875", "score": 1646.0}, {"name": "chr_9_RCC716", "taxId": "41875", "score": 1646.0}, {"name": "chr_9_RCC716", "taxId": "41875", "score": 1633.0}, {"name": "chr_9_RCC716", "taxId": "41875", "score": 1602.0}, {"name": "chr_9_RCC716", "taxId": "41875", "score": 1598.0}, {"name": "chr_9_RCC716", "taxId": "41875", "score": 1592.0}, {"name": "chr_9_RCC716", "taxId": "41875", "score": 1589.0}, {"name": "chr_9_RCC716", "taxId": "41875", "score": 1580.0}, {"name": "chr_9_RCC716", "taxId": "41875", "score": 1572.0}, {"name": "chr_9_RCC716", "taxId": "41875", "score": 1567.0}, {"name": "chr_9_RCC716", "taxId": "41875", "score": 1561.0}, {"name": "chr_9_RCC716", "taxId": "41875", "score": 1537.0}, {"name": "chr_9_RCC716", "taxId": "41875", "score": 1528.0}, {"name": "chr_9_RCC716", "taxId": "41875", "score": 1524.0}, {"name": "chr_9_RCC716", "taxId": "41875", "score": 1522.0}, {"name": "chr_9_RCC716", "taxId": "41875", "score": 1519.0}, {"name": "chr_9_RCC716", "taxId": "41875", "score": 1517.0}, {"name": "chr_9_RCC716", "taxId": "41875", "score": 1513.0}, {"name": "chr_9_RCC716", "taxId": "41875", "score": 1509.0}, {"name": "chr_9_RCC716", "taxId": "41875", "score": 1504.0}, {"name": "chr_9_RCC716", "taxId": "41875", "score": 1498.0}, {"name": "chr_9_RCC716", "taxId": "41875", "score": 1498.0}, {"name": "chr_9_RCC716", "taxId": "41875", "score": 1469.0}, {"name": "chr_9_RCC716", "taxId": "41875", "score": 1458.0}, {"name": "chr_9_RCC716", "taxId": "41875", "score": 1448.0}, {"name": "chr_9_RCC716", "taxId": "41875", "score": 1443.0}, {"name": "chr_9_RCC716", "taxId": "41875", "score": 1434.0}, {"name": "chr_9_RCC716", "taxId": "41875", "score": 1434.0}, {"name": "chr_9_RCC716", "taxId": "41875", "score": 1432.0}, {"name": "chr_9_RCC716", "taxId": "41875", "score": 1426.0}, {"name": "chr_9_RCC716", "taxId": "41875", "score": 1417.0}, {"name": "chr_9_RCC716", "taxId": "41875", "score": 1386.0}, {"name": "chr_9_RCC716", "taxId": "41875", "score": 1382.0}, {"name": "chr_9_RCC716", "taxId": "41875", "score": 1382.0}, {"name": "chr_9_RCC716", "taxId": "41875", "score": 1378.0}, {"name": "chr_9_RCC716", "taxId": "41875", "score": 1371.0}, {"name": "chr_9_RCC716", "taxId": "41875", "score": 1358.0}, {"name": "chr_9_RCC716", "taxId": "41875", "score": 1343.0}, {"name": "chr_9_RCC716", "taxId": "41875", "score": 1328.0}, {"name": "chr_9_RCC716", "taxId": "41875", "score": 1325.0}, {"name": "chr_9_RCC716", "taxId": "41875", "score": 1325.0}, {"name": "chr_9_RCC716", "taxId": "41875", "score": 1319.0}, {"name": "chr_9_RCC716", "taxId": "41875", "score": 1306.0}, {"name": "chr_9_RCC716", "taxId": "41875", "score": 1301.0}, {"name": "chr_9_RCC716", "taxId": "41875", "score": 1299.0}, {"name": "chr_9_RCC716", "taxId": "41875", "score": 1297.0}, {"name": "chr_9_RCC716", "taxId": "41875", "score": 1290.0}, {"name": "chr_9_RCC716", "taxId": "41875", "score": 1277.0}, {"name": "chr_9_RCC716", "taxId": "41875", "score": 1275.0}, {"name": "chr_9_RCC716", "taxId": "41875", "score": 1256.0}, {"name": "chr_9_RCC716", "taxId": "41875", "score": 1247.0}, {"name": "chr_9_RCC716", "taxId": "41875", "score": 1245.0}, {"name": "chr_9_RCC716", "taxId": "41875", "score": 1243.0}, {"name": "chr_9_RCC716", "taxId": "41875", "score": 1238.0}, {"name": "chr_9_RCC716", "taxId": "41875", "score": 1236.0}, {"name": "chr_9_RCC716", "taxId": "41875", "score": 1234.0}, {"name": "chr_9_RCC716", "taxId": "41875", "score": 1230.0}, {"name": "chr_9_RCC716", "taxId": "41875", "score": 1225.0}, {"name": "chr_9_RCC716", "taxId": "41875", "score": 1225.0}, {"name": "chr_9_RCC716", "taxId": "41875", "score": 1212.0}, {"name": "chr_9_RCC716", "taxId": "41875", "score": 1212.0}, {"name": "chr_9_RCC716", "taxId": "41875", "score": 1201.0}, {"name": "chr_9_RCC716", "taxId": "41875", "score": 1199.0}, {"name": "chr_9_RCC716", "taxId": "41875", "score": 1192.0}, {"name": "chr_9_RCC716", "taxId": "41875", "score": 1190.0}, {"name": "chr_9_RCC716", "taxId": "41875", "score": 1179.0}, {"name": "chr_9_RCC716", "taxId": "41875", "score": 1179.0}, {"name": "chr_9_RCC716", "taxId": "41875", "score": 1175.0}, {"name": "chr_9_RCC716", "taxId": "41875", "score": 1170.0}, {"name": "chr_9_RCC716", "taxId": "41875", "score": 1166.0}, {"name": "chr_9_RCC716", "taxId": "41875", "score": 1162.0}, {"name": "chr_9_RCC716", "taxId": "41875", "score": 1157.0}, {"name": "chr_9_RCC716", "taxId": "41875", "score": 1155.0}, {"name": "chr_9_RCC716", "taxId": "41875", "score": 1147.0}, {"name": "chr_9_RCC716", "taxId": "41875", "score": 1146.0}, {"name": "chr_9_RCC716", "taxId": "41875", "score": 1134.0}, {"name": "chr_9_RCC716", "taxId": "41875", "score": 1129.0}, {"name": "chr_9_RCC716", "taxId": "41875", "score": 1125.0}, {"name": "chr_9_RCC716", "taxId": "41875", "score": 1123.0}, {"name": "chr_9_RCC716", "taxId": "41875", "score": 1123.0}, {"name": "chr_9_RCC716", "taxId": "41875", "score": 1116.0}, {"name": "chr_9_RCC716", "taxId": "41875", "score": 1116.0}, {"name": "chr_9_RCC716", "taxId": "41875", "score": 1110.0}, {"name": "chr_9_RCC716", "taxId": "41875", "score": 1109.0}, {"name": "chr_9_RCC716", "taxId": "41875", "score": 1105.0}, {"name": "chr_9_RCC716", "taxId": "41875", "score": 1096.0}, {"name": "chr_9_RCC716", "taxId": "41875", "score": 1092.0}, {"name": "chr_9_RCC716", "taxId": "41875", "score": 1090.0}, {"name": "chr_9_RCC716", "taxId": "41875", "score": 1085.0}, {"name": "chr_9_RCC716", "taxId": "41875", "score": 1075.0}, {"name": "chr_9_RCC716", "taxId": "41875", "score": 1070.0}, {"name": "chr_9_RCC716", "taxId": "41875", "score": 1068.0}, {"name": "chr_9_RCC716", "taxId": "41875", "score": 1066.0}, {"name": "chr_9_RCC716", "taxId": "41875", "score": 1064.0}, {"name": "chr_9_RCC716", "taxId": "41875", "score": 1061.0}, {"name": "chr_9_RCC716", "taxId": "41875", "score": 1061.0}, {"name": "chr_9_RCC716", "taxId": "41875", "score": 1059.0}, {"name": "chr_9_RCC716", "taxId": "41875", "score": 1055.0}, {"name": "chr_9_RCC716", "taxId": "41875", "score": 1050.0}, {"name": "chr_9_RCC716", "taxId": "41875", "score": 1027.0}, {"name": "chr_9_RCC716", "taxId": "41875", "score": 1020.0}, {"name": "chr_9_RCC716", "taxId": "41875", "score": 1016.0}, {"name": "chr_9_RCC716", "taxId": "41875", "score": 1016.0}, {"name": "chr_9_RCC716", "taxId": "41875", "score": 994.0}, {"name": "chr_9_RCC716", "taxId": "41875", "score": 994.0}, {"name": "chr_9_RCC716", "taxId": "41875", "score": 992.0}, {"name": "chr_9_RCC716", "taxId": "41875", "score": 992.0}, {"name": "chr_9_RCC716", "taxId": "41875", "score": 990.0}, {"name": "chr_9_RCC716", "taxId": "41875", "score": 985.0}, {"name": "chr_9_RCC716", "taxId": "41875", "score": 985.0}, {"name": "chr_9_RCC716", "taxId": "41875", "score": 953.0}, {"name": "chr_9_RCC716", "taxId": "41875", "score": 948.0}, {"name": "chr_9_RCC716", "taxId": "41875", "score": 946.0}, {"name": "chr_9_RCC716", "taxId": "41875", "score": 942.0}, {"name": "chr_9_RCC716", "taxId": "41875", "score": 928.0}, {"name": "chr_9_RCC716", "taxId": "41875", "score": 928.0}, {"name": "chr_9_RCC716", "taxId": "41875", "score": 924.0}, {"name": "chr_9_RCC716", "taxId": "41875", "score": 913.0}, {"name": "chr_9_RCC716", "taxId": "41875", "score": 893.0}, {"name": "chr_9_RCC716", "taxId": "41875", "score": 891.0}, {"name": "chr_9_RCC716", "taxId": "41875", "score": 887.0}, {"name": "chr_9_RCC716", "taxId": "41875", "score": 883.0}, {"name": "chr_9_RCC716", "taxId": "41875", "score": 880.0}, {"name": "chr_9_RCC716", "taxId": "41875", "score": 876.0}, {"name": "chr_9_RCC716", "taxId": "41875", "score": 869.0}, {"name": "chr_9_RCC716", "taxId": "41875", "score": 857.0}, {"name": "chr_9_RCC716", "taxId": "41875", "score": 852.0}, {"name": "chr_9_RCC716", "taxId": "41875", "score": 850.0}, {"name": "chr_9_RCC716", "taxId": "41875", "score": 846.0}, {"name": "chr_9_RCC716", "taxId": "41875", "score": 822.0}, {"name": "chr_9_RCC716", "taxId": "41875", "score": 813.0}, {"name": "chr_9_RCC716", "taxId": "41875", "score": 809.0}, {"name": "chr_9_RCC716", "taxId": "41875", "score": 809.0}, {"name": "chr_9_RCC716", "taxId": "41875", "score": 800.0}, {"name": "chr_9_RCC716", "taxId": "41875", "score": 800.0}, {"name": "chr_9_RCC716", "taxId": "41875", "score": 793.0}, {"name": "chr_9_RCC716", "taxId": "41875", "score": 793.0}, {"name": "chr_9_RCC716", "taxId": "41875", "score": 785.0}, {"name": "chr_9_RCC716", "taxId": "41875", "score": 771.0}, {"name": "chr_9_RCC716", "taxId": "41875", "score": 769.0}, {"name": "chr_9_RCC716", "taxId": "41875", "score": 769.0}, {"name": "chr_9_RCC716", "taxId": "41875", "score": 767.0}, {"name": "chr_9_RCC716", "taxId": "41875", "score": 761.0}, {"name": "chr_9_RCC716", "taxId": "41875", "score": 760.0}, {"name": "chr_9_RCC716", "taxId": "41875", "score": 758.0}, {"name": "chr_9_RCC716", "taxId": "41875", "score": 750.0}, {"name": "chr_9_RCC716", "taxId": "41875", "score": 741.0}, {"name": "chr_9_RCC716", "taxId": "41875", "score": 737.0}, {"name": "chr_9_RCC716", "taxId": "41875", "score": 736.0}, {"name": "chr_9_RCC716", "taxId": "41875", "score": 730.0}, {"name": "chr_9_RCC716", "taxId": "41875", "score": 730.0}, {"name": "chr_9_RCC716", "taxId": "41875", "score": 723.0}, {"name": "chr_9_RCC716", "taxId": "41875", "score": 723.0}, {"name": "chr_9_RCC716", "taxId": "41875", "score": 721.0}, {"name": "chr_9_RCC716", "taxId": "41875", "score": 713.0}, {"name": "chr_9_RCC716", "taxId": "41875", "score": 712.0}, {"name": "chr_9_RCC716", "taxId": "41875", "score": 708.0}, {"name": "chr_9_RCC716", "taxId": "41875", "score": 699.0}, {"name": "chr_9_RCC716", "taxId": "41875", "score": 693.0}, {"name": "chr_9_RCC716", "taxId": "41875", "score": 691.0}, {"name": "chr_9_RCC716", "taxId": "41875", "score": 689.0}, {"name": "chr_9_RCC716", "taxId": "41875", "score": 684.0}, {"name": "chr_9_RCC716", "taxId": "41875", "score": 680.0}, {"name": "chr_9_RCC716", "taxId": "41875", "score": 675.0}, {"name": "chr_9_RCC716", "taxId": "41875", "score": 673.0}, {"name": "chr_9_RCC716", "taxId": "41875", "score": 664.0}, {"name": "chr_9_RCC716", "taxId": "41875", "score": 656.0}, {"name": "chr_9_RCC716", "taxId": "41875", "score": 645.0}, {"name": "chr_9_RCC716", "taxId": "41875", "score": 634.0}, {"name": "chr_9_RCC716", "taxId": "41875", "score": 621.0}, {"name": "chr_9_RCC716", "taxId": "41875", "score": 619.0}, {"name": "chr_9_RCC716", "taxId": "41875", "score": 612.0}, {"name": "chr_9_RCC716", "taxId": "41875", "score": 612.0}, {"name": "chr_9_RCC716", "taxId": "41875", "score": 610.0}, {"name": "chr_9_RCC716", "taxId": "41875", "score": 604.0}, {"name": "chr_9_RCC716", "taxId": "41875", "score": 603.0}, {"name": "chr_9_RCC716", "taxId": "41875", "score": 599.0}, {"name": "chr_9_RCC716", "taxId": "41875", "score": 599.0}, {"name": "chr_9_RCC716", "taxId": "41875", "score": 597.0}, {"name": "chr_9_RCC716", "taxId": "41875", "score": 597.0}, {"name": "chr_9_RCC716", "taxId": "41875", "score": 590.0}, {"name": "chr_9_RCC716", "taxId": "41875", "score": 586.0}, {"name": "chr_9_RCC716", "taxId": "41875", "score": 584.0}, {"name": "chr_9_RCC716", "taxId": "41875", "score": 580.0}, {"name": "chr_9_RCC716", "taxId": "41875", "score": 579.0}, {"name": "chr_9_RCC716", "taxId": "41875", "score": 577.0}, {"name": "chr_9_RCC716", "taxId": "41875", "score": 568.0}, {"name": "chr_9_RCC716", "taxId": "41875", "score": 568.0}, {"name": "chr_9_RCC716", "taxId": "41875", "score": 566.0}, {"name": "chr_9_RCC716", "taxId": "41875", "score": 566.0}, {"name": "chr_9_RCC716", "taxId": "41875", "score": 564.0}, {"name": "chr_9_RCC716", "taxId": "41875", "score": 560.0}, {"name": "chr_9_RCC716", "taxId": "41875", "score": 555.0}, {"name": "chr_9_RCC716", "taxId": "41875", "score": 547.0}, {"name": "chr_9_RCC716", "taxId": "41875", "score": 545.0}, {"name": "chr_9_RCC716", "taxId": "41875", "score": 544.0}, {"name": "chr_9_RCC716", "taxId": "41875", "score": 536.0}, {"name": "chr_9_RCC716", "taxId": "41875", "score": 536.0}, {"name": "chr_9_RCC716", "taxId": "41875", "score": 536.0}, {"name": "chr_9_RCC716", "taxId": "41875", "score": 529.0}, {"name": "chr_9_RCC716", "taxId": "41875", "score": 525.0}, {"name": "chr_9_RCC716", "taxId": "41875", "score": 525.0}, {"name": "chr_9_RCC716", "taxId": "41875", "score": 523.0}, {"name": "chr_9_RCC716", "taxId": "41875", "score": 503.0}, {"name": "chr_9_RCC716", "taxId": "41875", "score": 499.0}, {"name": "chr_9_RCC716", "taxId": "41875", "score": 497.0}, {"name": "chr_9_RCC716", "taxId": "41875", "score": 496.0}, {"name": "chr_9_RCC716", "taxId": "41875", "score": 494.0}, {"name": "chr_9_RCC716", "taxId": "41875", "score": 488.0}, {"name": "chr_9_RCC716", "taxId": "41875", "score": 466.0}, {"name": "chr_9_RCC716", "taxId": "41875", "score": 464.0}, {"name": "chr_9_RCC716", "taxId": "41875", "score": 460.0}, {"name": "chr_9_RCC716", "taxId": "41875", "score": 459.0}, {"name": "chr_9_RCC716", "taxId": "41875", "score": 448.0}, {"name": "chr_9_RCC716", "taxId": "41875", "score": 433.0}, {"name": "chr_9_RCC716", "taxId": "41875", "score": 431.0}, {"name": "chr_9_RCC716", "taxId": "41875", "score": 427.0}, {"name": "chr_9_RCC716", "taxId": "41875", "score": 422.0}, {"name": "chr_9_RCC716", "taxId": "41875", "score": 407.0}, {"name": "chr_9_RCC716", "taxId": "41875", "score": 407.0}, {"name": "chr_9_RCC716", "taxId": "41875", "score": 405.0}, {"name": "chr_9_RCC716", "taxId": "41875", "score": 398.0}, {"name": "chr_9_RCC716", "taxId": "41875", "score": 396.0}, {"name": "chr_9_RCC716", "taxId": "41875", "score": 392.0}, {"name": "chr_9_RCC716", "taxId": "41875", "score": 390.0}, {"name": "chr_9_RCC716", "taxId": "41875", "score": 388.0}, {"name": "chr_9_RCC716", "taxId": "41875", "score": 387.0}, {"name": "chr_9_RCC716", "taxId": "41875", "score": 385.0}, {"name": "chr_9_RCC716", "taxId": "41875", "score": 385.0}, {"name": "chr_9_RCC716", "taxId": "41875", "score": 381.0}, {"name": "chr_9_RCC716", "taxId": "41875", "score": 375.0}, {"name": "chr_9_RCC716", "taxId": "41875", "score": 374.0}, {"name": "chr_9_RCC716", "taxId": "41875", "score": 372.0}, {"name": "chr_9_RCC716", "taxId": "41875", "score": 370.0}, {"name": "chr_9_RCC716", "taxId": "41875", "score": 355.0}, {"name": "chr_9_RCC716", "taxId": "41875", "score": 346.0}, {"name": "chr_9_RCC716", "taxId": "41875", "score": 344.0}, {"name": "chr_9_RCC716", "taxId": "41875", "score": 331.0}, {"name": "chr_9_RCC716", "taxId": "41875", "score": 326.0}, {"name": "chr_9_RCC716", "taxId": "41875", "score": 320.0}, {"name": "chr_9_RCC716", "taxId": "41875", "score": 316.0}, {"name": "chr_9_RCC716", "taxId": "41875", "score": 307.0}, {"name": "chr_9_RCC716", "taxId": "41875", "score": 305.0}, {"name": "chr_9_RCC716", "taxId": "41875", "score": 302.0}, {"name": "chr_9_RCC716", "taxId": "41875", "score": 296.0}, {"name": "chr_9_RCC716", "taxId": "41875", "score": 296.0}, {"name": "chr_9_RCC716", "taxId": "41875", "score": 296.0}, {"name": "chr_9_RCC716", "taxId": "41875", "score": 289.0}, {"name": "chr_9_RCC716", "taxId": "41875", "score": 287.0}, {"name": "chr_9_RCC716", "taxId": "41875", "score": 272.0}, {"name": "chr_9_RCC716", "taxId": "41875", "score": 267.0}, {"name": "chr_9_RCC716", "taxId": "41875", "score": 267.0}, {"name": "chr_9_RCC716", "taxId": "41875", "score": 261.0}, {"name": "chr_9_RCC716", "taxId": "41875", "score": 257.0}, {"name": "chr_9_RCC716", "taxId": "41875", "score": 255.0}, {"name": "chr_9_RCC716", "taxId": "41875", "score": 254.0}, {"name": "chr_9_RCC716", "taxId": "41875", "score": 254.0}, {"name": "chr_9_RCC716", "taxId": "41875", "score": 250.0}, {"name": "chr_9_RCC716", "taxId": "41875", "score": 250.0}, {"name": "chr_9_RCC716", "taxId": "41875", "score": 244.0}, {"name": "chr_9_RCC716", "taxId": "41875", "score": 239.0}, {"name": "chr_9_RCC716", "taxId": "41875", "score": 235.0}, {"name": "chr_9_RCC716", "taxId": "41875", "score": 230.0}, {"name": "chr_9_RCC716", "taxId": "41875", "score": 226.0}, {"name": "chr_9_RCC716", "taxId": "41875", "score": 224.0}, {"name": "chr_9_RCC716", "taxId": "41875", "score": 224.0}, {"name": "chr_9_RCC716", "taxId": "41875", "score": 222.0}, {"name": "chr_9_RCC716", "taxId": "41875", "score": 220.0}, {"name": "chr_9_RCC716", "taxId": "41875", "score": 220.0}, {"name": "chr_9_RCC716", "taxId": "41875", "score": 220.0}, {"name": "chr_9_RCC716", "taxId": "41875", "score": 219.0}, {"name": "chr_9_RCC716", "taxId": "41875", "score": 219.0}, {"name": "chr_9_RCC716", "taxId": "41875", "score": 215.0}, {"name": "chr_9_RCC716", "taxId": "41875", "score": 215.0}, {"name": "chr_9_RCC716", "taxId": "41875", "score": 215.0}, {"name": "chr_9_RCC716", "taxId": "41875", "score": 213.0}, {"name": "chr_9_RCC716", "taxId": "41875", "score": 211.0}, {"name": "chr_9_RCC716", "taxId": "41875", "score": 211.0}, {"name": "chr_9_RCC716", "taxId": "41875", "score": 211.0}, {"name": "chr_9_RCC716", "taxId": "41875", "score": 209.0}, {"name": "chr_9_RCC716", "taxId": "41875", "score": 209.0}, {"name": "chr_9_RCC716", "taxId": "41875", "score": 207.0}, {"name": "chr_9_RCC716", "taxId": "41875", "score": 191.0}, {"name": "chr_9_RCC716", "taxId": "41875", "score": 185.0}, {"name": "chr_9_RCC716", "taxId": "41875", "score": 183.0}, {"name": "chr_9_RCC716", "taxId": "41875", "score": 174.0}, {"name": "chr_9_RCC716", "taxId": "41875", "score": 174.0}, {"name": "chr_9_RCC716", "taxId": "41875", "score": 172.0}, {"name": "chr_9_RCC716", "taxId": "41875", "score": 163.0}, {"name": "chr_9_RCC716", "taxId": "41875", "score": 163.0}, {"name": "chr_9_RCC716", "taxId": "41875", "score": 161.0}, {"name": "chr_9_RCC716", "taxId": "41875", "score": 156.0}, {"name": "chr_9_RCC716", "taxId": "41875", "score": 154.0}, {"name": "chr_9_RCC716", "taxId": "41875", "score": 145.0}, {"name": "chr_9_RCC716", "taxId": "41875", "score": 15404.0}, {"name": "chr_9_RCC716", "taxId": "41875", "score": 7601.0}, {"name": "chr_9_RCC716", "taxId": "41875", "score": 6541.0}, {"name": "chr_9_RCC716", "taxId": "41875", "score": 4843.0}, {"name": "chr_9_RCC716", "taxId": "41875", "score": 4536.0}, {"name": "chr_9_RCC716", "taxId": "41875", "score": 4477.0}, {"name": "chr_9_RCC716", "taxId": "41875", "score": 4311.0}, {"name": "chr_9_RCC716", "taxId": "41875", "score": 4196.0}, {"name": "chr_9_RCC716", "taxId": "41875", "score": 4060.0}, {"name": "chr_9_RCC716", "taxId": "41875", "score": 3995.0}, {"name": "chr_9_RCC716", "taxId": "41875", "score": 3971.0}, {"name": "chr_9_RCC716", "taxId": "41875", "score": 3803.0}, {"name": "chr_9_RCC716", "taxId": "41875", "score": 3701.0}, {"name": "chr_9_RCC716", "taxId": "41875", "score": 3574.0}, {"name": "chr_9_RCC716", "taxId": "41875", "score": 3424.0}, {"name": "chr_9_RCC716", "taxId": "41875", "score": 726.0}, {"name": "chr_9_RCC716", "taxId": "41875", "score": 3269.0}, {"name": "chr_9_RCC716", "taxId": "41875", "score": 396.0}, {"name": "chr_9_RCC716", "taxId": "41875", "score": 3258.0}, {"name": "chr_9_RCC716", "taxId": "41875", "score": 3234.0}, {"name": "chr_9_RCC716", "taxId": "41875", "score": 3075.0}, {"name": "chr_9_RCC716", "taxId": "41875", "score": 3072.0}, {"name": "chr_9_RCC716", "taxId": "41875", "score": 215.0}, {"name": "chr_9_RCC716", "taxId": "41875", "score": 2931.0}, {"name": "chr_9_RCC716", "taxId": "41875", "score": 2913.0}, {"name": "chr_9_RCC716", "taxId": "41875", "score": 1201.0}, {"name": "chr_9_RCC716", "taxId": "41875", "score": 2913.0}, {"name": "chr_9_RCC716", "taxId": "41875", "score": 2911.0}, {"name": "chr_9_RCC716", "taxId": "41875", "score": 2887.0}, {"name": "chr_9_RCC716", "taxId": "41875", "score": 2883.0}, {"name": "chr_9_RCC716", "taxId": "41875", "score": 294.0}, {"name": "chr_9_RCC716", "taxId": "41875", "score": 2878.0}, {"name": "chr_9_RCC716", "taxId": "41875", "score": 2796.0}, {"name": "chr_9_RCC716", "taxId": "41875", "score": 645.0}, {"name": "chr_9_RCC716", "taxId": "41875", "score": 2785.0}, {"name": "chr_9_RCC716", "taxId": "41875", "score": 928.0}, {"name": "chr_9_RCC716", "taxId": "41875",
[truncated: 492,719 more chars]
