# Supplementary material for: Biological and genomic resources for the cosmopolitan phytoplankton Bathycoccus: insights into genetic diversity and function of outlier chromosomes
Source: Plant J. 2026 Jun 7;126(5):e70982. doi: 10.1111/tpj.70982 (PMC13242883; doi:10.1111/tpj.70982)
Supplement: Supplementary file 2 — Data S2. Taxonomic partitioning of assembled contigs. [file TPJ-126-0-s002.zip › blobtoolsRCC716/BLOBTOOLS.blobDB.table.txt]

## 1.1.1
## assembly	: /media/francois/Data/Bathycoccus/MixGenomes/FinalMix/RCC716.complete.fasta
## coverage	 bam0 - /media/francois/Data/Bathycoccus/MixGenomes/FinalMix/blobtoolsRCC716/RCC716.complete.ilmnaMapped.SORTED.bam
## taxonomy	 tax0 - /media/francois/Data/Bathycoccus/MixGenomes/FinalMix/blobtoolsRCC716/RCC716.complete.bln.tsv
## nodesDB	: None
## taxrule	: bestsum
## min_score	: 0.0
## min_diff	: 0.0
## tax_collision_random	: False
##
# name	length	GC	N	bam0	phylum.t.6%s	phylum.s.7%s	phylum.c.8
chr_Mito_RCC716	33697	0.3794	0	49.3991	Chlorophyta	64771.0	5
chr_Chlo_RCC716	67973	0.4032	0	39.1101	Chlorophyta	196719.0	4
chr_19_RCC716	129714	0.408	0	12.1435	Chlorophyta	10225.0	0
chr_18_RCC716	423380	0.468	0	9.2236	Chlorophyta	417608.0	1
chr_17_RCC716	458563	0.4787	0	9.3806	Chlorophyta	518946.0	5
chr_16_RCC716	532550	0.4825	0	9.2555	Chlorophyta	504126.0	0
chr_15_RCC716	566191	0.4802	13505	9.2545	Chlorophyta	597591.0	1
chr_14_RCC716	686990	0.4213	100	8.7953	Chlorophyta	789784.0	5
chr_13_RCC716	663052	0.4835	0	9.2363	Chlorophyta	824127.0	1
chr_12_RCC716	714434	0.4814	0	9.3407	Chlorophyta	818514.0	5
chr_11_RCC716	737246	0.4842	11250	9.4713	Chlorophyta	966686.0	7
chr_10_RCC716	815487	0.4812	0	12.9023	Chlorophyta	906786.0	0
chr_9_RCC716	885718	0.4822	0	9.2445	Chlorophyta	1052773.0	4
chr_8_RCC716	952936	0.4795	0	9.2602	Chlorophyta	1136430.0	6
chr_7_RCC716	945702	0.4807	0	9.3495	Chlorophyta	1191875.0	3
chr_6_RCC716	956288	0.4793	0	9.1702	Chlorophyta	1102835.0	4
chr_5_RCC716	1025998	0.479	0	9.1558	Chlorophyta	1304754.0	4
chr_4_RCC716	989756	0.4797	0	9.221	Chlorophyta	1214004.0	1
chr_3_RCC716	1125243	0.4821	0	9.3528	Chlorophyta	1288982.0	8
chr_2_RCC716	1228988	0.4774	0	9.1486	Chlorophyta	1545179.0	2
chr_1_RCC716	1381209	0.4827	0	9.777	Chlorophyta	1669955.0	1
