# Supplementary material for: Biological and genomic resources for the cosmopolitan phytoplankton Bathycoccus: insights into genetic diversity and function of outlier chromosomes
Source: Plant J. 2026 Jun 7;126(5):e70982. doi: 10.1111/tpj.70982 (PMC13242883; doi:10.1111/tpj.70982)
Supplement: Supplementary file 4 — Table S1. Multi‐loci genotypes identified in isolated strains from water samples collected in the Baffin Bay during the DarkEdge cruise. [file TPJ-126-0-s008.xlsx]

## Sheet: Sheet1
	Table S1 : Multi loci genotypes identified in isolated strains from water samples collected in the Baffin bay during the DarkEdge cruise.
Strain	Flavodoxin-like marker	TIM marker
Station DE310 sample 18 Growth conditions : 15° C - Streptomycin 100µg/ml
A118	C	b
A218	C	b
A318	C	b
A518	E	a
A618	C	b
A718	C	b
A818	E	b
B118	C	b
B218	C	b
B318	B	b
B418	B	b
B518	B	a
B618	E	b
B718	E	b
B818	C	b
C118	C	b
C218	B	b
C318	B	b
C418	B	b
C518	B	b
C618	A	a
C718	B	b
C818	C	b
D118	C	b
D218	B	b
D318	C	b
D418	C	b
D518	C	b
D618	B	b
D718	C	b
D818	B	b
E118	C	b
E218	B	b
E318	C	a
E418	B	b
E518	C	b
E618	B	b
E818	E	a
F118	C	b
F218	C	b
F318	C	b
F418	C	b
F518	B	b
F618	B	b
F718	B	b
F818	B	b
G118	B	b
G218	C	b
G318	C	b
G718	C	b
H118	A	a
H218	C	b
H318	A	a
H518	D	b
H618	B	b
H718	C	a
Station DE410 sample 27 Growth conditions : 15° C - Streptomycin 0 µg/ml
A127	A	b
A227	A	b
A327	A	b
A427	A	b
A527	A	b
A627	A	b
A727	A	b
A827	B	b
A927	A	b
A1027	A	b
A1127	A	b
B127	A	b
B227	A	b
B327	A	b
B427	A	b
B527	A	b
B627	C	b
B727	A	b
B827	A	b
B927	A	b
B1027	A	b
B1127	A	b
B1227	A	b
C127	A	b
C227	A	b
C327	A	b
C427	A	b
C527	A	b
C627	A	b
C727	A	b
C827	A	b
C927	A	b
C1027	A	b
C1127	A	b
C1227	A	b
D127	A	b
D227	A	b
D327	A	b
D427	A	b
D527	A	b
27D6	A	b
D727	A	b
D827	A	b
D927	A	b
D1027	A	b
D1127	A	b
D1227	A	b
E127	A	b
E227	A	b
E327	A	b
E427	A	b
E527	A	b
E627	A	b
E727	A	b
E827	A	b
E927	A	b
E1027	A	b
E1127	A	b
E1227	A	b
F127	A	b
F227	A	b
F327	A	b
F427	A	b
F527	A	b
F627	A	b
F727	A	b
F827	A	b
F927	B	b
F1027	A	b
F1127	A	b
F1227	A	b
G127	B	b
G227	A	b
G327	A	b
G427	A	b
G527	A	b
G627	A	b
G727	A	b
G827	A	b
G927	A	b
G1027	A	b
G1127	A	b
G1227	A	b
H127	A	b
H227	A	b
H327	A	b
H427	A	b
H527	A	b
H727	A	b
H827	A	b
H927	A	b
H1027	D	b
H1127	D	b
H1227	A	b
Station DE310 sample 19 Growth conditions : 4° C - Streptomycin 0 µg/ml
A119	A	a
A219	A	b
A319	A	a
A419	A	a
A519	A	a
A619	A	a
B219	A	a
B319	A	a
B419	A	a
C119	A	a
C219	A	a
C419	A	a
C519	A	a
D119	A	a
D219	A	a
D319	A	a
D419	A	a
D519	A	a
E119	A	a
E219	A	a
E419	A	b
F219	A	b
F419	A	b
F519	A	a
G119	A	a
G219	A	b
G419	A	a
H119	A	a
H419	A	b
Station DE110 sample 4 Growth conditions : 4° C - Streptomycin 100 µg/ml
G14	D	a
H44	D	a
A44	D	a
B44	D	a
