# Supplementary material for: Biological and genomic resources for the cosmopolitan phytoplankton Bathycoccus: insights into genetic diversity and function of outlier chromosomes
Source: Plant J. 2026 Jun 7;126(5):e70982. doi: 10.1111/tpj.70982 (PMC13242883; doi:10.1111/tpj.70982)
Supplement: Supplementary file 5 — Table S2. Prevalence of annotated repeat types in assembled genomes. [file TPJ-126-0-s005.xlsx]

## Sheet: Table S2
	Table S2 : Prevalence of annotated repeat types in assembled genomes
Strain	A818	B218	B518	C218	E318	H718	D119	H44	A727	A827	RCC5417	RCC1613	RCC685	RCC1615	RCC1868	RCC4222	G11	C2	G2	E2	A8	B8	A1	C3	G5	G8	RCC4752	RCC716	Average	Standard deviation
Masked (% Percentage of sequence length)	10.41	11.39	10.03	11.27	10.93	10.17	11.52	10.84	11.23	11.02	10.36	10.51	13.05	9.94	10.07	10.21	10.13	9.97	9.88	9.71	10.21	9.87	9.97	9.26	9.21	9.26	9.74	9.85	10.36	0.82
Unclassified (%)	5.96	6.83	5.81	6.76	6.5	5.84	7.04	6.38	6.72	6.56	6.03	5.83	6.44	5.63	5.94	6.1	6.06	5.94	5.79	5.74	6.19	5.83	5.94	4.63	4.62	4.69	5.52	5.13	5.94	0.63
Total interspersed repeats (%)	6.62	7.67	6.22	7.55	7.24	6.37	7.8	7.04	7.45	7.23	6.43	6.7	9.25	6.07	6.26	6.31	6.22	6.09	5.96	5.82	6.36	5.96	6.1	5.01	4.94	5.1	5.89	5.49	6.47	0.94
Small RNA (%)	0	0	0	0	0	0	0	0	0	0	0	0	0	0	0	0	0	0	0	0	0	0	0	0	0	0	0	0	0	0
Satellites (%)	0	0	0	0	0	0	0	0	0	0	0	0	0	0	0	0	0	0	0	0	0	0	0	0	0	0	0	0	0	0
Simple repeats (%)	3.12	3.05	3.14	3.05	3.03	3.12	3.05	3.12	3.12	3.12	3.23	3.15	3.15	3.19	3.15	3.22	3.23	3.2	3.24	3.22	3.19	3.22	3.19	3.57	3.58	3.47	3.17	3.78	3.22	0.18
Low complexity (%)	0.67	0.67	0.68	0.67	0.66	0.68	0.66	0.68	0.66	0.67	0.71	0.66	0.66	0.68	0.65	0.69	0.68	0.68	0.68	0.68	0.66	0.68	0.67	0.68	0.69	0.68	0.67	0.58	0.67	0.02
Rolling-circles (%)	0	0	0	0	0	0	0	0	0	0	0	0	0	0	0	0	0	0	0	0	0	0	0	0	0	0	0	0	0	0
Retroelements (%)	0.13	0.12	0.17	0.11	0.18	0.16	0.18	0.2	0.13	0.12	0.18	0.09	2.77	0.12	0.14	0.11	0.14	0.11	0.13	0.07	0.11	0.09	0.12	0.35	0.3	0.32	0.06	0.02	0.24	0.5
SINEs (%)	0	0	0	0	0	0	0	0	0	0	0	0	0	0	0	0	0	0	0	0	0	0	0	0	0	0	0	0	0	0
Penelope (%)	0	0	0	0	0	0	0	0	0	0	0	0	0	0	0	0	0	0	0	0	0	0	0	0	0	0	0	0	0	0
LINEs (%)	0.02	0.03	0.02	0.01	0.02	0.02	0.03	0.04	0.02	0.02	0.01	0	0.01	0	0	0.02	0.02	0.02	0	0	0.01	0.01	0.01	0	0.04	0.25	0	0	0.02	0.05
CRE/SLACS (%)	0.02	0.03	0.02	0.01	0.02	0.02	0.03	0.04	0.02	0.02	0.01	0	0.01	0	0	0.02	0.02	0.02	0	0	0.01	0.01	0.01	0	0.04	0.25	0	0	0.02	0.05
L2/CR1/Rex (%)	0	0	0	0	0	0	0	0	0	0	0	0	0	0	0	0	0	0	0	0	0	0	0	0	0	0	0	0	0	0
R1/LOA/Jockey (%)	0	0	0	0	0	0	0	0	0	0	0	0	0	0	0	0	0	0	0	0	0	0	0	0	0	0	0	0	0	0
R2/R4/NeSL (%)	0	0	0	0	0	0	0	0	0	0	0	0	0	0	0	0	0	0	0	0	0	0	0	0	0	0	0	0	0	0
RTE/Bov-B (%)	0	0	0	0	0	0	0	0	0	0	0	0	0	0	0	0	0	0	0	0	0	0	0	0	0	0	0	0	0	0
L1/CIN4 (%)	0	0	0	0	0	0	0	0	0	0	0	0	0	0	0	0	0	0	0	0	0	0	0	0	0	0	0	0	0	0
LTR elements (%)	0.11	0.09	0.15	0.1	0.15	0.14	0.15	0.16	0.1	0.1	0.18	0.08	2.76	0.12	0.13	0.09	0.11	0.09	0.12	0.07	0.1	0.09	0.11	0.34	0.26	0.07	0.06	0.02	0.22	0.5
BEL/Pao (%)	0.07	0.06	0.06	0.06	0.06	0.06	0.06	0.06	0.07	0.06	0.06	0.02	0.04	0.04	0.05	0.03	0.04	0.03	0.04	0.03	0.03	0.04	0.03	0	0	0	0.02	0.01	0.04	0.02
Ty1/Copia (%)	0.03	0.02	0.07	0.03	0.07	0.06	0.07	0.08	0.03	0.02	0.1	0.04	2.58	0.07	0.07	0.04	0.06	0.04	0.07	0.03	0.05	0.03	0.06	0.26	0.19	0.03	0.02	0	0.15	0.48
Gypsy/DIRS1 (%)	0	0	0	0	0	0	0	0	0	0	0	0	0	0	0	0	0	0	0	0	0	0	0	0	0	0	0	0	0	0
Retroviral (%)	0	0	0	0	0	0	0	0	0	0	0	0	0	0	0	0	0	0	0	0	0	0	0	0	0	0	0	0	0	0
DNA transposons (%)	0.53	0.72	0.23	0.68	0.56	0.37	0.59	0.47	0.6	0.54	0.22	0.79	0.04	0.31	0.19	0.1	0.02	0.05	0.05	0.01	0.05	0.04	0.04	0.03	0.02	0.1	0.31	0.34	0.29	0.25
Hobo-Activator (%)	0	0	0	0	0	0	0	0	0	0	0	0	0	0	0	0	0	0	0	0	0	0	0	0	0	0	0	0	0	0
Tc1-IS630-Pogo (%)	0	0	0	0	0	0	0	0	0	0	0	0	0	0	0	0	0	0	0	0	0	0	0	0	0	0	0	0	0	0
En-Spm (%)	0	0	0	0	0	0	0	0	0	0	0	0	0	0	0	0	0	0	0	0	0	0	0	0	0	0	0	0	0	0
MuDR-IS905 (%)	0	0	0	0	0	0	0	0	0	0	0	0	0	0	0	0	0	0	0	0	0	0	0	0	0	0	0	0	0	0
PiggyBac (%)	0	0	0	0	0	0	0	0	0	0	0	0	0	0	0	0	0	0	0	0	0	0	0	0	0	0	0	0	0	0
Tourist/Harbinger (%)	0	0	0	0	0	0	0	0	0	0	0	0	0	0	0	0	0	0	0	0	0	0	0	0	0	0	0	0	0	0
Other (Mirage, P-element, Transib) (%)	0	0	0	0	0	0	0	0	0	0	0	0	0	0	0	0	0	0	0	0	0	0	0	0	0	0	0	0	0	0
