# Supplementary material for: Biological and genomic resources for the cosmopolitan phytoplankton Bathycoccus: insights into genetic diversity and function of outlier chromosomes
Source: Plant J. 2026 Jun 7;126(5):e70982. doi: 10.1111/tpj.70982 (PMC13242883; doi:10.1111/tpj.70982)
Supplement: Supplementary file 6 — Table S3. Statistics of annotated coding sequences in assembled genomes. [file TPJ-126-0-s004.xlsx]

## Sheet: Sheet1
	Table S3: Statistics of annotated coding sequences in assembled genomes
Coding sequences annotation
Strain	genes	exons	monoexonic	monoexonic (%)	Gene length average (bp)	Exon length average (bp)	Intron length average (bp)	cds length average (bp)
A818	6936	10171	4771	0.68786	1807.22	1179.12	242.05	1054.87
B218	7279	10056	5376	0.738563	1865.44	1295.07	282.51	1171.75
B518	7615	11651	5554	0.72935	1889.71	1232.09	224.39	1098.15
C218	7721	10543	5764	0.746535	1858.57	1308.84	279.86	1182.36
E318	7492	10283	5462	0.729044	1841.09	1295.44	262.12	1167.07
H718	7325	11303	5322	0.726553	1883.86	1215.13	222.47	1084.84
D119	7225	10471	5356	0.741315	1908.31	1246.56	225.19	1115.47
H44	7684	11579	5729	0.745575	1905.54	1259.32	230.02	1130.04
A727	7701	10525	5750	0.746656	1861.85	1312.61	267.68	1184.29
A827	7719	10581	5701	0.738567	1857.1	1299.87	268.9	1173.13
RCC5417	7427	11178	5555	0.747947	1956.22	1305.23	226.53	1134.12
RCC1613	7303	11039	5510	0.754484	2108.26	1420.63	219.82	1148.88
RCC685	7475	11177	5571	0.745284	2063.4	1376.62	261.19	1157.49
RCC1615	7406	12606	4811	0.649608	1995.27	1189.84	188.94	959.36
RCC1868	7266	11448	5153	0.709194	2057.95	1311.48	211.6	1077.28
RCC4222	7243	10917	5372	0.741682	2058.16	1378.18	211.56	1143.02
G11	7312	9957	5527	0.755881	1996.53	1426.95	289.68	1210.05
C2	7251	10774	5490	0.757137	2050.3	1393.34	227.32	1160.86
G2	7266	10840	5445	0.749381	2034.37	1373.06	219.99	1143.14
E2	7233	10679	5522	0.763445	2053.25	1403.64	227.76	1171.19
A8	7320	9901	5546	0.75765	2003.75	1445.2	297.23	1231.84
B8	7239	10867	5480	0.757011	2062.41	1395.87	223.76	1159.31
A1	7310	9876	5551	0.759371	1995.81	1434.22	292.28	1221.54
C3	7760	10735	5666	0.730155	1689.49	1159.61	245.29	1140.51
G5	7701	10604	5637	0.731983	1692.8	1167.97	242.88	1150.4
G8	7953	10975	5835	0.733685	1680.49	1159.05	233.79	1144.48
RCC4752	7191	11888	5063	0.704075	2185.95	1361.56	201.39	1046.18
RCC716	7706	11163	5347	0.693875	1662.71	1089.84	213.6	1074.31
Average	7430.68	10849.5	5459.5	0.73471	1929.49	1301.3	240.707	1137
Standard deviation	236.371	633.914	257.104	0.025586	138.77	98.9132	29.3893	58.0881
