# Supplementary material for: Biological and genomic resources for the cosmopolitan phytoplankton Bathycoccus: insights into genetic diversity and function of outlier chromosomes
Source: Plant J. 2026 Jun 7;126(5):e70982. doi: 10.1111/tpj.70982 (PMC13242883; doi:10.1111/tpj.70982)
Supplement: Supplementary file 7 — Table S4. Bathycoccus prasinos BOC GO enrichment analysis. [file TPJ-126-0-s001.xlsx]

## Sheet: Biological Process
	Table S4: B. prasinos BOC GO enrichment analysis
GO.ID	Term	Annotated	Significant	Expected	Rank in weightFisher	classicFisher	weightFisher	FDR
GO:0006412	translation	183	11	4.23	1	0.0023	0.0028	0.84535
GO:0006261	DNA-templated DNA replication	16	3	0.37	2	0.0053	0.0053	0.84535
GO:0006289	nucleotide-excision repair	11	2	0.25	3	0.0252	0.0252	1
GO:0060255	regulation of macromolecule metabolic pr...	106	4	2.45	4	0.2274	0.0669	1
GO:0006260	DNA replication	38	5	0.88	5	0.0015	0.0816	1
GO:0001522	pseudouridine synthesis	21	2	0.49	6	0.0832	0.0832	1
GO:0031323	regulation of cellular metabolic process	105	4	2.43	7	0.2224	0.0881	1
GO:0071824	protein-DNA complex organization	21	2	0.49	8	0.0832	0.1091	1
GO:0000096	sulfur amino acid metabolic process	10	1	0.23	9	0.2091	0.2091	1
GO:0010604	positive regulation of macromolecule met...	10	1	0.23	10	0.2091	0.2091	1
GO:0043161	proteasome-mediated ubiquitin-dependent ...	10	1	0.23	11	0.2091	0.2091	1
GO:0051246	regulation of protein metabolic process	10	1	0.23	12	0.2091	0.2091	1
GO:0051726	regulation of cell cycle	10	1	0.23	13	0.2091	0.2091	1
GO:0006259	DNA metabolic process	114	9	2.64	14	0.0009	0.2178	1
GO:0006310	DNA recombination	11	1	0.25	15	0.2275	0.2275	1
GO:0006506	GPI anchor biosynthetic process	11	1	0.25	16	0.2275	0.2275	1
GO:0016311	dephosphorylation	11	1	0.25	17	0.2275	0.2275	1
GO:0006402	mRNA catabolic process	12	1	0.28	18	0.2454	0.2454	1
GO:0006413	translational initiation	12	1	0.28	19	0.2454	0.2454	1
GO:0022900	electron transport chain	12	1	0.28	20	0.2454	0.2454	1
GO:0007010	cytoskeleton organization	13	1	0.3	21	0.263	0.263	1
GO:0009069	serine family amino acid metabolic proce...	13	1	0.3	22	0.263	0.263	1
GO:0006888	endoplasmic reticulum to Golgi vesicle-m...	15	1	0.35	23	0.2969	0.2969	1
GO:0007018	microtubule-based movement	15	1	0.35	24	0.2969	0.2969	1
GO:0044272	sulfur compound biosynthetic process	15	1	0.35	25	0.2969	0.2969	1
GO:0006325	chromatin organization	16	1	0.37	26	0.3133	0.3133	1
GO:0065003	protein-containing complex assembly	52	2	1.2	27	0.3401	0.3401	1
GO:0022402	cell cycle process	20	1	0.46	28	0.3752	0.3752	1
GO:0006281	DNA repair	71	4	1.64	29	0.079	0.3889	1
GO:0006400	tRNA modification	21	1	0.49	30	0.3898	0.3898	1
GO:1901575	organic substance catabolic process	99	3	2.29	31	0.4039	0.4026	1
GO:0006886	intracellular protein transport	62	2	1.43	32	0.4238	0.4238	1
GO:0051276	chromosome organization	26	1	0.6	33	0.4579	0.4579	1
GO:1901607	alpha-amino acid biosynthetic process	27	1	0.62	34	0.4706	0.4706	1
GO:0006508	proteolysis	122	3	2.82	35	0.544	0.5461	1
GO:0006418	tRNA aminoacylation for protein translat...	34	1	0.79	36	0.5517	0.5517	1
GO:0006364	rRNA processing	38	1	0.88	37	0.5924	0.5924	1
GO:0016192	vesicle-mediated transport	67	2	1.55	38	0.4637	0.5993	1
GO:0006468	protein phosphorylation	91	2	2.1	39	0.6314	0.6314	1
GO:0009101	glycoprotein biosynthetic process	93	2	2.15	40	0.6434	0.6434	1
GO:0008380	RNA splicing	45	1	1.04	41	0.6552	0.6552	1
GO:0006396	RNA processing	162	4	3.75	42	0.5237	0.6763	1
GO:0006811	monoatomic ion transport	64	1	1.48	43	0.7817	0.7817	1
GO:0010468	regulation of gene expression	97	2	2.24	44	0.6666	0.8517	1
GO:0005975	carbohydrate metabolic process	84	1	1.94	45	0.8657	0.8657	1
GO:0019219	regulation of nucleobase-containing comp...	87	1	2.01	46	0.8752	0.8752	1
GO:0055085	transmembrane transport	181	2	4.19	47	0.9325	0.9325	1
GO:0006351	DNA-templated transcription	134	1	3.1	48	0.961	0.961	1
GO:0006082	organic acid metabolic process	135	2	3.12	49	0.8316	1	1
GO:0006091	generation of precursor metabolites and ...	62	1	1.43	50	0.7709	1	1
GO:0006139	nucleobase-containing compound metabolic...	555	18	12.84	51	0.0645	1	1
GO:0006399	tRNA metabolic process	67	2	1.55	52	0.4637	1	1
GO:0006401	RNA catabolic process	13	1	0.3	53	0.263	1	1
GO:0006497	protein lipidation	12	1	0.28	54	0.2454	1	1
GO:0006505	GPI anchor metabolic process	11	1	0.25	55	0.2275	1	1
GO:0006511	ubiquitin-dependent protein catabolic pr...	31	1	0.72	56	0.5185	1	1
GO:0006518	peptide metabolic process	191	11	4.42	57	0.0032	1	1
GO:0006520	amino acid metabolic process	89	2	2.06	58	0.619	1	1
GO:0006629	lipid metabolic process	103	1	2.38	59	0.9157	1	1
GO:0006643	membrane lipid metabolic process	15	1	0.35	60	0.2969	1	1
GO:0006644	phospholipid metabolic process	27	1	0.62	61	0.4706	1	1
GO:0006650	glycerophospholipid metabolic process	19	1	0.44	62	0.3602	1	1
GO:0006661	phosphatidylinositol biosynthetic proces...	13	1	0.3	63	0.263	1	1
GO:0006664	glycolipid metabolic process	14	1	0.32	64	0.2801	1	1
GO:0006725	cellular aromatic compound metabolic pro...	599	18	13.85	65	0.1203	1	1
GO:0006790	sulfur compound metabolic process	31	1	0.72	66	0.5185	1	1
GO:0006793	phosphorus metabolic process	208	4	4.81	67	0.7253	1	1
GO:0006796	phosphate-containing compound metabolic ...	207	4	4.79	68	0.7217	1	1
GO:0006807	nitrogen compound metabolic process	1228	35	28.4	69	0.0305	1	1
GO:0006810	transport	337	5	7.79	70	0.9112	1	1
GO:0006950	response to stress	101	4	2.34	71	0.2027	1	1
GO:0006974	DNA damage response	75	4	1.73	72	0.0924	1	1
GO:0006996	organelle organization	69	2	1.6	73	0.4793	1	1
GO:0007017	microtubule-based process	28	1	0.65	74	0.483	1	1
GO:0007049	cell cycle	24	2	0.56	75	0.1048	1	1
GO:0008033	tRNA processing	31	1	0.72	76	0.5185	1	1
GO:0008104	protein localization	79	2	1.83	77	0.5528	1	1
GO:0008150	biological_process	2032	47	47	78	1	1	1
GO:0008152	metabolic process	1548	40	35.81	79	0.0961	1	1
GO:0008610	lipid biosynthetic process	55	1	1.27	80	0.7287	1	1
GO:0008652	amino acid biosynthetic process	32	1	0.74	81	0.5298	1	1
GO:0008654	phospholipid biosynthetic process	21	1	0.49	82	0.3898	1	1
GO:0009056	catabolic process	108	3	2.5	83	0.4605	1	1
GO:0009057	macromolecule catabolic process	64	2	1.48	84	0.4399	1	1
GO:0009058	biosynthetic process	864	22	19.98	85	0.3236	1	1
GO:0009059	macromolecule biosynthetic process	657	21	15.2	86	0.0496	1	1
GO:0009100	glycoprotein metabolic process	94	2	2.17	87	0.6493	1	1
GO:0009247	glycolipid biosynthetic process	14	1	0.32	88	0.2801	1	1
GO:0009451	RNA modification	55	3	1.27	89	0.1322	1	1
GO:0009889	regulation of biosynthetic process	97	2	2.24	90	0.6666	1	1
GO:0009890	negative regulation of biosynthetic proc...	21	1	0.49	91	0.3898	1	1
GO:0009892	negative regulation of metabolic process	22	1	0.51	92	0.404	1	1
GO:0009893	positive regulation of metabolic process	10	1	0.23	93	0.2091	1	1
GO:0009987	cellular process	1697	42	39.25	94	0.1877	1	1
GO:0010467	gene expression	541	18	12.51	95	0.0515	1	1
GO:0010498	proteasomal protein catabolic process	14	1	0.32	96	0.2801	1	1
GO:0010556	regulation of macromolecule biosynthetic...	97	2	2.24	97	0.6666	1	1
GO:0010558	negative regulation of macromolecule bio...	21	1	0.49	98	0.3898	1	1
GO:0010605	negative regulation of macromolecule met...	22	1	0.51	99	0.404	1	1
GO:0010629	negative regulation of gene expression	16	1	0.37	100	0.3133	1	1
GO:0015031	protein transport	77	2	1.78	101	0.5387	1	1
GO:0016043	cellular component organization	148	4	3.42	102	0.4511	1	1
GO:0016053	organic acid biosynthetic process	51	1	1.18	103	0.7014	1	1
GO:0016070	RNA metabolic process	372	9	8.6	104	0.5003	1	1
GO:0016071	mRNA metabolic process	68	1	1.57	105	0.8018	1	1
GO:0016072	rRNA metabolic process	38	1	0.88	106	0.5924	1	1
GO:0016310	phosphorylation	99	2	2.29	107	0.6777	1	1
GO:0018130	heterocycle biosynthetic process	229	1	5.3	108	0.9966	1	1
GO:0019222	regulation of metabolic process	109	4	2.52	109	0.2426	1	1
GO:0019438	aromatic compound biosynthetic process	218	1	5.04	110	0.9955	1	1
GO:0019439	aromatic compound catabolic process	21	1	0.49	111	0.3898	1	1
GO:0019538	protein metabolic process	625	19	14.46	112	0.0998	1	1
GO:0019637	organophosphate metabolic process	97	1	2.24	113	0.9023	1	1
GO:0019752	carboxylic acid metabolic process	133	2	3.08	114	0.8252	1	1
GO:0019941	modification-dependent protein catabolic...	31	1	0.72	115	0.5185	1	1
GO:0022607	cellular component assembly	71	2	1.64	116	0.4945	1	1
GO:0022613	ribonucleoprotein complex biogenesis	58	1	1.34	117	0.7476	1	1
GO:0030163	protein catabolic process	45	1	1.04	118	0.6552	1	1
GO:0031324	negative regulation of cellular metaboli...	22	1	0.51	119	0.404	1	1
GO:0031326	regulation of cellular biosynthetic proc...	97	2	2.24	120	0.6666	1	1
GO:0031327	negative regulation of cellular biosynth...	21	1	0.49	121	0.3898	1	1
GO:0032774	RNA biosynthetic process	137	1	3.17	122	0.9638	1	1
GO:0033036	macromolecule localization	92	2	2.13	123	0.6374	1	1
GO:0033554	cellular response to stress	91	4	2.1	124	0.1562	1	1
GO:0034470	ncRNA processing	70	2	1.62	125	0.4869	1	1
GO:0034641	cellular nitrogen compound metabolic pro...	744	28	17.21	126	0.001	1	1
GO:0034654	nucleobase-containing compound biosynthe...	182	1	4.21	127	0.9885	1	1
GO:0034655	nucleobase-containing compound catabolic...	19	1	0.44	128	0.3602	1	1
GO:0034660	ncRNA metabolic process	106	3	2.45	129	0.4481	1	1
GO:0036211	protein modification process	196	3	4.53	130	0.8472	1	1
GO:0042157	lipoprotein metabolic process	12	1	0.28	131	0.2454	1	1
GO:0042158	lipoprotein biosynthetic process	12	1	0.28	132	0.2454	1	1
GO:0042254	ribosome biogenesis	51	1	1.18	133	0.7014	1	1
GO:0043038	amino acid activation	36	1	0.83	134	0.5725	1	1
GO:0043039	tRNA aminoacylation	36	1	0.83	135	0.5725	1	1
GO:0043043	peptide biosynthetic process	185	11	4.28	136	0.0025	1	1
GO:0043170	macromolecule metabolic process	1076	35	24.89	137	0.0019	1	1
GO:0043412	macromolecule modification	252	6	5.83	138	0.537	1	1
GO:0043436	oxoacid metabolic process	134	2	3.1	139	0.8284	1	1
GO:0043603	amide metabolic process	202	11	4.67	140	0.005	1	1
GO:0043604	amide biosynthetic process	194	11	4.49	141	0.0036	1	1
GO:0043632	modification-dependent macromolecule cat...	31	1	0.72	142	0.5185	1	1
GO:0043933	protein-containing complex organization	78	3	1.8	143	0.2686	1	1
GO:0044085	cellular component biogenesis	119	3	2.75	144	0.5267	1	1
GO:0044237	cellular metabolic process	1240	36	28.68	145	0.0172	1	1
GO:0044238	primary metabolic process	1353	36	31.29	146	0.0916	1	1
GO:0044248	cellular catabolic process	36	1	0.83	147	0.5725	1	1
GO:0044249	cellular biosynthetic process	816	22	18.87	148	0.2137	1	1
GO:0044255	cellular lipid metabolic process	62	1	1.43	149	0.7709	1	1
GO:0044270	cellular nitrogen compound catabolic pro...	22	1	0.51	150	0.404	1	1
GO:0044271	cellular nitrogen compound biosynthetic ...	411	12	9.51	151	0.227	1	1
GO:0044281	small molecule metabolic process	219	2	5.07	152	0.9699	1	1
GO:0044283	small molecule biosynthetic process	67	1	1.55	153	0.7969	1	1
GO:0045017	glycerolipid biosynthetic process	17	1	0.39	154	0.3293	1	1
GO:0045184	establishment of protein localization	77	2	1.78	155	0.5387	1	1
GO:0046394	carboxylic acid biosynthetic process	51	1	1.18	156	0.7014	1	1
GO:0046467	membrane lipid biosynthetic process	15	1	0.35	157	0.2969	1	1
GO:0046474	glycerophospholipid biosynthetic process	16	1	0.37	158	0.3133	1	1
GO:0046483	heterocycle metabolic process	606	18	14.02	159	0.1314	1	1
GO:0046486	glycerolipid metabolic process	20	1	0.46	160	0.3752	1	1
GO:0046488	phosphatidylinositol metabolic process	15	1	0.35	161	0.2969	1	1
GO:0046700	heterocycle catabolic process	21	1	0.49	162	0.3898	1	1
GO:0046907	intracellular transport	102	3	2.36	163	0.423	1	1
GO:0048193	Golgi vesicle transport	28	1	0.65	164	0.483	1	1
GO:0048518	positive regulation of biological proces...	11	1	0.25	165	0.2275	1	1
GO:0048519	negative regulation of biological proces...	30	1	0.69	166	0.507	1	1
GO:0048523	negative regulation of cellular process	30	1	0.69	167	0.507	1	1
GO:0050789	regulation of biological process	162	4	3.75	168	0.5237	1	1
GO:0050794	regulation of cellular process	156	4	3.61	169	0.4931	1	1
GO:0050896	response to stimulus	148	4	3.42	170	0.4511	1	1
GO:0051171	regulation of nitrogen compound metaboli...	94	2	2.17	171	0.6493	1	1
GO:0051179	localization	342	5	7.91	172	0.918	1	1
GO:0051234	establishment of localization	337	5	7.79	173	0.9112	1	1
GO:0051603	proteolysis involved in protein cataboli...	44	1	1.02	174	0.6468	1	1
GO:0051641	cellular localization	118	3	2.73	175	0.5208	1	1
GO:0051649	establishment of localization in cell	102	3	2.36	176	0.423	1	1
GO:0051716	cellular response to stimulus	134	4	3.1	177	0.3758	1	1
GO:0065007	biological regulation	171	4	3.96	178	0.5682	1	1
GO:0070727	cellular macromolecule localization	79	2	1.83	179	0.5528	1	1
GO:0071702	organic substance transport	112	2	2.59	180	0.743	1	1
GO:0071704	organic substance metabolic process	1419	38	32.82	181	0.0621	1	1
GO:0071705	nitrogen compound transport	114	2	2.64	182	0.7521	1	1
GO:0071840	cellular component organization or bioge...	196	5	4.53	183	0.4803	1	1
GO:0080090	regulation of primary metabolic process	94	2	2.17	184	0.6493	1	1
GO:0090304	nucleic acid metabolic process	478	18	11.06	185	0.0156	1	1
GO:0090407	organophosphate biosynthetic process	70	1	1.62	186	0.8112	1	1
GO:1901135	carbohydrate derivative metabolic proces...	159	3	3.68	187	0.7257	1	1
GO:1901137	carbohydrate derivative biosynthetic pro...	138	3	3.19	188	0.63	1	1
GO:1901360	organic cyclic compound metabolic proces...	618	18	14.29	189	0.152	1	1
GO:1901361	organic cyclic compound catabolic proces...	21	1	0.49	190	0.3898	1	1
GO:1901362	organic cyclic compound biosynthetic pro...	240	1	5.55	191	0.9975	1	1
GO:1901564	organonitrogen compound metabolic proces...	771	20	17.83	192	0.3033	1	1
GO:1901565	organonitrogen compound catabolic proces...	54	1	1.25	193	0.7221	1	1
GO:1901566	organonitrogen compound biosynthetic pro...	408	15	9.44	194	0.036	1	1
GO:1901576	organic substance biosynthetic process	835	22	19.31	195	0.2546	1	1
GO:1901605	alpha-amino acid metabolic process	35	1	0.81	196	0.5622	1	1
GO:1903509	liposaccharide metabolic process	14	1	0.32	197	0.2801	1	1
GO:0000160	phosphorelay signal transduction system	12	0	0.28	198	1	1	1
GO:0000375	RNA splicing, via transesterification re...	40	0	0.93	199	1	1	1
GO:0000377	RNA splicing, via transesterification re...	40	0	0.93	200	1	1	1
GO:0000398	mRNA splicing, via spliceosome	40	0	0.93	201	1	1	1
GO:0000413	protein peptidyl-prolyl isomerization	27	0	0.62	202	1	1	1
GO:0001510	RNA methylation	16	0	0.37	203	1	1	1
GO:0005976	polysaccharide metabolic process	15	0	0.35	204	1	1	1
GO:0006090	pyruvate metabolic process	21	0	0.49	205	1	1	1
GO:0006096	glycolytic process	14	0	0.32	206	1	1	1
GO:0006163	purine nucleotide metabolic process	41	0	0.95	207	1	1	1
GO:0006164	purine nucleotide biosynthetic process	30	0	0.69	208	1	1	1
GO:0006298	mismatch repair	10	0	0.23	209	1	1	1
GO:0006302	double-strand break repair	13	0	0.3	210	1	1	1
GO:0006338	chromatin remodeling	10	0	0.23	211	1	1	1
GO:0006352	DNA-templated transcription initiation	25	0	0.58	212	1	1	1
GO:0006355	regulation of DNA-templated transcriptio...	79	0	1.83	213	1	1	1
GO:0006357	regulation of transcription by RNA polym...	13	0	0.3	214	1	1	1
GO:0006366	transcription by RNA polymerase II	28	0	0.65	215	1	1	1
GO:0006397	mRNA processing	56	0	1.3	216	1	1	1
GO:0006457	protein folding	34	0	0.79	217	1	1	1
GO:0006575	cellular modified amino acid metabolic p...	13	0	0.3	218	1	1	1
GO:0006605	protein targeting	24	0	0.56	219	1	1	1
GO:0006631	fatty acid metabolic process	14	0	0.32	220	1	1	1
GO:0006720	isoprenoid metabolic process	18	0	0.42	221	1	1	1
GO:0006721	terpenoid metabolic process	10	0	0.23	222	1	1	1
GO:0006753	nucleoside phosphate metabolic process	56	0	1.3	223	1	1	1
GO:0006754	ATP biosynthetic process	10	0	0.23	224	1	1	1
GO:0006766	vitamin metabolic process	12	0	0.28	225	1	1	1
GO:0006767	water-soluble vitamin metabolic process	12	0	0.28	226	1	1	1
GO:0006778	porphyrin-containing compound metabolic ...	15	0	0.35	227	1	1	1
GO:0006779	porphyrin-containing compound biosynthet...	13	0	0.3	228	1	1	1
GO:0006812	monoatomic cation transport	53	0	1.23	229	1	1	1
GO:0006913	nucleocytoplasmic transport	19	0	0.44	230	1	1	1
GO:0006979	response to oxidative stress	12	0	0.28	231	1	1	1
GO:0007005	mitochondrion organization	11	0	0.25	232	1	1	1
GO:0007034	vacuolar transport	12	0	0.28	233	1	1	1
GO:0007154	cell communication	50	0	1.16	234	1	1	1
GO:0007165	signal transduction	49	0	1.13	235	1	1	1
GO:0008299	isoprenoid biosynthetic process	10	0	0.23	236	1	1	1
GO:0009060	aerobic respiration	11	0	0.25	237	1	1	1
GO:0009110	vitamin biosynthetic process	11	0	0.25	238	1	1	1
GO:0009117	nucleotide metabolic process	54	0	1.25	239	1	1	1
GO:0009141	nucleoside triphosphate metabolic proces...	16	0	0.37	240	1	1	1
GO:0009142	nucleoside triphosphate biosynthetic pro...	10	0	0.23	241	1	1	1
GO:0009144	purine nucleoside triphosphate metabolic...	13	0	0.3	242	1	1	1
GO:0009145	purine nucleoside triphosphate biosynthe...	10	0	0.23	243	1	1	1
GO:0009150	purine ribonucleotide metabolic process	29	0	0.67	244	1	1	1
GO:0009152	purine ribonucleotide biosynthetic proce...	22	0	0.51	245	1	1	1
GO:0009165	nucleotide biosynthetic process	40	0	0.93	246	1	1	1
GO:0009199	ribonucleoside triphosphate metabolic pr...	13	0	0.3	247	1	1	1
GO:0009201	ribonucleoside triphosphate biosynthetic...	10	0	0.23	248	1	1	1
GO:0009205	purine ribonucleoside triphosphate metab...	13	0	0.3	249	1	1	1
GO:0009206	purine ribonucleoside triphosphate biosy...	10	0	0.23	250	1	1	1
GO:0009259	ribonucleotide metabolic process	29	0	0.67	251	1	1	1
GO:0009260	ribonucleotide biosynthetic process	22	0	0.51	252	1	1	1
GO:0009765	photosynthesis, light harvesting	16	0	0.37	253	1	1	1
GO:0010033	response to organic substance	17	0	0.39	254	1	1	1
GO:0015698	inorganic anion transport	10	0	0.23	255	1	1	1
GO:0015931	nucleobase-containing compound transport	22	0	0.51	256	1	1	1
GO:0015979	photosynthesis	50	0	1.16	257	1	1	1
GO:0015980	energy derivation by oxidation of organi...	19	0	0.44	258	1	1	1
GO:0015986	proton motive force-driven ATP synthesis	10	0	0.23	259	1	1	1
GO:0016051	carbohydrate biosynthetic process	13	0	0.3	260	1	1	1
GO:0016052	carbohydrate catabolic process	20	0	0.46	261	1	1	1
GO:0016226	iron-sulfur cluster assembly	12	0	0.28	262	1	1	1
GO:0016567	protein ubiquitination	19	0	0.44	263	1	1	1
GO:0018193	peptidyl-amino acid modification	45	0	1.04	264	1	1	1
GO:0018208	peptidyl-proline modification	27	0	0.62	265	1	1	1
GO:0019684	photosynthesis, light reaction	21	0	0.49	266	1	1	1
GO:0019693	ribose phosphate metabolic process	29	0	0.67	267	1	1	1
GO:0022411	cellular component disassembly	11	0	0.25	268	1	1	1
GO:0023052	signaling	49	0	1.13	269	1	1	1
GO:0030001	metal ion transport	24	0	0.56	270	1	1	1
GO:0031163	metallo-sulfur cluster assembly	12	0	0.28	271	1	1	1
GO:0032259	methylation	31	0	0.72	272	1	1	1
GO:0032446	protein modification by small protein co...	20	0	0.46	273	1	1	1
GO:0032787	monocarboxylic acid metabolic process	38	0	0.88	274	1	1	1
GO:0032984	protein-containing complex disassembly	11	0	0.25	275	1	1	1
GO:0033013	tetrapyrrole metabolic process	20	0	0.46	276	1	1	1
GO:0033014	tetrapyrrole biosynthetic process	17	0	0.39	277	1	1	1
GO:0033365	protein localization to organelle	29	0	0.67	278	1	1	1
GO:0033865	nucleoside bisphosphate metabolic proces...	11	0	0.25	279	1	1	1
GO:0033875	ribonucleoside bisphosphate metabolic pr...	11	0	0.25	280	1	1	1
GO:0034032	purine nucleoside bisphosphate metabolic...	11	0	0.25	281	1	1	1
GO:0034220	monoatomic ion transmembrane transport	31	0	0.72	282	1	1	1
GO:0035556	intracellular signal transduction	33	0	0.76	283	1	1	1
GO:0042221	response to chemical	25	0	0.58	284	1	1	1
GO:0042364	water-soluble vitamin biosynthetic proce...	11	0	0.25	285	1	1	1
GO:0042558	pteridine-containing compound metabolic ...	12	0	0.28	286	1	1	1
GO:0043414	macromolecule methylation	24	0	0.56	287	1	1	1
GO:0043687	post-translational protein modification	30	0	0.69	288	1	1	1
GO:0045333	cellular respiration	14	0	0.32	289	1	1	1
GO:0046034	ATP metabolic process	13	0	0.3	290	1	1	1
GO:0046390	ribose phosphate biosynthetic process	22	0	0.51	291	1	1	1
GO:0048583	regulation of response to stimulus	10	0	0.23	292	1	1	1
GO:0051168	nuclear export	10	0	0.23	293	1	1	1
GO:0051169	nuclear transport	19	0	0.44	294	1	1	1
GO:0051172	negative regulation of nitrogen compound...	11	0	0.25	295	1	1	1
GO:0051252	regulation of RNA metabolic process	83	0	1.92	296	1	1	1
GO:0051604	protein maturation	50	0	1.16	297	1	1	1
GO:0051668	localization within membrane	12	0	0.28	298	1	1	1
GO:0055086	nucleobase-containing small molecule met...	65	0	1.5	299	1	1	1
GO:0070647	protein modification by small protein co...	29	0	0.67	300	1	1	1
GO:0070887	cellular response to chemical stimulus	18	0	0.42	301	1	1	1
GO:0071826	protein-RNA complex organization	11	0	0.25	302	1	1	1
GO:0072330	monocarboxylic acid biosynthetic process	12	0	0.28	303	1	1	1
GO:0072521	purine-containing compound metabolic pro...	44	0	1.02	304	1	1	1
GO:0072522	purine-containing compound biosynthetic ...	33	0	0.76	305	1	1	1
GO:0072524	pyridine-containing compound metabolic p...	12	0	0.28	306	1	1	1
GO:0072594	establishment of protein localization to...	27	0	0.62	307	1	1	1
GO:0072657	protein localization to membrane	10	0	0.23	308	1	1	1
GO:0090150	establishment of protein localization to...	10	0	0.23	309	1	1	1
GO:0097435	supramolecular fiber organization	10	0	0.23	310	1	1	1
GO:0098655	monoatomic cation transmembrane transpor...	30	0	0.69	311	1	1	1
GO:0098660	inorganic ion transmembrane transport	39	0	0.9	312	1	1	1
GO:0098662	inorganic cation transmembrane transport	36	0	0.83	313	1	1	1
GO:1901264	carbohydrate derivative transport	11	0	0.25	314	1	1	1
GO:1901293	nucleoside phosphate biosynthetic proces...	40	0	0.93	315	1	1	1
GO:1901615	organic hydroxy compound metabolic proce...	14	0	0.32	316	1	1	1
GO:1901617	organic hydroxy compound biosynthetic pr...	10	0	0.23	317	1	1	1
GO:1902600	proton transmembrane transport	25	0	0.58	318	1	1	1
GO:2001141	regulation of RNA biosynthetic process	79	0	1.83	319	1	1	1

## Sheet: Molecular Function
	Table S4: B. prasinos BOC GO enrichment analysis
GO.ID	Term	Annotated	Significant	Expected	Rank in weightFisher	classicFisher	weightFisher	FDR
GO:0003677	DNA binding	178	12	3.85	1	0.00033	0.00018	0.0405
GO:0140097	catalytic activity, acting on DNA	52	6	1.13	2	0.00076	0.00056	0.063
GO:0003735	structural constituent of ribosome	124	9	2.68	3	0.00118	0.00118	0.0885
GO:0005524	ATP binding	431	15	9.33	4	0.03829	0.03829	1
GO:0009982	pseudouridine synthase activity	20	2	0.43	5	0.06828	0.06828	1
GO:0004222	metalloendopeptidase activity	22	2	0.48	6	0.08077	0.08077	1
GO:0046982	protein heterodimerization activity	23	2	0.5	7	0.08726	0.08726	1
GO:0016758	hexosyltransferase activity	25	2	0.54	8	0.1007	0.1007	1
GO:0097367	carbohydrate derivative binding	525	18	11.36	9	0.02623	0.11083	1
GO:0016887	ATP hydrolysis activity	119	5	2.58	10	0.11296	0.11296	1
GO:0032553	ribonucleotide binding	519	17	11.23	11	0.04577	0.13021	1
GO:0016798	hydrolase activity, acting on glycosyl b...	33	2	0.71	12	0.15909	0.15973	1
GO:0008270	zinc ion binding	67	3	1.45	13	0.17569	0.17569	1
GO:0005216	monoatomic ion channel activity	30	2	0.65	14	0.13646	0.19528	1
GO:0003678	DNA helicase activity	10	1	0.22	15	0.19681	0.19681	1
GO:0003916	DNA topoisomerase activity	10	1	0.22	16	0.19681	0.19681	1
GO:0004527	exonuclease activity	11	1	0.24	17	0.21426	0.21426	1
GO:0016772	transferase activity, transferring phosp...	198	4	4.29	18	0.63063	0.21751	1
GO:0003676	nucleic acid binding	540	19	11.69	19	0.01707	0.22912	1
GO:0004176	ATP-dependent peptidase activity	12	1	0.26	20	0.23133	0.23133	1
GO:0015103	inorganic anion transmembrane transporte...	12	1	0.26	21	0.23133	0.23133	1
GO:0030527	structural constituent of chromatin	12	1	0.26	22	0.23133	0.23133	1
GO:0005198	structural molecule activity	150	11	3.25	23	0.00029	0.23843	1
GO:0004386	helicase activity	24	2	0.52	24	0.09391	0.26166	1
GO:0140101	catalytic activity, acting on a tRNA	50	2	1.08	25	0.29499	0.26361	1
GO:0003899	DNA-directed 5'-3' RNA polymerase activi...	15	1	0.32	26	0.28038	0.28038	1
GO:0052689	carboxylic ester hydrolase activity	15	1	0.32	27	0.28038	0.28038	1
GO:0061630	ubiquitin protein ligase activity	15	1	0.32	28	0.28038	0.28038	1
GO:0008047	enzyme activator activity	17	1	0.37	29	0.31135	0.31135	1
GO:0003690	double-stranded DNA binding	18	1	0.39	30	0.32634	0.32634	1
GO:0003743	translation initiation factor activity	18	1	0.39	31	0.32634	0.32634	1
GO:0016407	acetyltransferase activity	18	1	0.39	32	0.32634	0.32634	1
GO:0008094	ATP-dependent activity, acting on DNA	29	2	0.63	33	0.12909	0.33769	1
GO:0004252	serine-type endopeptidase activity	19	1	0.41	34	0.34101	0.34101	1
GO:0005261	monoatomic cation channel activity	20	1	0.43	35	0.35536	0.35536	1
GO:0020037	heme binding	20	1	0.43	36	0.35536	0.35536	1
GO:0043565	sequence-specific DNA binding	23	1	0.5	37	0.3966	0.3966	1
GO:1901702	salt transmembrane transporter activity	23	1	0.5	38	0.3966	0.3966	1
GO:0051287	NAD binding	24	1	0.52	39	0.40976	0.40976	1
GO:0004553	hydrolase activity, hydrolyzing O-glycos...	25	1	0.54	40	0.42264	0.42264	1
GO:0030246	carbohydrate binding	25	1	0.54	41	0.42264	0.42264	1
GO:0016779	nucleotidyltransferase activity	41	2	0.89	42	0.22214	0.43189	1
GO:0008173	RNA methyltransferase activity	27	1	0.58	43	0.44757	0.44757	1
GO:0016616	oxidoreductase activity, acting on the C...	32	1	0.69	44	0.50536	0.50536	1
GO:0036094	small molecule binding	642	20	13.9	45	0.04781	0.52445	1
GO:0004812	aminoacyl-tRNA ligase activity	36	1	0.78	46	0.54726	0.54726	1
GO:0008168	methyltransferase activity	103	2	2.23	47	0.66083	0.57861	1
GO:0000166	nucleotide binding	604	19	13.07	48	0.04958	0.61773	1
GO:0016874	ligase activity	80	2	1.73	49	0.52192	0.61963	1
GO:0008757	S-adenosylmethionine-dependent methyltra...	49	1	1.06	50	0.66073	0.66073	1
GO:0003924	GTPase activity	51	1	1.1	51	0.67549	0.67549	1
GO:0046872	metal ion binding	231	5	5	52	0.56836	0.68861	1
GO:0016829	lyase activity	54	1	1.17	53	0.69646	0.69646	1
GO:0016853	isomerase activity	106	4	2.29	54	0.19528	0.76144	1
GO:0005525	GTP binding	75	1	1.62	55	0.8102	0.8102	1
GO:0043168	anion binding	589	17	12.75	56	0.12041	0.81649	1
GO:0022857	transmembrane transporter activity	194	3	4.2	57	0.80229	0.88234	1
GO:0004672	protein kinase activity	98	1	2.12	58	0.88695	0.88695	1
GO:0005515	protein binding	591	10	12.79	59	0.85098	0.92856	1
GO:0016757	glycosyltransferase activity	146	3	3.16	60	0.62044	0.92876	1
GO:0016491	oxidoreductase activity	234	3	5.07	61	0.89302	0.93484	1
GO:0003723	RNA binding	216	2	4.68	62	0.95438	0.95438	1
GO:0003674	molecular_function	3049	66	66	63	1	1	1
GO:0003824	catalytic activity	1608	34	34.81	64	0.62836	1	1
GO:0004175	endopeptidase activity	49	2	1.06	65	0.28689	1	1
GO:0004518	nuclease activity	41	1	0.89	66	0.59475	1	1
GO:0004842	ubiquitin-protein transferase activity	31	1	0.67	67	0.4943	1	1
GO:0005215	transporter activity	196	3	4.24	68	0.80801	1	1
GO:0005488	binding	1816	40	39.31	69	0.4839	1	1
GO:0008135	translation factor activity, RNA binding	26	1	0.56	70	0.43524	1	1
GO:0008233	peptidase activity	105	2	2.27	71	0.67128	1	1
GO:0008236	serine-type peptidase activity	27	1	0.58	72	0.44757	1	1
GO:0008237	metallopeptidase activity	39	2	0.84	73	0.20612	1	1
GO:0008324	monoatomic cation transmembrane transpor...	69	1	1.49	74	0.78288	1	1
GO:0015075	monoatomic ion transmembrane transporter...	82	2	1.78	75	0.53536	1	1
GO:0015267	channel activity	36	2	0.78	76	0.18237	1	1
GO:0015318	inorganic molecular entity transmembrane...	73	1	1.58	77	0.80149	1	1
GO:0016301	kinase activity	140	1	3.03	78	0.95657	1	1
GO:0016462	pyrophosphatase activity	181	6	3.92	79	0.19505	1	1
GO:0016614	oxidoreductase activity, acting on CH-OH...	36	1	0.78	80	0.54726	1	1
GO:0016740	transferase activity	614	11	13.29	81	0.80476	1	1
GO:0016741	transferase activity, transferring one-c...	111	2	2.4	82	0.70109	1	1
GO:0016746	acyltransferase activity	108	2	2.34	83	0.68647	1	1
GO:0016747	acyltransferase activity, transferring g...	60	1	1.3	84	0.73448	1	1
GO:0016755	aminoacyltransferase activity	35	1	0.76	85	0.53712	1	1
GO:0016773	phosphotransferase activity, alcohol gro...	121	1	2.62	86	0.93294	1	1
GO:0016787	hydrolase activity	476	11	10.3	87	0.45817	1	1
GO:0016788	hydrolase activity, acting on ester bond...	98	2	2.12	88	0.63358	1	1
GO:0016817	hydrolase activity, acting on acid anhyd...	185	6	4	89	0.20873	1	1
GO:0016818	hydrolase activity, acting on acid anhyd...	185	6	4	90	0.20873	1	1
GO:0016866	intramolecular transferase activity	29	2	0.63	91	0.12909	1	1
GO:0016875	ligase activity, forming carbon-oxygen b...	36	1	0.78	92	0.54726	1	1
GO:0017076	purine nucleotide binding	548	17	11.86	93	0.0708	1	1
GO:0017111	ribonucleoside triphosphate phosphatase ...	170	6	3.68	94	0.15942	1	1
GO:0017171	serine hydrolase activity	27	1	0.58	95	0.44757	1	1
GO:0019001	guanyl nucleotide binding	75	1	1.62	96	0.8102	1	1
GO:0019787	ubiquitin-like protein transferase activ...	33	1	0.71	97	0.51618	1	1
GO:0022803	passive transmembrane transporter activi...	36	2	0.78	98	0.18237	1	1
GO:0030234	enzyme regulator activity	35	1	0.76	99	0.53712	1	1
GO:0030554	adenyl nucleotide binding	474	16	10.26	100	0.0415	1	1
GO:0032555	purine ribonucleotide binding	512	16	11.08	101	0.0752	1	1
GO:0032559	adenyl ribonucleotide binding	438	15	9.48	102	0.04337	1	1
GO:0032561	guanyl ribonucleotide binding	75	1	1.62	103	0.8102	1	1
GO:0034062	5'-3' RNA polymerase activity	15	1	0.32	104	0.28038	1	1
GO:0035639	purine ribonucleoside triphosphate bindi...	505	16	10.93	105	0.06791	1	1
GO:0043167	ion binding	808	22	17.49	106	0.13005	1	1
GO:0043169	cation binding	237	5	5.13	107	0.59194	1	1
GO:0045182	translation regulator activity	27	1	0.58	108	0.44757	1	1
GO:0046906	tetrapyrrole binding	21	1	0.45	109	0.36941	1	1
GO:0046914	transition metal ion binding	122	3	2.64	110	0.4967	1	1
GO:0046983	protein dimerization activity	31	2	0.67	111	0.14392	1	1
GO:0061659	ubiquitin-like protein ligase activity	15	1	0.32	112	0.28038	1	1
GO:0090079	translation regulator activity, nucleic ...	26	1	0.56	113	0.43524	1	1
GO:0097159	organic cyclic compound binding	1070	30	23.16	114	0.05095	1	1
GO:0097747	RNA polymerase activity	15	1	0.32	115	0.28038	1	1
GO:0098772	molecular function regulator activity	43	1	0.93	116	0.61234	1	1
GO:0140096	catalytic activity, acting on a protein	340	4	7.36	117	0.9473	1	1
GO:0140098	catalytic activity, acting on RNA	107	3	2.32	118	0.41055	1	1
GO:0140640	catalytic activity, acting on a nucleic ...	169	10	3.66	119	0.00296	1	1
GO:0140657	ATP-dependent activity	202	8	4.37	120	0.06742	1	1
GO:0140677	molecular function activator activity	22	1	0.48	121	0.38315	1	1
GO:1901265	nucleoside phosphate binding	604	19	13.07	122	0.04958	1	1
GO:1901363	heterocyclic compound binding	1070	30	23.16	123	0.05095	1	1
GO:0000049	tRNA binding	12	0	0.26	124	1	1	1
GO:0000287	magnesium ion binding	19	0	0.41	125	1	1	1
GO:0003700	DNA-binding transcription factor activit...	25	0	0.54	126	1	1	1
GO:0003755	peptidyl-prolyl cis-trans isomerase acti...	45	0	0.97	127	1	1	1
GO:0003774	cytoskeletal motor activity	16	0	0.35	128	1	1	1
GO:0003777	microtubule motor activity	14	0	0.3	129	1	1	1
GO:0004497	monooxygenase activity	19	0	0.41	130	1	1	1
GO:0004519	endonuclease activity	18	0	0.39	131	1	1	1
GO:0004521	RNA endonuclease activity	11	0	0.24	132	1	1	1
GO:0004540	RNA nuclease activity	17	0	0.37	133	1	1	1
GO:0004601	peroxidase activity	11	0	0.24	134	1	1	1
GO:0004659	prenyltransferase activity	11	0	0.24	135	1	1	1
GO:0004674	protein serine/threonine kinase activity	13	0	0.28	136	1	1	1
GO:0004721	phosphoprotein phosphatase activity	10	0	0.22	137	1	1	1
GO:0004843	cysteine-type deubiquitinase activity	12	0	0.26	138	1	1	1
GO:0005096	GTPase activator activity	10	0	0.22	139	1	1	1
GO:0005506	iron ion binding	26	0	0.56	140	1	1	1
GO:0005509	calcium ion binding	43	0	0.93	141	1	1	1
GO:0008017	microtubule binding	15	0	0.32	142	1	1	1
GO:0008080	N-acetyltransferase activity	15	0	0.32	143	1	1	1
GO:0008092	cytoskeletal protein binding	24	0	0.52	144	1	1	1
GO:0008170	N-methyltransferase activity	14	0	0.3	145	1	1	1
GO:0008234	cysteine-type peptidase activity	25	0	0.54	146	1	1	1
GO:0008238	exopeptidase activity	13	0	0.28	147	1	1	1
GO:0008276	protein methyltransferase activity	16	0	0.35	148	1	1	1
GO:0008289	lipid binding	18	0	0.39	149	1	1	1
GO:0008373	sialyltransferase activity	70	0	1.52	150	1	1	1
GO:0008641	ubiquitin-like modifier activating enzym...	10	0	0.22	151	1	1	1
GO:0015078	proton transmembrane transporter activit...	31	0	0.67	152	1	1	1
GO:0015291	secondary active transmembrane transport...	23	0	0.5	153	1	1	1
GO:0015297	antiporter activity	20	0	0.43	154	1	1	1
GO:0015399	primary active transmembrane transporter...	37	0	0.8	155	1	1	1
GO:0015631	tubulin binding	21	0	0.45	156	1	1	1
GO:0015932	nucleobase-containing compound transmemb...	12	0	0.26	157	1	1	1
GO:0016209	antioxidant activity	14	0	0.3	158	1	1	1
GO:0016409	palmitoyltransferase activity	10	0	0.22	159	1	1	1
GO:0016410	N-acyltransferase activity	17	0	0.37	160	1	1	1
GO:0016627	oxidoreductase activity, acting on the C...	19	0	0.41	161	1	1	1
GO:0016667	oxidoreductase activity, acting on a sul...	17	0	0.37	162	1	1	1
GO:0016671	oxidoreductase activity, acting on a sul...	10	0	0.22	163	1	1	1
GO:0016684	oxidoreductase activity, acting on perox...	11	0	0.24	164	1	1	1
GO:0016701	oxidoreductase activity, acting on singl...	10	0	0.22	165	1	1	1
GO:0016705	oxidoreductase activity, acting on paire...	18	0	0.39	166	1	1	1
GO:0016765	transferase activity, transferring alkyl...	32	0	0.69	167	1	1	1
GO:0016782	transferase activity, transferring sulph...	12	0	0.26	168	1	1	1
GO:0016791	phosphatase activity	23	0	0.5	169	1	1	1
GO:0016810	hydrolase activity, acting on carbon-nit...	21	0	0.45	170	1	1	1
GO:0016830	carbon-carbon lyase activity	21	0	0.45	171	1	1	1
GO:0016831	carboxy-lyase activity	12	0	0.26	172	1	1	1
GO:0016835	carbon-oxygen lyase activity	17	0	0.37	173	1	1	1
GO:0016836	hydro-lyase activity	15	0	0.32	174	1	1	1
GO:0016859	cis-trans isomerase activity	45	0	0.97	175	1	1	1
GO:0016877	ligase activity, forming carbon-sulfur b...	10	0	0.22	176	1	1	1
GO:0016879	ligase activity, forming carbon-nitrogen...	20	0	0.43	177	1	1	1
GO:0016903	oxidoreductase activity, acting on the a...	12	0	0.26	178	1	1	1
GO:0019205	nucleobase-containing compound kinase ac...	10	0	0.22	179	1	1	1
GO:0019783	ubiquitin-like protein peptidase activit...	13	0	0.28	180	1	1	1
GO:0019829	ATPase-coupled monoatomic cation transme...	10	0	0.22	181	1	1	1
GO:0019842	vitamin binding	34	0	0.74	182	1	1	1
GO:0019843	rRNA binding	14	0	0.3	183	1	1	1
GO:0019899	enzyme binding	15	0	0.32	184	1	1	1
GO:0022804	active transmembrane transporter activit...	60	0	1.3	185	1	1	1
GO:0022836	gated channel activity	11	0	0.24	186	1	1	1
GO:0022839	monoatomic ion gated channel activity	11	0	0.24	187	1	1	1
GO:0022853	active monoatomic ion transmembrane tran...	19	0	0.41	188	1	1	1
GO:0022890	inorganic cation transmembrane transport...	58	0	1.26	189	1	1	1
GO:0030170	pyridoxal phosphate binding	28	0	0.61	190	1	1	1
GO:0030247	polysaccharide binding	11	0	0.24	191	1	1	1
GO:0030695	GTPase regulator activity	18	0	0.39	192	1	1	1
GO:0033218	amide binding	12	0	0.26	193	1	1	1
GO:0034212	peptide N-acetyltransferase activity	10	0	0.22	194	1	1	1
GO:0042578	phosphoric ester hydrolase activity	31	0	0.67	195	1	1	1
GO:0042625	ATPase-coupled ion transmembrane transpo...	10	0	0.22	196	1	1	1
GO:0042626	ATPase-coupled transmembrane transporter...	32	0	0.69	197	1	1	1
GO:0044183	protein folding chaperone	20	0	0.43	198	1	1	1
GO:0044769	ATPase activity, coupled to transmembran...	10	0	0.22	199	1	1	1
GO:0044877	protein-containing complex binding	16	0	0.35	200	1	1	1
GO:0046873	metal ion transmembrane transporter acti...	25	0	0.54	201	1	1	1
GO:0046961	proton-transporting ATPase activity, rot...	10	0	0.22	202	1	1	1
GO:0050660	flavin adenine dinucleotide binding	29	0	0.63	203	1	1	1
GO:0050661	NADP binding	12	0	0.26	204	1	1	1
GO:0051082	unfolded protein binding	20	0	0.43	205	1	1	1
GO:0051087	protein-folding chaperone binding	10	0	0.22	206	1	1	1
GO:0051536	iron-sulfur cluster binding	49	0	1.06	207	1	1	1
GO:0051537	2 iron, 2 sulfur cluster binding	13	0	0.28	208	1	1	1
GO:0051539	4 iron, 4 sulfur cluster binding	11	0	0.24	209	1	1	1
GO:0051540	metal cluster binding	49	0	1.06	210	1	1	1
GO:0060589	nucleoside-triphosphatase regulator acti...	18	0	0.39	211	1	1	1
GO:0070279	vitamin B6 binding	28	0	0.61	212	1	1	1
GO:0071949	FAD binding	13	0	0.28	213	1	1	1
GO:0101005	deubiquitinase activity	12	0	0.26	214	1	1	1
GO:0140104	molecular carrier activity	10	0	0.22	215	1	1	1
GO:0140110	transcription regulator activity	34	0	0.74	216	1	1	1
GO:0140299	small molecule sensor activity	12	0	0.26	217	1	1	1
GO:0140359	ABC-type transporter activity	22	0	0.48	218	1	1	1
GO:0140612	DNA damage sensor activity	10	0	0.22	219	1	1	1
GO:0140662	ATP-dependent protein folding chaperone	12	0	0.26	220	1	1	1
GO:0140664	ATP-dependent DNA damage sensor activity	10	0	0.22	221	1	1	1
GO:0140993	histone modifying activity	14	0	0.3	222	1	1	1
GO:1901505	carbohydrate derivative transmembrane tr...	12	0	0.26	223	1	1	1
GO:1901681	sulfur compound binding	12	0	0.26	224	1	1	1
GO:2001070	starch binding	10	0	0.22	225	1	1	1

## Sheet: Cellular Component
	Table S4: B. prasinos BOC GO enrichment analysis
GO.ID	Term	Annotated	Significant	Expected	Rank in weightFisher	classicFisher	weightFisher	FDR
GO:0005840	ribosome	119	9	3.57	1	0.00562	0.0083	0.7387
GO:0043227	membrane-bounded organelle	271	13	8.13	2	0.03707	0.0244	1
GO:0061695	transferase complex, transferring phosph...	24	2	0.72	3	0.15975	0.1649	1
GO:0005794	Golgi apparatus	27	2	0.81	4	0.19245	0.1924	1
GO:0000228	nuclear chromosome	10	1	0.3	5	0.26356	0.2636	1
GO:0030120	vesicle coat	10	1	0.3	6	0.26356	0.2636	1
GO:0005634	nucleus	157	7	4.71	7	0.17684	0.2672	1
GO:0005739	mitochondrion	35	2	1.05	8	0.28285	0.2828	1
GO:0000786	nucleosome	11	1	0.33	9	0.28588	0.2859	1
GO:0140513	nuclear protein-containing complex	86	4	2.58	10	0.25316	0.2934	1
GO:0015934	large ribosomal subunit	12	1	0.36	11	0.30754	0.3075	1
GO:0016591	RNA polymerase II, holoenzyme	14	1	0.42	12	0.34898	0.349	1
GO:0090575	RNA polymerase II transcription regulato...	16	1	0.48	13	0.38802	0.388	1
GO:0005856	cytoskeleton	20	1	0.6	14	0.45943	0.4594	1
GO:0032991	protein-containing complex	360	10	10.8	15	0.68882	0.4748	1
GO:0005783	endoplasmic reticulum	25	1	0.75	16	0.53744	0.5374	1
GO:1990234	transferase complex	52	3	1.56	17	0.20099	0.562	1
GO:0140535	intracellular protein-containing complex	84	3	2.52	18	0.46885	0.5928	1
GO:0005737	cytoplasm	198	7	5.94	19	0.38107	0.776	1
GO:1902494	catalytic complex	145	4	4.35	20	0.65449	0.9409	1
GO:0016020	membrane	440	5	13.2	21	0.99973	0.9984	1
GO:0000428	DNA-directed RNA polymerase complex	17	1	0.51	22	0.40668	1	1
GO:0000785	chromatin	25	1	0.75	23	0.53744	1	1
GO:0005575	cellular_component	967	29	29	24	1	1	1
GO:0005622	intracellular anatomical structure	573	24	17.18	25	0.00579	1	1
GO:0005654	nucleoplasm	20	1	0.6	26	0.45943	1	1
GO:0005667	transcription regulator complex	23	1	0.69	27	0.50764	1	1
GO:0005694	chromosome	57	2	1.71	28	0.51951	1	1
GO:0012505	endomembrane system	67	3	2.01	29	0.32554	1	1
GO:0012506	vesicle membrane	10	1	0.3	30	0.26356	1	1
GO:0030117	membrane coat	18	1	0.54	31	0.42479	1	1
GO:0030135	coated vesicle	10	1	0.3	32	0.26356	1	1
GO:0030659	cytoplasmic vesicle membrane	10	1	0.3	33	0.26356	1	1
GO:0030662	coated vesicle membrane	10	1	0.3	34	0.26356	1	1
GO:0030880	RNA polymerase complex	18	1	0.54	35	0.42479	1	1
GO:0031090	organelle membrane	66	1	1.98	36	0.87526	1	1
GO:0031410	cytoplasmic vesicle	13	1	0.39	37	0.32857	1	1
GO:0031974	membrane-enclosed lumen	41	2	1.23	38	0.35083	1	1
GO:0031981	nuclear lumen	37	2	1.11	39	0.30562	1	1
GO:0031982	vesicle	13	1	0.39	40	0.32857	1	1
GO:0032993	protein-DNA complex	27	1	0.81	41	0.56549	1	1
GO:0043226	organelle	476	23	14.28	42	0.00075	1	1
GO:0043228	non-membrane-bounded organelle	245	12	7.35	43	0.04049	1	1
GO:0043229	intracellular organelle	476	23	14.28	44	0.00075	1	1
GO:0043231	intracellular membrane-bounded organelle	270	12	8.1	45	0.07967	1	1
GO:0043232	intracellular non-membrane-bounded organ...	245	12	7.35	46	0.04049	1	1
GO:0043233	organelle lumen	41	2	1.23	47	0.35083	1	1
GO:0044391	ribosomal subunit	13	1	0.39	48	0.32857	1	1
GO:0048475	coated membrane	18	1	0.54	49	0.42479	1	1
GO:0055029	nuclear DNA-directed RNA polymerase comp...	17	1	0.51	50	0.40668	1	1
GO:0070013	intracellular organelle lumen	41	2	1.23	51	0.35083	1	1
GO:0097708	intracellular vesicle	13	1	0.39	52	0.32857	1	1
GO:0098588	bounding membrane of organelle	34	1	1.02	53	0.65133	1	1
GO:0098796	membrane protein complex	97	1	2.91	54	0.95554	1	1
GO:0110165	cellular anatomical entity	902	27	27.05	55	0.69151	1	1
GO:1990904	ribonucleoprotein complex	50	1	1.5	56	0.79049	1	1
GO:0000139	Golgi membrane	11	0	0.33	57	1	1	1
GO:0000502	proteasome complex	22	0	0.66	58	1	1	1
GO:0005740	mitochondrial envelope	22	0	0.66	59	1	1	1
GO:0005743	mitochondrial inner membrane	13	0	0.39	60	1	1	1
GO:0005789	endoplasmic reticulum membrane	18	0	0.54	61	1	1	1
GO:0005839	proteasome core complex	18	0	0.54	62	1	1	1
GO:0009521	photosystem	32	0	0.96	63	1	1	1
GO:0009523	photosystem II	23	0	0.69	64	1	1	1
GO:0009579	thylakoid	37	0	1.11	65	1	1	1
GO:0009654	photosystem II oxygen evolving complex	16	0	0.48	66	1	1	1
GO:0015630	microtubule cytoskeleton	13	0	0.39	67	1	1	1
GO:0016469	proton-transporting two-sector ATPase co...	16	0	0.48	68	1	1	1
GO:0019866	organelle inner membrane	13	0	0.39	69	1	1	1
GO:0019867	outer membrane	10	0	0.3	70	1	1	1
GO:0019898	extrinsic component of membrane	13	0	0.39	71	1	1	1
GO:0030684	preribosome	11	0	0.33	72	1	1	1
GO:0031248	protein acetyltransferase complex	10	0	0.3	73	1	1	1
GO:0031966	mitochondrial membrane	19	0	0.57	74	1	1	1
GO:0031967	organelle envelope	33	0	0.99	75	1	1	1
GO:0031975	envelope	33	0	0.99	76	1	1	1
GO:0031984	organelle subcompartment	18	0	0.54	77	1	1	1
GO:0034357	photosynthetic membrane	34	0	1.02	78	1	1	1
GO:0042175	nuclear outer membrane-endoplasmic retic...	18	0	0.54	79	1	1	1
GO:0042651	thylakoid membrane	18	0	0.54	80	1	1	1
GO:0098798	mitochondrial protein-containing complex	10	0	0.3	81	1	1	1
GO:0098827	endoplasmic reticulum subcompartment	18	0	0.54	82	1	1	1
GO:0099023	vesicle tethering complex	10	0	0.3	83	1	1	1
GO:0140534	endoplasmic reticulum protein-containing...	12	0	0.36	84	1	1	1
GO:1902493	acetyltransferase complex	10	0	0.3	85	1	1	1
GO:1904949	ATPase complex	21	0	0.63	86	1	1	1
GO:1905368	peptidase complex	32	0	0.96	87	1	1	1
GO:1905369	endopeptidase complex	26	0	0.78	88	1	1	1
GO:1990204	oxidoreductase complex	22	0	0.66	89	1	1	1
