# Supplementary material for: Biological and genomic resources for the cosmopolitan phytoplankton Bathycoccus: insights into genetic diversity and function of outlier chromosomes
Source: Plant J. 2026 Jun 7;126(5):e70982. doi: 10.1111/tpj.70982 (PMC13242883; doi:10.1111/tpj.70982)
Supplement: Supplementary file 8 — Table S5. Bathycoccus prasinos SOC GO enrichment analysis. [file TPJ-126-0-s003.xlsx]

## Sheet: Biological Process
	Table S5: B. prasinos SOC GO enrichment analysis
GO.ID	Term	Annotated	Significant	Expected	Rank in weightFisher	classicFisher	weightFisher	FDR
GO:0006412	translation	183	3	0.63	1	0.019	0.068	1
GO:0006139	nucleobase-containing compound metabolic...	555	3	1.91	2	0.293	0.105	1
GO:0006418	tRNA aminoacylation for protein translat...	34	1	0.12	3	0.112	0.112	1
GO:0006457	protein folding	34	1	0.12	4	0.112	0.112	1
GO:0006468	protein phosphorylation	91	1	0.31	5	0.275	0.275	1
GO:0006351	DNA-templated transcription	134	1	0.46	6	0.38	0.38	1
GO:0006082	organic acid metabolic process	135	1	0.47	7	0.382	1	1
GO:0006399	tRNA metabolic process	67	1	0.23	8	0.209	1	1
GO:0006518	peptide metabolic process	191	3	0.66	9	0.022	1	1
GO:0006520	amino acid metabolic process	89	1	0.31	10	0.269	1	1
GO:0006725	cellular aromatic compound metabolic pro...	599	3	2.06	11	0.341	1	1
GO:0006793	phosphorus metabolic process	208	1	0.72	12	0.531	1	1
GO:0006796	phosphate-containing compound metabolic ...	207	1	0.71	13	0.529	1	1
GO:0006807	nitrogen compound metabolic process	1228	7	4.23	14	0.029	1	1
GO:0008150	biological_process	2032	7	7	15	1	1	1
GO:0008152	metabolic process	1548	7	5.33	16	0.148	1	1
GO:0009058	biosynthetic process	864	5	2.98	17	0.122	1	1
GO:0009059	macromolecule biosynthetic process	657	5	2.26	18	0.039	1	1
GO:0009987	cellular process	1697	7	5.85	19	0.283	1	1
GO:0010467	gene expression	541	5	1.86	20	0.017	1	1
GO:0016070	RNA metabolic process	372	2	1.28	21	0.376	1	1
GO:0016310	phosphorylation	99	1	0.34	22	0.295	1	1
GO:0018130	heterocycle biosynthetic process	229	1	0.79	23	0.568	1	1
GO:0019438	aromatic compound biosynthetic process	218	1	0.75	24	0.549	1	1
GO:0019538	protein metabolic process	625	5	2.15	25	0.032	1	1
GO:0019752	carboxylic acid metabolic process	133	1	0.46	26	0.378	1	1
GO:0032774	RNA biosynthetic process	137	1	0.47	27	0.387	1	1
GO:0034641	cellular nitrogen compound metabolic pro...	744	5	2.56	28	0.067	1	1
GO:0034654	nucleobase-containing compound biosynthe...	182	1	0.63	29	0.482	1	1
GO:0034660	ncRNA metabolic process	106	1	0.37	30	0.313	1	1
GO:0036211	protein modification process	196	1	0.68	31	0.509	1	1
GO:0043038	amino acid activation	36	1	0.12	32	0.118	1	1
GO:0043039	tRNA aminoacylation	36	1	0.12	33	0.118	1	1
GO:0043043	peptide biosynthetic process	185	3	0.64	34	0.02	1	1
GO:0043170	macromolecule metabolic process	1076	6	3.71	35	0.084	1	1
GO:0043412	macromolecule modification	252	1	0.87	36	0.605	1	1
GO:0043436	oxoacid metabolic process	134	1	0.46	37	0.38	1	1
GO:0043603	amide metabolic process	202	3	0.7	38	0.025	1	1
GO:0043604	amide biosynthetic process	194	3	0.67	39	0.022	1	1
GO:0044237	cellular metabolic process	1240	7	4.27	40	0.031	1	1
GO:0044238	primary metabolic process	1353	7	4.66	41	0.058	1	1
GO:0044249	cellular biosynthetic process	816	5	2.81	42	0.097	1	1
GO:0044271	cellular nitrogen compound biosynthetic ...	411	4	1.42	43	0.034	1	1
GO:0044281	small molecule metabolic process	219	1	0.75	44	0.55	1	1
GO:0046483	heterocycle metabolic process	606	3	2.09	45	0.349	1	1
GO:0051604	protein maturation	50	1	0.17	46	0.16	1	1
GO:0071704	organic substance metabolic process	1419	7	4.89	47	0.081	1	1
GO:0090304	nucleic acid metabolic process	478	2	1.65	48	0.518	1	1
GO:1901360	organic cyclic compound metabolic proces...	618	3	2.13	49	0.362	1	1
GO:1901362	organic cyclic compound biosynthetic pro...	240	1	0.83	50	0.586	1	1
GO:1901564	organonitrogen compound metabolic proces...	771	5	2.66	51	0.077	1	1
GO:1901566	organonitrogen compound biosynthetic pro...	408	3	1.41	52	0.149	1	1
GO:1901576	organic substance biosynthetic process	835	5	2.88	53	0.107	1	1
GO:0000096	sulfur amino acid metabolic process	10	0	0.03	54	1	1	1
GO:0000160	phosphorelay signal transduction system	12	0	0.04	55	1	1	1
GO:0000375	RNA splicing, via transesterification re...	40	0	0.14	56	1	1	1
GO:0000377	RNA splicing, via transesterification re...	40	0	0.14	57	1	1	1
GO:0000398	mRNA splicing, via spliceosome	40	0	0.14	58	1	1	1
GO:0000413	protein peptidyl-prolyl isomerization	27	0	0.09	59	1	1	1
GO:0001510	RNA methylation	16	0	0.06	60	1	1	1
GO:0001522	pseudouridine synthesis	21	0	0.07	61	1	1	1
GO:0005975	carbohydrate metabolic process	84	0	0.29	62	1	1	1
GO:0005976	polysaccharide metabolic process	15	0	0.05	63	1	1	1
GO:0006090	pyruvate metabolic process	21	0	0.07	64	1	1	1
GO:0006091	generation of precursor metabolites and ...	62	0	0.21	65	1	1	1
GO:0006096	glycolytic process	14	0	0.05	66	1	1	1
GO:0006163	purine nucleotide metabolic process	41	0	0.14	67	1	1	1
GO:0006164	purine nucleotide biosynthetic process	30	0	0.1	68	1	1	1
GO:0006259	DNA metabolic process	114	0	0.39	69	1	1	1
GO:0006260	DNA replication	38	0	0.13	70	1	1	1
GO:0006261	DNA-templated DNA replication	16	0	0.06	71	1	1	1
GO:0006281	DNA repair	71	0	0.24	72	1	1	1
GO:0006289	nucleotide-excision repair	11	0	0.04	73	1	1	1
GO:0006298	mismatch repair	10	0	0.03	74	1	1	1
GO:0006302	double-strand break repair	13	0	0.04	75	1	1	1
GO:0006310	DNA recombination	11	0	0.04	76	1	1	1
GO:0006325	chromatin organization	16	0	0.06	77	1	1	1
GO:0006338	chromatin remodeling	10	0	0.03	78	1	1	1
GO:0006352	DNA-templated transcription initiation	25	0	0.09	79	1	1	1
GO:0006355	regulation of DNA-templated transcriptio...	79	0	0.27	80	1	1	1
GO:0006357	regulation of transcription by RNA polym...	13	0	0.04	81	1	1	1
GO:0006364	rRNA processing	38	0	0.13	82	1	1	1
GO:0006366	transcription by RNA polymerase II	28	0	0.1	83	1	1	1
GO:0006396	RNA processing	162	0	0.56	84	1	1	1
GO:0006397	mRNA processing	56	0	0.19	85	1	1	1
GO:0006400	tRNA modification	21	0	0.07	86	1	1	1
GO:0006401	RNA catabolic process	13	0	0.04	87	1	1	1
GO:0006402	mRNA catabolic process	12	0	0.04	88	1	1	1
GO:0006413	translational initiation	12	0	0.04	89	1	1	1
GO:0006497	protein lipidation	12	0	0.04	90	1	1	1
GO:0006505	GPI anchor metabolic process	11	0	0.04	91	1	1	1
GO:0006506	GPI anchor biosynthetic process	11	0	0.04	92	1	1	1
GO:0006508	proteolysis	122	0	0.42	93	1	1	1
GO:0006511	ubiquitin-dependent protein catabolic pr...	31	0	0.11	94	1	1	1
GO:0006575	cellular modified amino acid metabolic p...	13	0	0.04	95	1	1	1
GO:0006605	protein targeting	24	0	0.08	96	1	1	1
GO:0006629	lipid metabolic process	103	0	0.35	97	1	1	1
GO:0006631	fatty acid metabolic process	14	0	0.05	98	1	1	1
GO:0006643	membrane lipid metabolic process	15	0	0.05	99	1	1	1
GO:0006644	phospholipid metabolic process	27	0	0.09	100	1	1	1
GO:0006650	glycerophospholipid metabolic process	19	0	0.07	101	1	1	1
GO:0006661	phosphatidylinositol biosynthetic proces...	13	0	0.04	102	1	1	1
GO:0006664	glycolipid metabolic process	14	0	0.05	103	1	1	1
GO:0006720	isoprenoid metabolic process	18	0	0.06	104	1	1	1
GO:0006721	terpenoid metabolic process	10	0	0.03	105	1	1	1
GO:0006753	nucleoside phosphate metabolic process	56	0	0.19	106	1	1	1
GO:0006754	ATP biosynthetic process	10	0	0.03	107	1	1	1
GO:0006766	vitamin metabolic process	12	0	0.04	108	1	1	1
GO:0006767	water-soluble vitamin metabolic process	12	0	0.04	109	1	1	1
GO:0006778	porphyrin-containing compound metabolic ...	15	0	0.05	110	1	1	1
GO:0006779	porphyrin-containing compound biosynthet...	13	0	0.04	111	1	1	1
GO:0006790	sulfur compound metabolic process	31	0	0.11	112	1	1	1
GO:0006810	transport	337	0	1.16	113	1	1	1
GO:0006811	monoatomic ion transport	64	0	0.22	114	1	1	1
GO:0006812	monoatomic cation transport	53	0	0.18	115	1	1	1
GO:0006886	intracellular protein transport	62	0	0.21	116	1	1	1
GO:0006888	endoplasmic reticulum to Golgi vesicle-m...	15	0	0.05	117	1	1	1
GO:0006913	nucleocytoplasmic transport	19	0	0.07	118	1	1	1
GO:0006950	response to stress	101	0	0.35	119	1	1	1
GO:0006974	DNA damage response	75	0	0.26	120	1	1	1
GO:0006979	response to oxidative stress	12	0	0.04	121	1	1	1
GO:0006996	organelle organization	69	0	0.24	122	1	1	1
GO:0007005	mitochondrion organization	11	0	0.04	123	1	1	1
GO:0007010	cytoskeleton organization	13	0	0.04	124	1	1	1
GO:0007017	microtubule-based process	28	0	0.1	125	1	1	1
GO:0007018	microtubule-based movement	15	0	0.05	126	1	1	1
GO:0007034	vacuolar transport	12	0	0.04	127	1	1	1
GO:0007049	cell cycle	24	0	0.08	128	1	1	1
GO:0007154	cell communication	50	0	0.17	129	1	1	1
GO:0007165	signal transduction	49	0	0.17	130	1	1	1
GO:0008033	tRNA processing	31	0	0.11	131	1	1	1
GO:0008104	protein localization	79	0	0.27	132	1	1	1
GO:0008299	isoprenoid biosynthetic process	10	0	0.03	133	1	1	1
GO:0008380	RNA splicing	45	0	0.16	134	1	1	1
GO:0008610	lipid biosynthetic process	55	0	0.19	135	1	1	1
GO:0008652	amino acid biosynthetic process	32	0	0.11	136	1	1	1
GO:0008654	phospholipid biosynthetic process	21	0	0.07	137	1	1	1
GO:0009056	catabolic process	108	0	0.37	138	1	1	1
GO:0009057	macromolecule catabolic process	64	0	0.22	139	1	1	1
GO:0009060	aerobic respiration	11	0	0.04	140	1	1	1
GO:0009069	serine family amino acid metabolic proce...	13	0	0.04	141	1	1	1
GO:0009100	glycoprotein metabolic process	94	0	0.32	142	1	1	1
GO:0009101	glycoprotein biosynthetic process	93	0	0.32	143	1	1	1
GO:0009110	vitamin biosynthetic process	11	0	0.04	144	1	1	1
GO:0009117	nucleotide metabolic process	54	0	0.19	145	1	1	1
GO:0009141	nucleoside triphosphate metabolic proces...	16	0	0.06	146	1	1	1
GO:0009142	nucleoside triphosphate biosynthetic pro...	10	0	0.03	147	1	1	1
GO:0009144	purine nucleoside triphosphate metabolic...	13	0	0.04	148	1	1	1
GO:0009145	purine nucleoside triphosphate biosynthe...	10	0	0.03	149	1	1	1
GO:0009150	purine ribonucleotide metabolic process	29	0	0.1	150	1	1	1
GO:0009152	purine ribonucleotide biosynthetic proce...	22	0	0.08	151	1	1	1
GO:0009165	nucleotide biosynthetic process	40	0	0.14	152	1	1	1
GO:0009199	ribonucleoside triphosphate metabolic pr...	13	0	0.04	153	1	1	1
GO:0009201	ribonucleoside triphosphate biosynthetic...	10	0	0.03	154	1	1	1
GO:0009205	purine ribonucleoside triphosphate metab...	13	0	0.04	155	1	1	1
GO:0009206	purine ribonucleoside triphosphate biosy...	10	0	0.03	156	1	1	1
GO:0009247	glycolipid biosynthetic process	14	0	0.05	157	1	1	1
GO:0009259	ribonucleotide metabolic process	29	0	0.1	158	1	1	1
GO:0009260	ribonucleotide biosynthetic process	22	0	0.08	159	1	1	1
GO:0009451	RNA modification	55	0	0.19	160	1	1	1
GO:0009765	photosynthesis, light harvesting	16	0	0.06	161	1	1	1
GO:0009889	regulation of biosynthetic process	97	0	0.33	162	1	1	1
GO:0009890	negative regulation of biosynthetic proc...	21	0	0.07	163	1	1	1
GO:0009892	negative regulation of metabolic process	22	0	0.08	164	1	1	1
GO:0009893	positive regulation of metabolic process	10	0	0.03	165	1	1	1
GO:0010033	response to organic substance	17	0	0.06	166	1	1	1
GO:0010468	regulation of gene expression	97	0	0.33	167	1	1	1
GO:0010498	proteasomal protein catabolic process	14	0	0.05	168	1	1	1
GO:0010556	regulation of macromolecule biosynthetic...	97	0	0.33	169	1	1	1
GO:0010558	negative regulation of macromolecule bio...	21	0	0.07	170	1	1	1
GO:0010604	positive regulation of macromolecule met...	10	0	0.03	171	1	1	1
GO:0010605	negative regulation of macromolecule met...	22	0	0.08	172	1	1	1
GO:0010629	negative regulation of gene expression	16	0	0.06	173	1	1	1
GO:0015031	protein transport	77	0	0.27	174	1	1	1
GO:0015698	inorganic anion transport	10	0	0.03	175	1	1	1
GO:0015931	nucleobase-containing compound transport	22	0	0.08	176	1	1	1
GO:0015979	photosynthesis	50	0	0.17	177	1	1	1
GO:0015980	energy derivation by oxidation of organi...	19	0	0.07	178	1	1	1
GO:0015986	proton motive force-driven ATP synthesis	10	0	0.03	179	1	1	1
GO:0016043	cellular component organization	148	0	0.51	180	1	1	1
GO:0016051	carbohydrate biosynthetic process	13	0	0.04	181	1	1	1
GO:0016052	carbohydrate catabolic process	20	0	0.07	182	1	1	1
GO:0016053	organic acid biosynthetic process	51	0	0.18	183	1	1	1
GO:0016071	mRNA metabolic process	68	0	0.23	184	1	1	1
GO:0016072	rRNA metabolic process	38	0	0.13	185	1	1	1
GO:0016192	vesicle-mediated transport	67	0	0.23	186	1	1	1
GO:0016226	iron-sulfur cluster assembly	12	0	0.04	187	1	1	1
GO:0016311	dephosphorylation	11	0	0.04	188	1	1	1
GO:0016567	protein ubiquitination	19	0	0.07	189	1	1	1
GO:0018193	peptidyl-amino acid modification	45	0	0.16	190	1	1	1
GO:0018208	peptidyl-proline modification	27	0	0.09	191	1	1	1
GO:0019219	regulation of nucleobase-containing comp...	87	0	0.3	192	1	1	1
GO:0019222	regulation of metabolic process	109	0	0.38	193	1	1	1
GO:0019439	aromatic compound catabolic process	21	0	0.07	194	1	1	1
GO:0019637	organophosphate metabolic process	97	0	0.33	195	1	1	1
GO:0019684	photosynthesis, light reaction	21	0	0.07	196	1	1	1
GO:0019693	ribose phosphate metabolic process	29	0	0.1	197	1	1	1
GO:0019941	modification-dependent protein catabolic...	31	0	0.11	198	1	1	1
GO:0022402	cell cycle process	20	0	0.07	199	1	1	1
GO:0022411	cellular component disassembly	11	0	0.04	200	1	1	1
GO:0022607	cellular component assembly	71	0	0.24	201	1	1	1
GO:0022613	ribonucleoprotein complex biogenesis	58	0	0.2	202	1	1	1
GO:0022900	electron transport chain	12	0	0.04	203	1	1	1
GO:0023052	signaling	49	0	0.17	204	1	1	1
GO:0030001	metal ion transport	24	0	0.08	205	1	1	1
GO:0030163	protein catabolic process	45	0	0.16	206	1	1	1
GO:0031163	metallo-sulfur cluster assembly	12	0	0.04	207	1	1	1
GO:0031323	regulation of cellular metabolic process	105	0	0.36	208	1	1	1
GO:0031324	negative regulation of cellular metaboli...	22	0	0.08	209	1	1	1
GO:0031326	regulation of cellular biosynthetic proc...	97	0	0.33	210	1	1	1
GO:0031327	negative regulation of cellular biosynth...	21	0	0.07	211	1	1	1
GO:0032259	methylation	31	0	0.11	212	1	1	1
GO:0032446	protein modification by small protein co...	20	0	0.07	213	1	1	1
GO:0032787	monocarboxylic acid metabolic process	38	0	0.13	214	1	1	1
GO:0032984	protein-containing complex disassembly	11	0	0.04	215	1	1	1
GO:0033013	tetrapyrrole metabolic process	20	0	0.07	216	1	1	1
GO:0033014	tetrapyrrole biosynthetic process	17	0	0.06	217	1	1	1
GO:0033036	macromolecule localization	92	0	0.32	218	1	1	1
GO:0033365	protein localization to organelle	29	0	0.1	219	1	1	1
GO:0033554	cellular response to stress	91	0	0.31	220	1	1	1
GO:0033865	nucleoside bisphosphate metabolic proces...	11	0	0.04	221	1	1	1
GO:0033875	ribonucleoside bisphosphate metabolic pr...	11	0	0.04	222	1	1	1
GO:0034032	purine nucleoside bisphosphate metabolic...	11	0	0.04	223	1	1	1
GO:0034220	monoatomic ion transmembrane transport	31	0	0.11	224	1	1	1
GO:0034470	ncRNA processing	70	0	0.24	225	1	1	1
GO:0034655	nucleobase-containing compound catabolic...	19	0	0.07	226	1	1	1
GO:0035556	intracellular signal transduction	33	0	0.11	227	1	1	1
GO:0042157	lipoprotein metabolic process	12	0	0.04	228	1	1	1
GO:0042158	lipoprotein biosynthetic process	12	0	0.04	229	1	1	1
GO:0042221	response to chemical	25	0	0.09	230	1	1	1
GO:0042254	ribosome biogenesis	51	0	0.18	231	1	1	1
GO:0042364	water-soluble vitamin biosynthetic proce...	11	0	0.04	232	1	1	1
GO:0042558	pteridine-containing compound metabolic ...	12	0	0.04	233	1	1	1
GO:0043161	proteasome-mediated ubiquitin-dependent ...	10	0	0.03	234	1	1	1
GO:0043414	macromolecule methylation	24	0	0.08	235	1	1	1
GO:0043632	modification-dependent macromolecule cat...	31	0	0.11	236	1	1	1
GO:0043687	post-translational protein modification	30	0	0.1	237	1	1	1
GO:0043933	protein-containing complex organization	78	0	0.27	238	1	1	1
GO:0044085	cellular component biogenesis	119	0	0.41	239	1	1	1
GO:0044248	cellular catabolic process	36	0	0.12	240	1	1	1
GO:0044255	cellular lipid metabolic process	62	0	0.21	241	1	1	1
GO:0044270	cellular nitrogen compound catabolic pro...	22	0	0.08	242	1	1	1
GO:0044272	sulfur compound biosynthetic process	15	0	0.05	243	1	1	1
GO:0044283	small molecule biosynthetic process	67	0	0.23	244	1	1	1
GO:0045017	glycerolipid biosynthetic process	17	0	0.06	245	1	1	1
GO:0045184	establishment of protein localization	77	0	0.27	246	1	1	1
GO:0045333	cellular respiration	14	0	0.05	247	1	1	1
GO:0046034	ATP metabolic process	13	0	0.04	248	1	1	1
GO:0046390	ribose phosphate biosynthetic process	22	0	0.08	249	1	1	1
GO:0046394	carboxylic acid biosynthetic process	51	0	0.18	250	1	1	1
GO:0046467	membrane lipid biosynthetic process	15	0	0.05	251	1	1	1
GO:0046474	glycerophospholipid biosynthetic process	16	0	0.06	252	1	1	1
GO:0046486	glycerolipid metabolic process	20	0	0.07	253	1	1	1
GO:0046488	phosphatidylinositol metabolic process	15	0	0.05	254	1	1	1
GO:0046700	heterocycle catabolic process	21	0	0.07	255	1	1	1
GO:0046907	intracellular transport	102	0	0.35	256	1	1	1
GO:0048193	Golgi vesicle transport	28	0	0.1	257	1	1	1
GO:0048518	positive regulation of biological proces...	11	0	0.04	258	1	1	1
GO:0048519	negative regulation of biological proces...	30	0	0.1	259	1	1	1
GO:0048523	negative regulation of cellular process	30	0	0.1	260	1	1	1
GO:0048583	regulation of response to stimulus	10	0	0.03	261	1	1	1
GO:0050789	regulation of biological process	162	0	0.56	262	1	1	1
GO:0050794	regulation of cellular process	156	0	0.54	263	1	1	1
GO:0050896	response to stimulus	148	0	0.51	264	1	1	1
GO:0051168	nuclear export	10	0	0.03	265	1	1	1
GO:0051169	nuclear transport	19	0	0.07	266	1	1	1
GO:0051171	regulation of nitrogen compound metaboli...	94	0	0.32	267	1	1	1
GO:0051172	negative regulation of nitrogen compound...	11	0	0.04	268	1	1	1
GO:0051179	localization	342	0	1.18	269	1	1	1
GO:0051234	establishment of localization	337	0	1.16	270	1	1	1
GO:0051246	regulation of protein metabolic process	10	0	0.03	271	1	1	1
GO:0051252	regulation of RNA metabolic process	83	0	0.29	272	1	1	1
GO:0051276	chromosome organization	26	0	0.09	273	1	1	1
GO:0051603	proteolysis involved in protein cataboli...	44	0	0.15	274	1	1	1
GO:0051641	cellular localization	118	0	0.41	275	1	1	1
GO:0051649	establishment of localization in cell	102	0	0.35	276	1	1	1
GO:0051668	localization within membrane	12	0	0.04	277	1	1	1
GO:0051716	cellular response to stimulus	134	0	0.46	278	1	1	1
GO:0051726	regulation of cell cycle	10	0	0.03	279	1	1	1
GO:0055085	transmembrane transport	181	0	0.62	280	1	1	1
GO:0055086	nucleobase-containing small molecule met...	65	0	0.22	281	1	1	1
GO:0060255	regulation of macromolecule metabolic pr...	106	0	0.37	282	1	1	1
GO:0065003	protein-containing complex assembly	52	0	0.18	283	1	1	1
GO:0065007	biological regulation	171	0	0.59	284	1	1	1
GO:0070647	protein modification by small protein co...	29	0	0.1	285	1	1	1
GO:0070727	cellular macromolecule localization	79	0	0.27	286	1	1	1
GO:0070887	cellular response to chemical stimulus	18	0	0.06	287	1	1	1
GO:0071702	organic substance transport	112	0	0.39	288	1	1	1
GO:0071705	nitrogen compound transport	114	0	0.39	289	1	1	1
GO:0071824	protein-DNA complex organization	21	0	0.07	290	1	1	1
GO:0071826	protein-RNA complex organization	11	0	0.04	291	1	1	1
GO:0071840	cellular component organization or bioge...	196	0	0.68	292	1	1	1
GO:0072330	monocarboxylic acid biosynthetic process	12	0	0.04	293	1	1	1
GO:0072521	purine-containing compound metabolic pro...	44	0	0.15	294	1	1	1
GO:0072522	purine-containing compound biosynthetic ...	33	0	0.11	295	1	1	1
GO:0072524	pyridine-containing compound metabolic p...	12	0	0.04	296	1	1	1
GO:0072594	establishment of protein localization to...	27	0	0.09	297	1	1	1
GO:0072657	protein localization to membrane	10	0	0.03	298	1	1	1
GO:0080090	regulation of primary metabolic process	94	0	0.32	299	1	1	1
GO:0090150	establishment of protein localization to...	10	0	0.03	300	1	1	1
GO:0090407	organophosphate biosynthetic process	70	0	0.24	301	1	1	1
GO:0097435	supramolecular fiber organization	10	0	0.03	302	1	1	1
GO:0098655	monoatomic cation transmembrane transpor...	30	0	0.1	303	1	1	1
GO:0098660	inorganic ion transmembrane transport	39	0	0.13	304	1	1	1
GO:0098662	inorganic cation transmembrane transport	36	0	0.12	305	1	1	1
GO:1901135	carbohydrate derivative metabolic proces...	159	0	0.55	306	1	1	1
GO:1901137	carbohydrate derivative biosynthetic pro...	138	0	0.48	307	1	1	1
GO:1901264	carbohydrate derivative transport	11	0	0.04	308	1	1	1
GO:1901293	nucleoside phosphate biosynthetic proces...	40	0	0.14	309	1	1	1
GO:1901361	organic cyclic compound catabolic proces...	21	0	0.07	310	1	1	1
GO:1901565	organonitrogen compound catabolic proces...	54	0	0.19	311	1	1	1
GO:1901575	organic substance catabolic process	99	0	0.34	312	1	1	1
GO:1901605	alpha-amino acid metabolic process	35	0	0.12	313	1	1	1
GO:1901607	alpha-amino acid biosynthetic process	27	0	0.09	314	1	1	1
GO:1901615	organic hydroxy compound metabolic proce...	14	0	0.05	315	1	1	1
GO:1901617	organic hydroxy compound biosynthetic pr...	10	0	0.03	316	1	1	1
GO:1902600	proton transmembrane transport	25	0	0.09	317	1	1	1
GO:1903509	liposaccharide metabolic process	14	0	0.05	318	1	1	1
GO:2001141	regulation of RNA biosynthetic process	79	0	0.27	319	1	1	1

## Sheet: Molecular Function
	Table S5: B. prasinos SOC GO enrichment analysis
GO.ID	Term	Annotated	Significant	Expected	Rank in weightFisher	classicFisher	weightFisher	FDR
GO:0046983	protein dimerization activity	31	2	0.08	1	0.0027	0.0027	0.6075
GO:0016818	hydrolase activity, acting on acid anhyd...	185	2	0.49	2	0.0805	0.0097	1
GO:0003678	DNA helicase activity	10	1	0.03	3	0.026	0.026	1
GO:0051087	protein-folding chaperone binding	10	1	0.03	4	0.026	0.026	1
GO:0052689	carboxylic ester hydrolase activity	15	1	0.04	5	0.0387	0.0387	1
GO:0003735	structural constituent of ribosome	124	2	0.33	6	0.0391	0.0391	1
GO:0030554	adenyl nucleotide binding	474	4	1.24	7	0.024	0.0671	1
GO:0004812	aminoacyl-tRNA ligase activity	36	1	0.09	8	0.0907	0.0907	1
GO:0005524	ATP binding	431	3	1.13	9	0.0909	0.0909	1
GO:0098772	molecular function regulator activity	43	1	0.11	10	0.1075	0.1075	1
GO:0003924	GTPase activity	51	1	0.13	11	0.1264	0.1264	1
GO:0005525	GTP binding	75	1	0.2	12	0.1808	0.1808	1
GO:0004672	protein kinase activity	98	1	0.26	13	0.2302	0.2302	1
GO:0003677	DNA binding	178	1	0.47	14	0.3823	0.3823	1
GO:0003723	RNA binding	216	1	0.57	15	0.4449	0.4449	1
GO:0005515	protein binding	591	3	1.55	16	0.1894	0.7038	1
GO:0000166	nucleotide binding	604	5	1.58	17	0.0099	1	1
GO:0003674	molecular_function	3049	8	8	18	1	1	1
GO:0003676	nucleic acid binding	540	2	1.42	19	0.4278	1	1
GO:0003824	catalytic activity	1608	4	4.22	20	0.695	1	1
GO:0004386	helicase activity	24	1	0.06	21	0.0613	1	1
GO:0005198	structural molecule activity	150	2	0.39	22	0.0554	1	1
GO:0005488	binding	1816	7	4.76	23	0.1016	1	1
GO:0008094	ATP-dependent activity, acting on DNA	29	1	0.08	24	0.0737	1	1
GO:0016301	kinase activity	140	1	0.37	25	0.3137	1	1
GO:0016462	pyrophosphatase activity	181	1	0.47	26	0.3875	1	1
GO:0016740	transferase activity	614	1	1.61	27	0.8349	1	1
GO:0016772	transferase activity, transferring phosp...	198	1	0.52	28	0.416	1	1
GO:0016773	phosphotransferase activity, alcohol gro...	121	1	0.32	29	0.277	1	1
GO:0016787	hydrolase activity	476	3	1.25	30	0.1154	1	1
GO:0016788	hydrolase activity, acting on ester bond...	98	1	0.26	31	0.2302	1	1
GO:0016817	hydrolase activity, acting on acid anhyd...	185	2	0.49	32	0.0805	1	1
GO:0016874	ligase activity	80	1	0.21	33	0.1918	1	1
GO:0016875	ligase activity, forming carbon-oxygen b...	36	1	0.09	34	0.0907	1	1
GO:0017076	purine nucleotide binding	548	5	1.44	35	0.0064	1	1
GO:0017111	ribonucleoside triphosphate phosphatase ...	170	1	0.45	36	0.3684	1	1
GO:0019001	guanyl nucleotide binding	75	1	0.2	37	0.1808	1	1
GO:0032553	ribonucleotide binding	519	4	1.36	38	0.0327	1	1
GO:0032555	purine ribonucleotide binding	512	4	1.34	39	0.0313	1	1
GO:0032559	adenyl ribonucleotide binding	438	3	1.15	40	0.0946	1	1
GO:0032561	guanyl ribonucleotide binding	75	1	0.2	41	0.1808	1	1
GO:0035639	purine ribonucleoside triphosphate bindi...	505	4	1.33	42	0.0298	1	1
GO:0036094	small molecule binding	642	5	1.68	43	0.0129	1	1
GO:0043167	ion binding	808	4	2.12	44	0.1353	1	1
GO:0043168	anion binding	589	4	1.55	45	0.05	1	1
GO:0097159	organic cyclic compound binding	1070	6	2.81	46	0.0255	1	1
GO:0097367	carbohydrate derivative binding	525	4	1.38	47	0.034	1	1
GO:0140096	catalytic activity, acting on a protein	340	1	0.89	48	0.6121	1	1
GO:0140097	catalytic activity, acting on DNA	52	1	0.14	49	0.1287	1	1
GO:0140098	catalytic activity, acting on RNA	107	1	0.28	50	0.2488	1	1
GO:0140101	catalytic activity, acting on a tRNA	50	1	0.13	51	0.124	1	1
GO:0140640	catalytic activity, acting on a nucleic ...	169	2	0.44	52	0.0686	1	1
GO:0140657	ATP-dependent activity	202	1	0.53	53	0.4225	1	1
GO:1901265	nucleoside phosphate binding	604	5	1.58	54	0.0099	1	1
GO:1901363	heterocyclic compound binding	1070	6	2.81	55	0.0255	1	1
GO:0000049	tRNA binding	12	0	0.03	56	1	1	1
GO:0000287	magnesium ion binding	19	0	0.05	57	1	1	1
GO:0003690	double-stranded DNA binding	18	0	0.05	58	1	1	1
GO:0003700	DNA-binding transcription factor activit...	25	0	0.07	59	1	1	1
GO:0003743	translation initiation factor activity	18	0	0.05	60	1	1	1
GO:0003755	peptidyl-prolyl cis-trans isomerase acti...	45	0	0.12	61	1	1	1
GO:0003774	cytoskeletal motor activity	16	0	0.04	62	1	1	1
GO:0003777	microtubule motor activity	14	0	0.04	63	1	1	1
GO:0003899	DNA-directed 5'-3' RNA polymerase activi...	15	0	0.04	64	1	1	1
GO:0003916	DNA topoisomerase activity	10	0	0.03	65	1	1	1
GO:0004175	endopeptidase activity	49	0	0.13	66	1	1	1
GO:0004176	ATP-dependent peptidase activity	12	0	0.03	67	1	1	1
GO:0004222	metalloendopeptidase activity	22	0	0.06	68	1	1	1
GO:0004252	serine-type endopeptidase activity	19	0	0.05	69	1	1	1
GO:0004497	monooxygenase activity	19	0	0.05	70	1	1	1
GO:0004518	nuclease activity	41	0	0.11	71	1	1	1
GO:0004519	endonuclease activity	18	0	0.05	72	1	1	1
GO:0004521	RNA endonuclease activity	11	0	0.03	73	1	1	1
GO:0004527	exonuclease activity	11	0	0.03	74	1	1	1
GO:0004540	RNA nuclease activity	17	0	0.04	75	1	1	1
GO:0004553	hydrolase activity, hydrolyzing O-glycos...	25	0	0.07	76	1	1	1
GO:0004601	peroxidase activity	11	0	0.03	77	1	1	1
GO:0004659	prenyltransferase activity	11	0	0.03	78	1	1	1
GO:0004674	protein serine/threonine kinase activity	13	0	0.03	79	1	1	1
GO:0004721	phosphoprotein phosphatase activity	10	0	0.03	80	1	1	1
GO:0004842	ubiquitin-protein transferase activity	31	0	0.08	81	1	1	1
GO:0004843	cysteine-type deubiquitinase activity	12	0	0.03	82	1	1	1
GO:0005096	GTPase activator activity	10	0	0.03	83	1	1	1
GO:0005215	transporter activity	196	0	0.51	84	1	1	1
GO:0005216	monoatomic ion channel activity	30	0	0.08	85	1	1	1
GO:0005261	monoatomic cation channel activity	20	0	0.05	86	1	1	1
GO:0005506	iron ion binding	26	0	0.07	87	1	1	1
GO:0005509	calcium ion binding	43	0	0.11	88	1	1	1
GO:0008017	microtubule binding	15	0	0.04	89	1	1	1
GO:0008047	enzyme activator activity	17	0	0.04	90	1	1	1
GO:0008080	N-acetyltransferase activity	15	0	0.04	91	1	1	1
GO:0008092	cytoskeletal protein binding	24	0	0.06	92	1	1	1
GO:0008135	translation factor activity, RNA binding	26	0	0.07	93	1	1	1
GO:0008168	methyltransferase activity	103	0	0.27	94	1	1	1
GO:0008170	N-methyltransferase activity	14	0	0.04	95	1	1	1
GO:0008173	RNA methyltransferase activity	27	0	0.07	96	1	1	1
GO:0008233	peptidase activity	105	0	0.28	97	1	1	1
GO:0008234	cysteine-type peptidase activity	25	0	0.07	98	1	1	1
GO:0008236	serine-type peptidase activity	27	0	0.07	99	1	1	1
GO:0008237	metallopeptidase activity	39	0	0.1	100	1	1	1
GO:0008238	exopeptidase activity	13	0	0.03	101	1	1	1
GO:0008270	zinc ion binding	67	0	0.18	102	1	1	1
GO:0008276	protein methyltransferase activity	16	0	0.04	103	1	1	1
GO:0008289	lipid binding	18	0	0.05	104	1	1	1
GO:0008324	monoatomic cation transmembrane transpor...	69	0	0.18	105	1	1	1
GO:0008373	sialyltransferase activity	70	0	0.18	106	1	1	1
GO:0008641	ubiquitin-like modifier activating enzym...	10	0	0.03	107	1	1	1
GO:0008757	S-adenosylmethionine-dependent methyltra...	49	0	0.13	108	1	1	1
GO:0009982	pseudouridine synthase activity	20	0	0.05	109	1	1	1
GO:0015075	monoatomic ion transmembrane transporter...	82	0	0.22	110	1	1	1
GO:0015078	proton transmembrane transporter activit...	31	0	0.08	111	1	1	1
GO:0015103	inorganic anion transmembrane transporte...	12	0	0.03	112	1	1	1
GO:0015267	channel activity	36	0	0.09	113	1	1	1
GO:0015291	secondary active transmembrane transport...	23	0	0.06	114	1	1	1
GO:0015297	antiporter activity	20	0	0.05	115	1	1	1
GO:0015318	inorganic molecular entity transmembrane...	73	0	0.19	116	1	1	1
GO:0015399	primary active transmembrane transporter...	37	0	0.1	117	1	1	1
GO:0015631	tubulin binding	21	0	0.06	118	1	1	1
GO:0015932	nucleobase-containing compound transmemb...	12	0	0.03	119	1	1	1
GO:0016209	antioxidant activity	14	0	0.04	120	1	1	1
GO:0016407	acetyltransferase activity	18	0	0.05	121	1	1	1
GO:0016409	palmitoyltransferase activity	10	0	0.03	122	1	1	1
GO:0016410	N-acyltransferase activity	17	0	0.04	123	1	1	1
GO:0016491	oxidoreductase activity	234	0	0.61	124	1	1	1
GO:0016614	oxidoreductase activity, acting on CH-OH...	36	0	0.09	125	1	1	1
GO:0016616	oxidoreductase activity, acting on the C...	32	0	0.08	126	1	1	1
GO:0016627	oxidoreductase activity, acting on the C...	19	0	0.05	127	1	1	1
GO:0016667	oxidoreductase activity, acting on a sul...	17	0	0.04	128	1	1	1
GO:0016671	oxidoreductase activity, acting on a sul...	10	0	0.03	129	1	1	1
GO:0016684	oxidoreductase activity, acting on perox...	11	0	0.03	130	1	1	1
GO:0016701	oxidoreductase activity, acting on singl...	10	0	0.03	131	1	1	1
GO:0016705	oxidoreductase activity, acting on paire...	18	0	0.05	132	1	1	1
GO:0016741	transferase activity, transferring one-c...	111	0	0.29	133	1	1	1
GO:0016746	acyltransferase activity	108	0	0.28	134	1	1	1
GO:0016747	acyltransferase activity, transferring g...	60	0	0.16	135	1	1	1
GO:0016755	aminoacyltransferase activity	35	0	0.09	136	1	1	1
GO:0016757	glycosyltransferase activity	146	0	0.38	137	1	1	1
GO:0016758	hexosyltransferase activity	25	0	0.07	138	1	1	1
GO:0016765	transferase activity, transferring alkyl...	32	0	0.08	139	1	1	1
GO:0016779	nucleotidyltransferase activity	41	0	0.11	140	1	1	1
GO:0016782	transferase activity, transferring sulph...	12	0	0.03	141	1	1	1
GO:0016791	phosphatase activity	23	0	0.06	142	1	1	1
GO:0016798	hydrolase activity, acting on glycosyl b...	33	0	0.09	143	1	1	1
GO:0016810	hydrolase activity, acting on carbon-nit...	21	0	0.06	144	1	1	1
GO:0016829	lyase activity	54	0	0.14	145	1	1	1
GO:0016830	carbon-carbon lyase activity	21	0	0.06	146	1	1	1
GO:0016831	carboxy-lyase activity	12	0	0.03	147	1	1	1
GO:0016835	carbon-oxygen lyase activity	17	0	0.04	148	1	1	1
GO:0016836	hydro-lyase activity	15	0	0.04	149	1	1	1
GO:0016853	isomerase activity	106	0	0.28	150	1	1	1
GO:0016859	cis-trans isomerase activity	45	0	0.12	151	1	1	1
GO:0016866	intramolecular transferase activity	29	0	0.08	152	1	1	1
GO:0016877	ligase activity, forming carbon-sulfur b...	10	0	0.03	153	1	1	1
GO:0016879	ligase activity, forming carbon-nitrogen...	20	0	0.05	154	1	1	1
GO:0016887	ATP hydrolysis activity	119	0	0.31	155	1	1	1
GO:0016903	oxidoreductase activity, acting on the a...	12	0	0.03	156	1	1	1
GO:0017171	serine hydrolase activity	27	0	0.07	157	1	1	1
GO:0019205	nucleobase-containing compound kinase ac...	10	0	0.03	158	1	1	1
GO:0019783	ubiquitin-like protein peptidase activit...	13	0	0.03	159	1	1	1
GO:0019787	ubiquitin-like protein transferase activ...	33	0	0.09	160	1	1	1
GO:0019829	ATPase-coupled monoatomic cation transme...	10	0	0.03	161	1	1	1
GO:0019842	vitamin binding	34	0	0.09	162	1	1	1
GO:0019843	rRNA binding	14	0	0.04	163	1	1	1
GO:0019899	enzyme binding	15	0	0.04	164	1	1	1
GO:0020037	heme binding	20	0	0.05	165	1	1	1
GO:0022803	passive transmembrane transporter activi...	36	0	0.09	166	1	1	1
GO:0022804	active transmembrane transporter activit...	60	0	0.16	167	1	1	1
GO:0022836	gated channel activity	11	0	0.03	168	1	1	1
GO:0022839	monoatomic ion gated channel activity	11	0	0.03	169	1	1	1
GO:0022853	active monoatomic ion transmembrane tran...	19	0	0.05	170	1	1	1
GO:0022857	transmembrane transporter activity	194	0	0.51	171	1	1	1
GO:0022890	inorganic cation transmembrane transport...	58	0	0.15	172	1	1	1
GO:0030170	pyridoxal phosphate binding	28	0	0.07	173	1	1	1
GO:0030234	enzyme regulator activity	35	0	0.09	174	1	1	1
GO:0030246	carbohydrate binding	25	0	0.07	175	1	1	1
GO:0030247	polysaccharide binding	11	0	0.03	176	1	1	1
GO:0030527	structural constituent of chromatin	12	0	0.03	177	1	1	1
GO:0030695	GTPase regulator activity	18	0	0.05	178	1	1	1
GO:0033218	amide binding	12	0	0.03	179	1	1	1
GO:0034062	5'-3' RNA polymerase activity	15	0	0.04	180	1	1	1
GO:0034212	peptide N-acetyltransferase activity	10	0	0.03	181	1	1	1
GO:0042578	phosphoric ester hydrolase activity	31	0	0.08	182	1	1	1
GO:0042625	ATPase-coupled ion transmembrane transpo...	10	0	0.03	183	1	1	1
GO:0042626	ATPase-coupled transmembrane transporter...	32	0	0.08	184	1	1	1
GO:0043169	cation binding	237	0	0.62	185	1	1	1
GO:0043565	sequence-specific DNA binding	23	0	0.06	186	1	1	1
GO:0044183	protein folding chaperone	20	0	0.05	187	1	1	1
GO:0044769	ATPase activity, coupled to transmembran...	10	0	0.03	188	1	1	1
GO:0044877	protein-containing complex binding	16	0	0.04	189	1	1	1
GO:0045182	translation regulator activity	27	0	0.07	190	1	1	1
GO:0046872	metal ion binding	231	0	0.61	191	1	1	1
GO:0046873	metal ion transmembrane transporter acti...	25	0	0.07	192	1	1	1
GO:0046906	tetrapyrrole binding	21	0	0.06	193	1	1	1
GO:0046914	transition metal ion binding	122	0	0.32	194	1	1	1
GO:0046961	proton-transporting ATPase activity, rot...	10	0	0.03	195	1	1	1
GO:0046982	protein heterodimerization activity	23	0	0.06	196	1	1	1
GO:0050660	flavin adenine dinucleotide binding	29	0	0.08	197	1	1	1
GO:0050661	NADP binding	12	0	0.03	198	1	1	1
GO:0051082	unfolded protein binding	20	0	0.05	199	1	1	1
GO:0051287	NAD binding	24	0	0.06	200	1	1	1
GO:0051536	iron-sulfur cluster binding	49	0	0.13	201	1	1	1
GO:0051537	2 iron, 2 sulfur cluster binding	13	0	0.03	202	1	1	1
GO:0051539	4 iron, 4 sulfur cluster binding	11	0	0.03	203	1	1	1
GO:0051540	metal cluster binding	49	0	0.13	204	1	1	1
GO:0060589	nucleoside-triphosphatase regulator acti...	18	0	0.05	205	1	1	1
GO:0061630	ubiquitin protein ligase activity	15	0	0.04	206	1	1	1
GO:0061659	ubiquitin-like protein ligase activity	15	0	0.04	207	1	1	1
GO:0070279	vitamin B6 binding	28	0	0.07	208	1	1	1
GO:0071949	FAD binding	13	0	0.03	209	1	1	1
GO:0090079	translation regulator activity, nucleic ...	26	0	0.07	210	1	1	1
GO:0097747	RNA polymerase activity	15	0	0.04	211	1	1	1
GO:0101005	deubiquitinase activity	12	0	0.03	212	1	1	1
GO:0140104	molecular carrier activity	10	0	0.03	213	1	1	1
GO:0140110	transcription regulator activity	34	0	0.09	214	1	1	1
GO:0140299	small molecule sensor activity	12	0	0.03	215	1	1	1
GO:0140359	ABC-type transporter activity	22	0	0.06	216	1	1	1
GO:0140612	DNA damage sensor activity	10	0	0.03	217	1	1	1
GO:0140662	ATP-dependent protein folding chaperone	12	0	0.03	218	1	1	1
GO:0140664	ATP-dependent DNA damage sensor activity	10	0	0.03	219	1	1	1
GO:0140677	molecular function activator activity	22	0	0.06	220	1	1	1
GO:0140993	histone modifying activity	14	0	0.04	221	1	1	1
GO:1901505	carbohydrate derivative transmembrane tr...	12	0	0.03	222	1	1	1
GO:1901681	sulfur compound binding	12	0	0.03	223	1	1	1
GO:1901702	salt transmembrane transporter activity	23	0	0.06	224	1	1	1
GO:2001070	starch binding	10	0	0.03	225	1	1	1

## Sheet: Cellular Component
	Table S5: B. prasinos SOC GO enrichment analysis
GO.ID	Term	Annotated	Significant	Expected	Rank in weightFisher	classicFisher	weightFisher	FDR
GO:0005840	ribosome	119	1	0.12	1	0.12	0.12	1
GO:0005575	cellular_component	967	1	1	2	1	1	1
GO:0005622	intracellular anatomical structure	573	1	0.59	3	0.59	1	1
GO:0043226	organelle	476	1	0.49	4	0.49	1	1
GO:0043228	non-membrane-bounded organelle	245	1	0.25	5	0.25	1	1
GO:0043229	intracellular organelle	476	1	0.49	6	0.49	1	1
GO:0043232	intracellular non-membrane-bounded organ...	245	1	0.25	7	0.25	1	1
GO:0110165	cellular anatomical entity	902	1	0.93	8	0.93	1	1
GO:0000139	Golgi membrane	11	0	0.01	9	1	1	1
GO:0000228	nuclear chromosome	10	0	0.01	10	1	1	1
GO:0000428	DNA-directed RNA polymerase complex	17	0	0.02	11	1	1	1
GO:0000502	proteasome complex	22	0	0.02	12	1	1	1
GO:0000785	chromatin	25	0	0.03	13	1	1	1
GO:0000786	nucleosome	11	0	0.01	14	1	1	1
GO:0005634	nucleus	157	0	0.16	15	1	1	1
GO:0005654	nucleoplasm	20	0	0.02	16	1	1	1
GO:0005667	transcription regulator complex	23	0	0.02	17	1	1	1
GO:0005694	chromosome	57	0	0.06	18	1	1	1
GO:0005737	cytoplasm	198	0	0.2	19	1	1	1
GO:0005739	mitochondrion	35	0	0.04	20	1	1	1
GO:0005740	mitochondrial envelope	22	0	0.02	21	1	1	1
GO:0005743	mitochondrial inner membrane	13	0	0.01	22	1	1	1
GO:0005783	endoplasmic reticulum	25	0	0.03	23	1	1	1
GO:0005789	endoplasmic reticulum membrane	18	0	0.02	24	1	1	1
GO:0005794	Golgi apparatus	27	0	0.03	25	1	1	1
GO:0005839	proteasome core complex	18	0	0.02	26	1	1	1
GO:0005856	cytoskeleton	20	0	0.02	27	1	1	1
GO:0009521	photosystem	32	0	0.03	28	1	1	1
GO:0009523	photosystem II	23	0	0.02	29	1	1	1
GO:0009579	thylakoid	37	0	0.04	30	1	1	1
GO:0009654	photosystem II oxygen evolving complex	16	0	0.02	31	1	1	1
GO:0012505	endomembrane system	67	0	0.07	32	1	1	1
GO:0012506	vesicle membrane	10	0	0.01	33	1	1	1
GO:0015630	microtubule cytoskeleton	13	0	0.01	34	1	1	1
GO:0015934	large ribosomal subunit	12	0	0.01	35	1	1	1
GO:0016020	membrane	440	0	0.46	36	1	1	1
GO:0016469	proton-transporting two-sector ATPase co...	16	0	0.02	37	1	1	1
GO:0016591	RNA polymerase II, holoenzyme	14	0	0.01	38	1	1	1
GO:0019866	organelle inner membrane	13	0	0.01	39	1	1	1
GO:0019867	outer membrane	10	0	0.01	40	1	1	1
GO:0019898	extrinsic component of membrane	13	0	0.01	41	1	1	1
GO:0030117	membrane coat	18	0	0.02	42	1	1	1
GO:0030120	vesicle coat	10	0	0.01	43	1	1	1
GO:0030135	coated vesicle	10	0	0.01	44	1	1	1
GO:0030659	cytoplasmic vesicle membrane	10	0	0.01	45	1	1	1
GO:0030662	coated vesicle membrane	10	0	0.01	46	1	1	1
GO:0030684	preribosome	11	0	0.01	47	1	1	1
GO:0030880	RNA polymerase complex	18	0	0.02	48	1	1	1
GO:0031090	organelle membrane	66	0	0.07	49	1	1	1
GO:0031248	protein acetyltransferase complex	10	0	0.01	50	1	1	1
GO:0031410	cytoplasmic vesicle	13	0	0.01	51	1	1	1
GO:0031966	mitochondrial membrane	19	0	0.02	52	1	1	1
GO:0031967	organelle envelope	33	0	0.03	53	1	1	1
GO:0031974	membrane-enclosed lumen	41	0	0.04	54	1	1	1
GO:0031975	envelope	33	0	0.03	55	1	1	1
GO:0031981	nuclear lumen	37	0	0.04	56	1	1	1
GO:0031982	vesicle	13	0	0.01	57	1	1	1
GO:0031984	organelle subcompartment	18	0	0.02	58	1	1	1
GO:0032991	protein-containing complex	360	0	0.37	59	1	1	1
GO:0032993	protein-DNA complex	27	0	0.03	60	1	1	1
GO:0034357	photosynthetic membrane	34	0	0.04	61	1	1	1
GO:0042175	nuclear outer membrane-endoplasmic retic...	18	0	0.02	62	1	1	1
GO:0042651	thylakoid membrane	18	0	0.02	63	1	1	1
GO:0043227	membrane-bounded organelle	271	0	0.28	64	1	1	1
GO:0043231	intracellular membrane-bounded organelle	270	0	0.28	65	1	1	1
GO:0043233	organelle lumen	41	0	0.04	66	1	1	1
GO:0044391	ribosomal subunit	13	0	0.01	67	1	1	1
GO:0048475	coated membrane	18	0	0.02	68	1	1	1
GO:0055029	nuclear DNA-directed RNA polymerase comp...	17	0	0.02	69	1	1	1
GO:0061695	transferase complex, transferring phosph...	24	0	0.02	70	1	1	1
GO:0070013	intracellular organelle lumen	41	0	0.04	71	1	1	1
GO:0090575	RNA polymerase II transcription regulato...	16	0	0.02	72	1	1	1
GO:0097708	intracellular vesicle	13	0	0.01	73	1	1	1
GO:0098588	bounding membrane of organelle	34	0	0.04	74	1	1	1
GO:0098796	membrane protein complex	97	0	0.1	75	1	1	1
GO:0098798	mitochondrial protein-containing complex	10	0	0.01	76	1	1	1
GO:0098827	endoplasmic reticulum subcompartment	18	0	0.02	77	1	1	1
GO:0099023	vesicle tethering complex	10	0	0.01	78	1	1	1
GO:0140513	nuclear protein-containing complex	86	0	0.09	79	1	1	1
GO:0140534	endoplasmic reticulum protein-containing...	12	0	0.01	80	1	1	1
GO:0140535	intracellular protein-containing complex	84	0	0.09	81	1	1	1
GO:1902493	acetyltransferase complex	10	0	0.01	82	1	1	1
GO:1902494	catalytic complex	145	0	0.15	83	1	1	1
GO:1904949	ATPase complex	21	0	0.02	84	1	1	1
GO:1905368	peptidase complex	32	0	0.03	85	1	1	1
GO:1905369	endopeptidase complex	26	0	0.03	86	1	1	1
GO:1990204	oxidoreductase complex	22	0	0.02	87	1	1	1
GO:1990234	transferase complex	52	0	0.05	88	1	1	1
GO:1990904	ribonucleoprotein complex	50	0	0.05	89	1	1	1
